# Supplementary material for: Lenalidomide Stabilizes Protein–Protein Complexes by Turning Labile Intermolecular H-Bonds into Robust Interactions
Source: J Med Chem. 2023 Apr 21;66(9):6037–46. doi: 10.1021/acs.jmedchem.2c01692 (PMC10184122; doi:10.1021/acs.jmedchem.2c01692)
Supplement: Supplementary file 2 — jm2c01692_si_002.zip [file jm2c01692_si_002.zip]

Archive with 130 entries (96 files):
- 100ns_MD_last_pdbs/
- __MACOSX/._100ns_MD_last_pdbs
- 100ns_MD_last_pdbs/crb-ck1-len/
- __MACOSX/100ns_MD_last_pdbs/._crb-ck1-len
- 100ns_MD_last_pdbs/crb-ck1/
- __MACOSX/100ns_MD_last_pdbs/._crb-ck1
- 100ns_MD_last_pdbs/crb-ck1-len/r1/
- __MACOSX/100ns_MD_last_pdbs/crb-ck1-len/._r1
- 100ns_MD_last_pdbs/crb-ck1-len/r3/
- __MACOSX/100ns_MD_last_pdbs/crb-ck1-len/._r3
- 100ns_MD_last_pdbs/crb-ck1-len/r2/
- __MACOSX/100ns_MD_last_pdbs/crb-ck1-len/._r2
- 100ns_MD_last_pdbs/crb-ck1/r1/
- __MACOSX/100ns_MD_last_pdbs/crb-ck1/._r1
- 100ns_MD_last_pdbs/crb-ck1/r3/
- __MACOSX/100ns_MD_last_pdbs/crb-ck1/._r3
- 100ns_MD_last_pdbs/crb-ck1/r2/
- __MACOSX/100ns_MD_last_pdbs/crb-ck1/._r2
- 100ns_MD_last_pdbs/crb-ck1-len/r1/crb-ck1-len.lastpdb.pdb
- __MACOSX/100ns_MD_last_pdbs/crb-ck1-len/r1/._crb-ck1-len.lastpdb.pdb
- 100ns_MD_last_pdbs/crb-ck1-len/r3/crb-ck1-len.lastpdb.pdb
- __MACOSX/100ns_MD_last_pdbs/crb-ck1-len/r3/._crb-ck1-len.lastpdb.pdb
- 100ns_MD_last_pdbs/crb-ck1-len/r2/crb-ck1-len.lastpdb.pdb
- __MACOSX/100ns_MD_last_pdbs/crb-ck1-len/r2/._crb-ck1-len.lastpdb.pdb
- 100ns_MD_last_pdbs/crb-ck1/r1/crb-ck1.lastpdb.pdb
- __MACOSX/100ns_MD_last_pdbs/crb-ck1/r1/._crb-ck1.lastpdb.pdb
- 100ns_MD_last_pdbs/crb-ck1/r3/crb-ck1.lastpdb.pdb
- __MACOSX/100ns_MD_last_pdbs/crb-ck1/r3/._crb-ck1.lastpdb.pdb
- 100ns_MD_last_pdbs/crb-ck1/r2/crb-ck1.lastpdb.pdb
- __MACOSX/100ns_MD_last_pdbs/crb-ck1/r2/._crb-ck1.lastpdb.pdb
- ck1_lastpdbs/
- __MACOSX/._ck1_lastpdbs
- ck1_lastpdbs/ck1-I37E/
- __MACOSX/ck1_lastpdbs/._ck1-I37E
- ck1_lastpdbs/ck1-N39G/
- __MACOSX/ck1_lastpdbs/._ck1-N39G
- ck1_lastpdbs/ck1-I35G/
- __MACOSX/ck1_lastpdbs/._ck1-I35G
- ck1_lastpdbs/ck1-WT/
- __MACOSX/ck1_lastpdbs/._ck1-WT
- ck1_lastpdbs/ck1-G40N/
- __MACOSX/ck1_lastpdbs/._ck1-G40N
- ck1_lastpdbs/ck1-I37E/r1/
- __MACOSX/ck1_lastpdbs/ck1-I37E/._r1
- ck1_lastpdbs/ck1-I37E/r3/
- __MACOSX/ck1_lastpdbs/ck1-I37E/._r3
- ck1_lastpdbs/ck1-I37E/r2/
- __MACOSX/ck1_lastpdbs/ck1-I37E/._r2
- ck1_lastpdbs/ck1-N39G/r1/
- __MACOSX/ck1_lastpdbs/ck1-N39G/._r1
- ck1_lastpdbs/ck1-N39G/r3/
- __MACOSX/ck1_lastpdbs/ck1-N39G/._r3
- ck1_lastpdbs/ck1-N39G/r2/
- __MACOSX/ck1_lastpdbs/ck1-N39G/._r2
- ck1_lastpdbs/ck1-I35G/r1/
- __MACOSX/ck1_lastpdbs/ck1-I35G/._r1
- ck1_lastpdbs/ck1-I35G/r3/
- __MACOSX/ck1_lastpdbs/ck1-I35G/._r3
- ck1_lastpdbs/ck1-I35G/r2/
- __MACOSX/ck1_lastpdbs/ck1-I35G/._r2
- ck1_lastpdbs/ck1-WT/r1/
- __MACOSX/ck1_lastpdbs/ck1-WT/._r1
- ck1_lastpdbs/ck1-WT/r3/
- __MACOSX/ck1_lastpdbs/ck1-WT/._r3
- ck1_lastpdbs/ck1-WT/r2/
- __MACOSX/ck1_lastpdbs/ck1-WT/._r2
- ck1_lastpdbs/ck1-G40N/r1/
- __MACOSX/ck1_lastpdbs/ck1-G40N/._r1
- ck1_lastpdbs/ck1-G40N/r3/
- __MACOSX/ck1_lastpdbs/ck1-G40N/._r3
- ck1_lastpdbs/ck1-G40N/r2/
- __MACOSX/ck1_lastpdbs/ck1-G40N/._r2
- ck1_lastpdbs/ck1-I37E/r1/ck1-I37E.lastpdb.pdb
- __MACOSX/ck1_lastpdbs/ck1-I37E/r1/._ck1-I37E.lastpdb.pdb
- ck1_lastpdbs/ck1-I37E/r3/ck1-I37E.lastpdb.pdb
- __MACOSX/ck1_lastpdbs/ck1-I37E/r3/._ck1-I37E.lastpdb.pdb
- ck1_lastpdbs/ck1-I37E/r2/ck1-I37E.lastpdb.pdb
- __MACOSX/ck1_lastpdbs/ck1-I37E/r2/._ck1-I37E.lastpdb.pdb
- ck1_lastpdbs/ck1-N39G/r1/ck1-N39G.lastpdb.pdb
- __MACOSX/ck1_lastpdbs/ck1-N39G/r1/._ck1-N39G.lastpdb.pdb
- ck1_lastpdbs/ck1-N39G/r3/ck1-N39G.lastpdb.pdb
- __MACOSX/ck1_lastpdbs/ck1-N39G/r3/._ck1-N39G.lastpdb.pdb
- ck1_lastpdbs/ck1-N39G/r2/ck1-N39G.lastpdb.pdb
- __MACOSX/ck1_lastpdbs/ck1-N39G/r2/._ck1-N39G.lastpdb.pdb
- ck1_lastpdbs/ck1-I35G/r1/ck1-I35G.lastpdb.pdb
- __MACOSX/ck1_lastpdbs/ck1-I35G/r1/._ck1-I35G.lastpdb.pdb
- ck1_lastpdbs/ck1-I35G/r3/ck1-I35G.lastpdb.pdb
- __MACOSX/ck1_lastpdbs/ck1-I35G/r3/._ck1-I35G.lastpdb.pdb
- ck1_lastpdbs/ck1-I35G/r2/ck1-I35G.lastpdb.pdb
- __MACOSX/ck1_lastpdbs/ck1-I35G/r2/._ck1-I35G.lastpdb.pdb
- ck1_lastpdbs/ck1-WT/r1/ck1-WT.lastpdb.pdb
- __MACOSX/ck1_lastpdbs/ck1-WT/r1/._ck1-WT.lastpdb.pdb
- ck1_lastpdbs/ck1-WT/r3/ck1-WT.lastpdb.pdb
- __MACOSX/ck1_lastpdbs/ck1-WT/r3/._ck1-WT.lastpdb.pdb
- ck1_lastpdbs/ck1-WT/r2/ck1-WT.lastpdb.pdb
- __MACOSX/ck1_lastpdbs/ck1-WT/r2/._ck1-WT.lastpdb.pdb
- ck1_lastpdbs/ck1-G40N/r1/ck1-G40N.lastpdb.pdb
- __MACOSX/ck1_lastpdbs/ck1-G40N/r1/._ck1-G40N.lastpdb.pdb
- ck1_lastpdbs/ck1-G40N/r3/ck1-G40N.lastpdb.pdb
- __MACOSX/ck1_lastpdbs/ck1-G40N/r3/._ck1-G40N.lastpdb.pdb
- ck1_lastpdbs/ck1-G40N/r2/ck1-G40N.lastpdb.pdb
- __MACOSX/ck1_lastpdbs/ck1-G40N/r2/._ck1-G40N.lastpdb.pdb
- Figure_PDBS/
- __MACOSX/._Figure_PDBS
- Figure_PDBS/.DS_Store
- __MACOSX/Figure_PDBS/._.DS_Store
- Figure_PDBS/Figure 1/
- __MACOSX/Figure_PDBS/._Figure 1
- Figure_PDBS/Figure 3/
- __MACOSX/Figure_PDBS/._Figure 3
- Figure_PDBS/Figure 5/
- __MACOSX/Figure_PDBS/._Figure 5
- Figure_PDBS/Figure 1/Figure1.A_Right.pdb
- __MACOSX/Figure_PDBS/Figure 1/._Figure1.A_Right.pdb
- Figure_PDBS/Figure 1/Figure1.A_Left.pdb
- __MACOSX/Figure_PDBS/Figure 1/._Figure1.A_Left.pdb
- Figure_PDBS/Figure 3/Figure3.I35G.pdb
- __MACOSX/Figure_PDBS/Figure 3/._Figure3.I35G.pdb
- Figure_PDBS/Figure 3/Figure3.G40N.pdb
- __MACOSX/Figure_PDBS/Figure 3/._Figure3.G40N.pdb
- Figure_PDBS/Figure 3/Figure3.I37E.pdb
- __MACOSX/Figure_PDBS/Figure 3/._Figure3.I37E.pdb
- Figure_PDBS/Figure 3/Figure3.N39G.pdb
- __MACOSX/Figure_PDBS/Figure 3/._Figure3.N39G.pdb
- Figure_PDBS/Figure 5/Figure5.Center.pdb
- __MACOSX/Figure_PDBS/Figure 5/._Figure5.Center.pdb
- Figure_PDBS/Figure 5/Figure5.Right.pdb
- __MACOSX/Figure_PDBS/Figure 5/._Figure5.Right.pdb
- Figure_PDBS/Figure 5/Figure5.Left.pdb
- __MACOSX/Figure_PDBS/Figure 5/._Figure5.Left.pdb
