# Supplementary material for: Lenalidomide Stabilizes Protein–Protein Complexes by Turning Labile Intermolecular H-Bonds into Robust Interactions
Source: J Med Chem. 2023 Apr 21;66(9):6037–46. doi: 10.1021/acs.jmedchem.2c01692 (PMC10184122; doi:10.1021/acs.jmedchem.2c01692)
Supplement: Supplementary file 2 — jm2c01692_si_002.zip [file jm2c01692_si_002.zip › 100ns_MD_last_pdbs/crb-ck1-len/r1/crb-ck1-len.lastpdb.pdb]

CRYST1  111.936  111.936  111.936 109.47 109.47 109.47               1
ATOM      1  H1  ACE     1      77.083  39.384  58.913  1.00  0.00           H  
ATOM      2  CH3 ACE     1      76.988  39.214  57.841  1.00  0.00           C  
ATOM      3  H2  ACE     1      75.964  39.438  57.543  1.00  0.00           H  
ATOM      4  H3  ACE     1      77.082  38.134  57.725  1.00  0.00           H  
ATOM      5  C   ACE     1      78.039  39.856  56.856  1.00  0.00           C  
ATOM      6  O   ACE     1      77.975  41.041  56.574  1.00  0.00           O  
ATOM      7  N   GLU     2      79.089  39.092  56.507  1.00  0.00           N  
ATOM      8  H   GLU     2      79.108  38.176  56.931  1.00  0.00           H  
ATOM      9  CA  GLU     2      80.150  39.486  55.546  1.00  0.00           C  
ATOM     10  HA  GLU     2      80.042  40.543  55.305  1.00  0.00           H  
ATOM     11  CB  GLU     2      81.602  39.241  56.157  1.00  0.00           C  
ATOM     12  HB2 GLU     2      82.373  39.883  55.732  1.00  0.00           H  
ATOM     13  HB3 GLU     2      81.463  39.609  57.173  1.00  0.00           H  
ATOM     14  CG  GLU     2      82.247  37.860  56.174  1.00  0.00           C  
ATOM     15  HG2 GLU     2      82.504  37.602  55.147  1.00  0.00           H  
ATOM     16  HG3 GLU     2      83.130  37.837  56.813  1.00  0.00           H  
ATOM     17  CD  GLU     2      81.291  36.708  56.598  1.00  0.00           C  
ATOM     18  OE1 GLU     2      81.406  35.582  56.074  1.00  0.00           O  
ATOM     19  OE2 GLU     2      80.515  36.893  57.596  1.00  0.00           O  
ATOM     20  C   GLU     2      80.030  38.778  54.168  1.00  0.00           C  
ATOM     21  O   GLU     2      81.007  38.856  53.424  1.00  0.00           O  
ATOM     22  N   PHE     3      78.929  38.098  53.830  1.00  0.00           N  
ATOM     23  H   PHE     3      78.089  38.400  54.303  1.00  0.00           H  
ATOM     24  CA  PHE     3      78.803  36.983  52.851  1.00  0.00           C  
ATOM     25  HA  PHE     3      79.854  36.820  52.608  1.00  0.00           H  
ATOM     26  CB  PHE     3      78.229  35.691  53.552  1.00  0.00           C  
ATOM     27  HB2 PHE     3      78.068  34.853  52.874  1.00  0.00           H  
ATOM     28  HB3 PHE     3      78.839  35.480  54.430  1.00  0.00           H  
ATOM     29  CG  PHE     3      76.809  35.881  54.209  1.00  0.00           C  
ATOM     30  CD1 PHE     3      75.618  35.734  53.468  1.00  0.00           C  
ATOM     31  HD1 PHE     3      75.741  35.531  52.414  1.00  0.00           H  
ATOM     32  CE1 PHE     3      74.348  35.926  54.072  1.00  0.00           C  
ATOM     33  HE1 PHE     3      73.425  35.712  53.554  1.00  0.00           H  
ATOM     34  CZ  PHE     3      74.331  36.324  55.387  1.00  0.00           C  
ATOM     35  HZ  PHE     3      73.412  36.698  55.814  1.00  0.00           H  
ATOM     36  CE2 PHE     3      75.546  36.450  56.120  1.00  0.00           C  
ATOM     37  HE2 PHE     3      75.592  36.724  57.164  1.00  0.00           H  
ATOM     38  CD2 PHE     3      76.799  36.177  55.608  1.00  0.00           C  
ATOM     39  HD2 PHE     3      77.713  36.312  56.167  1.00  0.00           H  
ATOM     40  C   PHE     3      78.059  37.280  51.551  1.00  0.00           C  
ATOM     41  O   PHE     3      77.321  38.244  51.475  1.00  0.00           O  
ATOM     42  N   ILE     4      78.406  36.526  50.565  1.00  0.00           N  
ATOM     43  H   ILE     4      79.177  35.894  50.729  1.00  0.00           H  
ATOM     44  CA  ILE     4      78.006  36.748  49.187  1.00  0.00           C  
ATOM     45  HA  ILE     4      78.039  37.820  48.996  1.00  0.00           H  
ATOM     46  CB  ILE     4      78.922  36.123  48.096  1.00  0.00           C  
ATOM     47  HB  ILE     4      79.009  35.077  48.391  1.00  0.00           H  
ATOM     48  CG2 ILE     4      78.235  36.115  46.708  1.00  0.00           C  
ATOM     49 HG21 ILE     4      78.873  35.633  45.967  1.00  0.00           H  
ATOM     50 HG22 ILE     4      77.277  35.594  46.690  1.00  0.00           H  
ATOM     51 HG23 ILE     4      78.105  37.124  46.318  1.00  0.00           H  
ATOM     52  CG1 ILE     4      80.320  36.739  48.050  1.00  0.00           C  
ATOM     53 HG12 ILE     4      80.373  37.760  47.672  1.00  0.00           H  
ATOM     54 HG13 ILE     4      80.592  36.785  49.104  1.00  0.00           H  
ATOM     55  CD1 ILE     4      81.394  35.840  47.466  1.00  0.00           C  
ATOM     56 HD11 ILE     4      82.188  36.513  47.143  1.00  0.00           H  
ATOM     57 HD12 ILE     4      81.734  35.147  48.235  1.00  0.00           H  
ATOM     58 HD13 ILE     4      80.970  35.175  46.714  1.00  0.00           H  
ATOM     59  C   ILE     4      76.527  36.399  48.932  1.00  0.00           C  
ATOM     60  O   ILE     4      76.119  35.287  48.896  1.00  0.00           O  
ATOM     61  N   VAL     5      75.674  37.411  48.667  1.00  0.00           N  
ATOM     62  H   VAL     5      75.974  38.375  48.642  1.00  0.00           H  
ATOM     63  CA  VAL     5      74.240  37.271  48.476  1.00  0.00           C  
ATOM     64  HA  VAL     5      73.988  36.305  48.914  1.00  0.00           H  
ATOM     65  CB  VAL     5      73.530  38.316  49.300  1.00  0.00           C  
ATOM     66  HB  VAL     5      74.062  39.258  49.168  1.00  0.00           H  
ATOM     67  CG1 VAL     5      72.069  38.396  48.905  1.00  0.00           C  
ATOM     68 HG11 VAL     5      71.990  38.624  47.842  1.00  0.00           H  
ATOM     69 HG12 VAL     5      71.650  37.408  49.097  1.00  0.00           H  
ATOM     70 HG13 VAL     5      71.466  39.148  49.414  1.00  0.00           H  
ATOM     71  CG2 VAL     5      73.566  38.080  50.828  1.00  0.00           C  
ATOM     72 HG21 VAL     5      74.600  37.949  51.146  1.00  0.00           H  
ATOM     73 HG22 VAL     5      73.172  38.940  51.371  1.00  0.00           H  
ATOM     74 HG23 VAL     5      73.000  37.155  50.941  1.00  0.00           H  
ATOM     75  C   VAL     5      73.862  37.363  47.015  1.00  0.00           C  
ATOM     76  O   VAL     5      74.272  38.289  46.308  1.00  0.00           O  
ATOM     77  N   GLY     6      73.141  36.398  46.490  1.00  0.00           N  
ATOM     78  H   GLY     6      72.741  35.632  47.014  1.00  0.00           H  
ATOM     79  CA  GLY     6      72.691  36.404  45.155  1.00  0.00           C  
ATOM     80  HA2 GLY     6      71.924  35.639  45.026  1.00  0.00           H  
ATOM     81  HA3 GLY     6      72.322  37.399  44.907  1.00  0.00           H  
ATOM     82  C   GLY     6      73.764  36.043  44.159  1.00  0.00           C  
ATOM     83  O   GLY     6      73.763  36.507  43.004  1.00  0.00           O  
ATOM     84  N   GLY     7      74.806  35.275  44.589  1.00  0.00           N  
ATOM     85  H   GLY     7      74.638  34.812  45.471  1.00  0.00           H  
ATOM     86  CA  GLY     7      76.009  34.974  43.811  1.00  0.00           C  
ATOM     87  HA2 GLY     7      76.634  34.468  44.546  1.00  0.00           H  
ATOM     88  HA3 GLY     7      75.728  34.397  42.930  1.00  0.00           H  
ATOM     89  C   GLY     7      76.798  36.264  43.363  1.00  0.00           C  
ATOM     90  O   GLY     7      77.734  36.173  42.509  1.00  0.00           O  
ATOM     91  N   LYS     8      76.391  37.471  43.830  1.00  0.00           N  
ATOM     92  H   LYS     8      75.544  37.449  44.379  1.00  0.00           H  
ATOM     93  CA  LYS     8      76.964  38.741  43.367  1.00  0.00           C  
ATOM     94  HA  LYS     8      77.827  38.495  42.747  1.00  0.00           H  
ATOM     95  CB  LYS     8      75.957  39.391  42.428  1.00  0.00           C  
ATOM     96  HB2 LYS     8      74.958  39.428  42.862  1.00  0.00           H  
ATOM     97  HB3 LYS     8      76.247  40.404  42.149  1.00  0.00           H  
ATOM     98  CG  LYS     8      75.940  38.632  41.046  1.00  0.00           C  
ATOM     99  HG2 LYS     8      76.970  38.532  40.702  1.00  0.00           H  
ATOM    100  HG3 LYS     8      75.490  37.654  41.214  1.00  0.00           H  
ATOM    101  CD  LYS     8      75.122  39.381  40.035  1.00  0.00           C  
ATOM    102  HD2 LYS     8      74.251  39.881  40.459  1.00  0.00           H  
ATOM    103  HD3 LYS     8      75.839  40.111  39.657  1.00  0.00           H  
ATOM    104  CE  LYS     8      74.800  38.504  38.839  1.00  0.00           C  
ATOM    105  HE2 LYS     8      74.101  37.737  39.173  1.00  0.00           H  
ATOM    106  HE3 LYS     8      74.349  39.156  38.090  1.00  0.00           H  
ATOM    107  NZ  LYS     8      76.019  37.953  38.193  1.00  0.00           N  
ATOM    108  HZ1 LYS     8      76.567  37.313  38.750  1.00  0.00           H  
ATOM    109  HZ2 LYS     8      75.707  37.451  37.374  1.00  0.00           H  
ATOM    110  HZ3 LYS     8      76.629  38.691  37.870  1.00  0.00           H  
ATOM    111  C   LYS     8      77.401  39.726  44.495  1.00  0.00           C  
ATOM    112  O   LYS     8      78.500  40.246  44.546  1.00  0.00           O  
ATOM    113  N   TYR     9      76.386  40.086  45.285  1.00  0.00           N  
ATOM    114  H   TYR     9      75.503  39.633  45.100  1.00  0.00           H  
ATOM    115  CA  TYR     9      76.316  41.246  46.187  1.00  0.00           C  
ATOM    116  HA  TYR     9      76.876  42.013  45.651  1.00  0.00           H  
ATOM    117  CB  TYR     9      74.908  41.844  46.300  1.00  0.00           C  
ATOM    118  HB2 TYR     9      74.329  41.211  46.973  1.00  0.00           H  
ATOM    119  HB3 TYR     9      75.034  42.821  46.766  1.00  0.00           H  
ATOM    120  CG  TYR     9      74.129  41.958  45.008  1.00  0.00           C  
ATOM    121  CD1 TYR     9      74.490  42.951  44.095  1.00  0.00           C  
ATOM    122  HD1 TYR     9      75.260  43.660  44.363  1.00  0.00           H  
ATOM    123  CE1 TYR     9      73.928  42.956  42.791  1.00  0.00           C  
ATOM    124  HE1 TYR     9      74.218  43.710  42.075  1.00  0.00           H  
ATOM    125  CZ  TYR     9      72.794  42.104  42.534  1.00  0.00           C  
ATOM    126  OH  TYR     9      72.021  42.298  41.486  1.00  0.00           O  
ATOM    127  HH  TYR     9      72.492  42.847  40.855  1.00  0.00           H  
ATOM    128  CE2 TYR     9      72.432  41.101  43.457  1.00  0.00           C  
ATOM    129  HE2 TYR     9      71.561  40.502  43.236  1.00  0.00           H  
ATOM    130  CD2 TYR     9      73.079  41.064  44.694  1.00  0.00           C  
ATOM    131  HD2 TYR     9      73.024  40.277  45.432  1.00  0.00           H  
ATOM    132  C   TYR     9      76.920  40.741  47.525  1.00  0.00           C  
ATOM    133  O   TYR     9      76.303  40.178  48.350  1.00  0.00           O  
ATOM    134  N   LYS    10      78.224  40.920  47.845  1.00  0.00           N  
ATOM    135  H   LYS    10      78.654  41.327  47.027  1.00  0.00           H  
ATOM    136  CA  LYS    10      78.955  40.730  49.110  1.00  0.00           C  
ATOM    137  HA  LYS    10      78.672  39.746  49.486  1.00  0.00           H  
ATOM    138  CB  LYS    10      80.444  40.731  48.865  1.00  0.00           C  
ATOM    139  HB2 LYS    10      80.528  40.190  47.922  1.00  0.00           H  
ATOM    140  HB3 LYS    10      80.846  41.712  48.612  1.00  0.00           H  
ATOM    141  CG  LYS    10      81.188  40.008  50.042  1.00  0.00           C  
ATOM    142  HG2 LYS    10      81.246  40.626  50.938  1.00  0.00           H  
ATOM    143  HG3 LYS    10      80.514  39.236  50.413  1.00  0.00           H  
ATOM    144  CD  LYS    10      82.533  39.307  49.745  1.00  0.00           C  
ATOM    145  HD2 LYS    10      82.532  38.645  48.879  1.00  0.00           H  
ATOM    146  HD3 LYS    10      83.242  40.094  49.490  1.00  0.00           H  
ATOM    147  CE  LYS    10      83.069  38.456  50.894  1.00  0.00           C  
ATOM    148  HE2 LYS    10      82.479  37.586  51.181  1.00  0.00           H  
ATOM    149  HE3 LYS    10      84.014  38.087  50.494  1.00  0.00           H  
ATOM    150  NZ  LYS    10      83.335  39.285  52.091  1.00  0.00           N  
ATOM    151  HZ1 LYS    10      82.510  39.492  52.636  1.00  0.00           H  
ATOM    152  HZ2 LYS    10      83.998  38.895  52.746  1.00  0.00           H  
ATOM    153  HZ3 LYS    10      83.770  40.149  51.801  1.00  0.00           H  
ATOM    154  C   LYS    10      78.577  41.805  50.101  1.00  0.00           C  
ATOM    155  O   LYS    10      78.772  42.972  49.899  1.00  0.00           O  
ATOM    156  N   LEU    11      77.865  41.390  51.202  1.00  0.00           N  
ATOM    157  H   LEU    11      77.548  40.437  51.100  1.00  0.00           H  
ATOM    158  CA  LEU    11      77.667  42.244  52.323  1.00  0.00           C  
ATOM    159  HA  LEU    11      77.102  43.119  52.003  1.00  0.00           H  
ATOM    160  CB  LEU    11      76.881  41.430  53.456  1.00  0.00           C  
ATOM    161  HB2 LEU    11      77.651  40.966  54.073  1.00  0.00           H  
ATOM    162  HB3 LEU    11      76.630  42.255  54.122  1.00  0.00           H  
ATOM    163  CG  LEU    11      75.648  40.549  53.155  1.00  0.00           C  
ATOM    164  HG  LEU    11      75.893  40.005  52.243  1.00  0.00           H  
ATOM    165  CD1 LEU    11      75.533  39.519  54.254  1.00  0.00           C  
ATOM    166 HD11 LEU    11      74.673  38.917  53.962  1.00  0.00           H  
ATOM    167 HD12 LEU    11      76.379  38.838  54.162  1.00  0.00           H  
ATOM    168 HD13 LEU    11      75.393  39.870  55.276  1.00  0.00           H  
ATOM    169  CD2 LEU    11      74.423  41.439  52.903  1.00  0.00           C  
ATOM    170 HD21 LEU    11      74.740  42.043  52.053  1.00  0.00           H  
ATOM    171 HD22 LEU    11      73.654  40.741  52.572  1.00  0.00           H  
ATOM    172 HD23 LEU    11      74.123  42.039  53.762  1.00  0.00           H  
ATOM    173  C   LEU    11      79.071  42.775  52.870  1.00  0.00           C  
ATOM    174  O   LEU    11      80.032  42.034  53.143  1.00  0.00           O  
ATOM    175  N   VAL    12      79.195  44.083  53.060  1.00  0.00           N  
ATOM    176  H   VAL    12      78.331  44.604  53.104  1.00  0.00           H  
ATOM    177  CA  VAL    12      80.396  44.931  53.413  1.00  0.00           C  
ATOM    178  HA  VAL    12      81.392  44.505  53.290  1.00  0.00           H  
ATOM    179  CB  VAL    12      80.446  46.298  52.708  1.00  0.00           C  
ATOM    180  HB  VAL    12      79.457  46.741  52.827  1.00  0.00           H  
ATOM    181  CG1 VAL    12      81.463  47.263  53.281  1.00  0.00           C  
ATOM    182 HG11 VAL    12      81.454  48.137  52.630  1.00  0.00           H  
ATOM    183 HG12 VAL    12      81.076  47.585  54.248  1.00  0.00           H  
ATOM    184 HG13 VAL    12      82.465  46.851  53.392  1.00  0.00           H  
ATOM    185  CG2 VAL    12      80.732  46.012  51.240  1.00  0.00           C  
ATOM    186 HG21 VAL    12      80.847  46.824  50.522  1.00  0.00           H  
ATOM    187 HG22 VAL    12      81.718  45.549  51.191  1.00  0.00           H  
ATOM    188 HG23 VAL    12      80.071  45.210  50.912  1.00  0.00           H  
ATOM    189  C   VAL    12      80.213  45.193  54.895  1.00  0.00           C  
ATOM    190  O   VAL    12      81.112  44.799  55.656  1.00  0.00           O  
ATOM    191  N   ARG    13      79.201  45.973  55.314  1.00  0.00           N  
ATOM    192  H   ARG    13      78.482  46.379  54.732  1.00  0.00           H  
ATOM    193  CA  ARG    13      78.846  46.315  56.699  1.00  0.00           C  
ATOM    194  HA  ARG    13      79.029  45.496  57.395  1.00  0.00           H  
ATOM    195  CB  ARG    13      79.663  47.591  57.087  1.00  0.00           C  
ATOM    196  HB2 ARG    13      79.621  47.620  58.176  1.00  0.00           H  
ATOM    197  HB3 ARG    13      80.698  47.321  56.877  1.00  0.00           H  
ATOM    198  CG  ARG    13      79.300  48.911  56.301  1.00  0.00           C  
ATOM    199  HG2 ARG    13      79.582  48.969  55.250  1.00  0.00           H  
ATOM    200  HG3 ARG    13      78.214  48.982  56.364  1.00  0.00           H  
ATOM    201  CD  ARG    13      79.860  50.096  57.033  1.00  0.00           C  
ATOM    202  HD2 ARG    13      79.134  50.908  57.070  1.00  0.00           H  
ATOM    203  HD3 ARG    13      80.193  49.937  58.058  1.00  0.00           H  
ATOM    204  NE  ARG    13      81.039  50.712  56.335  1.00  0.00           N  
ATOM    205  HE  ARG    13      81.498  50.186  55.606  1.00  0.00           H  
ATOM    206  CZ  ARG    13      81.536  51.893  56.598  1.00  0.00           C  
ATOM    207  NH1 ARG    13      81.099  52.711  57.525  1.00  0.00           N  
ATOM    208 HH11 ARG    13      80.405  52.376  58.178  1.00  0.00           H  
ATOM    209 HH12 ARG    13      81.627  53.551  57.713  1.00  0.00           H  
ATOM    210  NH2 ARG    13      82.500  52.376  55.909  1.00  0.00           N  
ATOM    211 HH21 ARG    13      82.925  51.821  55.179  1.00  0.00           H  
ATOM    212 HH22 ARG    13      82.922  53.264  56.141  1.00  0.00           H  
ATOM    213  C   ARG    13      77.350  46.529  56.762  1.00  0.00           C  
ATOM    214  O   ARG    13      76.676  46.882  55.773  1.00  0.00           O  
ATOM    215  N   LYS    14      76.846  46.423  58.003  1.00  0.00           N  
ATOM    216  H   LYS    14      77.407  46.040  58.750  1.00  0.00           H  
ATOM    217  CA  LYS    14      75.523  46.972  58.410  1.00  0.00           C  
ATOM    218  HA  LYS    14      74.857  46.542  57.661  1.00  0.00           H  
ATOM    219  CB  LYS    14      75.155  46.505  59.818  1.00  0.00           C  
ATOM    220  HB2 LYS    14      75.322  45.460  60.080  1.00  0.00           H  
ATOM    221  HB3 LYS    14      75.761  47.160  60.444  1.00  0.00           H  
ATOM    222  CG  LYS    14      73.645  46.823  60.049  1.00  0.00           C  
ATOM    223  HG2 LYS    14      73.431  47.857  59.777  1.00  0.00           H  
ATOM    224  HG3 LYS    14      72.973  46.235  59.424  1.00  0.00           H  
ATOM    225  CD  LYS    14      73.201  46.629  61.555  1.00  0.00           C  
ATOM    226  HD2 LYS    14      72.300  47.221  61.720  1.00  0.00           H  
ATOM    227  HD3 LYS    14      72.970  45.578  61.725  1.00  0.00           H  
ATOM    228  CE  LYS    14      74.191  47.213  62.624  1.00  0.00           C  
ATOM    229  HE2 LYS    14      75.104  46.642  62.458  1.00  0.00           H  
ATOM    230  HE3 LYS    14      74.310  48.257  62.333  1.00  0.00           H  
ATOM    231  NZ  LYS    14      73.698  47.113  63.990  1.00  0.00           N  
ATOM    232  HZ1 LYS    14      73.022  47.862  64.038  1.00  0.00           H  
ATOM    233  HZ2 LYS    14      73.247  46.225  64.160  1.00  0.00           H  
ATOM    234  HZ3 LYS    14      74.412  47.330  64.671  1.00  0.00           H  
ATOM    235  C   LYS    14      75.509  48.451  58.226  1.00  0.00           C  
ATOM    236  O   LYS    14      76.498  49.068  58.601  1.00  0.00           O  
ATOM    237  N   ILE    15      74.502  49.059  57.571  1.00  0.00           N  
ATOM    238  H   ILE    15      73.731  48.550  57.163  1.00  0.00           H  
ATOM    239  CA  ILE    15      74.381  50.511  57.383  1.00  0.00           C  
ATOM    240  HA  ILE    15      75.177  51.108  57.826  1.00  0.00           H  
ATOM    241  CB  ILE    15      74.520  50.862  55.831  1.00  0.00           C  
ATOM    242  HB  ILE    15      74.464  51.947  55.745  1.00  0.00           H  
ATOM    243  CG2 ILE    15      75.905  50.505  55.326  1.00  0.00           C  
ATOM    244 HG21 ILE    15      76.157  51.019  54.399  1.00  0.00           H  
ATOM    245 HG22 ILE    15      76.589  50.612  56.168  1.00  0.00           H  
ATOM    246 HG23 ILE    15      75.977  49.421  55.234  1.00  0.00           H  
ATOM    247  CG1 ILE    15      73.366  50.186  55.070  1.00  0.00           C  
ATOM    248 HG12 ILE    15      73.555  49.113  55.025  1.00  0.00           H  
ATOM    249 HG13 ILE    15      72.409  50.519  55.471  1.00  0.00           H  
ATOM    250  CD1 ILE    15      73.315  50.600  53.640  1.00  0.00           C  
ATOM    251 HD11 ILE    15      73.603  51.644  53.511  1.00  0.00           H  
ATOM    252 HD12 ILE    15      73.943  49.930  53.052  1.00  0.00           H  
ATOM    253 HD13 ILE    15      72.282  50.672  53.302  1.00  0.00           H  
ATOM    254  C   ILE    15      73.080  51.108  57.922  1.00  0.00           C  
ATOM    255  O   ILE    15      72.854  52.361  57.880  1.00  0.00           O  
ATOM    256  N   GLY    16      72.187  50.214  58.390  1.00  0.00           N  
ATOM    257  H   GLY    16      72.372  49.221  58.393  1.00  0.00           H  
ATOM    258  CA  GLY    16      70.822  50.643  58.759  1.00  0.00           C  
ATOM    259  HA2 GLY    16      70.952  51.599  59.265  1.00  0.00           H  
ATOM    260  HA3 GLY    16      70.146  50.781  57.915  1.00  0.00           H  
ATOM    261  C   GLY    16      70.111  49.644  59.674  1.00  0.00           C  
ATOM    262  O   GLY    16      70.629  48.675  60.112  1.00  0.00           O  
ATOM    263  N   SER    17      68.836  49.935  60.051  1.00  0.00           N  
ATOM    264  H   SER    17      68.417  50.742  59.611  1.00  0.00           H  
ATOM    265  CA  SER    17      68.016  48.888  60.719  1.00  0.00           C  
ATOM    266  HA  SER    17      68.291  47.843  60.573  1.00  0.00           H  
ATOM    267  CB  SER    17      68.058  48.969  62.255  1.00  0.00           C  
ATOM    268  HB2 SER    17      69.008  49.353  62.625  1.00  0.00           H  
ATOM    269  HB3 SER    17      67.253  49.626  62.584  1.00  0.00           H  
ATOM    270  OG  SER    17      67.832  47.644  62.729  1.00  0.00           O  
ATOM    271  HG  SER    17      68.674  47.245  62.498  1.00  0.00           H  
ATOM    272  C   SER    17      66.565  48.982  60.413  1.00  0.00           C  
ATOM    273  O   SER    17      66.176  50.079  60.009  1.00  0.00           O  
ATOM    274  N   GLY    18      65.745  48.045  60.854  1.00  0.00           N  
ATOM    275  H   GLY    18      66.019  47.188  61.314  1.00  0.00           H  
ATOM    276  CA  GLY    18      64.322  48.060  60.469  1.00  0.00           C  
ATOM    277  HA2 GLY    18      64.114  49.130  60.430  1.00  0.00           H  
ATOM    278  HA3 GLY    18      64.190  47.463  59.567  1.00  0.00           H  
ATOM    279  C   GLY    18      63.374  47.534  61.556  1.00  0.00           C  
ATOM    280  O   GLY    18      63.742  47.276  62.718  1.00  0.00           O  
ATOM    281  N   SER    19      62.098  47.433  61.194  1.00  0.00           N  
ATOM    282  H   SER    19      61.751  47.772  60.309  1.00  0.00           H  
ATOM    283  CA  SER    19      61.089  46.993  62.212  1.00  0.00           C  
ATOM    284  HA  SER    19      61.161  47.660  63.071  1.00  0.00           H  
ATOM    285  CB  SER    19      59.718  47.269  61.634  1.00  0.00           C  
ATOM    286  HB2 SER    19      59.588  46.966  60.595  1.00  0.00           H  
ATOM    287  HB3 SER    19      59.000  46.688  62.214  1.00  0.00           H  
ATOM    288  OG  SER    19      59.376  48.618  61.718  1.00  0.00           O  
ATOM    289  HG  SER    19      59.874  49.018  61.001  1.00  0.00           H  
ATOM    290  C   SER    19      61.213  45.502  62.674  1.00  0.00           C  
ATOM    291  O   SER    19      60.772  45.080  63.747  1.00  0.00           O  
ATOM    292  N   PHE    20      61.882  44.668  61.868  1.00  0.00           N  
ATOM    293  H   PHE    20      62.373  45.108  61.102  1.00  0.00           H  
ATOM    294  CA  PHE    20      62.106  43.196  62.011  1.00  0.00           C  
ATOM    295  HA  PHE    20      61.944  42.966  63.064  1.00  0.00           H  
ATOM    296  CB  PHE    20      61.042  42.447  61.229  1.00  0.00           C  
ATOM    297  HB2 PHE    20      61.135  42.776  60.194  1.00  0.00           H  
ATOM    298  HB3 PHE    20      61.316  41.401  61.370  1.00  0.00           H  
ATOM    299  CG  PHE    20      59.646  42.601  61.840  1.00  0.00           C  
ATOM    300  CD1 PHE    20      59.247  41.654  62.753  1.00  0.00           C  
ATOM    301  HD1 PHE    20      59.898  40.799  62.860  1.00  0.00           H  
ATOM    302  CE1 PHE    20      57.962  41.648  63.331  1.00  0.00           C  
ATOM    303  HE1 PHE    20      57.592  40.789  63.872  1.00  0.00           H  
ATOM    304  CZ  PHE    20      57.140  42.772  63.064  1.00  0.00           C  
ATOM    305  HZ  PHE    20      56.276  42.984  63.677  1.00  0.00           H  
ATOM    306  CE2 PHE    20      57.539  43.774  62.129  1.00  0.00           C  
ATOM    307  HE2 PHE    20      56.894  44.629  61.986  1.00  0.00           H  
ATOM    308  CD2 PHE    20      58.758  43.627  61.418  1.00  0.00           C  
ATOM    309  HD2 PHE    20      58.954  44.432  60.724  1.00  0.00           H  
ATOM    310  C   PHE    20      63.504  42.578  61.741  1.00  0.00           C  
ATOM    311  O   PHE    20      63.700  41.412  62.046  1.00  0.00           O  
ATOM    312  N   GLY    21      64.469  43.289  61.116  1.00  0.00           N  
ATOM    313  H   GLY    21      64.315  44.230  60.782  1.00  0.00           H  
ATOM    314  CA  GLY    21      65.889  42.817  60.812  1.00  0.00           C  
ATOM    315  HA2 GLY    21      66.350  42.250  61.621  1.00  0.00           H  
ATOM    316  HA3 GLY    21      65.903  42.153  59.948  1.00  0.00           H  
ATOM    317  C   GLY    21      66.846  44.035  60.590  1.00  0.00           C  
ATOM    318  O   GLY    21      66.500  45.188  60.774  1.00  0.00           O  
ATOM    319  N   ASP    22      68.113  43.807  60.180  1.00  0.00           N  
ATOM    320  H   ASP    22      68.360  42.875  59.878  1.00  0.00           H  
ATOM    321  CA  ASP    22      68.997  44.939  59.796  1.00  0.00           C  
ATOM    322  HA  ASP    22      68.573  45.896  60.097  1.00  0.00           H  
ATOM    323  CB  ASP    22      70.309  44.867  60.640  1.00  0.00           C  
ATOM    324  HB2 ASP    22      70.776  43.902  60.441  1.00  0.00           H  
ATOM    325  HB3 ASP    22      70.922  45.682  60.256  1.00  0.00           H  
ATOM    326  CG  ASP    22      70.145  45.027  62.162  1.00  0.00           C  
ATOM    327  OD1 ASP    22      69.976  46.200  62.538  1.00  0.00           O  
ATOM    328  OD2 ASP    22      70.106  44.007  62.913  1.00  0.00           O  
ATOM    329  C   ASP    22      69.265  45.143  58.299  1.00  0.00           C  
ATOM    330  O   ASP    22      69.141  44.251  57.518  1.00  0.00           O  
ATOM    331  N   ILE    23      69.591  46.415  57.940  1.00  0.00           N  
ATOM    332  H   ILE    23      69.707  47.092  58.681  1.00  0.00           H  
ATOM    333  CA  ILE    23      70.036  46.771  56.656  1.00  0.00           C  
ATOM    334  HA  ILE    23      69.892  45.983  55.916  1.00  0.00           H  
ATOM    335  CB  ILE    23      69.222  48.044  56.037  1.00  0.00           C  
ATOM    336  HB  ILE    23      69.276  48.865  56.752  1.00  0.00           H  
ATOM    337  CG2 ILE    23      69.870  48.544  54.752  1.00  0.00           C  
ATOM    338 HG21 ILE    23      69.878  47.806  53.950  1.00  0.00           H  
ATOM    339 HG22 ILE    23      69.233  49.361  54.411  1.00  0.00           H  
ATOM    340 HG23 ILE    23      70.882  48.941  54.827  1.00  0.00           H  
ATOM    341  CG1 ILE    23      67.769  47.601  55.797  1.00  0.00           C  
ATOM    342 HG12 ILE    23      67.736  46.655  55.258  1.00  0.00           H  
ATOM    343 HG13 ILE    23      67.441  47.323  56.799  1.00  0.00           H  
ATOM    344  CD1 ILE    23      66.895  48.742  55.106  1.00  0.00           C  
ATOM    345 HD11 ILE    23      67.203  49.672  55.584  1.00  0.00           H  
ATOM    346 HD12 ILE    23      67.261  48.815  54.082  1.00  0.00           H  
ATOM    347 HD13 ILE    23      65.849  48.450  55.195  1.00  0.00           H  
ATOM    348  C   ILE    23      71.582  46.889  56.506  1.00  0.00           C  
ATOM    349  O   ILE    23      72.244  47.665  57.203  1.00  0.00           O  
ATOM    350  N   TYR    24      72.126  46.322  55.480  1.00  0.00           N  
ATOM    351  H   TYR    24      71.564  45.851  54.785  1.00  0.00           H  
ATOM    352  CA  TYR    24      73.537  46.235  55.015  1.00  0.00           C  
ATOM    353  HA  TYR    24      74.119  46.893  55.662  1.00  0.00           H  
ATOM    354  CB  TYR    24      73.996  44.777  55.130  1.00  0.00           C  
ATOM    355  HB2 TYR    24      73.366  44.156  54.492  1.00  0.00           H  
ATOM    356  HB3 TYR    24      75.037  44.758  54.809  1.00  0.00           H  
ATOM    357  CG  TYR    24      73.980  44.081  56.500  1.00  0.00           C  
ATOM    358  CD1 TYR    24      72.698  43.788  57.095  1.00  0.00           C  
ATOM    359  HD1 TYR    24      71.761  44.042  56.623  1.00  0.00           H  
ATOM    360  CE1 TYR    24      72.719  43.154  58.379  1.00  0.00           C  
ATOM    361  HE1 TYR    24      71.784  42.925  58.869  1.00  0.00           H  
ATOM    362  CZ  TYR    24      73.883  42.781  59.079  1.00  0.00           C  
ATOM    363  OH  TYR    24      73.859  42.261  60.340  1.00  0.00           O  
ATOM    364  HH  TYR    24      73.060  41.844  60.669  1.00  0.00           H  
ATOM    365  CE2 TYR    24      75.137  43.106  58.477  1.00  0.00           C  
ATOM    366  HE2 TYR    24      76.076  42.821  58.928  1.00  0.00           H  
ATOM    367  CD2 TYR    24      75.162  43.766  57.183  1.00  0.00           C  
ATOM    368  HD2 TYR    24      76.101  43.925  56.673  1.00  0.00           H  
ATOM    369  C   TYR    24      73.772  46.891  53.650  1.00  0.00           C  
ATOM    370  O   TYR    24      72.854  46.850  52.847  1.00  0.00           O  
ATOM    371  N   LEU    25      74.976  47.396  53.389  1.00  0.00           N  
ATOM    372  H   LEU    25      75.592  47.287  54.182  1.00  0.00           H  
ATOM    373  CA  LEU    25      75.491  47.711  52.041  1.00  0.00           C  
ATOM    374  HA  LEU    25      74.677  48.119  51.441  1.00  0.00           H  
ATOM    375  CB  LEU    25      76.593  48.766  52.306  1.00  0.00           C  
ATOM    376  HB2 LEU    25      76.088  49.703  52.538  1.00  0.00           H  
ATOM    377  HB3 LEU    25      77.050  48.428  53.236  1.00  0.00           H  
ATOM    378  CG  LEU    25      77.710  48.961  51.240  1.00  0.00           C  
ATOM    379  HG  LEU    25      78.131  47.979  51.024  1.00  0.00           H  
ATOM    380  CD1 LEU    25      77.285  49.626  49.920  1.00  0.00           C  
ATOM    381 HD11 LEU    25      77.013  50.626  50.259  1.00  0.00           H  
ATOM    382 HD12 LEU    25      78.007  49.733  49.110  1.00  0.00           H  
ATOM    383 HD13 LEU    25      76.556  48.978  49.435  1.00  0.00           H  
ATOM    384  CD2 LEU    25      78.915  49.826  51.922  1.00  0.00           C  
ATOM    385 HD21 LEU    25      79.254  49.473  52.896  1.00  0.00           H  
ATOM    386 HD22 LEU    25      79.782  49.805  51.263  1.00  0.00           H  
ATOM    387 HD23 LEU    25      78.689  50.892  51.936  1.00  0.00           H  
ATOM    388  C   LEU    25      76.075  46.460  51.436  1.00  0.00           C  
ATOM    389  O   LEU    25      76.735  45.648  52.113  1.00  0.00           O  
ATOM    390  N   ALA    26      76.034  46.345  50.129  1.00  0.00           N  
ATOM    391  H   ALA    26      75.525  46.995  49.547  1.00  0.00           H  
ATOM    392  CA  ALA    26      76.772  45.330  49.393  1.00  0.00           C  
ATOM    393  HA  ALA    26      77.653  45.058  49.974  1.00  0.00           H  
ATOM    394  CB  ALA    26      75.813  44.115  49.231  1.00  0.00           C  
ATOM    395  HB1 ALA    26      74.918  44.466  48.718  1.00  0.00           H  
ATOM    396  HB2 ALA    26      76.396  43.480  48.563  1.00  0.00           H  
ATOM    397  HB3 ALA    26      75.538  43.711  50.205  1.00  0.00           H  
ATOM    398  C   ALA    26      77.319  45.845  48.087  1.00  0.00           C  
ATOM    399  O   ALA    26      76.991  46.915  47.631  1.00  0.00           O  
ATOM    400  N   ILE    27      78.322  45.104  47.600  1.00  0.00           N  
ATOM    401  H   ILE    27      78.593  44.221  48.007  1.00  0.00           H  
ATOM    402  CA  ILE    27      79.053  45.437  46.471  1.00  0.00           C  
ATOM    403  HA  ILE    27      78.581  46.298  45.996  1.00  0.00           H  
ATOM    404  CB  ILE    27      80.517  45.795  46.909  1.00  0.00           C  
ATOM    405  HB  ILE    27      80.488  46.625  47.615  1.00  0.00           H  
ATOM    406  CG2 ILE    27      81.321  44.682  47.523  1.00  0.00           C  
ATOM    407 HG21 ILE    27      82.104  45.107  48.152  1.00  0.00           H  
ATOM    408 HG22 ILE    27      80.556  44.117  48.056  1.00  0.00           H  
ATOM    409 HG23 ILE    27      81.819  44.097  46.750  1.00  0.00           H  
ATOM    410  CG1 ILE    27      81.228  46.321  45.573  1.00  0.00           C  
ATOM    411 HG12 ILE    27      81.513  45.470  44.954  1.00  0.00           H  
ATOM    412 HG13 ILE    27      80.498  46.933  45.043  1.00  0.00           H  
ATOM    413  CD1 ILE    27      82.453  47.231  45.682  1.00  0.00           C  
ATOM    414 HD11 ILE    27      82.247  48.228  46.069  1.00  0.00           H  
ATOM    415 HD12 ILE    27      83.121  46.810  46.433  1.00  0.00           H  
ATOM    416 HD13 ILE    27      82.875  47.351  44.684  1.00  0.00           H  
ATOM    417  C   ILE    27      79.064  44.244  45.568  1.00  0.00           C  
ATOM    418  O   ILE    27      79.122  43.125  46.083  1.00  0.00           O  
ATOM    419  N   ASN    28      78.891  44.346  44.248  1.00  0.00           N  
ATOM    420  H   ASN    28      78.751  45.262  43.845  1.00  0.00           H  
ATOM    421  CA  ASN    28      78.975  43.238  43.313  1.00  0.00           C  
ATOM    422  HA  ASN    28      78.444  42.405  43.773  1.00  0.00           H  
ATOM    423  CB  ASN    28      78.288  43.662  41.973  1.00  0.00           C  
ATOM    424  HB2 ASN    28      77.271  43.995  42.182  1.00  0.00           H  
ATOM    425  HB3 ASN    28      78.742  44.516  41.470  1.00  0.00           H  
ATOM    426  CG  ASN    28      78.134  42.555  40.990  1.00  0.00           C  
ATOM    427  OD1 ASN    28      78.730  41.545  41.042  1.00  0.00           O  
ATOM    428  ND2 ASN    28      77.410  42.827  39.907  1.00  0.00           N  
ATOM    429 HD21 ASN    28      77.366  42.186  39.128  1.00  0.00           H  
ATOM    430 HD22 ASN    28      77.078  43.768  39.751  1.00  0.00           H  
ATOM    431  C   ASN    28      80.488  42.851  43.014  1.00  0.00           C  
ATOM    432  O   ASN    28      81.274  43.689  42.567  1.00  0.00           O  
ATOM    433  N   ILE    29      80.733  41.588  43.243  1.00  0.00           N  
ATOM    434  H   ILE    29      79.949  41.074  43.618  1.00  0.00           H  
ATOM    435  CA  ILE    29      82.043  40.977  43.213  1.00  0.00           C  
ATOM    436  HA  ILE    29      82.716  41.650  43.743  1.00  0.00           H  
ATOM    437  CB  ILE    29      82.045  39.567  43.887  1.00  0.00           C  
ATOM    438  HB  ILE    29      83.093  39.271  43.835  1.00  0.00           H  
ATOM    439  CG2 ILE    29      81.754  39.614  45.386  1.00  0.00           C  
ATOM    440 HG21 ILE    29      80.720  39.944  45.488  1.00  0.00           H  
ATOM    441 HG22 ILE    29      81.733  38.575  45.713  1.00  0.00           H  
ATOM    442 HG23 ILE    29      82.224  40.360  46.027  1.00  0.00           H  
ATOM    443  CG1 ILE    29      81.132  38.501  43.226  1.00  0.00           C  
ATOM    444 HG12 ILE    29      80.088  38.660  43.497  1.00  0.00           H  
ATOM    445 HG13 ILE    29      81.187  38.604  42.142  1.00  0.00           H  
ATOM    446  CD1 ILE    29      81.350  37.030  43.626  1.00  0.00           C  
ATOM    447 HD11 ILE    29      80.961  36.355  42.863  1.00  0.00           H  
ATOM    448 HD12 ILE    29      82.425  36.860  43.569  1.00  0.00           H  
ATOM    449 HD13 ILE    29      80.927  36.647  44.554  1.00  0.00           H  
ATOM    450  C   ILE    29      82.574  40.865  41.765  1.00  0.00           C  
ATOM    451  O   ILE    29      83.787  40.719  41.580  1.00  0.00           O  
ATOM    452  N   THR    30      81.786  41.114  40.741  1.00  0.00           N  
ATOM    453  H   THR    30      80.858  41.408  41.010  1.00  0.00           H  
ATOM    454  CA  THR    30      82.158  41.213  39.315  1.00  0.00           C  
ATOM    455  HA  THR    30      82.968  40.489  39.227  1.00  0.00           H  
ATOM    456  CB  THR    30      81.078  40.677  38.382  1.00  0.00           C  
ATOM    457  HB  THR    30      81.502  40.904  37.404  1.00  0.00           H  
ATOM    458  CG2 THR    30      80.655  39.201  38.511  1.00  0.00           C  
ATOM    459 HG21 THR    30      79.599  39.094  38.760  1.00  0.00           H  
ATOM    460 HG22 THR    30      80.962  38.683  37.602  1.00  0.00           H  
ATOM    461 HG23 THR    30      81.158  38.857  39.414  1.00  0.00           H  
ATOM    462  OG1 THR    30      79.911  41.403  38.453  1.00  0.00           O  
ATOM    463  HG1 THR    30      79.463  41.055  39.228  1.00  0.00           H  
ATOM    464  C   THR    30      82.675  42.551  38.908  1.00  0.00           C  
ATOM    465  O   THR    30      83.750  42.688  38.441  1.00  0.00           O  
ATOM    466  N   ASN    31      81.848  43.592  39.030  1.00  0.00           N  
ATOM    467  H   ASN    31      80.935  43.488  39.449  1.00  0.00           H  
ATOM    468  CA  ASN    31      82.263  44.961  38.599  1.00  0.00           C  
ATOM    469  HA  ASN    31      83.276  44.949  38.196  1.00  0.00           H  
ATOM    470  CB  ASN    31      81.237  45.253  37.375  1.00  0.00           C  
ATOM    471  HB2 ASN    31      81.491  46.255  37.029  1.00  0.00           H  
ATOM    472  HB3 ASN    31      81.364  44.418  36.686  1.00  0.00           H  
ATOM    473  CG  ASN    31      79.777  45.302  37.912  1.00  0.00           C  
ATOM    474  OD1 ASN    31      79.435  45.396  39.078  1.00  0.00           O  
ATOM    475  ND2 ASN    31      78.900  45.123  36.970  1.00  0.00           N  
ATOM    476 HD21 ASN    31      77.947  44.927  37.240  1.00  0.00           H  
ATOM    477 HD22 ASN    31      79.224  45.123  36.014  1.00  0.00           H  
ATOM    478  C   ASN    31      82.282  46.093  39.660  1.00  0.00           C  
ATOM    479  O   ASN    31      82.541  47.285  39.399  1.00  0.00           O  
ATOM    480  N   GLY    32      82.032  45.707  40.882  1.00  0.00           N  
ATOM    481  H   GLY    32      81.802  44.747  41.093  1.00  0.00           H  
ATOM    482  CA  GLY    32      81.998  46.746  41.984  1.00  0.00           C  
ATOM    483  HA2 GLY    32      81.975  46.207  42.931  1.00  0.00           H  
ATOM    484  HA3 GLY    32      82.869  47.401  41.963  1.00  0.00           H  
ATOM    485  C   GLY    32      80.797  47.742  42.031  1.00  0.00           C  
ATOM    486  O   GLY    32      80.848  48.729  42.819  1.00  0.00           O  
ATOM    487  N   GLU    33      79.752  47.546  41.235  1.00  0.00           N  
ATOM    488  H   GLU    33      79.773  46.653  40.763  1.00  0.00           H  
ATOM    489  CA  GLU    33      78.465  48.265  41.406  1.00  0.00           C  
ATOM    490  HA  GLU    33      78.665  49.326  41.254  1.00  0.00           H  
ATOM    491  CB  GLU    33      77.383  47.816  40.397  1.00  0.00           C  
ATOM    492  HB2 GLU    33      77.791  48.013  39.405  1.00  0.00           H  
ATOM    493  HB3 GLU    33      77.180  46.749  40.490  1.00  0.00           H  
ATOM    494  CG  GLU    33      76.057  48.534  40.546  1.00  0.00           C  
ATOM    495  HG2 GLU    33      75.538  48.169  41.432  1.00  0.00           H  
ATOM    496  HG3 GLU    33      76.214  49.594  40.747  1.00  0.00           H  
ATOM    497  CD  GLU    33      75.074  48.238  39.376  1.00  0.00           C  
ATOM    498  OE1 GLU    33      75.347  47.472  38.459  1.00  0.00           O  
ATOM    499  OE2 GLU    33      73.924  48.710  39.488  1.00  0.00           O  
ATOM    500  C   GLU    33      77.996  47.895  42.786  1.00  0.00           C  
ATOM    501  O   GLU    33      78.222  46.812  43.351  1.00  0.00           O  
ATOM    502  N   GLU    34      77.312  48.834  43.375  1.00  0.00           N  
ATOM    503  H   GLU    34      77.150  49.662  42.819  1.00  0.00           H  
ATOM    504  CA  GLU    34      76.921  48.734  44.862  1.00  0.00           C  
ATOM    505  HA  GLU    34      77.240  47.773  45.265  1.00  0.00           H  
ATOM    506  CB  GLU    34      77.702  49.711  45.791  1.00  0.00           C  
ATOM    507  HB2 GLU    34      77.868  49.290  46.782  1.00  0.00           H  
ATOM    508  HB3 GLU    34      78.721  49.791  45.412  1.00  0.00           H  
ATOM    509  CG  GLU    34      77.066  51.085  45.822  1.00  0.00           C  
ATOM    510  HG2 GLU    34      76.678  51.463  44.877  1.00  0.00           H  
ATOM    511  HG3 GLU    34      76.160  51.020  46.424  1.00  0.00           H  
ATOM    512  CD  GLU    34      77.997  52.121  46.475  1.00  0.00           C  
ATOM    513  OE1 GLU    34      77.426  52.806  47.350  1.00  0.00           O  
ATOM    514  OE2 GLU    34      79.211  52.236  46.161  1.00  0.00           O  
ATOM    515  C   GLU    34      75.391  48.694  45.103  1.00  0.00           C  
ATOM    516  O   GLU    34      74.556  49.192  44.283  1.00  0.00           O  
ATOM    517  N   VAL    35      74.926  48.118  46.211  1.00  0.00           N  
ATOM    518  H   VAL    35      75.506  47.779  46.964  1.00  0.00           H  
ATOM    519  CA  VAL    35      73.491  47.921  46.573  1.00  0.00           C  
ATOM    520  HA  VAL    35      72.905  48.768  46.217  1.00  0.00           H  
ATOM    521  CB  VAL    35      72.856  46.602  45.921  1.00  0.00           C  
ATOM    522  HB  VAL    35      71.808  46.480  46.196  1.00  0.00           H  
ATOM    523  CG1 VAL    35      72.922  46.495  44.396  1.00  0.00           C  
ATOM    524 HG11 VAL    35      72.390  45.589  44.105  1.00  0.00           H  
ATOM    525 HG12 VAL    35      72.411  47.372  43.998  1.00  0.00           H  
ATOM    526 HG13 VAL    35      73.971  46.494  44.101  1.00  0.00           H  
ATOM    527  CG2 VAL    35      73.517  45.388  46.596  1.00  0.00           C  
ATOM    528 HG21 VAL    35      73.214  45.319  47.641  1.00  0.00           H  
ATOM    529 HG22 VAL    35      73.152  44.427  46.234  1.00  0.00           H  
ATOM    530 HG23 VAL    35      74.588  45.349  46.398  1.00  0.00           H  
ATOM    531  C   VAL    35      73.305  47.982  48.107  1.00  0.00           C  
ATOM    532  O   VAL    35      74.316  47.992  48.825  1.00  0.00           O  
ATOM    533  N   ALA    36      72.041  48.015  48.525  1.00  0.00           N  
ATOM    534  H   ALA    36      71.335  47.992  47.803  1.00  0.00           H  
ATOM    535  CA  ALA    36      71.739  47.644  49.871  1.00  0.00           C  
ATOM    536  HA  ALA    36      72.663  47.664  50.448  1.00  0.00           H  
ATOM    537  CB  ALA    36      70.804  48.842  50.322  1.00  0.00           C  
ATOM    538  HB1 ALA    36      71.459  49.710  50.387  1.00  0.00           H  
ATOM    539  HB2 ALA    36      69.995  49.111  49.643  1.00  0.00           H  
ATOM    540  HB3 ALA    36      70.346  48.677  51.297  1.00  0.00           H  
ATOM    541  C   ALA    36      70.980  46.321  49.973  1.00  0.00           C  
ATOM    542  O   ALA    36      70.454  45.753  49.029  1.00  0.00           O  
ATOM    543  N   VAL    37      70.948  45.747  51.165  1.00  0.00           N  
ATOM    544  H   VAL    37      71.437  46.260  51.884  1.00  0.00           H  
ATOM    545  CA  VAL    37      70.405  44.402  51.461  1.00  0.00           C  
ATOM    546  HA  VAL    37      69.726  44.035  50.692  1.00  0.00           H  
ATOM    547  CB  VAL    37      71.478  43.372  51.669  1.00  0.00           C  
ATOM    548  HB  VAL    37      71.936  43.578  52.637  1.00  0.00           H  
ATOM    549  CG1 VAL    37      70.831  41.945  51.602  1.00  0.00           C  
ATOM    550 HG11 VAL    37      71.416  41.183  52.117  1.00  0.00           H  
ATOM    551 HG12 VAL    37      69.837  41.978  52.048  1.00  0.00           H  
ATOM    552 HG13 VAL    37      70.839  41.510  50.602  1.00  0.00           H  
ATOM    553  CG2 VAL    37      72.568  43.435  50.662  1.00  0.00           C  
ATOM    554 HG21 VAL    37      73.100  42.487  50.583  1.00  0.00           H  
ATOM    555 HG22 VAL    37      72.165  43.633  49.669  1.00  0.00           H  
ATOM    556 HG23 VAL    37      73.244  44.270  50.843  1.00  0.00           H  
ATOM    557  C   VAL    37      69.627  44.667  52.755  1.00  0.00           C  
ATOM    558  O   VAL    37      70.205  45.255  53.707  1.00  0.00           O  
ATOM    559  N   LYS    38      68.374  44.242  52.854  1.00  0.00           N  
ATOM    560  H   LYS    38      68.016  43.699  52.081  1.00  0.00           H  
ATOM    561  CA  LYS    38      67.552  44.171  54.085  1.00  0.00           C  
ATOM    562  HA  LYS    38      68.220  44.538  54.864  1.00  0.00           H  
ATOM    563  CB  LYS    38      66.244  44.973  53.760  1.00  0.00           C  
ATOM    564  HB2 LYS    38      66.542  45.998  53.540  1.00  0.00           H  
ATOM    565  HB3 LYS    38      65.685  44.507  52.948  1.00  0.00           H  
ATOM    566  CG  LYS    38      65.299  44.907  55.001  1.00  0.00           C  
ATOM    567  HG2 LYS    38      65.109  43.836  55.065  1.00  0.00           H  
ATOM    568  HG3 LYS    38      65.831  45.237  55.893  1.00  0.00           H  
ATOM    569  CD  LYS    38      64.029  45.718  54.821  1.00  0.00           C  
ATOM    570  HD2 LYS    38      64.384  46.737  54.667  1.00  0.00           H  
ATOM    571  HD3 LYS    38      63.336  45.305  54.088  1.00  0.00           H  
ATOM    572  CE  LYS    38      63.176  45.913  56.047  1.00  0.00           C  
ATOM    573  HE2 LYS    38      62.843  44.908  56.306  1.00  0.00           H  
ATOM    574  HE3 LYS    38      63.722  46.472  56.807  1.00  0.00           H  
ATOM    575  NZ  LYS    38      61.891  46.637  55.863  1.00  0.00           N  
ATOM    576  HZ1 LYS    38      62.069  47.542  55.452  1.00  0.00           H  
ATOM    577  HZ2 LYS    38      61.225  46.182  55.255  1.00  0.00           H  
ATOM    578  HZ3 LYS    38      61.564  46.948  56.767  1.00  0.00           H  
ATOM    579  C   LYS    38      67.395  42.694  54.370  1.00  0.00           C  
ATOM    580  O   LYS    38      66.839  41.941  53.527  1.00  0.00           O  
ATOM    581  N   LEU    39      67.901  42.325  55.535  1.00  0.00           N  
ATOM    582  H   LEU    39      68.447  43.009  56.038  1.00  0.00           H  
ATOM    583  CA  LEU    39      67.730  40.972  56.104  1.00  0.00           C  
ATOM    584  HA  LEU    39      67.677  40.263  55.278  1.00  0.00           H  
ATOM    585  CB  LEU    39      69.053  40.505  56.836  1.00  0.00           C  
ATOM    586  HB2 LEU    39      68.961  41.160  57.702  1.00  0.00           H  
ATOM    587  HB3 LEU    39      69.007  39.460  57.142  1.00  0.00           H  
ATOM    588  CG  LEU    39      70.370  40.815  56.118  1.00  0.00           C  
ATOM    589  HG  LEU    39      70.519  41.895  56.110  1.00  0.00           H  
ATOM    590  CD1 LEU    39      71.488  40.151  56.908  1.00  0.00           C  
ATOM    591 HD11 LEU    39      72.498  40.458  56.637  1.00  0.00           H  
ATOM    592 HD12 LEU    39      71.406  40.383  57.970  1.00  0.00           H  
ATOM    593 HD13 LEU    39      71.370  39.070  56.842  1.00  0.00           H  
ATOM    594  CD2 LEU    39      70.449  40.213  54.719  1.00  0.00           C  
ATOM    595 HD21 LEU    39      70.281  39.141  54.823  1.00  0.00           H  
ATOM    596 HD22 LEU    39      69.684  40.647  54.076  1.00  0.00           H  
ATOM    597 HD23 LEU    39      71.443  40.392  54.309  1.00  0.00           H  
ATOM    598  C   LEU    39      66.523  40.794  56.962  1.00  0.00           C  
ATOM    599  O   LEU    39      66.089  41.749  57.520  1.00  0.00           O  
ATOM    600  N   GLU    40      66.166  39.517  57.192  1.00  0.00           N  
ATOM    601  H   GLU    40      66.592  38.860  56.554  1.00  0.00           H  
ATOM    602  CA  GLU    40      65.327  38.997  58.274  1.00  0.00           C  
ATOM    603  HA  GLU    40      65.530  39.649  59.123  1.00  0.00           H  
ATOM    604  CB  GLU    40      63.764  38.991  58.061  1.00  0.00           C  
ATOM    605  HB2 GLU    40      63.296  38.912  59.042  1.00  0.00           H  
ATOM    606  HB3 GLU    40      63.650  40.030  57.753  1.00  0.00           H  
ATOM    607  CG  GLU    40      63.231  37.947  57.050  1.00  0.00           C  
ATOM    608  HG2 GLU    40      63.439  38.361  56.063  1.00  0.00           H  
ATOM    609  HG3 GLU    40      63.838  37.047  57.150  1.00  0.00           H  
ATOM    610  CD  GLU    40      61.789  37.544  57.157  1.00  0.00           C  
ATOM    611  OE1 GLU    40      61.516  36.507  56.581  1.00  0.00           O  
ATOM    612  OE2 GLU    40      60.866  38.207  57.693  1.00  0.00           O  
ATOM    613  C   GLU    40      65.722  37.552  58.629  1.00  0.00           C  
ATOM    614  O   GLU    40      66.209  36.750  57.845  1.00  0.00           O  
ATOM    615  N   SER    41      65.663  37.126  59.899  1.00  0.00           N  
ATOM    616  H   SER    41      65.513  37.835  60.602  1.00  0.00           H  
ATOM    617  CA  SER    41      65.894  35.749  60.390  1.00  0.00           C  
ATOM    618  HA  SER    41      66.938  35.482  60.221  1.00  0.00           H  
ATOM    619  CB  SER    41      65.664  35.688  61.893  1.00  0.00           C  
ATOM    620  HB2 SER    41      66.344  36.414  62.337  1.00  0.00           H  
ATOM    621  HB3 SER    41      64.695  36.047  62.241  1.00  0.00           H  
ATOM    622  OG  SER    41      66.152  34.327  62.241  1.00  0.00           O  
ATOM    623  HG  SER    41      65.669  33.966  62.988  1.00  0.00           H  
ATOM    624  C   SER    41      64.919  34.777  59.694  1.00  0.00           C  
ATOM    625  O   SER    41      63.730  35.077  59.564  1.00  0.00           O  
ATOM    626  N   GLN    42      65.348  33.624  59.264  1.00  0.00           N  
ATOM    627  H   GLN    42      66.320  33.349  59.264  1.00  0.00           H  
ATOM    628  CA  GLN    42      64.457  32.517  58.760  1.00  0.00           C  
ATOM    629  HA  GLN    42      63.849  33.021  58.009  1.00  0.00           H  
ATOM    630  CB  GLN    42      65.362  31.396  58.277  1.00  0.00           C  
ATOM    631  HB2 GLN    42      66.352  31.334  58.727  1.00  0.00           H  
ATOM    632  HB3 GLN    42      64.865  30.428  58.341  1.00  0.00           H  
ATOM    633  CG  GLN    42      65.657  31.634  56.795  1.00  0.00           C  
ATOM    634  HG2 GLN    42      64.785  31.635  56.141  1.00  0.00           H  
ATOM    635  HG3 GLN    42      66.219  32.561  56.690  1.00  0.00           H  
ATOM    636  CD  GLN    42      66.671  30.684  56.254  1.00  0.00           C  
ATOM    637  OE1 GLN    42      66.797  29.521  56.783  1.00  0.00           O  
ATOM    638  NE2 GLN    42      67.477  31.008  55.282  1.00  0.00           N  
ATOM    639 HE21 GLN    42      68.192  30.337  55.043  1.00  0.00           H  
ATOM    640 HE22 GLN    42      67.411  31.908  54.829  1.00  0.00           H  
ATOM    641  C   GLN    42      63.530  32.027  59.851  1.00  0.00           C  
ATOM    642  O   GLN    42      63.997  31.978  61.008  1.00  0.00           O  
ATOM    643  N   LYS    43      62.302  31.636  59.540  1.00  0.00           N  
ATOM    644  H   LYS    43      62.107  31.717  58.552  1.00  0.00           H  
ATOM    645  CA  LYS    43      61.251  31.067  60.415  1.00  0.00           C  
ATOM    646  HA  LYS    43      60.305  31.110  59.876  1.00  0.00           H  
ATOM    647  CB  LYS    43      61.489  29.535  60.620  1.00  0.00           C  
ATOM    648  HB2 LYS    43      62.570  29.407  60.664  1.00  0.00           H  
ATOM    649  HB3 LYS    43      61.049  29.153  61.542  1.00  0.00           H  
ATOM    650  CG  LYS    43      60.898  28.759  59.434  1.00  0.00           C  
ATOM    651  HG2 LYS    43      59.855  29.055  59.318  1.00  0.00           H  
ATOM    652  HG3 LYS    43      61.456  29.037  58.539  1.00  0.00           H  
ATOM    653  CD  LYS    43      61.055  27.251  59.566  1.00  0.00           C  
ATOM    654  HD2 LYS    43      62.104  27.012  59.739  1.00  0.00           H  
ATOM    655  HD3 LYS    43      60.601  26.943  60.509  1.00  0.00           H  
ATOM    656  CE  LYS    43      60.618  26.390  58.356  1.00  0.00           C  
ATOM    657  HE2 LYS    43      61.073  26.750  57.433  1.00  0.00           H  
ATOM    658  HE3 LYS    43      60.965  25.371  58.526  1.00  0.00           H  
ATOM    659  NZ  LYS    43      59.111  26.407  58.278  1.00  0.00           N  
ATOM    660  HZ1 LYS    43      58.677  26.214  59.170  1.00  0.00           H  
ATOM    661  HZ2 LYS    43      58.654  27.225  57.902  1.00  0.00           H  
ATOM    662  HZ3 LYS    43      58.716  25.636  57.760  1.00  0.00           H  
ATOM    663  C   LYS    43      61.091  31.965  61.618  1.00  0.00           C  
ATOM    664  O   LYS    43      60.847  31.526  62.747  1.00  0.00           O  
ATOM    665  N   ALA    44      61.167  33.324  61.424  1.00  0.00           N  
ATOM    666  H   ALA    44      61.361  33.537  60.456  1.00  0.00           H  
ATOM    667  CA  ALA    44      60.826  34.330  62.356  1.00  0.00           C  
ATOM    668  HA  ALA    44      61.381  34.123  63.270  1.00  0.00           H  
ATOM    669  CB  ALA    44      61.129  35.719  61.836  1.00  0.00           C  
ATOM    670  HB1 ALA    44      60.630  36.441  62.482  1.00  0.00           H  
ATOM    671  HB2 ALA    44      62.166  35.871  61.537  1.00  0.00           H  
ATOM    672  HB3 ALA    44      60.575  35.966  60.930  1.00  0.00           H  
ATOM    673  C   ALA    44      59.351  34.241  62.781  1.00  0.00           C  
ATOM    674  O   ALA    44      58.534  33.631  62.075  1.00  0.00           O  
ATOM    675  N   ARG    45      59.014  34.741  63.922  1.00  0.00           N  
ATOM    676  H   ARG    45      59.706  35.103  64.563  1.00  0.00           H  
ATOM    677  CA  ARG    45      57.648  34.677  64.476  1.00  0.00           C  
ATOM    678  HA  ARG    45      57.322  33.637  64.458  1.00  0.00           H  
ATOM    679  CB  ARG    45      57.592  35.195  65.944  1.00  0.00           C  
ATOM    680  HB2 ARG    45      57.821  36.257  66.023  1.00  0.00           H  
ATOM    681  HB3 ARG    45      56.605  35.015  66.372  1.00  0.00           H  
ATOM    682  CG  ARG    45      58.497  34.390  66.929  1.00  0.00           C  
ATOM    683  HG2 ARG    45      57.954  33.577  67.411  1.00  0.00           H  
ATOM    684  HG3 ARG    45      59.450  34.018  66.551  1.00  0.00           H  
ATOM    685  CD  ARG    45      58.942  35.296  68.083  1.00  0.00           C  
ATOM    686  HD2 ARG    45      59.447  36.170  67.672  1.00  0.00           H  
ATOM    687  HD3 ARG    45      58.061  35.655  68.615  1.00  0.00           H  
ATOM    688  NE  ARG    45      59.844  34.452  68.883  1.00  0.00           N  
ATOM    689  HE  ARG    45      59.484  33.560  69.191  1.00  0.00           H  
ATOM    690  CZ  ARG    45      61.064  34.814  69.287  1.00  0.00           C  
ATOM    691  NH1 ARG    45      61.556  35.989  69.068  1.00  0.00           N  
ATOM    692 HH11 ARG    45      60.897  36.743  68.934  1.00  0.00           H  
ATOM    693 HH12 ARG    45      62.521  36.145  69.319  1.00  0.00           H  
ATOM    694  NH2 ARG    45      61.858  33.891  69.853  1.00  0.00           N  
ATOM    695 HH21 ARG    45      61.675  32.897  69.836  1.00  0.00           H  
ATOM    696 HH22 ARG    45      62.823  34.110  70.056  1.00  0.00           H  
ATOM    697  C   ARG    45      56.587  35.435  63.657  1.00  0.00           C  
ATOM    698  O   ARG    45      55.428  35.031  63.653  1.00  0.00           O  
ATOM    699  N   HIE    46      57.016  36.504  62.957  1.00  0.00           N  
ATOM    700  H   HIE    46      57.977  36.783  63.093  1.00  0.00           H  
ATOM    701  CA  HIE    46      56.220  37.280  61.954  1.00  0.00           C  
ATOM    702  HA  HIE    46      55.311  36.742  61.685  1.00  0.00           H  
ATOM    703  CB  HIE    46      55.745  38.672  62.477  1.00  0.00           C  
ATOM    704  HB2 HIE    46      55.050  38.523  63.303  1.00  0.00           H  
ATOM    705  HB3 HIE    46      56.553  39.255  62.920  1.00  0.00           H  
ATOM    706  CG  HIE    46      55.062  39.554  61.402  1.00  0.00           C  
ATOM    707  ND1 HIE    46      53.748  39.439  60.899  1.00  0.00           N  
ATOM    708  CE1 HIE    46      53.546  40.492  60.071  1.00  0.00           C  
ATOM    709  HE1 HIE    46      52.650  40.675  59.497  1.00  0.00           H  
ATOM    710  NE2 HIE    46      54.706  41.188  59.864  1.00  0.00           N  
ATOM    711  HE2 HIE    46      54.751  42.046  59.334  1.00  0.00           H  
ATOM    712  CD2 HIE    46      55.680  40.529  60.688  1.00  0.00           C  
ATOM    713  HD2 HIE    46      56.721  40.816  60.684  1.00  0.00           H  
ATOM    714  C   HIE    46      57.129  37.315  60.716  1.00  0.00           C  
ATOM    715  O   HIE    46      58.074  38.192  60.654  1.00  0.00           O  
ATOM    716  N   PRO    47      57.075  36.298  59.892  1.00  0.00           N  
ATOM    717  CD  PRO    47      56.113  35.169  59.925  1.00  0.00           C  
ATOM    718  HD2 PRO    47      55.097  35.553  60.020  1.00  0.00           H  
ATOM    719  HD3 PRO    47      56.166  34.609  60.859  1.00  0.00           H  
ATOM    720  CG  PRO    47      56.340  34.321  58.698  1.00  0.00           C  
ATOM    721  HG2 PRO    47      55.607  34.643  57.958  1.00  0.00           H  
ATOM    722  HG3 PRO    47      55.953  33.334  58.950  1.00  0.00           H  
ATOM    723  CB  PRO    47      57.757  34.671  58.186  1.00  0.00           C  
ATOM    724  HB2 PRO    47      57.801  34.493  57.111  1.00  0.00           H  
ATOM    725  HB3 PRO    47      58.411  34.075  58.821  1.00  0.00           H  
ATOM    726  CA  PRO    47      57.829  36.182  58.631  1.00  0.00           C  
ATOM    727  HA  PRO    47      58.866  36.483  58.777  1.00  0.00           H  
ATOM    728  C   PRO    47      57.265  37.227  57.682  1.00  0.00           C  
ATOM    729  O   PRO    47      56.127  37.090  57.314  1.00  0.00           O  
ATOM    730  N   GLN    48      58.030  38.193  57.144  1.00  0.00           N  
ATOM    731  H   GLN    48      59.024  38.210  57.322  1.00  0.00           H  
ATOM    732  CA  GLN    48      57.439  39.237  56.274  1.00  0.00           C  
ATOM    733  HA  GLN    48      56.500  38.838  55.890  1.00  0.00           H  
ATOM    734  CB  GLN    48      57.185  40.425  57.262  1.00  0.00           C  
ATOM    735  HB2 GLN    48      56.409  40.122  57.964  1.00  0.00           H  
ATOM    736  HB3 GLN    48      58.074  40.598  57.869  1.00  0.00           H  
ATOM    737  CG  GLN    48      56.618  41.726  56.565  1.00  0.00           C  
ATOM    738  HG2 GLN    48      56.567  42.589  57.229  1.00  0.00           H  
ATOM    739  HG3 GLN    48      57.134  42.013  55.648  1.00  0.00           H  
ATOM    740  CD  GLN    48      55.162  41.530  56.161  1.00  0.00           C  
ATOM    741  OE1 GLN    48      54.621  40.450  56.205  1.00  0.00           O  
ATOM    742  NE2 GLN    48      54.618  42.731  55.877  1.00  0.00           N  
ATOM    743 HE21 GLN    48      53.645  42.658  55.615  1.00  0.00           H  
ATOM    744 HE22 GLN    48      55.123  43.605  55.922  1.00  0.00           H  
ATOM    745  C   GLN    48      58.370  39.681  55.167  1.00  0.00           C  
ATOM    746  O   GLN    48      57.813  40.138  54.186  1.00  0.00           O  
ATOM    747  N   LEU    49      59.674  39.457  55.109  1.00  0.00           N  
ATOM    748  H   LEU    49      60.029  39.000  55.938  1.00  0.00           H  
ATOM    749  CA  LEU    49      60.536  39.956  54.050  1.00  0.00           C  
ATOM    750  HA  LEU    49      60.249  41.006  53.996  1.00  0.00           H  
ATOM    751  CB  LEU    49      62.032  39.834  54.410  1.00  0.00           C  
ATOM    752  HB2 LEU    49      62.150  40.183  55.436  1.00  0.00           H  
ATOM    753  HB3 LEU    49      62.185  38.755  54.397  1.00  0.00           H  
ATOM    754  CG  LEU    49      63.047  40.535  53.493  1.00  0.00           C  
ATOM    755  HG  LEU    49      62.891  40.337  52.433  1.00  0.00           H  
ATOM    756  CD1 LEU    49      63.150  42.083  53.662  1.00  0.00           C  
ATOM    757 HD11 LEU    49      64.111  42.472  53.326  1.00  0.00           H  
ATOM    758 HD12 LEU    49      62.303  42.508  53.123  1.00  0.00           H  
ATOM    759 HD13 LEU    49      62.831  42.273  54.687  1.00  0.00           H  
ATOM    760  CD2 LEU    49      64.416  39.878  53.626  1.00  0.00           C  
ATOM    761 HD21 LEU    49      64.845  40.041  54.615  1.00  0.00           H  
ATOM    762 HD22 LEU    49      64.166  38.825  53.489  1.00  0.00           H  
ATOM    763 HD23 LEU    49      65.138  40.326  52.944  1.00  0.00           H  
ATOM    764  C   LEU    49      60.143  39.375  52.657  1.00  0.00           C  
ATOM    765  O   LEU    49      60.291  40.073  51.632  1.00  0.00           O  
ATOM    766  N   LEU    50      59.480  38.240  52.530  1.00  0.00           N  
ATOM    767  H   LEU    50      59.328  37.710  53.377  1.00  0.00           H  
ATOM    768  CA  LEU    50      58.959  37.727  51.250  1.00  0.00           C  
ATOM    769  HA  LEU    50      59.689  37.780  50.441  1.00  0.00           H  
ATOM    770  CB  LEU    50      58.534  36.266  51.543  1.00  0.00           C  
ATOM    771  HB2 LEU    50      59.438  35.737  51.844  1.00  0.00           H  
ATOM    772  HB3 LEU    50      57.815  36.274  52.362  1.00  0.00           H  
ATOM    773  CG  LEU    50      57.861  35.637  50.321  1.00  0.00           C  
ATOM    774  HG  LEU    50      57.010  36.254  50.032  1.00  0.00           H  
ATOM    775  CD1 LEU    50      58.686  35.625  49.027  1.00  0.00           C  
ATOM    776 HD11 LEU    50      59.157  36.596  48.877  1.00  0.00           H  
ATOM    777 HD12 LEU    50      59.449  34.867  49.202  1.00  0.00           H  
ATOM    778 HD13 LEU    50      58.043  35.318  48.203  1.00  0.00           H  
ATOM    779  CD2 LEU    50      57.242  34.231  50.579  1.00  0.00           C  
ATOM    780 HD21 LEU    50      56.701  33.868  49.705  1.00  0.00           H  
ATOM    781 HD22 LEU    50      58.142  33.670  50.828  1.00  0.00           H  
ATOM    782 HD23 LEU    50      56.650  34.259  51.494  1.00  0.00           H  
ATOM    783  C   LEU    50      57.738  38.467  50.721  1.00  0.00           C  
ATOM    784  O   LEU    50      57.733  39.030  49.601  1.00  0.00           O  
ATOM    785  N   TYR    51      56.821  38.717  51.667  1.00  0.00           N  
ATOM    786  H   TYR    51      57.013  38.417  52.613  1.00  0.00           H  
ATOM    787  CA  TYR    51      55.763  39.643  51.411  1.00  0.00           C  
ATOM    788  HA  TYR    51      55.072  39.307  50.638  1.00  0.00           H  
ATOM    789  CB  TYR    51      54.831  39.730  52.650  1.00  0.00           C  
ATOM    790  HB2 TYR    51      54.409  38.733  52.766  1.00  0.00           H  
ATOM    791  HB3 TYR    51      55.416  40.100  53.493  1.00  0.00           H  
ATOM    792  CG  TYR    51      53.659  40.680  52.508  1.00  0.00           C  
ATOM    793  CD1 TYR    51      53.731  41.955  53.082  1.00  0.00           C  
ATOM    794  HD1 TYR    51      54.647  42.366  53.478  1.00  0.00           H  
ATOM    795  CE1 TYR    51      52.548  42.783  53.097  1.00  0.00           C  
ATOM    796  HE1 TYR    51      52.601  43.817  53.404  1.00  0.00           H  
ATOM    797  CZ  TYR    51      51.326  42.291  52.497  1.00  0.00           C  
ATOM    798  OH  TYR    51      50.156  42.972  52.553  1.00  0.00           O  
ATOM    799  HH  TYR    51      49.412  42.376  52.439  1.00  0.00           H  
ATOM    800  CE2 TYR    51      51.372  41.111  51.804  1.00  0.00           C  
ATOM    801  HE2 TYR    51      50.458  40.803  51.319  1.00  0.00           H  
ATOM    802  CD2 TYR    51      52.520  40.302  51.770  1.00  0.00           C  
ATOM    803  HD2 TYR    51      52.454  39.309  51.350  1.00  0.00           H  
ATOM    804  C   TYR    51      56.280  40.985  51.058  1.00  0.00           C  
ATOM    805  O   TYR    51      55.732  41.613  50.142  1.00  0.00           O  
ATOM    806  N   GLU    52      57.378  41.429  51.742  1.00  0.00           N  
ATOM    807  H   GLU    52      57.805  40.851  52.452  1.00  0.00           H  
ATOM    808  CA  GLU    52      57.835  42.824  51.578  1.00  0.00           C  
ATOM    809  HA  GLU    52      56.906  43.393  51.579  1.00  0.00           H  
ATOM    810  CB  GLU    52      58.649  43.364  52.743  1.00  0.00           C  
ATOM    811  HB2 GLU    52      58.526  42.787  53.659  1.00  0.00           H  
ATOM    812  HB3 GLU    52      59.707  43.258  52.505  1.00  0.00           H  
ATOM    813  CG  GLU    52      58.320  44.856  53.097  1.00  0.00           C  
ATOM    814  HG2 GLU    52      58.055  45.432  52.210  1.00  0.00           H  
ATOM    815  HG3 GLU    52      57.451  44.839  53.753  1.00  0.00           H  
ATOM    816  CD  GLU    52      59.402  45.598  53.943  1.00  0.00           C  
ATOM    817  OE1 GLU    52      59.536  46.810  53.827  1.00  0.00           O  
ATOM    818  OE2 GLU    52      60.085  44.995  54.792  1.00  0.00           O  
ATOM    819  C   GLU    52      58.483  43.009  50.190  1.00  0.00           C  
ATOM    820  O   GLU    52      58.226  43.933  49.425  1.00  0.00           O  
ATOM    821  N   SER    53      59.300  42.069  49.774  1.00  0.00           N  
ATOM    822  H   SER    53      59.466  41.334  50.446  1.00  0.00           H  
ATOM    823  CA  SER    53      59.872  41.936  48.423  1.00  0.00           C  
ATOM    824  HA  SER    53      60.603  42.723  48.234  1.00  0.00           H  
ATOM    825  CB  SER    53      60.650  40.626  48.456  1.00  0.00           C  
ATOM    826  HB2 SER    53      61.449  40.771  49.183  1.00  0.00           H  
ATOM    827  HB3 SER    53      60.104  39.769  48.850  1.00  0.00           H  
ATOM    828  OG  SER    53      61.226  40.407  47.215  1.00  0.00           O  
ATOM    829  HG  SER    53      60.930  39.585  46.816  1.00  0.00           H  
ATOM    830  C   SER    53      58.789  41.926  47.271  1.00  0.00           C  
ATOM    831  O   SER    53      58.901  42.690  46.311  1.00  0.00           O  
ATOM    832  N   LYS    54      57.753  41.116  47.351  1.00  0.00           N  
ATOM    833  H   LYS    54      57.891  40.404  48.054  1.00  0.00           H  
ATOM    834  CA  LYS    54      56.553  40.995  46.588  1.00  0.00           C  
ATOM    835  HA  LYS    54      56.740  40.756  45.541  1.00  0.00           H  
ATOM    836  CB  LYS    54      55.647  39.882  47.109  1.00  0.00           C  
ATOM    837  HB2 LYS    54      55.405  39.917  48.171  1.00  0.00           H  
ATOM    838  HB3 LYS    54      54.783  39.864  46.444  1.00  0.00           H  
ATOM    839  CG  LYS    54      56.419  38.548  46.803  1.00  0.00           C  
ATOM    840  HG2 LYS    54      56.374  38.432  45.720  1.00  0.00           H  
ATOM    841  HG3 LYS    54      57.446  38.612  47.163  1.00  0.00           H  
ATOM    842  CD  LYS    54      55.750  37.242  47.274  1.00  0.00           C  
ATOM    843  HD2 LYS    54      56.314  36.353  46.990  1.00  0.00           H  
ATOM    844  HD3 LYS    54      55.781  37.269  48.363  1.00  0.00           H  
ATOM    845  CE  LYS    54      54.343  37.005  46.777  1.00  0.00           C  
ATOM    846  HE2 LYS    54      53.621  37.781  47.029  1.00  0.00           H  
ATOM    847  HE3 LYS    54      54.425  36.858  45.700  1.00  0.00           H  
ATOM    848  NZ  LYS    54      53.881  35.718  47.334  1.00  0.00           N  
ATOM    849  HZ1 LYS    54      53.822  35.674  48.341  1.00  0.00           H  
ATOM    850  HZ2 LYS    54      52.995  35.471  46.916  1.00  0.00           H  
ATOM    851  HZ3 LYS    54      54.571  35.017  47.105  1.00  0.00           H  
ATOM    852  C   LYS    54      55.791  42.352  46.578  1.00  0.00           C  
ATOM    853  O   LYS    54      55.176  42.640  45.594  1.00  0.00           O  
ATOM    854  N   LEU    55      55.704  43.129  47.678  1.00  0.00           N  
ATOM    855  H   LEU    55      56.187  42.784  48.496  1.00  0.00           H  
ATOM    856  CA  LEU    55      55.048  44.499  47.760  1.00  0.00           C  
ATOM    857  HA  LEU    55      54.065  44.349  47.314  1.00  0.00           H  
ATOM    858  CB  LEU    55      54.898  44.913  49.231  1.00  0.00           C  
ATOM    859  HB2 LEU    55      54.220  44.248  49.767  1.00  0.00           H  
ATOM    860  HB3 LEU    55      55.845  44.734  49.739  1.00  0.00           H  
ATOM    861  CG  LEU    55      54.307  46.321  49.427  1.00  0.00           C  
ATOM    862  HG  LEU    55      53.909  46.709  48.490  1.00  0.00           H  
ATOM    863  CD1 LEU    55      53.359  46.341  50.636  1.00  0.00           C  
ATOM    864 HD11 LEU    55      53.238  47.388  50.916  1.00  0.00           H  
ATOM    865 HD12 LEU    55      52.356  46.043  50.332  1.00  0.00           H  
ATOM    866 HD13 LEU    55      53.810  45.802  51.470  1.00  0.00           H  
ATOM    867  CD2 LEU    55      55.449  47.293  49.927  1.00  0.00           C  
ATOM    868 HD21 LEU    55      56.208  47.244  49.147  1.00  0.00           H  
ATOM    869 HD22 LEU    55      55.092  48.307  50.105  1.00  0.00           H  
ATOM    870 HD23 LEU    55      55.910  46.892  50.830  1.00  0.00           H  
ATOM    871  C   LEU    55      55.895  45.522  47.011  1.00  0.00           C  
ATOM    872  O   LEU    55      55.380  46.254  46.207  1.00  0.00           O  
ATOM    873  N   TYR    56      57.246  45.428  47.224  1.00  0.00           N  
ATOM    874  H   TYR    56      57.611  44.657  47.763  1.00  0.00           H  
ATOM    875  CA  TYR    56      58.169  46.349  46.551  1.00  0.00           C  
ATOM    876  HA  TYR    56      57.769  47.363  46.578  1.00  0.00           H  
ATOM    877  CB  TYR    56      59.551  46.316  47.091  1.00  0.00           C  
ATOM    878  HB2 TYR    56      59.979  45.313  47.093  1.00  0.00           H  
ATOM    879  HB3 TYR    56      60.187  46.902  46.427  1.00  0.00           H  
ATOM    880  CG  TYR    56      59.709  47.026  48.509  1.00  0.00           C  
ATOM    881  CD1 TYR    56      59.406  48.382  48.663  1.00  0.00           C  
ATOM    882  HD1 TYR    56      59.103  48.958  47.801  1.00  0.00           H  
ATOM    883  CE1 TYR    56      59.561  49.017  49.921  1.00  0.00           C  
ATOM    884  HE1 TYR    56      59.223  50.039  50.001  1.00  0.00           H  
ATOM    885  CZ  TYR    56      59.986  48.211  50.997  1.00  0.00           C  
ATOM    886  OH  TYR    56      60.278  48.811  52.174  1.00  0.00           O  
ATOM    887  HH  TYR    56      60.355  48.118  52.833  1.00  0.00           H  
ATOM    888  CE2 TYR    56      60.355  46.853  50.816  1.00  0.00           C  
ATOM    889  HE2 TYR    56      60.750  46.308  51.661  1.00  0.00           H  
ATOM    890  CD2 TYR    56      60.202  46.261  49.545  1.00  0.00           C  
ATOM    891  HD2 TYR    56      60.539  45.244  49.409  1.00  0.00           H  
ATOM    892  C   TYR    56      58.227  46.115  45.083  1.00  0.00           C  
ATOM    893  O   TYR    56      58.231  47.158  44.371  1.00  0.00           O  
ATOM    894  N   LYS    57      58.223  44.924  44.528  1.00  0.00           N  
ATOM    895  H   LYS    57      58.408  44.203  45.211  1.00  0.00           H  
ATOM    896  CA  LYS    57      58.068  44.525  43.121  1.00  0.00           C  
ATOM    897  HA  LYS    57      58.925  44.833  42.521  1.00  0.00           H  
ATOM    898  CB  LYS    57      58.078  42.960  43.009  1.00  0.00           C  
ATOM    899  HB2 LYS    57      57.488  42.544  43.826  1.00  0.00           H  
ATOM    900  HB3 LYS    57      57.658  42.656  42.050  1.00  0.00           H  
ATOM    901  CG  LYS    57      59.501  42.320  43.120  1.00  0.00           C  
ATOM    902  HG2 LYS    57      60.023  42.439  42.170  1.00  0.00           H  
ATOM    903  HG3 LYS    57      60.056  42.893  43.863  1.00  0.00           H  
ATOM    904  CD  LYS    57      59.171  40.854  43.518  1.00  0.00           C  
ATOM    905  HD2 LYS    57      58.739  40.795  44.517  1.00  0.00           H  
ATOM    906  HD3 LYS    57      58.624  40.325  42.737  1.00  0.00           H  
ATOM    907  CE  LYS    57      60.477  40.098  43.774  1.00  0.00           C  
ATOM    908  HE2 LYS    57      60.942  40.601  44.622  1.00  0.00           H  
ATOM    909  HE3 LYS    57      60.389  39.032  43.982  1.00  0.00           H  
ATOM    910  NZ  LYS    57      61.434  40.194  42.706  1.00  0.00           N  
ATOM    911  HZ1 LYS    57      61.775  41.131  42.542  1.00  0.00           H  
ATOM    912  HZ2 LYS    57      62.240  39.640  42.958  1.00  0.00           H  
ATOM    913  HZ3 LYS    57      61.070  39.822  41.841  1.00  0.00           H  
ATOM    914  C   LYS    57      56.695  44.947  42.428  1.00  0.00           C  
ATOM    915  O   LYS    57      56.680  45.163  41.252  1.00  0.00           O  
ATOM    916  N   ILE    58      55.614  45.161  43.181  1.00  0.00           N  
ATOM    917  H   ILE    58      55.752  44.888  44.144  1.00  0.00           H  
ATOM    918  CA  ILE    58      54.388  45.915  42.763  1.00  0.00           C  
ATOM    919  HA  ILE    58      54.250  45.689  41.705  1.00  0.00           H  
ATOM    920  CB  ILE    58      53.093  45.455  43.538  1.00  0.00           C  
ATOM    921  HB  ILE    58      53.405  45.288  44.569  1.00  0.00           H  
ATOM    922  CG2 ILE    58      51.973  46.522  43.536  1.00  0.00           C  
ATOM    923 HG21 ILE    58      51.701  46.747  42.505  1.00  0.00           H  
ATOM    924 HG22 ILE    58      51.057  46.090  43.939  1.00  0.00           H  
ATOM    925 HG23 ILE    58      52.304  47.374  44.129  1.00  0.00           H  
ATOM    926  CG1 ILE    58      52.686  44.091  42.903  1.00  0.00           C  
ATOM    927 HG12 ILE    58      52.035  44.168  42.031  1.00  0.00           H  
ATOM    928 HG13 ILE    58      53.509  43.443  42.603  1.00  0.00           H  
ATOM    929  CD1 ILE    58      51.834  43.307  43.878  1.00  0.00           C  
ATOM    930 HD11 ILE    58      52.319  43.236  44.852  1.00  0.00           H  
ATOM    931 HD12 ILE    58      50.841  43.733  44.025  1.00  0.00           H  
ATOM    932 HD13 ILE    58      51.820  42.291  43.482  1.00  0.00           H  
ATOM    933  C   ILE    58      54.566  47.404  42.748  1.00  0.00           C  
ATOM    934  O   ILE    58      54.131  48.104  41.807  1.00  0.00           O  
ATOM    935  N   LEU    59      55.290  47.941  43.766  1.00  0.00           N  
ATOM    936  H   LEU    59      55.563  47.258  44.458  1.00  0.00           H  
ATOM    937  CA  LEU    59      55.263  49.407  43.962  1.00  0.00           C  
ATOM    938  HA  LEU    59      54.315  49.777  43.570  1.00  0.00           H  
ATOM    939  CB  LEU    59      55.252  49.728  45.412  1.00  0.00           C  
ATOM    940  HB2 LEU    59      56.058  49.132  45.839  1.00  0.00           H  
ATOM    941  HB3 LEU    59      55.575  50.768  45.471  1.00  0.00           H  
ATOM    942  CG  LEU    59      53.919  49.485  46.173  1.00  0.00           C  
ATOM    943  HG  LEU    59      53.669  48.494  45.793  1.00  0.00           H  
ATOM    944  CD1 LEU    59      54.161  49.389  47.663  1.00  0.00           C  
ATOM    945 HD11 LEU    59      53.234  48.934  48.012  1.00  0.00           H  
ATOM    946 HD12 LEU    59      54.984  48.696  47.838  1.00  0.00           H  
ATOM    947 HD13 LEU    59      54.330  50.395  48.047  1.00  0.00           H  
ATOM    948  CD2 LEU    59      52.899  50.508  45.827  1.00  0.00           C  
ATOM    949 HD21 LEU    59      51.932  50.376  46.313  1.00  0.00           H  
ATOM    950 HD22 LEU    59      53.276  51.453  46.218  1.00  0.00           H  
ATOM    951 HD23 LEU    59      52.685  50.630  44.765  1.00  0.00           H  
ATOM    952  C   LEU    59      56.429  50.128  43.180  1.00  0.00           C  
ATOM    953  O   LEU    59      56.360  51.309  42.937  1.00  0.00           O  
ATOM    954  N   GLN    60      57.501  49.424  42.767  1.00  0.00           N  
ATOM    955  H   GLN    60      57.567  48.428  42.922  1.00  0.00           H  
ATOM    956  CA  GLN    60      58.714  50.098  42.237  1.00  0.00           C  
ATOM    957  HA  GLN    60      59.001  50.911  42.904  1.00  0.00           H  
ATOM    958  CB  GLN    60      59.834  48.978  42.093  1.00  0.00           C  
ATOM    959  HB2 GLN    60      60.722  49.569  41.869  1.00  0.00           H  
ATOM    960  HB3 GLN    60      60.061  48.554  43.071  1.00  0.00           H  
ATOM    961  CG  GLN    60      59.536  47.898  41.013  1.00  0.00           C  
ATOM    962  HG2 GLN    60      58.658  47.307  41.272  1.00  0.00           H  
ATOM    963  HG3 GLN    60      59.406  48.470  40.094  1.00  0.00           H  
ATOM    964  CD  GLN    60      60.709  46.851  40.844  1.00  0.00           C  
ATOM    965  OE1 GLN    60      61.653  46.733  41.653  1.00  0.00           O  
ATOM    966  NE2 GLN    60      60.702  46.107  39.751  1.00  0.00           N  
ATOM    967 HE21 GLN    60      61.358  45.348  39.641  1.00  0.00           H  
ATOM    968 HE22 GLN    60      59.843  46.108  39.221  1.00  0.00           H  
ATOM    969  C   GLN    60      58.476  50.783  40.910  1.00  0.00           C  
ATOM    970  O   GLN    60      59.352  51.590  40.499  1.00  0.00           O  
ATOM    971  N   GLY    61      57.318  50.617  40.232  1.00  0.00           N  
ATOM    972  H   GLY    61      56.631  49.978  40.604  1.00  0.00           H  
ATOM    973  CA  GLY    61      57.032  51.453  39.056  1.00  0.00           C  
ATOM    974  HA2 GLY    61      57.908  51.433  38.408  1.00  0.00           H  
ATOM    975  HA3 GLY    61      56.174  51.010  38.550  1.00  0.00           H  
ATOM    976  C   GLY    61      56.802  53.004  39.373  1.00  0.00           C  
ATOM    977  O   GLY    61      57.001  53.849  38.473  1.00  0.00           O  
ATOM    978  N   GLY    62      56.339  53.299  40.597  1.00  0.00           N  
ATOM    979  H   GLY    62      56.188  52.485  41.176  1.00  0.00           H  
ATOM    980  CA  GLY    62      56.016  54.661  41.027  1.00  0.00           C  
ATOM    981  HA2 GLY    62      55.336  55.095  40.294  1.00  0.00           H  
ATOM    982  HA3 GLY    62      55.449  54.520  41.947  1.00  0.00           H  
ATOM    983  C   GLY    62      57.175  55.546  41.400  1.00  0.00           C  
ATOM    984  O   GLY    62      58.260  54.985  41.710  1.00  0.00           O  
ATOM    985  N   VAL    63      56.920  56.800  41.689  1.00  0.00           N  
ATOM    986  H   VAL    63      56.131  57.288  41.290  1.00  0.00           H  
ATOM    987  CA  VAL    63      57.998  57.671  42.234  1.00  0.00           C  
ATOM    988  HA  VAL    63      58.887  57.615  41.605  1.00  0.00           H  
ATOM    989  CB  VAL    63      57.598  59.152  42.187  1.00  0.00           C  
ATOM    990  HB  VAL    63      56.766  59.371  42.857  1.00  0.00           H  
ATOM    991  CG1 VAL    63      58.678  60.111  42.685  1.00  0.00           C  
ATOM    992 HG11 VAL    63      59.534  60.035  42.014  1.00  0.00           H  
ATOM    993 HG12 VAL    63      58.346  61.149  42.693  1.00  0.00           H  
ATOM    994 HG13 VAL    63      59.042  59.746  43.646  1.00  0.00           H  
ATOM    995  CG2 VAL    63      57.266  59.759  40.803  1.00  0.00           C  
ATOM    996 HG21 VAL    63      57.113  60.832  40.918  1.00  0.00           H  
ATOM    997 HG22 VAL    63      58.068  59.656  40.072  1.00  0.00           H  
ATOM    998 HG23 VAL    63      56.311  59.352  40.471  1.00  0.00           H  
ATOM    999  C   VAL    63      58.375  57.230  43.656  1.00  0.00           C  
ATOM   1000  O   VAL    63      57.526  56.791  44.497  1.00  0.00           O  
ATOM   1001  N   GLY    64      59.662  57.359  43.955  1.00  0.00           N  
ATOM   1002  H   GLY    64      60.311  57.510  43.196  1.00  0.00           H  
ATOM   1003  CA  GLY    64      60.117  57.218  45.349  1.00  0.00           C  
ATOM   1004  HA2 GLY    64      61.140  57.591  45.390  1.00  0.00           H  
ATOM   1005  HA3 GLY    64      59.556  57.936  45.948  1.00  0.00           H  
ATOM   1006  C   GLY    64      60.014  55.843  46.011  1.00  0.00           C  
ATOM   1007  O   GLY    64      59.785  55.803  47.231  1.00  0.00           O  
ATOM   1008  N   ILE    65      60.114  54.801  45.216  1.00  0.00           N  
ATOM   1009  H   ILE    65      60.105  54.969  44.220  1.00  0.00           H  
ATOM   1010  CA  ILE    65      60.197  53.394  45.741  1.00  0.00           C  
ATOM   1011  HA  ILE    65      60.355  53.499  46.815  1.00  0.00           H  
ATOM   1012  CB  ILE    65      58.890  52.562  45.488  1.00  0.00           C  
ATOM   1013  HB  ILE    65      58.768  52.666  44.410  1.00  0.00           H  
ATOM   1014  CG2 ILE    65      59.133  51.061  45.684  1.00  0.00           C  
ATOM   1015 HG21 ILE    65      59.421  50.912  46.725  1.00  0.00           H  
ATOM   1016 HG22 ILE    65      58.347  50.361  45.401  1.00  0.00           H  
ATOM   1017 HG23 ILE    65      60.031  50.820  45.115  1.00  0.00           H  
ATOM   1018  CG1 ILE    65      57.686  53.210  46.185  1.00  0.00           C  
ATOM   1019 HG12 ILE    65      57.664  54.248  45.852  1.00  0.00           H  
ATOM   1020 HG13 ILE    65      56.715  52.930  45.778  1.00  0.00           H  
ATOM   1021  CD1 ILE    65      57.496  53.094  47.698  1.00  0.00           C  
ATOM   1022 HD11 ILE    65      57.294  52.038  47.879  1.00  0.00           H  
ATOM   1023 HD12 ILE    65      58.349  53.439  48.281  1.00  0.00           H  
ATOM   1024 HD13 ILE    65      56.703  53.807  47.924  1.00  0.00           H  
ATOM   1025  C   ILE    65      61.557  52.721  45.392  1.00  0.00           C  
ATOM   1026  O   ILE    65      62.064  52.811  44.304  1.00  0.00           O  
ATOM   1027  N   PRO    66      62.223  52.115  46.375  1.00  0.00           N  
ATOM   1028  CD  PRO    66      61.924  51.808  47.727  1.00  0.00           C  
ATOM   1029  HD2 PRO    66      60.881  51.500  47.801  1.00  0.00           H  
ATOM   1030  HD3 PRO    66      62.036  52.729  48.299  1.00  0.00           H  
ATOM   1031  CG  PRO    66      62.876  50.744  48.288  1.00  0.00           C  
ATOM   1032  HG2 PRO    66      62.287  49.830  48.218  1.00  0.00           H  
ATOM   1033  HG3 PRO    66      63.050  50.791  49.363  1.00  0.00           H  
ATOM   1034  CB  PRO    66      63.991  50.696  47.306  1.00  0.00           C  
ATOM   1035  HB2 PRO    66      64.230  49.647  47.134  1.00  0.00           H  
ATOM   1036  HB3 PRO    66      64.794  51.274  47.764  1.00  0.00           H  
ATOM   1037  CA  PRO    66      63.449  51.413  46.089  1.00  0.00           C  
ATOM   1038  HA  PRO    66      64.200  52.148  45.800  1.00  0.00           H  
ATOM   1039  C   PRO    66      63.248  50.361  45.012  1.00  0.00           C  
ATOM   1040  O   PRO    66      62.343  49.550  45.044  1.00  0.00           O  
ATOM   1041  N   HIE    67      64.012  50.461  43.894  1.00  0.00           N  
ATOM   1042  H   HIE    67      64.610  51.253  43.706  1.00  0.00           H  
ATOM   1043  CA  HIE    67      64.017  49.355  42.857  1.00  0.00           C  
ATOM   1044  HA  HIE    67      62.953  49.198  42.680  1.00  0.00           H  
ATOM   1045  CB  HIE    67      64.554  49.720  41.545  1.00  0.00           C  
ATOM   1046  HB2 HIE    67      63.858  50.413  41.073  1.00  0.00           H  
ATOM   1047  HB3 HIE    67      65.480  50.272  41.710  1.00  0.00           H  
ATOM   1048  CG  HIE    67      64.749  48.580  40.536  1.00  0.00           C  
ATOM   1049  ND1 HIE    67      65.909  47.804  40.341  1.00  0.00           N  
ATOM   1050  CE1 HIE    67      65.578  46.884  39.453  1.00  0.00           C  
ATOM   1051  HE1 HIE    67      66.210  46.075  39.116  1.00  0.00           H  
ATOM   1052  NE2 HIE    67      64.381  47.183  38.850  1.00  0.00           N  
ATOM   1053  HE2 HIE    67      63.972  46.768  38.025  1.00  0.00           H  
ATOM   1054  CD2 HIE    67      63.857  48.277  39.558  1.00  0.00           C  
ATOM   1055  HD2 HIE    67      62.942  48.791  39.302  1.00  0.00           H  
ATOM   1056  C   HIE    67      64.640  48.059  43.395  1.00  0.00           C  
ATOM   1057  O   HIE    67      65.723  48.087  44.025  1.00  0.00           O  
ATOM   1058  N   ILE    68      64.059  46.918  43.014  1.00  0.00           N  
ATOM   1059  H   ILE    68      63.285  47.046  42.378  1.00  0.00           H  
ATOM   1060  CA  ILE    68      64.404  45.633  43.615  1.00  0.00           C  
ATOM   1061  HA  ILE    68      64.997  45.757  44.521  1.00  0.00           H  
ATOM   1062  CB  ILE    68      63.163  44.907  44.160  1.00  0.00           C  
ATOM   1063  HB  ILE    68      62.560  44.594  43.308  1.00  0.00           H  
ATOM   1064  CG2 ILE    68      63.661  43.587  44.852  1.00  0.00           C  
ATOM   1065 HG21 ILE    68      64.572  43.642  45.448  1.00  0.00           H  
ATOM   1066 HG22 ILE    68      62.993  43.031  45.511  1.00  0.00           H  
ATOM   1067 HG23 ILE    68      63.828  42.816  44.100  1.00  0.00           H  
ATOM   1068  CG1 ILE    68      62.255  45.674  45.206  1.00  0.00           C  
ATOM   1069 HG12 ILE    68      61.683  46.427  44.663  1.00  0.00           H  
ATOM   1070 HG13 ILE    68      61.654  44.907  45.695  1.00  0.00           H  
ATOM   1071  CD1 ILE    68      63.042  46.416  46.352  1.00  0.00           C  
ATOM   1072 HD11 ILE    68      63.377  45.591  46.982  1.00  0.00           H  
ATOM   1073 HD12 ILE    68      63.800  47.055  45.899  1.00  0.00           H  
ATOM   1074 HD13 ILE    68      62.373  47.099  46.875  1.00  0.00           H  
ATOM   1075  C   ILE    68      65.217  44.754  42.656  1.00  0.00           C  
ATOM   1076  O   ILE    68      64.647  44.188  41.688  1.00  0.00           O  
ATOM   1077  N   ARG    69      66.440  44.549  43.014  1.00  0.00           N  
ATOM   1078  H   ARG    69      66.750  44.940  43.892  1.00  0.00           H  
ATOM   1079  CA  ARG    69      67.387  43.665  42.199  1.00  0.00           C  
ATOM   1080  HA  ARG    69      67.430  43.982  41.157  1.00  0.00           H  
ATOM   1081  CB  ARG    69      68.888  43.806  42.788  1.00  0.00           C  
ATOM   1082  HB2 ARG    69      68.949  43.264  43.732  1.00  0.00           H  
ATOM   1083  HB3 ARG    69      69.353  43.317  41.933  1.00  0.00           H  
ATOM   1084  CG  ARG    69      69.350  45.273  42.884  1.00  0.00           C  
ATOM   1085  HG2 ARG    69      68.926  45.671  43.806  1.00  0.00           H  
ATOM   1086  HG3 ARG    69      70.428  45.235  43.040  1.00  0.00           H  
ATOM   1087  CD  ARG    69      69.000  46.174  41.683  1.00  0.00           C  
ATOM   1088  HD2 ARG    69      69.345  45.725  40.752  1.00  0.00           H  
ATOM   1089  HD3 ARG    69      67.939  46.424  41.688  1.00  0.00           H  
ATOM   1090  NE  ARG    69      69.778  47.384  41.766  1.00  0.00           N  
ATOM   1091  HE  ARG    69      70.686  47.388  41.324  1.00  0.00           H  
ATOM   1092  CZ  ARG    69      69.240  48.570  42.064  1.00  0.00           C  
ATOM   1093  NH1 ARG    69      68.033  48.884  42.285  1.00  0.00           N  
ATOM   1094 HH11 ARG    69      67.363  48.176  42.023  1.00  0.00           H  
ATOM   1095 HH12 ARG    69      67.823  49.861  42.433  1.00  0.00           H  
ATOM   1096  NH2 ARG    69      69.992  49.642  42.168  1.00  0.00           N  
ATOM   1097 HH21 ARG    69      70.972  49.563  41.938  1.00  0.00           H  
ATOM   1098 HH22 ARG    69      69.661  50.436  42.697  1.00  0.00           H  
ATOM   1099  C   ARG    69      67.014  42.216  42.262  1.00  0.00           C  
ATOM   1100  O   ARG    69      67.010  41.557  41.275  1.00  0.00           O  
ATOM   1101  N   TRP    70      66.776  41.714  43.519  1.00  0.00           N  
ATOM   1102  H   TRP    70      66.797  42.351  44.303  1.00  0.00           H  
ATOM   1103  CA  TRP    70      66.702  40.300  43.925  1.00  0.00           C  
ATOM   1104  HA  TRP    70      66.094  39.790  43.178  1.00  0.00           H  
ATOM   1105  CB  TRP    70      68.128  39.649  43.653  1.00  0.00           C  
ATOM   1106  HB2 TRP    70      68.617  39.937  42.723  1.00  0.00           H  
ATOM   1107  HB3 TRP    70      68.848  39.918  44.426  1.00  0.00           H  
ATOM   1108  CG  TRP    70      68.136  38.113  43.671  1.00  0.00           C  
ATOM   1109  CD1 TRP    70      67.621  37.246  42.656  1.00  0.00           C  
ATOM   1110  HD1 TRP    70      67.045  37.553  41.795  1.00  0.00           H  
ATOM   1111  NE1 TRP    70      67.888  35.936  43.020  1.00  0.00           N  
ATOM   1112  HE1 TRP    70      67.427  35.159  42.566  1.00  0.00           H  
ATOM   1113  CE2 TRP    70      68.640  35.910  44.225  1.00  0.00           C  
ATOM   1114  CZ2 TRP    70      69.031  34.801  45.006  1.00  0.00           C  
ATOM   1115  HZ2 TRP    70      68.975  33.794  44.620  1.00  0.00           H  
ATOM   1116  CH2 TRP    70      69.574  35.019  46.266  1.00  0.00           C  
ATOM   1117  HH2 TRP    70      69.953  34.198  46.856  1.00  0.00           H  
ATOM   1118  CZ3 TRP    70      69.721  36.312  46.767  1.00  0.00           C  
ATOM   1119  HZ3 TRP    70      70.143  36.579  47.725  1.00  0.00           H  
ATOM   1120  CE3 TRP    70      69.174  37.391  45.976  1.00  0.00           C  
ATOM   1121  HE3 TRP    70      69.235  38.420  46.297  1.00  0.00           H  
ATOM   1122  CD2 TRP    70      68.681  37.238  44.712  1.00  0.00           C  
ATOM   1123  C   TRP    70      66.230  39.945  45.295  1.00  0.00           C  
ATOM   1124  O   TRP    70      66.433  40.767  46.174  1.00  0.00           O  
ATOM   1125  N   TYR    71      65.713  38.730  45.470  1.00  0.00           N  
ATOM   1126  H   TYR    71      65.712  38.091  44.688  1.00  0.00           H  
ATOM   1127  CA  TYR    71      65.376  38.173  46.744  1.00  0.00           C  
ATOM   1128  HA  TYR    71      65.804  38.709  47.591  1.00  0.00           H  
ATOM   1129  CB  TYR    71      63.856  38.422  47.018  1.00  0.00           C  
ATOM   1130  HB2 TYR    71      63.643  39.490  46.985  1.00  0.00           H  
ATOM   1131  HB3 TYR    71      63.318  37.963  46.188  1.00  0.00           H  
ATOM   1132  CG  TYR    71      63.270  37.730  48.246  1.00  0.00           C  
ATOM   1133  CD1 TYR    71      63.138  38.434  49.474  1.00  0.00           C  
ATOM   1134  HD1 TYR    71      63.312  39.500  49.455  1.00  0.00           H  
ATOM   1135  CE1 TYR    71      62.569  37.800  50.592  1.00  0.00           C  
ATOM   1136  HE1 TYR    71      62.551  38.222  51.586  1.00  0.00           H  
ATOM   1137  CZ  TYR    71      62.306  36.421  50.548  1.00  0.00           C  
ATOM   1138  OH  TYR    71      61.864  35.819  51.674  1.00  0.00           O  
ATOM   1139  HH  TYR    71      61.598  34.903  51.568  1.00  0.00           H  
ATOM   1140  CE2 TYR    71      62.628  35.704  49.396  1.00  0.00           C  
ATOM   1141  HE2 TYR    71      62.573  34.626  49.432  1.00  0.00           H  
ATOM   1142  CD2 TYR    71      63.052  36.356  48.228  1.00  0.00           C  
ATOM   1143  HD2 TYR    71      63.364  35.837  47.334  1.00  0.00           H  
ATOM   1144  C   TYR    71      65.640  36.697  46.732  1.00  0.00           C  
ATOM   1145  O   TYR    71      65.328  35.968  45.760  1.00  0.00           O  
ATOM   1146  N   GLY    72      66.138  36.144  47.828  1.00  0.00           N  
ATOM   1147  H   GLY    72      66.239  36.698  48.666  1.00  0.00           H  
ATOM   1148  CA  GLY    72      66.158  34.635  48.041  1.00  0.00           C  
ATOM   1149  HA2 GLY    72      65.175  34.241  47.786  1.00  0.00           H  
ATOM   1150  HA3 GLY    72      66.978  34.185  47.481  1.00  0.00           H  
ATOM   1151  C   GLY    72      66.390  34.323  49.533  1.00  0.00           C  
ATOM   1152  O   GLY    72      66.025  35.131  50.411  1.00  0.00           O  
ATOM   1153  N   GLN    73      66.939  33.168  49.837  1.00  0.00           N  
ATOM   1154  H   GLN    73      67.144  32.576  49.044  1.00  0.00           H  
ATOM   1155  CA  GLN    73      67.413  32.843  51.214  1.00  0.00           C  
ATOM   1156  HA  GLN    73      67.363  33.735  51.838  1.00  0.00           H  
ATOM   1157  CB  GLN    73      66.532  31.751  51.960  1.00  0.00           C  
ATOM   1158  HB2 GLN    73      66.662  31.941  53.025  1.00  0.00           H  
ATOM   1159  HB3 GLN    73      65.485  32.009  51.803  1.00  0.00           H  
ATOM   1160  CG  GLN    73      66.818  30.283  51.693  1.00  0.00           C  
ATOM   1161  HG2 GLN    73      67.789  29.989  52.092  1.00  0.00           H  
ATOM   1162  HG3 GLN    73      66.247  29.549  52.261  1.00  0.00           H  
ATOM   1163  CD  GLN    73      66.603  29.968  50.171  1.00  0.00           C  
ATOM   1164  OE1 GLN    73      65.639  30.314  49.496  1.00  0.00           O  
ATOM   1165  NE2 GLN    73      67.310  28.965  49.724  1.00  0.00           N  
ATOM   1166 HE21 GLN    73      67.209  28.707  48.752  1.00  0.00           H  
ATOM   1167 HE22 GLN    73      68.056  28.614  50.308  1.00  0.00           H  
ATOM   1168  C   GLN    73      68.871  32.454  51.169  1.00  0.00           C  
ATOM   1169  O   GLN    73      69.489  32.003  50.198  1.00  0.00           O  
ATOM   1170  N   GLU    74      69.571  32.768  52.255  1.00  0.00           N  
ATOM   1171  H   GLU    74      68.986  33.085  53.016  1.00  0.00           H  
ATOM   1172  CA  GLU    74      71.038  32.698  52.369  1.00  0.00           C  
ATOM   1173  HA  GLU    74      71.378  31.873  51.743  1.00  0.00           H  
ATOM   1174  CB  GLU    74      71.867  33.941  51.833  1.00  0.00           C  
ATOM   1175  HB2 GLU    74      71.379  34.244  50.906  1.00  0.00           H  
ATOM   1176  HB3 GLU    74      71.840  34.792  52.513  1.00  0.00           H  
ATOM   1177  CG  GLU    74      73.414  33.786  51.531  1.00  0.00           C  
ATOM   1178  HG2 GLU    74      73.728  34.637  50.927  1.00  0.00           H  
ATOM   1179  HG3 GLU    74      73.847  33.904  52.525  1.00  0.00           H  
ATOM   1180  CD  GLU    74      73.900  32.491  50.865  1.00  0.00           C  
ATOM   1181  OE1 GLU    74      74.335  31.585  51.580  1.00  0.00           O  
ATOM   1182  OE2 GLU    74      73.653  32.312  49.659  1.00  0.00           O  
ATOM   1183  C   GLU    74      71.459  32.344  53.830  1.00  0.00           C  
ATOM   1184  O   GLU    74      71.085  33.097  54.687  1.00  0.00           O  
ATOM   1185  N   LYS    75      72.301  31.375  54.078  1.00  0.00           N  
ATOM   1186  H   LYS    75      72.598  30.759  53.335  1.00  0.00           H  
ATOM   1187  CA  LYS    75      72.601  30.914  55.439  1.00  0.00           C  
ATOM   1188  HA  LYS    75      72.910  29.869  55.456  1.00  0.00           H  
ATOM   1189  CB  LYS    75      73.765  31.762  56.011  1.00  0.00           C  
ATOM   1190  HB2 LYS    75      73.580  32.811  55.779  1.00  0.00           H  
ATOM   1191  HB3 LYS    75      73.872  31.413  57.038  1.00  0.00           H  
ATOM   1192  CG  LYS    75      75.050  31.318  55.332  1.00  0.00           C  
ATOM   1193  HG2 LYS    75      75.346  30.293  55.555  1.00  0.00           H  
ATOM   1194  HG3 LYS    75      74.945  31.397  54.250  1.00  0.00           H  
ATOM   1195  CD  LYS    75      76.136  32.279  55.855  1.00  0.00           C  
ATOM   1196  HD2 LYS    75      75.817  33.307  55.685  1.00  0.00           H  
ATOM   1197  HD3 LYS    75      76.368  32.201  56.917  1.00  0.00           H  
ATOM   1198  CE  LYS    75      77.415  32.134  55.043  1.00  0.00           C  
ATOM   1199  HE2 LYS    75      77.134  32.326  54.007  1.00  0.00           H  
ATOM   1200  HE3 LYS    75      78.053  32.948  55.388  1.00  0.00           H  
ATOM   1201  NZ  LYS    75      78.022  30.808  55.161  1.00  0.00           N  
ATOM   1202  HZ1 LYS    75      78.910  30.647  54.707  1.00  0.00           H  
ATOM   1203  HZ2 LYS    75      78.074  30.451  56.104  1.00  0.00           H  
ATOM   1204  HZ3 LYS    75      77.325  30.225  54.720  1.00  0.00           H  
ATOM   1205  C   LYS    75      71.310  30.794  56.320  1.00  0.00           C  
ATOM   1206  O   LYS    75      70.360  30.129  55.866  1.00  0.00           O  
ATOM   1207  N   ASP    76      71.205  31.525  57.483  1.00  0.00           N  
ATOM   1208  H   ASP    76      72.042  32.003  57.785  1.00  0.00           H  
ATOM   1209  CA  ASP    76      70.083  31.542  58.328  1.00  0.00           C  
ATOM   1210  HA  ASP    76      69.607  30.564  58.262  1.00  0.00           H  
ATOM   1211  CB  ASP    76      70.611  31.513  59.806  1.00  0.00           C  
ATOM   1212  HB2 ASP    76      71.405  32.229  60.019  1.00  0.00           H  
ATOM   1213  HB3 ASP    76      69.722  31.785  60.374  1.00  0.00           H  
ATOM   1214  CG  ASP    76      70.994  30.187  60.344  1.00  0.00           C  
ATOM   1215  OD1 ASP    76      70.537  29.193  59.757  1.00  0.00           O  
ATOM   1216  OD2 ASP    76      71.927  30.091  61.154  1.00  0.00           O  
ATOM   1217  C   ASP    76      69.032  32.611  58.077  1.00  0.00           C  
ATOM   1218  O   ASP    76      68.224  33.051  58.924  1.00  0.00           O  
ATOM   1219  N   TYR    77      69.010  33.197  56.913  1.00  0.00           N  
ATOM   1220  H   TYR    77      69.593  32.710  56.248  1.00  0.00           H  
ATOM   1221  CA  TYR    77      68.455  34.509  56.554  1.00  0.00           C  
ATOM   1222  HA  TYR    77      67.731  34.720  57.341  1.00  0.00           H  
ATOM   1223  CB  TYR    77      69.514  35.610  56.313  1.00  0.00           C  
ATOM   1224  HB2 TYR    77      70.259  35.192  55.637  1.00  0.00           H  
ATOM   1225  HB3 TYR    77      69.076  36.442  55.762  1.00  0.00           H  
ATOM   1226  CG  TYR    77      70.302  36.106  57.521  1.00  0.00           C  
ATOM   1227  CD1 TYR    77      69.718  36.959  58.441  1.00  0.00           C  
ATOM   1228  HD1 TYR    77      68.686  37.275  58.392  1.00  0.00           H  
ATOM   1229  CE1 TYR    77      70.475  37.426  59.464  1.00  0.00           C  
ATOM   1230  HE1 TYR    77      69.911  38.144  60.041  1.00  0.00           H  
ATOM   1231  CZ  TYR    77      71.816  37.084  59.663  1.00  0.00           C  
ATOM   1232  OH  TYR    77      72.502  37.541  60.755  1.00  0.00           O  
ATOM   1233  HH  TYR    77      71.947  38.023  61.372  1.00  0.00           H  
ATOM   1234  CE2 TYR    77      72.368  36.190  58.753  1.00  0.00           C  
ATOM   1235  HE2 TYR    77      73.410  35.924  58.855  1.00  0.00           H  
ATOM   1236  CD2 TYR    77      71.620  35.705  57.675  1.00  0.00           C  
ATOM   1237  HD2 TYR    77      72.017  34.906  57.067  1.00  0.00           H  
ATOM   1238  C   TYR    77      67.559  34.459  55.343  1.00  0.00           C  
ATOM   1239  O   TYR    77      68.000  33.919  54.357  1.00  0.00           O  
ATOM   1240  N   ASN    78      66.367  35.082  55.290  1.00  0.00           N  
ATOM   1241  H   ASN    78      66.125  35.659  56.084  1.00  0.00           H  
ATOM   1242  CA  ASN    78      65.822  35.531  54.026  1.00  0.00           C  
ATOM   1243  HA  ASN    78      66.060  34.776  53.278  1.00  0.00           H  
ATOM   1244  CB  ASN    78      64.275  35.692  54.160  1.00  0.00           C  
ATOM   1245  HB2 ASN    78      64.131  36.347  55.019  1.00  0.00           H  
ATOM   1246  HB3 ASN    78      63.866  36.090  53.232  1.00  0.00           H  
ATOM   1247  CG  ASN    78      63.610  34.362  54.446  1.00  0.00           C  
ATOM   1248  OD1 ASN    78      63.996  33.385  53.817  1.00  0.00           O  
ATOM   1249  ND2 ASN    78      62.701  34.270  55.398  1.00  0.00           N  
ATOM   1250 HD21 ASN    78      62.265  33.423  55.736  1.00  0.00           H  
ATOM   1251 HD22 ASN    78      62.411  35.057  55.961  1.00  0.00           H  
ATOM   1252  C   ASN    78      66.452  36.890  53.737  1.00  0.00           C  
ATOM   1253  O   ASN    78      66.848  37.621  54.639  1.00  0.00           O  
ATOM   1254  N   VAL    79      66.661  37.264  52.496  1.00  0.00           N  
ATOM   1255  H   VAL    79      66.414  36.637  51.743  1.00  0.00           H  
ATOM   1256  CA  VAL    79      67.530  38.358  52.084  1.00  0.00           C  
ATOM   1257  HA  VAL    79      67.534  39.099  52.884  1.00  0.00           H  
ATOM   1258  CB  VAL    79      68.934  37.815  51.814  1.00  0.00           C  
ATOM   1259  HB  VAL    79      69.575  38.674  51.613  1.00  0.00           H  
ATOM   1260  CG1 VAL    79      69.611  37.098  53.056  1.00  0.00           C  
ATOM   1261 HG11 VAL    79      69.456  36.019  53.033  1.00  0.00           H  
ATOM   1262 HG12 VAL    79      70.684  37.287  53.053  1.00  0.00           H  
ATOM   1263 HG13 VAL    79      69.270  37.444  54.031  1.00  0.00           H  
ATOM   1264  CG2 VAL    79      69.246  36.974  50.622  1.00  0.00           C  
ATOM   1265 HG21 VAL    79      68.373  36.406  50.299  1.00  0.00           H  
ATOM   1266 HG22 VAL    79      69.434  37.682  49.815  1.00  0.00           H  
ATOM   1267 HG23 VAL    79      70.135  36.372  50.810  1.00  0.00           H  
ATOM   1268  C   VAL    79      66.814  39.015  50.895  1.00  0.00           C  
ATOM   1269  O   VAL    79      66.329  38.290  49.959  1.00  0.00           O  
ATOM   1270  N   LEU    80      66.736  40.323  50.861  1.00  0.00           N  
ATOM   1271  H   LEU    80      66.978  40.750  51.743  1.00  0.00           H  
ATOM   1272  CA  LEU    80      66.193  41.251  49.844  1.00  0.00           C  
ATOM   1273  HA  LEU    80      65.914  40.700  48.946  1.00  0.00           H  
ATOM   1274  CB  LEU    80      64.964  41.871  50.474  1.00  0.00           C  
ATOM   1275  HB2 LEU    80      64.243  41.109  50.770  1.00  0.00           H  
ATOM   1276  HB3 LEU    80      65.305  42.364  51.385  1.00  0.00           H  
ATOM   1277  CG  LEU    80      64.229  42.937  49.628  1.00  0.00           C  
ATOM   1278  HG  LEU    80      64.930  43.770  49.681  1.00  0.00           H  
ATOM   1279  CD1 LEU    80      63.952  42.521  48.125  1.00  0.00           C  
ATOM   1280 HD11 LEU    80      64.824  42.061  47.659  1.00  0.00           H  
ATOM   1281 HD12 LEU    80      63.275  41.667  48.153  1.00  0.00           H  
ATOM   1282 HD13 LEU    80      63.595  43.345  47.507  1.00  0.00           H  
ATOM   1283  CD2 LEU    80      62.985  43.424  50.268  1.00  0.00           C  
ATOM   1284 HD21 LEU    80      62.518  44.264  49.754  1.00  0.00           H  
ATOM   1285 HD22 LEU    80      62.251  42.643  50.469  1.00  0.00           H  
ATOM   1286 HD23 LEU    80      63.203  43.840  51.252  1.00  0.00           H  
ATOM   1287  C   LEU    80      67.279  42.223  49.408  1.00  0.00           C  
ATOM   1288  O   LEU    80      67.872  42.978  50.200  1.00  0.00           O  
ATOM   1289  N   VAL    81      67.595  42.186  48.097  1.00  0.00           N  
ATOM   1290  H   VAL    81      66.980  41.773  47.411  1.00  0.00           H  
ATOM   1291  CA  VAL    81      68.609  43.118  47.470  1.00  0.00           C  
ATOM   1292  HA  VAL    81      69.203  43.594  48.252  1.00  0.00           H  
ATOM   1293  CB  VAL    81      69.587  42.302  46.666  1.00  0.00           C  
ATOM   1294  HB  VAL    81      68.991  41.967  45.817  1.00  0.00           H  
ATOM   1295  CG1 VAL    81      70.659  43.211  46.123  1.00  0.00           C  
ATOM   1296 HG11 VAL    81      71.179  43.701  46.947  1.00  0.00           H  
ATOM   1297 HG12 VAL    81      71.343  42.621  45.513  1.00  0.00           H  
ATOM   1298 HG13 VAL    81      70.230  43.994  45.498  1.00  0.00           H  
ATOM   1299  CG2 VAL    81      70.267  41.117  47.395  1.00  0.00           C  
ATOM   1300 HG21 VAL    81      70.956  41.485  48.157  1.00  0.00           H  
ATOM   1301 HG22 VAL    81      69.482  40.512  47.849  1.00  0.00           H  
ATOM   1302 HG23 VAL    81      70.839  40.406  46.799  1.00  0.00           H  
ATOM   1303  C   VAL    81      67.968  44.311  46.712  1.00  0.00           C  
ATOM   1304  O   VAL    81      67.090  44.099  45.857  1.00  0.00           O  
ATOM   1305  N   MET    82      68.287  45.535  47.055  1.00  0.00           N  
ATOM   1306  H   MET    82      68.920  45.669  47.831  1.00  0.00           H  
ATOM   1307  CA  MET    82      67.538  46.751  46.650  1.00  0.00           C  
ATOM   1308  HA  MET    82      67.042  46.581  45.694  1.00  0.00           H  
ATOM   1309  CB  MET    82      66.481  47.045  47.672  1.00  0.00           C  
ATOM   1310  HB2 MET    82      65.976  47.979  47.426  1.00  0.00           H  
ATOM   1311  HB3 MET    82      65.869  46.153  47.810  1.00  0.00           H  
ATOM   1312  CG  MET    82      67.031  47.172  49.115  1.00  0.00           C  
ATOM   1313  HG2 MET    82      67.849  46.462  49.241  1.00  0.00           H  
ATOM   1314  HG3 MET    82      67.560  48.094  49.356  1.00  0.00           H  
ATOM   1315  SD  MET    82      65.865  46.821  50.457  1.00  0.00           S  
ATOM   1316  CE  MET    82      64.914  48.341  50.697  1.00  0.00           C  
ATOM   1317  HE1 MET    82      64.255  48.561  49.857  1.00  0.00           H  
ATOM   1318  HE2 MET    82      64.318  48.311  51.609  1.00  0.00           H  
ATOM   1319  HE3 MET    82      65.541  49.232  50.724  1.00  0.00           H  
ATOM   1320  C   MET    82      68.451  47.928  46.489  1.00  0.00           C  
ATOM   1321  O   MET    82      69.578  47.837  46.979  1.00  0.00           O  
ATOM   1322  N   ASP    83      67.976  49.056  45.873  1.00  0.00           N  
ATOM   1323  H   ASP    83      67.031  49.017  45.518  1.00  0.00           H  
ATOM   1324  CA  ASP    83      68.577  50.325  45.873  1.00  0.00           C  
ATOM   1325  HA  ASP    83      69.348  50.424  45.109  1.00  0.00           H  
ATOM   1326  CB  ASP    83      67.473  51.339  45.425  1.00  0.00           C  
ATOM   1327  HB2 ASP    83      66.490  51.071  45.810  1.00  0.00           H  
ATOM   1328  HB3 ASP    83      67.740  52.275  45.916  1.00  0.00           H  
ATOM   1329  CG  ASP    83      67.358  51.737  43.952  1.00  0.00           C  
ATOM   1330  OD1 ASP    83      66.247  52.136  43.553  1.00  0.00           O  
ATOM   1331  OD2 ASP    83      68.349  51.684  43.238  1.00  0.00           O  
ATOM   1332  C   ASP    83      69.089  50.815  47.261  1.00  0.00           C  
ATOM   1333  O   ASP    83      68.399  50.583  48.233  1.00  0.00           O  
ATOM   1334  N   LEU    84      70.184  51.613  47.285  1.00  0.00           N  
ATOM   1335  H   LEU    84      70.648  51.806  46.409  1.00  0.00           H  
ATOM   1336  CA  LEU    84      70.543  52.522  48.330  1.00  0.00           C  
ATOM   1337  HA  LEU    84      70.559  52.055  49.315  1.00  0.00           H  
ATOM   1338  CB  LEU    84      72.036  52.856  48.167  1.00  0.00           C  
ATOM   1339  HB2 LEU    84      72.546  51.897  48.072  1.00  0.00           H  
ATOM   1340  HB3 LEU    84      72.297  53.468  47.303  1.00  0.00           H  
ATOM   1341  CG  LEU    84      72.673  53.494  49.426  1.00  0.00           C  
ATOM   1342  HG  LEU    84      72.118  54.350  49.809  1.00  0.00           H  
ATOM   1343  CD1 LEU    84      72.863  52.436  50.531  1.00  0.00           C  
ATOM   1344 HD11 LEU    84      73.506  52.967  51.234  1.00  0.00           H  
ATOM   1345 HD12 LEU    84      71.926  52.183  51.027  1.00  0.00           H  
ATOM   1346 HD13 LEU    84      73.538  51.645  50.205  1.00  0.00           H  
ATOM   1347  CD2 LEU    84      74.067  53.915  49.066  1.00  0.00           C  
ATOM   1348 HD21 LEU    84      74.711  53.114  48.702  1.00  0.00           H  
ATOM   1349 HD22 LEU    84      73.973  54.704  48.321  1.00  0.00           H  
ATOM   1350 HD23 LEU    84      74.544  54.453  49.886  1.00  0.00           H  
ATOM   1351  C   LEU    84      69.696  53.829  48.320  1.00  0.00           C  
ATOM   1352  O   LEU    84      69.642  54.497  47.273  1.00  0.00           O  
ATOM   1353  N   LEU    85      69.193  54.188  49.500  1.00  0.00           N  
ATOM   1354  H   LEU    85      69.275  53.496  50.231  1.00  0.00           H  
ATOM   1355  CA  LEU    85      68.514  55.436  49.910  1.00  0.00           C  
ATOM   1356  HA  LEU    85      68.597  56.116  49.061  1.00  0.00           H  
ATOM   1357  CB  LEU    85      67.061  55.201  50.323  1.00  0.00           C  
ATOM   1358  HB2 LEU    85      67.099  54.556  51.200  1.00  0.00           H  
ATOM   1359  HB3 LEU    85      66.643  56.182  50.551  1.00  0.00           H  
ATOM   1360  CG  LEU    85      66.246  54.332  49.363  1.00  0.00           C  
ATOM   1361  HG  LEU    85      66.777  53.392  49.214  1.00  0.00           H  
ATOM   1362  CD1 LEU    85      64.828  53.924  49.893  1.00  0.00           C  
ATOM   1363 HD11 LEU    85      64.413  53.168  49.226  1.00  0.00           H  
ATOM   1364 HD12 LEU    85      65.006  53.625  50.926  1.00  0.00           H  
ATOM   1365 HD13 LEU    85      64.247  54.846  49.880  1.00  0.00           H  
ATOM   1366  CD2 LEU    85      66.111  54.992  47.997  1.00  0.00           C  
ATOM   1367 HD21 LEU    85      65.661  55.967  48.180  1.00  0.00           H  
ATOM   1368 HD22 LEU    85      67.122  55.019  47.589  1.00  0.00           H  
ATOM   1369 HD23 LEU    85      65.412  54.475  47.340  1.00  0.00           H  
ATOM   1370  C   LEU    85      69.341  56.213  51.057  1.00  0.00           C  
ATOM   1371  O   LEU    85      70.186  55.648  51.753  1.00  0.00           O  
ATOM   1372  N   GLY    86      69.035  57.505  51.396  1.00  0.00           N  
ATOM   1373  H   GLY    86      68.281  57.880  50.837  1.00  0.00           H  
ATOM   1374  CA  GLY    86      69.642  58.379  52.408  1.00  0.00           C  
ATOM   1375  HA2 GLY    86      70.731  58.362  52.437  1.00  0.00           H  
ATOM   1376  HA3 GLY    86      69.442  59.424  52.171  1.00  0.00           H  
ATOM   1377  C   GLY    86      69.204  58.158  53.862  1.00  0.00           C  
ATOM   1378  O   GLY    86      68.627  57.099  54.166  1.00  0.00           O  
ATOM   1379  N   PRO    87      69.422  59.181  54.690  1.00  0.00           N  
ATOM   1380  CD  PRO    87      70.160  60.397  54.429  1.00  0.00           C  
ATOM   1381  HD2 PRO    87      69.557  61.144  53.913  1.00  0.00           H  
ATOM   1382  HD3 PRO    87      71.046  60.215  53.821  1.00  0.00           H  
ATOM   1383  CG  PRO    87      70.564  60.904  55.737  1.00  0.00           C  
ATOM   1384  HG2 PRO    87      70.778  61.971  55.671  1.00  0.00           H  
ATOM   1385  HG3 PRO    87      71.461  60.333  55.976  1.00  0.00           H  
ATOM   1386  CB  PRO    87      69.329  60.516  56.581  1.00  0.00           C  
ATOM   1387  HB2 PRO    87      68.616  61.335  56.678  1.00  0.00           H  
ATOM   1388  HB3 PRO    87      69.585  60.215  57.597  1.00  0.00           H  
ATOM   1389  CA  PRO    87      68.756  59.254  55.979  1.00  0.00           C  
ATOM   1390  HA  PRO    87      69.046  58.385  56.570  1.00  0.00           H  
ATOM   1391  C   PRO    87      67.250  59.497  56.023  1.00  0.00           C  
ATOM   1392  O   PRO    87      66.621  59.861  55.012  1.00  0.00           O  
ATOM   1393  N   SER    88      66.603  59.313  57.154  1.00  0.00           N  
ATOM   1394  H   SER    88      67.130  59.402  58.011  1.00  0.00           H  
ATOM   1395  CA  SER    88      65.123  59.385  57.448  1.00  0.00           C  
ATOM   1396  HA  SER    88      64.607  59.115  56.526  1.00  0.00           H  
ATOM   1397  CB  SER    88      64.793  58.326  58.476  1.00  0.00           C  
ATOM   1398  HB2 SER    88      63.719  58.159  58.384  1.00  0.00           H  
ATOM   1399  HB3 SER    88      65.232  57.370  58.189  1.00  0.00           H  
ATOM   1400  OG  SER    88      65.271  58.611  59.767  1.00  0.00           O  
ATOM   1401  HG  SER    88      66.230  58.623  59.725  1.00  0.00           H  
ATOM   1402  C   SER    88      64.729  60.839  57.790  1.00  0.00           C  
ATOM   1403  O   SER    88      65.561  61.564  58.304  1.00  0.00           O  
ATOM   1404  N   LEU    89      63.443  61.225  57.578  1.00  0.00           N  
ATOM   1405  H   LEU    89      62.798  60.654  57.049  1.00  0.00           H  
ATOM   1406  CA  LEU    89      63.128  62.630  57.900  1.00  0.00           C  
ATOM   1407  HA  LEU    89      63.823  63.333  57.440  1.00  0.00           H  
ATOM   1408  CB  LEU    89      61.670  63.112  57.461  1.00  0.00           C  
ATOM   1409  HB2 LEU    89      60.967  62.396  57.887  1.00  0.00           H  
ATOM   1410  HB3 LEU    89      61.491  64.114  57.849  1.00  0.00           H  
ATOM   1411  CG  LEU    89      61.494  63.313  55.980  1.00  0.00           C  
ATOM   1412  HG  LEU    89      61.903  62.389  55.570  1.00  0.00           H  
ATOM   1413  CD1 LEU    89      60.082  63.494  55.605  1.00  0.00           C  
ATOM   1414 HD11 LEU    89      59.729  64.507  55.800  1.00  0.00           H  
ATOM   1415 HD12 LEU    89      60.052  63.518  54.516  1.00  0.00           H  
ATOM   1416 HD13 LEU    89      59.432  62.765  56.089  1.00  0.00           H  
ATOM   1417  CD2 LEU    89      62.396  64.475  55.463  1.00  0.00           C  
ATOM   1418 HD21 LEU    89      63.340  63.978  55.238  1.00  0.00           H  
ATOM   1419 HD22 LEU    89      62.028  64.867  54.516  1.00  0.00           H  
ATOM   1420 HD23 LEU    89      62.479  65.309  56.160  1.00  0.00           H  
ATOM   1421  C   LEU    89      63.345  62.970  59.444  1.00  0.00           C  
ATOM   1422  O   LEU    89      63.658  64.110  59.745  1.00  0.00           O  
ATOM   1423  N   GLU    90      63.296  61.991  60.311  1.00  0.00           N  
ATOM   1424  H   GLU    90      63.060  61.050  60.030  1.00  0.00           H  
ATOM   1425  CA  GLU    90      63.768  62.163  61.735  1.00  0.00           C  
ATOM   1426  HA  GLU    90      63.129  62.914  62.201  1.00  0.00           H  
ATOM   1427  CB  GLU    90      63.473  60.816  62.452  1.00  0.00           C  
ATOM   1428  HB2 GLU    90      62.396  60.700  62.570  1.00  0.00           H  
ATOM   1429  HB3 GLU    90      63.898  60.020  61.841  1.00  0.00           H  
ATOM   1430  CG  GLU    90      64.096  60.697  63.878  1.00  0.00           C  
ATOM   1431  HG2 GLU    90      63.974  59.687  64.269  1.00  0.00           H  
ATOM   1432  HG3 GLU    90      65.179  60.815  63.854  1.00  0.00           H  
ATOM   1433  CD  GLU    90      63.431  61.713  64.851  1.00  0.00           C  
ATOM   1434  OE1 GLU    90      64.105  61.988  65.897  1.00  0.00           O  
ATOM   1435  OE2 GLU    90      62.230  62.178  64.625  1.00  0.00           O  
ATOM   1436  C   GLU    90      65.263  62.659  61.968  1.00  0.00           C  
ATOM   1437  O   GLU    90      65.556  63.520  62.792  1.00  0.00           O  
ATOM   1438  N   ASP    91      66.191  62.048  61.181  1.00  0.00           N  
ATOM   1439  H   ASP    91      65.848  61.448  60.445  1.00  0.00           H  
ATOM   1440  CA  ASP    91      67.634  62.405  61.168  1.00  0.00           C  
ATOM   1441  HA  ASP    91      68.067  62.388  62.168  1.00  0.00           H  
ATOM   1442  CB  ASP    91      68.260  61.334  60.192  1.00  0.00           C  
ATOM   1443  HB2 ASP    91      67.781  61.541  59.235  1.00  0.00           H  
ATOM   1444  HB3 ASP    91      69.322  61.502  60.012  1.00  0.00           H  
ATOM   1445  CG  ASP    91      67.941  59.945  60.664  1.00  0.00           C  
ATOM   1446  OD1 ASP    91      67.887  59.054  59.760  1.00  0.00           O  
ATOM   1447  OD2 ASP    91      67.881  59.640  61.885  1.00  0.00           O  
ATOM   1448  C   ASP    91      67.900  63.747  60.615  1.00  0.00           C  
ATOM   1449  O   ASP    91      68.742  64.556  61.136  1.00  0.00           O  
ATOM   1450  N   LEU    92      67.156  64.130  59.552  1.00  0.00           N  
ATOM   1451  H   LEU    92      66.614  63.448  59.041  1.00  0.00           H  
ATOM   1452  CA  LEU    92      67.259  65.410  58.934  1.00  0.00           C  
ATOM   1453  HA  LEU    92      68.289  65.762  58.999  1.00  0.00           H  
ATOM   1454  CB  LEU    92      66.783  65.293  57.501  1.00  0.00           C  
ATOM   1455  HB2 LEU    92      65.709  65.107  57.516  1.00  0.00           H  
ATOM   1456  HB3 LEU    92      66.990  66.315  57.182  1.00  0.00           H  
ATOM   1457  CG  LEU    92      67.538  64.252  56.606  1.00  0.00           C  
ATOM   1458  HG  LEU    92      67.528  63.251  57.037  1.00  0.00           H  
ATOM   1459  CD1 LEU    92      66.788  64.331  55.299  1.00  0.00           C  
ATOM   1460 HD11 LEU    92      65.754  63.998  55.393  1.00  0.00           H  
ATOM   1461 HD12 LEU    92      66.731  65.332  54.869  1.00  0.00           H  
ATOM   1462 HD13 LEU    92      67.324  63.787  54.521  1.00  0.00           H  
ATOM   1463  CD2 LEU    92      68.963  64.737  56.374  1.00  0.00           C  
ATOM   1464 HD21 LEU    92      69.591  64.136  55.716  1.00  0.00           H  
ATOM   1465 HD22 LEU    92      68.990  65.763  56.008  1.00  0.00           H  
ATOM   1466 HD23 LEU    92      69.461  64.729  57.344  1.00  0.00           H  
ATOM   1467  C   LEU    92      66.507  66.509  59.708  1.00  0.00           C  
ATOM   1468  O   LEU    92      66.888  67.708  59.598  1.00  0.00           O  
ATOM   1469  N   PHE    93      65.470  66.162  60.510  1.00  0.00           N  
ATOM   1470  H   PHE    93      65.148  65.206  60.458  1.00  0.00           H  
ATOM   1471  CA  PHE    93      64.805  67.049  61.439  1.00  0.00           C  
ATOM   1472  HA  PHE    93      64.644  68.058  61.061  1.00  0.00           H  
ATOM   1473  CB  PHE    93      63.510  66.387  61.834  1.00  0.00           C  
ATOM   1474  HB2 PHE    93      62.777  66.278  61.034  1.00  0.00           H  
ATOM   1475  HB3 PHE    93      63.662  65.394  62.257  1.00  0.00           H  
ATOM   1476  CG  PHE    93      62.723  67.163  62.813  1.00  0.00           C  
ATOM   1477  CD1 PHE    93      61.921  68.320  62.389  1.00  0.00           C  
ATOM   1478  HD1 PHE    93      62.061  68.652  61.371  1.00  0.00           H  
ATOM   1479  CE1 PHE    93      61.003  68.881  63.315  1.00  0.00           C  
ATOM   1480  HE1 PHE    93      60.351  69.680  62.996  1.00  0.00           H  
ATOM   1481  CZ  PHE    93      60.945  68.425  64.677  1.00  0.00           C  
ATOM   1482  HZ  PHE    93      60.238  68.877  65.356  1.00  0.00           H  
ATOM   1483  CE2 PHE    93      61.609  67.285  64.989  1.00  0.00           C  
ATOM   1484  HE2 PHE    93      61.462  66.945  66.003  1.00  0.00           H  
ATOM   1485  CD2 PHE    93      62.489  66.614  64.109  1.00  0.00           C  
ATOM   1486  HD2 PHE    93      62.848  65.643  64.415  1.00  0.00           H  
ATOM   1487  C   PHE    93      65.686  67.251  62.691  1.00  0.00           C  
ATOM   1488  O   PHE    93      65.833  68.364  63.193  1.00  0.00           O  
ATOM   1489  N   ASN    94      66.472  66.263  63.194  1.00  0.00           N  
ATOM   1490  H   ASN    94      66.290  65.312  62.907  1.00  0.00           H  
ATOM   1491  CA  ASN    94      67.451  66.487  64.240  1.00  0.00           C  
ATOM   1492  HA  ASN    94      67.007  67.092  65.031  1.00  0.00           H  
ATOM   1493  CB  ASN    94      67.909  65.074  64.745  1.00  0.00           C  
ATOM   1494  HB2 ASN    94      68.063  64.383  63.917  1.00  0.00           H  
ATOM   1495  HB3 ASN    94      68.892  64.992  65.209  1.00  0.00           H  
ATOM   1496  CG  ASN    94      66.817  64.486  65.634  1.00  0.00           C  
ATOM   1497  OD1 ASN    94      66.289  65.199  66.517  1.00  0.00           O  
ATOM   1498  ND2 ASN    94      66.571  63.232  65.513  1.00  0.00           N  
ATOM   1499 HD21 ASN    94      65.685  62.862  65.824  1.00  0.00           H  
ATOM   1500 HD22 ASN    94      67.001  62.652  64.808  1.00  0.00           H  
ATOM   1501  C   ASN    94      68.570  67.370  63.808  1.00  0.00           C  
ATOM   1502  O   ASN    94      68.927  68.296  64.594  1.00  0.00           O  
ATOM   1503  N   PHE    95      69.034  67.194  62.551  1.00  0.00           N  
ATOM   1504  H   PHE    95      68.666  66.429  62.002  1.00  0.00           H  
ATOM   1505  CA  PHE    95      70.064  67.993  61.937  1.00  0.00           C  
ATOM   1506  HA  PHE    95      70.978  67.960  62.531  1.00  0.00           H  
ATOM   1507  CB  PHE    95      70.419  67.361  60.538  1.00  0.00           C  
ATOM   1508  HB2 PHE    95      70.707  66.315  60.643  1.00  0.00           H  
ATOM   1509  HB3 PHE    95      69.550  67.431  59.883  1.00  0.00           H  
ATOM   1510  CG  PHE    95      71.435  68.132  59.655  1.00  0.00           C  
ATOM   1511  CD1 PHE    95      72.604  68.620  60.176  1.00  0.00           C  
ATOM   1512  HD1 PHE    95      72.946  68.333  61.159  1.00  0.00           H  
ATOM   1513  CE1 PHE    95      73.461  69.449  59.412  1.00  0.00           C  
ATOM   1514  HE1 PHE    95      74.398  69.756  59.853  1.00  0.00           H  
ATOM   1515  CZ  PHE    95      73.165  69.644  58.072  1.00  0.00           C  
ATOM   1516  HZ  PHE    95      73.779  70.257  57.428  1.00  0.00           H  
ATOM   1517  CE2 PHE    95      71.964  69.135  57.492  1.00  0.00           C  
ATOM   1518  HE2 PHE    95      71.748  69.365  56.459  1.00  0.00           H  
ATOM   1519  CD2 PHE    95      71.065  68.425  58.328  1.00  0.00           C  
ATOM   1520  HD2 PHE    95      70.119  68.072  57.944  1.00  0.00           H  
ATOM   1521  C   PHE    95      69.610  69.433  61.737  1.00  0.00           C  
ATOM   1522  O   PHE    95      70.357  70.402  62.075  1.00  0.00           O  
ATOM   1523  N   CYS    96      68.332  69.588  61.414  1.00  0.00           N  
ATOM   1524  H   CYS    96      67.781  68.752  61.281  1.00  0.00           H  
ATOM   1525  CA  CYS    96      67.578  70.864  61.528  1.00  0.00           C  
ATOM   1526  HA  CYS    96      68.308  71.590  61.171  1.00  0.00           H  
ATOM   1527  CB  CYS    96      66.439  70.979  60.506  1.00  0.00           C  
ATOM   1528  HB2 CYS    96      65.658  70.248  60.715  1.00  0.00           H  
ATOM   1529  HB3 CYS    96      66.077  71.997  60.651  1.00  0.00           H  
ATOM   1530  SG  CYS    96      67.242  70.713  58.853  1.00  0.00           S  
ATOM   1531  HG  CYS    96      67.964  69.677  59.292  1.00  0.00           H  
ATOM   1532  C   CYS    96      67.214  71.224  62.950  1.00  0.00           C  
ATOM   1533  O   CYS    96      66.297  71.981  63.037  1.00  0.00           O  
ATOM   1534  N   SER    97      67.885  70.818  63.983  1.00  0.00           N  
ATOM   1535  H   SER    97      68.610  70.134  63.815  1.00  0.00           H  
ATOM   1536  CA  SER    97      67.644  71.317  65.349  1.00  0.00           C  
ATOM   1537  HA  SER    97      68.264  70.655  65.954  1.00  0.00           H  
ATOM   1538  CB  SER    97      68.294  72.710  65.539  1.00  0.00           C  
ATOM   1539  HB2 SER    97      67.737  73.431  64.941  1.00  0.00           H  
ATOM   1540  HB3 SER    97      68.219  73.023  66.581  1.00  0.00           H  
ATOM   1541  OG  SER    97      69.661  72.907  65.125  1.00  0.00           O  
ATOM   1542  HG  SER    97      70.069  73.683  65.516  1.00  0.00           H  
ATOM   1543  C   SER    97      66.172  71.264  65.845  1.00  0.00           C  
ATOM   1544  O   SER    97      65.719  72.099  66.617  1.00  0.00           O  
ATOM   1545  N   ARG    98      65.471  70.229  65.338  1.00  0.00           N  
ATOM   1546  H   ARG    98      65.973  69.676  64.657  1.00  0.00           H  
ATOM   1547  CA  ARG    98      64.061  69.930  65.651  1.00  0.00           C  
ATOM   1548  HA  ARG    98      63.834  69.114  64.964  1.00  0.00           H  
ATOM   1549  CB  ARG    98      63.892  69.305  67.055  1.00  0.00           C  
ATOM   1550  HB2 ARG    98      64.207  70.029  67.806  1.00  0.00           H  
ATOM   1551  HB3 ARG    98      62.865  69.102  67.359  1.00  0.00           H  
ATOM   1552  CG  ARG    98      64.787  67.981  67.204  1.00  0.00           C  
ATOM   1553  HG2 ARG    98      64.464  67.221  66.492  1.00  0.00           H  
ATOM   1554  HG3 ARG    98      65.840  68.222  67.059  1.00  0.00           H  
ATOM   1555  CD  ARG    98      64.694  67.387  68.589  1.00  0.00           C  
ATOM   1556  HD2 ARG    98      65.503  66.669  68.726  1.00  0.00           H  
ATOM   1557  HD3 ARG    98      64.900  68.110  69.378  1.00  0.00           H  
ATOM   1558  NE  ARG    98      63.368  66.659  68.815  1.00  0.00           N  
ATOM   1559  HE  ARG    98      62.634  67.141  69.315  1.00  0.00           H  
ATOM   1560  CZ  ARG    98      63.045  65.438  68.463  1.00  0.00           C  
ATOM   1561  NH1 ARG    98      63.893  64.671  67.847  1.00  0.00           N  
ATOM   1562 HH11 ARG    98      64.744  65.053  67.460  1.00  0.00           H  
ATOM   1563 HH12 ARG    98      63.497  63.800  67.525  1.00  0.00           H  
ATOM   1564  NH2 ARG    98      61.927  64.928  68.812  1.00  0.00           N  
ATOM   1565 HH21 ARG    98      61.293  65.573  69.264  1.00  0.00           H  
ATOM   1566 HH22 ARG    98      61.695  64.002  68.484  1.00  0.00           H  
ATOM   1567  C   ARG    98      62.957  70.955  65.219  1.00  0.00           C  
ATOM   1568  O   ARG    98      61.995  71.208  65.917  1.00  0.00           O  
ATOM   1569  N   ARG    99      63.214  71.553  64.014  1.00  0.00           N  
ATOM   1570  H   ARG    99      64.116  71.411  63.582  1.00  0.00           H  
ATOM   1571  CA  ARG    99      62.318  72.364  63.215  1.00  0.00           C  
ATOM   1572  HA  ARG    99      61.319  71.945  63.332  1.00  0.00           H  
ATOM   1573  CB  ARG    99      62.343  73.811  63.719  1.00  0.00           C  
ATOM   1574  HB2 ARG    99      61.651  74.481  63.209  1.00  0.00           H  
ATOM   1575  HB3 ARG    99      62.007  73.718  64.752  1.00  0.00           H  
ATOM   1576  CG  ARG    99      63.816  74.387  63.754  1.00  0.00           C  
ATOM   1577  HG2 ARG    99      64.557  73.760  64.249  1.00  0.00           H  
ATOM   1578  HG3 ARG    99      64.170  74.748  62.788  1.00  0.00           H  
ATOM   1579  CD  ARG    99      63.734  75.699  64.558  1.00  0.00           C  
ATOM   1580  HD2 ARG    99      63.116  76.435  64.043  1.00  0.00           H  
ATOM   1581  HD3 ARG    99      63.370  75.408  65.543  1.00  0.00           H  
ATOM   1582  NE  ARG    99      65.037  76.426  64.804  1.00  0.00           N  
ATOM   1583  HE  ARG    99      65.453  76.938  64.039  1.00  0.00           H  
ATOM   1584  CZ  ARG    99      65.754  76.448  65.923  1.00  0.00           C  
ATOM   1585  NH1 ARG    99      65.497  75.669  66.902  1.00  0.00           N  
ATOM   1586 HH11 ARG    99      64.666  75.095  66.911  1.00  0.00           H  
ATOM   1587 HH12 ARG    99      65.927  75.669  67.816  1.00  0.00           H  
ATOM   1588  NH2 ARG    99      66.727  77.277  66.028  1.00  0.00           N  
ATOM   1589 HH21 ARG    99      67.182  77.669  65.217  1.00  0.00           H  
ATOM   1590 HH22 ARG    99      67.149  77.345  66.943  1.00  0.00           H  
ATOM   1591  C   ARG    99      62.663  72.331  61.721  1.00  0.00           C  
ATOM   1592  O   ARG    99      63.782  72.394  61.184  1.00  0.00           O  
ATOM   1593  N   PHE   100      61.610  72.366  60.978  1.00  0.00           N  
ATOM   1594  H   PHE   100      60.733  72.318  61.477  1.00  0.00           H  
ATOM   1595  CA  PHE   100      61.538  72.706  59.562  1.00  0.00           C  
ATOM   1596  HA  PHE   100      62.531  72.966  59.195  1.00  0.00           H  
ATOM   1597  CB  PHE   100      60.902  71.563  58.691  1.00  0.00           C  
ATOM   1598  HB2 PHE   100      59.937  71.466  59.188  1.00  0.00           H  
ATOM   1599  HB3 PHE   100      60.664  71.901  57.683  1.00  0.00           H  
ATOM   1600  CG  PHE   100      61.729  70.309  58.557  1.00  0.00           C  
ATOM   1601  CD1 PHE   100      63.094  70.161  58.822  1.00  0.00           C  
ATOM   1602  HD1 PHE   100      63.522  71.087  59.176  1.00  0.00           H  
ATOM   1603  CE1 PHE   100      63.778  68.981  58.545  1.00  0.00           C  
ATOM   1604  HE1 PHE   100      64.854  68.979  58.642  1.00  0.00           H  
ATOM   1605  CZ  PHE   100      63.082  67.793  58.254  1.00  0.00           C  
ATOM   1606  HZ  PHE   100      63.611  66.852  58.237  1.00  0.00           H  
ATOM   1607  CE2 PHE   100      61.703  67.856  58.157  1.00  0.00           C  
ATOM   1608  HE2 PHE   100      61.120  66.962  57.990  1.00  0.00           H  
ATOM   1609  CD2 PHE   100      61.018  69.149  58.292  1.00  0.00           C  
ATOM   1610  HD2 PHE   100      59.938  69.144  58.306  1.00  0.00           H  
ATOM   1611  C   PHE   100      60.745  74.081  59.339  1.00  0.00           C  
ATOM   1612  O   PHE   100      59.643  74.241  59.856  1.00  0.00           O  
ATOM   1613  N   THR   101      61.267  75.029  58.515  1.00  0.00           N  
ATOM   1614  H   THR   101      62.117  74.885  57.989  1.00  0.00           H  
ATOM   1615  CA  THR   101      60.538  76.090  57.899  1.00  0.00           C  
ATOM   1616  HA  THR   101      60.301  76.813  58.679  1.00  0.00           H  
ATOM   1617  CB  THR   101      61.357  76.902  56.800  1.00  0.00           C  
ATOM   1618  HB  THR   101      60.738  77.725  56.442  1.00  0.00           H  
ATOM   1619  CG2 THR   101      62.627  77.648  57.248  1.00  0.00           C  
ATOM   1620 HG21 THR   101      62.465  78.075  58.238  1.00  0.00           H  
ATOM   1621 HG22 THR   101      63.521  77.025  57.281  1.00  0.00           H  
ATOM   1622 HG23 THR   101      62.894  78.460  56.571  1.00  0.00           H  
ATOM   1623  OG1 THR   101      61.597  76.139  55.695  1.00  0.00           O  
ATOM   1624  HG1 THR   101      62.402  75.619  55.757  1.00  0.00           H  
ATOM   1625  C   THR   101      59.140  75.575  57.266  1.00  0.00           C  
ATOM   1626  O   THR   101      59.074  74.474  56.722  1.00  0.00           O  
ATOM   1627  N   MET   102      58.153  76.417  57.274  1.00  0.00           N  
ATOM   1628  H   MET   102      58.353  77.291  57.739  1.00  0.00           H  
ATOM   1629  CA  MET   102      56.870  76.101  56.659  1.00  0.00           C  
ATOM   1630  HA  MET   102      56.597  75.117  57.040  1.00  0.00           H  
ATOM   1631  CB  MET   102      55.825  77.263  57.109  1.00  0.00           C  
ATOM   1632  HB2 MET   102      55.876  77.437  58.184  1.00  0.00           H  
ATOM   1633  HB3 MET   102      56.144  78.151  56.563  1.00  0.00           H  
ATOM   1634  CG  MET   102      54.406  77.117  56.585  1.00  0.00           C  
ATOM   1635  HG2 MET   102      53.916  78.089  56.645  1.00  0.00           H  
ATOM   1636  HG3 MET   102      54.358  76.796  55.544  1.00  0.00           H  
ATOM   1637  SD  MET   102      53.411  75.856  57.495  1.00  0.00           S  
ATOM   1638  CE  MET   102      53.435  76.342  59.227  1.00  0.00           C  
ATOM   1639  HE1 MET   102      54.405  76.098  59.662  1.00  0.00           H  
ATOM   1640  HE2 MET   102      53.173  77.397  59.293  1.00  0.00           H  
ATOM   1641  HE3 MET   102      52.776  75.675  59.783  1.00  0.00           H  
ATOM   1642  C   MET   102      57.021  76.041  55.079  1.00  0.00           C  
ATOM   1643  O   MET   102      56.190  75.506  54.395  1.00  0.00           O  
ATOM   1644  N   LYS   103      58.125  76.475  54.501  1.00  0.00           N  
ATOM   1645  H   LYS   103      58.810  76.893  55.115  1.00  0.00           H  
ATOM   1646  CA  LYS   103      58.470  76.281  53.128  1.00  0.00           C  
ATOM   1647  HA  LYS   103      57.529  76.489  52.617  1.00  0.00           H  
ATOM   1648  CB  LYS   103      59.637  77.255  52.633  1.00  0.00           C  
ATOM   1649  HB2 LYS   103      59.438  78.271  52.976  1.00  0.00           H  
ATOM   1650  HB3 LYS   103      60.620  76.948  52.989  1.00  0.00           H  
ATOM   1651  CG  LYS   103      59.801  77.440  51.101  1.00  0.00           C  
ATOM   1652  HG2 LYS   103      58.853  77.515  50.567  1.00  0.00           H  
ATOM   1653  HG3 LYS   103      60.398  78.324  50.875  1.00  0.00           H  
ATOM   1654  CD  LYS   103      60.599  76.245  50.471  1.00  0.00           C  
ATOM   1655  HD2 LYS   103      61.464  75.909  51.042  1.00  0.00           H  
ATOM   1656  HD3 LYS   103      59.913  75.399  50.427  1.00  0.00           H  
ATOM   1657  CE  LYS   103      61.042  76.569  49.035  1.00  0.00           C  
ATOM   1658  HE2 LYS   103      61.493  75.671  48.612  1.00  0.00           H  
ATOM   1659  HE3 LYS   103      60.215  76.684  48.334  1.00  0.00           H  
ATOM   1660  NZ  LYS   103      62.064  77.640  48.984  1.00  0.00           N  
ATOM   1661  HZ1 LYS   103      62.505  77.623  48.075  1.00  0.00           H  
ATOM   1662  HZ2 LYS   103      61.613  78.516  49.210  1.00  0.00           H  
ATOM   1663  HZ3 LYS   103      62.825  77.433  49.615  1.00  0.00           H  
ATOM   1664  C   LYS   103      58.899  74.834  52.867  1.00  0.00           C  
ATOM   1665  O   LYS   103      58.371  74.233  51.932  1.00  0.00           O  
ATOM   1666  N   THR   104      59.738  74.267  53.770  1.00  0.00           N  
ATOM   1667  H   THR   104      60.389  74.816  54.312  1.00  0.00           H  
ATOM   1668  CA  THR   104      60.140  72.858  53.712  1.00  0.00           C  
ATOM   1669  HA  THR   104      60.607  72.669  52.745  1.00  0.00           H  
ATOM   1670  CB  THR   104      61.270  72.565  54.740  1.00  0.00           C  
ATOM   1671  HB  THR   104      60.940  72.988  55.689  1.00  0.00           H  
ATOM   1672  CG2 THR   104      61.656  71.057  54.840  1.00  0.00           C  
ATOM   1673 HG21 THR   104      60.780  70.475  55.126  1.00  0.00           H  
ATOM   1674 HG22 THR   104      62.083  70.678  53.912  1.00  0.00           H  
ATOM   1675 HG23 THR   104      62.345  70.884  55.666  1.00  0.00           H  
ATOM   1676  OG1 THR   104      62.454  73.098  54.246  1.00  0.00           O  
ATOM   1677  HG1 THR   104      62.809  73.740  54.865  1.00  0.00           H  
ATOM   1678  C   THR   104      58.995  71.924  53.974  1.00  0.00           C  
ATOM   1679  O   THR   104      58.659  71.121  53.147  1.00  0.00           O  
ATOM   1680  N   VAL   105      58.307  72.077  55.118  1.00  0.00           N  
ATOM   1681  H   VAL   105      58.559  72.900  55.647  1.00  0.00           H  
ATOM   1682  CA  VAL   105      57.083  71.230  55.432  1.00  0.00           C  
ATOM   1683  HA  VAL   105      57.499  70.274  55.750  1.00  0.00           H  
ATOM   1684  CB  VAL   105      56.377  71.767  56.624  1.00  0.00           C  
ATOM   1685  HB  VAL   105      56.129  72.820  56.488  1.00  0.00           H  
ATOM   1686  CG1 VAL   105      54.977  71.160  56.940  1.00  0.00           C  
ATOM   1687 HG11 VAL   105      54.592  71.563  57.877  1.00  0.00           H  
ATOM   1688 HG12 VAL   105      54.259  71.424  56.164  1.00  0.00           H  
ATOM   1689 HG13 VAL   105      55.040  70.080  57.069  1.00  0.00           H  
ATOM   1690  CG2 VAL   105      57.164  71.640  57.957  1.00  0.00           C  
ATOM   1691 HG21 VAL   105      57.374  70.577  58.075  1.00  0.00           H  
ATOM   1692 HG22 VAL   105      58.192  71.987  57.856  1.00  0.00           H  
ATOM   1693 HG23 VAL   105      56.664  72.072  58.824  1.00  0.00           H  
ATOM   1694  C   VAL   105      56.109  71.068  54.218  1.00  0.00           C  
ATOM   1695  O   VAL   105      55.663  69.957  53.967  1.00  0.00           O  
ATOM   1696  N   LEU   106      55.639  72.214  53.663  1.00  0.00           N  
ATOM   1697  H   LEU   106      56.125  73.075  53.869  1.00  0.00           H  
ATOM   1698  CA  LEU   106      54.583  72.189  52.709  1.00  0.00           C  
ATOM   1699  HA  LEU   106      53.898  71.386  52.982  1.00  0.00           H  
ATOM   1700  CB  LEU   106      53.913  73.547  52.674  1.00  0.00           C  
ATOM   1701  HB2 LEU   106      54.726  74.258  52.527  1.00  0.00           H  
ATOM   1702  HB3 LEU   106      53.236  73.486  51.822  1.00  0.00           H  
ATOM   1703  CG  LEU   106      53.221  74.015  54.001  1.00  0.00           C  
ATOM   1704  HG  LEU   106      53.948  73.989  54.813  1.00  0.00           H  
ATOM   1705  CD1 LEU   106      52.706  75.465  53.874  1.00  0.00           C  
ATOM   1706 HD11 LEU   106      52.077  75.554  52.989  1.00  0.00           H  
ATOM   1707 HD12 LEU   106      52.300  75.610  54.876  1.00  0.00           H  
ATOM   1708 HD13 LEU   106      53.556  76.146  53.826  1.00  0.00           H  
ATOM   1709  CD2 LEU   106      52.110  73.073  54.441  1.00  0.00           C  
ATOM   1710 HD21 LEU   106      51.309  72.876  53.728  1.00  0.00           H  
ATOM   1711 HD22 LEU   106      52.561  72.100  54.636  1.00  0.00           H  
ATOM   1712 HD23 LEU   106      51.583  73.450  55.317  1.00  0.00           H  
ATOM   1713  C   LEU   106      55.172  71.696  51.308  1.00  0.00           C  
ATOM   1714  O   LEU   106      54.426  71.001  50.616  1.00  0.00           O  
ATOM   1715  N   MET   107      56.399  71.937  50.977  1.00  0.00           N  
ATOM   1716  H   MET   107      56.912  72.672  51.442  1.00  0.00           H  
ATOM   1717  CA  MET   107      57.042  71.217  49.846  1.00  0.00           C  
ATOM   1718  HA  MET   107      56.372  71.451  49.018  1.00  0.00           H  
ATOM   1719  CB  MET   107      58.444  71.731  49.663  1.00  0.00           C  
ATOM   1720  HB2 MET   107      58.305  72.810  49.590  1.00  0.00           H  
ATOM   1721  HB3 MET   107      59.042  71.485  50.541  1.00  0.00           H  
ATOM   1722  CG  MET   107      59.230  71.268  48.456  1.00  0.00           C  
ATOM   1723  HG2 MET   107      59.930  70.477  48.723  1.00  0.00           H  
ATOM   1724  HG3 MET   107      58.544  70.923  47.682  1.00  0.00           H  
ATOM   1725  SD  MET   107      60.233  72.704  47.855  1.00  0.00           S  
ATOM   1726  CE  MET   107      61.341  72.729  49.330  1.00  0.00           C  
ATOM   1727  HE1 MET   107      61.667  71.690  49.273  1.00  0.00           H  
ATOM   1728  HE2 MET   107      62.163  73.442  49.272  1.00  0.00           H  
ATOM   1729  HE3 MET   107      60.841  72.935  50.276  1.00  0.00           H  
ATOM   1730  C   MET   107      57.216  69.721  50.075  1.00  0.00           C  
ATOM   1731  O   MET   107      57.017  68.993  49.126  1.00  0.00           O  
ATOM   1732  N   LEU   108      57.562  69.196  51.260  1.00  0.00           N  
ATOM   1733  H   LEU   108      57.767  69.874  51.980  1.00  0.00           H  
ATOM   1734  CA  LEU   108      57.490  67.784  51.526  1.00  0.00           C  
ATOM   1735  HA  LEU   108      58.104  67.343  50.741  1.00  0.00           H  
ATOM   1736  CB  LEU   108      57.978  67.383  52.916  1.00  0.00           C  
ATOM   1737  HB2 LEU   108      57.436  68.039  53.597  1.00  0.00           H  
ATOM   1738  HB3 LEU   108      57.695  66.340  53.061  1.00  0.00           H  
ATOM   1739  CG  LEU   108      59.513  67.444  52.939  1.00  0.00           C  
ATOM   1740  HG  LEU   108      59.847  68.372  52.475  1.00  0.00           H  
ATOM   1741  CD1 LEU   108      59.950  67.631  54.344  1.00  0.00           C  
ATOM   1742 HD11 LEU   108      59.521  66.766  54.849  1.00  0.00           H  
ATOM   1743 HD12 LEU   108      61.034  67.605  54.452  1.00  0.00           H  
ATOM   1744 HD13 LEU   108      59.436  68.551  54.624  1.00  0.00           H  
ATOM   1745  CD2 LEU   108      60.177  66.235  52.295  1.00  0.00           C  
ATOM   1746 HD21 LEU   108      59.731  65.331  52.710  1.00  0.00           H  
ATOM   1747 HD22 LEU   108      60.071  66.290  51.212  1.00  0.00           H  
ATOM   1748 HD23 LEU   108      61.203  66.228  52.662  1.00  0.00           H  
ATOM   1749  C   LEU   108      56.127  67.201  51.343  1.00  0.00           C  
ATOM   1750  O   LEU   108      55.977  66.288  50.503  1.00  0.00           O  
ATOM   1751  N   ALA   109      55.143  67.883  52.028  1.00  0.00           N  
ATOM   1752  H   ALA   109      55.338  68.699  52.590  1.00  0.00           H  
ATOM   1753  CA  ALA   109      53.824  67.279  52.258  1.00  0.00           C  
ATOM   1754  HA  ALA   109      54.002  66.392  52.866  1.00  0.00           H  
ATOM   1755  CB  ALA   109      52.968  68.335  53.029  1.00  0.00           C  
ATOM   1756  HB1 ALA   109      52.039  68.006  53.495  1.00  0.00           H  
ATOM   1757  HB2 ALA   109      53.573  68.725  53.848  1.00  0.00           H  
ATOM   1758  HB3 ALA   109      52.792  69.130  52.305  1.00  0.00           H  
ATOM   1759  C   ALA   109      53.128  66.879  50.975  1.00  0.00           C  
ATOM   1760  O   ALA   109      52.613  65.732  50.920  1.00  0.00           O  
ATOM   1761  N   ASP   110      53.295  67.636  49.898  1.00  0.00           N  
ATOM   1762  H   ASP   110      53.897  68.443  49.984  1.00  0.00           H  
ATOM   1763  CA  ASP   110      52.830  67.329  48.502  1.00  0.00           C  
ATOM   1764  HA  ASP   110      51.745  67.301  48.406  1.00  0.00           H  
ATOM   1765  CB  ASP   110      53.453  68.459  47.621  1.00  0.00           C  
ATOM   1766  HB2 ASP   110      53.383  69.366  48.222  1.00  0.00           H  
ATOM   1767  HB3 ASP   110      54.522  68.291  47.489  1.00  0.00           H  
ATOM   1768  CG  ASP   110      52.797  68.664  46.235  1.00  0.00           C  
ATOM   1769  OD1 ASP   110      53.454  68.755  45.189  1.00  0.00           O  
ATOM   1770  OD2 ASP   110      51.551  68.863  46.232  1.00  0.00           O  
ATOM   1771  C   ASP   110      53.406  65.969  48.071  1.00  0.00           C  
ATOM   1772  O   ASP   110      52.679  64.987  47.767  1.00  0.00           O  
ATOM   1773  N   GLN   111      54.720  65.830  48.102  1.00  0.00           N  
ATOM   1774  H   GLN   111      55.309  66.523  48.540  1.00  0.00           H  
ATOM   1775  CA  GLN   111      55.403  64.632  47.636  1.00  0.00           C  
ATOM   1776  HA  GLN   111      54.958  64.427  46.662  1.00  0.00           H  
ATOM   1777  CB  GLN   111      56.877  64.893  47.530  1.00  0.00           C  
ATOM   1778  HB2 GLN   111      57.297  65.009  48.529  1.00  0.00           H  
ATOM   1779  HB3 GLN   111      57.437  64.007  47.230  1.00  0.00           H  
ATOM   1780  CG  GLN   111      57.257  66.044  46.579  1.00  0.00           C  
ATOM   1781  HG2 GLN   111      57.068  67.066  46.910  1.00  0.00           H  
ATOM   1782  HG3 GLN   111      58.304  65.862  46.336  1.00  0.00           H  
ATOM   1783  CD  GLN   111      56.537  65.825  45.259  1.00  0.00           C  
ATOM   1784  OE1 GLN   111      56.382  64.690  44.814  1.00  0.00           O  
ATOM   1785  NE2 GLN   111      56.034  66.933  44.675  1.00  0.00           N  
ATOM   1786 HE21 GLN   111      55.327  66.790  43.968  1.00  0.00           H  
ATOM   1787 HE22 GLN   111      56.193  67.837  45.096  1.00  0.00           H  
ATOM   1788  C   GLN   111      55.174  63.405  48.531  1.00  0.00           C  
ATOM   1789  O   GLN   111      54.956  62.333  48.002  1.00  0.00           O  
ATOM   1790  N   MET   112      54.983  63.605  49.866  1.00  0.00           N  
ATOM   1791  H   MET   112      55.129  64.548  50.197  1.00  0.00           H  
ATOM   1792  CA  MET   112      54.684  62.520  50.840  1.00  0.00           C  
ATOM   1793  HA  MET   112      55.361  61.669  50.772  1.00  0.00           H  
ATOM   1794  CB  MET   112      54.746  62.914  52.301  1.00  0.00           C  
ATOM   1795  HB2 MET   112      53.986  63.685  52.430  1.00  0.00           H  
ATOM   1796  HB3 MET   112      54.529  61.994  52.844  1.00  0.00           H  
ATOM   1797  CG  MET   112      56.012  63.581  52.752  1.00  0.00           C  
ATOM   1798  HG2 MET   112      56.827  62.857  52.749  1.00  0.00           H  
ATOM   1799  HG3 MET   112      56.135  64.330  51.970  1.00  0.00           H  
ATOM   1800  SD  MET   112      55.928  64.501  54.255  1.00  0.00           S  
ATOM   1801  CE  MET   112      56.312  63.204  55.439  1.00  0.00           C  
ATOM   1802  HE1 MET   112      55.650  62.372  55.197  1.00  0.00           H  
ATOM   1803  HE2 MET   112      57.367  62.939  55.369  1.00  0.00           H  
ATOM   1804  HE3 MET   112      56.127  63.543  56.458  1.00  0.00           H  
ATOM   1805  C   MET   112      53.253  62.026  50.672  1.00  0.00           C  
ATOM   1806  O   MET   112      53.100  60.801  50.761  1.00  0.00           O  
ATOM   1807  N   ILE   113      52.241  62.930  50.477  1.00  0.00           N  
ATOM   1808  H   ILE   113      52.482  63.906  50.380  1.00  0.00           H  
ATOM   1809  CA  ILE   113      50.803  62.540  50.210  1.00  0.00           C  
ATOM   1810  HA  ILE   113      50.482  61.822  50.964  1.00  0.00           H  
ATOM   1811  CB  ILE   113      50.001  63.889  50.078  1.00  0.00           C  
ATOM   1812  HB  ILE   113      50.539  64.642  49.503  1.00  0.00           H  
ATOM   1813  CG2 ILE   113      48.657  63.642  49.328  1.00  0.00           C  
ATOM   1814 HG21 ILE   113      48.071  62.828  49.756  1.00  0.00           H  
ATOM   1815 HG22 ILE   113      48.057  64.551  49.353  1.00  0.00           H  
ATOM   1816 HG23 ILE   113      48.902  63.519  48.273  1.00  0.00           H  
ATOM   1817  CG1 ILE   113      49.782  64.665  51.412  1.00  0.00           C  
ATOM   1818 HG12 ILE   113      48.830  64.431  51.888  1.00  0.00           H  
ATOM   1819 HG13 ILE   113      50.637  64.447  52.051  1.00  0.00           H  
ATOM   1820  CD1 ILE   113      49.643  66.222  51.167  1.00  0.00           C  
ATOM   1821 HD11 ILE   113      49.858  66.714  52.115  1.00  0.00           H  
ATOM   1822 HD12 ILE   113      50.378  66.499  50.411  1.00  0.00           H  
ATOM   1823 HD13 ILE   113      48.599  66.482  50.992  1.00  0.00           H  
ATOM   1824  C   ILE   113      50.832  61.786  48.884  1.00  0.00           C  
ATOM   1825  O   ILE   113      50.203  60.816  48.728  1.00  0.00           O  
ATOM   1826  N   SER   114      51.727  62.140  47.966  1.00  0.00           N  
ATOM   1827  H   SER   114      52.165  63.021  48.194  1.00  0.00           H  
ATOM   1828  CA  SER   114      51.890  61.531  46.638  1.00  0.00           C  
ATOM   1829  HA  SER   114      50.900  61.490  46.185  1.00  0.00           H  
ATOM   1830  CB  SER   114      52.733  62.362  45.619  1.00  0.00           C  
ATOM   1831  HB2 SER   114      53.761  62.456  45.969  1.00  0.00           H  
ATOM   1832  HB3 SER   114      52.663  61.816  44.678  1.00  0.00           H  
ATOM   1833  OG  SER   114      52.204  63.645  45.463  1.00  0.00           O  
ATOM   1834  HG  SER   114      52.410  64.080  46.294  1.00  0.00           H  
ATOM   1835  C   SER   114      52.426  60.106  46.635  1.00  0.00           C  
ATOM   1836  O   SER   114      52.040  59.281  45.849  1.00  0.00           O  
ATOM   1837  N   ARG   115      53.330  59.838  47.571  1.00  0.00           N  
ATOM   1838  H   ARG   115      53.621  60.534  48.243  1.00  0.00           H  
ATOM   1839  CA  ARG   115      53.804  58.394  47.813  1.00  0.00           C  
ATOM   1840  HA  ARG   115      53.938  57.990  46.809  1.00  0.00           H  
ATOM   1841  CB  ARG   115      55.075  58.276  48.673  1.00  0.00           C  
ATOM   1842  HB2 ARG   115      54.887  58.583  49.701  1.00  0.00           H  
ATOM   1843  HB3 ARG   115      55.246  57.200  48.695  1.00  0.00           H  
ATOM   1844  CG  ARG   115      56.291  58.978  48.175  1.00  0.00           C  
ATOM   1845  HG2 ARG   115      56.306  60.058  48.325  1.00  0.00           H  
ATOM   1846  HG3 ARG   115      57.087  58.508  48.752  1.00  0.00           H  
ATOM   1847  CD  ARG   115      56.653  58.747  46.709  1.00  0.00           C  
ATOM   1848  HD2 ARG   115      57.729  58.920  46.725  1.00  0.00           H  
ATOM   1849  HD3 ARG   115      56.404  57.756  46.330  1.00  0.00           H  
ATOM   1850  NE  ARG   115      56.159  59.783  45.777  1.00  0.00           N  
ATOM   1851  HE  ARG   115      55.333  59.598  45.225  1.00  0.00           H  
ATOM   1852  CZ  ARG   115      56.755  60.917  45.519  1.00  0.00           C  
ATOM   1853  NH1 ARG   115      57.960  61.326  45.938  1.00  0.00           N  
ATOM   1854 HH11 ARG   115      58.557  60.661  46.408  1.00  0.00           H  
ATOM   1855 HH12 ARG   115      58.279  62.284  45.930  1.00  0.00           H  
ATOM   1856  NH2 ARG   115      56.129  61.776  44.758  1.00  0.00           N  
ATOM   1857 HH21 ARG   115      55.313  61.416  44.284  1.00  0.00           H  
ATOM   1858 HH22 ARG   115      56.609  62.649  44.595  1.00  0.00           H  
ATOM   1859  C   ARG   115      52.622  57.551  48.454  1.00  0.00           C  
ATOM   1860  O   ARG   115      52.451  56.420  48.053  1.00  0.00           O  
ATOM   1861  N   ILE   116      51.800  58.166  49.311  1.00  0.00           N  
ATOM   1862  H   ILE   116      51.978  59.149  49.465  1.00  0.00           H  
ATOM   1863  CA  ILE   116      50.615  57.509  49.911  1.00  0.00           C  
ATOM   1864  HA  ILE   116      50.983  56.558  50.294  1.00  0.00           H  
ATOM   1865  CB  ILE   116      50.099  58.364  51.107  1.00  0.00           C  
ATOM   1866  HB  ILE   116      49.867  59.335  50.670  1.00  0.00           H  
ATOM   1867  CG2 ILE   116      48.720  57.750  51.619  1.00  0.00           C  
ATOM   1868 HG21 ILE   116      47.990  58.126  50.903  1.00  0.00           H  
ATOM   1869 HG22 ILE   116      48.739  56.669  51.757  1.00  0.00           H  
ATOM   1870 HG23 ILE   116      48.543  58.225  52.584  1.00  0.00           H  
ATOM   1871  CG1 ILE   116      51.015  58.577  52.209  1.00  0.00           C  
ATOM   1872 HG12 ILE   116      51.949  59.009  51.851  1.00  0.00           H  
ATOM   1873 HG13 ILE   116      50.537  59.292  52.878  1.00  0.00           H  
ATOM   1874  CD1 ILE   116      51.464  57.371  53.061  1.00  0.00           C  
ATOM   1875 HD11 ILE   116      50.598  57.009  53.615  1.00  0.00           H  
ATOM   1876 HD12 ILE   116      51.754  56.532  52.428  1.00  0.00           H  
ATOM   1877 HD13 ILE   116      52.340  57.611  53.664  1.00  0.00           H  
ATOM   1878  C   ILE   116      49.520  57.237  48.841  1.00  0.00           C  
ATOM   1879  O   ILE   116      49.125  56.111  48.659  1.00  0.00           O  
ATOM   1880  N   GLU   117      49.373  58.200  47.940  1.00  0.00           N  
ATOM   1881  H   GLU   117      49.946  59.024  48.049  1.00  0.00           H  
ATOM   1882  CA  GLU   117      48.568  58.004  46.663  1.00  0.00           C  
ATOM   1883  HA  GLU   117      47.558  57.809  47.022  1.00  0.00           H  
ATOM   1884  CB  GLU   117      48.576  59.344  45.816  1.00  0.00           C  
ATOM   1885  HB2 GLU   117      48.237  60.138  46.481  1.00  0.00           H  
ATOM   1886  HB3 GLU   117      49.598  59.608  45.543  1.00  0.00           H  
ATOM   1887  CG  GLU   117      47.726  59.330  44.553  1.00  0.00           C  
ATOM   1888  HG2 GLU   117      48.089  58.601  43.830  1.00  0.00           H  
ATOM   1889  HG3 GLU   117      46.713  59.103  44.888  1.00  0.00           H  
ATOM   1890  CD  GLU   117      47.826  60.587  43.777  1.00  0.00           C  
ATOM   1891  OE1 GLU   117      48.939  61.019  43.385  1.00  0.00           O  
ATOM   1892  OE2 GLU   117      46.828  61.265  43.393  1.00  0.00           O  
ATOM   1893  C   GLU   117      49.012  56.806  45.826  1.00  0.00           C  
ATOM   1894  O   GLU   117      48.127  56.119  45.344  1.00  0.00           O  
ATOM   1895  N   TYR   118      50.281  56.560  45.527  1.00  0.00           N  
ATOM   1896  H   TYR   118      50.964  57.116  46.021  1.00  0.00           H  
ATOM   1897  CA  TYR   118      50.665  55.460  44.664  1.00  0.00           C  
ATOM   1898  HA  TYR   118      49.987  55.374  43.815  1.00  0.00           H  
ATOM   1899  CB  TYR   118      52.071  55.750  44.135  1.00  0.00           C  
ATOM   1900  HB2 TYR   118      52.175  56.750  43.713  1.00  0.00           H  
ATOM   1901  HB3 TYR   118      52.794  55.664  44.946  1.00  0.00           H  
ATOM   1902  CG  TYR   118      52.335  54.750  43.021  1.00  0.00           C  
ATOM   1903  CD1 TYR   118      52.039  55.203  41.749  1.00  0.00           C  
ATOM   1904  HD1 TYR   118      51.652  56.203  41.621  1.00  0.00           H  
ATOM   1905  CE1 TYR   118      52.430  54.346  40.672  1.00  0.00           C  
ATOM   1906  HE1 TYR   118      52.335  54.629  39.634  1.00  0.00           H  
ATOM   1907  CZ  TYR   118      53.104  53.149  40.997  1.00  0.00           C  
ATOM   1908  OH  TYR   118      53.448  52.267  40.030  1.00  0.00           O  
ATOM   1909  HH  TYR   118      53.296  52.594  39.141  1.00  0.00           H  
ATOM   1910  CE2 TYR   118      53.300  52.717  42.321  1.00  0.00           C  
ATOM   1911  HE2 TYR   118      53.793  51.770  42.484  1.00  0.00           H  
ATOM   1912  CD2 TYR   118      53.037  53.572  43.375  1.00  0.00           C  
ATOM   1913  HD2 TYR   118      53.379  53.275  44.355  1.00  0.00           H  
ATOM   1914  C   TYR   118      50.538  54.087  45.416  1.00  0.00           C  
ATOM   1915  O   TYR   118      49.961  53.113  44.821  1.00  0.00           O  
ATOM   1916  N   VAL   119      50.890  54.030  46.710  1.00  0.00           N  
ATOM   1917  H   VAL   119      51.256  54.824  47.216  1.00  0.00           H  
ATOM   1918  CA  VAL   119      50.724  52.837  47.593  1.00  0.00           C  
ATOM   1919  HA  VAL   119      51.199  52.003  47.076  1.00  0.00           H  
ATOM   1920  CB  VAL   119      51.323  53.022  49.020  1.00  0.00           C  
ATOM   1921  HB  VAL   119      50.870  53.947  49.377  1.00  0.00           H  
ATOM   1922  CG1 VAL   119      50.879  51.961  50.030  1.00  0.00           C  
ATOM   1923 HG11 VAL   119      51.126  51.006  49.566  1.00  0.00           H  
ATOM   1924 HG12 VAL   119      51.450  51.984  50.959  1.00  0.00           H  
ATOM   1925 HG13 VAL   119      49.827  51.867  50.298  1.00  0.00           H  
ATOM   1926  CG2 VAL   119      52.785  53.242  48.941  1.00  0.00           C  
ATOM   1927 HG21 VAL   119      53.051  54.025  49.652  1.00  0.00           H  
ATOM   1928 HG22 VAL   119      53.293  52.300  49.149  1.00  0.00           H  
ATOM   1929 HG23 VAL   119      53.063  53.517  47.924  1.00  0.00           H  
ATOM   1930  C   VAL   119      49.199  52.426  47.595  1.00  0.00           C  
ATOM   1931  O   VAL   119      48.852  51.254  47.422  1.00  0.00           O  
ATOM   1932  N   HIE   120      48.293  53.401  47.834  1.00  0.00           N  
ATOM   1933  H   HIE   120      48.622  54.311  48.123  1.00  0.00           H  
ATOM   1934  CA  HIE   120      46.859  53.201  47.821  1.00  0.00           C  
ATOM   1935  HA  HIE   120      46.698  52.239  48.308  1.00  0.00           H  
ATOM   1936  CB  HIE   120      46.106  54.438  48.431  1.00  0.00           C  
ATOM   1937  HB2 HIE   120      46.350  55.313  47.828  1.00  0.00           H  
ATOM   1938  HB3 HIE   120      45.037  54.273  48.295  1.00  0.00           H  
ATOM   1939  CG  HIE   120      46.483  54.682  49.892  1.00  0.00           C  
ATOM   1940  ND1 HIE   120      45.824  55.630  50.673  1.00  0.00           N  
ATOM   1941  CE1 HIE   120      46.276  55.462  51.947  1.00  0.00           C  
ATOM   1942  HE1 HIE   120      46.035  56.001  52.851  1.00  0.00           H  
ATOM   1943  NE2 HIE   120      47.070  54.374  52.049  1.00  0.00           N  
ATOM   1944  HE2 HIE   120      47.600  54.082  52.858  1.00  0.00           H  
ATOM   1945  CD2 HIE   120      47.252  53.889  50.747  1.00  0.00           C  
ATOM   1946  HD2 HIE   120      47.813  53.008  50.471  1.00  0.00           H  
ATOM   1947  C   HIE   120      46.284  53.017  46.350  1.00  0.00           C  
ATOM   1948  O   HIE   120      45.146  52.546  46.221  1.00  0.00           O  
ATOM   1949  N   THR   121      46.946  53.401  45.247  1.00  0.00           N  
ATOM   1950  H   THR   121      47.814  53.905  45.358  1.00  0.00           H  
ATOM   1951  CA  THR   121      46.454  53.050  43.932  1.00  0.00           C  
ATOM   1952  HA  THR   121      45.431  53.387  43.759  1.00  0.00           H  
ATOM   1953  CB  THR   121      47.144  54.003  42.999  1.00  0.00           C  
ATOM   1954  HB  THR   121      48.231  53.927  42.993  1.00  0.00           H  
ATOM   1955  CG2 THR   121      46.659  53.712  41.555  1.00  0.00           C  
ATOM   1956 HG21 THR   121      47.392  53.011  41.156  1.00  0.00           H  
ATOM   1957 HG22 THR   121      45.684  53.225  41.567  1.00  0.00           H  
ATOM   1958 HG23 THR   121      46.623  54.579  40.896  1.00  0.00           H  
ATOM   1959  OG1 THR   121      46.895  55.373  43.246  1.00  0.00           O  
ATOM   1960  HG1 THR   121      47.303  55.635  44.074  1.00  0.00           H  
ATOM   1961  C   THR   121      46.807  51.602  43.634  1.00  0.00           C  
ATOM   1962  O   THR   121      45.969  50.864  43.032  1.00  0.00           O  
ATOM   1963  N   LYS   122      47.971  51.143  44.162  1.00  0.00           N  
ATOM   1964  H   LYS   122      48.503  51.795  44.720  1.00  0.00           H  
ATOM   1965  CA  LYS   122      48.536  49.725  43.899  1.00  0.00           C  
ATOM   1966  HA  LYS   122      48.231  49.312  42.937  1.00  0.00           H  
ATOM   1967  CB  LYS   122      50.027  49.827  43.859  1.00  0.00           C  
ATOM   1968  HB2 LYS   122      50.451  50.281  44.755  1.00  0.00           H  
ATOM   1969  HB3 LYS   122      50.338  48.784  43.802  1.00  0.00           H  
ATOM   1970  CG  LYS   122      50.551  50.568  42.605  1.00  0.00           C  
ATOM   1971  HG2 LYS   122      50.320  51.631  42.529  1.00  0.00           H  
ATOM   1972  HG3 LYS   122      51.615  50.481  42.824  1.00  0.00           H  
ATOM   1973  CD  LYS   122      50.271  49.928  41.259  1.00  0.00           C  
ATOM   1974  HD2 LYS   122      50.210  48.858  41.459  1.00  0.00           H  
ATOM   1975  HD3 LYS   122      49.306  50.167  40.813  1.00  0.00           H  
ATOM   1976  CE  LYS   122      51.376  50.287  40.248  1.00  0.00           C  
ATOM   1977  HE2 LYS   122      51.342  51.349  40.005  1.00  0.00           H  
ATOM   1978  HE3 LYS   122      52.278  50.024  40.800  1.00  0.00           H  
ATOM   1979  NZ  LYS   122      51.336  49.550  39.061  1.00  0.00           N  
ATOM   1980  HZ1 LYS   122      51.267  48.570  39.293  1.00  0.00           H  
ATOM   1981  HZ2 LYS   122      50.525  49.747  38.491  1.00  0.00           H  
ATOM   1982  HZ3 LYS   122      52.195  49.553  38.531  1.00  0.00           H  
ATOM   1983  C   LYS   122      47.939  48.727  44.969  1.00  0.00           C  
ATOM   1984  O   LYS   122      48.636  47.788  45.333  1.00  0.00           O  
ATOM   1985  N   ASN   123      46.747  48.976  45.528  1.00  0.00           N  
ATOM   1986  H   ASN   123      46.415  49.816  45.077  1.00  0.00           H  
ATOM   1987  CA  ASN   123      45.982  48.231  46.547  1.00  0.00           C  
ATOM   1988  HA  ASN   123      45.216  48.895  46.948  1.00  0.00           H  
ATOM   1989  CB  ASN   123      45.288  47.048  45.799  1.00  0.00           C  
ATOM   1990  HB2 ASN   123      46.009  46.373  45.338  1.00  0.00           H  
ATOM   1991  HB3 ASN   123      44.751  46.404  46.495  1.00  0.00           H  
ATOM   1992  CG  ASN   123      44.359  47.405  44.640  1.00  0.00           C  
ATOM   1993  OD1 ASN   123      44.061  48.582  44.319  1.00  0.00           O  
ATOM   1994  ND2 ASN   123      43.833  46.465  43.869  1.00  0.00           N  
ATOM   1995 HD21 ASN   123      43.303  46.875  43.113  1.00  0.00           H  
ATOM   1996 HD22 ASN   123      44.196  45.526  43.947  1.00  0.00           H  
ATOM   1997  C   ASN   123      46.721  47.769  47.877  1.00  0.00           C  
ATOM   1998  O   ASN   123      46.431  46.748  48.492  1.00  0.00           O  
ATOM   1999  N   PHE   124      47.667  48.547  48.315  1.00  0.00           N  
ATOM   2000  H   PHE   124      47.904  49.379  47.794  1.00  0.00           H  
ATOM   2001  CA  PHE   124      48.463  48.315  49.558  1.00  0.00           C  
ATOM   2002  HA  PHE   124      48.101  47.362  49.944  1.00  0.00           H  
ATOM   2003  CB  PHE   124      49.924  48.076  49.150  1.00  0.00           C  
ATOM   2004  HB2 PHE   124      50.147  48.819  48.383  1.00  0.00           H  
ATOM   2005  HB3 PHE   124      50.522  48.214  50.050  1.00  0.00           H  
ATOM   2006  CG  PHE   124      50.166  46.704  48.606  1.00  0.00           C  
ATOM   2007  CD1 PHE   124      50.842  46.588  47.407  1.00  0.00           C  
ATOM   2008  HD1 PHE   124      50.869  47.455  46.764  1.00  0.00           H  
ATOM   2009  CE1 PHE   124      51.248  45.342  47.030  1.00  0.00           C  
ATOM   2010  HE1 PHE   124      51.654  45.260  46.033  1.00  0.00           H  
ATOM   2011  CZ  PHE   124      50.874  44.192  47.810  1.00  0.00           C  
ATOM   2012  HZ  PHE   124      51.069  43.204  47.419  1.00  0.00           H  
ATOM   2013  CE2 PHE   124      50.277  44.278  49.059  1.00  0.00           C  
ATOM   2014  HE2 PHE   124      50.008  43.345  49.532  1.00  0.00           H  
ATOM   2015  CD2 PHE   124      49.941  45.550  49.478  1.00  0.00           C  
ATOM   2016  HD2 PHE   124      49.430  45.630  50.427  1.00  0.00           H  
ATOM   2017  C   PHE   124      48.271  49.401  50.591  1.00  0.00           C  
ATOM   2018  O   PHE   124      47.732  50.456  50.234  1.00  0.00           O  
ATOM   2019  N   ILE   125      48.601  49.198  51.877  1.00  0.00           N  
ATOM   2020  H   ILE   125      48.772  48.271  52.240  1.00  0.00           H  
ATOM   2021  CA  ILE   125      48.655  50.136  52.990  1.00  0.00           C  
ATOM   2022  HA  ILE   125      48.798  51.168  52.669  1.00  0.00           H  
ATOM   2023  CB  ILE   125      47.232  50.111  53.697  1.00  0.00           C  
ATOM   2024  HB  ILE   125      47.406  50.562  54.674  1.00  0.00           H  
ATOM   2025  CG2 ILE   125      46.306  51.091  52.963  1.00  0.00           C  
ATOM   2026 HG21 ILE   125      46.862  52.009  52.774  1.00  0.00           H  
ATOM   2027 HG22 ILE   125      46.060  50.650  51.997  1.00  0.00           H  
ATOM   2028 HG23 ILE   125      45.441  51.298  53.593  1.00  0.00           H  
ATOM   2029  CG1 ILE   125      46.631  48.759  54.119  1.00  0.00           C  
ATOM   2030 HG12 ILE   125      46.307  48.233  53.221  1.00  0.00           H  
ATOM   2031 HG13 ILE   125      47.406  48.202  54.647  1.00  0.00           H  
ATOM   2032  CD1 ILE   125      45.379  48.692  55.004  1.00  0.00           C  
ATOM   2033 HD11 ILE   125      45.126  47.632  55.032  1.00  0.00           H  
ATOM   2034 HD12 ILE   125      45.618  49.020  56.016  1.00  0.00           H  
ATOM   2035 HD13 ILE   125      44.554  49.300  54.632  1.00  0.00           H  
ATOM   2036  C   ILE   125      49.775  49.815  54.024  1.00  0.00           C  
ATOM   2037  O   ILE   125      50.095  48.647  54.188  1.00  0.00           O  
ATOM   2038  N   HIE   126      50.322  50.860  54.630  1.00  0.00           N  
ATOM   2039  H   HIE   126      49.691  51.637  54.766  1.00  0.00           H  
ATOM   2040  CA  HIE   126      51.524  50.688  55.488  1.00  0.00           C  
ATOM   2041  HA  HIE   126      52.071  49.808  55.148  1.00  0.00           H  
ATOM   2042  CB  HIE   126      52.339  51.943  55.290  1.00  0.00           C  
ATOM   2043  HB2 HIE   126      52.697  51.865  54.263  1.00  0.00           H  
ATOM   2044  HB3 HIE   126      51.726  52.834  55.426  1.00  0.00           H  
ATOM   2045  CG  HIE   126      53.690  51.965  56.017  1.00  0.00           C  
ATOM   2046  ND1 HIE   126      53.846  52.310  57.353  1.00  0.00           N  
ATOM   2047  CE1 HIE   126      55.183  52.216  57.643  1.00  0.00           C  
ATOM   2048  HE1 HIE   126      55.613  52.376  58.620  1.00  0.00           H  
ATOM   2049  NE2 HIE   126      55.855  51.894  56.512  1.00  0.00           N  
ATOM   2050  HE2 HIE   126      56.857  51.998  56.432  1.00  0.00           H  
ATOM   2051  CD2 HIE   126      54.937  51.716  55.477  1.00  0.00           C  
ATOM   2052  HD2 HIE   126      55.188  51.499  54.449  1.00  0.00           H  
ATOM   2053  C   HIE   126      51.147  50.436  56.973  1.00  0.00           C  
ATOM   2054  O   HIE   126      51.885  49.719  57.662  1.00  0.00           O  
ATOM   2055  N   ARG   127      50.064  50.918  57.542  1.00  0.00           N  
ATOM   2056  H   ARG   127      49.531  51.590  57.009  1.00  0.00           H  
ATOM   2057  CA  ARG   127      49.472  50.734  58.904  1.00  0.00           C  
ATOM   2058  HA  ARG   127      48.612  51.395  59.009  1.00  0.00           H  
ATOM   2059  CB  ARG   127      49.099  49.231  59.170  1.00  0.00           C  
ATOM   2060  HB2 ARG   127      49.945  48.544  59.145  1.00  0.00           H  
ATOM   2061  HB3 ARG   127      48.536  49.294  60.101  1.00  0.00           H  
ATOM   2062  CG  ARG   127      48.142  48.707  58.106  1.00  0.00           C  
ATOM   2063  HG2 ARG   127      47.347  49.414  57.867  1.00  0.00           H  
ATOM   2064  HG3 ARG   127      48.734  48.439  57.231  1.00  0.00           H  
ATOM   2065  CD  ARG   127      47.335  47.508  58.484  1.00  0.00           C  
ATOM   2066  HD2 ARG   127      46.837  47.809  59.405  1.00  0.00           H  
ATOM   2067  HD3 ARG   127      46.640  47.387  57.653  1.00  0.00           H  
ATOM   2068  NE  ARG   127      48.093  46.326  58.747  1.00  0.00           N  
ATOM   2069  HE  ARG   127      49.091  46.356  58.589  1.00  0.00           H  
ATOM   2070  CZ  ARG   127      47.655  45.156  59.139  1.00  0.00           C  
ATOM   2071  NH1 ARG   127      46.347  44.950  59.172  1.00  0.00           N  
ATOM   2072 HH11 ARG   127      45.709  45.650  58.819  1.00  0.00           H  
ATOM   2073 HH12 ARG   127      46.099  44.165  59.758  1.00  0.00           H  
ATOM   2074  NH2 ARG   127      48.351  44.048  59.278  1.00  0.00           N  
ATOM   2075 HH21 ARG   127      49.352  43.982  59.156  1.00  0.00           H  
ATOM   2076 HH22 ARG   127      47.946  43.155  59.517  1.00  0.00           H  
ATOM   2077  C   ARG   127      50.438  51.153  60.003  1.00  0.00           C  
ATOM   2078  O   ARG   127      50.218  50.943  61.191  1.00  0.00           O  
ATOM   2079  N   ASP   128      51.552  51.804  59.677  1.00  0.00           N  
ATOM   2080  H   ASP   128      51.791  51.804  58.696  1.00  0.00           H  
ATOM   2081  CA  ASP   128      52.512  52.168  60.667  1.00  0.00           C  
ATOM   2082  HA  ASP   128      52.043  52.414  61.620  1.00  0.00           H  
ATOM   2083  CB  ASP   128      53.375  50.893  60.884  1.00  0.00           C  
ATOM   2084  HB2 ASP   128      52.847  49.973  61.133  1.00  0.00           H  
ATOM   2085  HB3 ASP   128      53.932  50.789  59.953  1.00  0.00           H  
ATOM   2086  CG  ASP   128      54.431  51.106  61.954  1.00  0.00           C  
ATOM   2087  OD1 ASP   128      54.294  51.793  63.004  1.00  0.00           O  
ATOM   2088  OD2 ASP   128      55.565  50.615  61.715  1.00  0.00           O  
ATOM   2089  C   ASP   128      53.245  53.460  60.296  1.00  0.00           C  
ATOM   2090  O   ASP   128      54.412  53.560  60.614  1.00  0.00           O  
ATOM   2091  N   ILE   129      52.580  54.421  59.674  1.00  0.00           N  
ATOM   2092  H   ILE   129      51.605  54.254  59.470  1.00  0.00           H  
ATOM   2093  CA  ILE   129      53.268  55.537  59.094  1.00  0.00           C  
ATOM   2094  HA  ILE   129      54.133  55.131  58.569  1.00  0.00           H  
ATOM   2095  CB  ILE   129      52.196  56.160  58.216  1.00  0.00           C  
ATOM   2096  HB  ILE   129      51.234  56.150  58.729  1.00  0.00           H  
ATOM   2097  CG2 ILE   129      52.490  57.639  57.775  1.00  0.00           C  
ATOM   2098 HG21 ILE   129      51.832  58.055  57.013  1.00  0.00           H  
ATOM   2099 HG22 ILE   129      52.469  58.288  58.651  1.00  0.00           H  
ATOM   2100 HG23 ILE   129      53.514  57.644  57.402  1.00  0.00           H  
ATOM   2101  CG1 ILE   129      52.083  55.330  56.862  1.00  0.00           C  
ATOM   2102 HG12 ILE   129      52.000  54.271  57.104  1.00  0.00           H  
ATOM   2103 HG13 ILE   129      51.189  55.616  56.307  1.00  0.00           H  
ATOM   2104  CD1 ILE   129      53.317  55.332  55.960  1.00  0.00           C  
ATOM   2105 HD11 ILE   129      54.183  55.013  56.539  1.00  0.00           H  
ATOM   2106 HD12 ILE   129      53.075  54.725  55.088  1.00  0.00           H  
ATOM   2107 HD13 ILE   129      53.506  56.297  55.489  1.00  0.00           H  
ATOM   2108  C   ILE   129      53.730  56.500  60.219  1.00  0.00           C  
ATOM   2109  O   ILE   129      52.930  56.983  61.036  1.00  0.00           O  
ATOM   2110  N   LYS   130      55.017  56.688  60.243  1.00  0.00           N  
ATOM   2111  H   LYS   130      55.589  56.040  59.720  1.00  0.00           H  
ATOM   2112  CA  LYS   130      55.752  57.620  61.128  1.00  0.00           C  
ATOM   2113  HA  LYS   130      54.957  58.325  61.372  1.00  0.00           H  
ATOM   2114  CB  LYS   130      56.139  56.904  62.426  1.00  0.00           C  
ATOM   2115  HB2 LYS   130      56.117  57.593  63.270  1.00  0.00           H  
ATOM   2116  HB3 LYS   130      55.373  56.169  62.675  1.00  0.00           H  
ATOM   2117  CG  LYS   130      57.579  56.342  62.302  1.00  0.00           C  
ATOM   2118  HG2 LYS   130      57.738  56.020  61.273  1.00  0.00           H  
ATOM   2119  HG3 LYS   130      58.264  57.156  62.541  1.00  0.00           H  
ATOM   2120  CD  LYS   130      57.707  55.165  63.299  1.00  0.00           C  
ATOM   2121  HD2 LYS   130      58.722  54.782  63.192  1.00  0.00           H  
ATOM   2122  HD3 LYS   130      57.485  55.411  64.337  1.00  0.00           H  
ATOM   2123  CE  LYS   130      56.769  53.960  63.065  1.00  0.00           C  
ATOM   2124  HE2 LYS   130      57.035  53.255  63.853  1.00  0.00           H  
ATOM   2125  HE3 LYS   130      55.775  54.364  63.258  1.00  0.00           H  
ATOM   2126  NZ  LYS   130      57.015  53.298  61.707  1.00  0.00           N  
ATOM   2127  HZ1 LYS   130      56.522  53.765  60.960  1.00  0.00           H  
ATOM   2128  HZ2 LYS   130      57.977  53.308  61.400  1.00  0.00           H  
ATOM   2129  HZ3 LYS   130      56.577  52.395  61.600  1.00  0.00           H  
ATOM   2130  C   LYS   130      56.878  58.298  60.345  1.00  0.00           C  
ATOM   2131  O   LYS   130      57.216  57.913  59.244  1.00  0.00           O  
ATOM   2132  N   PRO   131      57.552  59.351  60.918  1.00  0.00           N  
ATOM   2133  CD  PRO   131      57.465  59.935  62.263  1.00  0.00           C  
ATOM   2134  HD2 PRO   131      57.931  59.298  63.014  1.00  0.00           H  
ATOM   2135  HD3 PRO   131      56.428  60.083  62.563  1.00  0.00           H  
ATOM   2136  CG  PRO   131      58.151  61.298  62.187  1.00  0.00           C  
ATOM   2137  HG2 PRO   131      58.669  61.580  63.103  1.00  0.00           H  
ATOM   2138  HG3 PRO   131      57.344  62.013  62.027  1.00  0.00           H  
ATOM   2139  CB  PRO   131      59.011  61.299  60.947  1.00  0.00           C  
ATOM   2140  HB2 PRO   131      60.035  61.207  61.308  1.00  0.00           H  
ATOM   2141  HB3 PRO   131      58.831  62.246  60.438  1.00  0.00           H  
ATOM   2142  CA  PRO   131      58.487  60.106  60.119  1.00  0.00           C  
ATOM   2143  HA  PRO   131      57.835  60.534  59.357  1.00  0.00           H  
ATOM   2144  C   PRO   131      59.654  59.296  59.534  1.00  0.00           C  
ATOM   2145  O   PRO   131      60.096  59.431  58.365  1.00  0.00           O  
ATOM   2146  N   ASP   132      60.251  58.339  60.334  1.00  0.00           N  
ATOM   2147  H   ASP   132      60.042  58.312  61.322  1.00  0.00           H  
ATOM   2148  CA  ASP   132      61.423  57.651  59.818  1.00  0.00           C  
ATOM   2149  HA  ASP   132      62.072  58.410  59.381  1.00  0.00           H  
ATOM   2150  CB  ASP   132      62.160  56.982  61.034  1.00  0.00           C  
ATOM   2151  HB2 ASP   132      62.988  56.440  60.579  1.00  0.00           H  
ATOM   2152  HB3 ASP   132      62.666  57.712  61.667  1.00  0.00           H  
ATOM   2153  CG  ASP   132      61.292  56.038  61.779  1.00  0.00           C  
ATOM   2154  OD1 ASP   132      60.674  55.066  61.208  1.00  0.00           O  
ATOM   2155  OD2 ASP   132      60.990  56.280  63.011  1.00  0.00           O  
ATOM   2156  C   ASP   132      61.157  56.640  58.669  1.00  0.00           C  
ATOM   2157  O   ASP   132      62.076  55.952  58.163  1.00  0.00           O  
ATOM   2158  N   ASN   133      59.909  56.475  58.267  1.00  0.00           N  
ATOM   2159  H   ASN   133      59.296  57.123  58.741  1.00  0.00           H  
ATOM   2160  CA  ASN   133      59.496  55.769  57.068  1.00  0.00           C  
ATOM   2161  HA  ASN   133      59.992  54.805  57.190  1.00  0.00           H  
ATOM   2162  CB  ASN   133      57.993  55.423  57.205  1.00  0.00           C  
ATOM   2163  HB2 ASN   133      57.488  56.358  57.444  1.00  0.00           H  
ATOM   2164  HB3 ASN   133      57.642  55.135  56.214  1.00  0.00           H  
ATOM   2165  CG  ASN   133      57.795  54.308  58.238  1.00  0.00           C  
ATOM   2166  OD1 ASN   133      57.307  54.424  59.342  1.00  0.00           O  
ATOM   2167  ND2 ASN   133      58.214  53.175  57.834  1.00  0.00           N  
ATOM   2168 HD21 ASN   133      57.995  52.432  58.482  1.00  0.00           H  
ATOM   2169 HD22 ASN   133      58.800  53.008  57.029  1.00  0.00           H  
ATOM   2170  C   ASN   133      59.832  56.557  55.819  1.00  0.00           C  
ATOM   2171  O   ASN   133      60.069  55.897  54.787  1.00  0.00           O  
ATOM   2172  N   PHE   134      60.048  57.897  55.883  1.00  0.00           N  
ATOM   2173  H   PHE   134      59.908  58.392  56.752  1.00  0.00           H  
ATOM   2174  CA  PHE   134      60.368  58.670  54.711  1.00  0.00           C  
ATOM   2175  HA  PHE   134      60.030  58.036  53.892  1.00  0.00           H  
ATOM   2176  CB  PHE   134      59.514  59.930  54.610  1.00  0.00           C  
ATOM   2177  HB2 PHE   134      59.867  60.536  55.444  1.00  0.00           H  
ATOM   2178  HB3 PHE   134      59.758  60.356  53.637  1.00  0.00           H  
ATOM   2179  CG  PHE   134      58.055  59.524  54.688  1.00  0.00           C  
ATOM   2180  CD1 PHE   134      57.200  59.514  53.538  1.00  0.00           C  
ATOM   2181  HD1 PHE   134      57.557  59.659  52.529  1.00  0.00           H  
ATOM   2182  CE1 PHE   134      55.769  59.311  53.572  1.00  0.00           C  
ATOM   2183  HE1 PHE   134      55.170  59.375  52.675  1.00  0.00           H  
ATOM   2184  CZ  PHE   134      55.190  59.103  54.830  1.00  0.00           C  
ATOM   2185  HZ  PHE   134      54.135  58.927  54.983  1.00  0.00           H  
ATOM   2186  CE2 PHE   134      56.017  59.224  55.983  1.00  0.00           C  
ATOM   2187  HE2 PHE   134      55.593  59.147  56.974  1.00  0.00           H  
ATOM   2188  CD2 PHE   134      57.381  59.445  55.959  1.00  0.00           C  
ATOM   2189  HD2 PHE   134      57.939  59.406  56.883  1.00  0.00           H  
ATOM   2190  C   PHE   134      61.851  59.003  54.692  1.00  0.00           C  
ATOM   2191  O   PHE   134      62.312  59.630  55.662  1.00  0.00           O  
ATOM   2192  N   LEU   135      62.552  58.682  53.635  1.00  0.00           N  
ATOM   2193  H   LEU   135      61.942  58.441  52.867  1.00  0.00           H  
ATOM   2194  CA  LEU   135      64.001  58.938  53.315  1.00  0.00           C  
ATOM   2195  HA  LEU   135      64.474  59.449  54.154  1.00  0.00           H  
ATOM   2196  CB  LEU   135      64.763  57.647  53.031  1.00  0.00           C  
ATOM   2197  HB2 LEU   135      63.961  57.036  52.616  1.00  0.00           H  
ATOM   2198  HB3 LEU   135      65.561  57.805  52.306  1.00  0.00           H  
ATOM   2199  CG  LEU   135      65.256  56.783  54.151  1.00  0.00           C  
ATOM   2200  HG  LEU   135      66.165  57.121  54.648  1.00  0.00           H  
ATOM   2201  CD1 LEU   135      64.095  56.433  55.103  1.00  0.00           C  
ATOM   2202 HD11 LEU   135      63.740  57.274  55.699  1.00  0.00           H  
ATOM   2203 HD12 LEU   135      63.233  56.073  54.541  1.00  0.00           H  
ATOM   2204 HD13 LEU   135      64.421  55.647  55.785  1.00  0.00           H  
ATOM   2205  CD2 LEU   135      65.803  55.459  53.564  1.00  0.00           C  
ATOM   2206 HD21 LEU   135      65.922  54.703  54.340  1.00  0.00           H  
ATOM   2207 HD22 LEU   135      65.129  55.046  52.814  1.00  0.00           H  
ATOM   2208 HD23 LEU   135      66.789  55.684  53.157  1.00  0.00           H  
ATOM   2209  C   LEU   135      64.169  59.905  52.113  1.00  0.00           C  
ATOM   2210  O   LEU   135      63.147  60.063  51.419  1.00  0.00           O  
ATOM   2211  N   MET   136      65.369  60.398  51.789  1.00  0.00           N  
ATOM   2212  H   MET   136      66.089  60.279  52.487  1.00  0.00           H  
ATOM   2213  CA  MET   136      65.766  61.117  50.480  1.00  0.00           C  
ATOM   2214  HA  MET   136      64.876  61.345  49.893  1.00  0.00           H  
ATOM   2215  CB  MET   136      66.547  62.412  50.646  1.00  0.00           C  
ATOM   2216  HB2 MET   136      67.483  62.207  51.165  1.00  0.00           H  
ATOM   2217  HB3 MET   136      66.742  62.782  49.640  1.00  0.00           H  
ATOM   2218  CG  MET   136      65.858  63.669  51.359  1.00  0.00           C  
ATOM   2219  HG2 MET   136      65.794  63.355  52.401  1.00  0.00           H  
ATOM   2220  HG3 MET   136      66.501  64.545  51.269  1.00  0.00           H  
ATOM   2221  SD  MET   136      64.212  64.071  50.805  1.00  0.00           S  
ATOM   2222  CE  MET   136      64.367  64.767  49.176  1.00  0.00           C  
ATOM   2223  HE1 MET   136      63.355  64.924  48.800  1.00  0.00           H  
ATOM   2224  HE2 MET   136      64.822  65.732  49.403  1.00  0.00           H  
ATOM   2225  HE3 MET   136      65.011  64.222  48.486  1.00  0.00           H  
ATOM   2226  C   MET   136      66.524  60.109  49.582  1.00  0.00           C  
ATOM   2227  O   MET   136      66.993  59.050  50.047  1.00  0.00           O  
ATOM   2228  N   GLY   137      66.782  60.318  48.277  1.00  0.00           N  
ATOM   2229  H   GLY   137      66.431  61.141  47.808  1.00  0.00           H  
ATOM   2230  CA  GLY   137      67.697  59.492  47.423  1.00  0.00           C  
ATOM   2231  HA2 GLY   137      67.689  58.490  47.854  1.00  0.00           H  
ATOM   2232  HA3 GLY   137      67.272  59.372  46.426  1.00  0.00           H  
ATOM   2233  C   GLY   137      69.236  60.002  47.436  1.00  0.00           C  
ATOM   2234  O   GLY   137      69.552  61.034  47.998  1.00  0.00           O  
ATOM   2235  N   ILE   138      70.102  59.261  46.864  1.00  0.00           N  
ATOM   2236  H   ILE   138      69.779  58.404  46.438  1.00  0.00           H  
ATOM   2237  CA  ILE   138      71.515  59.569  46.671  1.00  0.00           C  
ATOM   2238  HA  ILE   138      71.928  60.189  47.467  1.00  0.00           H  
ATOM   2239  CB  ILE   138      72.334  58.244  46.583  1.00  0.00           C  
ATOM   2240  HB  ILE   138      72.026  57.722  45.677  1.00  0.00           H  
ATOM   2241  CG2 ILE   138      73.840  58.536  46.612  1.00  0.00           C  
ATOM   2242 HG21 ILE   138      74.384  57.591  46.585  1.00  0.00           H  
ATOM   2243 HG22 ILE   138      74.080  59.162  45.753  1.00  0.00           H  
ATOM   2244 HG23 ILE   138      74.081  59.165  47.469  1.00  0.00           H  
ATOM   2245  CG1 ILE   138      72.123  57.225  47.739  1.00  0.00           C  
ATOM   2246 HG12 ILE   138      71.093  56.871  47.699  1.00  0.00           H  
ATOM   2247 HG13 ILE   138      72.807  56.400  47.543  1.00  0.00           H  
ATOM   2248  CD1 ILE   138      72.408  57.709  49.179  1.00  0.00           C  
ATOM   2249 HD11 ILE   138      73.430  58.089  49.152  1.00  0.00           H  
ATOM   2250 HD12 ILE   138      71.889  58.657  49.326  1.00  0.00           H  
ATOM   2251 HD13 ILE   138      72.228  57.011  49.997  1.00  0.00           H  
ATOM   2252  C   ILE   138      71.663  60.330  45.382  1.00  0.00           C  
ATOM   2253  O   ILE   138      71.144  59.886  44.332  1.00  0.00           O  
ATOM   2254  N   GLY   139      72.460  61.399  45.306  1.00  0.00           N  
ATOM   2255  H   GLY   139      72.781  61.875  46.137  1.00  0.00           H  
ATOM   2256  CA  GLY   139      73.046  61.871  43.957  1.00  0.00           C  
ATOM   2257  HA2 GLY   139      73.569  62.797  44.197  1.00  0.00           H  
ATOM   2258  HA3 GLY   139      73.713  61.136  43.505  1.00  0.00           H  
ATOM   2259  C   GLY   139      71.906  62.199  42.994  1.00  0.00           C  
ATOM   2260  O   GLY   139      71.216  63.220  43.175  1.00  0.00           O  
ATOM   2261  N   ARG   140      71.651  61.436  41.988  1.00  0.00           N  
ATOM   2262  H   ARG   140      72.232  60.613  41.924  1.00  0.00           H  
ATOM   2263  CA  ARG   140      70.631  61.739  40.883  1.00  0.00           C  
ATOM   2264  HA  ARG   140      70.733  62.680  40.342  1.00  0.00           H  
ATOM   2265  CB  ARG   140      70.823  60.515  39.983  1.00  0.00           C  
ATOM   2266  HB2 ARG   140      71.861  60.419  39.664  1.00  0.00           H  
ATOM   2267  HB3 ARG   140      70.674  59.548  40.465  1.00  0.00           H  
ATOM   2268  CG  ARG   140      69.858  60.500  38.777  1.00  0.00           C  
ATOM   2269  HG2 ARG   140      70.094  59.704  38.070  1.00  0.00           H  
ATOM   2270  HG3 ARG   140      68.784  60.458  38.962  1.00  0.00           H  
ATOM   2271  CD  ARG   140      69.953  61.827  38.014  1.00  0.00           C  
ATOM   2272  HD2 ARG   140      69.424  62.570  38.612  1.00  0.00           H  
ATOM   2273  HD3 ARG   140      70.995  62.143  38.054  1.00  0.00           H  
ATOM   2274  NE  ARG   140      69.416  61.741  36.592  1.00  0.00           N  
ATOM   2275  HE  ARG   140      68.960  60.887  36.304  1.00  0.00           H  
ATOM   2276  CZ  ARG   140      69.369  62.640  35.633  1.00  0.00           C  
ATOM   2277  NH1 ARG   140      69.707  63.905  35.783  1.00  0.00           N  
ATOM   2278 HH11 ARG   140      70.115  64.195  36.661  1.00  0.00           H  
ATOM   2279 HH12 ARG   140      69.509  64.605  35.083  1.00  0.00           H  
ATOM   2280  NH2 ARG   140      68.854  62.378  34.440  1.00  0.00           N  
ATOM   2281 HH21 ARG   140      68.701  61.429  34.129  1.00  0.00           H  
ATOM   2282 HH22 ARG   140      68.966  63.100  33.743  1.00  0.00           H  
ATOM   2283  C   ARG   140      69.239  61.912  41.394  1.00  0.00           C  
ATOM   2284  O   ARG   140      68.353  62.506  40.777  1.00  0.00           O  
ATOM   2285  N   HIE   141      69.055  61.234  42.537  1.00  0.00           N  
ATOM   2286  H   HIE   141      69.890  60.865  42.968  1.00  0.00           H  
ATOM   2287  CA  HIE   141      67.823  61.190  43.299  1.00  0.00           C  
ATOM   2288  HA  HIE   141      67.045  61.674  42.710  1.00  0.00           H  
ATOM   2289  CB  HIE   141      67.412  59.705  43.520  1.00  0.00           C  
ATOM   2290  HB2 HIE   141      68.114  59.137  44.130  1.00  0.00           H  
ATOM   2291  HB3 HIE   141      66.457  59.600  44.034  1.00  0.00           H  
ATOM   2292  CG  HIE   141      67.464  58.990  42.188  1.00  0.00           C  
ATOM   2293  ND1 HIE   141      66.531  58.990  41.158  1.00  0.00           N  
ATOM   2294  CE1 HIE   141      67.085  58.385  40.098  1.00  0.00           C  
ATOM   2295  HE1 HIE   141      66.559  58.075  39.207  1.00  0.00           H  
ATOM   2296  NE2 HIE   141      68.294  58.032  40.424  1.00  0.00           N  
ATOM   2297  HE2 HIE   141      68.759  57.384  39.803  1.00  0.00           H  
ATOM   2298  CD2 HIE   141      68.549  58.338  41.740  1.00  0.00           C  
ATOM   2299  HD2 HIE   141      69.502  58.299  42.245  1.00  0.00           H  
ATOM   2300  C   HIE   141      67.820  62.079  44.560  1.00  0.00           C  
ATOM   2301  O   HIE   141      66.894  61.986  45.349  1.00  0.00           O  
ATOM   2302  N   CYS   142      68.757  63.060  44.799  1.00  0.00           N  
ATOM   2303  H   CYS   142      69.450  63.200  44.078  1.00  0.00           H  
ATOM   2304  CA  CYS   142      68.889  63.684  46.097  1.00  0.00           C  
ATOM   2305  HA  CYS   142      68.833  62.953  46.903  1.00  0.00           H  
ATOM   2306  CB  CYS   142      70.307  64.351  46.071  1.00  0.00           C  
ATOM   2307  HB2 CYS   142      70.605  64.516  47.106  1.00  0.00           H  
ATOM   2308  HB3 CYS   142      71.156  63.701  45.858  1.00  0.00           H  
ATOM   2309  SG  CYS   142      70.379  65.874  45.178  1.00  0.00           S  
ATOM   2310  HG  CYS   142      71.377  66.450  45.854  1.00  0.00           H  
ATOM   2311  C   CYS   142      67.823  64.678  46.537  1.00  0.00           C  
ATOM   2312  O   CYS   142      67.786  64.980  47.755  1.00  0.00           O  
ATOM   2313  N   ASN   143      67.024  65.224  45.612  1.00  0.00           N  
ATOM   2314  H   ASN   143      67.137  64.953  44.646  1.00  0.00           H  
ATOM   2315  CA  ASN   143      65.928  66.080  45.983  1.00  0.00           C  
ATOM   2316  HA  ASN   143      66.054  66.321  47.039  1.00  0.00           H  
ATOM   2317  CB  ASN   143      66.093  67.359  45.129  1.00  0.00           C  
ATOM   2318  HB2 ASN   143      65.874  67.143  44.083  1.00  0.00           H  
ATOM   2319  HB3 ASN   143      65.309  68.068  45.396  1.00  0.00           H  
ATOM   2320  CG  ASN   143      67.406  68.137  45.474  1.00  0.00           C  
ATOM   2321  OD1 ASN   143      67.788  68.511  46.585  1.00  0.00           O  
ATOM   2322  ND2 ASN   143      68.167  68.442  44.410  1.00  0.00           N  
ATOM   2323 HD21 ASN   143      69.108  68.747  44.614  1.00  0.00           H  
ATOM   2324 HD22 ASN   143      67.954  67.900  43.585  1.00  0.00           H  
ATOM   2325  C   ASN   143      64.634  65.281  45.805  1.00  0.00           C  
ATOM   2326  O   ASN   143      63.575  65.799  46.178  1.00  0.00           O  
ATOM   2327  N   LYS   144      64.661  63.960  45.412  1.00  0.00           N  
ATOM   2328  H   LYS   144      65.573  63.536  45.314  1.00  0.00           H  
ATOM   2329  CA  LYS   144      63.485  63.041  45.390  1.00  0.00           C  
ATOM   2330  HA  LYS   144      62.632  63.689  45.190  1.00  0.00           H  
ATOM   2331  CB  LYS   144      63.558  62.057  44.131  1.00  0.00           C  
ATOM   2332  HB2 LYS   144      63.625  62.618  43.199  1.00  0.00           H  
ATOM   2333  HB3 LYS   144      64.494  61.523  44.296  1.00  0.00           H  
ATOM   2334  CG  LYS   144      62.325  61.110  43.800  1.00  0.00           C  
ATOM   2335  HG2 LYS   144      61.864  60.697  44.697  1.00  0.00           H  
ATOM   2336  HG3 LYS   144      61.547  61.713  43.333  1.00  0.00           H  
ATOM   2337  CD  LYS   144      62.700  59.884  42.957  1.00  0.00           C  
ATOM   2338  HD2 LYS   144      63.078  59.090  43.600  1.00  0.00           H  
ATOM   2339  HD3 LYS   144      61.748  59.518  42.573  1.00  0.00           H  
ATOM   2340  CE  LYS   144      63.716  59.918  41.725  1.00  0.00           C  
ATOM   2341  HE2 LYS   144      64.584  60.512  42.010  1.00  0.00           H  
ATOM   2342  HE3 LYS   144      64.110  58.929  41.491  1.00  0.00           H  
ATOM   2343  NZ  LYS   144      63.077  60.691  40.656  1.00  0.00           N  
ATOM   2344  HZ1 LYS   144      63.785  60.767  39.940  1.00  0.00           H  
ATOM   2345  HZ2 LYS   144      62.165  60.349  40.389  1.00  0.00           H  
ATOM   2346  HZ3 LYS   144      62.851  61.655  40.858  1.00  0.00           H  
ATOM   2347  C   LYS   144      63.280  62.418  46.791  1.00  0.00           C  
ATOM   2348  O   LYS   144      64.255  62.110  47.489  1.00  0.00           O  
ATOM   2349  N   LEU   145      62.032  62.324  47.127  1.00  0.00           N  
ATOM   2350  H   LEU   145      61.401  62.546  46.370  1.00  0.00           H  
ATOM   2351  CA  LEU   145      61.623  61.754  48.401  1.00  0.00           C  
ATOM   2352  HA  LEU   145      62.387  61.741  49.178  1.00  0.00           H  
ATOM   2353  CB  LEU   145      60.756  62.852  49.085  1.00  0.00           C  
ATOM   2354  HB2 LEU   145      61.328  63.760  49.279  1.00  0.00           H  
ATOM   2355  HB3 LEU   145      59.955  63.065  48.378  1.00  0.00           H  
ATOM   2356  CG  LEU   145      60.074  62.570  50.433  1.00  0.00           C  
ATOM   2357  HG  LEU   145      59.649  61.567  50.481  1.00  0.00           H  
ATOM   2358  CD1 LEU   145      60.947  62.702  51.647  1.00  0.00           C  
ATOM   2359 HD11 LEU   145      61.864  62.203  51.333  1.00  0.00           H  
ATOM   2360 HD12 LEU   145      61.129  63.740  51.928  1.00  0.00           H  
ATOM   2361 HD13 LEU   145      60.519  62.121  52.464  1.00  0.00           H  
ATOM   2362  CD2 LEU   145      58.779  63.371  50.544  1.00  0.00           C  
ATOM   2363 HD21 LEU   145      58.494  63.394  51.596  1.00  0.00           H  
ATOM   2364 HD22 LEU   145      58.929  64.375  50.148  1.00  0.00           H  
ATOM   2365 HD23 LEU   145      57.940  62.991  49.961  1.00  0.00           H  
ATOM   2366  C   LEU   145      60.885  60.325  48.297  1.00  0.00           C  
ATOM   2367  O   LEU   145      60.199  60.052  47.339  1.00  0.00           O  
ATOM   2368  N   PHE   146      61.106  59.498  49.311  1.00  0.00           N  
ATOM   2369  H   PHE   146      61.580  59.958  50.075  1.00  0.00           H  
ATOM   2370  CA  PHE   146      60.965  58.079  49.294  1.00  0.00           C  
ATOM   2371  HA  PHE   146      60.452  57.781  48.381  1.00  0.00           H  
ATOM   2372  CB  PHE   146      62.386  57.407  49.270  1.00  0.00           C  
ATOM   2373  HB2 PHE   146      63.068  57.971  49.905  1.00  0.00           H  
ATOM   2374  HB3 PHE   146      62.306  56.388  49.650  1.00  0.00           H  
ATOM   2375  CG  PHE   146      63.106  57.398  47.918  1.00  0.00           C  
ATOM   2376  CD1 PHE   146      63.770  58.553  47.461  1.00  0.00           C  
ATOM   2377  HD1 PHE   146      63.859  59.470  48.025  1.00  0.00           H  
ATOM   2378  CE1 PHE   146      64.419  58.435  46.168  1.00  0.00           C  
ATOM   2379  HE1 PHE   146      65.044  59.206  45.743  1.00  0.00           H  
ATOM   2380  CZ  PHE   146      64.292  57.260  45.397  1.00  0.00           C  
ATOM   2381  HZ  PHE   146      64.691  57.121  44.403  1.00  0.00           H  
ATOM   2382  CE2 PHE   146      63.504  56.160  45.861  1.00  0.00           C  
ATOM   2383  HE2 PHE   146      63.333  55.256  45.295  1.00  0.00           H  
ATOM   2384  CD2 PHE   146      62.926  56.260  47.104  1.00  0.00           C  
ATOM   2385  HD2 PHE   146      62.462  55.381  47.524  1.00  0.00           H  
ATOM   2386  C   PHE   146      60.164  57.512  50.467  1.00  0.00           C  
ATOM   2387  O   PHE   146      60.098  58.166  51.506  1.00  0.00           O  
ATOM   2388  N   LEU   147      59.613  56.293  50.412  1.00  0.00           N  
ATOM   2389  H   LEU   147      59.520  55.837  49.516  1.00  0.00           H  
ATOM   2390  CA  LEU   147      58.851  55.651  51.489  1.00  0.00           C  
ATOM   2391  HA  LEU   147      59.140  56.149  52.415  1.00  0.00           H  
ATOM   2392  CB  LEU   147      57.384  55.938  51.237  1.00  0.00           C  
ATOM   2393  HB2 LEU   147      57.166  56.998  51.371  1.00  0.00           H  
ATOM   2394  HB3 LEU   147      57.307  55.685  50.180  1.00  0.00           H  
ATOM   2395  CG  LEU   147      56.362  55.241  52.147  1.00  0.00           C  
ATOM   2396  HG  LEU   147      56.492  54.179  51.941  1.00  0.00           H  
ATOM   2397  CD1 LEU   147      56.523  55.557  53.673  1.00  0.00           C  
ATOM   2398 HD11 LEU   147      55.853  54.989  54.319  1.00  0.00           H  
ATOM   2399 HD12 LEU   147      57.507  55.300  54.065  1.00  0.00           H  
ATOM   2400 HD13 LEU   147      56.557  56.628  53.870  1.00  0.00           H  
ATOM   2401  CD2 LEU   147      54.909  55.503  51.718  1.00  0.00           C  
ATOM   2402 HD21 LEU   147      54.190  55.067  52.412  1.00  0.00           H  
ATOM   2403 HD22 LEU   147      54.669  56.559  51.841  1.00  0.00           H  
ATOM   2404 HD23 LEU   147      54.749  55.139  50.704  1.00  0.00           H  
ATOM   2405  C   LEU   147      59.116  54.102  51.733  1.00  0.00           C  
ATOM   2406  O   LEU   147      58.878  53.331  50.792  1.00  0.00           O  
ATOM   2407  N   ILE   148      59.528  53.692  52.911  1.00  0.00           N  
ATOM   2408  H   ILE   148      59.601  54.427  53.600  1.00  0.00           H  
ATOM   2409  CA  ILE   148      59.944  52.328  53.255  1.00  0.00           C  
ATOM   2410  HA  ILE   148      59.650  51.621  52.480  1.00  0.00           H  
ATOM   2411  CB  ILE   148      61.532  52.303  53.267  1.00  0.00           C  
ATOM   2412  HB  ILE   148      61.861  51.331  53.634  1.00  0.00           H  
ATOM   2413  CG2 ILE   148      62.069  52.423  51.835  1.00  0.00           C  
ATOM   2414 HG21 ILE   148      63.125  52.194  51.688  1.00  0.00           H  
ATOM   2415 HG22 ILE   148      61.544  51.828  51.088  1.00  0.00           H  
ATOM   2416 HG23 ILE   148      62.034  53.474  51.549  1.00  0.00           H  
ATOM   2417  CG1 ILE   148      62.134  53.341  54.161  1.00  0.00           C  
ATOM   2418 HG12 ILE   148      63.214  53.197  54.133  1.00  0.00           H  
ATOM   2419 HG13 ILE   148      61.879  54.374  53.924  1.00  0.00           H  
ATOM   2420  CD1 ILE   148      61.852  53.104  55.658  1.00  0.00           C  
ATOM   2421 HD11 ILE   148      62.193  52.105  55.929  1.00  0.00           H  
ATOM   2422 HD12 ILE   148      62.558  53.638  56.294  1.00  0.00           H  
ATOM   2423 HD13 ILE   148      60.801  53.107  55.945  1.00  0.00           H  
ATOM   2424  C   ILE   148      59.306  51.716  54.494  1.00  0.00           C  
ATOM   2425  O   ILE   148      58.458  52.346  55.141  1.00  0.00           O  
ATOM   2426  N   ASP   149      59.740  50.529  54.739  1.00  0.00           N  
ATOM   2427  H   ASP   149      60.390  50.232  54.026  1.00  0.00           H  
ATOM   2428  CA  ASP   149      59.597  49.661  55.916  1.00  0.00           C  
ATOM   2429  HA  ASP   149      60.112  48.738  55.651  1.00  0.00           H  
ATOM   2430  CB  ASP   149      60.252  50.219  57.234  1.00  0.00           C  
ATOM   2431  HB2 ASP   149      61.273  50.482  56.958  1.00  0.00           H  
ATOM   2432  HB3 ASP   149      59.629  51.043  57.582  1.00  0.00           H  
ATOM   2433  CG  ASP   149      60.422  49.145  58.277  1.00  0.00           C  
ATOM   2434  OD1 ASP   149      60.356  49.514  59.487  1.00  0.00           O  
ATOM   2435  OD2 ASP   149      60.547  47.948  57.859  1.00  0.00           O  
ATOM   2436  C   ASP   149      58.186  49.212  56.124  1.00  0.00           C  
ATOM   2437  O   ASP   149      57.559  49.532  57.118  1.00  0.00           O  
ATOM   2438  N   PHE   150      57.665  48.356  55.259  1.00  0.00           N  
ATOM   2439  H   PHE   150      58.338  48.010  54.590  1.00  0.00           H  
ATOM   2440  CA  PHE   150      56.343  47.787  55.322  1.00  0.00           C  
ATOM   2441  HA  PHE   150      55.689  48.543  55.755  1.00  0.00           H  
ATOM   2442  CB  PHE   150      55.916  47.535  53.861  1.00  0.00           C  
ATOM   2443  HB2 PHE   150      56.774  46.978  53.483  1.00  0.00           H  
ATOM   2444  HB3 PHE   150      55.030  46.932  53.661  1.00  0.00           H  
ATOM   2445  CG  PHE   150      55.635  48.803  53.089  1.00  0.00           C  
ATOM   2446  CD1 PHE   150      54.333  49.112  52.668  1.00  0.00           C  
ATOM   2447  HD1 PHE   150      53.529  48.428  52.896  1.00  0.00           H  
ATOM   2448  CE1 PHE   150      54.103  50.084  51.679  1.00  0.00           C  
ATOM   2449  HE1 PHE   150      53.086  50.231  51.348  1.00  0.00           H  
ATOM   2450  CZ  PHE   150      55.087  51.021  51.357  1.00  0.00           C  
ATOM   2451  HZ  PHE   150      54.868  51.900  50.769  1.00  0.00           H  
ATOM   2452  CE2 PHE   150      56.359  50.749  51.866  1.00  0.00           C  
ATOM   2453  HE2 PHE   150      57.113  51.429  51.497  1.00  0.00           H  
ATOM   2454  CD2 PHE   150      56.659  49.659  52.680  1.00  0.00           C  
ATOM   2455  HD2 PHE   150      57.700  49.613  52.966  1.00  0.00           H  
ATOM   2456  C   PHE   150      56.282  46.561  56.257  1.00  0.00           C  
ATOM   2457  O   PHE   150      55.528  45.566  56.071  1.00  0.00           O  
ATOM   2458  N   GLY   151      56.875  46.638  57.423  1.00  0.00           N  
ATOM   2459  H   GLY   151      57.577  47.352  57.555  1.00  0.00           H  
ATOM   2460  CA  GLY   151      57.045  45.600  58.468  1.00  0.00           C  
ATOM   2461  HA2 GLY   151      57.802  44.928  58.062  1.00  0.00           H  
ATOM   2462  HA3 GLY   151      57.472  46.155  59.303  1.00  0.00           H  
ATOM   2463  C   GLY   151      55.720  45.034  58.907  1.00  0.00           C  
ATOM   2464  O   GLY   151      55.556  43.816  59.152  1.00  0.00           O  
ATOM   2465  N   LEU   152      54.661  45.836  58.893  1.00  0.00           N  
ATOM   2466  H   LEU   152      54.786  46.815  58.675  1.00  0.00           H  
ATOM   2467  CA  LEU   152      53.298  45.559  59.357  1.00  0.00           C  
ATOM   2468  HA  LEU   152      53.184  44.497  59.573  1.00  0.00           H  
ATOM   2469  CB  LEU   152      53.013  46.339  60.675  1.00  0.00           C  
ATOM   2470  HB2 LEU   152      53.048  47.387  60.376  1.00  0.00           H  
ATOM   2471  HB3 LEU   152      52.014  46.270  61.106  1.00  0.00           H  
ATOM   2472  CG  LEU   152      53.987  45.993  61.868  1.00  0.00           C  
ATOM   2473  HG  LEU   152      54.995  45.916  61.461  1.00  0.00           H  
ATOM   2474  CD1 LEU   152      53.854  46.953  62.996  1.00  0.00           C  
ATOM   2475 HD11 LEU   152      54.637  46.771  63.732  1.00  0.00           H  
ATOM   2476 HD12 LEU   152      53.973  47.996  62.703  1.00  0.00           H  
ATOM   2477 HD13 LEU   152      52.837  46.726  63.315  1.00  0.00           H  
ATOM   2478  CD2 LEU   152      53.628  44.616  62.423  1.00  0.00           C  
ATOM   2479 HD21 LEU   152      52.566  44.558  62.662  1.00  0.00           H  
ATOM   2480 HD22 LEU   152      53.808  43.800  61.724  1.00  0.00           H  
ATOM   2481 HD23 LEU   152      54.318  44.388  63.236  1.00  0.00           H  
ATOM   2482  C   LEU   152      52.169  45.768  58.267  1.00  0.00           C  
ATOM   2483  O   LEU   152      50.989  45.933  58.542  1.00  0.00           O  
ATOM   2484  N   ALA   153      52.601  45.870  56.997  1.00  0.00           N  
ATOM   2485  H   ALA   153      53.595  45.814  56.826  1.00  0.00           H  
ATOM   2486  CA  ALA   153      51.707  46.155  55.924  1.00  0.00           C  
ATOM   2487  HA  ALA   153      51.336  47.169  56.071  1.00  0.00           H  
ATOM   2488  CB  ALA   153      52.650  46.396  54.740  1.00  0.00           C  
ATOM   2489  HB1 ALA   153      53.408  45.618  54.650  1.00  0.00           H  
ATOM   2490  HB2 ALA   153      51.989  46.593  53.896  1.00  0.00           H  
ATOM   2491  HB3 ALA   153      53.187  47.321  54.952  1.00  0.00           H  
ATOM   2492  C   ALA   153      50.641  45.061  55.687  1.00  0.00           C  
ATOM   2493  O   ALA   153      50.699  43.950  56.249  1.00  0.00           O  
ATOM   2494  N   LYS   154      49.645  45.460  54.907  1.00  0.00           N  
ATOM   2495  H   LYS   154      49.747  46.455  54.761  1.00  0.00           H  
ATOM   2496  CA  LYS   154      48.395  44.767  54.496  1.00  0.00           C  
ATOM   2497  HA  LYS   154      48.535  43.688  54.564  1.00  0.00           H  
ATOM   2498  CB  LYS   154      47.355  45.045  55.639  1.00  0.00           C  
ATOM   2499  HB2 LYS   154      47.759  44.590  56.544  1.00  0.00           H  
ATOM   2500  HB3 LYS   154      47.149  46.110  55.744  1.00  0.00           H  
ATOM   2501  CG  LYS   154      45.952  44.566  55.378  1.00  0.00           C  
ATOM   2502  HG2 LYS   154      45.409  44.797  56.295  1.00  0.00           H  
ATOM   2503  HG3 LYS   154      45.556  45.070  54.496  1.00  0.00           H  
ATOM   2504  CD  LYS   154      45.783  43.039  55.201  1.00  0.00           C  
ATOM   2505  HD2 LYS   154      44.869  42.861  54.634  1.00  0.00           H  
ATOM   2506  HD3 LYS   154      46.545  42.681  54.508  1.00  0.00           H  
ATOM   2507  CE  LYS   154      45.540  42.194  56.399  1.00  0.00           C  
ATOM   2508  HE2 LYS   154      46.358  42.143  57.117  1.00  0.00           H  
ATOM   2509  HE3 LYS   154      44.659  42.600  56.895  1.00  0.00           H  
ATOM   2510  NZ  LYS   154      45.103  40.796  56.033  1.00  0.00           N  
ATOM   2511  HZ1 LYS   154      44.282  40.726  55.449  1.00  0.00           H  
ATOM   2512  HZ2 LYS   154      45.695  40.337  55.355  1.00  0.00           H  
ATOM   2513  HZ3 LYS   154      44.986  40.188  56.831  1.00  0.00           H  
ATOM   2514  C   LYS   154      47.875  45.240  53.166  1.00  0.00           C  
ATOM   2515  O   LYS   154      48.076  46.378  52.792  1.00  0.00           O  
ATOM   2516  N   LYS   155      47.207  44.377  52.341  1.00  0.00           N  
ATOM   2517  H   LYS   155      47.106  43.413  52.626  1.00  0.00           H  
ATOM   2518  CA  LYS   155      46.585  44.639  51.013  1.00  0.00           C  
ATOM   2519  HA  LYS   155      47.109  45.357  50.381  1.00  0.00           H  
ATOM   2520  CB  LYS   155      46.653  43.334  50.159  1.00  0.00           C  
ATOM   2521  HB2 LYS   155      47.681  42.975  50.205  1.00  0.00           H  
ATOM   2522  HB3 LYS   155      46.009  42.588  50.625  1.00  0.00           H  
ATOM   2523  CG  LYS   155      46.122  43.373  48.729  1.00  0.00           C  
ATOM   2524  HG2 LYS   155      45.382  42.583  48.601  1.00  0.00           H  
ATOM   2525  HG3 LYS   155      45.575  44.290  48.507  1.00  0.00           H  
ATOM   2526  CD  LYS   155      47.222  43.162  47.635  1.00  0.00           C  
ATOM   2527  HD2 LYS   155      47.800  44.075  47.495  1.00  0.00           H  
ATOM   2528  HD3 LYS   155      47.752  42.237  47.862  1.00  0.00           H  
ATOM   2529  CE  LYS   155      46.477  42.892  46.310  1.00  0.00           C  
ATOM   2530  HE2 LYS   155      46.041  41.912  46.503  1.00  0.00           H  
ATOM   2531  HE3 LYS   155      45.741  43.697  46.299  1.00  0.00           H  
ATOM   2532  NZ  LYS   155      47.153  42.949  45.002  1.00  0.00           N  
ATOM   2533  HZ1 LYS   155      46.492  42.773  44.259  1.00  0.00           H  
ATOM   2534  HZ2 LYS   155      47.639  43.822  44.856  1.00  0.00           H  
ATOM   2535  HZ3 LYS   155      47.874  42.241  45.014  1.00  0.00           H  
ATOM   2536  C   LYS   155      45.163  45.107  51.350  1.00  0.00           C  
ATOM   2537  O   LYS   155      44.520  44.360  52.124  1.00  0.00           O  
ATOM   2538  N   TYR   156      44.682  46.270  51.009  1.00  0.00           N  
ATOM   2539  H   TYR   156      45.191  46.936  50.445  1.00  0.00           H  
ATOM   2540  CA  TYR   156      43.344  46.620  51.468  1.00  0.00           C  
ATOM   2541  HA  TYR   156      43.324  46.161  52.456  1.00  0.00           H  
ATOM   2542  CB  TYR   156      43.258  48.136  51.649  1.00  0.00           C  
ATOM   2543  HB2 TYR   156      42.369  48.299  52.258  1.00  0.00           H  
ATOM   2544  HB3 TYR   156      44.089  48.592  52.186  1.00  0.00           H  
ATOM   2545  CG  TYR   156      43.208  48.956  50.367  1.00  0.00           C  
ATOM   2546  CD1 TYR   156      41.985  49.235  49.777  1.00  0.00           C  
ATOM   2547  HD1 TYR   156      41.089  48.833  50.225  1.00  0.00           H  
ATOM   2548  CE1 TYR   156      41.938  50.065  48.676  1.00  0.00           C  
ATOM   2549  HE1 TYR   156      40.996  50.408  48.274  1.00  0.00           H  
ATOM   2550  CZ  TYR   156      43.105  50.539  48.099  1.00  0.00           C  
ATOM   2551  OH  TYR   156      43.036  51.421  47.139  1.00  0.00           O  
ATOM   2552  HH  TYR   156      43.848  51.850  46.858  1.00  0.00           H  
ATOM   2553  CE2 TYR   156      44.324  50.268  48.707  1.00  0.00           C  
ATOM   2554  HE2 TYR   156      45.217  50.796  48.407  1.00  0.00           H  
ATOM   2555  CD2 TYR   156      44.391  49.462  49.855  1.00  0.00           C  
ATOM   2556  HD2 TYR   156      45.368  49.254  50.266  1.00  0.00           H  
ATOM   2557  C   TYR   156      42.126  46.133  50.594  1.00  0.00           C  
ATOM   2558  O   TYR   156      40.974  46.304  51.069  1.00  0.00           O  
ATOM   2559  N   ARG   157      42.393  45.588  49.384  1.00  0.00           N  
ATOM   2560  H   ARG   157      43.367  45.579  49.116  1.00  0.00           H  
ATOM   2561  CA  ARG   157      41.505  44.931  48.546  1.00  0.00           C  
ATOM   2562  HA  ARG   157      40.784  44.359  49.130  1.00  0.00           H  
ATOM   2563  CB  ARG   157      40.726  45.956  47.661  1.00  0.00           C  
ATOM   2564  HB2 ARG   157      40.178  45.410  46.893  1.00  0.00           H  
ATOM   2565  HB3 ARG   157      39.856  46.390  48.154  1.00  0.00           H  
ATOM   2566  CG  ARG   157      41.554  46.984  46.844  1.00  0.00           C  
ATOM   2567  HG2 ARG   157      42.209  47.601  47.460  1.00  0.00           H  
ATOM   2568  HG3 ARG   157      42.147  46.418  46.126  1.00  0.00           H  
ATOM   2569  CD  ARG   157      40.611  47.873  46.063  1.00  0.00           C  
ATOM   2570  HD2 ARG   157      40.066  47.173  45.428  1.00  0.00           H  
ATOM   2571  HD3 ARG   157      40.010  48.419  46.790  1.00  0.00           H  
ATOM   2572  NE  ARG   157      41.362  48.757  45.187  1.00  0.00           N  
ATOM   2573  HE  ARG   157      42.133  48.396  44.644  1.00  0.00           H  
ATOM   2574  CZ  ARG   157      41.151  50.075  44.905  1.00  0.00           C  
ATOM   2575  NH1 ARG   157      40.156  50.745  45.397  1.00  0.00           N  
ATOM   2576 HH11 ARG   157      39.470  50.235  45.934  1.00  0.00           H  
ATOM   2577 HH12 ARG   157      40.103  51.746  45.268  1.00  0.00           H  
ATOM   2578  NH2 ARG   157      42.070  50.702  44.189  1.00  0.00           N  
ATOM   2579 HH21 ARG   157      42.917  50.264  43.858  1.00  0.00           H  
ATOM   2580 HH22 ARG   157      41.953  51.697  44.063  1.00  0.00           H  
ATOM   2581  C   ARG   157      42.290  43.988  47.681  1.00  0.00           C  
ATOM   2582  O   ARG   157      43.385  44.238  47.327  1.00  0.00           O  
ATOM   2583  N   ASP   158      41.815  42.708  47.470  1.00  0.00           N  
ATOM   2584  H   ASP   158      40.954  42.476  47.943  1.00  0.00           H  
ATOM   2585  CA  ASP   158      42.297  41.785  46.466  1.00  0.00           C  
ATOM   2586  HA  ASP   158      43.385  41.748  46.420  1.00  0.00           H  
ATOM   2587  CB  ASP   158      41.732  40.418  46.867  1.00  0.00           C  
ATOM   2588  HB2 ASP   158      42.290  40.076  47.738  1.00  0.00           H  
ATOM   2589  HB3 ASP   158      40.734  40.641  47.242  1.00  0.00           H  
ATOM   2590  CG  ASP   158      41.680  39.252  45.942  1.00  0.00           C  
ATOM   2591  OD1 ASP   158      41.172  38.263  46.451  1.00  0.00           O  
ATOM   2592  OD2 ASP   158      42.255  39.185  44.808  1.00  0.00           O  
ATOM   2593  C   ASP   158      41.890  42.128  45.038  1.00  0.00           C  
ATOM   2594  O   ASP   158      40.814  42.738  44.807  1.00  0.00           O  
ATOM   2595  N   ASN   159      42.732  41.920  44.014  1.00  0.00           N  
ATOM   2596  H   ASN   159      43.501  41.349  44.337  1.00  0.00           H  
ATOM   2597  CA  ASN   159      42.482  42.404  42.634  1.00  0.00           C  
ATOM   2598  HA  ASN   159      42.160  43.443  42.713  1.00  0.00           H  
ATOM   2599  CB  ASN   159      43.786  42.404  41.810  1.00  0.00           C  
ATOM   2600  HB2 ASN   159      44.438  41.530  41.822  1.00  0.00           H  
ATOM   2601  HB3 ASN   159      43.557  42.563  40.757  1.00  0.00           H  
ATOM   2602  CG  ASN   159      44.605  43.605  42.262  1.00  0.00           C  
ATOM   2603  OD1 ASN   159      44.777  43.978  43.406  1.00  0.00           O  
ATOM   2604  ND2 ASN   159      45.021  44.347  41.287  1.00  0.00           N  
ATOM   2605 HD21 ASN   159      45.612  45.150  41.449  1.00  0.00           H  
ATOM   2606 HD22 ASN   159      44.764  44.135  40.334  1.00  0.00           H  
ATOM   2607  C   ASN   159      41.337  41.611  41.911  1.00  0.00           C  
ATOM   2608  O   ASN   159      40.776  42.058  40.861  1.00  0.00           O  
ATOM   2609  N   ARG   160      41.089  40.397  42.389  1.00  0.00           N  
ATOM   2610  H   ARG   160      41.746  39.950  43.012  1.00  0.00           H  
ATOM   2611  CA  ARG   160      40.017  39.488  41.883  1.00  0.00           C  
ATOM   2612  HA  ARG   160      40.165  39.167  40.852  1.00  0.00           H  
ATOM   2613  CB  ARG   160      39.975  38.168  42.719  1.00  0.00           C  
ATOM   2614  HB2 ARG   160      39.871  38.299  43.796  1.00  0.00           H  
ATOM   2615  HB3 ARG   160      39.139  37.525  42.444  1.00  0.00           H  
ATOM   2616  CG  ARG   160      41.149  37.347  42.327  1.00  0.00           C  
ATOM   2617  HG2 ARG   160      41.045  37.120  41.266  1.00  0.00           H  
ATOM   2618  HG3 ARG   160      42.062  37.839  42.663  1.00  0.00           H  
ATOM   2619  CD  ARG   160      41.141  35.921  43.056  1.00  0.00           C  
ATOM   2620  HD2 ARG   160      40.153  35.466  42.994  1.00  0.00           H  
ATOM   2621  HD3 ARG   160      41.827  35.267  42.516  1.00  0.00           H  
ATOM   2622  NE  ARG   160      41.520  36.099  44.462  1.00  0.00           N  
ATOM   2623  HE  ARG   160      41.321  36.961  44.951  1.00  0.00           H  
ATOM   2624  CZ  ARG   160      42.044  35.230  45.238  1.00  0.00           C  
ATOM   2625  NH1 ARG   160      42.254  33.996  44.803  1.00  0.00           N  
ATOM   2626 HH11 ARG   160      42.269  33.840  43.805  1.00  0.00           H  
ATOM   2627 HH12 ARG   160      42.811  33.383  45.381  1.00  0.00           H  
ATOM   2628  NH2 ARG   160      42.246  35.601  46.458  1.00  0.00           N  
ATOM   2629 HH21 ARG   160      42.137  36.521  46.860  1.00  0.00           H  
ATOM   2630 HH22 ARG   160      42.774  34.972  47.046  1.00  0.00           H  
ATOM   2631  C   ARG   160      38.616  40.093  41.956  1.00  0.00           C  
ATOM   2632  O   ARG   160      37.825  40.048  40.998  1.00  0.00           O  
ATOM   2633  N   THR   161      38.327  40.808  43.064  1.00  0.00           N  
ATOM   2634  H   THR   161      39.058  40.749  43.759  1.00  0.00           H  
ATOM   2635  CA  THR   161      36.980  41.355  43.579  1.00  0.00           C  
ATOM   2636  HA  THR   161      36.212  40.991  42.896  1.00  0.00           H  
ATOM   2637  CB  THR   161      36.522  40.708  44.889  1.00  0.00           C  
ATOM   2638  HB  THR   161      35.561  41.161  45.134  1.00  0.00           H  
ATOM   2639  CG2 THR   161      36.400  39.210  45.103  1.00  0.00           C  
ATOM   2640 HG21 THR   161      37.320  38.776  44.713  1.00  0.00           H  
ATOM   2641 HG22 THR   161      36.202  38.974  46.149  1.00  0.00           H  
ATOM   2642 HG23 THR   161      35.601  38.701  44.564  1.00  0.00           H  
ATOM   2643  OG1 THR   161      37.507  41.101  45.854  1.00  0.00           O  
ATOM   2644  HG1 THR   161      37.552  40.293  46.371  1.00  0.00           H  
ATOM   2645  C   THR   161      36.972  42.894  43.756  1.00  0.00           C  
ATOM   2646  O   THR   161      35.963  43.522  43.542  1.00  0.00           O  
ATOM   2647  N   ARG   162      38.143  43.510  44.107  1.00  0.00           N  
ATOM   2648  H   ARG   162      38.945  42.931  44.312  1.00  0.00           H  
ATOM   2649  CA  ARG   162      38.253  44.962  44.268  1.00  0.00           C  
ATOM   2650  HA  ARG   162      39.226  45.186  44.705  1.00  0.00           H  
ATOM   2651  CB  ARG   162      38.283  45.711  42.921  1.00  0.00           C  
ATOM   2652  HB2 ARG   162      37.276  45.662  42.506  1.00  0.00           H  
ATOM   2653  HB3 ARG   162      38.477  46.775  43.057  1.00  0.00           H  
ATOM   2654  CG  ARG   162      39.021  44.945  41.882  1.00  0.00           C  
ATOM   2655  HG2 ARG   162      40.082  44.905  42.131  1.00  0.00           H  
ATOM   2656  HG3 ARG   162      38.624  43.932  41.821  1.00  0.00           H  
ATOM   2657  CD  ARG   162      38.906  45.459  40.396  1.00  0.00           C  
ATOM   2658  HD2 ARG   162      37.858  45.471  40.098  1.00  0.00           H  
ATOM   2659  HD3 ARG   162      39.210  46.505  40.345  1.00  0.00           H  
ATOM   2660  NE  ARG   162      39.726  44.709  39.487  1.00  0.00           N  
ATOM   2661  HE  ARG   162      40.272  43.925  39.813  1.00  0.00           H  
ATOM   2662  CZ  ARG   162      39.742  44.831  38.185  1.00  0.00           C  
ATOM   2663  NH1 ARG   162      39.137  45.792  37.590  1.00  0.00           N  
ATOM   2664 HH11 ARG   162      38.985  46.614  38.158  1.00  0.00           H  
ATOM   2665 HH12 ARG   162      39.329  45.935  36.609  1.00  0.00           H  
ATOM   2666  NH2 ARG   162      40.369  44.065  37.344  1.00  0.00           N  
ATOM   2667 HH21 ARG   162      41.013  43.384  37.719  1.00  0.00           H  
ATOM   2668 HH22 ARG   162      40.273  44.175  36.345  1.00  0.00           H  
ATOM   2669  C   ARG   162      37.231  45.645  45.312  1.00  0.00           C  
ATOM   2670  O   ARG   162      37.304  46.880  45.542  1.00  0.00           O  
ATOM   2671  N   GLN   163      36.507  44.821  46.094  1.00  0.00           N  
ATOM   2672  H   GLN   163      36.671  43.828  46.010  1.00  0.00           H  
ATOM   2673  CA  GLN   163      35.831  45.280  47.280  1.00  0.00           C  
ATOM   2674  HA  GLN   163      35.569  46.325  47.114  1.00  0.00           H  
ATOM   2675  CB  GLN   163      34.527  44.485  47.587  1.00  0.00           C  
ATOM   2676  HB2 GLN   163      34.083  44.973  48.454  1.00  0.00           H  
ATOM   2677  HB3 GLN   163      33.940  44.606  46.677  1.00  0.00           H  
ATOM   2678  CG  GLN   163      34.633  42.968  47.794  1.00  0.00           C  
ATOM   2679  HG2 GLN   163      34.853  42.538  46.816  1.00  0.00           H  
ATOM   2680  HG3 GLN   163      35.398  42.724  48.531  1.00  0.00           H  
ATOM   2681  CD  GLN   163      33.294  42.387  48.321  1.00  0.00           C  
ATOM   2682  OE1 GLN   163      32.512  41.957  47.534  1.00  0.00           O  
ATOM   2683  NE2 GLN   163      33.130  42.303  49.564  1.00  0.00           N  
ATOM   2684 HE21 GLN   163      32.188  42.230  49.921  1.00  0.00           H  
ATOM   2685 HE22 GLN   163      33.906  42.523  50.173  1.00  0.00           H  
ATOM   2686  C   GLN   163      36.770  45.366  48.523  1.00  0.00           C  
ATOM   2687  O   GLN   163      37.744  44.635  48.723  1.00  0.00           O  
ATOM   2688  N   HIE   164      36.608  46.438  49.355  1.00  0.00           N  
ATOM   2689  H   HIE   164      35.815  47.025  49.139  1.00  0.00           H  
ATOM   2690  CA  HIE   164      37.511  46.708  50.466  1.00  0.00           C  
ATOM   2691  HA  HIE   164      38.509  46.861  50.058  1.00  0.00           H  
ATOM   2692  CB  HIE   164      37.187  48.051  51.157  1.00  0.00           C  
ATOM   2693  HB2 HIE   164      37.233  48.861  50.429  1.00  0.00           H  
ATOM   2694  HB3 HIE   164      36.138  48.035  51.450  1.00  0.00           H  
ATOM   2695  CG  HIE   164      37.996  48.494  52.410  1.00  0.00           C  
ATOM   2696  ND1 HIE   164      39.336  48.979  52.351  1.00  0.00           N  
ATOM   2697  CE1 HIE   164      39.723  49.062  53.650  1.00  0.00           C  
ATOM   2698  HE1 HIE   164      40.760  49.171  53.931  1.00  0.00           H  
ATOM   2699  NE2 HIE   164      38.653  48.973  54.466  1.00  0.00           N  
ATOM   2700  HE2 HIE   164      38.682  48.985  55.476  1.00  0.00           H  
ATOM   2701  CD2 HIE   164      37.614  48.507  53.716  1.00  0.00           C  
ATOM   2702  HD2 HIE   164      36.674  48.113  54.075  1.00  0.00           H  
ATOM   2703  C   HIE   164      37.372  45.621  51.506  1.00  0.00           C  
ATOM   2704  O   HIE   164      36.370  44.896  51.551  1.00  0.00           O  
ATOM   2705  N   ILE   165      38.422  45.360  52.259  1.00  0.00           N  
ATOM   2706  H   ILE   165      39.325  45.791  52.114  1.00  0.00           H  
ATOM   2707  CA  ILE   165      38.454  44.302  53.319  1.00  0.00           C  
ATOM   2708  HA  ILE   165      38.243  43.333  52.866  1.00  0.00           H  
ATOM   2709  CB  ILE   165      39.878  44.139  54.058  1.00  0.00           C  
ATOM   2710  HB  ILE   165      39.682  43.548  54.952  1.00  0.00           H  
ATOM   2711  CG2 ILE   165      40.908  43.348  53.196  1.00  0.00           C  
ATOM   2712 HG21 ILE   165      41.784  42.975  53.726  1.00  0.00           H  
ATOM   2713 HG22 ILE   165      40.481  42.413  52.833  1.00  0.00           H  
ATOM   2714 HG23 ILE   165      41.361  43.881  52.360  1.00  0.00           H  
ATOM   2715  CG1 ILE   165      40.396  45.484  54.472  1.00  0.00           C  
ATOM   2716 HG12 ILE   165      40.706  46.064  53.603  1.00  0.00           H  
ATOM   2717 HG13 ILE   165      39.551  46.026  54.898  1.00  0.00           H  
ATOM   2718  CD1 ILE   165      41.520  45.622  55.542  1.00  0.00           C  
ATOM   2719 HD11 ILE   165      41.184  45.137  56.458  1.00  0.00           H  
ATOM   2720 HD12 ILE   165      42.448  45.254  55.106  1.00  0.00           H  
ATOM   2721 HD13 ILE   165      41.494  46.704  55.674  1.00  0.00           H  
ATOM   2722  C   ILE   165      37.279  44.447  54.325  1.00  0.00           C  
ATOM   2723  O   ILE   165      36.656  45.502  54.516  1.00  0.00           O  
ATOM   2724  N   PRO   166      36.952  43.355  54.949  1.00  0.00           N  
ATOM   2725  CD  PRO   166      37.123  41.948  54.550  1.00  0.00           C  
ATOM   2726  HD2 PRO   166      38.132  41.556  54.668  1.00  0.00           H  
ATOM   2727  HD3 PRO   166      36.932  41.965  53.477  1.00  0.00           H  
ATOM   2728  CG  PRO   166      36.141  41.002  55.199  1.00  0.00           C  
ATOM   2729  HG2 PRO   166      36.704  40.077  55.322  1.00  0.00           H  
ATOM   2730  HG3 PRO   166      35.241  40.869  54.600  1.00  0.00           H  
ATOM   2731  CB  PRO   166      35.762  41.806  56.417  1.00  0.00           C  
ATOM   2732  HB2 PRO   166      36.533  41.556  57.146  1.00  0.00           H  
ATOM   2733  HB3 PRO   166      34.743  41.571  56.726  1.00  0.00           H  
ATOM   2734  CA  PRO   166      35.859  43.268  55.994  1.00  0.00           C  
ATOM   2735  HA  PRO   166      34.957  43.642  55.508  1.00  0.00           H  
ATOM   2736  C   PRO   166      36.052  44.200  57.277  1.00  0.00           C  
ATOM   2737  O   PRO   166      37.079  44.150  57.935  1.00  0.00           O  
ATOM   2738  N   TYR   167      34.946  44.896  57.727  1.00  0.00           N  
ATOM   2739  H   TYR   167      34.070  44.685  57.271  1.00  0.00           H  
ATOM   2740  CA  TYR   167      34.798  45.582  58.999  1.00  0.00           C  
ATOM   2741  HA  TYR   167      35.515  46.401  58.950  1.00  0.00           H  
ATOM   2742  CB  TYR   167      33.429  46.258  59.123  1.00  0.00           C  
ATOM   2743  HB2 TYR   167      33.266  46.997  58.339  1.00  0.00           H  
ATOM   2744  HB3 TYR   167      32.666  45.481  59.077  1.00  0.00           H  
ATOM   2745  CG  TYR   167      33.274  47.102  60.377  1.00  0.00           C  
ATOM   2746  CD1 TYR   167      32.884  46.466  61.611  1.00  0.00           C  
ATOM   2747  HD1 TYR   167      32.876  45.386  61.591  1.00  0.00           H  
ATOM   2748  CE1 TYR   167      32.771  47.214  62.744  1.00  0.00           C  
ATOM   2749  HE1 TYR   167      32.470  46.774  63.683  1.00  0.00           H  
ATOM   2750  CZ  TYR   167      32.982  48.639  62.803  1.00  0.00           C  
ATOM   2751  OH  TYR   167      32.766  49.358  63.888  1.00  0.00           O  
ATOM   2752  HH  TYR   167      32.754  48.828  64.687  1.00  0.00           H  
ATOM   2753  CE2 TYR   167      33.210  49.291  61.539  1.00  0.00           C  
ATOM   2754  HE2 TYR   167      33.227  50.366  61.438  1.00  0.00           H  
ATOM   2755  CD2 TYR   167      33.378  48.464  60.418  1.00  0.00           C  
ATOM   2756  HD2 TYR   167      33.587  48.894  59.450  1.00  0.00           H  
ATOM   2757  C   TYR   167      35.108  44.677  60.188  1.00  0.00           C  
ATOM   2758  O   TYR   167      34.339  43.730  60.359  1.00  0.00           O  
ATOM   2759  N   ARG   168      36.075  45.070  61.033  1.00  0.00           N  
ATOM   2760  H   ARG   168      36.528  45.953  60.845  1.00  0.00           H  
ATOM   2761  CA  ARG   168      36.438  44.370  62.283  1.00  0.00           C  
ATOM   2762  HA  ARG   168      35.640  43.723  62.646  1.00  0.00           H  
ATOM   2763  CB  ARG   168      37.667  43.625  61.860  1.00  0.00           C  
ATOM   2764  HB2 ARG   168      38.305  44.232  61.216  1.00  0.00           H  
ATOM   2765  HB3 ARG   168      38.324  43.446  62.711  1.00  0.00           H  
ATOM   2766  CG  ARG   168      37.402  42.250  61.280  1.00  0.00           C  
ATOM   2767  HG2 ARG   168      36.798  41.606  61.919  1.00  0.00           H  
ATOM   2768  HG3 ARG   168      36.806  42.437  60.386  1.00  0.00           H  
ATOM   2769  CD  ARG   168      38.668  41.459  61.009  1.00  0.00           C  
ATOM   2770  HD2 ARG   168      39.381  42.058  60.443  1.00  0.00           H  
ATOM   2771  HD3 ARG   168      39.075  41.428  62.019  1.00  0.00           H  
ATOM   2772  NE  ARG   168      38.377  40.053  60.589  1.00  0.00           N  
ATOM   2773  HE  ARG   168      38.013  39.460  61.321  1.00  0.00           H  
ATOM   2774  CZ  ARG   168      38.313  39.598  59.354  1.00  0.00           C  
ATOM   2775  NH1 ARG   168      38.703  40.191  58.299  1.00  0.00           N  
ATOM   2776 HH11 ARG   168      39.061  41.115  58.493  1.00  0.00           H  
ATOM   2777 HH12 ARG   168      38.584  39.804  57.374  1.00  0.00           H  
ATOM   2778  NH2 ARG   168      37.770  38.393  59.255  1.00  0.00           N  
ATOM   2779 HH21 ARG   168      37.632  37.817  60.073  1.00  0.00           H  
ATOM   2780 HH22 ARG   168      37.768  37.928  58.359  1.00  0.00           H  
ATOM   2781  C   ARG   168      36.820  45.279  63.470  1.00  0.00           C  
ATOM   2782  O   ARG   168      37.124  46.471  63.244  1.00  0.00           O  
ATOM   2783  N   GLU   169      36.665  44.748  64.676  1.00  0.00           N  
ATOM   2784  H   GLU   169      36.304  43.804  64.679  1.00  0.00           H  
ATOM   2785  CA  GLU   169      36.955  45.345  65.952  1.00  0.00           C  
ATOM   2786  HA  GLU   169      37.461  46.306  65.866  1.00  0.00           H  
ATOM   2787  CB  GLU   169      35.566  45.570  66.731  1.00  0.00           C  
ATOM   2788  HB2 GLU   169      35.132  44.635  67.085  1.00  0.00           H  
ATOM   2789  HB3 GLU   169      35.669  46.142  67.654  1.00  0.00           H  
ATOM   2790  CG  GLU   169      34.537  46.301  65.914  1.00  0.00           C  
ATOM   2791  HG2 GLU   169      35.117  47.036  65.356  1.00  0.00           H  
ATOM   2792  HG3 GLU   169      34.024  45.569  65.290  1.00  0.00           H  
ATOM   2793  CD  GLU   169      33.487  47.133  66.699  1.00  0.00           C  
ATOM   2794  OE1 GLU   169      32.777  48.019  66.157  1.00  0.00           O  
ATOM   2795  OE2 GLU   169      33.375  46.934  67.959  1.00  0.00           O  
ATOM   2796  C   GLU   169      37.918  44.603  66.862  1.00  0.00           C  
ATOM   2797  O   GLU   169      38.290  43.448  66.554  1.00  0.00           O  
ATOM   2798  N   ASP   170      38.135  45.071  68.108  1.00  0.00           N  
ATOM   2799  H   ASP   170      37.732  45.969  68.332  1.00  0.00           H  
ATOM   2800  CA  ASP   170      39.119  44.584  69.143  1.00  0.00           C  
ATOM   2801  HA  ASP   170      39.296  45.304  69.942  1.00  0.00           H  
ATOM   2802  CB  ASP   170      38.624  43.290  69.743  1.00  0.00           C  
ATOM   2803  HB2 ASP   170      38.894  42.542  68.997  1.00  0.00           H  
ATOM   2804  HB3 ASP   170      39.308  43.128  70.577  1.00  0.00           H  
ATOM   2805  CG  ASP   170      37.194  43.268  70.305  1.00  0.00           C  
ATOM   2806  OD1 ASP   170      36.740  44.278  70.931  1.00  0.00           O  
ATOM   2807  OD2 ASP   170      36.550  42.235  70.085  1.00  0.00           O  
ATOM   2808  C   ASP   170      40.488  44.446  68.433  1.00  0.00           C  
ATOM   2809  O   ASP   170      41.216  43.543  68.815  1.00  0.00           O  
ATOM   2810  N   LYS   171      40.775  45.287  67.462  1.00  0.00           N  
ATOM   2811  H   LYS   171      40.139  46.024  67.192  1.00  0.00           H  
ATOM   2812  CA  LYS   171      42.063  45.509  66.815  1.00  0.00           C  
ATOM   2813  HA  LYS   171      42.363  44.570  66.352  1.00  0.00           H  
ATOM   2814  CB  LYS   171      41.979  46.656  65.752  1.00  0.00           C  
ATOM   2815  HB2 LYS   171      41.184  46.558  65.013  1.00  0.00           H  
ATOM   2816  HB3 LYS   171      41.819  47.571  66.322  1.00  0.00           H  
ATOM   2817  CG  LYS   171      43.246  46.784  64.953  1.00  0.00           C  
ATOM   2818  HG2 LYS   171      42.992  47.500  64.172  1.00  0.00           H  
ATOM   2819  HG3 LYS   171      44.039  47.161  65.600  1.00  0.00           H  
ATOM   2820  CD  LYS   171      43.722  45.552  64.156  1.00  0.00           C  
ATOM   2821  HD2 LYS   171      43.960  44.725  64.825  1.00  0.00           H  
ATOM   2822  HD3 LYS   171      42.972  45.262  63.420  1.00  0.00           H  
ATOM   2823  CE  LYS   171      45.047  45.607  63.427  1.00  0.00           C  
ATOM   2824  HE2 LYS   171      45.800  45.951  64.136  1.00  0.00           H  
ATOM   2825  HE3 LYS   171      45.314  44.598  63.114  1.00  0.00           H  
ATOM   2826  NZ  LYS   171      44.915  46.387  62.189  1.00  0.00           N  
ATOM   2827  HZ1 LYS   171      45.823  46.403  61.748  1.00  0.00           H  
ATOM   2828  HZ2 LYS   171      44.227  45.894  61.637  1.00  0.00           H  
ATOM   2829  HZ3 LYS   171      44.660  47.352  62.348  1.00  0.00           H  
ATOM   2830  C   LYS   171      43.000  46.028  67.957  1.00  0.00           C  
ATOM   2831  O   LYS   171      42.618  46.908  68.732  1.00  0.00           O  
ATOM   2832  N   ASN   172      44.269  45.497  68.061  1.00  0.00           N  
ATOM   2833  H   ASN   172      44.510  44.677  67.524  1.00  0.00           H  
ATOM   2834  CA  ASN   172      45.365  46.030  68.934  1.00  0.00           C  
ATOM   2835  HA  ASN   172      44.832  46.525  69.747  1.00  0.00           H  
ATOM   2836  CB  ASN   172      46.174  44.858  69.602  1.00  0.00           C  
ATOM   2837  HB2 ASN   172      46.776  44.303  68.883  1.00  0.00           H  
ATOM   2838  HB3 ASN   172      46.913  45.271  70.288  1.00  0.00           H  
ATOM   2839  CG  ASN   172      45.324  43.959  70.485  1.00  0.00           C  
ATOM   2840  OD1 ASN   172      44.755  44.341  71.490  1.00  0.00           O  
ATOM   2841  ND2 ASN   172      45.258  42.671  70.062  1.00  0.00           N  
ATOM   2842 HD21 ASN   172      44.527  42.169  70.545  1.00  0.00           H  
ATOM   2843 HD22 ASN   172      45.684  42.277  69.235  1.00  0.00           H  
ATOM   2844  C   ASN   172      46.147  47.079  68.105  1.00  0.00           C  
ATOM   2845  O   ASN   172      46.496  46.747  66.947  1.00  0.00           O  
ATOM   2846  N   LEU   173      46.645  48.132  68.751  1.00  0.00           N  
ATOM   2847  H   LEU   173      46.346  48.320  69.697  1.00  0.00           H  
ATOM   2848  CA  LEU   173      47.452  49.130  68.111  1.00  0.00           C  
ATOM   2849  HA  LEU   173      47.021  49.411  67.149  1.00  0.00           H  
ATOM   2850  CB  LEU   173      47.411  50.352  69.052  1.00  0.00           C  
ATOM   2851  HB2 LEU   173      46.382  50.399  69.410  1.00  0.00           H  
ATOM   2852  HB3 LEU   173      47.905  50.253  70.018  1.00  0.00           H  
ATOM   2853  CG  LEU   173      47.968  51.780  68.519  1.00  0.00           C  
ATOM   2854  HG  LEU   173      47.665  51.857  67.475  1.00  0.00           H  
ATOM   2855  CD1 LEU   173      47.267  52.892  69.231  1.00  0.00           C  
ATOM   2856 HD11 LEU   173      46.188  52.851  69.079  1.00  0.00           H  
ATOM   2857 HD12 LEU   173      47.312  52.636  70.290  1.00  0.00           H  
ATOM   2858 HD13 LEU   173      47.698  53.890  69.161  1.00  0.00           H  
ATOM   2859  CD2 LEU   173      49.505  51.886  68.535  1.00  0.00           C  
ATOM   2860 HD21 LEU   173      49.787  51.972  69.584  1.00  0.00           H  
ATOM   2861 HD22 LEU   173      49.871  50.939  68.137  1.00  0.00           H  
ATOM   2862 HD23 LEU   173      50.047  52.703  68.059  1.00  0.00           H  
ATOM   2863  C   LEU   173      48.886  48.587  67.980  1.00  0.00           C  
ATOM   2864  O   LEU   173      49.612  48.398  68.963  1.00  0.00           O  
ATOM   2865  N   THR   174      49.284  48.359  66.710  1.00  0.00           N  
ATOM   2866  H   THR   174      48.558  48.509  66.024  1.00  0.00           H  
ATOM   2867  CA  THR   174      50.585  47.757  66.427  1.00  0.00           C  
ATOM   2868  HA  THR   174      50.891  47.213  67.321  1.00  0.00           H  
ATOM   2869  CB  THR   174      50.479  46.683  65.365  1.00  0.00           C  
ATOM   2870  HB  THR   174      51.430  46.157  65.274  1.00  0.00           H  
ATOM   2871  CG2 THR   174      49.397  45.600  65.672  1.00  0.00           C  
ATOM   2872 HG21 THR   174      49.543  45.038  66.594  1.00  0.00           H  
ATOM   2873 HG22 THR   174      48.391  45.981  65.497  1.00  0.00           H  
ATOM   2874 HG23 THR   174      49.433  44.855  64.876  1.00  0.00           H  
ATOM   2875  OG1 THR   174      50.204  47.071  64.020  1.00  0.00           O  
ATOM   2876  HG1 THR   174      50.518  46.406  63.403  1.00  0.00           H  
ATOM   2877  C   THR   174      51.681  48.684  65.906  1.00  0.00           C  
ATOM   2878  O   THR   174      52.861  48.535  66.122  1.00  0.00           O  
ATOM   2879  N   GLY   175      51.277  49.748  65.249  1.00  0.00           N  
ATOM   2880  H   GLY   175      50.291  49.936  65.131  1.00  0.00           H  
ATOM   2881  CA  GLY   175      52.211  50.878  64.966  1.00  0.00           C  
ATOM   2882  HA2 GLY   175      53.036  50.410  64.428  1.00  0.00           H  
ATOM   2883  HA3 GLY   175      51.839  51.676  64.324  1.00  0.00           H  
ATOM   2884  C   GLY   175      52.784  51.623  66.235  1.00  0.00           C  
ATOM   2885  O   GLY   175      52.362  51.331  67.392  1.00  0.00           O  
ATOM   2886  N   THR   176      53.711  52.541  66.057  1.00  0.00           N  
ATOM   2887  H   THR   176      54.114  52.720  65.149  1.00  0.00           H  
ATOM   2888  CA  THR   176      54.224  53.431  67.125  1.00  0.00           C  
ATOM   2889  HA  THR   176      54.495  52.708  67.895  1.00  0.00           H  
ATOM   2890  CB  THR   176      55.507  54.211  66.725  1.00  0.00           C  
ATOM   2891  HB  THR   176      55.860  54.716  67.624  1.00  0.00           H  
ATOM   2892  CG2 THR   176      56.576  53.174  66.288  1.00  0.00           C  
ATOM   2893 HG21 THR   176      56.138  52.537  65.520  1.00  0.00           H  
ATOM   2894 HG22 THR   176      57.410  53.798  65.966  1.00  0.00           H  
ATOM   2895 HG23 THR   176      56.872  52.508  67.099  1.00  0.00           H  
ATOM   2896  OG1 THR   176      55.324  55.063  65.667  1.00  0.00           O  
ATOM   2897  HG1 THR   176      54.566  54.849  65.118  1.00  0.00           H  
ATOM   2898  C   THR   176      53.172  54.405  67.664  1.00  0.00           C  
ATOM   2899  O   THR   176      52.650  55.117  66.852  1.00  0.00           O  
ATOM   2900  N   ALA   177      52.662  54.282  68.982  1.00  0.00           N  
ATOM   2901  H   ALA   177      53.004  53.553  69.592  1.00  0.00           H  
ATOM   2902  CA  ALA   177      51.453  54.940  69.516  1.00  0.00           C  
ATOM   2903  HA  ALA   177      50.587  54.661  68.916  1.00  0.00           H  
ATOM   2904  CB  ALA   177      51.272  54.400  70.919  1.00  0.00           C  
ATOM   2905  HB1 ALA   177      50.262  54.702  71.194  1.00  0.00           H  
ATOM   2906  HB2 ALA   177      51.327  53.313  70.986  1.00  0.00           H  
ATOM   2907  HB3 ALA   177      51.966  54.844  71.632  1.00  0.00           H  
ATOM   2908  C   ALA   177      51.588  56.444  69.486  1.00  0.00           C  
ATOM   2909  O   ALA   177      50.667  57.166  69.405  1.00  0.00           O  
ATOM   2910  N   ARG   178      52.836  56.975  69.391  1.00  0.00           N  
ATOM   2911  H   ARG   178      53.627  56.358  69.511  1.00  0.00           H  
ATOM   2912  CA  ARG   178      53.220  58.436  69.184  1.00  0.00           C  
ATOM   2913  HA  ARG   178      52.653  58.972  69.945  1.00  0.00           H  
ATOM   2914  CB  ARG   178      54.761  58.626  69.196  1.00  0.00           C  
ATOM   2915  HB2 ARG   178      55.055  58.081  70.093  1.00  0.00           H  
ATOM   2916  HB3 ARG   178      55.242  58.079  68.385  1.00  0.00           H  
ATOM   2917  CG  ARG   178      55.148  60.159  69.172  1.00  0.00           C  
ATOM   2918  HG2 ARG   178      54.887  60.553  68.190  1.00  0.00           H  
ATOM   2919  HG3 ARG   178      54.629  60.758  69.921  1.00  0.00           H  
ATOM   2920  CD  ARG   178      56.623  60.260  69.449  1.00  0.00           C  
ATOM   2921  HD2 ARG   178      57.170  59.860  68.595  1.00  0.00           H  
ATOM   2922  HD3 ARG   178      56.800  61.334  69.511  1.00  0.00           H  
ATOM   2923  NE  ARG   178      57.166  59.663  70.655  1.00  0.00           N  
ATOM   2924  HE  ARG   178      56.561  59.042  71.173  1.00  0.00           H  
ATOM   2925  CZ  ARG   178      58.323  59.930  71.214  1.00  0.00           C  
ATOM   2926  NH1 ARG   178      59.341  60.488  70.610  1.00  0.00           N  
ATOM   2927 HH11 ARG   178      59.211  60.779  69.651  1.00  0.00           H  
ATOM   2928 HH12 ARG   178      60.191  60.514  71.155  1.00  0.00           H  
ATOM   2929  NH2 ARG   178      58.514  59.421  72.401  1.00  0.00           N  
ATOM   2930 HH21 ARG   178      57.773  58.930  72.881  1.00  0.00           H  
ATOM   2931 HH22 ARG   178      59.406  59.566  72.853  1.00  0.00           H  
ATOM   2932  C   ARG   178      52.661  58.952  67.850  1.00  0.00           C  
ATOM   2933  O   ARG   178      52.175  60.092  67.828  1.00  0.00           O  
ATOM   2934  N   TYR   179      52.641  58.072  66.819  1.00  0.00           N  
ATOM   2935  H   TYR   179      53.012  57.147  66.982  1.00  0.00           H  
ATOM   2936  CA  TYR   179      52.219  58.438  65.417  1.00  0.00           C  
ATOM   2937  HA  TYR   179      52.074  59.514  65.325  1.00  0.00           H  
ATOM   2938  CB  TYR   179      53.350  57.982  64.538  1.00  0.00           C  
ATOM   2939  HB2 TYR   179      53.704  56.967  64.715  1.00  0.00           H  
ATOM   2940  HB3 TYR   179      52.993  57.997  63.508  1.00  0.00           H  
ATOM   2941  CG  TYR   179      54.466  58.967  64.656  1.00  0.00           C  
ATOM   2942  CD1 TYR   179      54.228  60.280  64.181  1.00  0.00           C  
ATOM   2943  HD1 TYR   179      53.256  60.535  63.785  1.00  0.00           H  
ATOM   2944  CE1 TYR   179      55.187  61.317  64.401  1.00  0.00           C  
ATOM   2945  HE1 TYR   179      55.002  62.350  64.145  1.00  0.00           H  
ATOM   2946  CZ  TYR   179      56.356  61.017  65.166  1.00  0.00           C  
ATOM   2947  OH  TYR   179      57.179  62.034  65.332  1.00  0.00           O  
ATOM   2948  HH  TYR   179      58.086  61.834  65.091  1.00  0.00           H  
ATOM   2949  CE2 TYR   179      56.532  59.674  65.651  1.00  0.00           C  
ATOM   2950  HE2 TYR   179      57.476  59.461  66.130  1.00  0.00           H  
ATOM   2951  CD2 TYR   179      55.608  58.700  65.448  1.00  0.00           C  
ATOM   2952  HD2 TYR   179      55.776  57.703  65.828  1.00  0.00           H  
ATOM   2953  C   TYR   179      50.928  57.781  64.881  1.00  0.00           C  
ATOM   2954  O   TYR   179      50.422  58.208  63.865  1.00  0.00           O  
ATOM   2955  N   ALA   180      50.390  56.743  65.534  1.00  0.00           N  
ATOM   2956  H   ALA   180      50.991  56.205  66.142  1.00  0.00           H  
ATOM   2957  CA  ALA   180      49.191  55.875  65.179  1.00  0.00           C  
ATOM   2958  HA  ALA   180      49.381  55.519  64.166  1.00  0.00           H  
ATOM   2959  CB  ALA   180      49.218  54.735  66.141  1.00  0.00           C  
ATOM   2960  HB1 ALA   180      50.193  54.251  66.091  1.00  0.00           H  
ATOM   2961  HB2 ALA   180      49.166  55.057  67.181  1.00  0.00           H  
ATOM   2962  HB3 ALA   180      48.374  54.056  66.021  1.00  0.00           H  
ATOM   2963  C   ALA   180      47.846  56.675  65.148  1.00  0.00           C  
ATOM   2964  O   ALA   180      47.749  57.755  65.757  1.00  0.00           O  
ATOM   2965  N   SER   181      46.792  56.157  64.489  1.00  0.00           N  
ATOM   2966  H   SER   181      46.894  55.253  64.050  1.00  0.00           H  
ATOM   2967  CA  SER   181      45.471  56.732  64.336  1.00  0.00           C  
ATOM   2968  HA  SER   181      45.613  57.795  64.143  1.00  0.00           H  
ATOM   2969  CB  SER   181      44.885  55.988  63.109  1.00  0.00           C  
ATOM   2970  HB2 SER   181      43.875  56.386  63.020  1.00  0.00           H  
ATOM   2971  HB3 SER   181      45.471  56.122  62.200  1.00  0.00           H  
ATOM   2972  OG  SER   181      44.763  54.600  63.389  1.00  0.00           O  
ATOM   2973  HG  SER   181      44.499  54.119  62.601  1.00  0.00           H  
ATOM   2974  C   SER   181      44.525  56.550  65.561  1.00  0.00           C  
ATOM   2975  O   SER   181      44.821  55.841  66.505  1.00  0.00           O  
ATOM   2976  N   ILE   182      43.425  57.378  65.572  1.00  0.00           N  
ATOM   2977  H   ILE   182      43.290  58.055  64.835  1.00  0.00           H  
ATOM   2978  CA  ILE   182      42.430  57.301  66.601  1.00  0.00           C  
ATOM   2979  HA  ILE   182      43.009  57.168  67.515  1.00  0.00           H  
ATOM   2980  CB  ILE   182      41.537  58.645  66.725  1.00  0.00           C  
ATOM   2981  HB  ILE   182      41.313  58.867  65.681  1.00  0.00           H  
ATOM   2982  CG2 ILE   182      40.218  58.530  67.546  1.00  0.00           C  
ATOM   2983 HG21 ILE   182      39.511  57.853  67.066  1.00  0.00           H  
ATOM   2984 HG22 ILE   182      40.349  58.037  68.509  1.00  0.00           H  
ATOM   2985 HG23 ILE   182      39.774  59.521  67.648  1.00  0.00           H  
ATOM   2986  CG1 ILE   182      42.321  59.794  67.457  1.00  0.00           C  
ATOM   2987 HG12 ILE   182      42.335  59.671  68.540  1.00  0.00           H  
ATOM   2988 HG13 ILE   182      43.322  59.771  67.026  1.00  0.00           H  
ATOM   2989  CD1 ILE   182      41.808  61.255  67.195  1.00  0.00           C  
ATOM   2990 HD11 ILE   182      42.535  62.021  67.463  1.00  0.00           H  
ATOM   2991 HD12 ILE   182      41.745  61.436  66.122  1.00  0.00           H  
ATOM   2992 HD13 ILE   182      40.840  61.458  67.652  1.00  0.00           H  
ATOM   2993  C   ILE   182      41.547  56.036  66.352  1.00  0.00           C  
ATOM   2994  O   ILE   182      40.991  55.553  67.299  1.00  0.00           O  
ATOM   2995  N   ASN   183      41.503  55.455  65.171  1.00  0.00           N  
ATOM   2996  H   ASN   183      41.943  55.987  64.434  1.00  0.00           H  
ATOM   2997  CA  ASN   183      40.762  54.265  64.851  1.00  0.00           C  
ATOM   2998  HA  ASN   183      39.702  54.495  64.961  1.00  0.00           H  
ATOM   2999  CB  ASN   183      40.790  53.969  63.380  1.00  0.00           C  
ATOM   3000  HB2 ASN   183      41.823  53.642  63.260  1.00  0.00           H  
ATOM   3001  HB3 ASN   183      40.232  53.123  62.977  1.00  0.00           H  
ATOM   3002  CG  ASN   183      40.532  55.165  62.459  1.00  0.00           C  
ATOM   3003  OD1 ASN   183      39.610  55.925  62.604  1.00  0.00           O  
ATOM   3004  ND2 ASN   183      41.375  55.398  61.531  1.00  0.00           N  
ATOM   3005 HD21 ASN   183      41.382  56.266  61.014  1.00  0.00           H  
ATOM   3006 HD22 ASN   183      42.021  54.686  61.221  1.00  0.00           H  
ATOM   3007  C   ASN   183      41.309  53.067  65.646  1.00  0.00           C  
ATOM   3008  O   ASN   183      40.582  52.310  66.337  1.00  0.00           O  
ATOM   3009  N   ALA   184      42.701  52.851  65.600  1.00  0.00           N  
ATOM   3010  H   ALA   184      43.224  53.390  64.925  1.00  0.00           H  
ATOM   3011  CA  ALA   184      43.468  51.911  66.447  1.00  0.00           C  
ATOM   3012  HA  ALA   184      43.242  50.889  66.144  1.00  0.00           H  
ATOM   3013  CB  ALA   184      45.005  51.962  66.153  1.00  0.00           C  
ATOM   3014  HB1 ALA   184      45.562  51.149  66.620  1.00  0.00           H  
ATOM   3015  HB2 ALA   184      45.135  51.835  65.078  1.00  0.00           H  
ATOM   3016  HB3 ALA   184      45.464  52.925  66.380  1.00  0.00           H  
ATOM   3017  C   ALA   184      43.179  52.045  67.973  1.00  0.00           C  
ATOM   3018  O   ALA   184      43.670  51.212  68.827  1.00  0.00           O  
ATOM   3019  N   HIE   185      42.696  53.212  68.401  1.00  0.00           N  
ATOM   3020  H   HIE   185      42.381  53.819  67.658  1.00  0.00           H  
ATOM   3021  CA  HIE   185      42.391  53.441  69.844  1.00  0.00           C  
ATOM   3022  HA  HIE   185      42.992  52.798  70.487  1.00  0.00           H  
ATOM   3023  CB  HIE   185      42.699  54.906  70.178  1.00  0.00           C  
ATOM   3024  HB2 HIE   185      43.729  55.168  69.939  1.00  0.00           H  
ATOM   3025  HB3 HIE   185      41.981  55.592  69.729  1.00  0.00           H  
ATOM   3026  CG  HIE   185      42.576  55.028  71.679  1.00  0.00           C  
ATOM   3027  ND1 HIE   185      43.318  54.347  72.619  1.00  0.00           N  
ATOM   3028  CE1 HIE   185      42.976  54.829  73.849  1.00  0.00           C  
ATOM   3029  HE1 HIE   185      43.381  54.454  74.777  1.00  0.00           H  
ATOM   3030  NE2 HIE   185      41.853  55.622  73.710  1.00  0.00           N  
ATOM   3031  HE2 HIE   185      41.273  56.081  74.398  1.00  0.00           H  
ATOM   3032  CD2 HIE   185      41.707  55.889  72.338  1.00  0.00           C  
ATOM   3033  HD2 HIE   185      41.031  56.633  71.942  1.00  0.00           H  
ATOM   3034  C   HIE   185      40.888  53.133  70.265  1.00  0.00           C  
ATOM   3035  O   HIE   185      40.545  52.435  71.216  1.00  0.00           O  
ATOM   3036  N   LEU   186      40.026  53.505  69.333  1.00  0.00           N  
ATOM   3037  H   LEU   186      40.369  54.165  68.650  1.00  0.00           H  
ATOM   3038  CA  LEU   186      38.663  53.000  69.174  1.00  0.00           C  
ATOM   3039  HA  LEU   186      38.333  52.872  70.205  1.00  0.00           H  
ATOM   3040  CB  LEU   186      37.731  53.956  68.407  1.00  0.00           C  
ATOM   3041  HB2 LEU   186      38.038  54.046  67.365  1.00  0.00           H  
ATOM   3042  HB3 LEU   186      36.727  53.531  68.433  1.00  0.00           H  
ATOM   3043  CG  LEU   186      37.660  55.443  68.964  1.00  0.00           C  
ATOM   3044  HG  LEU   186      38.624  55.936  68.839  1.00  0.00           H  
ATOM   3045  CD1 LEU   186      36.725  56.375  68.167  1.00  0.00           C  
ATOM   3046 HD11 LEU   186      36.698  56.131  67.105  1.00  0.00           H  
ATOM   3047 HD12 LEU   186      35.724  56.111  68.507  1.00  0.00           H  
ATOM   3048 HD13 LEU   186      36.989  57.398  68.438  1.00  0.00           H  
ATOM   3049  CD2 LEU   186      37.317  55.620  70.458  1.00  0.00           C  
ATOM   3050 HD21 LEU   186      36.280  55.294  70.542  1.00  0.00           H  
ATOM   3051 HD22 LEU   186      37.946  54.999  71.096  1.00  0.00           H  
ATOM   3052 HD23 LEU   186      37.445  56.685  70.647  1.00  0.00           H  
ATOM   3053  C   LEU   186      38.595  51.531  68.677  1.00  0.00           C  
ATOM   3054  O   LEU   186      37.606  50.878  68.579  1.00  0.00           O  
ATOM   3055  N   GLY   187      39.734  50.795  68.578  1.00  0.00           N  
ATOM   3056  H   GLY   187      40.551  51.384  68.650  1.00  0.00           H  
ATOM   3057  CA  GLY   187      39.741  49.327  68.417  1.00  0.00           C  
ATOM   3058  HA2 GLY   187      40.785  49.098  68.629  1.00  0.00           H  
ATOM   3059  HA3 GLY   187      39.155  48.879  69.219  1.00  0.00           H  
ATOM   3060  C   GLY   187      39.315  48.911  66.988  1.00  0.00           C  
ATOM   3061  O   GLY   187      39.021  47.721  66.828  1.00  0.00           O  
ATOM   3062  N   ILE   188      39.116  49.879  66.109  1.00  0.00           N  
ATOM   3063  H   ILE   188      39.350  50.831  66.350  1.00  0.00           H  
ATOM   3064  CA  ILE   188      38.681  49.605  64.718  1.00  0.00           C  
ATOM   3065  HA  ILE   188      37.919  48.828  64.783  1.00  0.00           H  
ATOM   3066  CB  ILE   188      37.853  50.785  64.145  1.00  0.00           C  
ATOM   3067  HB  ILE   188      38.513  51.551  63.739  1.00  0.00           H  
ATOM   3068  CG2 ILE   188      36.912  50.296  62.995  1.00  0.00           C  
ATOM   3069 HG21 ILE   188      36.327  49.415  63.258  1.00  0.00           H  
ATOM   3070 HG22 ILE   188      36.026  50.918  62.865  1.00  0.00           H  
ATOM   3071 HG23 ILE   188      37.498  50.072  62.104  1.00  0.00           H  
ATOM   3072  CG1 ILE   188      36.995  51.628  65.207  1.00  0.00           C  
ATOM   3073 HG12 ILE   188      37.660  52.226  65.829  1.00  0.00           H  
ATOM   3074 HG13 ILE   188      36.355  52.343  64.689  1.00  0.00           H  
ATOM   3075  CD1 ILE   188      36.005  50.721  65.993  1.00  0.00           C  
ATOM   3076 HD11 ILE   188      35.357  51.288  66.661  1.00  0.00           H  
ATOM   3077 HD12 ILE   188      35.320  50.142  65.374  1.00  0.00           H  
ATOM   3078 HD13 ILE   188      36.528  50.018  66.641  1.00  0.00           H  
ATOM   3079  C   ILE   188      39.833  49.166  63.785  1.00  0.00           C  
ATOM   3080  O   ILE   188      40.923  49.696  63.973  1.00  0.00           O  
ATOM   3081  N   GLU   189      39.560  48.343  62.817  1.00  0.00           N  
ATOM   3082  H   GLU   189      38.717  47.812  62.985  1.00  0.00           H  
ATOM   3083  CA  GLU   189      40.503  47.849  61.799  1.00  0.00           C  
ATOM   3084  HA  GLU   189      41.379  47.435  62.299  1.00  0.00           H  
ATOM   3085  CB  GLU   189      39.719  46.731  61.023  1.00  0.00           C  
ATOM   3086  HB2 GLU   189      39.738  45.808  61.601  1.00  0.00           H  
ATOM   3087  HB3 GLU   189      38.721  47.067  60.743  1.00  0.00           H  
ATOM   3088  CG  GLU   189      40.461  46.277  59.778  1.00  0.00           C  
ATOM   3089  HG2 GLU   189      39.798  45.591  59.250  1.00  0.00           H  
ATOM   3090  HG3 GLU   189      40.642  47.158  59.162  1.00  0.00           H  
ATOM   3091  CD  GLU   189      41.739  45.541  60.120  1.00  0.00           C  
ATOM   3092  OE1 GLU   189      42.757  46.251  60.229  1.00  0.00           O  
ATOM   3093  OE2 GLU   189      41.650  44.279  60.291  1.00  0.00           O  
ATOM   3094  C   GLU   189      41.044  48.958  60.813  1.00  0.00           C  
ATOM   3095  O   GLU   189      40.316  49.934  60.573  1.00  0.00           O  
ATOM   3096  N   GLN   190      42.272  48.927  60.300  1.00  0.00           N  
ATOM   3097  H   GLN   190      42.764  48.055  60.170  1.00  0.00           H  
ATOM   3098  CA  GLN   190      42.865  50.039  59.550  1.00  0.00           C  
ATOM   3099  HA  GLN   190      42.393  50.963  59.883  1.00  0.00           H  
ATOM   3100  CB  GLN   190      44.387  50.154  59.768  1.00  0.00           C  
ATOM   3101  HB2 GLN   190      44.772  49.140  59.665  1.00  0.00           H  
ATOM   3102  HB3 GLN   190      44.868  50.865  59.096  1.00  0.00           H  
ATOM   3103  CG  GLN   190      45.018  50.627  61.124  1.00  0.00           C  
ATOM   3104  HG2 GLN   190      45.941  50.085  61.329  1.00  0.00           H  
ATOM   3105  HG3 GLN   190      45.373  51.655  61.050  1.00  0.00           H  
ATOM   3106  CD  GLN   190      44.111  50.267  62.279  1.00  0.00           C  
ATOM   3107  OE1 GLN   190      44.085  49.125  62.689  1.00  0.00           O  
ATOM   3108  NE2 GLN   190      43.311  51.127  62.881  1.00  0.00           N  
ATOM   3109 HE21 GLN   190      42.610  50.702  63.470  1.00  0.00           H  
ATOM   3110 HE22 GLN   190      43.201  52.029  62.441  1.00  0.00           H  
ATOM   3111  C   GLN   190      42.516  50.013  58.084  1.00  0.00           C  
ATOM   3112  O   GLN   190      42.172  48.955  57.529  1.00  0.00           O  
ATOM   3113  N   SER   191      42.426  51.181  57.477  1.00  0.00           N  
ATOM   3114  H   SER   191      42.725  51.970  58.033  1.00  0.00           H  
ATOM   3115  CA  SER   191      42.079  51.394  56.107  1.00  0.00           C  
ATOM   3116  HA  SER   191      42.265  50.463  55.572  1.00  0.00           H  
ATOM   3117  CB  SER   191      40.620  51.857  56.103  1.00  0.00           C  
ATOM   3118  HB2 SER   191      40.034  51.407  56.905  1.00  0.00           H  
ATOM   3119  HB3 SER   191      40.584  52.946  56.136  1.00  0.00           H  
ATOM   3120  OG  SER   191      40.023  51.567  54.886  1.00  0.00           O  
ATOM   3121  HG  SER   191      39.085  51.757  54.956  1.00  0.00           H  
ATOM   3122  C   SER   191      42.979  52.391  55.418  1.00  0.00           C  
ATOM   3123  O   SER   191      44.128  52.648  55.891  1.00  0.00           O  
ATOM   3124  N   ARG   192      42.542  53.031  54.320  1.00  0.00           N  
ATOM   3125  H   ARG   192      41.718  52.583  53.947  1.00  0.00           H  
ATOM   3126  CA  ARG   192      43.250  54.126  53.657  1.00  0.00           C  
ATOM   3127  HA  ARG   192      44.294  53.815  53.623  1.00  0.00           H  
ATOM   3128  CB  ARG   192      42.629  54.354  52.228  1.00  0.00           C  
ATOM   3129  HB2 ARG   192      41.551  54.390  52.386  1.00  0.00           H  
ATOM   3130  HB3 ARG   192      42.926  55.302  51.778  1.00  0.00           H  
ATOM   3131  CG  ARG   192      42.996  53.163  51.350  1.00  0.00           C  
ATOM   3132  HG2 ARG   192      44.085  53.183  51.290  1.00  0.00           H  
ATOM   3133  HG3 ARG   192      42.669  52.198  51.738  1.00  0.00           H  
ATOM   3134  CD  ARG   192      42.371  53.516  49.970  1.00  0.00           C  
ATOM   3135  HD2 ARG   192      42.746  54.530  49.827  1.00  0.00           H  
ATOM   3136  HD3 ARG   192      42.831  52.796  49.294  1.00  0.00           H  
ATOM   3137  NE  ARG   192      40.891  53.493  49.983  1.00  0.00           N  
ATOM   3138  HE  ARG   192      40.400  53.000  50.715  1.00  0.00           H  
ATOM   3139  CZ  ARG   192      40.287  53.506  48.833  1.00  0.00           C  
ATOM   3140  NH1 ARG   192      40.839  53.687  47.667  1.00  0.00           N  
ATOM   3141 HH11 ARG   192      41.728  54.141  47.512  1.00  0.00           H  
ATOM   3142 HH12 ARG   192      40.276  53.745  46.831  1.00  0.00           H  
ATOM   3143  NH2 ARG   192      38.972  53.187  48.844  1.00  0.00           N  
ATOM   3144 HH21 ARG   192      38.449  53.185  49.708  1.00  0.00           H  
ATOM   3145 HH22 ARG   192      38.443  53.220  47.985  1.00  0.00           H  
ATOM   3146  C   ARG   192      43.338  55.463  54.494  1.00  0.00           C  
ATOM   3147  O   ARG   192      44.344  56.136  54.396  1.00  0.00           O  
ATOM   3148  N   ARG   193      42.378  55.866  55.232  1.00  0.00           N  
ATOM   3149  H   ARG   193      41.464  55.455  55.103  1.00  0.00           H  
ATOM   3150  CA  ARG   193      42.328  56.984  56.134  1.00  0.00           C  
ATOM   3151  HA  ARG   193      42.637  57.824  55.512  1.00  0.00           H  
ATOM   3152  CB  ARG   193      40.946  57.119  56.780  1.00  0.00           C  
ATOM   3153  HB2 ARG   193      41.030  57.999  57.418  1.00  0.00           H  
ATOM   3154  HB3 ARG   193      40.218  57.322  55.995  1.00  0.00           H  
ATOM   3155  CG  ARG   193      40.503  55.857  57.502  1.00  0.00           C  
ATOM   3156  HG2 ARG   193      40.432  54.960  56.888  1.00  0.00           H  
ATOM   3157  HG3 ARG   193      41.179  55.612  58.322  1.00  0.00           H  
ATOM   3158  CD  ARG   193      39.152  56.181  58.206  1.00  0.00           C  
ATOM   3159  HD2 ARG   193      39.337  57.059  58.825  1.00  0.00           H  
ATOM   3160  HD3 ARG   193      38.423  56.362  57.416  1.00  0.00           H  
ATOM   3161  NE  ARG   193      38.638  55.059  59.074  1.00  0.00           N  
ATOM   3162  HE  ARG   193      39.301  54.362  59.381  1.00  0.00           H  
ATOM   3163  CZ  ARG   193      37.439  55.018  59.640  1.00  0.00           C  
ATOM   3164  NH1 ARG   193      36.523  55.932  59.490  1.00  0.00           N  
ATOM   3165 HH11 ARG   193      36.634  56.556  58.703  1.00  0.00           H  
ATOM   3166 HH12 ARG   193      35.681  55.929  60.047  1.00  0.00           H  
ATOM   3167  NH2 ARG   193      37.060  54.012  60.408  1.00  0.00           N  
ATOM   3168 HH21 ARG   193      37.781  53.314  60.520  1.00  0.00           H  
ATOM   3169 HH22 ARG   193      36.120  53.880  60.756  1.00  0.00           H  
ATOM   3170  C   ARG   193      43.379  56.927  57.285  1.00  0.00           C  
ATOM   3171  O   ARG   193      43.923  57.940  57.584  1.00  0.00           O  
ATOM   3172  N   ASP   194      43.692  55.755  57.744  1.00  0.00           N  
ATOM   3173  H   ASP   194      43.140  54.947  57.491  1.00  0.00           H  
ATOM   3174  CA  ASP   194      44.679  55.656  58.845  1.00  0.00           C  
ATOM   3175  HA  ASP   194      44.299  56.363  59.583  1.00  0.00           H  
ATOM   3176  CB  ASP   194      44.749  54.180  59.327  1.00  0.00           C  
ATOM   3177  HB2 ASP   194      44.877  53.581  58.425  1.00  0.00           H  
ATOM   3178  HB3 ASP   194      45.559  54.105  60.052  1.00  0.00           H  
ATOM   3179  CG  ASP   194      43.578  53.623  60.068  1.00  0.00           C  
ATOM   3180  OD1 ASP   194      42.527  53.528  59.366  1.00  0.00           O  
ATOM   3181  OD2 ASP   194      43.488  53.532  61.329  1.00  0.00           O  
ATOM   3182  C   ASP   194      46.049  56.124  58.443  1.00  0.00           C  
ATOM   3183  O   ASP   194      46.670  56.914  59.163  1.00  0.00           O  
ATOM   3184  N   ASP   195      46.558  55.796  57.293  1.00  0.00           N  
ATOM   3185  H   ASP   195      46.055  55.213  56.639  1.00  0.00           H  
ATOM   3186  CA  ASP   195      47.832  56.326  56.821  1.00  0.00           C  
ATOM   3187  HA  ASP   195      48.624  56.211  57.562  1.00  0.00           H  
ATOM   3188  CB  ASP   195      48.175  55.679  55.416  1.00  0.00           C  
ATOM   3189  HB2 ASP   195      47.352  55.919  54.743  1.00  0.00           H  
ATOM   3190  HB3 ASP   195      49.020  56.214  54.983  1.00  0.00           H  
ATOM   3191  CG  ASP   195      48.545  54.155  55.465  1.00  0.00           C  
ATOM   3192  OD1 ASP   195      48.679  53.612  56.546  1.00  0.00           O  
ATOM   3193  OD2 ASP   195      48.552  53.421  54.417  1.00  0.00           O  
ATOM   3194  C   ASP   195      47.753  57.850  56.565  1.00  0.00           C  
ATOM   3195  O   ASP   195      48.647  58.654  56.848  1.00  0.00           O  
ATOM   3196  N   MET   196      46.582  58.293  56.065  1.00  0.00           N  
ATOM   3197  H   MET   196      45.846  57.602  56.025  1.00  0.00           H  
ATOM   3198  CA  MET   196      46.358  59.747  55.893  1.00  0.00           C  
ATOM   3199  HA  MET   196      47.183  60.136  55.296  1.00  0.00           H  
ATOM   3200  CB  MET   196      45.079  60.054  55.099  1.00  0.00           C  
ATOM   3201  HB2 MET   196      44.217  59.715  55.674  1.00  0.00           H  
ATOM   3202  HB3 MET   196      44.947  61.116  54.894  1.00  0.00           H  
ATOM   3203  CG  MET   196      44.981  59.380  53.742  1.00  0.00           C  
ATOM   3204  HG2 MET   196      45.882  58.791  53.571  1.00  0.00           H  
ATOM   3205  HG3 MET   196      44.104  58.744  53.619  1.00  0.00           H  
ATOM   3206  SD  MET   196      45.019  60.592  52.379  1.00  0.00           S  
ATOM   3207  CE  MET   196      46.734  61.335  52.412  1.00  0.00           C  
ATOM   3208  HE1 MET   196      46.921  61.859  53.350  1.00  0.00           H  
ATOM   3209  HE2 MET   196      47.483  60.549  52.313  1.00  0.00           H  
ATOM   3210  HE3 MET   196      46.750  62.190  51.736  1.00  0.00           H  
ATOM   3211  C   MET   196      46.332  60.492  57.181  1.00  0.00           C  
ATOM   3212  O   MET   196      47.025  61.470  57.387  1.00  0.00           O  
ATOM   3213  N   GLU   197      45.603  60.042  58.191  1.00  0.00           N  
ATOM   3214  H   GLU   197      45.018  59.223  58.107  1.00  0.00           H  
ATOM   3215  CA  GLU   197      45.504  60.672  59.580  1.00  0.00           C  
ATOM   3216  HA  GLU   197      45.301  61.740  59.501  1.00  0.00           H  
ATOM   3217  CB  GLU   197      44.379  59.918  60.386  1.00  0.00           C  
ATOM   3218  HB2 GLU   197      43.478  59.940  59.774  1.00  0.00           H  
ATOM   3219  HB3 GLU   197      44.753  58.913  60.581  1.00  0.00           H  
ATOM   3220  CG  GLU   197      44.191  60.521  61.757  1.00  0.00           C  
ATOM   3221  HG2 GLU   197      45.177  60.585  62.218  1.00  0.00           H  
ATOM   3222  HG3 GLU   197      43.696  61.489  61.675  1.00  0.00           H  
ATOM   3223  CD  GLU   197      43.452  59.603  62.688  1.00  0.00           C  
ATOM   3224  OE1 GLU   197      43.723  59.573  63.907  1.00  0.00           O  
ATOM   3225  OE2 GLU   197      42.583  58.817  62.321  1.00  0.00           O  
ATOM   3226  C   GLU   197      46.916  60.606  60.224  1.00  0.00           C  
ATOM   3227  O   GLU   197      47.356  61.605  60.773  1.00  0.00           O  
ATOM   3228  N   SER   198      47.633  59.548  59.977  1.00  0.00           N  
ATOM   3229  H   SER   198      47.261  58.720  59.534  1.00  0.00           H  
ATOM   3230  CA  SER   198      48.882  59.377  60.726  1.00  0.00           C  
ATOM   3231  HA  SER   198      48.820  59.739  61.752  1.00  0.00           H  
ATOM   3232  CB  SER   198      49.396  57.979  60.769  1.00  0.00           C  
ATOM   3233  HB2 SER   198      49.658  57.630  59.770  1.00  0.00           H  
ATOM   3234  HB3 SER   198      50.348  57.932  61.297  1.00  0.00           H  
ATOM   3235  OG  SER   198      48.384  57.249  61.439  1.00  0.00           O  
ATOM   3236  HG  SER   198      47.803  56.992  60.719  1.00  0.00           H  
ATOM   3237  C   SER   198      50.028  60.170  60.130  1.00  0.00           C  
ATOM   3238  O   SER   198      50.829  60.627  60.888  1.00  0.00           O  
ATOM   3239  N   LEU   199      50.007  60.455  58.824  1.00  0.00           N  
ATOM   3240  H   LEU   199      49.434  59.859  58.244  1.00  0.00           H  
ATOM   3241  CA  LEU   199      50.766  61.479  58.100  1.00  0.00           C  
ATOM   3242  HA  LEU   199      51.812  61.446  58.406  1.00  0.00           H  
ATOM   3243  CB  LEU   199      50.537  61.294  56.639  1.00  0.00           C  
ATOM   3244  HB2 LEU   199      50.804  60.303  56.271  1.00  0.00           H  
ATOM   3245  HB3 LEU   199      49.460  61.375  56.494  1.00  0.00           H  
ATOM   3246  CG  LEU   199      51.010  62.388  55.697  1.00  0.00           C  
ATOM   3247  HG  LEU   199      50.613  63.362  55.983  1.00  0.00           H  
ATOM   3248  CD1 LEU   199      52.540  62.369  55.582  1.00  0.00           C  
ATOM   3249 HD11 LEU   199      52.877  62.416  56.618  1.00  0.00           H  
ATOM   3250 HD12 LEU   199      53.026  61.430  55.319  1.00  0.00           H  
ATOM   3251 HD13 LEU   199      52.818  63.313  55.112  1.00  0.00           H  
ATOM   3252  CD2 LEU   199      50.535  62.178  54.250  1.00  0.00           C  
ATOM   3253 HD21 LEU   199      50.930  61.344  53.672  1.00  0.00           H  
ATOM   3254 HD22 LEU   199      49.455  62.039  54.302  1.00  0.00           H  
ATOM   3255 HD23 LEU   199      50.588  62.993  53.528  1.00  0.00           H  
ATOM   3256  C   LEU   199      50.472  62.972  58.539  1.00  0.00           C  
ATOM   3257  O   LEU   199      51.385  63.807  58.586  1.00  0.00           O  
ATOM   3258  N   GLY   200      49.203  63.201  59.007  1.00  0.00           N  
ATOM   3259  H   GLY   200      48.560  62.424  58.955  1.00  0.00           H  
ATOM   3260  CA  GLY   200      48.832  64.357  59.767  1.00  0.00           C  
ATOM   3261  HA2 GLY   200      48.934  65.309  59.245  1.00  0.00           H  
ATOM   3262  HA3 GLY   200      47.782  64.282  60.049  1.00  0.00           H  
ATOM   3263  C   GLY   200      49.724  64.557  60.994  1.00  0.00           C  
ATOM   3264  O   GLY   200      50.400  65.576  61.078  1.00  0.00           O  
ATOM   3265  N   TYR   201      49.765  63.565  61.907  1.00  0.00           N  
ATOM   3266  H   TYR   201      49.166  62.780  61.700  1.00  0.00           H  
ATOM   3267  CA  TYR   201      50.648  63.668  63.050  1.00  0.00           C  
ATOM   3268  HA  TYR   201      50.392  64.555  63.630  1.00  0.00           H  
ATOM   3269  CB  TYR   201      50.417  62.556  64.084  1.00  0.00           C  
ATOM   3270  HB2 TYR   201      50.845  61.607  63.762  1.00  0.00           H  
ATOM   3271  HB3 TYR   201      50.916  62.773  65.029  1.00  0.00           H  
ATOM   3272  CG  TYR   201      48.926  62.368  64.450  1.00  0.00           C  
ATOM   3273  CD1 TYR   201      48.052  63.470  64.685  1.00  0.00           C  
ATOM   3274  HD1 TYR   201      48.456  64.472  64.700  1.00  0.00           H  
ATOM   3275  CE1 TYR   201      46.674  63.265  64.968  1.00  0.00           C  
ATOM   3276  HE1 TYR   201      45.991  64.094  65.082  1.00  0.00           H  
ATOM   3277  CZ  TYR   201      46.166  61.956  64.919  1.00  0.00           C  
ATOM   3278  OH  TYR   201      44.858  61.715  65.234  1.00  0.00           O  
ATOM   3279  HH  TYR   201      44.576  60.847  64.936  1.00  0.00           H  
ATOM   3280  CE2 TYR   201      47.000  60.865  64.835  1.00  0.00           C  
ATOM   3281  HE2 TYR   201      46.553  59.881  64.837  1.00  0.00           H  
ATOM   3282  CD2 TYR   201      48.364  61.079  64.601  1.00  0.00           C  
ATOM   3283  HD2 TYR   201      49.055  60.269  64.420  1.00  0.00           H  
ATOM   3284  C   TYR   201      52.085  63.678  62.728  1.00  0.00           C  
ATOM   3285  O   TYR   201      52.834  64.269  63.558  1.00  0.00           O  
ATOM   3286  N   VAL   202      52.562  63.161  61.602  1.00  0.00           N  
ATOM   3287  H   VAL   202      51.976  62.520  61.085  1.00  0.00           H  
ATOM   3288  CA  VAL   202      53.923  63.409  61.032  1.00  0.00           C  
ATOM   3289  HA  VAL   202      54.578  63.182  61.873  1.00  0.00           H  
ATOM   3290  CB  VAL   202      54.271  62.440  59.872  1.00  0.00           C  
ATOM   3291  HB  VAL   202      53.598  62.685  59.050  1.00  0.00           H  
ATOM   3292  CG1 VAL   202      55.725  62.639  59.384  1.00  0.00           C  
ATOM   3293 HG11 VAL   202      56.387  62.647  60.250  1.00  0.00           H  
ATOM   3294 HG12 VAL   202      55.990  61.837  58.695  1.00  0.00           H  
ATOM   3295 HG13 VAL   202      55.845  63.572  58.834  1.00  0.00           H  
ATOM   3296  CG2 VAL   202      54.170  60.902  60.266  1.00  0.00           C  
ATOM   3297 HG21 VAL   202      54.034  60.382  59.317  1.00  0.00           H  
ATOM   3298 HG22 VAL   202      55.154  60.674  60.676  1.00  0.00           H  
ATOM   3299 HG23 VAL   202      53.323  60.700  60.922  1.00  0.00           H  
ATOM   3300  C   VAL   202      54.234  64.879  60.661  1.00  0.00           C  
ATOM   3301  O   VAL   202      55.278  65.427  60.949  1.00  0.00           O  
ATOM   3302  N   LEU   203      53.324  65.511  59.928  1.00  0.00           N  
ATOM   3303  H   LEU   203      52.475  65.021  59.682  1.00  0.00           H  
ATOM   3304  CA  LEU   203      53.480  66.889  59.505  1.00  0.00           C  
ATOM   3305  HA  LEU   203      54.450  67.035  59.030  1.00  0.00           H  
ATOM   3306  CB  LEU   203      52.403  67.192  58.448  1.00  0.00           C  
ATOM   3307  HB2 LEU   203      51.454  66.782  58.792  1.00  0.00           H  
ATOM   3308  HB3 LEU   203      52.232  68.268  58.402  1.00  0.00           H  
ATOM   3309  CG  LEU   203      52.600  66.584  57.039  1.00  0.00           C  
ATOM   3310  HG  LEU   203      52.596  65.498  57.129  1.00  0.00           H  
ATOM   3311  CD1 LEU   203      51.334  67.050  56.210  1.00  0.00           C  
ATOM   3312 HD11 LEU   203      51.214  68.133  56.224  1.00  0.00           H  
ATOM   3313 HD12 LEU   203      51.507  66.753  55.175  1.00  0.00           H  
ATOM   3314 HD13 LEU   203      50.419  66.515  56.464  1.00  0.00           H  
ATOM   3315  CD2 LEU   203      53.903  67.089  56.381  1.00  0.00           C  
ATOM   3316 HD21 LEU   203      53.931  68.178  56.419  1.00  0.00           H  
ATOM   3317 HD22 LEU   203      54.756  66.629  56.880  1.00  0.00           H  
ATOM   3318 HD23 LEU   203      53.883  66.701  55.363  1.00  0.00           H  
ATOM   3319  C   LEU   203      53.341  67.918  60.708  1.00  0.00           C  
ATOM   3320  O   LEU   203      54.125  68.849  60.842  1.00  0.00           O  
ATOM   3321  N   MET   204      52.385  67.632  61.618  1.00  0.00           N  
ATOM   3322  H   MET   204      51.778  66.863  61.374  1.00  0.00           H  
ATOM   3323  CA  MET   204      52.219  68.299  62.861  1.00  0.00           C  
ATOM   3324  HA  MET   204      52.027  69.369  62.776  1.00  0.00           H  
ATOM   3325  CB  MET   204      50.912  67.723  63.571  1.00  0.00           C  
ATOM   3326  HB2 MET   204      50.059  67.889  62.912  1.00  0.00           H  
ATOM   3327  HB3 MET   204      51.035  66.661  63.779  1.00  0.00           H  
ATOM   3328  CG  MET   204      50.621  68.467  64.862  1.00  0.00           C  
ATOM   3329  HG2 MET   204      49.755  68.156  65.447  1.00  0.00           H  
ATOM   3330  HG3 MET   204      51.418  68.299  65.586  1.00  0.00           H  
ATOM   3331  SD  MET   204      50.376  70.296  64.746  1.00  0.00           S  
ATOM   3332  CE  MET   204      49.286  70.499  63.328  1.00  0.00           C  
ATOM   3333  HE1 MET   204      48.415  69.906  63.606  1.00  0.00           H  
ATOM   3334  HE2 MET   204      48.970  71.540  63.252  1.00  0.00           H  
ATOM   3335  HE3 MET   204      49.839  70.214  62.433  1.00  0.00           H  
ATOM   3336  C   MET   204      53.476  68.183  63.765  1.00  0.00           C  
ATOM   3337  O   MET   204      53.854  69.167  64.405  1.00  0.00           O  
ATOM   3338  N   TYR   205      54.173  67.043  63.643  1.00  0.00           N  
ATOM   3339  H   TYR   205      53.811  66.262  63.115  1.00  0.00           H  
ATOM   3340  CA  TYR   205      55.418  66.854  64.325  1.00  0.00           C  
ATOM   3341  HA  TYR   205      55.305  67.086  65.385  1.00  0.00           H  
ATOM   3342  CB  TYR   205      55.860  65.373  64.273  1.00  0.00           C  
ATOM   3343  HB2 TYR   205      55.136  64.816  64.867  1.00  0.00           H  
ATOM   3344  HB3 TYR   205      55.881  65.021  63.242  1.00  0.00           H  
ATOM   3345  CG  TYR   205      57.317  65.197  64.798  1.00  0.00           C  
ATOM   3346  CD1 TYR   205      57.603  65.139  66.158  1.00  0.00           C  
ATOM   3347  HD1 TYR   205      56.837  65.291  66.903  1.00  0.00           H  
ATOM   3348  CE1 TYR   205      58.925  64.812  66.573  1.00  0.00           C  
ATOM   3349  HE1 TYR   205      59.220  64.770  67.611  1.00  0.00           H  
ATOM   3350  CZ  TYR   205      59.877  64.453  65.612  1.00  0.00           C  
ATOM   3351  OH  TYR   205      61.066  64.039  66.117  1.00  0.00           O  
ATOM   3352  HH  TYR   205      61.482  63.478  65.459  1.00  0.00           H  
ATOM   3353  CE2 TYR   205      59.655  64.560  64.224  1.00  0.00           C  
ATOM   3354  HE2 TYR   205      60.363  64.246  63.472  1.00  0.00           H  
ATOM   3355  CD2 TYR   205      58.337  64.916  63.838  1.00  0.00           C  
ATOM   3356  HD2 TYR   205      58.116  64.988  62.783  1.00  0.00           H  
ATOM   3357  C   TYR   205      56.492  67.826  63.766  1.00  0.00           C  
ATOM   3358  O   TYR   205      57.284  68.341  64.595  1.00  0.00           O  
ATOM   3359  N   PHE   206      56.539  68.139  62.442  1.00  0.00           N  
ATOM   3360  H   PHE   206      55.836  67.764  61.821  1.00  0.00           H  
ATOM   3361  CA  PHE   206      57.457  69.160  61.916  1.00  0.00           C  
ATOM   3362  HA  PHE   206      58.477  68.975  62.253  1.00  0.00           H  
ATOM   3363  CB  PHE   206      57.574  68.955  60.438  1.00  0.00           C  
ATOM   3364  HB2 PHE   206      56.745  69.437  59.922  1.00  0.00           H  
ATOM   3365  HB3 PHE   206      58.403  69.609  60.168  1.00  0.00           H  
ATOM   3366  CG  PHE   206      57.842  67.560  59.834  1.00  0.00           C  
ATOM   3367  CD1 PHE   206      58.803  66.732  60.362  1.00  0.00           C  
ATOM   3368  HD1 PHE   206      59.249  66.909  61.330  1.00  0.00           H  
ATOM   3369  CE1 PHE   206      59.025  65.445  59.671  1.00  0.00           C  
ATOM   3370  HE1 PHE   206      59.754  64.809  60.150  1.00  0.00           H  
ATOM   3371  CZ  PHE   206      58.461  65.223  58.455  1.00  0.00           C  
ATOM   3372  HZ  PHE   206      58.771  64.329  57.934  1.00  0.00           H  
ATOM   3373  CE2 PHE   206      57.559  66.051  57.860  1.00  0.00           C  
ATOM   3374  HE2 PHE   206      57.014  65.860  56.947  1.00  0.00           H  
ATOM   3375  CD2 PHE   206      57.148  67.171  58.662  1.00  0.00           C  
ATOM   3376  HD2 PHE   206      56.403  67.790  58.185  1.00  0.00           H  
ATOM   3377  C   PHE   206      57.206  70.615  62.338  1.00  0.00           C  
ATOM   3378  O   PHE   206      57.996  71.537  62.003  1.00  0.00           O  
ATOM   3379  N   ASN   207      56.093  70.856  63.039  1.00  0.00           N  
ATOM   3380  H   ASN   207      55.439  70.087  63.053  1.00  0.00           H  
ATOM   3381  CA  ASN   207      55.663  72.197  63.304  1.00  0.00           C  
ATOM   3382  HA  ASN   207      56.163  72.980  62.734  1.00  0.00           H  
ATOM   3383  CB  ASN   207      54.222  72.322  62.709  1.00  0.00           C  
ATOM   3384  HB2 ASN   207      53.679  71.396  62.899  1.00  0.00           H  
ATOM   3385  HB3 ASN   207      53.727  73.127  63.253  1.00  0.00           H  
ATOM   3386  CG  ASN   207      54.380  72.760  61.274  1.00  0.00           C  
ATOM   3387  OD1 ASN   207      54.670  73.894  60.875  1.00  0.00           O  
ATOM   3388  ND2 ASN   207      54.163  71.768  60.388  1.00  0.00           N  
ATOM   3389 HD21 ASN   207      54.050  71.984  59.408  1.00  0.00           H  
ATOM   3390 HD22 ASN   207      53.861  70.853  60.689  1.00  0.00           H  
ATOM   3391  C   ASN   207      55.736  72.562  64.786  1.00  0.00           C  
ATOM   3392  O   ASN   207      56.254  73.612  65.136  1.00  0.00           O  
ATOM   3393  N   ARG   208      55.350  71.630  65.667  1.00  0.00           N  
ATOM   3394  H   ARG   208      54.899  70.829  65.248  1.00  0.00           H  
ATOM   3395  CA  ARG   208      55.348  71.812  67.132  1.00  0.00           C  
ATOM   3396  HA  ARG   208      55.028  72.823  67.386  1.00  0.00           H  
ATOM   3397  CB  ARG   208      54.317  70.818  67.646  1.00  0.00           C  
ATOM   3398  HB2 ARG   208      54.494  69.797  67.309  1.00  0.00           H  
ATOM   3399  HB3 ARG   208      54.526  70.909  68.712  1.00  0.00           H  
ATOM   3400  CG  ARG   208      52.919  71.248  67.472  1.00  0.00           C  
ATOM   3401  HG2 ARG   208      52.706  72.216  67.925  1.00  0.00           H  
ATOM   3402  HG3 ARG   208      52.753  71.199  66.396  1.00  0.00           H  
ATOM   3403  CD  ARG   208      51.889  70.311  68.138  1.00  0.00           C  
ATOM   3404  HD2 ARG   208      50.923  70.389  67.640  1.00  0.00           H  
ATOM   3405  HD3 ARG   208      52.288  69.307  67.989  1.00  0.00           H  
ATOM   3406  NE  ARG   208      51.798  70.451  69.581  1.00  0.00           N  
ATOM   3407  HE  ARG   208      52.442  69.863  70.090  1.00  0.00           H  
ATOM   3408  CZ  ARG   208      50.891  71.073  70.272  1.00  0.00           C  
ATOM   3409  NH1 ARG   208      50.009  71.806  69.759  1.00  0.00           N  
ATOM   3410 HH11 ARG   208      49.909  71.806  68.754  1.00  0.00           H  
ATOM   3411 HH12 ARG   208      49.253  72.053  70.381  1.00  0.00           H  
ATOM   3412  NH2 ARG   208      51.004  70.941  71.608  1.00  0.00           N  
ATOM   3413 HH21 ARG   208      51.837  70.450  71.898  1.00  0.00           H  
ATOM   3414 HH22 ARG   208      50.457  71.494  72.252  1.00  0.00           H  
ATOM   3415  C   ARG   208      56.756  71.607  67.697  1.00  0.00           C  
ATOM   3416  O   ARG   208      57.624  70.876  67.140  1.00  0.00           O  
ATOM   3417  N   THR   209      56.872  72.068  68.983  1.00  0.00           N  
ATOM   3418  H   THR   209      56.093  72.562  69.395  1.00  0.00           H  
ATOM   3419  CA  THR   209      57.935  71.633  69.943  1.00  0.00           C  
ATOM   3420  HA  THR   209      58.870  71.728  69.390  1.00  0.00           H  
ATOM   3421  CB  THR   209      58.035  72.513  71.210  1.00  0.00           C  
ATOM   3422  HB  THR   209      58.658  72.119  72.012  1.00  0.00           H  
ATOM   3423  CG2 THR   209      58.470  73.896  70.830  1.00  0.00           C  
ATOM   3424 HG21 THR   209      59.509  74.005  70.522  1.00  0.00           H  
ATOM   3425 HG22 THR   209      57.890  74.302  70.001  1.00  0.00           H  
ATOM   3426 HG23 THR   209      58.299  74.500  71.721  1.00  0.00           H  
ATOM   3427  OG1 THR   209      56.728  72.490  71.714  1.00  0.00           O  
ATOM   3428  HG1 THR   209      56.714  72.046  72.566  1.00  0.00           H  
ATOM   3429  C   THR   209      57.764  70.170  70.286  1.00  0.00           C  
ATOM   3430  O   THR   209      58.774  69.445  70.420  1.00  0.00           O  
ATOM   3431  N   SER   210      56.522  69.710  70.447  1.00  0.00           N  
ATOM   3432  H   SER   210      55.732  70.338  70.488  1.00  0.00           H  
ATOM   3433  CA  SER   210      56.232  68.273  70.671  1.00  0.00           C  
ATOM   3434  HA  SER   210      56.804  67.725  69.923  1.00  0.00           H  
ATOM   3435  CB  SER   210      56.545  67.825  72.094  1.00  0.00           C  
ATOM   3436  HB2 SER   210      56.030  66.867  72.026  1.00  0.00           H  
ATOM   3437  HB3 SER   210      57.617  67.684  72.234  1.00  0.00           H  
ATOM   3438  OG  SER   210      55.876  68.675  73.018  1.00  0.00           O  
ATOM   3439  HG  SER   210      56.581  69.072  73.535  1.00  0.00           H  
ATOM   3440  C   SER   210      54.720  68.101  70.421  1.00  0.00           C  
ATOM   3441  O   SER   210      53.915  69.039  70.645  1.00  0.00           O  
ATOM   3442  N   LEU   211      54.343  66.872  70.061  1.00  0.00           N  
ATOM   3443  H   LEU   211      55.066  66.173  70.151  1.00  0.00           H  
ATOM   3444  CA  LEU   211      52.862  66.501  69.954  1.00  0.00           C  
ATOM   3445  HA  LEU   211      52.358  67.246  69.338  1.00  0.00           H  
ATOM   3446  CB  LEU   211      52.670  65.068  69.333  1.00  0.00           C  
ATOM   3447  HB2 LEU   211      53.322  64.398  69.893  1.00  0.00           H  
ATOM   3448  HB3 LEU   211      51.604  64.847  69.391  1.00  0.00           H  
ATOM   3449  CG  LEU   211      53.164  64.918  67.946  1.00  0.00           C  
ATOM   3450  HG  LEU   211      54.091  65.482  67.845  1.00  0.00           H  
ATOM   3451  CD1 LEU   211      53.464  63.452  67.543  1.00  0.00           C  
ATOM   3452 HD11 LEU   211      54.428  63.204  67.988  1.00  0.00           H  
ATOM   3453 HD12 LEU   211      52.715  62.819  68.020  1.00  0.00           H  
ATOM   3454 HD13 LEU   211      53.569  63.273  66.473  1.00  0.00           H  
ATOM   3455  CD2 LEU   211      52.148  65.391  66.949  1.00  0.00           C  
ATOM   3456 HD21 LEU   211      52.650  65.380  65.981  1.00  0.00           H  
ATOM   3457 HD22 LEU   211      51.303  64.703  66.983  1.00  0.00           H  
ATOM   3458 HD23 LEU   211      51.857  66.387  67.281  1.00  0.00           H  
ATOM   3459  C   LEU   211      52.185  66.669  71.319  1.00  0.00           C  
ATOM   3460  O   LEU   211      52.900  66.536  72.351  1.00  0.00           O  
ATOM   3461  N   PRO   212      50.847  66.772  71.513  1.00  0.00           N  
ATOM   3462  CD  PRO   212      49.865  67.070  70.489  1.00  0.00           C  
ATOM   3463  HD2 PRO   212      49.489  66.162  70.016  1.00  0.00           H  
ATOM   3464  HD3 PRO   212      50.396  67.694  69.770  1.00  0.00           H  
ATOM   3465  CG  PRO   212      48.689  67.654  71.203  1.00  0.00           C  
ATOM   3466  HG2 PRO   212      47.745  67.376  70.734  1.00  0.00           H  
ATOM   3467  HG3 PRO   212      48.905  68.720  71.136  1.00  0.00           H  
ATOM   3468  CB  PRO   212      48.760  67.207  72.609  1.00  0.00           C  
ATOM   3469  HB2 PRO   212      48.285  66.228  72.669  1.00  0.00           H  
ATOM   3470  HB3 PRO   212      48.387  67.977  73.284  1.00  0.00           H  
ATOM   3471  CA  PRO   212      50.264  67.111  72.888  1.00  0.00           C  
ATOM   3472  HA  PRO   212      50.675  68.058  73.237  1.00  0.00           H  
ATOM   3473  C   PRO   212      50.385  65.998  73.935  1.00  0.00           C  
ATOM   3474  O   PRO   212      50.556  66.270  75.152  1.00  0.00           O  
ATOM   3475  N   TRP   213      50.364  64.814  73.397  1.00  0.00           N  
ATOM   3476  H   TRP   213      50.030  64.828  72.444  1.00  0.00           H  
ATOM   3477  CA  TRP   213      50.536  63.473  73.994  1.00  0.00           C  
ATOM   3478  HA  TRP   213      50.129  63.542  75.003  1.00  0.00           H  
ATOM   3479  CB  TRP   213      49.525  62.525  73.276  1.00  0.00           C  
ATOM   3480  HB2 TRP   213      49.591  61.520  73.691  1.00  0.00           H  
ATOM   3481  HB3 TRP   213      48.531  62.952  73.411  1.00  0.00           H  
ATOM   3482  CG  TRP   213      49.697  62.467  71.809  1.00  0.00           C  
ATOM   3483  CD1 TRP   213      50.512  61.674  71.107  1.00  0.00           C  
ATOM   3484  HD1 TRP   213      51.238  60.989  71.520  1.00  0.00           H  
ATOM   3485  NE1 TRP   213      50.406  61.906  69.766  1.00  0.00           N  
ATOM   3486  HE1 TRP   213      50.978  61.514  69.031  1.00  0.00           H  
ATOM   3487  CE2 TRP   213      49.395  62.811  69.507  1.00  0.00           C  
ATOM   3488  CZ2 TRP   213      48.792  63.175  68.296  1.00  0.00           C  
ATOM   3489  HZ2 TRP   213      49.157  62.844  67.335  1.00  0.00           H  
ATOM   3490  CH2 TRP   213      47.688  64.064  68.318  1.00  0.00           C  
ATOM   3491  HH2 TRP   213      47.148  64.384  67.439  1.00  0.00           H  
ATOM   3492  CZ3 TRP   213      47.216  64.567  69.567  1.00  0.00           C  
ATOM   3493  HZ3 TRP   213      46.333  65.185  69.619  1.00  0.00           H  
ATOM   3494  CE3 TRP   213      47.891  64.239  70.805  1.00  0.00           C  
ATOM   3495  HE3 TRP   213      47.391  64.464  71.736  1.00  0.00           H  
ATOM   3496  CD2 TRP   213      48.956  63.273  70.770  1.00  0.00           C  
ATOM   3497  C   TRP   213      52.010  62.884  74.165  1.00  0.00           C  
ATOM   3498  O   TRP   213      52.066  61.699  74.495  1.00  0.00           O  
ATOM   3499  N   GLN   214      53.103  63.592  73.828  1.00  0.00           N  
ATOM   3500  H   GLN   214      53.005  64.562  73.564  1.00  0.00           H  
ATOM   3501  CA  GLN   214      54.499  63.096  73.682  1.00  0.00           C  
ATOM   3502  HA  GLN   214      54.509  62.165  73.116  1.00  0.00           H  
ATOM   3503  CB  GLN   214      55.213  64.098  72.842  1.00  0.00           C  
ATOM   3504  HB2 GLN   214      54.551  64.223  71.985  1.00  0.00           H  
ATOM   3505  HB3 GLN   214      55.303  64.989  73.464  1.00  0.00           H  
ATOM   3506  CG  GLN   214      56.506  63.699  72.277  1.00  0.00           C  
ATOM   3507  HG2 GLN   214      57.268  63.712  73.056  1.00  0.00           H  
ATOM   3508  HG3 GLN   214      56.522  62.652  71.974  1.00  0.00           H  
ATOM   3509  CD  GLN   214      57.046  64.630  71.174  1.00  0.00           C  
ATOM   3510  OE1 GLN   214      56.458  64.776  70.125  1.00  0.00           O  
ATOM   3511  NE2 GLN   214      58.240  65.090  71.384  1.00  0.00           N  
ATOM   3512 HE21 GLN   214      58.629  65.718  70.696  1.00  0.00           H  
ATOM   3513 HE22 GLN   214      58.703  64.944  72.270  1.00  0.00           H  
ATOM   3514  C   GLN   214      55.271  62.782  75.010  1.00  0.00           C  
ATOM   3515  O   GLN   214      56.247  62.051  75.033  1.00  0.00           O  
ATOM   3516  N   GLY   215      54.788  63.291  76.168  1.00  0.00           N  
ATOM   3517  H   GLY   215      54.043  63.973  76.179  1.00  0.00           H  
ATOM   3518  CA  GLY   215      55.482  63.215  77.457  1.00  0.00           C  
ATOM   3519  HA2 GLY   215      56.552  63.066  77.313  1.00  0.00           H  
ATOM   3520  HA3 GLY   215      55.460  64.155  78.009  1.00  0.00           H  
ATOM   3521  C   GLY   215      55.007  62.033  78.340  1.00  0.00           C  
ATOM   3522  O   GLY   215      55.751  61.729  79.338  1.00  0.00           O  
ATOM   3523  N   LEU   216      53.898  61.422  78.008  1.00  0.00           N  
ATOM   3524  H   LEU   216      53.504  61.779  77.149  1.00  0.00           H  
ATOM   3525  CA  LEU   216      53.301  60.410  78.790  1.00  0.00           C  
ATOM   3526  HA  LEU   216      53.320  60.747  79.826  1.00  0.00           H  
ATOM   3527  CB  LEU   216      51.896  60.146  78.358  1.00  0.00           C  
ATOM   3528  HB2 LEU   216      51.976  59.923  77.294  1.00  0.00           H  
ATOM   3529  HB3 LEU   216      51.412  59.295  78.836  1.00  0.00           H  
ATOM   3530  CG  LEU   216      51.008  61.358  78.624  1.00  0.00           C  
ATOM   3531  HG  LEU   216      51.416  62.284  78.220  1.00  0.00           H  
ATOM   3532  CD1 LEU   216      49.775  61.067  77.813  1.00  0.00           C  
ATOM   3533 HD11 LEU   216      49.376  62.072  77.681  1.00  0.00           H  
ATOM   3534 HD12 LEU   216      50.037  60.822  76.784  1.00  0.00           H  
ATOM   3535 HD13 LEU   216      49.085  60.338  78.238  1.00  0.00           H  
ATOM   3536  CD2 LEU   216      50.621  61.451  80.048  1.00  0.00           C  
ATOM   3537 HD21 LEU   216      49.775  62.131  80.150  1.00  0.00           H  
ATOM   3538 HD22 LEU   216      50.441  60.410  80.316  1.00  0.00           H  
ATOM   3539 HD23 LEU   216      51.471  61.903  80.559  1.00  0.00           H  
ATOM   3540  C   LEU   216      54.022  59.064  78.932  1.00  0.00           C  
ATOM   3541  O   LEU   216      54.430  58.409  77.964  1.00  0.00           O  
ATOM   3542  N   LYS   217      54.157  58.580  80.200  1.00  0.00           N  
ATOM   3543  H   LYS   217      53.551  59.099  80.820  1.00  0.00           H  
ATOM   3544  CA  LYS   217      54.783  57.339  80.700  1.00  0.00           C  
ATOM   3545  HA  LYS   217      55.203  56.722  79.906  1.00  0.00           H  
ATOM   3546  CB  LYS   217      55.930  57.658  81.663  1.00  0.00           C  
ATOM   3547  HB2 LYS   217      56.520  56.754  81.815  1.00  0.00           H  
ATOM   3548  HB3 LYS   217      56.610  58.316  81.122  1.00  0.00           H  
ATOM   3549  CG  LYS   217      55.639  58.461  82.935  1.00  0.00           C  
ATOM   3550  HG2 LYS   217      55.168  59.425  82.740  1.00  0.00           H  
ATOM   3551  HG3 LYS   217      54.947  57.868  83.534  1.00  0.00           H  
ATOM   3552  CD  LYS   217      56.946  58.637  83.740  1.00  0.00           C  
ATOM   3553  HD2 LYS   217      57.762  58.935  83.080  1.00  0.00           H  
ATOM   3554  HD3 LYS   217      56.840  59.383  84.527  1.00  0.00           H  
ATOM   3555  CE  LYS   217      57.447  57.282  84.338  1.00  0.00           C  
ATOM   3556  HE2 LYS   217      56.560  56.942  84.872  1.00  0.00           H  
ATOM   3557  HE3 LYS   217      57.647  56.580  83.529  1.00  0.00           H  
ATOM   3558  NZ  LYS   217      58.584  57.448  85.255  1.00  0.00           N  
ATOM   3559  HZ1 LYS   217      58.416  58.251  85.845  1.00  0.00           H  
ATOM   3560  HZ2 LYS   217      58.661  56.619  85.826  1.00  0.00           H  
ATOM   3561  HZ3 LYS   217      59.514  57.585  84.887  1.00  0.00           H  
ATOM   3562  C   LYS   217      53.818  56.388  81.405  1.00  0.00           C  
ATOM   3563  O   LYS   217      52.748  56.726  81.780  1.00  0.00           O  
ATOM   3564  N   ALA   218      54.202  55.122  81.502  1.00  0.00           N  
ATOM   3565  H   ALA   218      55.104  54.867  81.126  1.00  0.00           H  
ATOM   3566  CA  ALA   218      53.541  54.080  82.334  1.00  0.00           C  
ATOM   3567  HA  ALA   218      53.380  54.598  83.279  1.00  0.00           H  
ATOM   3568  CB  ALA   218      52.098  53.662  81.870  1.00  0.00           C  
ATOM   3569  HB1 ALA   218      51.626  53.070  82.654  1.00  0.00           H  
ATOM   3570  HB2 ALA   218      51.409  54.464  81.605  1.00  0.00           H  
ATOM   3571  HB3 ALA   218      52.296  53.013  81.017  1.00  0.00           H  
ATOM   3572  C   ALA   218      54.473  52.873  82.497  1.00  0.00           C  
ATOM   3573  O   ALA   218      55.262  52.630  81.593  1.00  0.00           O  
ATOM   3574  N   ALA   219      54.393  52.016  83.610  1.00  0.00           N  
ATOM   3575  H   ALA   219      53.596  52.126  84.220  1.00  0.00           H  
ATOM   3576  CA  ALA   219      55.300  50.899  83.728  1.00  0.00           C  
ATOM   3577  HA  ALA   219      56.336  51.237  83.767  1.00  0.00           H  
ATOM   3578  CB  ALA   219      55.167  50.265  85.118  1.00  0.00           C  
ATOM   3579  HB1 ALA   219      55.209  51.032  85.892  1.00  0.00           H  
ATOM   3580  HB2 ALA   219      54.209  49.778  85.298  1.00  0.00           H  
ATOM   3581  HB3 ALA   219      56.039  49.646  85.329  1.00  0.00           H  
ATOM   3582  C   ALA   219      55.074  49.778  82.656  1.00  0.00           C  
ATOM   3583  O   ALA   219      56.019  49.206  82.146  1.00  0.00           O  
ATOM   3584  N   THR   220      53.809  49.521  82.194  1.00  0.00           N  
ATOM   3585  H   THR   220      53.072  49.923  82.756  1.00  0.00           H  
ATOM   3586  CA  THR   220      53.372  48.573  81.151  1.00  0.00           C  
ATOM   3587  HA  THR   220      54.144  47.832  80.943  1.00  0.00           H  
ATOM   3588  CB  THR   220      52.100  47.917  81.624  1.00  0.00           C  
ATOM   3589  HB  THR   220      51.402  48.719  81.867  1.00  0.00           H  
ATOM   3590  CG2 THR   220      51.482  46.906  80.651  1.00  0.00           C  
ATOM   3591 HG21 THR   220      52.159  46.103  80.362  1.00  0.00           H  
ATOM   3592 HG22 THR   220      50.673  46.358  81.133  1.00  0.00           H  
ATOM   3593 HG23 THR   220      51.261  47.481  79.752  1.00  0.00           H  
ATOM   3594  OG1 THR   220      52.385  47.121  82.784  1.00  0.00           O  
ATOM   3595  HG1 THR   220      51.639  47.280  83.367  1.00  0.00           H  
ATOM   3596  C   THR   220      53.070  49.273  79.836  1.00  0.00           C  
ATOM   3597  O   THR   220      52.229  50.213  79.781  1.00  0.00           O  
ATOM   3598  N   LYS   221      53.643  48.733  78.737  1.00  0.00           N  
ATOM   3599  H   LYS   221      54.148  47.867  78.857  1.00  0.00           H  
ATOM   3600  CA  LYS   221      53.628  49.347  77.405  1.00  0.00           C  
ATOM   3601  HA  LYS   221      54.087  50.336  77.430  1.00  0.00           H  
ATOM   3602  CB  LYS   221      54.472  48.465  76.409  1.00  0.00           C  
ATOM   3603  HB2 LYS   221      55.529  48.388  76.662  1.00  0.00           H  
ATOM   3604  HB3 LYS   221      53.949  47.509  76.372  1.00  0.00           H  
ATOM   3605  CG  LYS   221      54.316  49.036  74.964  1.00  0.00           C  
ATOM   3606  HG2 LYS   221      53.299  49.153  74.589  1.00  0.00           H  
ATOM   3607  HG3 LYS   221      54.780  50.020  75.014  1.00  0.00           H  
ATOM   3608  CD  LYS   221      55.186  48.193  74.084  1.00  0.00           C  
ATOM   3609  HD2 LYS   221      56.250  48.228  74.317  1.00  0.00           H  
ATOM   3610  HD3 LYS   221      54.696  47.226  73.973  1.00  0.00           H  
ATOM   3611  CE  LYS   221      55.196  48.779  72.654  1.00  0.00           C  
ATOM   3612  HE2 LYS   221      54.184  48.814  72.249  1.00  0.00           H  
ATOM   3613  HE3 LYS   221      55.543  49.805  72.772  1.00  0.00           H  
ATOM   3614  NZ  LYS   221      56.030  48.052  71.731  1.00  0.00           N  
ATOM   3615  HZ1 LYS   221      55.687  47.143  71.455  1.00  0.00           H  
ATOM   3616  HZ2 LYS   221      56.232  48.645  70.939  1.00  0.00           H  
ATOM   3617  HZ3 LYS   221      56.886  47.757  72.178  1.00  0.00           H  
ATOM   3618  C   LYS   221      52.173  49.534  76.975  1.00  0.00           C  
ATOM   3619  O   LYS   221      51.895  50.622  76.533  1.00  0.00           O  
ATOM   3620  N   LYS   222      51.317  48.547  77.182  1.00  0.00           N  
ATOM   3621  H   LYS   222      51.765  47.716  77.541  1.00  0.00           H  
ATOM   3622  CA  LYS   222      49.866  48.546  76.925  1.00  0.00           C  
ATOM   3623  HA  LYS   222      49.607  48.609  75.868  1.00  0.00           H  
ATOM   3624  CB  LYS   222      49.230  47.212  77.386  1.00  0.00           C  
ATOM   3625  HB2 LYS   222      49.760  46.431  76.840  1.00  0.00           H  
ATOM   3626  HB3 LYS   222      49.303  46.938  78.439  1.00  0.00           H  
ATOM   3627  CG  LYS   222      47.770  47.037  77.087  1.00  0.00           C  
ATOM   3628  HG2 LYS   222      47.385  46.169  77.622  1.00  0.00           H  
ATOM   3629  HG3 LYS   222      47.200  47.813  77.597  1.00  0.00           H  
ATOM   3630  CD  LYS   222      47.443  47.054  75.620  1.00  0.00           C  
ATOM   3631  HD2 LYS   222      47.406  48.064  75.211  1.00  0.00           H  
ATOM   3632  HD3 LYS   222      48.179  46.530  75.009  1.00  0.00           H  
ATOM   3633  CE  LYS   222      46.111  46.375  75.415  1.00  0.00           C  
ATOM   3634  HE2 LYS   222      45.862  46.208  74.367  1.00  0.00           H  
ATOM   3635  HE3 LYS   222      46.134  45.330  75.722  1.00  0.00           H  
ATOM   3636  NZ  LYS   222      44.970  47.070  76.005  1.00  0.00           N  
ATOM   3637  HZ1 LYS   222      45.170  47.491  76.901  1.00  0.00           H  
ATOM   3638  HZ2 LYS   222      44.725  47.876  75.448  1.00  0.00           H  
ATOM   3639  HZ3 LYS   222      44.140  46.527  76.195  1.00  0.00           H  
ATOM   3640  C   LYS   222      49.154  49.688  77.642  1.00  0.00           C  
ATOM   3641  O   LYS   222      48.453  50.429  76.909  1.00  0.00           O  
ATOM   3642  N   GLN   223      49.411  50.011  78.883  1.00  0.00           N  
ATOM   3643  H   GLN   223      49.845  49.333  79.494  1.00  0.00           H  
ATOM   3644  CA  GLN   223      48.776  51.106  79.517  1.00  0.00           C  
ATOM   3645  HA  GLN   223      47.707  51.001  79.328  1.00  0.00           H  
ATOM   3646  CB  GLN   223      48.899  50.983  81.077  1.00  0.00           C  
ATOM   3647  HB2 GLN   223      49.866  50.623  81.427  1.00  0.00           H  
ATOM   3648  HB3 GLN   223      48.738  51.997  81.442  1.00  0.00           H  
ATOM   3649  CG  GLN   223      47.725  50.287  81.775  1.00  0.00           C  
ATOM   3650  HG2 GLN   223      47.695  50.684  82.789  1.00  0.00           H  
ATOM   3651  HG3 GLN   223      46.759  50.582  81.364  1.00  0.00           H  
ATOM   3652  CD  GLN   223      47.830  48.731  81.823  1.00  0.00           C  
ATOM   3653  OE1 GLN   223      48.785  48.150  81.354  1.00  0.00           O  
ATOM   3654  NE2 GLN   223      46.817  48.027  82.304  1.00  0.00           N  
ATOM   3655 HE21 GLN   223      46.966  47.036  82.428  1.00  0.00           H  
ATOM   3656 HE22 GLN   223      45.948  48.409  82.650  1.00  0.00           H  
ATOM   3657  C   GLN   223      49.284  52.483  78.969  1.00  0.00           C  
ATOM   3658  O   GLN   223      48.465  53.389  78.943  1.00  0.00           O  
ATOM   3659  N   LYS   224      50.562  52.594  78.554  1.00  0.00           N  
ATOM   3660  H   LYS   224      51.183  51.833  78.787  1.00  0.00           H  
ATOM   3661  CA  LYS   224      51.240  53.758  77.992  1.00  0.00           C  
ATOM   3662  HA  LYS   224      51.073  54.623  78.633  1.00  0.00           H  
ATOM   3663  CB  LYS   224      52.743  53.462  78.024  1.00  0.00           C  
ATOM   3664  HB2 LYS   224      53.071  53.305  79.051  1.00  0.00           H  
ATOM   3665  HB3 LYS   224      52.933  52.616  77.363  1.00  0.00           H  
ATOM   3666  CG  LYS   224      53.577  54.581  77.381  1.00  0.00           C  
ATOM   3667  HG2 LYS   224      53.413  54.395  76.319  1.00  0.00           H  
ATOM   3668  HG3 LYS   224      53.221  55.573  77.659  1.00  0.00           H  
ATOM   3669  CD  LYS   224      55.044  54.369  77.798  1.00  0.00           C  
ATOM   3670  HD2 LYS   224      55.318  54.693  78.802  1.00  0.00           H  
ATOM   3671  HD3 LYS   224      55.208  53.307  77.617  1.00  0.00           H  
ATOM   3672  CE  LYS   224      55.815  55.282  76.849  1.00  0.00           C  
ATOM   3673  HE2 LYS   224      55.370  55.298  75.853  1.00  0.00           H  
ATOM   3674  HE3 LYS   224      55.914  56.259  77.322  1.00  0.00           H  
ATOM   3675  NZ  LYS   224      57.101  54.691  76.426  1.00  0.00           N  
ATOM   3676  HZ1 LYS   224      57.476  55.160  75.614  1.00  0.00           H  
ATOM   3677  HZ2 LYS   224      57.754  54.786  77.190  1.00  0.00           H  
ATOM   3678  HZ3 LYS   224      57.041  53.699  76.244  1.00  0.00           H  
ATOM   3679  C   LYS   224      50.767  54.151  76.590  1.00  0.00           C  
ATOM   3680  O   LYS   224      50.252  55.250  76.422  1.00  0.00           O  
ATOM   3681  N   TYR   225      50.725  53.180  75.694  1.00  0.00           N  
ATOM   3682  H   TYR   225      50.994  52.290  76.089  1.00  0.00           H  
ATOM   3683  CA  TYR   225      49.883  53.068  74.461  1.00  0.00           C  
ATOM   3684  HA  TYR   225      50.374  53.679  73.704  1.00  0.00           H  
ATOM   3685  CB  TYR   225      49.893  51.635  73.975  1.00  0.00           C  
ATOM   3686  HB2 TYR   225      49.889  50.971  74.839  1.00  0.00           H  
ATOM   3687  HB3 TYR   225      48.878  51.455  73.620  1.00  0.00           H  
ATOM   3688  CG  TYR   225      50.965  51.263  73.030  1.00  0.00           C  
ATOM   3689  CD1 TYR   225      52.271  51.829  73.193  1.00  0.00           C  
ATOM   3690  HD1 TYR   225      52.485  52.363  74.107  1.00  0.00           H  
ATOM   3691  CE1 TYR   225      53.333  51.628  72.345  1.00  0.00           C  
ATOM   3692  HE1 TYR   225      54.285  52.095  72.548  1.00  0.00           H  
ATOM   3693  CZ  TYR   225      53.101  50.836  71.197  1.00  0.00           C  
ATOM   3694  OH  TYR   225      54.132  50.541  70.345  1.00  0.00           O  
ATOM   3695  HH  TYR   225      53.760  49.956  69.680  1.00  0.00           H  
ATOM   3696  CE2 TYR   225      51.808  50.294  71.081  1.00  0.00           C  
ATOM   3697  HE2 TYR   225      51.649  49.632  70.242  1.00  0.00           H  
ATOM   3698  CD2 TYR   225      50.745  50.473  71.980  1.00  0.00           C  
ATOM   3699  HD2 TYR   225      49.868  49.844  71.951  1.00  0.00           H  
ATOM   3700  C   TYR   225      48.495  53.596  74.679  1.00  0.00           C  
ATOM   3701  O   TYR   225      47.981  54.563  73.998  1.00  0.00           O  
ATOM   3702  N   GLU   226      47.735  53.059  75.663  1.00  0.00           N  
ATOM   3703  H   GLU   226      48.098  52.247  76.143  1.00  0.00           H  
ATOM   3704  CA  GLU   226      46.359  53.517  75.844  1.00  0.00           C  
ATOM   3705  HA  GLU   226      45.889  53.455  74.863  1.00  0.00           H  
ATOM   3706  CB  GLU   226      45.728  52.456  76.732  1.00  0.00           C  
ATOM   3707  HB2 GLU   226      45.684  51.532  76.155  1.00  0.00           H  
ATOM   3708  HB3 GLU   226      46.414  52.260  77.556  1.00  0.00           H  
ATOM   3709  CG  GLU   226      44.273  52.853  77.220  1.00  0.00           C  
ATOM   3710  HG2 GLU   226      44.435  53.731  77.844  1.00  0.00           H  
ATOM   3711  HG3 GLU   226      43.691  53.174  76.356  1.00  0.00           H  
ATOM   3712  CD  GLU   226      43.517  51.712  77.866  1.00  0.00           C  
ATOM   3713  OE1 GLU   226      43.270  50.686  77.221  1.00  0.00           O  
ATOM   3714  OE2 GLU   226      43.209  51.838  79.055  1.00  0.00           O  
ATOM   3715  C   GLU   226      46.262  55.015  76.345  1.00  0.00           C  
ATOM   3716  O   GLU   226      45.349  55.743  75.884  1.00  0.00           O  
ATOM   3717  N   LYS   227      47.045  55.401  77.365  1.00  0.00           N  
ATOM   3718  H   LYS   227      47.547  54.662  77.836  1.00  0.00           H  
ATOM   3719  CA  LYS   227      47.118  56.719  77.877  1.00  0.00           C  
ATOM   3720  HA  LYS   227      46.140  56.931  78.311  1.00  0.00           H  
ATOM   3721  CB  LYS   227      48.185  56.898  78.990  1.00  0.00           C  
ATOM   3722  HB2 LYS   227      49.112  56.408  78.691  1.00  0.00           H  
ATOM   3723  HB3 LYS   227      48.435  57.940  79.189  1.00  0.00           H  
ATOM   3724  CG  LYS   227      47.675  56.267  80.331  1.00  0.00           C  
ATOM   3725  HG2 LYS   227      47.026  57.012  80.791  1.00  0.00           H  
ATOM   3726  HG3 LYS   227      47.066  55.367  80.243  1.00  0.00           H  
ATOM   3727  CD  LYS   227      48.719  55.913  81.426  1.00  0.00           C  
ATOM   3728  HD2 LYS   227      48.712  54.823  81.433  1.00  0.00           H  
ATOM   3729  HD3 LYS   227      49.707  56.214  81.078  1.00  0.00           H  
ATOM   3730  CE  LYS   227      48.213  56.529  82.781  1.00  0.00           C  
ATOM   3731  HE2 LYS   227      48.738  57.482  82.854  1.00  0.00           H  
ATOM   3732  HE3 LYS   227      47.134  56.663  82.706  1.00  0.00           H  
ATOM   3733  NZ  LYS   227      48.494  55.670  83.897  1.00  0.00           N  
ATOM   3734  HZ1 LYS   227      49.469  55.490  84.090  1.00  0.00           H  
ATOM   3735  HZ2 LYS   227      48.150  56.048  84.768  1.00  0.00           H  
ATOM   3736  HZ3 LYS   227      48.000  54.809  83.712  1.00  0.00           H  
ATOM   3737  C   LYS   227      47.455  57.789  76.858  1.00  0.00           C  
ATOM   3738  O   LYS   227      46.729  58.738  76.630  1.00  0.00           O  
ATOM   3739  N   ILE   228      48.593  57.616  76.165  1.00  0.00           N  
ATOM   3740  H   ILE   228      49.089  56.814  76.529  1.00  0.00           H  
ATOM   3741  CA  ILE   228      49.068  58.410  75.039  1.00  0.00           C  
ATOM   3742  HA  ILE   228      49.224  59.404  75.460  1.00  0.00           H  
ATOM   3743  CB  ILE   228      50.265  57.742  74.324  1.00  0.00           C  
ATOM   3744  HB  ILE   228      50.006  56.688  74.223  1.00  0.00           H  
ATOM   3745  CG2 ILE   228      50.477  58.251  72.891  1.00  0.00           C  
ATOM   3746 HG21 ILE   228      51.443  57.952  72.486  1.00  0.00           H  
ATOM   3747 HG22 ILE   228      49.769  57.724  72.252  1.00  0.00           H  
ATOM   3748 HG23 ILE   228      50.309  59.325  72.808  1.00  0.00           H  
ATOM   3749  CG1 ILE   228      51.557  57.857  75.226  1.00  0.00           C  
ATOM   3750 HG12 ILE   228      51.842  58.885  75.450  1.00  0.00           H  
ATOM   3751 HG13 ILE   228      51.369  57.472  76.229  1.00  0.00           H  
ATOM   3752  CD1 ILE   228      52.717  57.060  74.595  1.00  0.00           C  
ATOM   3753 HD11 ILE   228      53.526  56.897  75.306  1.00  0.00           H  
ATOM   3754 HD12 ILE   228      52.371  56.049  74.375  1.00  0.00           H  
ATOM   3755 HD13 ILE   228      53.192  57.634  73.799  1.00  0.00           H  
ATOM   3756  C   ILE   228      47.852  58.619  74.024  1.00  0.00           C  
ATOM   3757  O   ILE   228      47.413  59.740  73.716  1.00  0.00           O  
ATOM   3758  N   SER   229      47.176  57.511  73.696  1.00  0.00           N  
ATOM   3759  H   SER   229      47.469  56.584  73.970  1.00  0.00           H  
ATOM   3760  CA  SER   229      46.004  57.517  72.790  1.00  0.00           C  
ATOM   3761  HA  SER   229      46.249  58.203  71.978  1.00  0.00           H  
ATOM   3762  CB  SER   229      45.743  56.110  72.282  1.00  0.00           C  
ATOM   3763  HB2 SER   229      45.619  55.338  73.042  1.00  0.00           H  
ATOM   3764  HB3 SER   229      44.912  56.159  71.579  1.00  0.00           H  
ATOM   3765  OG  SER   229      46.959  55.664  71.694  1.00  0.00           O  
ATOM   3766  HG  SER   229      47.319  54.981  72.265  1.00  0.00           H  
ATOM   3767  C   SER   229      44.727  58.092  73.431  1.00  0.00           C  
ATOM   3768  O   SER   229      43.864  58.597  72.692  1.00  0.00           O  
ATOM   3769  N   GLU   230      44.506  58.029  74.757  1.00  0.00           N  
ATOM   3770  H   GLU   230      45.110  57.412  75.281  1.00  0.00           H  
ATOM   3771  CA  GLU   230      43.362  58.758  75.395  1.00  0.00           C  
ATOM   3772  HA  GLU   230      42.436  58.520  74.870  1.00  0.00           H  
ATOM   3773  CB  GLU   230      43.244  58.377  76.891  1.00  0.00           C  
ATOM   3774  HB2 GLU   230      44.248  58.284  77.305  1.00  0.00           H  
ATOM   3775  HB3 GLU   230      42.631  59.145  77.361  1.00  0.00           H  
ATOM   3776  CG  GLU   230      42.491  57.046  77.079  1.00  0.00           C  
ATOM   3777  HG2 GLU   230      42.890  56.254  76.445  1.00  0.00           H  
ATOM   3778  HG3 GLU   230      42.742  56.647  78.062  1.00  0.00           H  
ATOM   3779  CD  GLU   230      40.988  57.181  76.928  1.00  0.00           C  
ATOM   3780  OE1 GLU   230      40.502  56.474  76.046  1.00  0.00           O  
ATOM   3781  OE2 GLU   230      40.361  57.994  77.614  1.00  0.00           O  
ATOM   3782  C   GLU   230      43.696  60.251  75.443  1.00  0.00           C  
ATOM   3783  O   GLU   230      42.711  60.995  75.181  1.00  0.00           O  
ATOM   3784  N   LYS   231      44.949  60.663  75.650  1.00  0.00           N  
ATOM   3785  H   LYS   231      45.696  59.986  75.700  1.00  0.00           H  
ATOM   3786  CA  LYS   231      45.363  62.100  75.509  1.00  0.00           C  
ATOM   3787  HA  LYS   231      44.692  62.719  76.105  1.00  0.00           H  
ATOM   3788  CB  LYS   231      46.832  62.221  75.917  1.00  0.00           C  
ATOM   3789  HB2 LYS   231      46.869  61.870  76.948  1.00  0.00           H  
ATOM   3790  HB3 LYS   231      47.467  61.623  75.264  1.00  0.00           H  
ATOM   3791  CG  LYS   231      47.397  63.663  75.844  1.00  0.00           C  
ATOM   3792  HG2 LYS   231      48.393  63.682  76.285  1.00  0.00           H  
ATOM   3793  HG3 LYS   231      47.422  64.130  74.860  1.00  0.00           H  
ATOM   3794  CD  LYS   231      46.537  64.605  76.708  1.00  0.00           C  
ATOM   3795  HD2 LYS   231      45.538  64.704  76.283  1.00  0.00           H  
ATOM   3796  HD3 LYS   231      46.503  64.220  77.728  1.00  0.00           H  
ATOM   3797  CE  LYS   231      47.225  66.005  76.741  1.00  0.00           C  
ATOM   3798  HE2 LYS   231      48.083  65.905  77.405  1.00  0.00           H  
ATOM   3799  HE3 LYS   231      47.609  66.330  75.774  1.00  0.00           H  
ATOM   3800  NZ  LYS   231      46.339  67.055  77.379  1.00  0.00           N  
ATOM   3801  HZ1 LYS   231      45.475  67.230  76.887  1.00  0.00           H  
ATOM   3802  HZ2 LYS   231      46.074  66.624  78.253  1.00  0.00           H  
ATOM   3803  HZ3 LYS   231      46.785  67.945  77.550  1.00  0.00           H  
ATOM   3804  C   LYS   231      45.168  62.577  74.054  1.00  0.00           C  
ATOM   3805  O   LYS   231      44.847  63.760  73.844  1.00  0.00           O  
ATOM   3806  N   LYS   232      45.364  61.687  73.064  1.00  0.00           N  
ATOM   3807  H   LYS   232      45.848  60.808  73.184  1.00  0.00           H  
ATOM   3808  CA  LYS   232      45.141  61.968  71.659  1.00  0.00           C  
ATOM   3809  HA  LYS   232      45.669  62.877  71.369  1.00  0.00           H  
ATOM   3810  CB  LYS   232      45.699  60.757  70.788  1.00  0.00           C  
ATOM   3811  HB2 LYS   232      46.544  60.294  71.298  1.00  0.00           H  
ATOM   3812  HB3 LYS   232      44.978  59.939  70.780  1.00  0.00           H  
ATOM   3813  CG  LYS   232      45.954  61.107  69.377  1.00  0.00           C  
ATOM   3814  HG2 LYS   232      45.003  61.436  68.957  1.00  0.00           H  
ATOM   3815  HG3 LYS   232      46.710  61.893  69.371  1.00  0.00           H  
ATOM   3816  CD  LYS   232      46.450  59.824  68.742  1.00  0.00           C  
ATOM   3817  HD2 LYS   232      45.685  59.048  68.725  1.00  0.00           H  
ATOM   3818  HD3 LYS   232      46.637  60.127  67.712  1.00  0.00           H  
ATOM   3819  CE  LYS   232      47.749  59.268  69.293  1.00  0.00           C  
ATOM   3820  HE2 LYS   232      48.514  60.044  69.270  1.00  0.00           H  
ATOM   3821  HE3 LYS   232      47.559  58.974  70.325  1.00  0.00           H  
ATOM   3822  NZ  LYS   232      48.253  58.105  68.508  1.00  0.00           N  
ATOM   3823  HZ1 LYS   232      47.709  57.287  68.743  1.00  0.00           H  
ATOM   3824  HZ2 LYS   232      48.052  58.238  67.527  1.00  0.00           H  
ATOM   3825  HZ3 LYS   232      49.229  57.857  68.585  1.00  0.00           H  
ATOM   3826  C   LYS   232      43.656  62.108  71.425  1.00  0.00           C  
ATOM   3827  O   LYS   232      43.238  63.132  70.865  1.00  0.00           O  
ATOM   3828  N   MET   233      42.849  61.133  71.805  1.00  0.00           N  
ATOM   3829  H   MET   233      43.290  60.343  72.254  1.00  0.00           H  
ATOM   3830  CA  MET   233      41.433  61.141  71.711  1.00  0.00           C  
ATOM   3831  HA  MET   233      41.159  61.082  70.658  1.00  0.00           H  
ATOM   3832  CB  MET   233      41.041  59.775  72.387  1.00  0.00           C  
ATOM   3833  HB2 MET   233      41.448  58.936  71.822  1.00  0.00           H  
ATOM   3834  HB3 MET   233      41.381  59.803  73.422  1.00  0.00           H  
ATOM   3835  CG  MET   233      39.527  59.498  72.491  1.00  0.00           C  
ATOM   3836  HG2 MET   233      39.508  58.684  73.217  1.00  0.00           H  
ATOM   3837  HG3 MET   233      39.051  60.386  72.906  1.00  0.00           H  
ATOM   3838  SD  MET   233      38.644  59.003  70.973  1.00  0.00           S  
ATOM   3839  CE  MET   233      38.037  60.519  70.176  1.00  0.00           C  
ATOM   3840  HE1 MET   233      37.642  60.084  69.258  1.00  0.00           H  
ATOM   3841  HE2 MET   233      37.228  61.024  70.704  1.00  0.00           H  
ATOM   3842  HE3 MET   233      38.908  61.138  69.962  1.00  0.00           H  
ATOM   3843  C   MET   233      40.780  62.355  72.382  1.00  0.00           C  
ATOM   3844  O   MET   233      39.870  62.932  71.796  1.00  0.00           O  
ATOM   3845  N   SER   234      41.214  62.790  73.571  1.00  0.00           N  
ATOM   3846  H   SER   234      42.020  62.348  73.989  1.00  0.00           H  
ATOM   3847  CA  SER   234      40.690  63.956  74.275  1.00  0.00           C  
ATOM   3848  HA  SER   234      39.607  63.932  74.154  1.00  0.00           H  
ATOM   3849  CB  SER   234      40.911  63.725  75.719  1.00  0.00           C  
ATOM   3850  HB2 SER   234      40.161  64.279  76.283  1.00  0.00           H  
ATOM   3851  HB3 SER   234      40.919  62.670  75.994  1.00  0.00           H  
ATOM   3852  OG  SER   234      42.183  64.254  76.175  1.00  0.00           O  
ATOM   3853  HG  SER   234      42.502  63.902  77.010  1.00  0.00           H  
ATOM   3854  C   SER   234      41.106  65.414  73.880  1.00  0.00           C  
ATOM   3855  O   SER   234      40.239  66.287  74.078  1.00  0.00           O  
ATOM   3856  N   THR   235      42.309  65.549  73.230  1.00  0.00           N  
ATOM   3857  H   THR   235      43.000  64.814  73.174  1.00  0.00           H  
ATOM   3858  CA  THR   235      42.806  66.817  72.709  1.00  0.00           C  
ATOM   3859  HA  THR   235      42.607  67.486  73.547  1.00  0.00           H  
ATOM   3860  CB  THR   235      44.285  66.858  72.554  1.00  0.00           C  
ATOM   3861  HB  THR   235      44.527  66.105  71.804  1.00  0.00           H  
ATOM   3862  CG2 THR   235      44.908  68.176  72.052  1.00  0.00           C  
ATOM   3863 HG21 THR   235      44.551  69.069  72.565  1.00  0.00           H  
ATOM   3864 HG22 THR   235      45.995  68.250  72.079  1.00  0.00           H  
ATOM   3865 HG23 THR   235      44.558  68.231  71.021  1.00  0.00           H  
ATOM   3866  OG1 THR   235      44.995  66.527  73.729  1.00  0.00           O  
ATOM   3867  HG1 THR   235      45.048  65.591  73.936  1.00  0.00           H  
ATOM   3868  C   THR   235      42.040  67.180  71.415  1.00  0.00           C  
ATOM   3869  O   THR   235      41.968  66.410  70.416  1.00  0.00           O  
ATOM   3870  N   PRO   236      41.389  68.345  71.287  1.00  0.00           N  
ATOM   3871  CD  PRO   236      41.096  69.196  72.497  1.00  0.00           C  
ATOM   3872  HD2 PRO   236      41.965  69.823  72.698  1.00  0.00           H  
ATOM   3873  HD3 PRO   236      40.808  68.592  73.358  1.00  0.00           H  
ATOM   3874  CG  PRO   236      39.955  70.110  72.094  1.00  0.00           C  
ATOM   3875  HG2 PRO   236      40.085  71.132  72.450  1.00  0.00           H  
ATOM   3876  HG3 PRO   236      38.956  69.718  72.288  1.00  0.00           H  
ATOM   3877  CB  PRO   236      39.964  70.184  70.594  1.00  0.00           C  
ATOM   3878  HB2 PRO   236      40.463  71.057  70.172  1.00  0.00           H  
ATOM   3879  HB3 PRO   236      38.895  70.173  70.381  1.00  0.00           H  
ATOM   3880  CA  PRO   236      40.670  68.893  70.148  1.00  0.00           C  
ATOM   3881  HA  PRO   236      39.880  68.214  69.828  1.00  0.00           H  
ATOM   3882  C   PRO   236      41.597  69.074  68.959  1.00  0.00           C  
ATOM   3883  O   PRO   236      42.796  69.364  69.162  1.00  0.00           O  
ATOM   3884  N   VAL   237      41.051  69.063  67.738  1.00  0.00           N  
ATOM   3885  H   VAL   237      40.047  69.004  67.642  1.00  0.00           H  
ATOM   3886  CA  VAL   237      41.896  69.247  66.595  1.00  0.00           C  
ATOM   3887  HA  VAL   237      42.683  68.503  66.723  1.00  0.00           H  
ATOM   3888  CB  VAL   237      41.191  68.784  65.317  1.00  0.00           C  
ATOM   3889  HB  VAL   237      40.241  69.303  65.191  1.00  0.00           H  
ATOM   3890  CG1 VAL   237      42.070  69.079  64.044  1.00  0.00           C  
ATOM   3891 HG11 VAL   237      43.005  68.538  64.185  1.00  0.00           H  
ATOM   3892 HG12 VAL   237      41.593  68.704  63.138  1.00  0.00           H  
ATOM   3893 HG13 VAL   237      42.229  70.150  63.919  1.00  0.00           H  
ATOM   3894  CG2 VAL   237      40.814  67.280  65.266  1.00  0.00           C  
ATOM   3895 HG21 VAL   237      40.432  67.013  64.281  1.00  0.00           H  
ATOM   3896 HG22 VAL   237      41.696  66.663  65.435  1.00  0.00           H  
ATOM   3897 HG23 VAL   237      40.008  67.059  65.966  1.00  0.00           H  
ATOM   3898  C   VAL   237      42.393  70.737  66.462  1.00  0.00           C  
ATOM   3899  O   VAL   237      43.525  70.984  66.045  1.00  0.00           O  
ATOM   3900  N   GLU   238      41.626  71.767  67.007  1.00  0.00           N  
ATOM   3901  H   GLU   238      40.689  71.484  67.255  1.00  0.00           H  
ATOM   3902  CA  GLU   238      41.944  73.207  67.159  1.00  0.00           C  
ATOM   3903  HA  GLU   238      42.338  73.687  66.263  1.00  0.00           H  
ATOM   3904  CB  GLU   238      40.633  74.052  67.321  1.00  0.00           C  
ATOM   3905  HB2 GLU   238      41.156  75.007  67.377  1.00  0.00           H  
ATOM   3906  HB3 GLU   238      40.035  73.874  66.427  1.00  0.00           H  
ATOM   3907  CG  GLU   238      39.993  73.836  68.689  1.00  0.00           C  
ATOM   3908  HG2 GLU   238      39.686  72.809  68.890  1.00  0.00           H  
ATOM   3909  HG3 GLU   238      40.663  74.146  69.491  1.00  0.00           H  
ATOM   3910  CD  GLU   238      38.825  74.882  68.725  1.00  0.00           C  
ATOM   3911  OE1 GLU   238      37.699  74.347  68.530  1.00  0.00           O  
ATOM   3912  OE2 GLU   238      39.006  76.064  69.007  1.00  0.00           O  
ATOM   3913  C   GLU   238      42.965  73.487  68.194  1.00  0.00           C  
ATOM   3914  O   GLU   238      43.803  74.367  68.004  1.00  0.00           O  
ATOM   3915  N   VAL   239      42.975  72.664  69.231  1.00  0.00           N  
ATOM   3916  H   VAL   239      42.342  71.884  69.136  1.00  0.00           H  
ATOM   3917  CA  VAL   239      44.049  72.701  70.268  1.00  0.00           C  
ATOM   3918  HA  VAL   239      44.299  73.727  70.538  1.00  0.00           H  
ATOM   3919  CB  VAL   239      43.615  72.080  71.637  1.00  0.00           C  
ATOM   3920  HB  VAL   239      43.289  71.062  71.422  1.00  0.00           H  
ATOM   3921  CG1 VAL   239      44.581  72.159  72.809  1.00  0.00           C  
ATOM   3922 HG11 VAL   239      44.863  73.172  73.093  1.00  0.00           H  
ATOM   3923 HG12 VAL   239      44.262  71.601  73.690  1.00  0.00           H  
ATOM   3924 HG13 VAL   239      45.519  71.661  72.562  1.00  0.00           H  
ATOM   3925  CG2 VAL   239      42.371  72.794  72.192  1.00  0.00           C  
ATOM   3926 HG21 VAL   239      42.600  73.845  72.371  1.00  0.00           H  
ATOM   3927 HG22 VAL   239      41.551  72.685  71.481  1.00  0.00           H  
ATOM   3928 HG23 VAL   239      42.145  72.333  73.154  1.00  0.00           H  
ATOM   3929  C   VAL   239      45.357  72.089  69.746  1.00  0.00           C  
ATOM   3930  O   VAL   239      46.453  72.651  69.899  1.00  0.00           O  
ATOM   3931  N   LEU   240      45.339  70.949  69.138  1.00  0.00           N  
ATOM   3932  H   LEU   240      44.473  70.433  69.073  1.00  0.00           H  
ATOM   3933  CA  LEU   240      46.526  70.256  68.535  1.00  0.00           C  
ATOM   3934  HA  LEU   240      47.247  70.086  69.334  1.00  0.00           H  
ATOM   3935  CB  LEU   240      46.084  68.866  68.112  1.00  0.00           C  
ATOM   3936  HB2 LEU   240      45.991  68.235  68.996  1.00  0.00           H  
ATOM   3937  HB3 LEU   240      45.078  68.953  67.702  1.00  0.00           H  
ATOM   3938  CG  LEU   240      46.920  68.129  67.034  1.00  0.00           C  
ATOM   3939  HG  LEU   240      47.093  68.946  66.333  1.00  0.00           H  
ATOM   3940  CD1 LEU   240      48.277  67.573  67.591  1.00  0.00           C  
ATOM   3941 HD11 LEU   240      48.916  68.389  67.929  1.00  0.00           H  
ATOM   3942 HD12 LEU   240      47.983  66.864  68.365  1.00  0.00           H  
ATOM   3943 HD13 LEU   240      48.893  66.911  66.982  1.00  0.00           H  
ATOM   3944  CD2 LEU   240      46.071  66.983  66.392  1.00  0.00           C  
ATOM   3945 HD21 LEU   240      45.191  67.325  65.847  1.00  0.00           H  
ATOM   3946 HD22 LEU   240      46.648  66.420  65.658  1.00  0.00           H  
ATOM   3947 HD23 LEU   240      45.691  66.308  67.158  1.00  0.00           H  
ATOM   3948  C   LEU   240      47.175  71.128  67.419  1.00  0.00           C  
ATOM   3949  O   LEU   240      48.434  71.237  67.399  1.00  0.00           O  
ATOM   3950  N   CYS   241      46.391  71.869  66.630  1.00  0.00           N  
ATOM   3951  H   CYS   241      45.392  71.745  66.707  1.00  0.00           H  
ATOM   3952  CA  CYS   241      46.928  72.839  65.541  1.00  0.00           C  
ATOM   3953  HA  CYS   241      47.943  72.563  65.255  1.00  0.00           H  
ATOM   3954  CB  CYS   241      46.111  72.589  64.287  1.00  0.00           C  
ATOM   3955  HB2 CYS   241      45.137  73.078  64.286  1.00  0.00           H  
ATOM   3956  HB3 CYS   241      46.681  72.980  63.444  1.00  0.00           H  
ATOM   3957  SG  CYS   241      45.771  70.814  63.906  1.00  0.00           S  
ATOM   3958  HG  CYS   241      44.665  70.624  64.631  1.00  0.00           H  
ATOM   3959  C   CYS   241      47.119  74.324  65.927  1.00  0.00           C  
ATOM   3960  O   CYS   241      47.226  75.166  65.093  1.00  0.00           O  
ATOM   3961  N   LYS   242      47.097  74.645  67.235  1.00  0.00           N  
ATOM   3962  H   LYS   242      46.951  73.921  67.923  1.00  0.00           H  
ATOM   3963  CA  LYS   242      47.110  75.993  67.801  1.00  0.00           C  
ATOM   3964  HA  LYS   242      46.216  76.497  67.432  1.00  0.00           H  
ATOM   3965  CB  LYS   242      46.912  75.818  69.289  1.00  0.00           C  
ATOM   3966  HB2 LYS   242      45.988  75.264  69.455  1.00  0.00           H  
ATOM   3967  HB3 LYS   242      47.769  75.249  69.649  1.00  0.00           H  
ATOM   3968  CG  LYS   242      46.979  77.130  70.124  1.00  0.00           C  
ATOM   3969  HG2 LYS   242      47.986  77.544  70.153  1.00  0.00           H  
ATOM   3970  HG3 LYS   242      46.243  77.862  69.791  1.00  0.00           H  
ATOM   3971  CD  LYS   242      46.729  76.812  71.614  1.00  0.00           C  
ATOM   3972  HD2 LYS   242      45.726  76.460  71.858  1.00  0.00           H  
ATOM   3973  HD3 LYS   242      47.414  76.027  71.935  1.00  0.00           H  
ATOM   3974  CE  LYS   242      47.065  77.976  72.489  1.00  0.00           C  
ATOM   3975  HE2 LYS   242      47.329  77.580  73.470  1.00  0.00           H  
ATOM   3976  HE3 LYS   242      47.911  78.453  71.994  1.00  0.00           H  
ATOM   3977  NZ  LYS   242      45.896  78.935  72.563  1.00  0.00           N  
ATOM   3978  HZ1 LYS   242      46.265  79.854  72.759  1.00  0.00           H  
ATOM   3979  HZ2 LYS   242      45.418  79.076  71.685  1.00  0.00           H  
ATOM   3980  HZ3 LYS   242      45.227  78.731  73.292  1.00  0.00           H  
ATOM   3981  C   LYS   242      48.330  76.805  67.423  1.00  0.00           C  
ATOM   3982  O   LYS   242      49.412  76.363  67.707  1.00  0.00           O  
ATOM   3983  N   GLY   243      48.156  77.943  66.688  1.00  0.00           N  
ATOM   3984  H   GLY   243      47.215  78.058  66.339  1.00  0.00           H  
ATOM   3985  CA  GLY   243      49.321  78.757  66.226  1.00  0.00           C  
ATOM   3986  HA2 GLY   243      49.104  79.825  66.240  1.00  0.00           H  
ATOM   3987  HA3 GLY   243      50.128  78.698  66.957  1.00  0.00           H  
ATOM   3988  C   GLY   243      49.866  78.353  64.828  1.00  0.00           C  
ATOM   3989  O   GLY   243      50.751  79.100  64.366  1.00  0.00           O  
ATOM   3990  N   PHE   244      49.430  77.231  64.268  1.00  0.00           N  
ATOM   3991  H   PHE   244      48.569  76.909  64.688  1.00  0.00           H  
ATOM   3992  CA  PHE   244      49.771  76.918  62.851  1.00  0.00           C  
ATOM   3993  HA  PHE   244      50.660  77.438  62.496  1.00  0.00           H  
ATOM   3994  CB  PHE   244      50.129  75.423  62.653  1.00  0.00           C  
ATOM   3995  HB2 PHE   244      49.291  74.751  62.841  1.00  0.00           H  
ATOM   3996  HB3 PHE   244      50.517  75.173  61.665  1.00  0.00           H  
ATOM   3997  CG  PHE   244      51.090  75.000  63.753  1.00  0.00           C  
ATOM   3998  CD1 PHE   244      52.417  75.559  63.747  1.00  0.00           C  
ATOM   3999  HD1 PHE   244      52.740  76.086  62.861  1.00  0.00           H  
ATOM   4000  CE1 PHE   244      53.274  75.258  64.853  1.00  0.00           C  
ATOM   4001  HE1 PHE   244      54.316  75.524  64.753  1.00  0.00           H  
ATOM   4002  CZ  PHE   244      52.764  74.399  65.857  1.00  0.00           C  
ATOM   4003  HZ  PHE   244      53.445  74.106  66.643  1.00  0.00           H  
ATOM   4004  CE2 PHE   244      51.466  73.838  65.856  1.00  0.00           C  
ATOM   4005  HE2 PHE   244      50.996  73.266  66.642  1.00  0.00           H  
ATOM   4006  CD2 PHE   244      50.665  74.115  64.756  1.00  0.00           C  
ATOM   4007  HD2 PHE   244      49.644  73.766  64.786  1.00  0.00           H  
ATOM   4008  C   PHE   244      48.646  77.366  61.905  1.00  0.00           C  
ATOM   4009  O   PHE   244      47.520  77.542  62.321  1.00  0.00           O  
ATOM   4010  N   PRO   245      48.863  77.438  60.596  1.00  0.00           N  
ATOM   4011  CD  PRO   245      50.134  77.317  59.947  1.00  0.00           C  
ATOM   4012  HD2 PRO   245      50.423  76.267  59.887  1.00  0.00           H  
ATOM   4013  HD3 PRO   245      50.874  77.982  60.393  1.00  0.00           H  
ATOM   4014  CG  PRO   245      49.988  77.917  58.518  1.00  0.00           C  
ATOM   4015  HG2 PRO   245      50.572  77.389  57.765  1.00  0.00           H  
ATOM   4016  HG3 PRO   245      50.422  78.915  58.592  1.00  0.00           H  
ATOM   4017  CB  PRO   245      48.477  77.784  58.255  1.00  0.00           C  
ATOM   4018  HB2 PRO   245      48.298  76.858  57.708  1.00  0.00           H  
ATOM   4019  HB3 PRO   245      48.120  78.568  57.587  1.00  0.00           H  
ATOM   4020  CA  PRO   245      47.759  77.749  59.598  1.00  0.00           C  
ATOM   4021  HA  PRO   245      47.363  78.706  59.937  1.00  0.00           H  
ATOM   4022  C   PRO   245      46.556  76.787  59.670  1.00  0.00           C  
ATOM   4023  O   PRO   245      46.843  75.597  59.926  1.00  0.00           O  
ATOM   4024  N   ALA   246      45.336  77.273  59.493  1.00  0.00           N  
ATOM   4025  H   ALA   246      45.196  78.145  59.003  1.00  0.00           H  
ATOM   4026  CA  ALA   246      44.136  76.542  59.821  1.00  0.00           C  
ATOM   4027  HA  ALA   246      44.384  76.033  60.753  1.00  0.00           H  
ATOM   4028  CB  ALA   246      43.105  77.620  59.942  1.00  0.00           C  
ATOM   4029  HB1 ALA   246      42.880  78.176  59.032  1.00  0.00           H  
ATOM   4030  HB2 ALA   246      42.183  77.153  60.286  1.00  0.00           H  
ATOM   4031  HB3 ALA   246      43.263  78.181  60.863  1.00  0.00           H  
ATOM   4032  C   ALA   246      43.810  75.390  58.875  1.00  0.00           C  
ATOM   4033  O   ALA   246      42.998  74.526  59.195  1.00  0.00           O  
ATOM   4034  N   GLU   247      44.589  75.214  57.803  1.00  0.00           N  
ATOM   4035  H   GLU   247      45.177  75.992  57.541  1.00  0.00           H  
ATOM   4036  CA  GLU   247      44.649  74.110  56.880  1.00  0.00           C  
ATOM   4037  HA  GLU   247      43.736  73.993  56.296  1.00  0.00           H  
ATOM   4038  CB  GLU   247      45.744  74.392  55.869  1.00  0.00           C  
ATOM   4039  HB2 GLU   247      46.689  74.677  56.333  1.00  0.00           H  
ATOM   4040  HB3 GLU   247      45.897  73.457  55.332  1.00  0.00           H  
ATOM   4041  CG  GLU   247      45.508  75.503  54.822  1.00  0.00           C  
ATOM   4042  HG2 GLU   247      46.311  75.495  54.084  1.00  0.00           H  
ATOM   4043  HG3 GLU   247      44.597  75.275  54.268  1.00  0.00           H  
ATOM   4044  CD  GLU   247      45.308  76.974  55.350  1.00  0.00           C  
ATOM   4045  OE1 GLU   247      45.966  77.318  56.345  1.00  0.00           O  
ATOM   4046  OE2 GLU   247      44.448  77.740  54.814  1.00  0.00           O  
ATOM   4047  C   GLU   247      44.980  72.795  57.541  1.00  0.00           C  
ATOM   4048  O   GLU   247      44.375  71.749  57.289  1.00  0.00           O  
ATOM   4049  N   PHE   248      45.853  72.794  58.508  1.00  0.00           N  
ATOM   4050  H   PHE   248      46.202  73.714  58.736  1.00  0.00           H  
ATOM   4051  CA  PHE   248      46.272  71.578  59.164  1.00  0.00           C  
ATOM   4052  HA  PHE   248      46.659  70.788  58.520  1.00  0.00           H  
ATOM   4053  CB  PHE   248      47.466  71.888  60.086  1.00  0.00           C  
ATOM   4054  HB2 PHE   248      47.376  72.761  60.731  1.00  0.00           H  
ATOM   4055  HB3 PHE   248      47.641  71.056  60.769  1.00  0.00           H  
ATOM   4056  CG  PHE   248      48.782  72.061  59.277  1.00  0.00           C  
ATOM   4057  CD1 PHE   248      49.388  73.303  59.050  1.00  0.00           C  
ATOM   4058  HD1 PHE   248      48.928  74.166  59.508  1.00  0.00           H  
ATOM   4059  CE1 PHE   248      50.596  73.399  58.389  1.00  0.00           C  
ATOM   4060  HE1 PHE   248      51.118  74.337  58.274  1.00  0.00           H  
ATOM   4061  CZ  PHE   248      51.295  72.231  57.966  1.00  0.00           C  
ATOM   4062  HZ  PHE   248      52.257  72.299  57.481  1.00  0.00           H  
ATOM   4063  CE2 PHE   248      50.688  70.988  58.148  1.00  0.00           C  
ATOM   4064  HE2 PHE   248      51.145  70.080  57.782  1.00  0.00           H  
ATOM   4065  CD2 PHE   248      49.461  70.870  58.797  1.00  0.00           C  
ATOM   4066  HD2 PHE   248      49.091  69.878  59.010  1.00  0.00           H  
ATOM   4067  C   PHE   248      45.175  70.853  59.936  1.00  0.00           C  
ATOM   4068  O   PHE   248      44.886  69.677  59.760  1.00  0.00           O  
ATOM   4069  N   ALA   249      44.458  71.633  60.763  1.00  0.00           N  
ATOM   4070  H   ALA   249      44.500  72.643  60.758  1.00  0.00           H  
ATOM   4071  CA  ALA   249      43.221  71.120  61.405  1.00  0.00           C  
ATOM   4072  HA  ALA   249      43.483  70.272  62.038  1.00  0.00           H  
ATOM   4073  CB  ALA   249      42.574  72.228  62.273  1.00  0.00           C  
ATOM   4074  HB1 ALA   249      43.154  72.313  63.193  1.00  0.00           H  
ATOM   4075  HB2 ALA   249      42.798  73.184  61.800  1.00  0.00           H  
ATOM   4076  HB3 ALA   249      41.511  71.999  62.336  1.00  0.00           H  
ATOM   4077  C   ALA   249      42.236  70.619  60.295  1.00  0.00           C  
ATOM   4078  O   ALA   249      41.807  69.496  60.371  1.00  0.00           O  
ATOM   4079  N   MET   250      42.018  71.320  59.172  1.00  0.00           N  
ATOM   4080  H   MET   250      42.588  72.153  59.215  1.00  0.00           H  
ATOM   4081  CA  MET   250      41.111  70.940  58.050  1.00  0.00           C  
ATOM   4082  HA  MET   250      40.111  70.722  58.425  1.00  0.00           H  
ATOM   4083  CB  MET   250      41.078  72.166  57.133  1.00  0.00           C  
ATOM   4084  HB2 MET   250      40.571  72.942  57.707  1.00  0.00           H  
ATOM   4085  HB3 MET   250      42.050  72.472  56.746  1.00  0.00           H  
ATOM   4086  CG  MET   250      40.161  72.026  55.937  1.00  0.00           C  
ATOM   4087  HG2 MET   250      40.689  71.742  55.027  1.00  0.00           H  
ATOM   4088  HG3 MET   250      39.398  71.266  56.104  1.00  0.00           H  
ATOM   4089  SD  MET   250      39.394  73.667  55.410  1.00  0.00           S  
ATOM   4090  CE  MET   250      38.293  74.181  56.675  1.00  0.00           C  
ATOM   4091  HE1 MET   250      38.842  74.402  57.590  1.00  0.00           H  
ATOM   4092  HE2 MET   250      37.810  75.139  56.483  1.00  0.00           H  
ATOM   4093  HE3 MET   250      37.574  73.401  56.925  1.00  0.00           H  
ATOM   4094  C   MET   250      41.554  69.667  57.399  1.00  0.00           C  
ATOM   4095  O   MET   250      40.686  68.849  57.097  1.00  0.00           O  
ATOM   4096  N   TYR   251      42.856  69.448  57.209  1.00  0.00           N  
ATOM   4097  H   TYR   251      43.475  70.203  57.469  1.00  0.00           H  
ATOM   4098  CA  TYR   251      43.478  68.180  56.922  1.00  0.00           C  
ATOM   4099  HA  TYR   251      43.079  67.869  55.956  1.00  0.00           H  
ATOM   4100  CB  TYR   251      45.056  68.312  56.785  1.00  0.00           C  
ATOM   4101  HB2 TYR   251      45.346  68.958  55.956  1.00  0.00           H  
ATOM   4102  HB3 TYR   251      45.499  68.762  57.674  1.00  0.00           H  
ATOM   4103  CG  TYR   251      45.762  67.069  56.389  1.00  0.00           C  
ATOM   4104  CD1 TYR   251      46.036  66.082  57.371  1.00  0.00           C  
ATOM   4105  HD1 TYR   251      45.661  66.150  58.382  1.00  0.00           H  
ATOM   4106  CE1 TYR   251      46.566  64.830  56.980  1.00  0.00           C  
ATOM   4107  HE1 TYR   251      46.806  64.166  57.797  1.00  0.00           H  
ATOM   4108  CZ  TYR   251      46.960  64.640  55.622  1.00  0.00           C  
ATOM   4109  OH  TYR   251      47.579  63.455  55.387  1.00  0.00           O  
ATOM   4110  HH  TYR   251      47.443  62.881  56.144  1.00  0.00           H  
ATOM   4111  CE2 TYR   251      46.757  65.641  54.670  1.00  0.00           C  
ATOM   4112  HE2 TYR   251      47.144  65.569  53.664  1.00  0.00           H  
ATOM   4113  CD2 TYR   251      46.187  66.833  55.094  1.00  0.00           C  
ATOM   4114  HD2 TYR   251      45.954  67.584  54.354  1.00  0.00           H  
ATOM   4115  C   TYR   251      43.022  67.112  57.848  1.00  0.00           C  
ATOM   4116  O   TYR   251      42.673  65.957  57.402  1.00  0.00           O  
ATOM   4117  N   LEU   252      43.334  67.273  59.166  1.00  0.00           N  
ATOM   4118  H   LEU   252      43.467  68.231  59.456  1.00  0.00           H  
ATOM   4119  CA  LEU   252      43.003  66.317  60.236  1.00  0.00           C  
ATOM   4120  HA  LEU   252      43.467  65.399  59.875  1.00  0.00           H  
ATOM   4121  CB  LEU   252      43.727  66.800  61.486  1.00  0.00           C  
ATOM   4122  HB2 LEU   252      43.633  67.885  61.510  1.00  0.00           H  
ATOM   4123  HB3 LEU   252      43.170  66.434  62.349  1.00  0.00           H  
ATOM   4124  CG  LEU   252      45.154  66.442  61.496  1.00  0.00           C  
ATOM   4125  HG  LEU   252      45.560  66.539  60.489  1.00  0.00           H  
ATOM   4126  CD1 LEU   252      46.036  67.255  62.455  1.00  0.00           C  
ATOM   4127 HD11 LEU   252      46.398  68.151  61.951  1.00  0.00           H  
ATOM   4128 HD12 LEU   252      45.498  67.500  63.371  1.00  0.00           H  
ATOM   4129 HD13 LEU   252      46.958  66.753  62.746  1.00  0.00           H  
ATOM   4130  CD2 LEU   252      45.298  64.930  61.946  1.00  0.00           C  
ATOM   4131 HD21 LEU   252      46.353  64.698  62.091  1.00  0.00           H  
ATOM   4132 HD22 LEU   252      44.781  64.768  62.891  1.00  0.00           H  
ATOM   4133 HD23 LEU   252      44.878  64.239  61.215  1.00  0.00           H  
ATOM   4134  C   LEU   252      41.485  66.000  60.410  1.00  0.00           C  
ATOM   4135  O   LEU   252      41.146  64.840  60.520  1.00  0.00           O  
ATOM   4136  N   ASN   253      40.616  67.069  60.349  1.00  0.00           N  
ATOM   4137  H   ASN   253      40.917  68.033  60.335  1.00  0.00           H  
ATOM   4138  CA  ASN   253      39.212  66.808  60.360  1.00  0.00           C  
ATOM   4139  HA  ASN   253      38.933  66.037  61.077  1.00  0.00           H  
ATOM   4140  CB  ASN   253      38.428  68.098  60.477  1.00  0.00           C  
ATOM   4141  HB2 ASN   253      38.684  68.834  59.715  1.00  0.00           H  
ATOM   4142  HB3 ASN   253      37.415  67.733  60.304  1.00  0.00           H  
ATOM   4143  CG  ASN   253      38.593  68.724  61.828  1.00  0.00           C  
ATOM   4144  OD1 ASN   253      38.387  68.084  62.898  1.00  0.00           O  
ATOM   4145  ND2 ASN   253      38.967  69.991  61.909  1.00  0.00           N  
ATOM   4146 HD21 ASN   253      38.967  70.377  62.842  1.00  0.00           H  
ATOM   4147 HD22 ASN   253      38.895  70.561  61.078  1.00  0.00           H  
ATOM   4148  C   ASN   253      38.881  66.012  59.058  1.00  0.00           C  
ATOM   4149  O   ASN   253      38.033  65.153  59.122  1.00  0.00           O  
ATOM   4150  N   TYR   254      39.523  66.266  57.868  1.00  0.00           N  
ATOM   4151  H   TYR   254      40.150  67.047  57.736  1.00  0.00           H  
ATOM   4152  CA  TYR   254      39.175  65.477  56.673  1.00  0.00           C  
ATOM   4153  HA  TYR   254      38.094  65.525  56.542  1.00  0.00           H  
ATOM   4154  CB  TYR   254      39.786  66.014  55.367  1.00  0.00           C  
ATOM   4155  HB2 TYR   254      39.521  67.048  55.149  1.00  0.00           H  
ATOM   4156  HB3 TYR   254      40.849  65.910  55.582  1.00  0.00           H  
ATOM   4157  CG  TYR   254      39.566  65.208  54.094  1.00  0.00           C  
ATOM   4158  CD1 TYR   254      38.576  65.698  53.270  1.00  0.00           C  
ATOM   4159  HD1 TYR   254      38.107  66.632  53.542  1.00  0.00           H  
ATOM   4160  CE1 TYR   254      38.268  65.023  52.108  1.00  0.00           C  
ATOM   4161  HE1 TYR   254      37.556  65.549  51.490  1.00  0.00           H  
ATOM   4162  CZ  TYR   254      38.893  63.788  51.715  1.00  0.00           C  
ATOM   4163  OH  TYR   254      38.510  63.009  50.649  1.00  0.00           O  
ATOM   4164  HH  TYR   254      37.902  63.484  50.078  1.00  0.00           H  
ATOM   4165  CE2 TYR   254      39.861  63.317  52.594  1.00  0.00           C  
ATOM   4166  HE2 TYR   254      40.392  62.419  52.316  1.00  0.00           H  
ATOM   4167  CD2 TYR   254      40.238  63.973  53.778  1.00  0.00           C  
ATOM   4168  HD2 TYR   254      41.071  63.547  54.318  1.00  0.00           H  
ATOM   4169  C   TYR   254      39.457  63.988  56.777  1.00  0.00           C  
ATOM   4170  O   TYR   254      38.677  63.174  56.351  1.00  0.00           O  
ATOM   4171  N   CYS   255      40.579  63.660  57.454  1.00  0.00           N  
ATOM   4172  H   CYS   255      41.196  64.401  57.754  1.00  0.00           H  
ATOM   4173  CA  CYS   255      41.010  62.259  57.629  1.00  0.00           C  
ATOM   4174  HA  CYS   255      40.780  61.690  56.728  1.00  0.00           H  
ATOM   4175  CB  CYS   255      42.534  62.283  57.833  1.00  0.00           C  
ATOM   4176  HB2 CYS   255      42.709  62.870  58.735  1.00  0.00           H  
ATOM   4177  HB3 CYS   255      42.923  61.280  58.011  1.00  0.00           H  
ATOM   4178  SG  CYS   255      43.355  63.044  56.465  1.00  0.00           S  
ATOM   4179  HG  CYS   255      42.683  64.198  56.511  1.00  0.00           H  
ATOM   4180  C   CYS   255      40.358  61.446  58.755  1.00  0.00           C  
ATOM   4181  O   CYS   255      40.375  60.237  58.604  1.00  0.00           O  
ATOM   4182  N   ARG   256      39.736  62.090  59.713  1.00  0.00           N  
ATOM   4183  H   ARG   256      39.767  63.092  59.830  1.00  0.00           H  
ATOM   4184  CA  ARG   256      38.887  61.465  60.740  1.00  0.00           C  
ATOM   4185  HA  ARG   256      39.220  60.430  60.814  1.00  0.00           H  
ATOM   4186  CB  ARG   256      39.009  62.190  62.079  1.00  0.00           C  
ATOM   4187  HB2 ARG   256      38.738  63.241  61.980  1.00  0.00           H  
ATOM   4188  HB3 ARG   256      38.421  61.572  62.758  1.00  0.00           H  
ATOM   4189  CG  ARG   256      40.394  62.069  62.641  1.00  0.00           C  
ATOM   4190  HG2 ARG   256      40.547  61.145  63.198  1.00  0.00           H  
ATOM   4191  HG3 ARG   256      41.133  62.152  61.844  1.00  0.00           H  
ATOM   4192  CD  ARG   256      40.655  63.148  63.712  1.00  0.00           C  
ATOM   4193  HD2 ARG   256      41.685  63.092  64.066  1.00  0.00           H  
ATOM   4194  HD3 ARG   256      40.463  64.103  63.224  1.00  0.00           H  
ATOM   4195  NE  ARG   256      39.674  63.035  64.808  1.00  0.00           N  
ATOM   4196  HE  ARG   256      38.939  62.368  64.621  1.00  0.00           H  
ATOM   4197  CZ  ARG   256      39.515  63.576  66.030  1.00  0.00           C  
ATOM   4198  NH1 ARG   256      40.545  64.222  66.518  1.00  0.00           N  
ATOM   4199 HH11 ARG   256      41.441  64.285  66.056  1.00  0.00           H  
ATOM   4200 HH12 ARG   256      40.435  64.409  67.504  1.00  0.00           H  
ATOM   4201  NH2 ARG   256      38.414  63.331  66.754  1.00  0.00           N  
ATOM   4202 HH21 ARG   256      37.676  62.762  66.365  1.00  0.00           H  
ATOM   4203 HH22 ARG   256      38.165  63.935  67.525  1.00  0.00           H  
ATOM   4204  C   ARG   256      37.419  61.447  60.218  1.00  0.00           C  
ATOM   4205  O   ARG   256      36.635  60.708  60.807  1.00  0.00           O  
ATOM   4206  N   GLY   257      37.113  62.164  59.126  1.00  0.00           N  
ATOM   4207  H   GLY   257      37.814  62.775  58.731  1.00  0.00           H  
ATOM   4208  CA  GLY   257      35.822  62.207  58.414  1.00  0.00           C  
ATOM   4209  HA2 GLY   257      35.051  62.184  59.184  1.00  0.00           H  
ATOM   4210  HA3 GLY   257      35.698  63.167  57.913  1.00  0.00           H  
ATOM   4211  C   GLY   257      35.556  61.068  57.497  1.00  0.00           C  
ATOM   4212  O   GLY   257      34.466  60.481  57.519  1.00  0.00           O  
ATOM   4213  N   LEU   258      36.542  60.642  56.723  1.00  0.00           N  
ATOM   4214  H   LEU   258      37.435  61.112  56.763  1.00  0.00           H  
ATOM   4215  CA  LEU   258      36.490  59.443  55.870  1.00  0.00           C  
ATOM   4216  HA  LEU   258      35.991  59.712  54.939  1.00  0.00           H  
ATOM   4217  CB  LEU   258      37.969  59.077  55.521  1.00  0.00           C  
ATOM   4218  HB2 LEU   258      38.385  58.963  56.522  1.00  0.00           H  
ATOM   4219  HB3 LEU   258      37.944  58.105  55.027  1.00  0.00           H  
ATOM   4220  CG  LEU   258      38.714  60.054  54.652  1.00  0.00           C  
ATOM   4221  HG  LEU   258      38.492  61.051  55.033  1.00  0.00           H  
ATOM   4222  CD1 LEU   258      40.204  59.837  54.819  1.00  0.00           C  
ATOM   4223 HD11 LEU   258      40.800  60.509  54.201  1.00  0.00           H  
ATOM   4224 HD12 LEU   258      40.490  59.880  55.870  1.00  0.00           H  
ATOM   4225 HD13 LEU   258      40.390  58.810  54.503  1.00  0.00           H  
ATOM   4226  CD2 LEU   258      38.334  59.836  53.189  1.00  0.00           C  
ATOM   4227 HD21 LEU   258      38.744  58.928  52.748  1.00  0.00           H  
ATOM   4228 HD22 LEU   258      37.255  59.684  53.165  1.00  0.00           H  
ATOM   4229 HD23 LEU   258      38.643  60.732  52.651  1.00  0.00           H  
ATOM   4230  C   LEU   258      35.881  58.186  56.480  1.00  0.00           C  
ATOM   4231  O   LEU   258      36.266  57.744  57.530  1.00  0.00           O  
ATOM   4232  N   ARG   259      34.825  57.623  55.815  1.00  0.00           N  
ATOM   4233  H   ARG   259      34.443  58.228  55.102  1.00  0.00           H  
ATOM   4234  CA  ARG   259      34.280  56.247  56.093  1.00  0.00           C  
ATOM   4235  HA  ARG   259      34.029  56.203  57.153  1.00  0.00           H  
ATOM   4236  CB  ARG   259      33.086  55.994  55.117  1.00  0.00           C  
ATOM   4237  HB2 ARG   259      33.446  56.182  54.106  1.00  0.00           H  
ATOM   4238  HB3 ARG   259      32.726  54.968  55.048  1.00  0.00           H  
ATOM   4239  CG  ARG   259      31.845  56.865  55.247  1.00  0.00           C  
ATOM   4240  HG2 ARG   259      31.574  56.814  56.301  1.00  0.00           H  
ATOM   4241  HG3 ARG   259      32.236  57.865  55.061  1.00  0.00           H  
ATOM   4242  CD  ARG   259      30.679  56.654  54.233  1.00  0.00           C  
ATOM   4243  HD2 ARG   259      30.497  55.593  54.062  1.00  0.00           H  
ATOM   4244  HD3 ARG   259      29.763  57.041  54.679  1.00  0.00           H  
ATOM   4245  NE  ARG   259      30.812  57.366  52.970  1.00  0.00           N  
ATOM   4246  HE  ARG   259      30.497  58.326  52.990  1.00  0.00           H  
ATOM   4247  CZ  ARG   259      31.320  56.891  51.864  1.00  0.00           C  
ATOM   4248  NH1 ARG   259      31.608  55.692  51.631  1.00  0.00           N  
ATOM   4249 HH11 ARG   259      31.609  54.970  52.337  1.00  0.00           H  
ATOM   4250 HH12 ARG   259      32.129  55.525  50.782  1.00  0.00           H  
ATOM   4251  NH2 ARG   259      31.509  57.728  50.916  1.00  0.00           N  
ATOM   4252 HH21 ARG   259      31.299  58.700  51.095  1.00  0.00           H  
ATOM   4253 HH22 ARG   259      31.833  57.411  50.014  1.00  0.00           H  
ATOM   4254  C   ARG   259      35.320  55.166  55.946  1.00  0.00           C  
ATOM   4255  O   ARG   259      36.306  55.390  55.208  1.00  0.00           O  
ATOM   4256  N   PHE   260      35.030  54.008  56.540  1.00  0.00           N  
ATOM   4257  H   PHE   260      34.164  53.901  57.049  1.00  0.00           H  
ATOM   4258  CA  PHE   260      36.022  52.994  56.563  1.00  0.00           C  
ATOM   4259  HA  PHE   260      36.926  53.391  57.024  1.00  0.00           H  
ATOM   4260  CB  PHE   260      35.572  51.953  57.565  1.00  0.00           C  
ATOM   4261  HB2 PHE   260      35.735  52.351  58.567  1.00  0.00           H  
ATOM   4262  HB3 PHE   260      34.519  51.788  57.336  1.00  0.00           H  
ATOM   4263  CG  PHE   260      36.233  50.606  57.552  1.00  0.00           C  
ATOM   4264  CD1 PHE   260      37.439  50.332  58.279  1.00  0.00           C  
ATOM   4265  HD1 PHE   260      37.872  51.076  58.932  1.00  0.00           H  
ATOM   4266  CE1 PHE   260      37.973  49.068  58.339  1.00  0.00           C  
ATOM   4267  HE1 PHE   260      38.871  48.855  58.899  1.00  0.00           H  
ATOM   4268  CZ  PHE   260      37.341  47.991  57.608  1.00  0.00           C  
ATOM   4269  HZ  PHE   260      37.709  46.978  57.675  1.00  0.00           H  
ATOM   4270  CE2 PHE   260      36.133  48.262  56.931  1.00  0.00           C  
ATOM   4271  HE2 PHE   260      35.717  47.482  56.310  1.00  0.00           H  
ATOM   4272  CD2 PHE   260      35.601  49.620  56.932  1.00  0.00           C  
ATOM   4273  HD2 PHE   260      34.605  49.656  56.516  1.00  0.00           H  
ATOM   4274  C   PHE   260      36.458  52.387  55.231  1.00  0.00           C  
ATOM   4275  O   PHE   260      37.600  52.105  54.975  1.00  0.00           O  
ATOM   4276  N   GLU   261      35.501  52.154  54.330  1.00  0.00           N  
ATOM   4277  H   GLU   261      34.571  52.445  54.596  1.00  0.00           H  
ATOM   4278  CA  GLU   261      35.777  51.494  53.011  1.00  0.00           C  
ATOM   4279  HA  GLU   261      36.521  50.705  53.124  1.00  0.00           H  
ATOM   4280  CB  GLU   261      34.493  50.862  52.563  1.00  0.00           C  
ATOM   4281  HB2 GLU   261      34.623  50.143  51.754  1.00  0.00           H  
ATOM   4282  HB3 GLU   261      34.200  50.191  53.371  1.00  0.00           H  
ATOM   4283  CG  GLU   261      33.337  51.805  52.181  1.00  0.00           C  
ATOM   4284  HG2 GLU   261      33.755  52.521  51.474  1.00  0.00           H  
ATOM   4285  HG3 GLU   261      32.678  51.216  51.543  1.00  0.00           H  
ATOM   4286  CD  GLU   261      32.528  52.396  53.306  1.00  0.00           C  
ATOM   4287  OE1 GLU   261      31.697  53.283  52.971  1.00  0.00           O  
ATOM   4288  OE2 GLU   261      32.546  52.013  54.483  1.00  0.00           O  
ATOM   4289  C   GLU   261      36.340  52.512  51.993  1.00  0.00           C  
ATOM   4290  O   GLU   261      36.635  52.136  50.867  1.00  0.00           O  
ATOM   4291  N   GLU   262      36.270  53.860  52.249  1.00  0.00           N  
ATOM   4292  H   GLU   262      36.137  54.029  53.236  1.00  0.00           H  
ATOM   4293  CA  GLU   262      36.200  54.959  51.285  1.00  0.00           C  
ATOM   4294  HA  GLU   262      35.610  54.502  50.491  1.00  0.00           H  
ATOM   4295  CB  GLU   262      35.456  56.104  51.992  1.00  0.00           C  
ATOM   4296  HB2 GLU   262      34.487  55.755  52.348  1.00  0.00           H  
ATOM   4297  HB3 GLU   262      36.020  56.446  52.860  1.00  0.00           H  
ATOM   4298  CG  GLU   262      35.208  57.319  51.071  1.00  0.00           C  
ATOM   4299  HG2 GLU   262      34.468  57.911  51.608  1.00  0.00           H  
ATOM   4300  HG3 GLU   262      36.117  57.903  50.925  1.00  0.00           H  
ATOM   4301  CD  GLU   262      34.621  56.926  49.730  1.00  0.00           C  
ATOM   4302  OE1 GLU   262      35.069  57.365  48.664  1.00  0.00           O  
ATOM   4303  OE2 GLU   262      33.582  56.166  49.695  1.00  0.00           O  
ATOM   4304  C   GLU   262      37.591  55.427  50.668  1.00  0.00           C  
ATOM   4305  O   GLU   262      38.615  55.379  51.308  1.00  0.00           O  
ATOM   4306  N   ALA   263      37.645  55.935  49.467  1.00  0.00           N  
ATOM   4307  H   ALA   263      36.823  55.913  48.881  1.00  0.00           H  
ATOM   4308  CA  ALA   263      38.879  56.615  48.930  1.00  0.00           C  
ATOM   4309  HA  ALA   263      39.757  56.032  49.211  1.00  0.00           H  
ATOM   4310  CB  ALA   263      38.839  56.692  47.371  1.00  0.00           C  
ATOM   4311  HB1 ALA   263      39.657  57.293  46.973  1.00  0.00           H  
ATOM   4312  HB2 ALA   263      38.678  55.683  46.992  1.00  0.00           H  
ATOM   4313  HB3 ALA   263      37.950  57.260  47.097  1.00  0.00           H  
ATOM   4314  C   ALA   263      39.047  58.045  49.463  1.00  0.00           C  
ATOM   4315  O   ALA   263      38.179  58.948  49.399  1.00  0.00           O  
ATOM   4316  N   PRO   264      40.260  58.481  49.969  1.00  0.00           N  
ATOM   4317  CD  PRO   264      41.382  57.649  50.401  1.00  0.00           C  
ATOM   4318  HD2 PRO   264      42.004  57.188  49.634  1.00  0.00           H  
ATOM   4319  HD3 PRO   264      40.970  56.925  51.105  1.00  0.00           H  
ATOM   4320  CG  PRO   264      42.416  58.513  51.094  1.00  0.00           C  
ATOM   4321  HG2 PRO   264      43.427  58.549  50.687  1.00  0.00           H  
ATOM   4322  HG3 PRO   264      42.539  58.181  52.125  1.00  0.00           H  
ATOM   4323  CB  PRO   264      41.835  59.977  51.090  1.00  0.00           C  
ATOM   4324  HB2 PRO   264      42.556  60.663  50.645  1.00  0.00           H  
ATOM   4325  HB3 PRO   264      41.592  60.400  52.065  1.00  0.00           H  
ATOM   4326  CA  PRO   264      40.617  59.899  50.087  1.00  0.00           C  
ATOM   4327  HA  PRO   264      39.823  60.419  50.623  1.00  0.00           H  
ATOM   4328  C   PRO   264      40.855  60.641  48.753  1.00  0.00           C  
ATOM   4329  O   PRO   264      41.311  59.991  47.816  1.00  0.00           O  
ATOM   4330  N   ASP   265      40.502  61.955  48.685  1.00  0.00           N  
ATOM   4331  H   ASP   265      40.138  62.432  49.498  1.00  0.00           H  
ATOM   4332  CA  ASP   265      40.823  62.812  47.562  1.00  0.00           C  
ATOM   4333  HA  ASP   265      40.985  62.170  46.696  1.00  0.00           H  
ATOM   4334  CB  ASP   265      39.702  63.710  47.043  1.00  0.00           C  
ATOM   4335  HB2 ASP   265      38.942  62.964  46.811  1.00  0.00           H  
ATOM   4336  HB3 ASP   265      39.295  64.412  47.771  1.00  0.00           H  
ATOM   4337  CG  ASP   265      40.068  64.323  45.697  1.00  0.00           C  
ATOM   4338  OD1 ASP   265      39.174  64.833  44.983  1.00  0.00           O  
ATOM   4339  OD2 ASP   265      41.248  64.289  45.350  1.00  0.00           O  
ATOM   4340  C   ASP   265      42.208  63.460  47.814  1.00  0.00           C  
ATOM   4341  O   ASP   265      42.415  64.550  48.279  1.00  0.00           O  
ATOM   4342  N   TYR   266      43.242  62.706  47.394  1.00  0.00           N  
ATOM   4343  H   TYR   266      43.048  61.782  47.033  1.00  0.00           H  
ATOM   4344  CA  TYR   266      44.682  63.107  47.380  1.00  0.00           C  
ATOM   4345  HA  TYR   266      44.970  63.226  48.424  1.00  0.00           H  
ATOM   4346  CB  TYR   266      45.653  61.941  46.885  1.00  0.00           C  
ATOM   4347  HB2 TYR   266      45.614  61.978  45.796  1.00  0.00           H  
ATOM   4348  HB3 TYR   266      46.718  62.068  47.081  1.00  0.00           H  
ATOM   4349  CG  TYR   266      45.251  60.540  47.312  1.00  0.00           C  
ATOM   4350  CD1 TYR   266      45.806  60.021  48.531  1.00  0.00           C  
ATOM   4351  HD1 TYR   266      46.385  60.704  49.135  1.00  0.00           H  
ATOM   4352  CE1 TYR   266      45.391  58.748  48.999  1.00  0.00           C  
ATOM   4353  HE1 TYR   266      45.674  58.347  49.961  1.00  0.00           H  
ATOM   4354  CZ  TYR   266      44.545  57.980  48.173  1.00  0.00           C  
ATOM   4355  OH  TYR   266      44.113  56.772  48.619  1.00  0.00           O  
ATOM   4356  HH  TYR   266      44.601  56.586  49.424  1.00  0.00           H  
ATOM   4357  CE2 TYR   266      44.106  58.489  46.935  1.00  0.00           C  
ATOM   4358  HE2 TYR   266      43.423  57.977  46.274  1.00  0.00           H  
ATOM   4359  CD2 TYR   266      44.433  59.759  46.569  1.00  0.00           C  
ATOM   4360  HD2 TYR   266      43.904  60.236  45.758  1.00  0.00           H  
ATOM   4361  C   TYR   266      45.103  64.393  46.675  1.00  0.00           C  
ATOM   4362  O   TYR   266      45.984  65.070  47.167  1.00  0.00           O  
ATOM   4363  N   MET   267      44.305  64.834  45.699  1.00  0.00           N  
ATOM   4364  H   MET   267      43.520  64.250  45.447  1.00  0.00           H  
ATOM   4365  CA  MET   267      44.334  66.215  45.064  1.00  0.00           C  
ATOM   4366  HA  MET   267      45.378  66.525  45.030  1.00  0.00           H  
ATOM   4367  CB  MET   267      43.873  66.014  43.615  1.00  0.00           C  
ATOM   4368  HB2 MET   267      44.628  65.374  43.158  1.00  0.00           H  
ATOM   4369  HB3 MET   267      42.937  65.456  43.594  1.00  0.00           H  
ATOM   4370  CG  MET   267      43.732  67.204  42.670  1.00  0.00           C  
ATOM   4371  HG2 MET   267      44.590  67.874  42.723  1.00  0.00           H  
ATOM   4372  HG3 MET   267      43.707  66.895  41.624  1.00  0.00           H  
ATOM   4373  SD  MET   267      42.243  68.105  43.052  1.00  0.00           S  
ATOM   4374  CE  MET   267      42.666  69.663  42.167  1.00  0.00           C  
ATOM   4375  HE1 MET   267      43.392  70.282  42.693  1.00  0.00           H  
ATOM   4376  HE2 MET   267      43.023  69.456  41.158  1.00  0.00           H  
ATOM   4377  HE3 MET   267      41.766  70.265  42.044  1.00  0.00           H  
ATOM   4378  C   MET   267      43.575  67.265  45.863  1.00  0.00           C  
ATOM   4379  O   MET   267      44.163  68.298  46.203  1.00  0.00           O  
ATOM   4380  N   TYR   268      42.488  66.894  46.465  1.00  0.00           N  
ATOM   4381  H   TYR   268      42.222  65.926  46.349  1.00  0.00           H  
ATOM   4382  CA  TYR   268      41.823  67.745  47.482  1.00  0.00           C  
ATOM   4383  HA  TYR   268      41.767  68.709  46.977  1.00  0.00           H  
ATOM   4384  CB  TYR   268      40.523  67.280  48.099  1.00  0.00           C  
ATOM   4385  HB2 TYR   268      39.739  67.125  47.358  1.00  0.00           H  
ATOM   4386  HB3 TYR   268      40.622  66.328  48.622  1.00  0.00           H  
ATOM   4387  CG  TYR   268      39.913  68.172  49.163  1.00  0.00           C  
ATOM   4388  CD1 TYR   268      39.212  69.309  48.783  1.00  0.00           C  
ATOM   4389  HD1 TYR   268      38.894  69.542  47.777  1.00  0.00           H  
ATOM   4390  CE1 TYR   268      38.761  70.192  49.840  1.00  0.00           C  
ATOM   4391  HE1 TYR   268      38.275  71.095  49.502  1.00  0.00           H  
ATOM   4392  CZ  TYR   268      38.938  69.940  51.204  1.00  0.00           C  
ATOM   4393  OH  TYR   268      38.670  70.880  52.156  1.00  0.00           O  
ATOM   4394  HH  TYR   268      38.221  71.656  51.812  1.00  0.00           H  
ATOM   4395  CE2 TYR   268      39.533  68.671  51.545  1.00  0.00           C  
ATOM   4396  HE2 TYR   268      39.619  68.389  52.584  1.00  0.00           H  
ATOM   4397  CD2 TYR   268      40.096  67.872  50.524  1.00  0.00           C  
ATOM   4398  HD2 TYR   268      40.710  67.058  50.881  1.00  0.00           H  
ATOM   4399  C   TYR   268      42.816  68.171  48.574  1.00  0.00           C  
ATOM   4400  O   TYR   268      42.834  69.309  48.992  1.00  0.00           O  
ATOM   4401  N   LEU   269      43.641  67.261  49.060  1.00  0.00           N  
ATOM   4402  H   LEU   269      43.318  66.360  48.739  1.00  0.00           H  
ATOM   4403  CA  LEU   269      44.556  67.362  50.176  1.00  0.00           C  
ATOM   4404  HA  LEU   269      44.075  67.907  50.988  1.00  0.00           H  
ATOM   4405  CB  LEU   269      44.889  65.991  50.807  1.00  0.00           C  
ATOM   4406  HB2 LEU   269      45.208  65.348  49.986  1.00  0.00           H  
ATOM   4407  HB3 LEU   269      45.751  66.103  51.464  1.00  0.00           H  
ATOM   4408  CG  LEU   269      43.712  65.329  51.519  1.00  0.00           C  
ATOM   4409  HG  LEU   269      42.804  65.346  50.917  1.00  0.00           H  
ATOM   4410  CD1 LEU   269      44.027  63.846  51.725  1.00  0.00           C  
ATOM   4411 HD11 LEU   269      43.128  63.401  52.152  1.00  0.00           H  
ATOM   4412 HD12 LEU   269      44.309  63.399  50.772  1.00  0.00           H  
ATOM   4413 HD13 LEU   269      44.886  63.850  52.396  1.00  0.00           H  
ATOM   4414  CD2 LEU   269      43.359  65.942  52.860  1.00  0.00           C  
ATOM   4415 HD21 LEU   269      42.619  65.278  53.306  1.00  0.00           H  
ATOM   4416 HD22 LEU   269      44.263  65.844  53.462  1.00  0.00           H  
ATOM   4417 HD23 LEU   269      43.034  66.976  52.745  1.00  0.00           H  
ATOM   4418  C   LEU   269      45.858  68.086  49.683  1.00  0.00           C  
ATOM   4419  O   LEU   269      46.348  69.012  50.414  1.00  0.00           O  
ATOM   4420  N   ARG   270      46.360  67.810  48.512  1.00  0.00           N  
ATOM   4421  H   ARG   270      45.944  67.103  47.923  1.00  0.00           H  
ATOM   4422  CA  ARG   270      47.432  68.604  47.891  1.00  0.00           C  
ATOM   4423  HA  ARG   270      48.253  68.611  48.609  1.00  0.00           H  
ATOM   4424  CB  ARG   270      47.917  67.776  46.688  1.00  0.00           C  
ATOM   4425  HB2 ARG   270      47.050  67.378  46.160  1.00  0.00           H  
ATOM   4426  HB3 ARG   270      48.507  68.496  46.120  1.00  0.00           H  
ATOM   4427  CG  ARG   270      48.975  66.690  47.090  1.00  0.00           C  
ATOM   4428  HG2 ARG   270      49.772  67.138  47.684  1.00  0.00           H  
ATOM   4429  HG3 ARG   270      48.510  65.895  47.672  1.00  0.00           H  
ATOM   4430  CD  ARG   270      49.635  66.143  45.851  1.00  0.00           C  
ATOM   4431  HD2 ARG   270      50.188  66.868  45.254  1.00  0.00           H  
ATOM   4432  HD3 ARG   270      50.373  65.415  46.188  1.00  0.00           H  
ATOM   4433  NE  ARG   270      48.740  65.503  44.938  1.00  0.00           N  
ATOM   4434  HE  ARG   270      47.995  66.030  44.505  1.00  0.00           H  
ATOM   4435  CZ  ARG   270      48.548  64.247  44.685  1.00  0.00           C  
ATOM   4436  NH1 ARG   270      49.296  63.274  45.043  1.00  0.00           N  
ATOM   4437 HH11 ARG   270      50.279  63.507  45.059  1.00  0.00           H  
ATOM   4438 HH12 ARG   270      49.194  62.442  44.480  1.00  0.00           H  
ATOM   4439  NH2 ARG   270      47.531  63.900  44.042  1.00  0.00           N  
ATOM   4440 HH21 ARG   270      47.054  64.632  43.537  1.00  0.00           H  
ATOM   4441 HH22 ARG   270      47.233  62.945  43.906  1.00  0.00           H  
ATOM   4442  C   ARG   270      46.957  70.026  47.600  1.00  0.00           C  
ATOM   4443  O   ARG   270      47.821  70.924  47.646  1.00  0.00           O  
ATOM   4444  N   GLN   271      45.736  70.236  47.262  1.00  0.00           N  
ATOM   4445  H   GLN   271      45.109  69.447  47.192  1.00  0.00           H  
ATOM   4446  CA  GLN   271      45.186  71.523  46.932  1.00  0.00           C  
ATOM   4447  HA  GLN   271      46.038  71.907  46.371  1.00  0.00           H  
ATOM   4448  CB  GLN   271      43.902  71.391  46.041  1.00  0.00           C  
ATOM   4449  HB2 GLN   271      44.137  70.897  45.099  1.00  0.00           H  
ATOM   4450  HB3 GLN   271      43.236  70.652  46.488  1.00  0.00           H  
ATOM   4451  CG  GLN   271      43.222  72.776  45.801  1.00  0.00           C  
ATOM   4452  HG2 GLN   271      42.281  72.709  45.255  1.00  0.00           H  
ATOM   4453  HG3 GLN   271      43.078  73.236  46.779  1.00  0.00           H  
ATOM   4454  CD  GLN   271      44.118  73.700  44.914  1.00  0.00           C  
ATOM   4455  OE1 GLN   271      45.368  73.524  44.791  1.00  0.00           O  
ATOM   4456  NE2 GLN   271      43.491  74.621  44.262  1.00  0.00           N  
ATOM   4457 HE21 GLN   271      43.979  75.308  43.706  1.00  0.00           H  
ATOM   4458 HE22 GLN   271      42.492  74.741  44.349  1.00  0.00           H  
ATOM   4459  C   GLN   271      45.100  72.371  48.156  1.00  0.00           C  
ATOM   4460  O   GLN   271      45.549  73.524  48.182  1.00  0.00           O  
ATOM   4461  N   LEU   272      44.531  71.862  49.289  1.00  0.00           N  
ATOM   4462  H   LEU   272      44.124  70.938  49.314  1.00  0.00           H  
ATOM   4463  CA  LEU   272      44.467  72.595  50.508  1.00  0.00           C  
ATOM   4464  HA  LEU   272      43.744  73.403  50.400  1.00  0.00           H  
ATOM   4465  CB  LEU   272      43.970  71.527  51.597  1.00  0.00           C  
ATOM   4466  HB2 LEU   272      42.944  71.176  51.487  1.00  0.00           H  
ATOM   4467  HB3 LEU   272      44.501  70.595  51.399  1.00  0.00           H  
ATOM   4468  CG  LEU   272      44.078  72.018  53.061  1.00  0.00           C  
ATOM   4469  HG  LEU   272      45.140  72.108  53.290  1.00  0.00           H  
ATOM   4470  CD1 LEU   272      43.233  73.245  53.300  1.00  0.00           C  
ATOM   4471 HD11 LEU   272      43.531  74.148  52.768  1.00  0.00           H  
ATOM   4472 HD12 LEU   272      42.265  73.248  52.799  1.00  0.00           H  
ATOM   4473 HD13 LEU   272      43.076  73.465  54.356  1.00  0.00           H  
ATOM   4474  CD2 LEU   272      43.525  70.834  53.949  1.00  0.00           C  
ATOM   4475 HD21 LEU   272      44.197  69.979  53.878  1.00  0.00           H  
ATOM   4476 HD22 LEU   272      43.447  71.016  55.021  1.00  0.00           H  
ATOM   4477 HD23 LEU   272      42.528  70.555  53.610  1.00  0.00           H  
ATOM   4478  C   LEU   272      45.808  73.279  50.949  1.00  0.00           C  
ATOM   4479  O   LEU   272      45.855  74.404  51.390  1.00  0.00           O  
ATOM   4480  N   PHE   273      46.984  72.603  50.781  1.00  0.00           N  
ATOM   4481  H   PHE   273      46.941  71.761  50.225  1.00  0.00           H  
ATOM   4482  CA  PHE   273      48.284  73.163  50.973  1.00  0.00           C  
ATOM   4483  HA  PHE   273      48.176  73.842  51.818  1.00  0.00           H  
ATOM   4484  CB  PHE   273      49.177  71.995  51.512  1.00  0.00           C  
ATOM   4485  HB2 PHE   273      49.354  71.292  50.698  1.00  0.00           H  
ATOM   4486  HB3 PHE   273      50.103  72.521  51.743  1.00  0.00           H  
ATOM   4487  CG  PHE   273      48.703  71.128  52.660  1.00  0.00           C  
ATOM   4488  CD1 PHE   273      48.893  69.748  52.679  1.00  0.00           C  
ATOM   4489  HD1 PHE   273      49.394  69.309  51.829  1.00  0.00           H  
ATOM   4490  CE1 PHE   273      48.419  68.938  53.711  1.00  0.00           C  
ATOM   4491  HE1 PHE   273      48.511  67.866  53.619  1.00  0.00           H  
ATOM   4492  CZ  PHE   273      47.836  69.572  54.834  1.00  0.00           C  
ATOM   4493  HZ  PHE   273      47.542  68.897  55.624  1.00  0.00           H  
ATOM   4494  CE2 PHE   273      47.797  70.958  54.935  1.00  0.00           C  
ATOM   4495  HE2 PHE   273      47.402  71.497  55.783  1.00  0.00           H  
ATOM   4496  CD2 PHE   273      48.227  71.749  53.878  1.00  0.00           C  
ATOM   4497  HD2 PHE   273      48.104  72.820  53.936  1.00  0.00           H  
ATOM   4498  C   PHE   273      48.868  73.995  49.827  1.00  0.00           C  
ATOM   4499  O   PHE   273      49.599  74.959  50.070  1.00  0.00           O  
ATOM   4500  N   ARG   274      48.529  73.596  48.567  1.00  0.00           N  
ATOM   4501  H   ARG   274      48.083  72.704  48.409  1.00  0.00           H  
ATOM   4502  CA  ARG   274      48.995  74.264  47.376  1.00  0.00           C  
ATOM   4503  HA  ARG   274      50.051  74.478  47.539  1.00  0.00           H  
ATOM   4504  CB  ARG   274      48.712  73.489  46.074  1.00  0.00           C  
ATOM   4505  HB2 ARG   274      49.114  72.501  46.295  1.00  0.00           H  
ATOM   4506  HB3 ARG   274      47.622  73.479  46.042  1.00  0.00           H  
ATOM   4507  CG  ARG   274      49.431  74.076  44.842  1.00  0.00           C  
ATOM   4508  HG2 ARG   274      49.071  75.080  44.615  1.00  0.00           H  
ATOM   4509  HG3 ARG   274      50.453  74.273  45.166  1.00  0.00           H  
ATOM   4510  CD  ARG   274      49.435  73.221  43.572  1.00  0.00           C  
ATOM   4511  HD2 ARG   274      48.576  72.551  43.524  1.00  0.00           H  
ATOM   4512  HD3 ARG   274      49.291  73.874  42.711  1.00  0.00           H  
ATOM   4513  NE  ARG   274      50.761  72.404  43.466  1.00  0.00           N  
ATOM   4514  HE  ARG   274      51.525  72.801  42.939  1.00  0.00           H  
ATOM   4515  CZ  ARG   274      51.092  71.179  43.869  1.00  0.00           C  
ATOM   4516  NH1 ARG   274      50.274  70.428  44.520  1.00  0.00           N  
ATOM   4517 HH11 ARG   274      49.273  70.517  44.422  1.00  0.00           H  
ATOM   4518 HH12 ARG   274      50.571  69.505  44.803  1.00  0.00           H  
ATOM   4519  NH2 ARG   274      52.190  70.638  43.424  1.00  0.00           N  
ATOM   4520 HH21 ARG   274      52.782  71.171  42.802  1.00  0.00           H  
ATOM   4521 HH22 ARG   274      52.649  69.901  43.940  1.00  0.00           H  
ATOM   4522  C   ARG   274      48.506  75.667  47.325  1.00  0.00           C  
ATOM   4523  O   ARG   274      49.208  76.574  46.848  1.00  0.00           O  
ATOM   4524  N   ILE   275      47.264  75.829  47.848  1.00  0.00           N  
ATOM   4525  H   ILE   275      46.764  75.078  48.301  1.00  0.00           H  
ATOM   4526  CA  ILE   275      46.694  77.169  47.916  1.00  0.00           C  
ATOM   4527  HA  ILE   275      46.841  77.774  47.021  1.00  0.00           H  
ATOM   4528  CB  ILE   275      45.189  77.207  48.353  1.00  0.00           C  
ATOM   4529  HB  ILE   275      44.996  76.494  49.154  1.00  0.00           H  
ATOM   4530  CG2 ILE   275      44.629  78.572  48.810  1.00  0.00           C  
ATOM   4531 HG21 ILE   275      43.619  78.353  49.156  1.00  0.00           H  
ATOM   4532 HG22 ILE   275      45.190  78.864  49.699  1.00  0.00           H  
ATOM   4533 HG23 ILE   275      44.709  79.294  47.997  1.00  0.00           H  
ATOM   4534  CG1 ILE   275      44.393  76.577  47.241  1.00  0.00           C  
ATOM   4535 HG12 ILE   275      44.245  77.328  46.465  1.00  0.00           H  
ATOM   4536 HG13 ILE   275      45.008  75.797  46.792  1.00  0.00           H  
ATOM   4537  CD1 ILE   275      43.019  76.121  47.692  1.00  0.00           C  
ATOM   4538 HD11 ILE   275      43.088  75.533  48.607  1.00  0.00           H  
ATOM   4539 HD12 ILE   275      42.332  76.948  47.871  1.00  0.00           H  
ATOM   4540 HD13 ILE   275      42.601  75.548  46.865  1.00  0.00           H  
ATOM   4541  C   ILE   275      47.376  77.982  49.075  1.00  0.00           C  
ATOM   4542  O   ILE   275      47.709  79.190  48.887  1.00  0.00           O  
ATOM   4543  N   LEU   276      47.841  77.395  50.241  1.00  0.00           N  
ATOM   4544  H   LEU   276      47.620  76.428  50.432  1.00  0.00           H  
ATOM   4545  CA  LEU   276      48.440  78.092  51.338  1.00  0.00           C  
ATOM   4546  HA  LEU   276      47.931  79.031  51.556  1.00  0.00           H  
ATOM   4547  CB  LEU   276      48.512  77.184  52.592  1.00  0.00           C  
ATOM   4548  HB2 LEU   276      47.456  77.241  52.856  1.00  0.00           H  
ATOM   4549  HB3 LEU   276      48.726  76.146  52.338  1.00  0.00           H  
ATOM   4550  CG  LEU   276      49.431  77.583  53.812  1.00  0.00           C  
ATOM   4551  HG  LEU   276      50.426  77.870  53.473  1.00  0.00           H  
ATOM   4552  CD1 LEU   276      48.871  78.796  54.512  1.00  0.00           C  
ATOM   4553 HD11 LEU   276      49.158  78.827  55.563  1.00  0.00           H  
ATOM   4554 HD12 LEU   276      49.214  79.666  53.951  1.00  0.00           H  
ATOM   4555 HD13 LEU   276      47.789  78.838  54.390  1.00  0.00           H  
ATOM   4556  CD2 LEU   276      49.446  76.384  54.793  1.00  0.00           C  
ATOM   4557 HD21 LEU   276      50.185  76.466  55.590  1.00  0.00           H  
ATOM   4558 HD22 LEU   276      48.438  76.223  55.174  1.00  0.00           H  
ATOM   4559 HD23 LEU   276      49.793  75.511  54.239  1.00  0.00           H  
ATOM   4560  C   LEU   276      49.967  78.336  51.083  1.00  0.00           C  
ATOM   4561  O   LEU   276      50.452  79.440  51.264  1.00  0.00           O  
ATOM   4562  N   PHE   277      50.757  77.410  50.478  1.00  0.00           N  
ATOM   4563  H   PHE   277      50.271  76.533  50.353  1.00  0.00           H  
ATOM   4564  CA  PHE   277      52.158  77.638  50.034  1.00  0.00           C  
ATOM   4565  HA  PHE   277      52.655  77.960  50.948  1.00  0.00           H  
ATOM   4566  CB  PHE   277      52.596  76.323  49.486  1.00  0.00           C  
ATOM   4567  HB2 PHE   277      52.318  75.484  50.126  1.00  0.00           H  
ATOM   4568  HB3 PHE   277      52.001  76.103  48.600  1.00  0.00           H  
ATOM   4569  CG  PHE   277      54.116  76.169  49.192  1.00  0.00           C  
ATOM   4570  CD1 PHE   277      55.078  76.059  50.248  1.00  0.00           C  
ATOM   4571  HD1 PHE   277      54.753  75.997  51.276  1.00  0.00           H  
ATOM   4572  CE1 PHE   277      56.401  75.718  49.863  1.00  0.00           C  
ATOM   4573  HE1 PHE   277      57.126  75.596  50.654  1.00  0.00           H  
ATOM   4574  CZ  PHE   277      56.749  75.664  48.481  1.00  0.00           C  
ATOM   4575  HZ  PHE   277      57.738  75.428  48.116  1.00  0.00           H  
ATOM   4576  CE2 PHE   277      55.742  75.740  47.483  1.00  0.00           C  
ATOM   4577  HE2 PHE   277      55.955  75.564  46.439  1.00  0.00           H  
ATOM   4578  CD2 PHE   277      54.451  75.987  47.870  1.00  0.00           C  
ATOM   4579  HD2 PHE   277      53.689  76.141  47.121  1.00  0.00           H  
ATOM   4580  C   PHE   277      52.282  78.770  49.035  1.00  0.00           C  
ATOM   4581  O   PHE   277      53.200  79.566  49.093  1.00  0.00           O  
ATOM   4582  N   ARG   278      51.226  78.982  48.192  1.00  0.00           N  
ATOM   4583  H   ARG   278      50.496  78.288  48.117  1.00  0.00           H  
ATOM   4584  CA  ARG   278      51.110  80.088  47.245  1.00  0.00           C  
ATOM   4585  HA  ARG   278      52.118  80.302  46.890  1.00  0.00           H  
ATOM   4586  CB  ARG   278      50.176  79.692  46.030  1.00  0.00           C  
ATOM   4587  HB2 ARG   278      50.609  78.871  45.458  1.00  0.00           H  
ATOM   4588  HB3 ARG   278      49.215  79.408  46.458  1.00  0.00           H  
ATOM   4589  CG  ARG   278      49.990  80.789  44.972  1.00  0.00           C  
ATOM   4590  HG2 ARG   278      49.687  81.653  45.563  1.00  0.00           H  
ATOM   4591  HG3 ARG   278      50.953  80.933  44.481  1.00  0.00           H  
ATOM   4592  CD  ARG   278      49.021  80.323  43.912  1.00  0.00           C  
ATOM   4593  HD2 ARG   278      48.008  80.300  44.315  1.00  0.00           H  
ATOM   4594  HD3 ARG   278      48.990  81.040  43.091  1.00  0.00           H  
ATOM   4595  NE  ARG   278      49.276  78.980  43.334  1.00  0.00           N  
ATOM   4596  HE  ARG   278      50.213  78.800  43.002  1.00  0.00           H  
ATOM   4597  CZ  ARG   278      48.393  78.087  43.032  1.00  0.00           C  
ATOM   4598  NH1 ARG   278      47.083  78.174  43.245  1.00  0.00           N  
ATOM   4599 HH11 ARG   278      46.618  78.880  43.798  1.00  0.00           H  
ATOM   4600 HH12 ARG   278      46.360  77.573  42.874  1.00  0.00           H  
ATOM   4601  NH2 ARG   278      48.821  76.993  42.475  1.00  0.00           N  
ATOM   4602 HH21 ARG   278      49.802  76.755  42.427  1.00  0.00           H  
ATOM   4603 HH22 ARG   278      48.133  76.263  42.350  1.00  0.00           H  
ATOM   4604  C   ARG   278      50.642  81.407  47.892  1.00  0.00           C  
ATOM   4605  O   ARG   278      51.060  82.499  47.441  1.00  0.00           O  
ATOM   4606  N   THR   279      49.729  81.363  48.864  1.00  0.00           N  
ATOM   4607  H   THR   279      49.345  80.446  49.040  1.00  0.00           H  
ATOM   4608  CA  THR   279      49.292  82.617  49.590  1.00  0.00           C  
ATOM   4609  HA  THR   279      49.024  83.400  48.881  1.00  0.00           H  
ATOM   4610  CB  THR   279      48.202  82.199  50.520  1.00  0.00           C  
ATOM   4611  HB  THR   279      48.502  81.638  51.405  1.00  0.00           H  
ATOM   4612  CG2 THR   279      47.451  83.419  51.023  1.00  0.00           C  
ATOM   4613 HG21 THR   279      47.126  83.949  50.128  1.00  0.00           H  
ATOM   4614 HG22 THR   279      46.622  83.120  51.664  1.00  0.00           H  
ATOM   4615 HG23 THR   279      48.127  84.049  51.601  1.00  0.00           H  
ATOM   4616  OG1 THR   279      47.214  81.568  49.778  1.00  0.00           O  
ATOM   4617  HG1 THR   279      47.499  80.687  49.523  1.00  0.00           H  
ATOM   4618  C   THR   279      50.443  83.179  50.344  1.00  0.00           C  
ATOM   4619  O   THR   279      50.776  84.369  50.492  1.00  0.00           O  
ATOM   4620  N   LEU   280      51.209  82.242  50.985  1.00  0.00           N  
ATOM   4621  H   LEU   280      50.957  81.268  50.896  1.00  0.00           H  
ATOM   4622  CA  LEU   280      52.562  82.587  51.640  1.00  0.00           C  
ATOM   4623  HA  LEU   280      52.460  83.536  52.166  1.00  0.00           H  
ATOM   4624  CB  LEU   280      52.974  81.436  52.504  1.00  0.00           C  
ATOM   4625  HB2 LEU   280      53.342  80.658  51.836  1.00  0.00           H  
ATOM   4626  HB3 LEU   280      53.880  81.803  52.985  1.00  0.00           H  
ATOM   4627  CG  LEU   280      52.021  80.982  53.601  1.00  0.00           C  
ATOM   4628  HG  LEU   280      51.010  80.957  53.195  1.00  0.00           H  
ATOM   4629  CD1 LEU   280      52.496  79.511  54.051  1.00  0.00           C  
ATOM   4630 HD11 LEU   280      53.447  79.747  54.527  1.00  0.00           H  
ATOM   4631 HD12 LEU   280      51.854  79.188  54.871  1.00  0.00           H  
ATOM   4632 HD13 LEU   280      52.537  78.768  53.255  1.00  0.00           H  
ATOM   4633  CD2 LEU   280      52.024  81.948  54.817  1.00  0.00           C  
ATOM   4634 HD21 LEU   280      51.353  81.561  55.583  1.00  0.00           H  
ATOM   4635 HD22 LEU   280      53.052  82.131  55.131  1.00  0.00           H  
ATOM   4636 HD23 LEU   280      51.657  82.943  54.564  1.00  0.00           H  
ATOM   4637  C   LEU   280      53.609  82.897  50.559  1.00  0.00           C  
ATOM   4638  O   LEU   280      54.773  82.995  50.893  1.00  0.00           O  
ATOM   4639  N   ASN   281      53.276  82.936  49.271  1.00  0.00           N  
ATOM   4640  H   ASN   281      52.309  82.995  48.985  1.00  0.00           H  
ATOM   4641  CA  ASN   281      54.227  83.264  48.181  1.00  0.00           C  
ATOM   4642  HA  ASN   281      53.645  83.126  47.269  1.00  0.00           H  
ATOM   4643  CB  ASN   281      54.533  84.833  48.195  1.00  0.00           C  
ATOM   4644  HB2 ASN   281      55.097  84.996  49.113  1.00  0.00           H  
ATOM   4645  HB3 ASN   281      55.159  85.090  47.341  1.00  0.00           H  
ATOM   4646  CG  ASN   281      53.299  85.657  48.196  1.00  0.00           C  
ATOM   4647  OD1 ASN   281      52.404  85.534  47.362  1.00  0.00           O  
ATOM   4648  ND2 ASN   281      53.116  86.475  49.194  1.00  0.00           N  
ATOM   4649 HD21 ASN   281      52.420  87.203  49.122  1.00  0.00           H  
ATOM   4650 HD22 ASN   281      53.643  86.316  50.041  1.00  0.00           H  
ATOM   4651  C   ASN   281      55.461  82.365  48.048  1.00  0.00           C  
ATOM   4652  O   ASN   281      56.504  82.826  47.567  1.00  0.00           O  
ATOM   4653  N   HIE   282      55.457  81.107  48.508  1.00  0.00           N  
ATOM   4654  H   HIE   282      54.633  80.723  48.949  1.00  0.00           H  
ATOM   4655  CA  HIE   282      56.555  80.083  48.241  1.00  0.00           C  
ATOM   4656  HA  HIE   282      57.533  80.564  48.232  1.00  0.00           H  
ATOM   4657  CB  HIE   282      56.539  79.043  49.340  1.00  0.00           C  
ATOM   4658  HB2 HIE   282      55.546  78.596  49.381  1.00  0.00           H  
ATOM   4659  HB3 HIE   282      57.242  78.231  49.156  1.00  0.00           H  
ATOM   4660  CG  HIE   282      56.963  79.577  50.686  1.00  0.00           C  
ATOM   4661  ND1 HIE   282      58.217  80.102  50.947  1.00  0.00           N  
ATOM   4662  CE1 HIE   282      58.244  80.410  52.267  1.00  0.00           C  
ATOM   4663  HE1 HIE   282      58.982  80.934  52.857  1.00  0.00           H  
ATOM   4664  NE2 HIE   282      57.095  80.113  52.821  1.00  0.00           N  
ATOM   4665  HE2 HIE   282      56.863  80.347  53.776  1.00  0.00           H  
ATOM   4666  CD2 HIE   282      56.223  79.638  51.839  1.00  0.00           C  
ATOM   4667  HD2 HIE   282      55.211  79.279  51.951  1.00  0.00           H  
ATOM   4668  C   HIE   282      56.449  79.506  46.888  1.00  0.00           C  
ATOM   4669  O   HIE   282      55.508  79.746  46.157  1.00  0.00           O  
ATOM   4670  N   GLN   283      57.409  78.704  46.497  1.00  0.00           N  
ATOM   4671  H   GLN   283      58.152  78.539  47.161  1.00  0.00           H  
ATOM   4672  CA  GLN   283      57.760  78.171  45.110  1.00  0.00           C  
ATOM   4673  HA  GLN   283      56.888  78.040  44.468  1.00  0.00           H  
ATOM   4674  CB  GLN   283      58.733  79.253  44.405  1.00  0.00           C  
ATOM   4675  HB2 GLN   283      59.009  79.006  43.380  1.00  0.00           H  
ATOM   4676  HB3 GLN   283      58.077  80.118  44.305  1.00  0.00           H  
ATOM   4677  CG  GLN   283      59.982  79.670  45.307  1.00  0.00           C  
ATOM   4678  HG2 GLN   283      59.742  80.413  46.068  1.00  0.00           H  
ATOM   4679  HG3 GLN   283      60.396  78.754  45.730  1.00  0.00           H  
ATOM   4680  CD  GLN   283      61.104  80.258  44.450  1.00  0.00           C  
ATOM   4681  OE1 GLN   283      60.818  81.107  43.658  1.00  0.00           O  
ATOM   4682  NE2 GLN   283      62.302  79.755  44.523  1.00  0.00           N  
ATOM   4683 HE21 GLN   283      62.917  80.010  43.764  1.00  0.00           H  
ATOM   4684 HE22 GLN   283      62.540  78.994  45.143  1.00  0.00           H  
ATOM   4685  C   GLN   283      58.401  76.792  45.327  1.00  0.00           C  
ATOM   4686  O   GLN   283      59.116  76.703  46.333  1.00  0.00           O  
ATOM   4687  N   TYR   284      58.264  75.750  44.443  1.00  0.00           N  
ATOM   4688  H   TYR   284      57.770  76.039  43.610  1.00  0.00           H  
ATOM   4689  CA  TYR   284      58.661  74.368  44.651  1.00  0.00           C  
ATOM   4690  HA  TYR   284      58.693  74.262  45.736  1.00  0.00           H  
ATOM   4691  CB  TYR   284      57.676  73.415  44.050  1.00  0.00           C  
ATOM   4692  HB2 TYR   284      57.556  73.573  42.979  1.00  0.00           H  
ATOM   4693  HB3 TYR   284      58.051  72.393  44.096  1.00  0.00           H  
ATOM   4694  CG  TYR   284      56.343  73.399  44.724  1.00  0.00           C  
ATOM   4695  CD1 TYR   284      56.121  72.760  45.964  1.00  0.00           C  
ATOM   4696  HD1 TYR   284      56.994  72.373  46.468  1.00  0.00           H  
ATOM   4697  CE1 TYR   284      54.801  72.669  46.436  1.00  0.00           C  
ATOM   4698  HE1 TYR   284      54.567  72.132  47.344  1.00  0.00           H  
ATOM   4699  CZ  TYR   284      53.731  73.389  45.912  1.00  0.00           C  
ATOM   4700  OH  TYR   284      52.516  73.481  46.481  1.00  0.00           O  
ATOM   4701  HH  TYR   284      52.395  73.066  47.338  1.00  0.00           H  
ATOM   4702  CE2 TYR   284      54.013  74.113  44.694  1.00  0.00           C  
ATOM   4703  HE2 TYR   284      53.218  74.628  44.175  1.00  0.00           H  
ATOM   4704  CD2 TYR   284      55.253  74.049  44.117  1.00  0.00           C  
ATOM   4705  HD2 TYR   284      55.456  74.578  43.198  1.00  0.00           H  
ATOM   4706  C   TYR   284      60.179  74.002  44.291  1.00  0.00           C  
ATOM   4707  O   TYR   284      60.560  72.893  43.834  1.00  0.00           O  
ATOM   4708  N   ASP   285      61.043  74.956  44.582  1.00  0.00           N  
ATOM   4709  H   ASP   285      60.715  75.705  45.174  1.00  0.00           H  
ATOM   4710  CA  ASP   285      62.413  74.886  44.254  1.00  0.00           C  
ATOM   4711  HA  ASP   285      62.532  74.792  43.174  1.00  0.00           H  
ATOM   4712  CB  ASP   285      62.900  76.307  44.628  1.00  0.00           C  
ATOM   4713  HB2 ASP   285      63.907  76.494  44.255  1.00  0.00           H  
ATOM   4714  HB3 ASP   285      62.201  77.050  44.245  1.00  0.00           H  
ATOM   4715  CG  ASP   285      62.971  76.565  46.060  1.00  0.00           C  
ATOM   4716  OD1 ASP   285      62.950  75.661  46.876  1.00  0.00           O  
ATOM   4717  OD2 ASP   285      62.932  77.782  46.398  1.00  0.00           O  
ATOM   4718  C   ASP   285      63.321  73.815  44.775  1.00  0.00           C  
ATOM   4719  O   ASP   285      64.492  73.937  44.711  1.00  0.00           O  
ATOM   4720  N   TYR   286      62.813  72.790  45.432  1.00  0.00           N  
ATOM   4721  H   TYR   286      61.806  72.805  45.357  1.00  0.00           H  
ATOM   4722  CA  TYR   286      63.375  71.649  46.191  1.00  0.00           C  
ATOM   4723  HA  TYR   286      62.527  71.228  46.731  1.00  0.00           H  
ATOM   4724  CB  TYR   286      63.921  70.569  45.323  1.00  0.00           C  
ATOM   4725  HB2 TYR   286      64.873  70.928  44.933  1.00  0.00           H  
ATOM   4726  HB3 TYR   286      64.151  69.701  45.942  1.00  0.00           H  
ATOM   4727  CG  TYR   286      63.066  70.173  44.108  1.00  0.00           C  
ATOM   4728  CD1 TYR   286      62.566  68.891  43.963  1.00  0.00           C  
ATOM   4729  HD1 TYR   286      62.702  68.177  44.762  1.00  0.00           H  
ATOM   4730  CE1 TYR   286      61.896  68.504  42.818  1.00  0.00           C  
ATOM   4731  HE1 TYR   286      61.491  67.508  42.720  1.00  0.00           H  
ATOM   4732  CZ  TYR   286      61.756  69.412  41.772  1.00  0.00           C  
ATOM   4733  OH  TYR   286      60.989  68.967  40.784  1.00  0.00           O  
ATOM   4734  HH  TYR   286      60.588  69.655  40.247  1.00  0.00           H  
ATOM   4735  CE2 TYR   286      62.279  70.692  41.914  1.00  0.00           C  
ATOM   4736  HE2 TYR   286      62.171  71.432  41.134  1.00  0.00           H  
ATOM   4737  CD2 TYR   286      63.041  71.074  43.033  1.00  0.00           C  
ATOM   4738  HD2 TYR   286      63.572  72.015  43.023  1.00  0.00           H  
ATOM   4739  C   TYR   286      64.452  72.127  47.187  1.00  0.00           C  
ATOM   4740  O   TYR   286      65.164  71.254  47.698  1.00  0.00           O  
ATOM   4741  N   THR   287      64.493  73.380  47.623  1.00  0.00           N  
ATOM   4742  H   THR   287      63.827  74.102  47.388  1.00  0.00           H  
ATOM   4743  CA  THR   287      65.625  73.862  48.471  1.00  0.00           C  
ATOM   4744  HA  THR   287      66.516  73.249  48.332  1.00  0.00           H  
ATOM   4745  CB  THR   287      65.978  75.323  48.007  1.00  0.00           C  
ATOM   4746  HB  THR   287      65.239  76.043  48.359  1.00  0.00           H  
ATOM   4747  CG2 THR   287      67.313  75.808  48.641  1.00  0.00           C  
ATOM   4748 HG21 THR   287      67.280  76.032  49.707  1.00  0.00           H  
ATOM   4749 HG22 THR   287      68.147  75.112  48.552  1.00  0.00           H  
ATOM   4750 HG23 THR   287      67.590  76.795  48.273  1.00  0.00           H  
ATOM   4751  OG1 THR   287      66.073  75.277  46.598  1.00  0.00           O  
ATOM   4752  HG1 THR   287      65.229  74.895  46.345  1.00  0.00           H  
ATOM   4753  C   THR   287      65.286  73.726  49.966  1.00  0.00           C  
ATOM   4754  O   THR   287      65.133  74.705  50.614  1.00  0.00           O  
ATOM   4755  N   PHE   288      65.145  72.424  50.438  1.00  0.00           N  
ATOM   4756  H   PHE   288      65.258  71.676  49.769  1.00  0.00           H  
ATOM   4757  CA  PHE   288      64.760  72.053  51.842  1.00  0.00           C  
ATOM   4758  HA  PHE   288      63.849  72.614  52.049  1.00  0.00           H  
ATOM   4759  CB  PHE   288      64.384  70.543  51.892  1.00  0.00           C  
ATOM   4760  HB2 PHE   288      65.272  69.920  51.784  1.00  0.00           H  
ATOM   4761  HB3 PHE   288      64.005  70.334  52.892  1.00  0.00           H  
ATOM   4762  CG  PHE   288      63.495  69.937  50.857  1.00  0.00           C  
ATOM   4763  CD1 PHE   288      62.091  69.898  51.056  1.00  0.00           C  
ATOM   4764  HD1 PHE   288      61.666  70.447  51.883  1.00  0.00           H  
ATOM   4765  CE1 PHE   288      61.304  69.211  50.183  1.00  0.00           C  
ATOM   4766  HE1 PHE   288      60.235  69.148  50.323  1.00  0.00           H  
ATOM   4767  CZ  PHE   288      61.780  68.453  49.145  1.00  0.00           C  
ATOM   4768  HZ  PHE   288      61.125  67.903  48.486  1.00  0.00           H  
ATOM   4769  CE2 PHE   288      63.194  68.486  48.891  1.00  0.00           C  
ATOM   4770  HE2 PHE   288      63.533  67.821  48.111  1.00  0.00           H  
ATOM   4771  CD2 PHE   288      64.019  69.267  49.724  1.00  0.00           C  
ATOM   4772  HD2 PHE   288      65.091  69.365  49.648  1.00  0.00           H  
ATOM   4773  C   PHE   288      65.793  72.415  52.845  1.00  0.00           C  
ATOM   4774  O   PHE   288      66.898  72.530  52.450  1.00  0.00           O  
ATOM   4775  N   ASP   289      65.493  72.824  54.089  1.00  0.00           N  
ATOM   4776  H   ASP   289      64.522  72.786  54.362  1.00  0.00           H  
ATOM   4777  CA  ASP   289      66.389  73.458  55.126  1.00  0.00           C  
ATOM   4778  HA  ASP   289      66.541  74.482  54.785  1.00  0.00           H  
ATOM   4779  CB  ASP   289      65.724  73.515  56.523  1.00  0.00           C  
ATOM   4780  HB2 ASP   289      65.496  72.506  56.870  1.00  0.00           H  
ATOM   4781  HB3 ASP   289      66.468  73.913  57.213  1.00  0.00           H  
ATOM   4782  CG  ASP   289      64.447  74.337  56.702  1.00  0.00           C  
ATOM   4783  OD1 ASP   289      63.787  74.442  57.714  1.00  0.00           O  
ATOM   4784  OD2 ASP   289      63.956  74.794  55.628  1.00  0.00           O  
ATOM   4785  C   ASP   289      67.763  72.808  55.223  1.00  0.00           C  
ATOM   4786  O   ASP   289      68.801  73.505  55.233  1.00  0.00           O  
ATOM   4787  N   TRP   290      67.779  71.433  55.226  1.00  0.00           N  
ATOM   4788  H   TRP   290      66.961  70.849  55.129  1.00  0.00           H  
ATOM   4789  CA  TRP   290      69.019  70.735  55.436  1.00  0.00           C  
ATOM   4790  HA  TRP   290      69.533  71.035  56.349  1.00  0.00           H  
ATOM   4791  CB  TRP   290      68.719  69.248  55.759  1.00  0.00           C  
ATOM   4792  HB2 TRP   290      69.685  68.747  55.826  1.00  0.00           H  
ATOM   4793  HB3 TRP   290      68.188  69.161  56.707  1.00  0.00           H  
ATOM   4794  CG  TRP   290      67.981  68.517  54.725  1.00  0.00           C  
ATOM   4795  CD1 TRP   290      68.555  67.970  53.664  1.00  0.00           C  
ATOM   4796  HD1 TRP   290      69.610  68.022  53.437  1.00  0.00           H  
ATOM   4797  NE1 TRP   290      67.616  67.342  52.870  1.00  0.00           N  
ATOM   4798  HE1 TRP   290      67.849  66.839  52.026  1.00  0.00           H  
ATOM   4799  CE2 TRP   290      66.356  67.617  53.320  1.00  0.00           C  
ATOM   4800  CZ2 TRP   290      65.064  67.226  52.869  1.00  0.00           C  
ATOM   4801  HZ2 TRP   290      65.086  66.603  51.987  1.00  0.00           H  
ATOM   4802  CH2 TRP   290      63.930  67.553  53.650  1.00  0.00           C  
ATOM   4803  HH2 TRP   290      62.942  67.309  53.287  1.00  0.00           H  
ATOM   4804  CZ3 TRP   290      64.090  68.438  54.765  1.00  0.00           C  
ATOM   4805  HZ3 TRP   290      63.238  68.781  55.334  1.00  0.00           H  
ATOM   4806  CE3 TRP   290      65.341  68.780  55.256  1.00  0.00           C  
ATOM   4807  HE3 TRP   290      65.405  69.157  56.266  1.00  0.00           H  
ATOM   4808  CD2 TRP   290      66.530  68.432  54.526  1.00  0.00           C  
ATOM   4809  C   TRP   290      69.890  70.898  54.212  1.00  0.00           C  
ATOM   4810  O   TRP   290      71.100  70.665  54.323  1.00  0.00           O  
ATOM   4811  N   THR   291      69.359  71.226  53.022  1.00  0.00           N  
ATOM   4812  H   THR   291      68.378  71.465  52.996  1.00  0.00           H  
ATOM   4813  CA  THR   291      70.154  71.297  51.821  1.00  0.00           C  
ATOM   4814  HA  THR   291      70.755  70.389  51.768  1.00  0.00           H  
ATOM   4815  CB  THR   291      69.304  71.224  50.463  1.00  0.00           C  
ATOM   4816  HB  THR   291      70.047  71.135  49.670  1.00  0.00           H  
ATOM   4817  CG2 THR   291      68.313  70.008  50.304  1.00  0.00           C  
ATOM   4818 HG21 THR   291      68.861  69.134  50.658  1.00  0.00           H  
ATOM   4819 HG22 THR   291      67.469  70.155  50.978  1.00  0.00           H  
ATOM   4820 HG23 THR   291      68.036  69.865  49.260  1.00  0.00           H  
ATOM   4821  OG1 THR   291      68.533  72.369  50.204  1.00  0.00           O  
ATOM   4822  HG1 THR   291      67.805  72.364  50.830  1.00  0.00           H  
ATOM   4823  C   THR   291      71.034  72.496  51.695  1.00  0.00           C  
ATOM   4824  O   THR   291      72.060  72.337  51.017  1.00  0.00           O  
ATOM   4825  N   MET   292      70.784  73.528  52.510  1.00  0.00           N  
ATOM   4826  H   MET   292      69.961  73.356  53.069  1.00  0.00           H  
ATOM   4827  CA  MET   292      71.617  74.724  52.711  1.00  0.00           C  
ATOM   4828  HA  MET   292      72.177  74.870  51.787  1.00  0.00           H  
ATOM   4829  CB  MET   292      70.691  75.979  52.784  1.00  0.00           C  
ATOM   4830  HB2 MET   292      69.886  75.915  53.516  1.00  0.00           H  
ATOM   4831  HB3 MET   292      71.347  76.818  53.017  1.00  0.00           H  
ATOM   4832  CG  MET   292      69.946  76.244  51.478  1.00  0.00           C  
ATOM   4833  HG2 MET   292      70.671  76.322  50.668  1.00  0.00           H  
ATOM   4834  HG3 MET   292      69.340  75.374  51.228  1.00  0.00           H  
ATOM   4835  SD  MET   292      68.830  77.710  51.470  1.00  0.00           S  
ATOM   4836  CE  MET   292      67.392  77.234  52.525  1.00  0.00           C  
ATOM   4837  HE1 MET   292      67.763  77.219  53.549  1.00  0.00           H  
ATOM   4838  HE2 MET   292      66.548  77.924  52.493  1.00  0.00           H  
ATOM   4839  HE3 MET   292      66.989  76.250  52.288  1.00  0.00           H  
ATOM   4840  C   MET   292      72.507  74.632  53.940  1.00  0.00           C  
ATOM   4841  O   MET   292      73.501  75.286  53.948  1.00  0.00           O  
ATOM   4842  N   LEU   293      72.152  73.811  54.924  1.00  0.00           N  
ATOM   4843  H   LEU   293      71.256  73.381  54.746  1.00  0.00           H  
ATOM   4844  CA  LEU   293      72.989  73.518  56.121  1.00  0.00           C  
ATOM   4845  HA  LEU   293      73.418  74.465  56.450  1.00  0.00           H  
ATOM   4846  CB  LEU   293      72.228  72.807  57.299  1.00  0.00           C  
ATOM   4847  HB2 LEU   293      71.553  72.019  56.965  1.00  0.00           H  
ATOM   4848  HB3 LEU   293      72.882  72.358  58.047  1.00  0.00           H  
ATOM   4849  CG  LEU   293      71.315  73.851  58.006  1.00  0.00           C  
ATOM   4850  HG  LEU   293      70.766  74.506  57.330  1.00  0.00           H  
ATOM   4851  CD1 LEU   293      70.370  73.123  58.946  1.00  0.00           C  
ATOM   4852 HD11 LEU   293      69.715  72.494  58.343  1.00  0.00           H  
ATOM   4853 HD12 LEU   293      70.853  72.526  59.720  1.00  0.00           H  
ATOM   4854 HD13 LEU   293      69.717  73.835  59.449  1.00  0.00           H  
ATOM   4855  CD2 LEU   293      72.176  74.690  58.971  1.00  0.00           C  
ATOM   4856 HD21 LEU   293      71.473  75.313  59.523  1.00  0.00           H  
ATOM   4857 HD22 LEU   293      72.775  74.148  59.702  1.00  0.00           H  
ATOM   4858 HD23 LEU   293      72.867  75.281  58.369  1.00  0.00           H  
ATOM   4859  C   LEU   293      74.277  72.723  55.779  1.00  0.00           C  
ATOM   4860  O   LEU   293      75.361  73.115  56.165  1.00  0.00           O  
ATOM   4861  N   LYS   294      74.194  71.644  54.987  1.00  0.00           N  
ATOM   4862  H   LYS   294      73.278  71.376  54.656  1.00  0.00           H  
ATOM   4863  CA  LYS   294      75.380  70.842  54.552  1.00  0.00           C  
ATOM   4864  HA  LYS   294      75.877  70.609  55.494  1.00  0.00           H  
ATOM   4865  CB  LYS   294      74.770  69.568  53.926  1.00  0.00           C  
ATOM   4866  HB2 LYS   294      75.502  68.765  54.009  1.00  0.00           H  
ATOM   4867  HB3 LYS   294      73.837  69.291  54.418  1.00  0.00           H  
ATOM   4868  CG  LYS   294      74.412  69.866  52.428  1.00  0.00           C  
ATOM   4869  HG2 LYS   294      73.917  70.835  52.360  1.00  0.00           H  
ATOM   4870  HG3 LYS   294      75.340  69.809  51.859  1.00  0.00           H  
ATOM   4871  CD  LYS   294      73.337  68.836  51.914  1.00  0.00           C  
ATOM   4872  HD2 LYS   294      72.463  68.946  52.556  1.00  0.00           H  
ATOM   4873  HD3 LYS   294      73.070  68.976  50.867  1.00  0.00           H  
ATOM   4874  CE  LYS   294      73.880  67.357  51.796  1.00  0.00           C  
ATOM   4875  HE2 LYS   294      74.097  66.952  52.784  1.00  0.00           H  
ATOM   4876  HE3 LYS   294      73.153  66.714  51.301  1.00  0.00           H  
ATOM   4877  NZ  LYS   294      75.120  67.254  51.000  1.00  0.00           N  
ATOM   4878  HZ1 LYS   294      75.010  67.651  50.077  1.00  0.00           H  
ATOM   4879  HZ2 LYS   294      75.886  67.658  51.519  1.00  0.00           H  
ATOM   4880  HZ3 LYS   294      75.398  66.315  50.753  1.00  0.00           H  
ATOM   4881  C   LYS   294      76.394  71.527  53.696  1.00  0.00           C  
ATOM   4882  O   LYS   294      77.521  71.052  53.583  1.00  0.00           O  
ATOM   4883  N   GLN   295      76.099  72.673  53.130  1.00  0.00           N  
ATOM   4884  H   GLN   295      75.192  73.069  53.330  1.00  0.00           H  
ATOM   4885  CA  GLN   295      76.988  73.509  52.315  1.00  0.00           C  
ATOM   4886  HA  GLN   295      77.590  72.971  51.583  1.00  0.00           H  
ATOM   4887  CB  GLN   295      76.211  74.622  51.548  1.00  0.00           C  
ATOM   4888  HB2 GLN   295      75.829  75.358  52.255  1.00  0.00           H  
ATOM   4889  HB3 GLN   295      76.846  75.176  50.857  1.00  0.00           H  
ATOM   4890  CG  GLN   295      74.978  74.159  50.758  1.00  0.00           C  
ATOM   4891  HG2 GLN   295      74.204  73.809  51.440  1.00  0.00           H  
ATOM   4892  HG3 GLN   295      74.557  74.979  50.177  1.00  0.00           H  
ATOM   4893  CD  GLN   295      75.366  73.008  49.814  1.00  0.00           C  
ATOM   4894  OE1 GLN   295      76.368  72.997  49.123  1.00  0.00           O  
ATOM   4895  NE2 GLN   295      74.485  72.072  49.548  1.00  0.00           N  
ATOM   4896 HE21 GLN   295      74.852  71.197  49.201  1.00  0.00           H  
ATOM   4897 HE22 GLN   295      73.551  72.163  49.921  1.00  0.00           H  
ATOM   4898  C   GLN   295      78.072  74.206  53.175  1.00  0.00           C  
ATOM   4899  O   GLN   295      79.060  74.703  52.641  1.00  0.00           O  
ATOM   4900  N   NME   296      77.843  74.336  54.476  1.00  0.00           N  
ATOM   4901  H   NME   296      76.950  73.976  54.781  1.00  0.00           H  
ATOM   4902  CH3 NME   296      78.758  74.901  55.434  1.00  0.00           C  
ATOM   4903 HH31 NME   296      79.683  74.329  55.360  1.00  0.00           H  
ATOM   4904 HH32 NME   296      78.886  75.947  55.157  1.00  0.00           H  
ATOM   4905 HH33 NME   296      78.325  74.829  56.431  1.00  0.00           H  
TER    4906      NME   296 
ATOM   4906  H1  ACE   297     101.407  69.391  34.760  1.00  0.00           H  
ATOM   4907  CH3 ACE   297     100.821  68.887  35.528  1.00  0.00           C  
ATOM   4908  H2  ACE   297      99.784  68.776  35.210  1.00  0.00           H  
ATOM   4909  H3  ACE   297     100.763  69.467  36.449  1.00  0.00           H  
ATOM   4910  C   ACE   297     101.435  67.570  35.773  1.00  0.00           C  
ATOM   4911  O   ACE   297     102.580  67.335  35.383  1.00  0.00           O  
ATOM   4912  N   ILE   298     100.803  66.640  36.464  1.00  0.00           N  
ATOM   4913  H   ILE   298      99.802  66.771  36.456  1.00  0.00           H  
ATOM   4914  CA  ILE   298     101.380  65.303  36.790  1.00  0.00           C  
ATOM   4915  HA  ILE   298     102.400  65.483  37.130  1.00  0.00           H  
ATOM   4916  CB  ILE   298     100.509  64.732  37.986  1.00  0.00           C  
ATOM   4917  HB  ILE   298      99.437  64.855  37.833  1.00  0.00           H  
ATOM   4918  CG2 ILE   298     100.583  63.148  38.181  1.00  0.00           C  
ATOM   4919 HG21 ILE   298      99.923  62.527  37.576  1.00  0.00           H  
ATOM   4920 HG22 ILE   298     101.620  62.816  38.136  1.00  0.00           H  
ATOM   4921 HG23 ILE   298     100.159  62.943  39.164  1.00  0.00           H  
ATOM   4922  CG1 ILE   298     100.824  65.472  39.337  1.00  0.00           C  
ATOM   4923 HG12 ILE   298     101.661  65.007  39.857  1.00  0.00           H  
ATOM   4924 HG13 ILE   298     101.015  66.531  39.163  1.00  0.00           H  
ATOM   4925  CD1 ILE   298      99.673  65.360  40.388  1.00  0.00           C  
ATOM   4926 HD11 ILE   298      98.785  65.829  39.965  1.00  0.00           H  
ATOM   4927 HD12 ILE   298      99.371  64.346  40.652  1.00  0.00           H  
ATOM   4928 HD13 ILE   298      99.955  65.823  41.334  1.00  0.00           H  
ATOM   4929  C   ILE   298     101.290  64.219  35.688  1.00  0.00           C  
ATOM   4930  O   ILE   298     100.226  64.030  35.123  1.00  0.00           O  
ATOM   4931  N   ASN   299     102.368  63.545  35.375  1.00  0.00           N  
ATOM   4932  H   ASN   299     103.199  63.490  35.946  1.00  0.00           H  
ATOM   4933  CA  ASN   299     102.469  62.738  34.164  1.00  0.00           C  
ATOM   4934  HA  ASN   299     102.041  63.280  33.320  1.00  0.00           H  
ATOM   4935  CB  ASN   299     103.995  62.406  33.903  1.00  0.00           C  
ATOM   4936  HB2 ASN   299     104.605  63.243  34.242  1.00  0.00           H  
ATOM   4937  HB3 ASN   299     104.364  61.601  34.538  1.00  0.00           H
[truncated: 425,856 more chars]
