# Supplementary material for: Lenalidomide Stabilizes Protein–Protein Complexes by Turning Labile Intermolecular H-Bonds into Robust Interactions
Source: J Med Chem. 2023 Apr 21;66(9):6037–46. doi: 10.1021/acs.jmedchem.2c01692 (PMC10184122; doi:10.1021/acs.jmedchem.2c01692)
Supplement: Supplementary file 2 — jm2c01692_si_002.zip [file jm2c01692_si_002.zip › 100ns_MD_last_pdbs/crb-ck1-len/r3/crb-ck1-len.lastpdb.pdb]

CRYST1  111.956  111.956  111.956 109.47 109.47 109.47               1
ATOM      1  H1  ACE     1      54.851  31.694  44.097  1.00  0.00           H  
ATOM      2  CH3 ACE     1      55.240  30.677  44.145  1.00  0.00           C  
ATOM      3  H2  ACE     1      54.569  30.008  43.607  1.00  0.00           H  
ATOM      4  H3  ACE     1      55.404  30.346  45.171  1.00  0.00           H  
ATOM      5  C   ACE     1      56.614  30.575  43.524  1.00  0.00           C  
ATOM      6  O   ACE     1      57.495  31.290  43.940  1.00  0.00           O  
ATOM      7  N   GLU     2      56.795  29.724  42.518  1.00  0.00           N  
ATOM      8  H   GLU     2      55.984  29.189  42.240  1.00  0.00           H  
ATOM      9  CA  GLU     2      58.080  29.499  41.768  1.00  0.00           C  
ATOM     10  HA  GLU     2      58.922  30.133  42.045  1.00  0.00           H  
ATOM     11  CB  GLU     2      58.611  28.070  42.077  1.00  0.00           C  
ATOM     12  HB2 GLU     2      59.644  27.964  41.745  1.00  0.00           H  
ATOM     13  HB3 GLU     2      58.564  27.980  43.162  1.00  0.00           H  
ATOM     14  CG  GLU     2      57.801  26.979  41.348  1.00  0.00           C  
ATOM     15  HG2 GLU     2      57.446  27.294  40.367  1.00  0.00           H  
ATOM     16  HG3 GLU     2      58.365  26.082  41.094  1.00  0.00           H  
ATOM     17  CD  GLU     2      56.559  26.456  42.131  1.00  0.00           C  
ATOM     18  OE1 GLU     2      55.454  26.308  41.586  1.00  0.00           O  
ATOM     19  OE2 GLU     2      56.712  26.159  43.320  1.00  0.00           O  
ATOM     20  C   GLU     2      57.938  29.805  40.249  1.00  0.00           C  
ATOM     21  O   GLU     2      58.908  29.598  39.494  1.00  0.00           O  
ATOM     22  N   PHE     3      56.873  30.465  39.797  1.00  0.00           N  
ATOM     23  H   PHE     3      56.050  30.517  40.381  1.00  0.00           H  
ATOM     24  CA  PHE     3      56.700  31.058  38.424  1.00  0.00           C  
ATOM     25  HA  PHE     3      57.042  30.389  37.635  1.00  0.00           H  
ATOM     26  CB  PHE     3      55.204  31.420  38.226  1.00  0.00           C  
ATOM     27  HB2 PHE     3      55.066  31.669  37.174  1.00  0.00           H  
ATOM     28  HB3 PHE     3      54.748  30.443  38.384  1.00  0.00           H  
ATOM     29  CG  PHE     3      54.519  32.413  39.155  1.00  0.00           C  
ATOM     30  CD1 PHE     3      53.964  32.008  40.366  1.00  0.00           C  
ATOM     31  HD1 PHE     3      54.016  30.959  40.618  1.00  0.00           H  
ATOM     32  CE1 PHE     3      53.229  32.911  41.159  1.00  0.00           C  
ATOM     33  HE1 PHE     3      52.695  32.498  42.002  1.00  0.00           H  
ATOM     34  CZ  PHE     3      52.982  34.221  40.763  1.00  0.00           C  
ATOM     35  HZ  PHE     3      52.326  34.756  41.434  1.00  0.00           H  
ATOM     36  CE2 PHE     3      53.451  34.710  39.508  1.00  0.00           C  
ATOM     37  HE2 PHE     3      53.154  35.690  39.165  1.00  0.00           H  
ATOM     38  CD2 PHE     3      54.260  33.796  38.704  1.00  0.00           C  
ATOM     39  HD2 PHE     3      54.721  34.217  37.823  1.00  0.00           H  
ATOM     40  C   PHE     3      57.615  32.246  38.095  1.00  0.00           C  
ATOM     41  O   PHE     3      58.222  32.907  38.957  1.00  0.00           O  
ATOM     42  N   ILE     4      57.907  32.380  36.800  1.00  0.00           N  
ATOM     43  H   ILE     4      57.500  31.684  36.192  1.00  0.00           H  
ATOM     44  CA  ILE     4      58.597  33.501  36.180  1.00  0.00           C  
ATOM     45  HA  ILE     4      59.309  33.832  36.936  1.00  0.00           H  
ATOM     46  CB  ILE     4      59.342  33.078  34.881  1.00  0.00           C  
ATOM     47  HB  ILE     4      58.639  32.461  34.323  1.00  0.00           H  
ATOM     48  CG2 ILE     4      59.635  34.354  34.020  1.00  0.00           C  
ATOM     49 HG21 ILE     4      59.948  33.924  33.069  1.00  0.00           H  
ATOM     50 HG22 ILE     4      58.713  34.928  33.918  1.00  0.00           H  
ATOM     51 HG23 ILE     4      60.481  34.803  34.540  1.00  0.00           H  
ATOM     52  CG1 ILE     4      60.614  32.303  35.181  1.00  0.00           C  
ATOM     53 HG12 ILE     4      61.490  32.866  35.503  1.00  0.00           H  
ATOM     54 HG13 ILE     4      60.379  31.593  35.973  1.00  0.00           H  
ATOM     55  CD1 ILE     4      61.101  31.437  34.016  1.00  0.00           C  
ATOM     56 HD11 ILE     4      60.356  30.667  33.815  1.00  0.00           H  
ATOM     57 HD12 ILE     4      61.365  32.089  33.184  1.00  0.00           H  
ATOM     58 HD13 ILE     4      62.011  30.878  34.232  1.00  0.00           H  
ATOM     59  C   ILE     4      57.595  34.719  36.049  1.00  0.00           C  
ATOM     60  O   ILE     4      56.532  34.704  35.460  1.00  0.00           O  
ATOM     61  N   VAL     5      58.051  35.916  36.426  1.00  0.00           N  
ATOM     62  H   VAL     5      58.972  35.832  36.831  1.00  0.00           H  
ATOM     63  CA  VAL     5      57.550  37.248  36.169  1.00  0.00           C  
ATOM     64  HA  VAL     5      56.551  37.310  35.737  1.00  0.00           H  
ATOM     65  CB  VAL     5      57.707  37.972  37.534  1.00  0.00           C  
ATOM     66  HB  VAL     5      58.724  38.042  37.920  1.00  0.00           H  
ATOM     67  CG1 VAL     5      57.475  39.489  37.437  1.00  0.00           C  
ATOM     68 HG11 VAL     5      56.442  39.743  37.203  1.00  0.00           H  
ATOM     69 HG12 VAL     5      57.649  39.921  38.422  1.00  0.00           H  
ATOM     70 HG13 VAL     5      58.164  39.971  36.743  1.00  0.00           H  
ATOM     71  CG2 VAL     5      56.829  37.383  38.672  1.00  0.00           C  
ATOM     72 HG21 VAL     5      56.817  36.295  38.737  1.00  0.00           H  
ATOM     73 HG22 VAL     5      57.095  37.839  39.626  1.00  0.00           H  
ATOM     74 HG23 VAL     5      55.808  37.705  38.464  1.00  0.00           H  
ATOM     75  C   VAL     5      58.407  37.959  35.087  1.00  0.00           C  
ATOM     76  O   VAL     5      59.584  37.682  34.980  1.00  0.00           O  
ATOM     77  N   GLY     6      57.845  38.838  34.202  1.00  0.00           N  
ATOM     78  H   GLY     6      56.850  38.844  34.028  1.00  0.00           H  
ATOM     79  CA  GLY     6      58.611  39.659  33.353  1.00  0.00           C  
ATOM     80  HA2 GLY     6      57.875  40.259  32.818  1.00  0.00           H  
ATOM     81  HA3 GLY     6      59.278  40.299  33.930  1.00  0.00           H  
ATOM     82  C   GLY     6      59.550  38.971  32.264  1.00  0.00           C  
ATOM     83  O   GLY     6      60.527  39.601  31.894  1.00  0.00           O  
ATOM     84  N   GLY     7      59.224  37.763  31.862  1.00  0.00           N  
ATOM     85  H   GLY     7      58.358  37.377  32.210  1.00  0.00           H  
ATOM     86  CA  GLY     7      60.020  36.934  31.010  1.00  0.00           C  
ATOM     87  HA2 GLY     7      59.681  35.898  31.010  1.00  0.00           H  
ATOM     88  HA3 GLY     7      59.945  37.340  30.002  1.00  0.00           H  
ATOM     89  C   GLY     7      61.522  36.702  31.428  1.00  0.00           C  
ATOM     90  O   GLY     7      62.376  36.268  30.636  1.00  0.00           O  
ATOM     91  N   LYS     8      61.840  36.921  32.720  1.00  0.00           N  
ATOM     92  H   LYS     8      61.103  37.291  33.303  1.00  0.00           H  
ATOM     93  CA  LYS     8      63.145  36.502  33.355  1.00  0.00           C  
ATOM     94  HA  LYS     8      63.496  35.706  32.699  1.00  0.00           H  
ATOM     95  CB  LYS     8      64.222  37.587  32.945  1.00  0.00           C  
ATOM     96  HB2 LYS     8      65.231  37.316  33.256  1.00  0.00           H  
ATOM     97  HB3 LYS     8      64.254  37.590  31.856  1.00  0.00           H  
ATOM     98  CG  LYS     8      63.898  38.972  33.507  1.00  0.00           C  
ATOM     99  HG2 LYS     8      62.859  39.214  33.282  1.00  0.00           H  
ATOM    100  HG3 LYS     8      64.043  39.131  34.576  1.00  0.00           H  
ATOM    101  CD  LYS     8      64.892  40.027  32.876  1.00  0.00           C  
ATOM    102  HD2 LYS     8      65.882  39.754  33.239  1.00  0.00           H  
ATOM    103  HD3 LYS     8      64.910  39.984  31.787  1.00  0.00           H  
ATOM    104  CE  LYS     8      64.637  41.397  33.505  1.00  0.00           C  
ATOM    105  HE2 LYS     8      63.588  41.692  33.508  1.00  0.00           H  
ATOM    106  HE3 LYS     8      64.941  41.478  34.549  1.00  0.00           H  
ATOM    107  NZ  LYS     8      65.483  42.364  32.776  1.00  0.00           N  
ATOM    108  HZ1 LYS     8      65.225  43.243  33.200  1.00  0.00           H  
ATOM    109  HZ2 LYS     8      66.434  42.224  33.085  1.00  0.00           H  
ATOM    110  HZ3 LYS     8      65.385  42.339  31.771  1.00  0.00           H  
ATOM    111  C   LYS     8      63.217  36.282  34.874  1.00  0.00           C  
ATOM    112  O   LYS     8      64.258  35.765  35.343  1.00  0.00           O  
ATOM    113  N   TYR     9      62.336  36.751  35.687  1.00  0.00           N  
ATOM    114  H   TYR     9      61.550  37.265  35.315  1.00  0.00           H  
ATOM    115  CA  TYR     9      62.492  36.890  37.215  1.00  0.00           C  
ATOM    116  HA  TYR     9      63.518  36.635  37.478  1.00  0.00           H  
ATOM    117  CB  TYR     9      62.052  38.280  37.751  1.00  0.00           C  
ATOM    118  HB2 TYR     9      61.085  38.503  37.300  1.00  0.00           H  
ATOM    119  HB3 TYR     9      61.995  38.137  38.830  1.00  0.00           H  
ATOM    120  CG  TYR     9      62.935  39.457  37.452  1.00  0.00           C  
ATOM    121  CD1 TYR     9      64.224  39.493  38.010  1.00  0.00           C  
ATOM    122  HD1 TYR     9      64.560  38.698  38.660  1.00  0.00           H  
ATOM    123  CE1 TYR     9      65.023  40.600  37.737  1.00  0.00           C  
ATOM    124  HE1 TYR     9      65.988  40.547  38.218  1.00  0.00           H  
ATOM    125  CZ  TYR     9      64.537  41.761  37.089  1.00  0.00           C  
ATOM    126  OH  TYR     9      65.407  42.801  36.858  1.00  0.00           O  
ATOM    127  HH  TYR     9      66.334  42.555  36.904  1.00  0.00           H  
ATOM    128  CE2 TYR     9      63.310  41.617  36.491  1.00  0.00           C  
ATOM    129  HE2 TYR     9      62.913  42.374  35.830  1.00  0.00           H  
ATOM    130  CD2 TYR     9      62.542  40.479  36.626  1.00  0.00           C  
ATOM    131  HD2 TYR     9      61.607  40.404  36.090  1.00  0.00           H  
ATOM    132  C   TYR     9      61.645  35.706  37.749  1.00  0.00           C  
ATOM    133  O   TYR     9      60.440  35.810  37.802  1.00  0.00           O  
ATOM    134  N   LYS    10      62.390  34.637  38.172  1.00  0.00           N  
ATOM    135  H   LYS    10      63.364  34.602  37.908  1.00  0.00           H  
ATOM    136  CA  LYS    10      61.828  33.403  38.811  1.00  0.00           C  
ATOM    137  HA  LYS    10      60.840  33.207  38.395  1.00  0.00           H  
ATOM    138  CB  LYS    10      62.795  32.221  38.577  1.00  0.00           C  
ATOM    139  HB2 LYS    10      63.004  32.080  37.516  1.00  0.00           H  
ATOM    140  HB3 LYS    10      63.683  32.382  39.188  1.00  0.00           H  
ATOM    141  CG  LYS    10      62.049  30.933  38.916  1.00  0.00           C  
ATOM    142  HG2 LYS    10      61.620  30.984  39.916  1.00  0.00           H  
ATOM    143  HG3 LYS    10      61.310  30.850  38.120  1.00  0.00           H  
ATOM    144  CD  LYS    10      62.975  29.687  38.849  1.00  0.00           C  
ATOM    145  HD2 LYS    10      63.493  29.577  37.896  1.00  0.00           H  
ATOM    146  HD3 LYS    10      63.782  29.819  39.569  1.00  0.00           H  
ATOM    147  CE  LYS    10      62.172  28.407  38.988  1.00  0.00           C  
ATOM    148  HE2 LYS    10      61.621  28.521  39.922  1.00  0.00           H  
ATOM    149  HE3 LYS    10      61.444  28.328  38.180  1.00  0.00           H  
ATOM    150  NZ  LYS    10      63.063  27.251  38.950  1.00  0.00           N  
ATOM    151  HZ1 LYS    10      62.721  26.318  39.132  1.00  0.00           H  
ATOM    152  HZ2 LYS    10      63.357  27.248  37.984  1.00  0.00           H  
ATOM    153  HZ3 LYS    10      63.843  27.345  39.584  1.00  0.00           H  
ATOM    154  C   LYS    10      61.716  33.831  40.340  1.00  0.00           C  
ATOM    155  O   LYS    10      62.771  34.091  40.899  1.00  0.00           O  
ATOM    156  N   LEU    11      60.534  33.651  40.940  1.00  0.00           N  
ATOM    157  H   LEU    11      59.855  33.251  40.308  1.00  0.00           H  
ATOM    158  CA  LEU    11      60.237  33.807  42.330  1.00  0.00           C  
ATOM    159  HA  LEU    11      60.630  34.763  42.673  1.00  0.00           H  
ATOM    160  CB  LEU    11      58.680  33.837  42.560  1.00  0.00           C  
ATOM    161  HB2 LEU    11      58.308  32.894  42.158  1.00  0.00           H  
ATOM    162  HB3 LEU    11      58.507  33.873  43.635  1.00  0.00           H  
ATOM    163  CG  LEU    11      57.830  34.998  41.957  1.00  0.00           C  
ATOM    164  HG  LEU    11      58.126  35.088  40.912  1.00  0.00           H  
ATOM    165  CD1 LEU    11      56.426  34.613  41.954  1.00  0.00           C  
ATOM    166 HD11 LEU    11      55.957  34.491  42.931  1.00  0.00           H  
ATOM    167 HD12 LEU    11      55.795  35.240  41.325  1.00  0.00           H  
ATOM    168 HD13 LEU    11      56.160  33.656  41.506  1.00  0.00           H  
ATOM    169  CD2 LEU    11      58.049  36.302  42.664  1.00  0.00           C  
ATOM    170 HD21 LEU    11      57.696  36.259  43.695  1.00  0.00           H  
ATOM    171 HD22 LEU    11      59.108  36.544  42.764  1.00  0.00           H  
ATOM    172 HD23 LEU    11      57.655  37.132  42.077  1.00  0.00           H  
ATOM    173  C   LEU    11      60.951  32.850  43.241  1.00  0.00           C  
ATOM    174  O   LEU    11      61.310  31.768  42.838  1.00  0.00           O  
ATOM    175  N   VAL    12      61.259  33.301  44.443  1.00  0.00           N  
ATOM    176  H   VAL    12      61.071  34.277  44.623  1.00  0.00           H  
ATOM    177  CA  VAL    12      61.946  32.497  45.509  1.00  0.00           C  
ATOM    178  HA  VAL    12      62.256  31.509  45.167  1.00  0.00           H  
ATOM    179  CB  VAL    12      63.256  33.186  45.749  1.00  0.00           C  
ATOM    180  HB  VAL    12      63.065  34.206  46.083  1.00  0.00           H  
ATOM    181  CG1 VAL    12      64.049  32.376  46.823  1.00  0.00           C  
ATOM    182 HG11 VAL    12      64.530  31.465  46.467  1.00  0.00           H  
ATOM    183 HG12 VAL    12      64.881  32.990  47.167  1.00  0.00           H  
ATOM    184 HG13 VAL    12      63.408  32.155  47.677  1.00  0.00           H  
ATOM    185  CG2 VAL    12      64.254  33.456  44.538  1.00  0.00           C  
ATOM    186 HG21 VAL    12      64.831  32.574  44.260  1.00  0.00           H  
ATOM    187 HG22 VAL    12      63.730  33.641  43.600  1.00  0.00           H  
ATOM    188 HG23 VAL    12      64.979  34.226  44.798  1.00  0.00           H  
ATOM    189  C   VAL    12      61.040  32.273  46.724  1.00  0.00           C  
ATOM    190  O   VAL    12      60.639  31.153  47.089  1.00  0.00           O  
ATOM    191  N   ARG    13      60.643  33.333  47.410  1.00  0.00           N  
ATOM    192  H   ARG    13      60.991  34.207  47.045  1.00  0.00           H  
ATOM    193  CA  ARG    13      59.845  33.264  48.626  1.00  0.00           C  
ATOM    194  HA  ARG    13      59.168  32.410  48.617  1.00  0.00           H  
ATOM    195  CB  ARG    13      60.797  32.862  49.832  1.00  0.00           C  
ATOM    196  HB2 ARG    13      60.151  32.810  50.708  1.00  0.00           H  
ATOM    197  HB3 ARG    13      61.165  31.862  49.602  1.00  0.00           H  
ATOM    198  CG  ARG    13      62.031  33.714  50.114  1.00  0.00           C  
ATOM    199  HG2 ARG    13      62.777  33.509  49.347  1.00  0.00           H  
ATOM    200  HG3 ARG    13      61.784  34.767  49.980  1.00  0.00           H  
ATOM    201  CD  ARG    13      62.604  33.600  51.530  1.00  0.00           C  
ATOM    202  HD2 ARG    13      61.957  33.988  52.317  1.00  0.00           H  
ATOM    203  HD3 ARG    13      62.672  32.530  51.729  1.00  0.00           H  
ATOM    204  NE  ARG    13      63.921  34.327  51.626  1.00  0.00           N  
ATOM    205  HE  ARG    13      64.031  35.135  52.222  1.00  0.00           H  
ATOM    206  CZ  ARG    13      65.082  34.110  51.025  1.00  0.00           C  
ATOM    207  NH1 ARG    13      65.201  32.960  50.352  1.00  0.00           N  
ATOM    208 HH11 ARG    13      64.466  32.278  50.474  1.00  0.00           H  
ATOM    209 HH12 ARG    13      66.150  32.659  50.185  1.00  0.00           H  
ATOM    210  NH2 ARG    13      66.067  34.925  51.082  1.00  0.00           N  
ATOM    211 HH21 ARG    13      65.764  35.831  51.412  1.00  0.00           H  
ATOM    212 HH22 ARG    13      66.862  34.821  50.468  1.00  0.00           H  
ATOM    213  C   ARG    13      59.026  34.510  48.988  1.00  0.00           C  
ATOM    214  O   ARG    13      59.523  35.632  48.733  1.00  0.00           O  
ATOM    215  N   LYS    14      57.958  34.429  49.821  1.00  0.00           N  
ATOM    216  H   LYS    14      57.798  33.487  50.150  1.00  0.00           H  
ATOM    217  CA  LYS    14      57.117  35.461  50.356  1.00  0.00           C  
ATOM    218  HA  LYS    14      56.947  36.205  49.577  1.00  0.00           H  
ATOM    219  CB  LYS    14      55.684  34.988  50.693  1.00  0.00           C  
ATOM    220  HB2 LYS    14      55.332  34.601  49.737  1.00  0.00           H  
ATOM    221  HB3 LYS    14      55.672  34.167  51.410  1.00  0.00           H  
ATOM    222  CG  LYS    14      54.678  36.067  51.222  1.00  0.00           C  
ATOM    223  HG2 LYS    14      55.095  36.564  52.097  1.00  0.00           H  
ATOM    224  HG3 LYS    14      54.457  36.784  50.431  1.00  0.00           H  
ATOM    225  CD  LYS    14      53.357  35.458  51.555  1.00  0.00           C  
ATOM    226  HD2 LYS    14      52.728  36.301  51.838  1.00  0.00           H  
ATOM    227  HD3 LYS    14      52.997  34.971  50.649  1.00  0.00           H  
ATOM    228  CE  LYS    14      53.341  34.281  52.647  1.00  0.00           C  
ATOM    229  HE2 LYS    14      52.656  33.487  52.348  1.00  0.00           H  
ATOM    230  HE3 LYS    14      54.253  33.686  52.704  1.00  0.00           H  
ATOM    231  NZ  LYS    14      53.028  34.818  53.964  1.00  0.00           N  
ATOM    232  HZ1 LYS    14      52.134  35.288  53.960  1.00  0.00           H  
ATOM    233  HZ2 LYS    14      53.118  34.083  54.651  1.00  0.00           H  
ATOM    234  HZ3 LYS    14      53.654  35.517  54.336  1.00  0.00           H  
ATOM    235  C   LYS    14      57.773  36.142  51.492  1.00  0.00           C  
ATOM    236  O   LYS    14      58.248  35.505  52.395  1.00  0.00           O  
ATOM    237  N   ILE    15      57.979  37.480  51.460  1.00  0.00           N  
ATOM    238  H   ILE    15      57.635  37.993  50.661  1.00  0.00           H  
ATOM    239  CA  ILE    15      58.744  38.317  52.439  1.00  0.00           C  
ATOM    240  HA  ILE    15      59.169  37.682  53.216  1.00  0.00           H  
ATOM    241  CB  ILE    15      59.975  38.992  51.835  1.00  0.00           C  
ATOM    242  HB  ILE    15      60.435  39.608  52.607  1.00  0.00           H  
ATOM    243  CG2 ILE    15      60.955  37.865  51.402  1.00  0.00           C  
ATOM    244 HG21 ILE    15      61.165  37.194  52.235  1.00  0.00           H  
ATOM    245 HG22 ILE    15      60.475  37.131  50.754  1.00  0.00           H  
ATOM    246 HG23 ILE    15      61.847  38.281  50.933  1.00  0.00           H  
ATOM    247  CG1 ILE    15      59.714  39.932  50.671  1.00  0.00           C  
ATOM    248 HG12 ILE    15      59.447  39.370  49.775  1.00  0.00           H  
ATOM    249 HG13 ILE    15      58.962  40.669  50.954  1.00  0.00           H  
ATOM    250  CD1 ILE    15      60.919  40.770  50.285  1.00  0.00           C  
ATOM    251 HD11 ILE    15      61.614  40.931  51.110  1.00  0.00           H  
ATOM    252 HD12 ILE    15      61.465  40.223  49.516  1.00  0.00           H  
ATOM    253 HD13 ILE    15      60.590  41.701  49.824  1.00  0.00           H  
ATOM    254  C   ILE    15      57.895  39.277  53.251  1.00  0.00           C  
ATOM    255  O   ILE    15      58.322  39.619  54.317  1.00  0.00           O  
ATOM    256  N   GLY    16      56.749  39.674  52.706  1.00  0.00           N  
ATOM    257  H   GLY    16      56.513  39.325  51.788  1.00  0.00           H  
ATOM    258  CA  GLY    16      55.706  40.214  53.587  1.00  0.00           C  
ATOM    259  HA2 GLY    16      55.618  39.606  54.487  1.00  0.00           H  
ATOM    260  HA3 GLY    16      55.915  41.215  53.964  1.00  0.00           H  
ATOM    261  C   GLY    16      54.395  40.291  52.812  1.00  0.00           C  
ATOM    262  O   GLY    16      54.403  40.122  51.598  1.00  0.00           O  
ATOM    263  N   SER    17      53.215  40.401  53.444  1.00  0.00           N  
ATOM    264  H   SER    17      53.276  40.190  54.430  1.00  0.00           H  
ATOM    265  CA  SER    17      51.872  40.434  52.799  1.00  0.00           C  
ATOM    266  HA  SER    17      51.958  40.649  51.733  1.00  0.00           H  
ATOM    267  CB  SER    17      51.142  39.094  52.908  1.00  0.00           C  
ATOM    268  HB2 SER    17      51.836  38.332  52.554  1.00  0.00           H  
ATOM    269  HB3 SER    17      50.877  38.788  53.920  1.00  0.00           H  
ATOM    270  OG  SER    17      50.010  39.066  52.106  1.00  0.00           O  
ATOM    271  HG  SER    17      50.283  38.772  51.233  1.00  0.00           H  
ATOM    272  C   SER    17      51.119  41.638  53.422  1.00  0.00           C  
ATOM    273  O   SER    17      51.307  41.888  54.588  1.00  0.00           O  
ATOM    274  N   GLY    18      50.174  42.166  52.678  1.00  0.00           N  
ATOM    275  H   GLY    18      50.258  41.868  51.716  1.00  0.00           H  
ATOM    276  CA  GLY    18      49.404  43.325  53.053  1.00  0.00           C  
ATOM    277  HA2 GLY    18      49.131  43.330  54.108  1.00  0.00           H  
ATOM    278  HA3 GLY    18      49.913  44.274  52.884  1.00  0.00           H  
ATOM    279  C   GLY    18      48.023  43.459  52.267  1.00  0.00           C  
ATOM    280  O   GLY    18      47.780  42.579  51.450  1.00  0.00           O  
ATOM    281  N   SER    19      47.205  44.483  52.421  1.00  0.00           N  
ATOM    282  H   SER    19      47.517  45.235  53.019  1.00  0.00           H  
ATOM    283  CA  SER    19      45.804  44.544  51.950  1.00  0.00           C  
ATOM    284  HA  SER    19      45.232  43.722  52.381  1.00  0.00           H  
ATOM    285  CB  SER    19      45.106  45.779  52.418  1.00  0.00           C  
ATOM    286  HB2 SER    19      44.032  45.671  52.267  1.00  0.00           H  
ATOM    287  HB3 SER    19      45.193  45.871  53.500  1.00  0.00           H  
ATOM    288  OG  SER    19      45.562  46.982  51.784  1.00  0.00           O  
ATOM    289  HG  SER    19      45.029  47.690  52.153  1.00  0.00           H  
ATOM    290  C   SER    19      45.661  44.469  50.399  1.00  0.00           C  
ATOM    291  O   SER    19      44.658  44.140  49.834  1.00  0.00           O  
ATOM    292  N   PHE    20      46.690  44.734  49.594  1.00  0.00           N  
ATOM    293  H   PHE    20      47.509  44.921  50.153  1.00  0.00           H  
ATOM    294  CA  PHE    20      46.829  44.662  48.107  1.00  0.00           C  
ATOM    295  HA  PHE    20      45.882  44.972  47.665  1.00  0.00           H  
ATOM    296  CB  PHE    20      47.931  45.629  47.621  1.00  0.00           C  
ATOM    297  HB2 PHE    20      48.151  45.617  46.553  1.00  0.00           H  
ATOM    298  HB3 PHE    20      47.529  46.632  47.765  1.00  0.00           H  
ATOM    299  CG  PHE    20      49.266  45.533  48.365  1.00  0.00           C  
ATOM    300  CD1 PHE    20      49.405  46.359  49.507  1.00  0.00           C  
ATOM    301  HD1 PHE    20      48.688  47.133  49.740  1.00  0.00           H  
ATOM    302  CE1 PHE    20      50.538  45.975  50.377  1.00  0.00           C  
ATOM    303  HE1 PHE    20      50.668  46.444  51.341  1.00  0.00           H  
ATOM    304  CZ  PHE    20      51.471  45.005  50.035  1.00  0.00           C  
ATOM    305  HZ  PHE    20      52.338  44.719  50.612  1.00  0.00           H  
ATOM    306  CE2 PHE    20      51.255  44.218  48.886  1.00  0.00           C  
ATOM    307  HE2 PHE    20      51.906  43.357  48.848  1.00  0.00           H  
ATOM    308  CD2 PHE    20      50.200  44.541  48.039  1.00  0.00           C  
ATOM    309  HD2 PHE    20      49.968  43.874  47.222  1.00  0.00           H  
ATOM    310  C   PHE    20      47.176  43.253  47.530  1.00  0.00           C  
ATOM    311  O   PHE    20      46.721  42.850  46.471  1.00  0.00           O  
ATOM    312  N   GLY    21      47.874  42.412  48.360  1.00  0.00           N  
ATOM    313  H   GLY    21      47.969  42.635  49.340  1.00  0.00           H  
ATOM    314  CA  GLY    21      48.453  41.130  47.922  1.00  0.00           C  
ATOM    315  HA2 GLY    21      47.811  40.250  47.882  1.00  0.00           H  
ATOM    316  HA3 GLY    21      48.651  41.347  46.872  1.00  0.00           H  
ATOM    317  C   GLY    21      49.741  40.860  48.685  1.00  0.00           C  
ATOM    318  O   GLY    21      49.858  41.234  49.849  1.00  0.00           O  
ATOM    319  N   ASP    22      50.692  40.295  47.995  1.00  0.00           N  
ATOM    320  H   ASP    22      50.671  40.301  46.985  1.00  0.00           H  
ATOM    321  CA  ASP    22      52.022  39.898  48.514  1.00  0.00           C  
ATOM    322  HA  ASP    22      51.984  40.057  49.591  1.00  0.00           H  
ATOM    323  CB  ASP    22      52.198  38.409  48.297  1.00  0.00           C  
ATOM    324  HB2 ASP    22      52.219  38.268  47.216  1.00  0.00           H  
ATOM    325  HB3 ASP    22      53.071  38.033  48.831  1.00  0.00           H  
ATOM    326  CG  ASP    22      51.043  37.603  48.866  1.00  0.00           C  
ATOM    327  OD1 ASP    22      50.440  37.969  49.845  1.00  0.00           O  
ATOM    328  OD2 ASP    22      50.821  36.463  48.339  1.00  0.00           O  
ATOM    329  C   ASP    22      53.283  40.649  48.053  1.00  0.00           C  
ATOM    330  O   ASP    22      53.234  41.195  46.951  1.00  0.00           O  
ATOM    331  N   ILE    23      54.271  40.758  48.906  1.00  0.00           N  
ATOM    332  H   ILE    23      54.217  40.320  49.815  1.00  0.00           H  
ATOM    333  CA  ILE    23      55.680  41.124  48.554  1.00  0.00           C  
ATOM    334  HA  ILE    23      55.604  41.501  47.534  1.00  0.00           H  
ATOM    335  CB  ILE    23      56.179  42.241  49.528  1.00  0.00           C  
ATOM    336  HB  ILE    23      56.328  41.737  50.482  1.00  0.00           H  
ATOM    337  CG2 ILE    23      57.562  42.814  49.008  1.00  0.00           C  
ATOM    338 HG21 ILE    23      57.447  43.177  47.987  1.00  0.00           H  
ATOM    339 HG22 ILE    23      58.055  43.597  49.584  1.00  0.00           H  
ATOM    340 HG23 ILE    23      58.230  41.952  49.025  1.00  0.00           H  
ATOM    341  CG1 ILE    23      55.162  43.414  49.656  1.00  0.00           C  
ATOM    342 HG12 ILE    23      55.086  43.832  48.652  1.00  0.00           H  
ATOM    343 HG13 ILE    23      54.175  43.033  49.920  1.00  0.00           H  
ATOM    344  CD1 ILE    23      55.520  44.514  50.704  1.00  0.00           C  
ATOM    345 HD11 ILE    23      56.574  44.485  50.982  1.00  0.00           H  
ATOM    346 HD12 ILE    23      55.241  45.529  50.420  1.00  0.00           H  
ATOM    347 HD13 ILE    23      55.014  44.283  51.641  1.00  0.00           H  
ATOM    348  C   ILE    23      56.563  39.905  48.567  1.00  0.00           C  
ATOM    349  O   ILE    23      56.636  39.228  49.587  1.00  0.00           O  
ATOM    350  N   TYR    24      57.284  39.601  47.470  1.00  0.00           N  
ATOM    351  H   TYR    24      57.355  40.395  46.850  1.00  0.00           H  
ATOM    352  CA  TYR    24      58.089  38.376  47.321  1.00  0.00           C  
ATOM    353  HA  TYR    24      57.946  37.856  48.268  1.00  0.00           H  
ATOM    354  CB  TYR    24      57.593  37.484  46.158  1.00  0.00           C  
ATOM    355  HB2 TYR    24      57.190  38.021  45.299  1.00  0.00           H  
ATOM    356  HB3 TYR    24      58.495  37.041  45.736  1.00  0.00           H  
ATOM    357  CG  TYR    24      56.567  36.465  46.508  1.00  0.00           C  
ATOM    358  CD1 TYR    24      55.269  36.817  46.908  1.00  0.00           C  
ATOM    359  HD1 TYR    24      54.986  37.853  47.016  1.00  0.00           H  
ATOM    360  CE1 TYR    24      54.368  35.790  47.287  1.00  0.00           C  
ATOM    361  HE1 TYR    24      53.384  36.149  47.550  1.00  0.00           H  
ATOM    362  CZ  TYR    24      54.683  34.408  47.171  1.00  0.00           C  
ATOM    363  OH  TYR    24      53.747  33.452  47.538  1.00  0.00           O  
ATOM    364  HH  TYR    24      54.303  32.713  47.797  1.00  0.00           H  
ATOM    365  CE2 TYR    24      56.003  34.057  46.885  1.00  0.00           C  
ATOM    366  HE2 TYR    24      56.317  33.024  46.906  1.00  0.00           H  
ATOM    367  CD2 TYR    24      56.924  35.044  46.465  1.00  0.00           C  
ATOM    368  HD2 TYR    24      57.940  34.701  46.331  1.00  0.00           H  
ATOM    369  C   TYR    24      59.613  38.717  47.071  1.00  0.00           C  
ATOM    370  O   TYR    24      59.897  39.872  46.650  1.00  0.00           O  
ATOM    371  N   LEU    25      60.526  37.835  47.262  1.00  0.00           N  
ATOM    372  H   LEU    25      60.254  37.016  47.786  1.00  0.00           H  
ATOM    373  CA  LEU    25      61.843  37.740  46.677  1.00  0.00           C  
ATOM    374  HA  LEU    25      62.182  38.759  46.492  1.00  0.00           H  
ATOM    375  CB  LEU    25      62.806  37.316  47.766  1.00  0.00           C  
ATOM    376  HB2 LEU    25      62.788  37.984  48.627  1.00  0.00           H  
ATOM    377  HB3 LEU    25      62.452  36.342  48.103  1.00  0.00           H  
ATOM    378  CG  LEU    25      64.241  37.019  47.356  1.00  0.00           C  
ATOM    379  HG  LEU    25      64.334  36.529  46.387  1.00  0.00           H  
ATOM    380  CD1 LEU    25      65.009  38.341  47.202  1.00  0.00           C  
ATOM    381 HD11 LEU    25      64.509  38.914  46.421  1.00  0.00           H  
ATOM    382 HD12 LEU    25      65.045  38.802  48.189  1.00  0.00           H  
ATOM    383 HD13 LEU    25      66.028  38.059  46.935  1.00  0.00           H  
ATOM    384  CD2 LEU    25      65.059  36.228  48.425  1.00  0.00           C  
ATOM    385 HD21 LEU    25      64.574  35.263  48.570  1.00  0.00           H  
ATOM    386 HD22 LEU    25      66.074  36.116  48.043  1.00  0.00           H  
ATOM    387 HD23 LEU    25      65.212  36.845  49.310  1.00  0.00           H  
ATOM    388  C   LEU    25      61.903  36.998  45.336  1.00  0.00           C  
ATOM    389  O   LEU    25      61.328  35.896  45.188  1.00  0.00           O  
ATOM    390  N   ALA    26      62.670  37.545  44.418  1.00  0.00           N  
ATOM    391  H   ALA    26      63.247  38.352  44.612  1.00  0.00           H  
ATOM    392  CA  ALA    26      62.926  36.840  43.141  1.00  0.00           C  
ATOM    393  HA  ALA    26      62.852  35.766  43.317  1.00  0.00           H  
ATOM    394  CB  ALA    26      61.970  37.353  42.087  1.00  0.00           C  
ATOM    395  HB1 ALA    26      62.259  38.324  41.685  1.00  0.00           H  
ATOM    396  HB2 ALA    26      61.803  36.572  41.345  1.00  0.00           H  
ATOM    397  HB3 ALA    26      60.974  37.541  42.490  1.00  0.00           H  
ATOM    398  C   ALA    26      64.372  37.005  42.623  1.00  0.00           C  
ATOM    399  O   ALA    26      65.086  37.825  43.167  1.00  0.00           O  
ATOM    400  N   ILE    27      64.730  36.290  41.569  1.00  0.00           N  
ATOM    401  H   ILE    27      64.009  35.669  41.229  1.00  0.00           H  
ATOM    402  CA  ILE    27      66.016  36.264  40.869  1.00  0.00           C  
ATOM    403  HA  ILE    27      66.508  37.231  40.971  1.00  0.00           H  
ATOM    404  CB  ILE    27      66.913  35.180  41.547  1.00  0.00           C  
ATOM    405  HB  ILE    27      66.985  35.344  42.622  1.00  0.00           H  
ATOM    406  CG2 ILE    27      66.228  33.766  41.282  1.00  0.00           C  
ATOM    407 HG21 ILE    27      65.183  33.866  41.574  1.00  0.00           H  
ATOM    408 HG22 ILE    27      66.288  33.482  40.232  1.00  0.00           H  
ATOM    409 HG23 ILE    27      66.691  32.952  41.840  1.00  0.00           H  
ATOM    410  CG1 ILE    27      68.368  35.274  41.005  1.00  0.00           C  
ATOM    411 HG12 ILE    27      68.561  34.951  39.982  1.00  0.00           H  
ATOM    412 HG13 ILE    27      68.747  36.279  41.190  1.00  0.00           H  
ATOM    413  CD1 ILE    27      69.246  34.362  41.927  1.00  0.00           C  
ATOM    414 HD11 ILE    27      70.305  34.450  41.686  1.00  0.00           H  
ATOM    415 HD12 ILE    27      69.112  34.653  42.969  1.00  0.00           H  
ATOM    416 HD13 ILE    27      68.963  33.317  41.807  1.00  0.00           H  
ATOM    417  C   ILE    27      65.879  36.183  39.356  1.00  0.00           C  
ATOM    418  O   ILE    27      65.090  35.409  38.871  1.00  0.00           O  
ATOM    419  N   ASN    28      66.902  36.877  38.757  1.00  0.00           N  
ATOM    420  H   ASN    28      67.436  37.559  39.277  1.00  0.00           H  
ATOM    421  CA  ASN    28      67.135  36.770  37.300  1.00  0.00           C  
ATOM    422  HA  ASN    28      66.211  36.721  36.723  1.00  0.00           H  
ATOM    423  CB  ASN    28      67.862  38.053  36.794  1.00  0.00           C  
ATOM    424  HB2 ASN    28      67.530  38.909  37.381  1.00  0.00           H  
ATOM    425  HB3 ASN    28      68.938  38.018  36.970  1.00  0.00           H  
ATOM    426  CG  ASN    28      67.705  38.276  35.274  1.00  0.00           C  
ATOM    427  OD1 ASN    28      67.464  37.351  34.480  1.00  0.00           O  
ATOM    428  ND2 ASN    28      67.818  39.568  34.935  1.00  0.00           N  
ATOM    429 HD21 ASN    28      67.898  39.662  33.933  1.00  0.00           H  
ATOM    430 HD22 ASN    28      68.012  40.290  35.614  1.00  0.00           H  
ATOM    431  C   ASN    28      67.853  35.548  36.865  1.00  0.00           C  
ATOM    432  O   ASN    28      69.110  35.510  36.908  1.00  0.00           O  
ATOM    433  N   ILE    29      67.112  34.672  36.138  1.00  0.00           N  
ATOM    434  H   ILE    29      66.221  35.097  35.923  1.00  0.00           H  
ATOM    435  CA  ILE    29      67.552  33.396  35.497  1.00  0.00           C  
ATOM    436  HA  ILE    29      67.825  32.716  36.304  1.00  0.00           H  
ATOM    437  CB  ILE    29      66.309  32.763  34.816  1.00  0.00           C  
ATOM    438  HB  ILE    29      66.591  31.744  34.553  1.00  0.00           H  
ATOM    439  CG2 ILE    29      65.216  32.609  35.903  1.00  0.00           C  
ATOM    440 HG21 ILE    29      64.701  33.550  36.097  1.00  0.00           H  
ATOM    441 HG22 ILE    29      64.484  31.884  35.548  1.00  0.00           H  
ATOM    442 HG23 ILE    29      65.616  32.185  36.824  1.00  0.00           H  
ATOM    443  CG1 ILE    29      65.864  33.389  33.518  1.00  0.00           C  
ATOM    444 HG12 ILE    29      65.830  34.477  33.588  1.00  0.00           H  
ATOM    445 HG13 ILE    29      66.543  33.181  32.692  1.00  0.00           H  
ATOM    446  CD1 ILE    29      64.515  32.857  33.065  1.00  0.00           C  
ATOM    447 HD11 ILE    29      64.534  31.771  32.977  1.00  0.00           H  
ATOM    448 HD12 ILE    29      63.823  32.870  33.906  1.00  0.00           H  
ATOM    449 HD13 ILE    29      64.111  33.260  32.136  1.00  0.00           H  
ATOM    450  C   ILE    29      68.701  33.546  34.465  1.00  0.00           C  
ATOM    451  O   ILE    29      69.417  32.654  34.242  1.00  0.00           O  
ATOM    452  N   THR    30      68.889  34.752  33.961  1.00  0.00           N  
ATOM    453  H   THR    30      68.309  35.521  34.264  1.00  0.00           H  
ATOM    454  CA  THR    30      69.949  35.084  32.971  1.00  0.00           C  
ATOM    455  HA  THR    30      69.889  34.344  32.174  1.00  0.00           H  
ATOM    456  CB  THR    30      69.646  36.404  32.163  1.00  0.00           C  
ATOM    457  HB  THR    30      69.964  37.214  32.820  1.00  0.00           H  
ATOM    458  CG2 THR    30      70.323  36.573  30.808  1.00  0.00           C  
ATOM    459 HG21 THR    30      70.009  37.568  30.492  1.00  0.00           H  
ATOM    460 HG22 THR    30      71.412  36.588  30.849  1.00  0.00           H  
ATOM    461 HG23 THR    30      70.007  35.761  30.153  1.00  0.00           H  
ATOM    462  OG1 THR    30      68.191  36.500  31.945  1.00  0.00           O  
ATOM    463  HG1 THR    30      67.742  36.537  32.793  1.00  0.00           H  
ATOM    464  C   THR    30      71.347  35.078  33.570  1.00  0.00           C  
ATOM    465  O   THR    30      72.305  34.789  32.882  1.00  0.00           O  
ATOM    466  N   ASN    31      71.486  35.559  34.782  1.00  0.00           N  
ATOM    467  H   ASN    31      70.711  35.752  35.400  1.00  0.00           H  
ATOM    468  CA  ASN    31      72.730  36.303  35.241  1.00  0.00           C  
ATOM    469  HA  ASN    31      73.543  35.685  34.861  1.00  0.00           H  
ATOM    470  CB  ASN    31      72.714  37.695  34.529  1.00  0.00           C  
ATOM    471  HB2 ASN    31      73.645  38.230  34.717  1.00  0.00           H  
ATOM    472  HB3 ASN    31      72.652  37.487  33.461  1.00  0.00           H  
ATOM    473  CG  ASN    31      71.644  38.714  34.890  1.00  0.00           C  
ATOM    474  OD1 ASN    31      71.032  38.531  35.843  1.00  0.00           O  
ATOM    475  ND2 ASN    31      71.341  39.778  34.178  1.00  0.00           N  
ATOM    476 HD21 ASN    31      70.458  40.227  34.372  1.00  0.00           H  
ATOM    477 HD22 ASN    31      71.708  39.821  33.237  1.00  0.00           H  
ATOM    478  C   ASN    31      72.870  36.413  36.788  1.00  0.00           C  
ATOM    479  O   ASN    31      73.956  36.695  37.212  1.00  0.00           O  
ATOM    480  N   GLY    32      71.899  36.093  37.641  1.00  0.00           N  
ATOM    481  H   GLY    32      71.018  35.810  37.236  1.00  0.00           H  
ATOM    482  CA  GLY    32      71.956  36.057  39.139  1.00  0.00           C  
ATOM    483  HA2 GLY    32      71.116  35.399  39.360  1.00  0.00           H  
ATOM    484  HA3 GLY    32      72.940  35.845  39.556  1.00  0.00           H  
ATOM    485  C   GLY    32      71.587  37.398  39.788  1.00  0.00           C  
ATOM    486  O   GLY    32      71.992  37.528  40.949  1.00  0.00           O  
ATOM    487  N   GLU    33      71.052  38.377  39.119  1.00  0.00           N  
ATOM    488  H   GLU    33      70.835  38.145  38.160  1.00  0.00           H  
ATOM    489  CA  GLU    33      70.505  39.635  39.653  1.00  0.00           C  
ATOM    490  HA  GLU    33      71.333  40.166  40.121  1.00  0.00           H  
ATOM    491  CB  GLU    33      70.144  40.507  38.459  1.00  0.00           C  
ATOM    492  HB2 GLU    33      71.048  40.924  38.014  1.00  0.00           H  
ATOM    493  HB3 GLU    33      69.599  39.880  37.754  1.00  0.00           H  
ATOM    494  CG  GLU    33      69.282  41.732  38.771  1.00  0.00           C  
ATOM    495  HG2 GLU    33      68.449  41.428  39.406  1.00  0.00           H  
ATOM    496  HG3 GLU    33      69.849  42.432  39.384  1.00  0.00           H  
ATOM    497  CD  GLU    33      68.612  42.453  37.606  1.00  0.00           C  
ATOM    498  OE1 GLU    33      68.490  43.711  37.768  1.00  0.00           O  
ATOM    499  OE2 GLU    33      68.245  41.880  36.605  1.00  0.00           O  
ATOM    500  C   GLU    33      69.414  39.367  40.758  1.00  0.00           C  
ATOM    501  O   GLU    33      68.332  38.751  40.468  1.00  0.00           O  
ATOM    502  N   GLU    34      69.620  39.667  42.035  1.00  0.00           N  
ATOM    503  H   GLU    34      70.507  40.106  42.235  1.00  0.00           H  
ATOM    504  CA  GLU    34      68.594  39.445  43.109  1.00  0.00           C  
ATOM    505  HA  GLU    34      67.883  38.642  42.913  1.00  0.00           H  
ATOM    506  CB  GLU    34      69.208  39.157  44.511  1.00  0.00           C  
ATOM    507  HB2 GLU    34      68.530  38.691  45.226  1.00  0.00           H  
ATOM    508  HB3 GLU    34      69.985  38.412  44.338  1.00  0.00           H  
ATOM    509  CG  GLU    34      69.892  40.332  45.256  1.00  0.00           C  
ATOM    510  HG2 GLU    34      70.556  40.894  44.599  1.00  0.00           H  
ATOM    511  HG3 GLU    34      69.215  41.125  45.574  1.00  0.00           H  
ATOM    512  CD  GLU    34      70.792  39.908  46.465  1.00  0.00           C  
ATOM    513  OE1 GLU    34      71.497  40.806  47.004  1.00  0.00           O  
ATOM    514  OE2 GLU    34      70.671  38.760  46.940  1.00  0.00           O  
ATOM    515  C   GLU    34      67.626  40.632  43.151  1.00  0.00           C  
ATOM    516  O   GLU    34      68.116  41.761  42.948  1.00  0.00           O  
ATOM    517  N   VAL    35      66.305  40.402  43.319  1.00  0.00           N  
ATOM    518  H   VAL    35      65.982  39.458  43.475  1.00  0.00           H  
ATOM    519  CA  VAL    35      65.276  41.490  43.297  1.00  0.00           C  
ATOM    520  HA  VAL    35      65.727  42.403  43.686  1.00  0.00           H  
ATOM    521  CB  VAL    35      64.692  41.709  41.882  1.00  0.00           C  
ATOM    522  HB  VAL    35      64.003  42.549  41.977  1.00  0.00           H  
ATOM    523  CG1 VAL    35      65.757  42.132  40.879  1.00  0.00           C  
ATOM    524 HG11 VAL    35      66.195  41.207  40.507  1.00  0.00           H  
ATOM    525 HG12 VAL    35      65.299  42.651  40.037  1.00  0.00           H  
ATOM    526 HG13 VAL    35      66.579  42.725  41.281  1.00  0.00           H  
ATOM    527  CG2 VAL    35      63.897  40.525  41.277  1.00  0.00           C  
ATOM    528 HG21 VAL    35      63.083  40.345  41.980  1.00  0.00           H  
ATOM    529 HG22 VAL    35      63.541  40.775  40.278  1.00  0.00           H  
ATOM    530 HG23 VAL    35      64.522  39.652  41.085  1.00  0.00           H  
ATOM    531  C   VAL    35      64.128  41.229  44.278  1.00  0.00           C  
ATOM    532  O   VAL    35      63.772  40.098  44.527  1.00  0.00           O  
ATOM    533  N   ALA    36      63.406  42.210  44.650  1.00  0.00           N  
ATOM    534  H   ALA    36      63.613  43.175  44.433  1.00  0.00           H  
ATOM    535  CA  ALA    36      62.020  42.105  45.202  1.00  0.00           C  
ATOM    536  HA  ALA    36      61.894  41.086  45.567  1.00  0.00           H  
ATOM    537  CB  ALA    36      61.773  43.196  46.271  1.00  0.00           C  
ATOM    538  HB1 ALA    36      61.753  44.198  45.842  1.00  0.00           H  
ATOM    539  HB2 ALA    36      60.803  42.950  46.702  1.00  0.00           H  
ATOM    540  HB3 ALA    36      62.429  43.116  47.138  1.00  0.00           H  
ATOM    541  C   ALA    36      60.925  42.205  44.165  1.00  0.00           C  
ATOM    542  O   ALA    36      61.158  42.636  43.022  1.00  0.00           O  
ATOM    543  N   VAL    37      59.669  41.796  44.468  1.00  0.00           N  
ATOM    544  H   VAL    37      59.573  41.280  45.331  1.00  0.00           H  
ATOM    545  CA  VAL    37      58.511  41.936  43.620  1.00  0.00           C  
ATOM    546  HA  VAL    37      58.830  42.706  42.917  1.00  0.00           H  
ATOM    547  CB  VAL    37      58.335  40.520  42.954  1.00  0.00           C  
ATOM    548  HB  VAL    37      57.897  39.916  43.748  1.00  0.00           H  
ATOM    549  CG1 VAL    37      57.341  40.464  41.824  1.00  0.00           C  
ATOM    550 HG11 VAL    37      56.534  41.178  41.986  1.00  0.00           H  
ATOM    551 HG12 VAL    37      57.860  40.842  40.943  1.00  0.00           H  
ATOM    552 HG13 VAL    37      56.901  39.475  41.699  1.00  0.00           H  
ATOM    553  CG2 VAL    37      59.595  39.842  42.436  1.00  0.00           C  
ATOM    554 HG21 VAL    37      60.269  40.477  41.862  1.00  0.00           H  
ATOM    555 HG22 VAL    37      60.266  39.441  43.196  1.00  0.00           H  
ATOM    556 HG23 VAL    37      59.424  38.951  41.832  1.00  0.00           H  
ATOM    557  C   VAL    37      57.315  42.325  44.561  1.00  0.00           C  
ATOM    558  O   VAL    37      57.264  41.908  45.725  1.00  0.00           O  
ATOM    559  N   LYS    38      56.407  43.143  43.992  1.00  0.00           N  
ATOM    560  H   LYS    38      56.492  43.336  43.005  1.00  0.00           H  
ATOM    561  CA  LYS    38      55.154  43.363  44.629  1.00  0.00           C  
ATOM    562  HA  LYS    38      55.044  42.678  45.470  1.00  0.00           H  
ATOM    563  CB  LYS    38      55.192  44.786  45.103  1.00  0.00           C  
ATOM    564  HB2 LYS    38      56.130  45.002  45.614  1.00  0.00           H  
ATOM    565  HB3 LYS    38      55.155  45.498  44.278  1.00  0.00           H  
ATOM    566  CG  LYS    38      53.937  45.064  46.004  1.00  0.00           C  
ATOM    567  HG2 LYS    38      52.963  44.777  45.610  1.00  0.00           H  
ATOM    568  HG3 LYS    38      54.071  44.393  46.852  1.00  0.00           H  
ATOM    569  CD  LYS    38      53.846  46.546  46.428  1.00  0.00           C  
ATOM    570  HD2 LYS    38      54.881  46.761  46.692  1.00  0.00           H  
ATOM    571  HD3 LYS    38      53.508  47.247  45.664  1.00  0.00           H  
ATOM    572  CE  LYS    38      52.897  46.911  47.554  1.00  0.00           C  
ATOM    573  HE2 LYS    38      51.877  46.756  47.202  1.00  0.00           H  
ATOM    574  HE3 LYS    38      52.973  46.171  48.351  1.00  0.00           H  
ATOM    575  NZ  LYS    38      53.185  48.286  48.040  1.00  0.00           N  
ATOM    576  HZ1 LYS    38      52.660  48.670  48.813  1.00  0.00           H  
ATOM    577  HZ2 LYS    38      54.123  48.324  48.412  1.00  0.00           H  
ATOM    578  HZ3 LYS    38      53.038  48.842  47.210  1.00  0.00           H  
ATOM    579  C   LYS    38      53.989  43.004  43.718  1.00  0.00           C  
ATOM    580  O   LYS    38      53.940  43.489  42.589  1.00  0.00           O  
ATOM    581  N   LEU    39      53.069  42.133  44.218  1.00  0.00           N  
ATOM    582  H   LEU    39      53.178  41.841  45.178  1.00  0.00           H  
ATOM    583  CA  LEU    39      52.089  41.448  43.421  1.00  0.00           C  
ATOM    584  HA  LEU    39      52.122  41.818  42.396  1.00  0.00           H  
ATOM    585  CB  LEU    39      52.467  39.933  43.370  1.00  0.00           C  
ATOM    586  HB2 LEU    39      52.221  39.460  44.321  1.00  0.00           H  
ATOM    587  HB3 LEU    39      51.812  39.540  42.593  1.00  0.00           H  
ATOM    588  CG  LEU    39      53.934  39.544  43.067  1.00  0.00           C  
ATOM    589  HG  LEU    39      54.515  40.236  42.459  1.00  0.00           H  
ATOM    590  CD1 LEU    39      54.688  39.422  44.401  1.00  0.00           C  
ATOM    591 HD11 LEU    39      55.760  39.338  44.225  1.00  0.00           H  
ATOM    592 HD12 LEU    39      54.571  40.309  45.025  1.00  0.00           H  
ATOM    593 HD13 LEU    39      54.264  38.620  45.005  1.00  0.00           H  
ATOM    594  CD2 LEU    39      53.924  38.174  42.408  1.00  0.00           C  
ATOM    595 HD21 LEU    39      53.645  38.329  41.366  1.00  0.00           H  
ATOM    596 HD22 LEU    39      54.963  37.883  42.559  1.00  0.00           H  
ATOM    597 HD23 LEU    39      53.381  37.383  42.926  1.00  0.00           H  
ATOM    598  C   LEU    39      50.628  41.618  43.847  1.00  0.00           C  
ATOM    599  O   LEU    39      50.234  40.990  44.843  1.00  0.00           O  
ATOM    600  N   GLU    40      49.886  42.470  43.210  1.00  0.00           N  
ATOM    601  H   GLU    40      50.393  42.900  42.450  1.00  0.00           H  
ATOM    602  CA  GLU    40      48.463  42.788  43.480  1.00  0.00           C  
ATOM    603  HA  GLU    40      48.424  43.019  44.544  1.00  0.00           H  
ATOM    604  CB  GLU    40      48.099  43.940  42.638  1.00  0.00           C  
ATOM    605  HB2 GLU    40      48.788  44.745  42.892  1.00  0.00           H  
ATOM    606  HB3 GLU    40      48.173  43.660  41.587  1.00  0.00           H  
ATOM    607  CG  GLU    40      46.650  44.438  42.941  1.00  0.00           C  
ATOM    608  HG2 GLU    40      45.961  43.630  42.696  1.00  0.00           H  
ATOM    609  HG3 GLU    40      46.611  44.713  43.995  1.00  0.00           H  
ATOM    610  CD  GLU    40      46.407  45.541  41.896  1.00  0.00           C  
ATOM    611  OE1 GLU    40      46.223  45.234  40.672  1.00  0.00           O  
ATOM    612  OE2 GLU    40      46.330  46.705  42.398  1.00  0.00           O  
ATOM    613  C   GLU    40      47.562  41.559  43.218  1.00  0.00           C  
ATOM    614  O   GLU    40      47.336  41.311  42.019  1.00  0.00           O  
ATOM    615  N   SER    41      47.070  40.923  44.259  1.00  0.00           N  
ATOM    616  H   SER    41      47.257  41.355  45.153  1.00  0.00           H  
ATOM    617  CA  SER    41      46.080  39.768  44.301  1.00  0.00           C  
ATOM    618  HA  SER    41      46.561  38.828  44.032  1.00  0.00           H  
ATOM    619  CB  SER    41      45.524  39.659  45.724  1.00  0.00           C  
ATOM    620  HB2 SER    41      44.854  38.801  45.743  1.00  0.00           H  
ATOM    621  HB3 SER    41      46.263  39.572  46.521  1.00  0.00           H  
ATOM    622  OG  SER    41      44.743  40.812  46.021  1.00  0.00           O  
ATOM    623  HG  SER    41      45.378  41.520  45.894  1.00  0.00           H  
ATOM    624  C   SER    41      44.929  39.924  43.282  1.00  0.00           C  
ATOM    625  O   SER    41      44.608  41.072  42.935  1.00  0.00           O  
ATOM    626  N   GLN    42      44.378  38.776  42.816  1.00  0.00           N  
ATOM    627  H   GLN    42      44.829  37.922  43.113  1.00  0.00           H  
ATOM    628  CA  GLN    42      43.189  38.608  41.985  1.00  0.00           C  
ATOM    629  HA  GLN    42      43.369  39.138  41.050  1.00  0.00           H  
ATOM    630  CB  GLN    42      43.064  37.120  41.673  1.00  0.00           C  
ATOM    631  HB2 GLN    42      42.383  36.890  40.854  1.00  0.00           H  
ATOM    632  HB3 GLN    42      44.077  36.863  41.364  1.00  0.00           H  
ATOM    633  CG  GLN    42      42.718  36.147  42.847  1.00  0.00           C  
ATOM    634  HG2 GLN    42      41.668  36.188  43.136  1.00  0.00           H  
ATOM    635  HG3 GLN    42      42.803  35.107  42.534  1.00  0.00           H  
ATOM    636  CD  GLN    42      43.601  36.141  44.074  1.00  0.00           C  
ATOM    637  OE1 GLN    42      44.746  36.048  44.007  1.00  0.00           O  
ATOM    638  NE2 GLN    42      43.015  36.117  45.278  1.00  0.00           N  
ATOM    639 HE21 GLN    42      43.616  36.172  46.088  1.00  0.00           H  
ATOM    640 HE22 GLN    42      42.014  36.250  45.290  1.00  0.00           H  
ATOM    641  C   GLN    42      41.916  39.276  42.527  1.00  0.00           C  
ATOM    642  O   GLN    42      41.411  38.877  43.559  1.00  0.00           O  
ATOM    643  N   LYS    43      41.357  40.331  41.820  1.00  0.00           N  
ATOM    644  H   LYS    43      41.864  40.590  40.986  1.00  0.00           H  
ATOM    645  CA  LYS    43      40.284  41.201  42.249  1.00  0.00           C  
ATOM    646  HA  LYS    43      40.191  41.939  41.452  1.00  0.00           H  
ATOM    647  CB  LYS    43      38.869  40.360  42.277  1.00  0.00           C  
ATOM    648  HB2 LYS    43      38.959  39.540  42.990  1.00  0.00           H  
ATOM    649  HB3 LYS    43      38.106  41.039  42.658  1.00  0.00           H  
ATOM    650  CG  LYS    43      38.576  39.838  40.856  1.00  0.00           C  
ATOM    651  HG2 LYS    43      38.582  40.676  40.158  1.00  0.00           H  
ATOM    652  HG3 LYS    43      39.361  39.136  40.574  1.00  0.00           H  
ATOM    653  CD  LYS    43      37.328  38.998  40.753  1.00  0.00           C  
ATOM    654  HD2 LYS    43      37.290  38.260  41.554  1.00  0.00           H  
ATOM    655  HD3 LYS    43      36.436  39.581  40.980  1.00  0.00           H  
ATOM    656  CE  LYS    43      37.140  38.274  39.376  1.00  0.00           C  
ATOM    657  HE2 LYS    43      37.918  37.510  39.361  1.00  0.00           H  
ATOM    658  HE3 LYS    43      36.173  37.776  39.440  1.00  0.00           H  
ATOM    659  NZ  LYS    43      37.167  39.198  38.269  1.00  0.00           N  
ATOM    660  HZ1 LYS    43      36.474  39.928  38.352  1.00  0.00           H  
ATOM    661  HZ2 LYS    43      38.096  39.589  38.204  1.00  0.00           H  
ATOM    662  HZ3 LYS    43      36.968  38.767  37.378  1.00  0.00           H  
ATOM    663  C   LYS    43      40.622  41.888  43.574  1.00  0.00           C  
ATOM    664  O   LYS    43      39.893  41.829  44.547  1.00  0.00           O  
ATOM    665  N   ALA    44      41.874  42.486  43.717  1.00  0.00           N  
ATOM    666  H   ALA    44      42.559  42.073  43.100  1.00  0.00           H  
ATOM    667  CA  ALA    44      42.393  43.034  44.995  1.00  0.00           C  
ATOM    668  HA  ALA    44      42.605  42.185  45.645  1.00  0.00           H  
ATOM    669  CB  ALA    44      43.700  43.699  44.774  1.00  0.00           C  
ATOM    670  HB1 ALA    44      43.506  44.644  44.267  1.00  0.00           H  
ATOM    671  HB2 ALA    44      44.223  44.008  45.679  1.00  0.00           H  
ATOM    672  HB3 ALA    44      44.384  43.192  44.094  1.00  0.00           H  
ATOM    673  C   ALA    44      41.358  44.076  45.608  1.00  0.00           C  
ATOM    674  O   ALA    44      40.927  45.009  44.967  1.00  0.00           O  
ATOM    675  N   ARG    45      41.015  43.933  46.907  1.00  0.00           N  
ATOM    676  H   ARG    45      41.497  43.265  47.491  1.00  0.00           H  
ATOM    677  CA  ARG    45      40.066  44.736  47.679  1.00  0.00           C  
ATOM    678  HA  ARG    45      39.049  44.826  47.298  1.00  0.00           H  
ATOM    679  CB  ARG    45      39.999  44.152  49.141  1.00  0.00           C  
ATOM    680  HB2 ARG    45      39.371  43.262  49.103  1.00  0.00           H  
ATOM    681  HB3 ARG    45      41.017  43.894  49.433  1.00  0.00           H  
ATOM    682  CG  ARG    45      39.652  45.076  50.327  1.00  0.00           C  
ATOM    683  HG2 ARG    45      40.491  45.743  50.523  1.00  0.00           H  
ATOM    684  HG3 ARG    45      38.731  45.566  50.010  1.00  0.00           H  
ATOM    685  CD  ARG    45      39.393  44.264  51.644  1.00  0.00           C  
ATOM    686  HD2 ARG    45      38.338  43.990  51.614  1.00  0.00           H  
ATOM    687  HD3 ARG    45      40.043  43.411  51.838  1.00  0.00           H  
ATOM    688  NE  ARG    45      39.390  45.071  52.804  1.00  0.00           N  
ATOM    689  HE  ARG    45      38.518  45.549  52.977  1.00  0.00           H  
ATOM    690  CZ  ARG    45      40.184  45.199  53.834  1.00  0.00           C  
ATOM    691  NH1 ARG    45      41.233  44.367  53.882  1.00  0.00           N  
ATOM    692 HH11 ARG    45      41.555  44.009  52.995  1.00  0.00           H  
ATOM    693 HH12 ARG    45      41.913  44.346  54.629  1.00  0.00           H  
ATOM    694  NH2 ARG    45      39.946  45.925  54.881  1.00  0.00           N  
ATOM    695 HH21 ARG    45      39.157  46.555  54.850  1.00  0.00           H  
ATOM    696 HH22 ARG    45      40.373  45.736  55.777  1.00  0.00           H  
ATOM    697  C   ARG    45      40.564  46.196  47.729  1.00  0.00           C  
ATOM    698  O   ARG    45      39.754  47.093  47.467  1.00  0.00           O  
ATOM    699  N   HIE    46      41.819  46.296  48.049  1.00  0.00           N  
ATOM    700  H   HIE    46      42.270  45.393  48.080  1.00  0.00           H  
ATOM    701  CA  HIE    46      42.604  47.499  47.915  1.00  0.00           C  
ATOM    702  HA  HIE    46      41.988  48.333  47.578  1.00  0.00           H  
ATOM    703  CB  HIE    46      43.261  47.847  49.266  1.00  0.00           C  
ATOM    704  HB2 HIE    46      42.401  48.168  49.855  1.00  0.00           H  
ATOM    705  HB3 HIE    46      43.677  46.968  49.759  1.00  0.00           H  
ATOM    706  CG  HIE    46      44.306  48.951  49.339  1.00  0.00           C  
ATOM    707  ND1 HIE    46      44.028  50.327  49.472  1.00  0.00           N  
ATOM    708  CE1 HIE    46      45.248  50.945  49.387  1.00  0.00           C  
ATOM    709  HE1 HIE    46      45.504  51.989  49.493  1.00  0.00           H  
ATOM    710  NE2 HIE    46      46.200  50.017  49.213  1.00  0.00           N  
ATOM    711  HE2 HIE    46      47.166  50.272  49.364  1.00  0.00           H  
ATOM    712  CD2 HIE    46      45.669  48.774  49.255  1.00  0.00           C  
ATOM    713  HD2 HIE    46      46.253  47.870  49.158  1.00  0.00           H  
ATOM    714  C   HIE    46      43.640  47.243  46.760  1.00  0.00           C  
ATOM    715  O   HIE    46      44.816  46.871  46.969  1.00  0.00           O  
ATOM    716  N   PRO    47      43.242  47.525  45.555  1.00  0.00           N  
ATOM    717  CD  PRO    47      41.945  47.984  45.099  1.00  0.00           C  
ATOM    718  HD2 PRO    47      41.745  48.994  45.456  1.00  0.00           H  
ATOM    719  HD3 PRO    47      41.190  47.341  45.552  1.00  0.00           H  
ATOM    720  CG  PRO    47      42.036  48.174  43.511  1.00  0.00           C  
ATOM    721  HG2 PRO    47      42.046  49.236  43.265  1.00  0.00           H  
ATOM    722  HG3 PRO    47      41.272  47.575  43.017  1.00  0.00           H  
ATOM    723  CB  PRO    47      43.333  47.542  43.161  1.00  0.00           C  
ATOM    724  HB2 PRO    47      43.857  48.020  42.335  1.00  0.00           H  
ATOM    725  HB3 PRO    47      43.201  46.462  43.090  1.00  0.00           H  
ATOM    726  CA  PRO    47      44.147  47.657  44.467  1.00  0.00           C  
ATOM    727  HA  PRO    47      44.818  46.804  44.567  1.00  0.00           H  
ATOM    728  C   PRO    47      44.892  48.954  44.634  1.00  0.00           C  
ATOM    729  O   PRO    47      44.382  49.900  45.305  1.00  0.00           O  
ATOM    730  N   GLN    48      46.192  48.923  44.179  1.00  0.00           N  
ATOM    731  H   GLN    48      46.438  48.079  43.683  1.00  0.00           H  
ATOM    732  CA  GLN    48      47.218  50.040  44.230  1.00  0.00           C  
ATOM    733  HA  GLN    48      46.699  50.971  44.005  1.00  0.00           H  
ATOM    734  CB  GLN    48      47.868  50.352  45.653  1.00  0.00           C  
ATOM    735  HB2 GLN    48      48.447  51.275  45.610  1.00  0.00           H  
ATOM    736  HB3 GLN    48      47.046  50.592  46.328  1.00  0.00           H  
ATOM    737  CG  GLN    48      48.651  49.281  46.249  1.00  0.00           C  
ATOM    738  HG2 GLN    48      48.084  48.384  46.499  1.00  0.00           H  
ATOM    739  HG3 GLN    48      49.405  48.891  45.565  1.00  0.00           H  
ATOM    740  CD  GLN    48      49.359  49.664  47.521  1.00  0.00           C  
ATOM    741  OE1 GLN    48      48.857  49.427  48.679  1.00  0.00           O  
ATOM    742  NE2 GLN    48      50.574  50.035  47.511  1.00  0.00           N  
ATOM    743 HE21 GLN    48      51.083  50.212  48.365  1.00  0.00           H  
ATOM    744 HE22 GLN    48      51.185  49.859  46.726  1.00  0.00           H  
ATOM    745  C   GLN    48      48.342  49.982  43.162  1.00  0.00           C  
ATOM    746  O   GLN    48      48.849  51.054  42.811  1.00  0.00           O  
ATOM    747  N   LEU    49      48.703  48.809  42.637  1.00  0.00           N  
ATOM    748  H   LEU    49      47.983  48.101  42.644  1.00  0.00           H  
ATOM    749  CA  LEU    49      49.970  48.565  41.933  1.00  0.00           C  
ATOM    750  HA  LEU    49      50.761  49.006  42.540  1.00  0.00           H  
ATOM    751  CB  LEU    49      50.175  47.059  41.694  1.00  0.00           C  
ATOM    752  HB2 LEU    49      49.233  46.534  41.849  1.00  0.00           H  
ATOM    753  HB3 LEU    49      50.407  46.937  40.635  1.00  0.00           H  
ATOM    754  CG  LEU    49      51.223  46.435  42.619  1.00  0.00           C  
ATOM    755  HG  LEU    49      51.098  45.370  42.424  1.00  0.00           H  
ATOM    756  CD1 LEU    49      52.633  47.021  42.505  1.00  0.00           C  
ATOM    757 HD11 LEU    49      52.703  48.020  42.937  1.00  0.00           H  
ATOM    758 HD12 LEU    49      53.293  46.317  43.011  1.00  0.00           H  
ATOM    759 HD13 LEU    49      52.789  46.802  41.448  1.00  0.00           H  
ATOM    760  CD2 LEU    49      50.835  46.627  44.092  1.00  0.00           C  
ATOM    761 HD21 LEU    49      51.420  45.897  44.652  1.00  0.00           H  
ATOM    762 HD22 LEU    49      51.120  47.636  44.390  1.00  0.00           H  
ATOM    763 HD23 LEU    49      49.758  46.546  44.241  1.00  0.00           H  
ATOM    764  C   LEU    49      50.048  49.365  40.625  1.00  0.00           C  
ATOM    765  O   LEU    49      51.173  49.675  40.220  1.00  0.00           O  
ATOM    766  N   LEU    50      48.960  49.763  39.935  1.00  0.00           N  
ATOM    767  H   LEU    50      48.054  49.438  40.242  1.00  0.00           H  
ATOM    768  CA  LEU    50      49.022  50.519  38.690  1.00  0.00           C  
ATOM    769  HA  LEU    50      49.765  50.100  38.011  1.00  0.00           H  
ATOM    770  CB  LEU    50      47.669  50.318  37.946  1.00  0.00           C  
ATOM    771  HB2 LEU    50      47.409  49.260  37.974  1.00  0.00           H  
ATOM    772  HB3 LEU    50      46.953  50.957  38.463  1.00  0.00           H  
ATOM    773  CG  LEU    50      47.613  50.741  36.513  1.00  0.00           C  
ATOM    774  HG  LEU    50      48.166  51.674  36.405  1.00  0.00           H  
ATOM    775  CD1 LEU    50      48.281  49.736  35.552  1.00  0.00           C  
ATOM    776 HD11 LEU    50      47.869  48.727  35.578  1.00  0.00           H  
ATOM    777 HD12 LEU    50      48.141  50.133  34.547  1.00  0.00           H  
ATOM    778 HD13 LEU    50      49.348  49.650  35.758  1.00  0.00           H  
ATOM    779  CD2 LEU    50      46.109  50.884  36.003  1.00  0.00           C  
ATOM    780 HD21 LEU    50      45.742  51.910  36.036  1.00  0.00           H  
ATOM    781 HD22 LEU    50      45.953  50.696  34.940  1.00  0.00           H  
ATOM    782 HD23 LEU    50      45.420  50.258  36.570  1.00  0.00           H  
ATOM    783  C   LEU    50      49.461  51.992  38.936  1.00  0.00           C  
ATOM    784  O   LEU    50      50.195  52.518  38.112  1.00  0.00           O  
ATOM    785  N   TYR    51      49.129  52.628  40.024  1.00  0.00           N  
ATOM    786  H   TYR    51      48.519  52.142  40.666  1.00  0.00           H  
ATOM    787  CA  TYR    51      49.502  53.967  40.320  1.00  0.00           C  
ATOM    788  HA  TYR    51      49.583  54.472  39.358  1.00  0.00           H  
ATOM    789  CB  TYR    51      48.363  54.622  41.157  1.00  0.00           C  
ATOM    790  HB2 TYR    51      47.356  54.501  40.760  1.00  0.00           H  
ATOM    791  HB3 TYR    51      48.318  54.033  42.074  1.00  0.00           H  
ATOM    792  CG  TYR    51      48.639  56.129  41.346  1.00  0.00           C  
ATOM    793  CD1 TYR    51      48.010  57.086  40.516  1.00  0.00           C  
ATOM    794  HD1 TYR    51      47.361  56.752  39.720  1.00  0.00           H  
ATOM    795  CE1 TYR    51      48.277  58.476  40.710  1.00  0.00           C  
ATOM    796  HE1 TYR    51      48.079  59.161  39.899  1.00  0.00           H  
ATOM    797  CZ  TYR    51      48.953  58.961  41.834  1.00  0.00           C  
ATOM    798  OH  TYR    51      49.284  60.288  42.108  1.00  0.00           O  
ATOM    799  HH  TYR    51      48.690  60.908  41.678  1.00  0.00           H  
ATOM    800  CE2 TYR    51      49.498  57.969  42.737  1.00  0.00           C  
ATOM    801  HE2 TYR    51      49.927  58.313  43.667  1.00  0.00           H  
ATOM    802  CD2 TYR    51      49.405  56.593  42.402  1.00  0.00           C  
ATOM    803  HD2 TYR    51      49.794  55.849  43.082  1.00  0.00           H  
ATOM    804  C   TYR    51      50.860  54.010  41.065  1.00  0.00           C  
ATOM    805  O   TYR    51      51.675  54.862  40.817  1.00  0.00           O  
ATOM    806  N   GLU    52      51.192  53.024  41.977  1.00  0.00           N  
ATOM    807  H   GLU    52      50.489  52.357  42.264  1.00  0.00           H  
ATOM    808  CA  GLU    52      52.557  52.842  42.611  1.00  0.00           C  
ATOM    809  HA  GLU    52      52.845  53.811  43.017  1.00  0.00           H  
ATOM    810  CB  GLU    52      52.349  51.786  43.724  1.00  0.00           C  
ATOM    811  HB2 GLU    52      51.478  52.113  44.291  1.00  0.00           H  
ATOM    812  HB3 GLU    52      52.091  50.799  43.342  1.00  0.00           H  
ATOM    813  CG  GLU    52      53.635  51.637  44.536  1.00  0.00           C  
ATOM    814  HG2 GLU    52      54.472  51.432  43.868  1.00  0.00           H  
ATOM    815  HG3 GLU    52      53.875  52.584  45.018  1.00  0.00           H  
ATOM    816  CD  GLU    52      53.477  50.584  45.642  1.00  0.00           C  
ATOM    817  OE1 GLU    52      54.121  50.703  46.707  1.00  0.00           O  
ATOM    818  OE2 GLU    52      52.579  49.710  45.560  1.00  0.00           O  
ATOM    819  C   GLU    52      53.709  52.551  41.627  1.00  0.00           C  
ATOM    820  O   GLU    52      54.725  53.194  41.720  1.00  0.00           O  
ATOM    821  N   SER    53      53.510  51.672  40.632  1.00  0.00           N  
ATOM    822  H   SER    53      52.667  51.122  40.713  1.00  0.00           H  
ATOM    823  CA  SER    53      54.469  51.426  39.545  1.00  0.00           C  
ATOM    824  HA  SER    53      55.426  51.129  39.975  1.00  0.00           H  
ATOM    825  CB  SER    53      53.865  50.306  38.690  1.00  0.00           C  
ATOM    826  HB2 SER    53      54.558  50.157  37.862  1.00  0.00           H  
ATOM    827  HB3 SER    53      53.783  49.407  39.301  1.00  0.00           H  
ATOM    828  OG  SER    53      52.577  50.492  38.149  1.00  0.00           O  
ATOM    829  HG  SER    53      51.891  50.393  38.814  1.00  0.00           H  
ATOM    830  C   SER    53      54.795  52.667  38.579  1.00  0.00           C  
ATOM    831  O   SER    53      55.907  52.808  38.078  1.00  0.00           O  
ATOM    832  N   LYS    54      53.767  53.491  38.314  1.00  0.00           N  
ATOM    833  H   LYS    54      52.879  53.329  38.768  1.00  0.00           H  
ATOM    834  CA  LYS    54      54.022  54.888  37.730  1.00  0.00           C  
ATOM    835  HA  LYS    54      54.600  54.721  36.821  1.00  0.00           H  
ATOM    836  CB  LYS    54      52.620  55.537  37.367  1.00  0.00           C  
ATOM    837  HB2 LYS    54      52.037  54.827  36.781  1.00  0.00           H  
ATOM    838  HB3 LYS    54      51.966  55.784  38.204  1.00  0.00           H  
ATOM    839  CG  LYS    54      52.732  56.822  36.582  1.00  0.00           C  
ATOM    840  HG2 LYS    54      51.759  57.280  36.407  1.00  0.00           H  
ATOM    841  HG3 LYS    54      53.354  57.457  37.213  1.00  0.00           H  
ATOM    842  CD  LYS    54      53.304  56.622  35.136  1.00  0.00           C  
ATOM    843  HD2 LYS    54      54.243  56.067  35.143  1.00  0.00           H  
ATOM    844  HD3 LYS    54      52.517  56.086  34.606  1.00  0.00           H  
ATOM    845  CE  LYS    54      53.590  58.046  34.577  1.00  0.00           C  
ATOM    846  HE2 LYS    54      52.730  58.652  34.295  1.00  0.00           H  
ATOM    847  HE3 LYS    54      54.173  58.637  35.283  1.00  0.00           H  
ATOM    848  NZ  LYS    54      54.361  57.979  33.340  1.00  0.00           N  
ATOM    849  HZ1 LYS    54      54.172  58.871  32.906  1.00  0.00           H  
ATOM    850  HZ2 LYS    54      55.352  58.036  33.527  1.00  0.00           H  
ATOM    851  HZ3 LYS    54      53.889  57.337  32.721  1.00  0.00           H  
ATOM    852  C   LYS    54      54.899  55.871  38.558  1.00  0.00           C  
ATOM    853  O   LYS    54      55.820  56.540  38.105  1.00  0.00           O  
ATOM    854  N   LEU    55      54.468  56.041  39.795  1.00  0.00           N  
ATOM    855  H   LEU    55      53.653  55.495  40.037  1.00  0.00           H  
ATOM    856  CA  LEU    55      55.166  56.749  40.882  1.00  0.00           C  
ATOM    857  HA  LEU    55      55.097  57.785  40.549  1.00  0.00           H  
ATOM    858  CB  LEU    55      54.202  56.682  42.107  1.00  0.00           C  
ATOM    859  HB2 LEU    55      53.283  57.135  41.736  1.00  0.00           H  
ATOM    860  HB3 LEU    55      53.916  55.632  42.181  1.00  0.00           H  
ATOM    861  CG  LEU    55      54.541  57.292  43.472  1.00  0.00           C  
ATOM    862  HG  LEU    55      55.035  58.247  43.296  1.00  0.00           H  
ATOM    863  CD1 LEU    55      53.406  57.502  44.401  1.00  0.00           C  
ATOM    864 HD11 LEU    55      53.722  57.957  45.340  1.00  0.00           H  
ATOM    865 HD12 LEU    55      52.684  58.189  43.960  1.00  0.00           H  
ATOM    866 HD13 LEU    55      52.812  56.590  44.465  1.00  0.00           H  
ATOM    867  CD2 LEU    55      55.561  56.370  44.113  1.00  0.00           C  
ATOM    868 HD21 LEU    55      56.535  56.507  43.643  1.00  0.00           H  
ATOM    869 HD22 LEU    55      55.590  56.695  45.153  1.00  0.00           H  
ATOM    870 HD23 LEU    55      55.161  55.359  44.041  1.00  0.00           H  
ATOM    871  C   LEU    55      56.612  56.316  41.128  1.00  0.00           C  
ATOM    872  O   LEU    55      57.503  57.158  41.116  1.00  0.00           O  
ATOM    873  N   TYR    56      56.818  55.010  41.271  1.00  0.00           N  
ATOM    874  H   TYR    56      55.986  54.446  41.370  1.00  0.00           H  
ATOM    875  CA  TYR    56      58.160  54.296  41.317  1.00  0.00           C  
ATOM    876  HA  TYR    56      58.719  54.712  42.156  1.00  0.00           H  
ATOM    877  CB  TYR    56      58.063  52.769  41.313  1.00  0.00           C  
ATOM    878  HB2 TYR    56      57.009  52.545  41.148  1.00  0.00           H  
ATOM    879  HB3 TYR    56      58.603  52.295  40.493  1.00  0.00           H  
ATOM    880  CG  TYR    56      58.320  52.164  42.662  1.00  0.00           C  
ATOM    881  CD1 TYR    56      57.329  52.278  43.637  1.00  0.00           C  
ATOM    882  HD1 TYR    56      56.350  52.672  43.408  1.00  0.00           H  
ATOM    883  CE1 TYR    56      57.455  51.620  44.902  1.00  0.00           C  
ATOM    884  HE1 TYR    56      56.570  51.456  45.499  1.00  0.00           H  
ATOM    885  CZ  TYR    56      58.631  50.876  45.178  1.00  0.00           C  
ATOM    886  OH  TYR    56      58.810  50.288  46.375  1.00  0.00           O  
ATOM    887  HH  TYR    56      57.986  50.053  46.807  1.00  0.00           H  
ATOM    888  CE2 TYR    56      59.592  50.826  44.155  1.00  0.00           C  
ATOM    889  HE2 TYR    56      60.461  50.240  44.416  1.00  0.00           H  
ATOM    890  CD2 TYR    56      59.464  51.463  42.943  1.00  0.00           C  
ATOM    891  HD2 TYR    56      60.209  51.424  42.162  1.00  0.00           H  
ATOM    892  C   TYR    56      59.027  54.815  40.144  1.00  0.00           C  
ATOM    893  O   TYR    56      60.208  55.150  40.330  1.00  0.00           O  
ATOM    894  N   LYS    57      58.543  54.934  38.917  1.00  0.00           N  
ATOM    895  H   LYS    57      57.592  54.614  38.805  1.00  0.00           H  
ATOM    896  CA  LYS    57      59.323  55.376  37.739  1.00  0.00           C  
ATOM    897  HA  LYS    57      60.246  54.797  37.719  1.00  0.00           H  
ATOM    898  CB  LYS    57      58.630  55.141  36.419  1.00  0.00           C  
ATOM    899  HB2 LYS    57      58.461  54.065  36.409  1.00  0.00           H  
ATOM    900  HB3 LYS    57      57.640  55.586  36.518  1.00  0.00           H  
ATOM    901  CG  LYS    57      59.227  55.495  35.088  1.00  0.00           C  
ATOM    902  HG2 LYS    57      58.485  55.203  34.345  1.00  0.00           H  
ATOM    903  HG3 LYS    57      59.236  56.582  35.009  1.00  0.00           H  
ATOM    904  CD  LYS    57      60.522  54.857  34.882  1.00  0.00           C  
ATOM    905  HD2 LYS    57      61.205  55.159  35.677  1.00  0.00           H  
ATOM    906  HD3 LYS    57      60.478  53.785  35.069  1.00  0.00           H  
ATOM    907  CE  LYS    57      61.032  55.032  33.384  1.00  0.00           C  
ATOM    908  HE2 LYS    57      60.118  55.126  32.798  1.00  0.00           H  
ATOM    909  HE3 LYS    57      61.565  55.978  33.294  1.00  0.00           H  
ATOM    910  NZ  LYS    57      61.807  53.923  32.805  1.00  0.00           N  
ATOM    911  HZ1 LYS    57      61.233  53.099  32.697  1.00  0.00           H  
ATOM    912  HZ2 LYS    57      62.305  54.149  31.956  1.00  0.00           H  
ATOM    913  HZ3 LYS    57      62.498  53.713  33.511  1.00  0.00           H  
ATOM    914  C   LYS    57      59.667  56.852  37.863  1.00  0.00           C  
ATOM    915  O   LYS    57      60.725  57.196  37.419  1.00  0.00           O  
ATOM    916  N   ILE    58      58.791  57.669  38.496  1.00  0.00           N  
ATOM    917  H   ILE    58      57.984  57.211  38.896  1.00  0.00           H  
ATOM    918  CA  ILE    58      58.919  59.098  38.655  1.00  0.00           C  
ATOM    919  HA  ILE    58      59.438  59.582  37.828  1.00  0.00           H  
ATOM    920  CB  ILE    58      57.536  59.834  38.803  1.00  0.00           C  
ATOM    921  HB  ILE    58      57.016  59.202  39.524  1.00  0.00           H  
ATOM    922  CG2 ILE    58      57.638  61.300  39.215  1.00  0.00           C  
ATOM    923 HG21 ILE    58      58.311  61.848  38.556  1.00  0.00           H  
ATOM    924 HG22 ILE    58      56.661  61.782  39.178  1.00  0.00           H  
ATOM    925 HG23 ILE    58      58.061  61.554  40.187  1.00  0.00           H  
ATOM    926  CG1 ILE    58      56.764  59.772  37.486  1.00  0.00           C  
ATOM    927 HG12 ILE    58      57.024  60.661  36.911  1.00  0.00           H  
ATOM    928 HG13 ILE    58      56.980  58.854  36.939  1.00  0.00           H  
ATOM    929  CD1 ILE    58      55.203  59.792  37.612  1.00  0.00           C  
ATOM    930 HD11 ILE    58      54.740  59.944  36.637  1.00  0.00           H  
ATOM    931 HD12 ILE    58      54.766  58.914  38.089  1.00  0.00           H  
ATOM    932 HD13 ILE    58      54.855  60.648  38.191  1.00  0.00           H  
ATOM    933  C   ILE    58      59.916  59.428  39.840  1.00  0.00           C  
ATOM    934  O   ILE    58      60.641  60.407  39.740  1.00  0.00           O  
ATOM    935  N   LEU    59      60.041  58.519  40.888  1.00  0.00           N  
ATOM    936  H   LEU    59      59.435  57.711  40.885  1.00  0.00           H  
ATOM    937  CA  LEU    59      60.990  58.680  42.057  1.00  0.00           C  
ATOM    938  HA  LEU    59      61.084  59.707  42.409  1.00  0.00           H  
ATOM    939  CB  LEU    59      60.468  57.732  43.230  1.00  0.00           C  
ATOM    940  HB2 LEU    59      60.234  56.733  42.862  1.00  0.00           H  
ATOM    941  HB3 LEU    59      61.322  57.558  43.886  1.00  0.00           H  
ATOM    942  CG  LEU    59      59.279  58.375  44.021  1.00  0.00           C  
ATOM    943  HG  LEU    59      58.419  58.257  43.362  1.00  0.00           H  
ATOM    944  CD1 LEU    59      58.981  57.562  45.282  1.00  0.00           C  
ATOM    945 HD11 LEU    59      59.763  57.744  46.020  1.00  0.00           H  
ATOM    946 HD12 LEU    59      58.054  57.985  45.668  1.00  0.00           H  
ATOM    947 HD13 LEU    59      58.858  56.531  44.953  1.00  0.00           H  
ATOM    948  CD2 LEU    59      59.383  59.835  44.356  1.00  0.00           C  
ATOM    949 HD21 LEU    59      60.285  60.045  44.931  1.00  0.00           H  
ATOM    950 HD22 LEU    59      59.327  60.387  43.418  1.00  0.00           H  
ATOM    951 HD23 LEU    59      58.436  60.069  44.841  1.00  0.00           H  
ATOM    952  C   LEU    59      62.423  58.319  41.661  1.00  0.00           C  
ATOM    953  O   LEU    59      63.383  58.865  42.131  1.00  0.00           O  
ATOM    954  N   GLN    60      62.505  57.398  40.694  1.00  0.00           N  
ATOM    955  H   GLN    60      61.711  56.833  40.429  1.00  0.00           H  
ATOM    956  CA  GLN    60      63.701  56.868  40.036  1.00  0.00           C  
ATOM    957  HA  GLN    60      63.520  55.910  39.547  1.00  0.00           H  
ATOM    958  CB  GLN    60      64.065  57.806  38.895  1.00  0.00           C  
ATOM    959  HB2 GLN    60      63.190  58.173  38.358  1.00  0.00           H  
ATOM    960  HB3 GLN    60      64.548  58.703  39.283  1.00  0.00           H  
ATOM    961  CG  GLN    60      64.983  57.238  37.800  1.00  0.00           C  
ATOM    962  HG2 GLN    60      65.878  56.708  38.128  1.00  0.00           H  
ATOM    963  HG3 GLN    60      64.355  56.532  37.257  1.00  0.00           H  
ATOM    964  CD  GLN    60      65.396  58.204  36.699  1.00  0.00           C  
ATOM    965  OE1 GLN    60      64.550  59.067  36.346  1.00  0.00           O  
ATOM    966  NE2 GLN    60      66.580  58.096  36.185  1.00  0.00           N  
ATOM    967 HE21 GLN    60      66.843  58.624  35.365  1.00  0.00           H  
ATOM    968 HE22 GLN    60      67.223  57.602  36.788  1.00  0.00           H  
ATOM    969  C   GLN    60      64.895  56.563  41.043  1.00  0.00           C  
ATOM    970  O   GLN    60      66.013  56.957  40.813  1.00  0.00           O  
ATOM    971  N   GLY    61      64.682  55.999  42.229  1.00  0.00           N  
ATOM    972  H   GLY    61      63.762  55.669  42.485  1.00  0.00           H  
ATOM    973  CA  GLY    61      65.847  55.622  43.163  1.00  0.00           C  
ATOM    974  HA2 GLY    61      65.325  55.093  43.961  1.00  0.00           H  
ATOM    975  HA3 GLY    61      66.532  54.872  42.769  1.00  0.00           H  
ATOM    976  C   GLY    61      66.624  56.748  43.815  1.00  0.00           C  
ATOM    977  O   GLY    61      66.100  57.777  44.213  1.00  0.00           O  
ATOM    978  N   GLY    62      67.956  56.570  43.912  1.00  0.00           N  
ATOM    979  H   GLY    62      68.335  55.688  43.601  1.00  0.00           H  
ATOM    980  CA  GLY    62      68.979  57.383  44.615  1.00  0.00           C  
ATOM    981  HA2 GLY    62      69.860  57.383  43.974  1.00  0.00           H  
ATOM    982  HA3 GLY    62      68.597  58.402  44.675  1.00  0.00           H  
ATOM    983  C   GLY    62      69.279  56.854  46.050  1.00  0.00           C  
ATOM    984  O   GLY    62      69.313  55.611  46.237  1.00  0.00           O  
ATOM    985  N   VAL    63      69.370  57.776  46.985  1.00  0.00           N  
ATOM    986  H   VAL    63      69.089  58.722  46.767  1.00  0.00           H  
ATOM    987  CA  VAL    63      69.479  57.413  48.436  1.00  0.00           C  
ATOM    988  HA  VAL    63      70.154  56.563  48.536  1.00  0.00           H  
ATOM    989  CB  VAL    63      69.943  58.664  49.187  1.00  0.00           C  
ATOM    990  HB  VAL    63      69.152  59.393  49.011  1.00  0.00           H  
ATOM    991  CG1 VAL    63      70.175  58.300  50.652  1.00  0.00           C  
ATOM    992 HG11 VAL    63      70.300  59.202  51.252  1.00  0.00           H  
ATOM    993 HG12 VAL    63      69.221  57.920  51.016  1.00  0.00           H  
ATOM    994 HG13 VAL    63      71.005  57.597  50.716  1.00  0.00           H  
ATOM    995  CG2 VAL    63      71.254  59.263  48.743  1.00  0.00           C  
ATOM    996 HG21 VAL    63      71.208  59.689  47.741  1.00  0.00           H  
ATOM    997 HG22 VAL    63      71.507  60.096  49.400  1.00  0.00           H  
ATOM    998 HG23 VAL    63      71.923  58.412  48.614  1.00  0.00           H  
ATOM    999  C   VAL    63      68.127  56.914  48.902  1.00  0.00           C  
ATOM   1000  O   VAL    63      67.106  57.479  48.635  1.00  0.00           O  
ATOM   1001  N   GLY    64      68.207  55.877  49.783  1.00  0.00           N  
ATOM   1002  H   GLY    64      69.069  55.351  49.813  1.00  0.00           H  
ATOM   1003  CA  GLY    64      67.090  55.459  50.651  1.00  0.00           C  
ATOM   1004  HA2 GLY    64      67.519  54.579  51.129  1.00  0.00           H  
ATOM   1005  HA3 GLY    64      66.805  56.236  51.360  1.00  0.00           H  
ATOM   1006  C   GLY    64      65.824  54.918  50.064  1.00  0.00           C  
ATOM   1007  O   GLY    64      64.799  55.031  50.743  1.00  0.00           O  
ATOM   1008  N   ILE    65      65.788  54.535  48.780  1.00  0.00           N  
ATOM   1009  H   ILE    65      66.673  54.383  48.317  1.00  0.00           H  
ATOM   1010  CA  ILE    65      64.533  54.346  47.956  1.00  0.00           C  
ATOM   1011  HA  ILE    65      63.705  54.265  48.660  1.00  0.00           H  
ATOM   1012  CB  ILE    65      64.209  55.653  47.102  1.00  0.00           C  
ATOM   1013  HB  ILE    65      65.163  55.868  46.620  1.00  0.00           H  
ATOM   1014  CG2 ILE    65      62.955  55.491  46.180  1.00  0.00           C  
ATOM   1015 HG21 ILE    65      62.580  56.291  45.542  1.00  0.00           H  
ATOM   1016 HG22 ILE    65      63.181  54.748  45.415  1.00  0.00           H  
ATOM   1017 HG23 ILE    65      62.178  55.021  46.784  1.00  0.00           H  
ATOM   1018  CG1 ILE    65      64.021  56.877  48.033  1.00  0.00           C  
ATOM   1019 HG12 ILE    65      64.650  56.968  48.919  1.00  0.00           H  
ATOM   1020 HG13 ILE    65      64.321  57.736  47.431  1.00  0.00           H  
ATOM   1021  CD1 ILE    65      62.597  57.013  48.635  1.00  0.00           C  
ATOM   1022 HD11 ILE    65      62.662  57.869  49.307  1.00  0.00           H  
ATOM   1023 HD12 ILE    65      61.857  57.256  47.873  1.00  0.00           H  
ATOM   1024 HD13 ILE    65      62.361  56.080  49.147  1.00  0.00           H  
ATOM   1025  C   ILE    65      64.742  53.134  47.023  1.00  0.00           C  
ATOM   1026  O   ILE    65      65.699  53.169  46.255  1.00  0.00           O  
ATOM   1027  N   PRO    66      63.822  52.109  46.987  1.00  0.00           N  
ATOM   1028  CD  PRO    66      62.941  51.752  48.001  1.00  0.00           C  
ATOM   1029  HD2 PRO    66      62.346  52.566  48.416  1.00  0.00           H  
ATOM   1030  HD3 PRO    66      63.491  51.434  48.886  1.00  0.00           H  
ATOM   1031  CG  PRO    66      62.211  50.522  47.531  1.00  0.00           C  
ATOM   1032  HG2 PRO    66      61.198  50.770  47.214  1.00  0.00           H  
ATOM   1033  HG3 PRO    66      62.145  49.778  48.325  1.00  0.00           H  
ATOM   1034  CB  PRO    66      63.000  49.911  46.321  1.00  0.00           C  
ATOM   1035  HB2 PRO    66      62.339  49.633  45.500  1.00  0.00           H  
ATOM   1036  HB3 PRO    66      63.708  49.127  46.586  1.00  0.00           H  
ATOM   1037  CA  PRO    66      63.894  51.078  45.918  1.00  0.00           C  
ATOM   1038  HA  PRO    66      64.928  50.746  46.013  1.00  0.00           H  
ATOM   1039  C   PRO    66      63.598  51.697  44.578  1.00  0.00           C  
ATOM   1040  O   PRO    66      62.547  52.299  44.301  1.00  0.00           O  
ATOM   1041  N   HIE    67      64.562  51.599  43.665  1.00  0.00           N  
ATOM   1042  H   HIE    67      65.449  51.164  43.876  1.00  0.00           H  
ATOM   1043  CA  HIE    67      64.348  51.992  42.267  1.00  0.00           C  
ATOM   1044  HA  HIE    67      63.816  52.932  42.126  1.00  0.00           H  
ATOM   1045  CB  HIE    67      65.680  52.061  41.479  1.00  0.00           C  
ATOM   1046  HB2 HIE    67      66.398  52.611  42.088  1.00  0.00           H  
ATOM   1047  HB3 HIE    67      66.186  51.096  41.503  1.00  0.00           H  
ATOM   1048  CG  HIE    67      65.671  52.625  40.063  1.00  0.00           C  
ATOM   1049  ND1 HIE    67      64.872  53.638  39.591  1.00  0.00           N  
ATOM   1050  CE1 HIE    67      65.155  53.706  38.307  1.00  0.00           C  
ATOM   1051  HE1 HIE    67      64.819  54.375  37.529  1.00  0.00           H  
ATOM   1052  NE2 HIE    67      66.232  52.968  37.986  1.00  0.00           N  
ATOM   1053  HE2 HIE    67      66.702  53.098  37.101  1.00  0.00           H  
ATOM   1054  CD2 HIE    67      66.625  52.341  39.103  1.00  0.00           C  
ATOM   1055  HD2 HIE    67      67.455  51.655  39.183  1.00  0.00           H  
ATOM   1056  C   HIE    67      63.528  50.871  41.513  1.00  0.00           C  
ATOM   1057  O   HIE    67      63.567  49.709  41.901  1.00  0.00           O  
ATOM   1058  N   ILE    68      62.791  51.290  40.465  1.00  0.00           N  
ATOM   1059  H   ILE    68      62.949  52.229  40.130  1.00  0.00           H  
ATOM   1060  CA  ILE    68      62.015  50.402  39.571  1.00  0.00           C  
ATOM   1061  HA  ILE    68      61.615  49.574  40.155  1.00  0.00           H  
ATOM   1062  CB  ILE    68      60.891  51.064  38.690  1.00  0.00           C  
ATOM   1063  HB  ILE    68      60.424  51.732  39.413  1.00  0.00           H  
ATOM   1064  CG2 ILE    68      61.445  51.783  37.404  1.00  0.00           C  
ATOM   1065 HG21 ILE    68      61.777  51.136  36.593  1.00  0.00           H  
ATOM   1066 HG22 ILE    68      60.623  52.351  36.968  1.00  0.00           H  
ATOM   1067 HG23 ILE    68      62.228  52.488  37.684  1.00  0.00           H  
ATOM   1068  CG1 ILE    68      59.958  50.028  38.225  1.00  0.00           C  
ATOM   1069 HG12 ILE    68      60.348  49.415  37.413  1.00  0.00           H  
ATOM   1070 HG13 ILE    68      59.806  49.280  39.003  1.00  0.00           H  
ATOM   1071  CD1 ILE    68      58.603  50.575  37.807  1.00  0.00           C  
ATOM   1072 HD11 ILE    68      58.403  51.360  38.536  1.00  0.00           H  
ATOM   1073 HD12 ILE    68      58.573  51.234  36.939  1.00  0.00           H  
ATOM   1074 HD13 ILE    68      57.790  49.849  37.821  1.00  0.00           H  
ATOM   1075  C   ILE    68      62.993  49.507  38.738  1.00  0.00           C  
ATOM   1076  O   ILE    68      63.813  49.996  37.933  1.00  0.00           O  
ATOM   1077  N   ARG    69      62.764  48.185  38.700  1.00  0.00           N  
ATOM   1078  H   ARG    69      62.118  47.705  39.311  1.00  0.00           H  
ATOM   1079  CA  ARG    69      63.369  47.241  37.691  1.00  0.00           C  
ATOM   1080  HA  ARG    69      64.260  47.654  37.218  1.00  0.00           H  
ATOM   1081  CB  ARG    69      63.933  45.989  38.419  1.00  0.00           C  
ATOM   1082  HB2 ARG    69      63.009  45.509  38.743  1.00  0.00           H  
ATOM   1083  HB3 ARG    69      64.436  45.301  37.740  1.00  0.00           H  
ATOM   1084  CG  ARG    69      64.790  46.313  39.700  1.00  0.00           C  
ATOM   1085  HG2 ARG    69      64.667  47.352  40.006  1.00  0.00           H  
ATOM   1086  HG3 ARG    69      64.374  45.811  40.573  1.00  0.00           H  
ATOM   1087  CD  ARG    69      66.290  45.983  39.559  1.00  0.00           C  
ATOM   1088  HD2 ARG    69      66.396  44.913  39.377  1.00  0.00           H  
ATOM   1089  HD3 ARG    69      66.746  46.600  38.785  1.00  0.00           H  
ATOM   1090  NE  ARG    69      67.100  46.172  40.727  1.00  0.00           N  
ATOM   1091  HE  ARG    69      66.752  46.823  41.417  1.00  0.00           H  
ATOM   1092  CZ  ARG    69      68.179  45.521  41.081  1.00  0.00           C  
ATOM   1093  NH1 ARG    69      68.708  44.515  40.437  1.00  0.00           N  
ATOM   1094 HH11 ARG    69      68.492  44.373  39.461  1.00  0.00           H  
ATOM   1095 HH12 ARG    69      69.420  43.970  40.902  1.00  0.00           H  
ATOM   1096  NH2 ARG    69      68.723  45.905  42.244  1.00  0.00           N  
ATOM   1097 HH21 ARG    69      68.440  46.759  42.703  1.00  0.00           H  
ATOM   1098 HH22 ARG    69      69.477  45.339  42.608  1.00  0.00           H  
ATOM   1099  C   ARG    69      62.451  46.838  36.501  1.00  0.00           C  
ATOM   1100  O   ARG    69      62.994  46.756  35.381  1.00  0.00           O  
ATOM   1101  N   TRP    70      61.134  46.636  36.707  1.00  0.00           N  
ATOM   1102  H   TRP    70      60.745  46.706  37.637  1.00  0.00           H  
ATOM   1103  CA  TRP    70      60.151  46.283  35.702  1.00  0.00           C  
ATOM   1104  HA  TRP    70      60.354  46.846  34.790  1.00  0.00           H  
ATOM   1105  CB  TRP    70      60.366  44.765  35.447  1.00  0.00           C  
ATOM   1106  HB2 TRP    70      61.414  44.552  35.239  1.00  0.00           H  
ATOM   1107  HB3 TRP    70      60.061  44.316  36.393  1.00  0.00           H  
ATOM   1108  CG  TRP    70      59.501  44.203  34.442  1.00  0.00           C  
ATOM   1109  CD1 TRP    70      59.676  44.289  33.114  1.00  0.00           C  
ATOM   1110  HD1 TRP    70      60.462  44.885  32.673  1.00  0.00           H  
ATOM   1111  NE1 TRP    70      58.632  43.692  32.484  1.00  0.00           N  
ATOM   1112  HE1 TRP    70      58.576  43.612  31.479  1.00  0.00           H  
ATOM   1113  CE2 TRP    70      57.674  43.241  33.303  1.00  0.00           C  
ATOM   1114  CZ2 TRP    70      56.425  42.621  33.061  1.00  0.00           C  
ATOM   1115  HZ2 TRP    70      56.114  42.507  32.033  1.00  0.00           H  
ATOM   1116  CH2 TRP    70      55.690  42.160  34.143  1.00  0.00           C  
ATOM   1117  HH2 TRP    70      54.739  41.664  34.015  1.00  0.00           H  
ATOM   1118  CZ3 TRP    70      56.216  42.295  35.460  1.00  0.00           C  
ATOM   1119  HZ3 TRP    70      55.686  41.858  36.294  1.00  0.00           H  
ATOM   1120  CE3 TRP    70      57.478  43.001  35.692  1.00  0.00           C  
ATOM   1121  HE3 TRP    70      57.861  43.100  36.697  1.00  0.00           H  
ATOM   1122  CD2 TRP    70      58.289  43.449  34.605  1.00  0.00           C  
ATOM   1123  C   TRP    70      58.754  46.574  36.311  1.00  0.00           C  
ATOM   1124  O   TRP    70      58.589  46.574  37.561  1.00  0.00           O  
ATOM   1125  N   TYR    71      57.758  46.700  35.442  1.00  0.00           N  
ATOM   1126  H   TYR    71      57.932  46.888  34.465  1.00  0.00           H  
ATOM   1127  CA  TYR    71      56.357  46.545  35.825  1.00  0.00           C  
ATOM   1128  HA  TYR    71      56.241  45.795  36.607  1.00  0.00           H  
ATOM   1129  CB  TYR    71      55.755  47.915  36.295  1.00  0.00           C  
ATOM   1130  HB2 TYR    71      56.366  48.253  37.132  1.00  0.00           H  
ATOM   1131  HB3 TYR    71      55.982  48.654  35.527  1.00  0.00           H  
ATOM   1132  CG  TYR    71      54.232  47.928  36.626  1.00  0.00           C  
ATOM   1133  CD1 TYR    71      53.751  47.324  37.784  1.00  0.00           C  
ATOM   1134  HD1 TYR    71      54.454  46.897  38.484  1.00  0.00           H  
ATOM   1135  CE1 TYR    71      52.385  47.194  37.976  1.00  0.00           C  
ATOM   1136  HE1 TYR    71      51.985  46.665  38.828  1.00  0.00           H  
ATOM   1137  CZ  TYR    71      51.489  47.644  36.952  1.00  0.00           C  
ATOM   1138  OH  TYR    71      50.163  47.531  37.177  1.00  0.00           O  
ATOM   1139  HH  TYR    71      49.632  47.779  36.417  1.00  0.00           H  
ATOM   1140  CE2 TYR    71      51.972  48.163  35.765  1.00  0.00           C  
ATOM   1141  HE2 TYR    71      51.309  48.491  34.978  1.00  0.00           H  
ATOM   1142  CD2 TYR    71      53.347  48.397  35.679  1.00  0.00           C  
ATOM   1143  HD2 TYR    71      53.716  48.798  34.747  1.00  0.00           H  
ATOM   1144  C   TYR    71      55.452  46.028  34.723  1.00  0.00           C  
ATOM   1145  O   TYR    71      55.736  46.395  33.554  1.00  0.00           O  
ATOM   1146  N   GLY    72      54.389  45.304  35.055  1.00  0.00           N  
ATOM   1147  H   GLY    72      54.230  45.124  36.036  1.00  0.00           H  
ATOM   1148  CA  GLY    72      53.445  44.824  34.083  1.00  0.00           C  
ATOM   1149  HA2 GLY    72      53.112  45.690  33.510  1.00  0.00           H  
ATOM   1150  HA3 GLY    72      53.980  44.125  33.440  1.00  0.00           H  
ATOM   1151  C   GLY    72      52.307  43.930  34.683  1.00  0.00           C  
ATOM   1152  O   GLY    72      52.376  43.617  35.816  1.00  0.00           O  
ATOM   1153  N   GLN    73      51.357  43.455  33.857  1.00  0.00           N  
ATOM   1154  H   GLN    73      51.164  43.990  33.022  1.00  0.00           H  
ATOM   1155  CA  GLN    73      50.550  42.242  34.150  1.00  0.00           C  
ATOM   1156  HA  GLN    73      50.101  42.494  35.110  1.00  0.00           H  
ATOM   1157  CB  GLN    73      49.559  42.134  33.045  1.00  0.00           C  
ATOM   1158  HB2 GLN    73      49.469  43.115  32.579  1.00  0.00           H  
ATOM   1159  HB3 GLN    73      49.886  41.431  32.278  1.00  0.00           H  
ATOM   1160  CG  GLN    73      48.163  41.715  33.510  1.00  0.00           C  
ATOM   1161  HG2 GLN    73      47.921  42.264  34.420  1.00  0.00           H  
ATOM   1162  HG3 GLN    73      47.478  42.102  32.755  1.00  0.00           H  
ATOM   1163  CD  GLN    73      47.923  40.211  33.551  1.00  0.00           C  
ATOM   1164  OE1 GLN    73      47.852  39.509  32.580  1.00  0.00           O  
ATOM   1165  NE2 GLN    73      47.860  39.679  34.750  1.00  0.00           N  
ATOM   1166 HE21 GLN    73      47.576  38.717  34.867  1.00  0.00           H  
ATOM   1167 HE22 GLN    73      47.852  40.294  35.551  1.00  0.00           H  
ATOM   1168  C   GLN    73      51.373  40.958  34.260  1.00  0.00           C  
ATOM   1169  O   GLN    73      52.292  40.765  33.436  1.00  0.00           O  
ATOM   1170  N   GLU    74      51.079  40.019  35.150  1.00  0.00           N  
ATOM   1171  H   GLU    74      50.229  40.195  35.667  1.00  0.00           H  
ATOM   1172  CA  GLU    74      51.667  38.665  35.167  1.00  0.00           C  
ATOM   1173  HA  GLU    74      51.814  38.391  34.122  1.00  0.00           H  
ATOM   1174  CB  GLU    74      52.978  38.622  35.884  1.00  0.00           C  
ATOM   1175  HB2 GLU    74      53.492  39.499  35.491  1.00  0.00           H  
ATOM   1176  HB3 GLU    74      52.853  38.648  36.966  1.00  0.00           H  
ATOM   1177  CG  GLU    74      53.670  37.375  35.650  1.00  0.00           C  
ATOM   1178  HG2 GLU    74      54.575  37.302  36.253  1.00  0.00           H  
ATOM   1179  HG3 GLU    74      53.072  36.487  35.858  1.00  0.00           H  
ATOM   1180  CD  GLU    74      54.006  37.244  34.137  1.00  0.00           C  
ATOM   1181  OE1 GLU    74      53.386  36.406  33.472  1.00  0.00           O  
ATOM   1182  OE2 GLU    74      54.959  37.860  33.640  1.00  0.00           O  
ATOM   1183  C   GLU    74      50.562  37.682  35.815  1.00  0.00           C  
ATOM   1184  O   GLU    74      50.089  37.927  36.942  1.00  0.00           O  
ATOM   1185  N   LYS    75      50.227  36.564  35.207  1.00  0.00           N  
ATOM   1186  H   LYS    75      50.811  36.233  34.452  1.00  0.00           H  
ATOM   1187  CA  LYS    75      49.256  35.595  35.661  1.00  0.00           C  
ATOM   1188  HA  LYS    75      48.956  35.034  34.776  1.00  0.00           H  
ATOM   1189  CB  LYS    75      49.817  34.632  36.781  1.00  0.00           C  
ATOM   1190  HB2 LYS    75      50.329  35.161  37.585  1.00  0.00           H  
ATOM   1191  HB3 LYS    75      49.057  34.013  37.257  1.00  0.00           H  
ATOM   1192  CG  LYS    75      50.869  33.691  36.230  1.00  0.00           C  
ATOM   1193  HG2 LYS    75      50.553  33.012  35.438  1.00  0.00           H  
ATOM   1194  HG3 LYS    75      51.704  34.332  35.947  1.00  0.00           H  
ATOM   1195  CD  LYS    75      51.455  32.744  37.235  1.00  0.00           C  
ATOM   1196  HD2 LYS    75      52.456  32.496  36.881  1.00  0.00           H  
ATOM   1197  HD3 LYS    75      51.474  33.249  38.202  1.00  0.00           H  
ATOM   1198  CE  LYS    75      50.683  31.418  37.351  1.00  0.00           C  
ATOM   1199  HE2 LYS    75      50.779  31.009  38.357  1.00  0.00           H  
ATOM   1200  HE3 LYS    75      49.623  31.627  37.207  1.00  0.00           H  
ATOM   1201  NZ  LYS    75      51.072  30.354  36.360  1.00  0.00           N  
ATOM   1202  HZ1 LYS    75      50.340  29.727  36.057  1.00  0.00           H  
ATOM   1203  HZ2 LYS    75      51.335  30.695  35.446  1.00  0.00           H  
ATOM   1204  HZ3 LYS    75      51.777  29.750  36.757  1.00  0.00           H  
ATOM   1205  C   LYS    75      47.924  36.203  36.035  1.00  0.00           C  
ATOM   1206  O   LYS    75      47.330  36.908  35.165  1.00  0.00           O  
ATOM   1207  N   ASP    76      47.437  36.134  37.327  1.00  0.00           N  
ATOM   1208  H   ASP    76      47.974  35.902  38.151  1.00  0.00           H  
ATOM   1209  CA  ASP    76      46.165  36.818  37.684  1.00  0.00           C  
ATOM   1210  HA  ASP    76      45.576  36.846  36.768  1.00  0.00           H  
ATOM   1211  CB  ASP    76      45.356  35.938  38.672  1.00  0.00           C  
ATOM   1212  HB2 ASP    76      45.818  36.068  39.651  1.00  0.00           H  
ATOM   1213  HB3 ASP    76      44.311  36.248  38.647  1.00  0.00           H  
ATOM   1214  CG  ASP    76      45.353  34.439  38.552  1.00  0.00           C  
ATOM   1215  OD1 ASP    76      44.834  33.803  39.505  1.00  0.00           O  
ATOM   1216  OD2 ASP    76      45.760  33.951  37.430  1.00  0.00           O  
ATOM   1217  C   ASP    76      46.314  38.272  38.213  1.00  0.00           C  
ATOM   1218  O   ASP    76      45.363  38.942  38.660  1.00  0.00           O  
ATOM   1219  N   TYR    77      47.524  38.814  38.175  1.00  0.00           N  
ATOM   1220  H   TYR    77      48.194  38.243  37.679  1.00  0.00           H  
ATOM   1221  CA  TYR    77      47.952  39.934  39.022  1.00  0.00           C  
ATOM   1222  HA  TYR    77      47.070  40.260  39.573  1.00  0.00           H  
ATOM   1223  CB  TYR    77      49.053  39.386  39.876  1.00  0.00           C  
ATOM   1224  HB2 TYR    77      50.057  39.392  39.452  1.00  0.00           H  
ATOM   1225  HB3 TYR    77      49.102  40.021  40.761  1.00  0.00           H  
ATOM   1226  CG  TYR    77      48.909  37.955  40.404  1.00  0.00           C  
ATOM   1227  CD1 TYR    77      47.943  37.721  41.393  1.00  0.00           C  
ATOM   1228  HD1 TYR    77      47.414  38.545  41.848  1.00  0.00           H  
ATOM   1229  CE1 TYR    77      47.840  36.479  42.026  1.00  0.00           C  
ATOM   1230  HE1 TYR    77      47.091  36.366  42.796  1.00  0.00           H  
ATOM   1231  CZ  TYR    77      48.566  35.393  41.491  1.00  0.00           C  
ATOM   1232  OH  TYR    77      48.425  34.146  41.939  1.00  0.00           O  
ATOM   1233  HH  TYR    77      49.034  33.494  41.584  1.00  0.00           H  
ATOM   1234  CE2 TYR    77      49.500  35.546  40.476  1.00  0.00           C  
ATOM   1235  HE2 TYR    77      50.097  34.739  40.076  1.00  0.00           H  
ATOM   1236  CD2 TYR    77      49.818  36.906  40.040  1.00  0.00           C  
ATOM   1237  HD2 TYR    77      50.647  37.147  39.392  1.00  0.00           H  
ATOM   1238  C   TYR    77      48.371  41.178  38.250  1.00  0.00           C  
ATOM   1239  O   TYR    77      48.459  41.151  36.990  1.00  0.00           O  
ATOM   1240  N   ASN    78      48.731  42.228  38.978  1.00  0.00           N  
ATOM   1241  H   ASN    78      48.673  42.266  39.985  1.00  0.00           H  
ATOM   1242  CA  ASN    78      49.677  43.230  38.484  1.00  0.00           C  
ATOM   1243  HA  ASN    78      49.941  43.004  37.451  1.00  0.00           H  
ATOM   1244  CB  ASN    78      49.031  44.638  38.560  1.00  0.00           C  
ATOM   1245  HB2 ASN    78      48.396  44.811  39.429  1.00  0.00           H  
ATOM   1246  HB3 ASN    78      49.878  45.323  38.537  1.00  0.00           H  
ATOM   1247  CG  ASN    78      48.136  44.823  37.346  1.00  0.00           C  
ATOM   1248  OD1 ASN    78      48.432  44.427  36.200  1.00  0.00           O  
ATOM   1249  ND2 ASN    78      47.052  45.428  37.612  1.00  0.00           N  
ATOM   1250 HD21 ASN    78      46.512  45.702  36.803  1.00  0.00           H  
ATOM   1251 HD22 ASN    78      46.760  45.522  38.574  1.00  0.00           H  
ATOM   1252  C   ASN    78      50.961  43.248  39.313  1.00  0.00           C  
ATOM   1253  O   ASN    78      50.874  43.058  40.517  1.00  0.00           O  
ATOM   1254  N   VAL    79      52.122  43.367  38.606  1.00  0.00           N  
ATOM   1255  H   VAL    79      52.176  43.330  37.598  1.00  0.00           H  
ATOM   1256  CA  VAL    79      53.409  43.041  39.301  1.00  0.00           C  
ATOM   1257  HA  VAL    79      53.284  43.000  40.383  1.00  0.00           H  
ATOM   1258  CB  VAL    79      53.857  41.656  38.789  1.00  0.00           C  
ATOM   1259  HB  VAL    79      53.858  41.615  37.700  1.00  0.00           H  
ATOM   1260  CG1 VAL    79      55.286  41.289  39.259  1.00  0.00           C  
ATOM   1261 HG11 VAL    79      55.264  41.503  40.328  1.00  0.00           H  
ATOM   1262 HG12 VAL    79      55.480  40.221  39.158  1.00  0.00           H  
ATOM   1263 HG13 VAL    79      56.019  41.900  38.732  1.00  0.00           H  
ATOM   1264  CG2 VAL    79      52.811  40.565  39.189  1.00  0.00           C  
ATOM   1265 HG21 VAL    79      52.657  40.665  40.263  1.00  0.00           H  
ATOM   1266 HG22 VAL    79      51.874  40.634  38.635  1.00  0.00           H  
ATOM   1267 HG23 VAL    79      53.194  39.569  38.962  1.00  0.00           H  
ATOM   1268  C   VAL    79      54.450  44.114  39.060  1.00  0.00           C  
ATOM   1269  O   VAL    79      54.682  44.429  37.880  1.00  0.00           O  
ATOM   1270  N   LEU    80      54.990  44.656  40.130  1.00  0.00           N  
ATOM   1271  H   LEU    80      54.702  44.240  41.004  1.00  0.00           H  
ATOM   1272  CA  LEU    80      56.228  45.510  40.234  1.00  0.00           C  
ATOM   1273  HA  LEU    80      56.425  45.984  39.272  1.00  0.00           H  
ATOM   1274  CB  LEU    80      55.904  46.585  41.312  1.00  0.00           C  
ATOM   1275  HB2 LEU    80      54.984  47.080  41.000  1.00  0.00           H  
ATOM   1276  HB3 LEU    80      55.796  46.083  42.273  1.00  0.00           H  
ATOM   1277  CG  LEU    80      57.007  47.634  41.557  1.00  0.00           C  
ATOM   1278  HG  LEU    80      57.897  47.078  41.850  1.00  0.00           H  
ATOM   1279  CD1 LEU    80      57.355  48.603  40.405  1.00  0.00           C  
ATOM   1280 HD11 LEU    80      57.690  48.038  39.535  1.00  0.00           H  
ATOM   1281 HD12 LEU    80      56.490  49.238  40.213  1.00  0.00           H  
ATOM   1282 HD13 LEU    80      58.147  49.233  40.809  1.00  0.00           H  
ATOM   1283  CD2 LEU    80      56.563  48.608  42.692  1.00  0.00           C  
ATOM   1284 HD21 LEU    80      57.426  49.186  43.021  1.00  0.00           H  
ATOM   1285 HD22 LEU    80      55.811  49.318  42.346  1.00  0.00           H  
ATOM   1286 HD23 LEU    80      56.264  47.927  43.489  1.00  0.00           H  
ATOM   1287  C   LEU    80      57.440  44.705  40.657  1.00  0.00           C  
ATOM   1288  O   LEU    80      57.410  43.707  41.375  1.00  0.00           O  
ATOM   1289  N   VAL    81      58.623  45.102  40.168  1.00  0.00           N  
ATOM   1290  H   VAL    81      58.578  45.806  39.446  1.00  0.00           H  
ATOM   1291  CA  VAL    81      59.927  44.611  40.596  1.00  0.00           C  
ATOM   1292  HA  VAL    81      59.852  44.075  41.542  1.00  0.00           H  
ATOM   1293  CB  VAL    81      60.584  43.749  39.562  1.00  0.00           C  
ATOM   1294  HB  VAL    81      60.619  44.241  38.589  1.00  0.00           H  
ATOM   1295  CG1 VAL    81      61.993  43.240  39.996  1.00  0.00           C  
ATOM   1296 HG11 VAL    81      62.507  42.765  39.161  1.00  0.00           H  
ATOM   1297 HG12 VAL    81      62.645  44.015  40.400  1.00  0.00           H  
ATOM   1298 HG13 VAL    81      61.918  42.460  40.754  1.00  0.00           H  
ATOM   1299  CG2 VAL    81      59.663  42.505  39.375  1.00  0.00           C  
ATOM   1300 HG21 VAL    81      59.787  41.890  40.266  1.00  0.00           H  
ATOM   1301 HG22 VAL    81      58.618  42.711  39.144  1.00  0.00           H  
ATOM   1302 HG23 VAL    81      60.082  42.018  38.494  1.00  0.00           H  
ATOM   1303  C   VAL    81      60.771  45.879  40.895  1.00  0.00           C  
ATOM   1304  O   VAL    81      60.789  46.832  40.107  1.00  0.00           O  
ATOM   1305  N   MET    82      61.505  45.785  42.016  1.00  0.00           N  
ATOM   1306  H   MET    82      61.458  44.982  42.627  1.00  0.00           H  
ATOM   1307  CA  MET    82      62.306  46.895  42.586  1.00  0.00           C  
ATOM   1308  HA  MET    82      62.854  47.425  41.807  1.00  0.00           H  
ATOM   1309  CB  MET    82      61.376  47.816  43.309  1.00  0.00           C  
ATOM   1310  HB2 MET    82      62.049  48.609  43.637  1.00  0.00           H  
ATOM   1311  HB3 MET    82      60.653  48.159  42.569  1.00  0.00           H  
ATOM   1312  CG  MET    82      60.561  47.289  44.512  1.00  0.00           C  
ATOM   1313  HG2 MET    82      61.323  46.912  45.195  1.00  0.00           H  
ATOM   1314  HG3 MET    82      60.009  48.112  44.965  1.00  0.00           H  
ATOM   1315  SD  MET    82      59.221  46.171  44.050  1.00  0.00           S  
ATOM   1316  CE  MET    82      58.916  45.584  45.682  1.00  0.00           C  
ATOM   1317  HE1 MET    82      59.847  45.299  46.172  1.00  0.00           H  
ATOM   1318  HE2 MET    82      58.523  46.453  46.211  1.00  0.00           H  
ATOM   1319  HE3 MET    82      58.246  44.728  45.760  1.00  0.00           H  
ATOM   1320  C   MET    82      63.473  46.251  43.423  1.00  0.00           C  
ATOM   1321  O   MET    82      63.548  45.013  43.697  1.00  0.00           O  
ATOM   1322  N   ASP    83      64.320  47.107  43.932  1.00  0.00           N  
ATOM   1323  H   ASP    83      64.125  48.092  43.825  1.00  0.00           H  
ATOM   1324  CA  ASP    83      65.502  46.784  44.703  1.00  0.00           C  
ATOM   1325  HA  ASP    83      66.160  46.088  44.182  1.00  0.00           H  
ATOM   1326  CB  ASP    83      66.200  48.152  44.868  1.00  0.00           C  
ATOM   1327  HB2 ASP    83      65.699  48.892  45.492  1.00  0.00           H  
ATOM   1328  HB3 ASP    83      67.063  48.030  45.523  1.00  0.00           H  
ATOM   1329  CG  ASP    83      66.783  48.771  43.640  1.00  0.00           C  
ATOM   1330  OD1 ASP    83      67.074  49.971  43.780  1.00  0.00           O  
ATOM   1331  OD2 ASP    83      66.942  48.144  42.529  1.00  0.00           O  
ATOM   1332  C   ASP    83      65.189  46.216  46.114  1.00  0.00           C  
ATOM   1333  O   ASP    83      64.127  46.427  46.736  1.00  0.00           O  
ATOM   1334  N   LEU    84      66.003  45.303  46.660  1.00  0.00           N  
ATOM   1335  H   LEU    84      66.867  45.002  46.231  1.00  0.00           H  
ATOM   1336  CA  LEU    84      65.748  44.498  47.824  1.00  0.00           C  
ATOM   1337  HA  LEU    84      64.688  44.256  47.911  1.00  0.00           H  
ATOM   1338  CB  LEU    84      66.624  43.193  47.765  1.00  0.00           C  
ATOM   1339  HB2 LEU    84      66.452  42.804  46.761  1.00  0.00           H  
ATOM   1340  HB3 LEU    84      67.691  43.366  47.907  1.00  0.00           H  
ATOM   1341  CG  LEU    84      66.240  42.121  48.810  1.00  0.00           C  
ATOM   1342  HG  LEU    84      66.692  42.407  49.760  1.00  0.00           H  
ATOM   1343  CD1 LEU    84      64.749  41.838  49.011  1.00  0.00           C  
ATOM   1344 HD11 LEU    84      64.290  41.582  48.056  1.00  0.00           H  
ATOM   1345 HD12 LEU    84      64.592  40.993  49.680  1.00  0.00           H  
ATOM   1346 HD13 LEU    84      64.255  42.649  49.546  1.00  0.00           H  
ATOM   1347  CD2 LEU    84      67.026  40.861  48.571  1.00  0.00           C  
ATOM   1348 HD21 LEU    84      66.739  40.089  49.286  1.00  0.00           H  
ATOM   1349 HD22 LEU    84      66.800  40.432  47.595  1.00  0.00           H  
ATOM   1350 HD23 LEU    84      68.094  41.071  48.623  1.00  0.00           H  
ATOM   1351  C   LEU    84      66.229  45.355  49.050  1.00  0.00           C  
ATOM   1352  O   LEU    84      67.311  45.968  49.121  1.00  0.00           O  
ATOM   1353  N   LEU    85      65.355  45.430  50.097  1.00  0.00           N  
ATOM   1354  H   LEU    85      64.454  45.001  49.943  1.00  0.00           H  
ATOM   1355  CA  LEU    85      65.467  46.185  51.400  1.00  0.00           C  
ATOM   1356  HA  LEU    85      66.323  46.848  51.273  1.00  0.00           H  
ATOM   1357  CB  LEU    85      64.193  47.100  51.709  1.00  0.00           C  
ATOM   1358  HB2 LEU    85      63.389  46.387  51.893  1.00  0.00           H  
ATOM   1359  HB3 LEU    85      64.386  47.642  52.635  1.00  0.00           H  
ATOM   1360  CG  LEU    85      63.840  48.115  50.576  1.00  0.00           C  
ATOM   1361  HG  LEU    85      63.233  47.622  49.817  1.00  0.00           H  
ATOM   1362  CD1 LEU    85      63.032  49.271  51.100  1.00  0.00           C  
ATOM   1363 HD11 LEU    85      63.146  50.150  50.465  1.00  0.00           H  
ATOM   1364 HD12 LEU    85      62.011  48.936  51.278  1.00  0.00           H  
ATOM   1365 HD13 LEU    85      63.418  49.535  52.085  1.00  0.00           H  
ATOM   1366  CD2 LEU    85      65.132  48.822  49.976  1.00  0.00           C  
ATOM   1367 HD21 LEU    85      65.700  48.036  49.477  1.00  0.00           H  
ATOM   1368 HD22 LEU    85      64.785  49.547  49.239  1.00  0.00           H  
ATOM   1369 HD23 LEU    85      65.813  49.269  50.700  1.00  0.00           H  
ATOM   1370  C   LEU    85      65.769  45.283  52.595  1.00  0.00           C  
ATOM   1371  O   LEU    85      65.841  44.016  52.472  1.00  0.00           O  
ATOM   1372  N   GLY    86      65.961  45.900  53.727  1.00  0.00           N  
ATOM   1373  H   GLY    86      65.795  46.893  53.811  1.00  0.00           H  
ATOM   1374  CA  GLY    86      66.278  45.263  55.036  1.00  0.00           C  
ATOM   1375  HA2 GLY    86      66.592  44.248  54.795  1.00  0.00           H  
ATOM   1376  HA3 GLY    86      67.098  45.840  55.465  1.00  0.00           H  
ATOM   1377  C   GLY    86      65.017  45.178  55.925  1.00  0.00           C  
ATOM   1378  O   GLY    86      63.920  44.992  55.448  1.00  0.00           O  
ATOM   1379  N   PRO    87      65.161  45.146  57.250  1.00  0.00           N  
ATOM   1380  CD  PRO    87      66.430  45.236  57.929  1.00  0.00           C  
ATOM   1381  HD2 PRO    87      66.961  46.123  57.584  1.00  0.00           H  
ATOM   1382  HD3 PRO    87      67.031  44.366  57.666  1.00  0.00           H  
ATOM   1383  CG  PRO    87      66.110  45.356  59.454  1.00  0.00           C  
ATOM   1384  HG2 PRO    87      66.022  46.424  59.657  1.00  0.00           H  
ATOM   1385  HG3 PRO    87      66.797  44.730  60.024  1.00  0.00           H  
ATOM   1386  CB  PRO    87      64.684  44.740  59.536  1.00  0.00           C  
ATOM   1387  HB2 PRO    87      64.145  45.254  60.332  1.00  0.00           H  
ATOM   1388  HB3 PRO    87      64.618  43.662  59.680  1.00  0.00           H  
ATOM   1389  CA  PRO    87      64.099  45.069  58.170  1.00  0.00           C  
ATOM   1390  HA  PRO    87      63.373  44.280  57.972  1.00  0.00           H  
ATOM   1391  C   PRO    87      63.267  46.349  58.252  1.00  0.00           C  
ATOM   1392  O   PRO    87      63.787  47.473  58.395  1.00  0.00           O  
ATOM   1393  N   SER    88      61.986  46.154  58.388  1.00  0.00           N  
ATOM   1394  H   SER    88      61.502  45.310  58.116  1.00  0.00           H  
ATOM   1395  CA  SER    88      61.124  47.202  58.934  1.00  0.00           C  
ATOM   1396  HA  SER    88      61.148  48.006  58.199  1.00  0.00           H  
ATOM   1397  CB  SER    88      59.606  46.801  59.007  1.00  0.00           C  
ATOM   1398  HB2 SER    88      59.317  46.337  58.065  1.00  0.00           H  
ATOM   1399  HB3 SER    88      59.515  45.999  59.740  1.00  0.00           H  
ATOM   1400  OG  SER    88      58.699  47.776  59.437  1.00  0.00           O  
ATOM   1401  HG  SER    88      57.893  47.288  59.619  1.00  0.00           H  
ATOM   1402  C   SER    88      61.468  47.796  60.293  1.00  0.00           C  
ATOM   1403  O   SER    88      61.820  47.088  61.240  1.00  0.00           O  
ATOM   1404  N   LEU    89      61.255  49.073  60.487  1.00  0.00           N  
ATOM   1405  H   LEU    89      60.926  49.630  59.711  1.00  0.00           H  
ATOM   1406  CA  LEU    89      61.340  49.739  61.795  1.00  0.00           C  
ATOM   1407  HA  LEU    89      62.294  49.456  62.241  1.00  0.00           H  
ATOM   1408  CB  LEU    89      61.227  51.303  61.800  1.00  0.00           C  
ATOM   1409  HB2 LEU    89      60.323  51.533  61.237  1.00  0.00           H  
ATOM   1410  HB3 LEU    89      61.034  51.710  62.793  1.00  0.00           H  
ATOM   1411  CG  LEU    89      62.338  52.058  61.062  1.00  0.00           C  
ATOM   1412  HG  LEU    89      62.275  51.739  60.021  1.00  0.00           H  
ATOM   1413  CD1 LEU    89      62.144  53.566  61.228  1.00  0.00           C  
ATOM   1414 HD11 LEU    89      62.636  53.730  62.187  1.00  0.00           H  
ATOM   1415 HD12 LEU    89      62.744  54.153  60.533  1.00  0.00           H  
ATOM   1416 HD13 LEU    89      61.131  53.958  61.319  1.00  0.00           H  
ATOM   1417  CD2 LEU    89      63.691  51.721  61.597  1.00  0.00           C  
ATOM   1418 HD21 LEU    89      63.851  50.654  61.440  1.00  0.00           H  
ATOM   1419 HD22 LEU    89      64.457  52.324  61.111  1.00  0.00           H  
ATOM   1420 HD23 LEU    89      63.723  52.000  62.650  1.00  0.00           H  
ATOM   1421  C   LEU    89      60.239  49.225  62.772  1.00  0.00           C  
ATOM   1422  O   LEU    89      60.322  49.244  64.014  1.00  0.00           O  
ATOM   1423  N   GLU    90      59.132  48.723  62.300  1.00  0.00           N  
ATOM   1424  H   GLU    90      59.080  48.709  61.291  1.00  0.00           H  
ATOM   1425  CA  GLU    90      58.081  48.003  63.125  1.00  0.00           C  
ATOM   1426  HA  GLU    90      57.841  48.714  63.915  1.00  0.00           H  
ATOM   1427  CB  GLU    90      56.710  47.911  62.355  1.00  0.00           C  
ATOM   1428  HB2 GLU    90      56.465  48.884  61.930  1.00  0.00           H  
ATOM   1429  HB3 GLU    90      56.871  47.173  61.569  1.00  0.00           H  
ATOM   1430  CG  GLU    90      55.465  47.515  63.182  1.00  0.00           C  
ATOM   1431  HG2 GLU    90      55.769  46.855  63.994  1.00  0.00           H  
ATOM   1432  HG3 GLU    90      54.987  48.384  63.634  1.00  0.00           H  
ATOM   1433  CD  GLU    90      54.393  46.740  62.361  1.00  0.00           C  
ATOM   1434  OE1 GLU    90      53.277  47.281  62.385  1.00  0.00           O  
ATOM   1435  OE2 GLU    90      54.729  45.686  61.727  1.00  0.00           O  
ATOM   1436  C   GLU    90      58.511  46.673  63.775  1.00  0.00           C  
ATOM   1437  O   GLU    90      58.320  46.405  64.952  1.00  0.00           O  
ATOM   1438  N   ASP    91      59.186  45.814  62.991  1.00  0.00           N  
ATOM   1439  H   ASP    91      59.340  46.060  62.023  1.00  0.00           H  
ATOM   1440  CA  ASP    91      59.833  44.654  63.518  1.00  0.00           C  
ATOM   1441  HA  ASP    91      59.121  44.036  64.064  1.00  0.00           H  
ATOM   1442  CB  ASP    91      60.370  43.921  62.298  1.00  0.00           C  
ATOM   1443  HB2 ASP    91      61.138  44.458  61.742  1.00  0.00           H  
ATOM   1444  HB3 ASP    91      60.935  43.051  62.633  1.00  0.00           H  
ATOM   1445  CG  ASP    91      59.395  43.391  61.242  1.00  0.00           C  
ATOM   1446  OD1 ASP    91      59.641  43.611  60.041  1.00  0.00           O  
ATOM   1447  OD2 ASP    91      58.396  42.899  61.718  1.00  0.00           O  
ATOM   1448  C   ASP    91      60.997  44.842  64.446  1.00  0.00           C  
ATOM   1449  O   ASP    91      61.027  44.140  65.460  1.00  0.00           O  
ATOM   1450  N   LEU    92      61.902  45.761  64.194  1.00  0.00           N  
ATOM   1451  H   LEU    92      61.726  46.322  63.373  1.00  0.00           H  
ATOM   1452  CA  LEU    92      62.889  46.193  65.161  1.00  0.00           C  
ATOM   1453  HA  LEU    92      63.396  45.292  65.505  1.00  0.00           H  
ATOM   1454  CB  LEU    92      63.821  47.107  64.515  1.00  0.00           C  
ATOM   1455  HB2 LEU    92      63.361  47.914  63.945  1.00  0.00           H  
ATOM   1456  HB3 LEU    92      64.429  47.557  65.300  1.00  0.00           H  
ATOM   1457  CG  LEU    92      64.684  46.292  63.490  1.00  0.00           C  
ATOM   1458  HG  LEU    92      64.027  45.861  62.734  1.00  0.00           H  
ATOM   1459  CD1 LEU    92      65.459  47.331  62.683  1.00  0.00           C  
ATOM   1460 HD11 LEU    92      66.015  46.775  61.928  1.00  0.00           H  
ATOM   1461 HD12 LEU    92      64.704  47.937  62.182  1.00  0.00           H  
ATOM   1462 HD13 LEU    92      66.159  47.859  63.331  1.00  0.00           H  
ATOM   1463  CD2 LEU    92      65.557  45.215  64.163  1.00  0.00           C  
ATOM   1464 HD21 LEU    92      65.740  45.397  65.222  1.00  0.00           H  
ATOM   1465 HD22 LEU    92      65.039  44.274  63.976  1.00  0.00           H  
ATOM   1466 HD23 LEU    92      66.473  45.244  63.575  1.00  0.00           H  
ATOM   1467  C   LEU    92      62.169  46.765  66.441  1.00  0.00           C  
ATOM   1468  O   LEU    92      62.555  46.437  67.517  1.00  0.00           O  
ATOM   1469  N   PHE    93      61.089  47.550  66.313  1.00  0.00           N  
ATOM   1470  H   PHE    93      60.788  47.727  65.365  1.00  0.00           H  
ATOM   1471  CA  PHE    93      60.422  48.231  67.513  1.00  0.00           C  
ATOM   1472  HA  PHE    93      61.128  48.769  68.145  1.00  0.00           H  
ATOM   1473  CB  PHE    93      59.452  49.316  66.998  1.00  0.00           C  
ATOM   1474  HB2 PHE    93      60.113  50.039  66.519  1.00  0.00           H  
ATOM   1475  HB3 PHE    93      58.749  48.943  66.254  1.00  0.00           H  
ATOM   1476  CG  PHE    93      58.551  49.986  68.085  1.00  0.00           C  
ATOM   1477  CD1 PHE    93      59.032  50.833  69.063  1.00  0.00           C  
ATOM   1478  HD1 PHE    93      60.085  50.957  69.269  1.00  0.00           H  
ATOM   1479  CE1 PHE    93      58.191  51.470  69.961  1.00  0.00           C  
ATOM   1480  HE1 PHE    93      58.735  51.921  70.778  1.00  0.00           H  
ATOM   1481  CZ  PHE    93      56.836  51.292  69.953  1.00  0.00           C  
ATOM   1482  HZ  PHE    93      56.171  51.788  70.644  1.00  0.00           H  
ATOM   1483  CE2 PHE    93      56.291  50.501  68.946  1.00  0.00           C  
ATOM   1484  HE2 PHE    93      55.216  50.440  68.867  1.00  0.00           H  
ATOM   1485  CD2 PHE    93      57.154  49.844  67.993  1.00  0.00           C  
ATOM   1486  HD2 PHE    93      56.658  49.291  67.209  1.00  0.00           H  
ATOM   1487  C   PHE    93      59.698  47.200  68.390  1.00  0.00           C  
ATOM   1488  O   PHE    93      59.788  47.345  69.594  1.00  0.00           O  
ATOM   1489  N   ASN    94      58.939  46.242  67.806  1.00  0.00           N  
ATOM   1490  H   ASN    94      58.827  46.296  66.804  1.00  0.00           H  
ATOM   1491  CA  ASN    94      58.436  45.125  68.488  1.00  0.00           C  
ATOM   1492  HA  ASN    94      57.892  45.567  69.324  1.00  0.00           H  
ATOM   1493  CB  ASN    94      57.565  44.176  67.605  1.00  0.00           C  
ATOM   1494  HB2 ASN    94      58.028  43.988  66.637  1.00  0.00           H  
ATOM   1495  HB3 ASN    94      57.512  43.201  68.089  1.00  0.00           H  
ATOM   1496  CG  ASN    94      56.210  44.773  67.399  1.00  0.00           C  
ATOM   1497  OD1 ASN    94      55.525  45.011  68.413  1.00  0.00           O  
ATOM   1498  ND2 ASN    94      55.694  45.041  66.223  1.00  0.00           N  
ATOM   1499 HD21 ASN    94      54.737  45.365  66.246  1.00  0.00           H  
ATOM   1500 HD22 ASN    94      56.130  44.666  65.393  1.00  0.00           H  
ATOM   1501  C   ASN    94      59.524  44.280  69.220  1.00  0.00           C  
ATOM   1502  O   ASN    94      59.371  44.152  70.455  1.00  0.00           O  
ATOM   1503  N   PHE    95      60.680  43.867  68.516  1.00  0.00           N  
ATOM   1504  H   PHE    95      60.712  43.969  67.512  1.00  0.00           H  
ATOM   1505  CA  PHE    95      61.820  43.120  69.051  1.00  0.00           C  
ATOM   1506  HA  PHE    95      61.484  42.176  69.481  1.00  0.00           H  
ATOM   1507  CB  PHE    95      62.780  42.801  67.773  1.00  0.00           C  
ATOM   1508  HB2 PHE    95      62.381  41.957  67.211  1.00  0.00           H  
ATOM   1509  HB3 PHE    95      62.935  43.671  67.134  1.00  0.00           H  
ATOM   1510  CG  PHE    95      64.118  42.349  68.197  1.00  0.00           C  
ATOM   1511  CD1 PHE    95      64.296  41.084  68.744  1.00  0.00           C  
ATOM   1512  HD1 PHE    95      63.382  40.529  68.896  1.00  0.00           H  
ATOM   1513  CE1 PHE    95      65.533  40.602  69.164  1.00  0.00           C  
ATOM   1514  HE1 PHE    95      65.653  39.611  69.576  1.00  0.00           H  
ATOM   1515  CZ  PHE    95      66.633  41.492  69.065  1.00  0.00           C  
ATOM   1516  HZ  PHE    95      67.606  41.207  69.438  1.00  0.00           H  
ATOM   1517  CE2 PHE    95      66.486  42.753  68.588  1.00  0.00           C  
ATOM   1518  HE2 PHE    95      67.356  43.383  68.698  1.00  0.00           H  
ATOM   1519  CD2 PHE    95      65.268  43.195  68.100  1.00  0.00           C  
ATOM   1520  HD2 PHE    95      65.134  44.182  67.681  1.00  0.00           H  
ATOM   1521  C   PHE    95      62.595  43.882  70.158  1.00  0.00           C  
ATOM   1522  O   PHE    95      63.091  43.251  71.069  1.00  0.00           O  
ATOM   1523  N   CYS    96      62.726  45.201  70.083  1.00  0.00           N  
ATOM   1524  H   CYS    96      62.380  45.654  69.249  1.00  0.00           H  
ATOM   1525  CA  CYS    96      63.166  46.022  71.169  1.00  0.00           C  
ATOM   1526  HA  CYS    96      64.010  45.547  71.668  1.00  0.00           H  
ATOM   1527  CB  CYS    96      63.791  47.275  70.593  1.00  0.00           C  
ATOM   1528  HB2 CYS    96      63.030  47.900  70.125  1.00  0.00           H  
ATOM   1529  HB3 CYS    96      64.256  47.766  71.447  1.00  0.00           H  
ATOM   1530  SG  CYS    96      65.068  46.897  69.419  1.00  0.00           S  
ATOM   1531  HG  CYS    96      64.309  46.242  68.535  1.00  0.00           H  
ATOM   1532  C   CYS    96      62.047  46.310  72.245  1.00  0.00           C  
ATOM   1533  O   CYS    96      62.070  47.367  72.922  1.00  0.00           O  
ATOM   1534  N   SER    97      60.991  45.480  72.432  1.00  0.00           N  
ATOM   1535  H   SER    97      60.757  44.831  71.695  1.00  0.00           H  
ATOM   1536  CA  SER    97      59.971  45.574  73.518  1.00  0.00           C  
ATOM   1537  HA  SER    97      59.198  44.921  73.116  1.00  0.00           H  
ATOM   1538  CB  SER    97      60.525  45.063  74.861  1.00  0.00           C  
ATOM   1539  HB2 SER    97      61.531  45.469  74.958  1.00  0.00           H  
ATOM   1540  HB3 SER    97      59.892  45.257  75.727  1.00  0.00           H  
ATOM   1541  OG  SER    97      60.682  43.656  74.668  1.00  0.00           O  
ATOM   1542  HG  SER    97      61.502  43.459  74.210  1.00  0.00           H  
ATOM   1543  C   SER    97      59.275  46.915  73.657  1.00  0.00           C  
ATOM   1544  O   SER    97      58.934  47.375  74.771  1.00  0.00           O  
ATOM   1545  N   ARG    98      59.003  47.463  72.465  1.00  0.00           N  
ATOM   1546  H   ARG    98      59.360  46.911  71.698  1.00  0.00           H  
ATOM   1547  CA  ARG    98      58.039  48.612  72.291  1.00  0.00           C  
ATOM   1548  HA  ARG    98      58.124  48.858  71.232  1.00  0.00           H  
ATOM   1549  CB  ARG    98      56.538  48.219  72.369  1.00  0.00           C  
ATOM   1550  HB2 ARG    98      56.251  47.760  73.315  1.00  0.00           H  
ATOM   1551  HB3 ARG    98      55.882  49.087  72.313  1.00  0.00           H  
ATOM   1552  CG  ARG    98      56.404  47.184  71.232  1.00  0.00           C  
ATOM   1553  HG2 ARG    98      56.910  47.633  70.378  1.00  0.00           H  
ATOM   1554  HG3 ARG    98      56.910  46.308  71.638  1.00  0.00           H  
ATOM   1555  CD  ARG    98      54.825  46.901  71.073  1.00  0.00           C  
ATOM   1556  HD2 ARG    98      54.697  46.115  70.329  1.00  0.00           H  
ATOM   1557  HD3 ARG    98      54.438  46.570  72.037  1.00  0.00           H  
ATOM   1558  NE  ARG    98      54.160  48.133  70.568  1.00  0.00           N  
ATOM   1559  HE  ARG    98      53.898  48.828  71.252  1.00  0.00           H  
ATOM   1560  CZ  ARG    98      53.535  48.328  69.405  1.00  0.00           C  
ATOM   1561  NH1 ARG    98      53.753  47.661  68.395  1.00  0.00           N  
ATOM   1562 HH11 ARG    98      54.462  46.943  68.443  1.00  0.00           H  
ATOM   1563 HH12 ARG    98      53.146  47.730  67.590  1.00  0.00           H  
ATOM   1564  NH2 ARG    98      52.642  49.336  69.373  1.00  0.00           N  
ATOM   1565 HH21 ARG    98      52.380  49.752  70.255  1.00  0.00           H  
ATOM   1566 HH22 ARG    98      51.942  49.250  68.650  1.00  0.00           H  
ATOM   1567  C   ARG    98      58.337  49.910  73.051  1.00  0.00           C  
ATOM   1568  O   ARG    98      57.460  50.738  73.233  1.00  0.00           O  
ATOM   1569  N   ARG    99      59.639  50.150  73.385  1.00  0.00           N  
ATOM   1570  H   ARG    99      60.178  49.299  73.307  1.00  0.00           H  
ATOM   1571  CA  ARG    99      60.241  51.319  73.869  1.00  0.00           C  
ATOM   1572  HA  ARG    99      59.575  52.148  73.631  1.00  0.00           H  
ATOM   1573  CB  ARG    99      60.188  51.423  75.356  1.00  0.00           C  
ATOM   1574  HB2 ARG    99      59.179  51.264  75.737  1.00  0.00           H  
ATOM   1575  HB3 ARG    99      60.885  50.715  75.804  1.00  0.00           H  
ATOM   1576  CG  ARG    99      60.558  52.865  75.825  1.00  0.00           C  
ATOM   1577  HG2 ARG    99      61.540  53.189  75.480  1.00  0.00           H  
ATOM   1578  HG3 ARG    99      59.934  53.576  75.283  1.00  0.00           H  
ATOM   1579  CD  ARG    99      60.490  53.121  77.322  1.00  0.00           C  
ATOM   1580  HD2 ARG    99      60.996  54.080  77.428  1.00  0.00           H  
ATOM   1581  HD3 ARG    99      59.472  53.205  77.702  1.00  0.00           H  
ATOM   1582  NE  ARG    99      61.252  52.081  78.110  1.00  0.00           N  
ATOM   1583  HE  ARG    99      60.706  51.459  78.689  1.00  0.00           H  
ATOM   1584  CZ  ARG    99      62.563  51.953  78.193  1.00  0.00           C  
ATOM   1585  NH1 ARG    99      63.382  52.552  77.447  1.00  0.00           N  
ATOM   1586 HH11 ARG    99      63.122  53.434  77.028  1.00  0.00           H  
ATOM   1587 HH12 ARG    99      64.352  52.280  77.517  1.00  0.00           H  
ATOM   1588  NH2 ARG    99      62.891  51.002  78.988  1.00  0.00           N  
ATOM   1589 HH21 ARG    99      62.203  50.447  79.476  1.00  0.00           H  
ATOM   1590 HH22 ARG    99      63.864  50.735  79.043  1.00  0.00           H  
ATOM   1591  C   ARG    99      61.715  51.620  73.294  1.00  0.00           C  
ATOM   1592  O   ARG    99      62.764  51.196  73.817  1.00  0.00           O  
ATOM   1593  N   PHE   100      61.744  52.464  72.255  1.00  0.00           N  
ATOM   1594  H   PHE   100      60.843  52.815  71.959  1.00  0.00           H  
ATOM   1595  CA  PHE   100      63.085  52.985  71.795  1.00  0.00           C  
ATOM   1596  HA  PHE   100      63.833  52.198  71.879  1.00  0.00           H  
ATOM   1597  CB  PHE   100      62.963  53.464  70.312  1.00  0.00           C  
ATOM   1598  HB2 PHE   100      62.154  54.193  70.261  1.00  0.00           H  
ATOM   1599  HB3 PHE   100      63.831  54.065  70.039  1.00  0.00           H  
ATOM   1600  CG  PHE   100      62.914  52.524  69.153  1.00  0.00           C  
ATOM   1601  CD1 PHE   100      63.274  51.210  69.263  1.00  0.00           C  
ATOM   1602  HD1 PHE   100      63.739  50.912  70.191  1.00  0.00           H  
ATOM   1603  CE1 PHE   100      63.262  50.388  68.153  1.00  0.00           C  
ATOM   1604  HE1 PHE   100      63.514  49.367  68.400  1.00  0.00           H  
ATOM   1605  CZ  PHE   100      63.014  50.938  66.881  1.00  0.00           C  
ATOM   1606  HZ  PHE   100      63.032  50.325  65.991  1.00  0.00           H  
ATOM   1607  CE2 PHE   100      62.714  52.321  66.731  1.00  0.00           C  
ATOM   1608  HE2 PHE   100      62.565  52.770  65.761  1.00  0.00           H  
ATOM   1609  CD2 PHE   100      62.539  53.083  67.880  1.00  0.00           C  
ATOM   1610  HD2 PHE   100      62.340  54.145  67.881  1.00  0.00           H  
ATOM   1611  C   PHE   100      63.600  54.051  72.745  1.00  0.00           C  
ATOM   1612  O   PHE   100      62.833  54.726  73.490  1.00  0.00           O  
ATOM   1613  N   THR   101      64.902  54.319  72.646  1.00  0.00           N  
ATOM   1614  H   THR   101      65.397  53.768  71.959  1.00  0.00           H  
ATOM   1615  CA  THR   101      65.579  55.389  73.348  1.00  0.00           C  
ATOM   1616  HA  THR   101      65.094  55.387  74.324  1.00  0.00           H  
ATOM   1617  CB  THR   101      67.038  55.166  73.647  1.00  0.00           C  
ATOM   1618  HB  THR   101      67.312  56.064  74.201  1.00  0.00           H  
ATOM   1619  CG2 THR   101      67.392  53.961  74.534  1.00  0.00           C  
ATOM   1620 HG21 THR   101      67.735  54.381  75.480  1.00  0.00           H  
ATOM   1621 HG22 THR   101      66.536  53.302  74.680  1.00  0.00           H  
ATOM   1622 HG23 THR   101      68.220  53.410  74.089  1.00  0.00           H  
ATOM   1623  OG1 THR   101      67.786  55.110  72.459  1.00  0.00           O  
ATOM   1624  HG1 THR   101      67.815  54.181  72.219  1.00  0.00           H  
ATOM   1625  C   THR   101      65.417  56.763  72.646  1.00  0.00           C  
ATOM   1626  O   THR   101      65.091  56.808  71.445  1.00  0.00           O  
ATOM   1627  N   MET   102      65.692  57.821  73.376  1.00  0.00           N  
ATOM   1628  H   MET   102      65.945  57.733  74.350  1.00  0.00           H  
ATOM   1629  CA  MET   102      65.552  59.226  72.847  1.00  0.00           C  
ATOM   1630  HA  MET   102      64.521  59.229  72.493  1.00  0.00           H  
ATOM   1631  CB  MET   102      65.727  60.262  73.922  1.00  0.00           C  
ATOM   1632  HB2 MET   102      65.084  59.930  74.737  1.00  0.00           H  
ATOM   1633  HB3 MET   102      66.775  60.262  74.221  1.00  0.00           H  
ATOM   1634  CG  MET   102      65.377  61.705  73.531  1.00  0.00           C  
ATOM   1635  HG2 MET   102      65.339  62.271  74.461  1.00  0.00           H  
ATOM   1636  HG3 MET   102      66.251  62.138  73.045  1.00  0.00           H  
ATOM   1637  SD  MET   102      63.805  62.006  72.682  1.00  0.00           S  
ATOM   1638  CE  MET   102      62.583  61.385  73.872  1.00  0.00           C  
ATOM   1639  HE1 MET   102      62.573  61.851  74.858  1.00  0.00           H  
ATOM   1640  HE2 MET   102      61.573  61.504  73.479  1.00  0.00           H  
ATOM   1641  HE3 MET   102      62.889  60.363  74.096  1.00  0.00           H  
ATOM   1642  C   MET   102      66.631  59.414  71.717  1.00  0.00           C  
ATOM   1643  O   MET   102      66.384  59.853  70.575  1.00  0.00           O  
ATOM   1644  N   LYS   103      67.869  58.996  72.057  1.00  0.00           N  
ATOM   1645  H   LYS   103      68.040  58.693  73.005  1.00  0.00           H  
ATOM   1646  CA  LYS   103      68.979  58.866  71.053  1.00  0.00           C  
ATOM   1647  HA  LYS   103      69.277  59.899  70.873  1.00  0.00           H  
ATOM   1648  CB  LYS   103      70.063  58.009  71.752  1.00  0.00           C  
ATOM   1649  HB2 LYS   103      70.251  58.333  72.776  1.00  0.00           H  
ATOM   1650  HB3 LYS   103      69.805  56.951  71.777  1.00  0.00           H  
ATOM   1651  CG  LYS   103      71.323  58.154  70.909  1.00  0.00           C  
ATOM   1652  HG2 LYS   103      71.235  57.536  70.015  1.00  0.00           H  
ATOM   1653  HG3 LYS   103      71.428  59.223  70.721  1.00  0.00           H  
ATOM   1654  CD  LYS   103      72.617  57.723  71.720  1.00  0.00           C  
ATOM   1655  HD2 LYS   103      72.803  58.541  72.416  1.00  0.00           H  
ATOM   1656  HD3 LYS   103      72.483  56.784  72.257  1.00  0.00           H  
ATOM   1657  CE  LYS   103      73.802  57.520  70.787  1.00  0.00           C  
ATOM   1658  HE2 LYS   103      73.749  58.105  69.869  1.00  0.00           H  
ATOM   1659  HE3 LYS   103      74.710  57.922  71.235  1.00  0.00           H  
ATOM   1660  NZ  LYS   103      73.991  56.106  70.570  1.00  0.00           N  
ATOM   1661  HZ1 LYS   103      73.170  55.696  70.151  1.00  0.00           H  
ATOM   1662  HZ2 LYS   103      74.828  55.842  70.070  1.00  0.00           H  
ATOM   1663  HZ3 LYS   103      74.151  55.634  71.449  1.00  0.00           H  
ATOM   1664  C   LYS   103      68.717  58.212  69.734  1.00  0.00           C  
ATOM   1665  O   LYS   103      69.011  58.839  68.714  1.00  0.00           O  
ATOM   1666  N   THR   104      68.105  57.005  69.624  1.00  0.00           N  
ATOM   1667  H   THR   104      67.796  56.514  70.451  1.00  0.00           H  
ATOM   1668  CA  THR   104      67.784  56.252  68.394  1.00  0.00           C  
ATOM   1669  HA  THR   104      68.675  56.336  67.772  1.00  0.00           H  
ATOM   1670  CB  THR   104      67.443  54.829  68.725  1.00  0.00           C  
ATOM   1671  HB  THR   104      66.812  54.875  69.613  1.00  0.00           H  
ATOM   1672  CG2 THR   104      66.738  53.923  67.680  1.00  0.00           C  
ATOM   1673 HG21 THR   104      66.852  52.849  67.830  1.00  0.00           H  
ATOM   1674 HG22 THR   104      65.691  54.176  67.511  1.00  0.00           H  
ATOM   1675 HG23 THR   104      67.330  54.011  66.769  1.00  0.00           H  
ATOM   1676  OG1 THR   104      68.614  54.212  69.060  1.00  0.00           O  
ATOM   1677  HG1 THR   104      68.476  53.661  69.834  1.00  0.00           H  
ATOM   1678  C   THR   104      66.652  57.012  67.660  1.00  0.00           C  
ATOM   1679  O   THR   104      66.820  57.229  66.495  1.00  0.00           O  
ATOM   1680  N   VAL   105      65.550  57.412  68.278  1.00  0.00           N  
ATOM   1681  H   VAL   105      65.545  57.248  69.275  1.00  0.00           H  
ATOM   1682  CA  VAL   105      64.524  58.194  67.687  1.00  0.00           C  
ATOM   1683  HA  VAL   105      64.143  57.623  66.840  1.00  0.00           H  
ATOM   1684  CB  VAL   105      63.447  58.570  68.694  1.00  0.00           C  
ATOM   1685  HB  VAL   105      63.877  59.209  69.465  1.00  0.00           H  
ATOM   1686  CG1 VAL   105      62.455  59.333  67.979  1.00  0.00           C  
ATOM   1687 HG11 VAL   105      61.562  59.485  68.586  1.00  0.00           H  
ATOM   1688 HG12 VAL   105      62.859  60.318  67.745  1.00  0.00           H  
ATOM   1689 HG13 VAL   105      62.104  58.790  67.102  1.00  0.00           H  
ATOM   1690  CG2 VAL   105      62.758  57.310  69.396  1.00  0.00           C  
ATOM   1691 HG21 VAL   105      61.674  57.262  69.297  1.00  0.00           H  
ATOM   1692 HG22 VAL   105      63.296  56.381  69.203  1.00  0.00           H  
ATOM   1693 HG23 VAL   105      62.753  57.452  70.477  1.00  0.00           H  
ATOM   1694  C   VAL   105      65.098  59.447  67.008  1.00  0.00           C  
ATOM   1695  O   VAL   105      65.003  59.620  65.816  1.00  0.00           O  
ATOM   1696  N   LEU   106      65.813  60.337  67.741  1.00  0.00           N  
ATOM   1697  H   LEU   106      65.896  60.197  68.738  1.00  0.00           H  
ATOM   1698  CA  LEU   106      66.356  61.562  67.145  1.00  0.00           C  
ATOM   1699  HA  LEU   106      65.478  62.093  66.779  1.00  0.00           H  
ATOM   1700  CB  LEU   106      66.966  62.464  68.180  1.00  0.00           C  
ATOM   1701  HB2 LEU   106      67.729  61.810  68.601  1.00  0.00           H  
ATOM   1702  HB3 LEU   106      67.438  63.338  67.731  1.00  0.00           H  
ATOM   1703  CG  LEU   106      66.071  62.916  69.371  1.00  0.00           C  
ATOM   1704  HG  LEU   106      65.756  62.066  69.976  1.00  0.00           H  
ATOM   1705  CD1 LEU   106      66.775  63.917  70.342  1.00  0.00           C  
ATOM   1706 HD11 LEU   106      67.139  64.815  69.841  1.00  0.00           H  
ATOM   1707 HD12 LEU   106      66.001  64.151  71.073  1.00  0.00           H  
ATOM   1708 HD13 LEU   106      67.627  63.434  70.819  1.00  0.00           H  
ATOM   1709  CD2 LEU   106      64.886  63.711  68.812  1.00  0.00           C  
ATOM   1710 HD21 LEU   106      64.293  63.125  68.109  1.00  0.00           H  
ATOM   1711 HD22 LEU   106      64.257  64.152  69.585  1.00  0.00           H  
ATOM   1712 HD23 LEU   106      65.300  64.510  68.198  1.00  0.00           H  
ATOM   1713  C   LEU   106      67.246  61.374  65.857  1.00  0.00           C  
ATOM   1714  O   LEU   106      67.119  62.123  64.879  1.00  0.00           O  
ATOM   1715  N   MET   107      68.223  60.447  65.917  1.00  0.00           N  
ATOM   1716  H   MET   107      68.195  59.845  66.728  1.00  0.00           H  
ATOM   1717  CA  MET   107      69.258  60.152  64.842  1.00  0.00           C  
ATOM   1718  HA  MET   107      69.553  61.128  64.457  1.00  0.00           H  
ATOM   1719  CB  MET   107      70.442  59.465  65.552  1.00  0.00           C  
ATOM   1720  HB2 MET   107      70.983  60.128  66.227  1.00  0.00           H  
ATOM   1721  HB3 MET   107      70.098  58.603  66.124  1.00  0.00           H  
ATOM   1722  CG  MET   107      71.601  58.965  64.674  1.00  0.00           C  
ATOM   1723  HG2 MET   107      71.197  58.130  64.103  1.00  0.00           H  
ATOM   1724  HG3 MET   107      71.823  59.701  63.902  1.00  0.00           H  
ATOM   1725  SD  MET   107      73.121  58.328  65.446  1.00  0.00           S  
ATOM   1726  CE  MET   107      72.475  57.446  66.886  1.00  0.00           C  
ATOM   1727  HE1 MET   107      71.784  57.979  67.538  1.00  0.00           H  
ATOM   1728  HE2 MET   107      72.118  56.454  66.607  1.00  0.00           H  
ATOM   1729  HE3 MET   107      73.358  57.218  67.483  1.00  0.00           H  
ATOM   1730  C   MET   107      68.553  59.279  63.691  1.00  0.00           C  
ATOM   1731  O   MET   107      69.180  59.094  62.661  1.00  0.00           O  
ATOM   1732  N   LEU   108      67.289  58.777  63.845  1.00  0.00           N  
ATOM   1733  H   LEU   108      66.919  58.640  64.775  1.00  0.00           H  
ATOM   1734  CA  LEU   108      66.362  58.328  62.767  1.00  0.00           C  
ATOM   1735  HA  LEU   108      66.915  57.943  61.910  1.00  0.00           H  
ATOM   1736  CB  LEU   108      65.394  57.204  63.171  1.00  0.00           C  
ATOM   1737  HB2 LEU   108      64.801  57.617  63.988  1.00  0.00           H  
ATOM   1738  HB3 LEU   108      64.633  56.975  62.425  1.00  0.00           H  
ATOM   1739  CG  LEU   108      66.057  55.897  63.634  1.00  0.00           C  
ATOM   1740  HG  LEU   108      66.844  56.221  64.316  1.00  0.00           H  
ATOM   1741  CD1 LEU   108      65.103  54.982  64.398  1.00  0.00           C  
ATOM   1742 HD11 LEU   108      64.546  55.460  65.204  1.00  0.00           H  
ATOM   1743 HD12 LEU   108      64.443  54.567  63.636  1.00  0.00           H  
ATOM   1744 HD13 LEU   108      65.659  54.158  64.844  1.00  0.00           H  
ATOM   1745  CD2 LEU   108      66.622  55.077  62.483  1.00  0.00           C  
ATOM   1746 HD21 LEU   108      67.069  55.728  61.732  1.00  0.00           H  
ATOM   1747 HD22 LEU   108      67.437  54.494  62.912  1.00  0.00           H  
ATOM   1748 HD23 LEU   108      65.906  54.422  61.987  1.00  0.00           H  
ATOM   1749  C   LEU   108      65.539  59.451  62.186  1.00  0.00           C  
ATOM   1750  O   LEU   108      65.211  59.478  61.039  1.00  0.00           O  
ATOM   1751  N   ALA   109      65.095  60.347  63.048  1.00  0.00           N  
ATOM   1752  H   ALA   109      65.441  60.294  63.996  1.00  0.00           H  
ATOM   1753  CA  ALA   109      64.054  61.349  62.679  1.00  0.00           C  
ATOM   1754  HA  ALA   109      63.191  60.731  62.430  1.00  0.00           H  
ATOM   1755  CB  ALA   109      63.624  62.165  63.841  1.00  0.00           C  
ATOM   1756  HB1 ALA   109      64.461  62.710  64.275  1.00  0.00           H  
ATOM   1757  HB2 ALA   109      62.803  62.859  63.663  1.00  0.00           H  
ATOM   1758  HB3 ALA   109      63.143  61.528  64.584  1.00  0.00           H  
ATOM   1759  C   ALA   109      64.450  62.204  61.528  1.00  0.00           C  
ATOM   1760  O   ALA   109      63.758  62.344  60.511  1.00  0.00           O  
ATOM   1761  N   ASP   110      65.709  62.664  61.553  1.00  0.00           N  
ATOM   1762  H   ASP   110      66.322  62.327  62.281  1.00  0.00           H  
ATOM   1763  CA  ASP   110      66.166  63.509  60.444  1.00  0.00           C  
ATOM   1764  HA  ASP   110      65.397  64.251  60.225  1.00  0.00           H  
ATOM   1765  CB  ASP   110      67.413  64.263  60.925  1.00  0.00           C  
ATOM   1766  HB2 ASP   110      67.763  64.929  60.136  1.00  0.00           H  
ATOM   1767  HB3 ASP   110      67.063  64.970  61.677  1.00  0.00           H  
ATOM   1768  CG  ASP   110      68.631  63.375  61.303  1.00  0.00           C  
ATOM   1769  OD1 ASP   110      69.784  63.878  61.104  1.00  0.00           O  
ATOM   1770  OD2 ASP   110      68.417  62.325  61.991  1.00  0.00           O  
ATOM   1771  C   ASP   110      66.398  62.739  59.142  1.00  0.00           C  
ATOM   1772  O   ASP   110      66.297  63.355  58.092  1.00  0.00           O  
ATOM   1773  N   GLN   111      66.505  61.433  59.216  1.00  0.00           N  
ATOM   1774  H   GLN   111      66.396  60.953  60.098  1.00  0.00           H  
ATOM   1775  CA  GLN   111      66.439  60.530  58.047  1.00  0.00           C  
ATOM   1776  HA  GLN   111      67.101  60.956  57.294  1.00  0.00           H  
ATOM   1777  CB  GLN   111      66.906  59.105  58.372  1.00  0.00           C  
ATOM   1778  HB2 GLN   111      66.111  58.694  58.994  1.00  0.00           H  
ATOM   1779  HB3 GLN   111      67.063  58.527  57.461  1.00  0.00           H  
ATOM   1780  CG  GLN   111      68.278  59.145  59.090  1.00  0.00           C  
ATOM   1781  HG2 GLN   111      68.983  59.844  58.639  1.00  0.00           H  
ATOM   1782  HG3 GLN   111      68.163  59.288  60.164  1.00  0.00           H  
ATOM   1783  CD  GLN   111      68.906  57.774  58.933  1.00  0.00           C  
ATOM   1784  OE1 GLN   111      69.040  57.317  57.820  1.00  0.00           O  
ATOM   1785  NE2 GLN   111      69.297  57.033  59.985  1.00  0.00           N  
ATOM   1786 HE21 GLN   111      69.816  56.250  59.615  1.00  0.00           H  
ATOM   1787 HE22 GLN   111      69.322  57.418  60.918  1.00  0.00           H  
ATOM   1788  C   GLN   111      65.087  60.476  57.405  1.00  0.00           C  
ATOM   1789  O   GLN   111      64.921  60.614  56.165  1.00  0.00           O  
ATOM   1790  N   MET   112      64.033  60.294  58.251  1.00  0.00           N  
ATOM   1791  H   MET   112      64.317  60.183  59.214  1.00  0.00           H  
ATOM   1792  CA  MET   112      62.608  60.182  57.807  1.00  0.00           C  
ATOM   1793  HA  MET   112      62.504  59.295  57.182  1.00  0.00           H  
ATOM   1794  CB  MET   112      61.714  59.977  59.024  1.00  0.00           C  
ATOM   1795  HB2 MET   112      61.728  60.818  59.717  1.00  0.00           H  
ATOM   1796  HB3 MET   112      60.684  59.926  58.673  1.00  0.00           H  
ATOM   1797  CG  MET   112      62.083  58.658  59.706  1.00  0.00           C  
ATOM   1798  HG2 MET   112      61.960  57.944  58.891  1.00  0.00           H  
ATOM   1799  HG3 MET   112      63.129  58.637  60.014  1.00  0.00           H  
ATOM   1800  SD  MET   112      61.148  58.127  61.172  1.00  0.00           S  
ATOM   1801  CE  MET   112      59.769  57.194  60.368  1.00  0.00           C  
ATOM   1802  HE1 MET   112      59.643  57.684  59.403  1.00  0.00           H  
ATOM   1803  HE2 MET   112      60.111  56.160  60.314  1.00  0.00           H  
ATOM   1804  HE3 MET   112      58.964  57.280  61.099  1.00  0.00           H  
ATOM   1805  C   MET   112      62.262  61.480  57.039  1.00  0.00           C  
ATOM   1806  O   MET   112      61.641  61.459  56.001  1.00  0.00           O  
ATOM   1807  N   ILE   113      62.641  62.657  57.584  1.00  0.00           N  
ATOM   1808  H   ILE   113      63.267  62.693  58.376  1.00  0.00           H  
ATOM   1809  CA  ILE   113      62.366  63.998  56.957  1.00  0.00           C  
ATOM   1810  HA  ILE   113      61.305  64.005  56.710  1.00  0.00           H  
ATOM   1811  CB  ILE   113      62.771  65.116  57.955  1.00  0.00           C  
ATOM   1812  HB  ILE   113      63.831  64.888  58.072  1.00  0.00           H  
ATOM   1813  CG2 ILE   113      62.649  66.514  57.417  1.00  0.00           C  
ATOM   1814 HG21 ILE   113      61.611  66.771  57.626  1.00  0.00           H  
ATOM   1815 HG22 ILE   113      63.370  67.142  57.941  1.00  0.00           H  
ATOM   1816 HG23 ILE   113      62.875  66.511  56.351  1.00  0.00           H  
ATOM   1817  CG1 ILE   113      62.065  64.985  59.343  1.00  0.00           C  
ATOM   1818 HG12 ILE   113      61.050  65.381  59.311  1.00  0.00           H  
ATOM   1819 HG13 ILE   113      62.144  63.948  59.670  1.00  0.00           H  
ATOM   1820  CD1 ILE   113      62.756  65.896  60.350  1.00  0.00           C  
ATOM   1821 HD11 ILE   113      63.835  65.758  60.289  1.00  0.00           H  
ATOM   1822 HD12 ILE   113      62.327  66.882  60.173  1.00  0.00           H  
ATOM   1823 HD13 ILE   113      62.406  65.681  61.360  1.00  0.00           H  
ATOM   1824  C   ILE   113      62.986  64.029  55.540  1.00  0.00           C  
ATOM   1825  O   ILE   113      62.275  64.368  54.592  1.00  0.00           O  
ATOM   1826  N   SER   114      64.238  63.514  55.379  1.00  0.00           N  
ATOM   1827  H   SER   114      64.807  63.396  56.205  1.00  0.00           H  
ATOM   1828  CA  SER   114      64.854  63.458  54.014  1.00  0.00           C  
ATOM   1829  HA  SER   114      64.681  64.460  53.621  1.00  0.00           H  
ATOM   1830  CB  SER   114      66.349  63.118  54.127  1.00  0.00           C  
ATOM   1831  HB2 SER   114      66.540  62.116  54.512  1.00  0.00           H  
ATOM   1832  HB3 SER   114      66.776  63.294  53.139  1.00  0.00           H  
ATOM   1833  OG  SER   114      67.048  63.974  54.920  1.00  0.00           O  
ATOM   1834  HG  SER   114      67.850  64.102  54.408  1.00  0.00           H  
ATOM   1835  C   SER   114      64.225  62.574  52.999  1.00  0.00           C  
ATOM   1836  O   SER   114      64.127  62.879  51.811  1.00  0.00           O  
ATOM   1837  N   ARG   115      63.812  61.352  53.399  1.00  0.00           N  
ATOM   1838  H   ARG   115      63.929  61.241  54.396  1.00  0.00           H  
ATOM   1839  CA  ARG   115      62.937  60.456  52.560  1.00  0.00           C  
ATOM   1840  HA  ARG   115      63.536  60.216  51.681  1.00  0.00           H  
ATOM   1841  CB  ARG   115      62.607  59.137  53.263  1.00  0.00           C  
ATOM   1842  HB2 ARG   115      62.064  59.217  54.204  1.00  0.00           H  
ATOM   1843  HB3 ARG   115      61.892  58.736  52.545  1.00  0.00           H  
ATOM   1844  CG  ARG   115      63.800  58.165  53.517  1.00  0.00           C  
ATOM   1845  HG2 ARG   115      64.562  58.627  54.145  1.00  0.00           H  
ATOM   1846  HG3 ARG   115      63.415  57.314  54.078  1.00  0.00           H  
ATOM   1847  CD  ARG   115      64.608  57.695  52.267  1.00  0.00           C  
ATOM   1848  HD2 ARG   115      64.931  56.672  52.463  1.00  0.00           H  
ATOM   1849  HD3 ARG   115      63.923  57.613  51.423  1.00  0.00           H  
ATOM   1850  NE  ARG   115      65.730  58.598  51.887  1.00  0.00           N  
ATOM   1851  HE  ARG   115      65.583  59.199  51.089  1.00  0.00           H  
ATOM   1852  CZ  ARG   115      66.828  58.924  52.609  1.00  0.00           C  
ATOM   1853  NH1 ARG   115      67.157  58.222  53.622  1.00  0.00           N  
ATOM   1854 HH11 ARG   115      66.723  57.355  53.906  1.00  0.00           H  
ATOM   1855 HH12 ARG   115      67.935  58.538  54.184  1.00  0.00           H  
ATOM   1856  NH2 ARG   115      67.495  60.019  52.335  1.00  0.00           N  
ATOM   1857 HH21 ARG   115      67.283  60.624  51.554  1.00  0.00           H  
ATOM   1858 HH22 ARG   115      68.384  60.043  52.814  1.00  0.00           H  
ATOM   1859  C   ARG   115      61.674  61.133  52.115  1.00  0.00           C  
ATOM   1860  O   ARG   115      61.400  61.226  50.937  1.00  0.00           O  
ATOM   1861  N   ILE   116      60.903  61.761  53.020  1.00  0.00           N  
ATOM   1862  H   ILE   116      61.188  61.721  53.988  1.00  0.00           H  
ATOM   1863  CA  ILE   116      59.746  62.617  52.680  1.00  0.00           C  
ATOM   1864  HA  ILE   116      59.026  62.035  52.103  1.00  0.00           H  
ATOM   1865  CB  ILE   116      58.938  62.943  54.023  1.00  0.00           C  
ATOM   1866  HB  ILE   116      59.477  63.481  54.803  1.00  0.00           H  
ATOM   1867  CG2 ILE   116      57.852  63.940  53.789  1.00  0.00           C  
ATOM   1868 HG21 ILE   116      57.230  64.054  54.677  1.00  0.00           H  
ATOM   1869 HG22 ILE   116      58.354  64.907  53.748  1.00  0.00           H  
ATOM   1870 HG23 ILE   116      57.408  63.662  52.833  1.00  0.00           H  
ATOM   1871  CG1 ILE   116      58.305  61.651  54.706  1.00  0.00           C  
ATOM   1872 HG12 ILE   116      59.123  61.150  55.223  1.00  0.00           H  
ATOM   1873 HG13 ILE   116      57.811  61.882  55.651  1.00  0.00           H  
ATOM   1874  CD1 ILE   116      57.339  60.869  53.854  1.00  0.00           C  
ATOM   1875 HD11 ILE   116      56.940  59.983  54.347  1.00  0.00           H  
ATOM   1876 HD12 ILE   116      56.521  61.570  53.687  1.00  0.00           H  
ATOM   1877 HD13 ILE   116      57.717  60.642  52.857  1.00  0.00           H  
ATOM   1878  C   ILE   116      59.999  63.821  51.750  1.00  0.00           C  
ATOM   1879  O   ILE   116      59.246  64.057  50.827  1.00  0.00           O  
ATOM   1880  N   GLU   117      61.155  64.449  51.893  1.00  0.00           N  
ATOM   1881  H   GLU   117      61.693  64.372  52.744  1.00  0.00           H  
ATOM   1882  CA  GLU   117      61.497  65.550  51.062  1.00  0.00           C  
ATOM   1883  HA  GLU   117      60.659  66.246  51.069  1.00  0.00           H  
ATOM   1884  CB  GLU   117      62.708  66.268  51.646  1.00  0.00           C  
ATOM   1885  HB2 GLU   117      62.348  66.695  52.582  1.00  0.00           H  
ATOM   1886  HB3 GLU   117      63.497  65.531  51.795  1.00  0.00           H  
ATOM   1887  CG  GLU   117      63.196  67.430  50.710  1.00  0.00           C  
ATOM   1888  HG2 GLU   117      63.457  66.893  49.797  1.00  0.00           H  
ATOM   1889  HG3 GLU   117      62.508  68.213  50.393  1.00  0.00           H  
ATOM   1890  CD  GLU   117      64.461  68.189  51.216  1.00  0.00           C  
ATOM   1891  OE1 GLU   117      65.193  67.632  52.090  1.00  0.00           O  
ATOM   1892  OE2 GLU   117      64.657  69.313  50.689  1.00  0.00           O  
ATOM   1893  C   GLU   117      61.675  65.147  49.611  1.00  0.00           C  
ATOM   1894  O   GLU   117      61.469  65.908  48.632  1.00  0.00           O  
ATOM   1895  N   TYR   118      62.164  63.924  49.421  1.00  0.00           N  
ATOM   1896  H   TYR   118      62.622  63.522  50.226  1.00  0.00           H  
ATOM   1897  CA  TYR   118      62.416  63.350  48.089  1.00  0.00           C  
ATOM   1898  HA  TYR   118      62.926  64.131  47.524  1.00  0.00           H  
ATOM   1899  CB  TYR   118      63.275  62.066  48.181  1.00  0.00           C  
ATOM   1900  HB2 TYR   118      64.125  62.192  48.851  1.00  0.00           H  
ATOM   1901  HB3 TYR   118      62.670  61.245  48.567  1.00  0.00           H  
ATOM   1902  CG  TYR   118      63.804  61.667  46.853  1.00  0.00           C  
ATOM   1903  CD1 TYR   118      63.472  60.412  46.219  1.00  0.00           C  
ATOM   1904  HD1 TYR   118      63.081  59.599  46.814  1.00  0.00           H  
ATOM   1905  CE1 TYR   118      63.770  60.072  44.868  1.00  0.00           C  
ATOM   1906  HE1 TYR   118      63.562  59.077  44.503  1.00  0.00           H  
ATOM   1907  CZ  TYR   118      64.557  61.050  44.156  1.00  0.00           C  
ATOM   1908  OH  TYR   118      65.143  60.669  43.005  1.00  0.00           O  
ATOM   1909  HH  TYR   118      64.640  59.994  42.546  1.00  0.00           H  
ATOM   1910  CE2 TYR   118      64.980  62.314  44.781  1.00  0.00           C  
ATOM   1911  HE2 TYR   118      65.611  62.987  44.219  1.00  0.00           H  
ATOM   1912  CD2 TYR   118      64.608  62.587  46.061  1.00  0.00           C  
ATOM   1913  HD2 TYR   118      65.094  63.435  46.522  1.00  0.00           H  
ATOM   1914  C   TYR   118      61.053  63.097  47.507  1.00  0.00           C  
ATOM   1915  O   TYR   118      60.760  63.546  46.407  1.00  0.00           O  
ATOM   1916  N   VAL   119      60.119  62.514  48.258  1.00  0.00           N  
ATOM   1917  H   VAL   119      60.292  62.404  49.247  1.00  0.00           H  
ATOM   1918  CA  VAL   119      58.768  62.313  47.806  1.00  0.00           C  
ATOM   1919  HA  VAL   119      58.899  61.683  46.926  1.00  0.00           H  
ATOM   1920  CB  VAL   119      57.926  61.495  48.841  1.00  0.00           C  
ATOM   1921  HB  VAL   119      57.905  62.011  49.800  1.00  0.00           H  
ATOM   1922  CG1 VAL   119      56.520  61.289  48.368  1.00  0.00           C  
ATOM   1923 HG11 VAL   119      56.553  60.729  47.433  1.00  0.00           H  
ATOM   1924 HG12 VAL   119      56.056  60.701  49.160  1.00  0.00           H  
ATOM   1925 HG13 VAL   119      55.942  62.200  48.213  1.00  0.00           H  
ATOM   1926  CG2 VAL   119      58.594  60.117  49.133  1.00  0.00           C  
ATOM   1927 HG21 VAL   119      59.662  60.102  49.351  1.00  0.00           H  
ATOM   1928 HG22 VAL   119      58.038  59.785  50.010  1.00  0.00           H  
ATOM   1929 HG23 VAL   119      58.373  59.402  48.341  1.00  0.00           H  
ATOM   1930  C   VAL   119      58.075  63.635  47.406  1.00  0.00           C  
ATOM   1931  O   VAL   119      57.368  63.661  46.352  1.00  0.00           O  
ATOM   1932  N   HIE   120      58.147  64.692  48.215  1.00  0.00           N  
ATOM   1933  H   HIE   120      58.834  64.595  48.948  1.00  0.00           H  
ATOM   1934  CA  HIE   120      57.468  66.010  48.128  1.00  0.00           C  
ATOM   1935  HA  HIE   120      56.420  65.789  47.930  1.00  0.00           H  
ATOM   1936  CB  HIE   120      57.550  66.701  49.527  1.00  0.00           C  
ATOM   1937  HB2 HIE   120      58.599  66.703  49.825  1.00  0.00           H  
ATOM   1938  HB3 HIE   120      57.214  67.725  49.361  1.00  0.00           H  
ATOM   1939  CG  HIE   120      56.638  66.177  50.643  1.00  0.00           C  
ATOM   1940  ND1 HIE   120      56.555  66.732  51.907  1.00  0.00           N  
ATOM   1941  CE1 HIE   120      55.626  66.024  52.564  1.00  0.00           C  
ATOM   1942  HE1 HIE   120      55.149  66.373  53.467  1.00  0.00           H  
ATOM   1943  NE2 HIE   120      55.105  65.030  51.762  1.00  0.00           N  
ATOM   1944  HE2 HIE   120      54.235  64.593  52.031  1.00  0.00           H  
ATOM   1945  CD2 HIE   120      55.799  65.056  50.588  1.00  0.00           C  
ATOM   1946  HD2 HIE   120      55.689  64.408  49.731  1.00  0.00           H  
ATOM   1947  C   HIE   120      58.058  66.882  47.008  1.00  0.00           C  
ATOM   1948  O   HIE   120      57.350  67.505  46.262  1.00  0.00           O  
ATOM   1949  N   THR   121      59.402  66.959  46.826  1.00  0.00           N  
ATOM   1950  H   THR   121      59.987  66.457  47.479  1.00  0.00           H  
ATOM   1951  CA  THR   121      60.068  67.601  45.674  1.00  0.00           C  
ATOM   1952  HA  THR   121      59.711  68.629  45.608  1.00  0.00           H  
ATOM   1953  CB  THR   121      61.556  67.639  45.861  1.00  0.00           C  
ATOM   1954  HB  THR   121      61.978  68.003  44.924  1.00  0.00           H  
ATOM   1955  CG2 THR   121      62.069  68.610  46.988  1.00  0.00           C  
ATOM   1956 HG21 THR   121      63.137  68.776  46.852  1.00  0.00           H  
ATOM   1957 HG22 THR   121      61.534  69.548  46.840  1.00  0.00           H  
ATOM   1958 HG23 THR   121      61.925  68.314  48.027  1.00  0.00           H  
ATOM   1959  OG1 THR   121      62.116  66.392  46.062  1.00  0.00           O  
ATOM   1960  HG1 THR   121      61.915  66.291  46.995  1.00  0.00           H  
ATOM   1961  C   THR   121      59.715  66.927  44.328  1.00  0.00           C  
ATOM   1962  O   THR   121      59.571  67.655  43.426  1.00  0.00           O  
ATOM   1963  N   LYS   122      59.454  65.631  44.259  1.00  0.00           N  
ATOM   1964  H   LYS   122      59.810  65.005  44.968  1.00  0.00           H  
ATOM   1965  CA  LYS   122      58.857  64.918  43.144  1.00  0.00           C  
ATOM   1966  HA  LYS   122      59.405  65.261  42.266  1.00  0.00           H  
ATOM   1967  CB  LYS   122      59.143  63.401  43.446  1.00  0.00           C  
ATOM   1968  HB2 LYS   122      58.765  63.067  44.412  1.00  0.00           H  
ATOM   1969  HB3 LYS   122      58.618  62.727  42.770  1.00  0.00           H  
ATOM   1970  CG  LYS   122      60.573  63.013  43.257  1.00  0.00           C  
ATOM   1971  HG2 LYS   122      61.211  63.667  43.851  1.00  0.00           H  
ATOM   1972  HG3 LYS   122      60.666  62.033  43.725  1.00  0.00           H  
ATOM   1973  CD  LYS   122      61.159  63.141  41.831  1.00  0.00           C  
ATOM   1974  HD2 LYS   122      60.410  62.736  41.150  1.00  0.00           H  
ATOM   1975  HD3 LYS   122      61.194  64.183  41.514  1.00  0.00           H  
ATOM   1976  CE  LYS   122      62.435  62.346  41.588  1.00  0.00           C  
ATOM   1977  HE2 LYS   122      63.279  62.866  42.041  1.00  0.00           H  
ATOM   1978  HE3 LYS   122      62.431  61.344  42.019  1.00  0.00           H  
ATOM   1979  NZ  LYS   122      62.697  62.226  40.183  1.00  0.00           N  
ATOM   1980  HZ1 LYS   122      62.194  61.551  39.627  1.00  0.00           H  
ATOM   1981  HZ2 LYS   122      62.667  63.033  39.577  1.00  0.00           H  
ATOM   1982  HZ3 LYS   122      63.681  62.009  40.107  1.00  0.00           H  
ATOM   1983  C   LYS   122      57.331  65.138  42.957  1.00  0.00           C  
ATOM   1984  O   LYS   122      56.667  64.474  42.150  1.00  0.00           O  
ATOM   1985  N   ASN   123      56.794  66.099  43.620  1.00  0.00           N  
ATOM   1986  H   ASN   123      57.405  66.643  44.213  1.00  0.00           H  
ATOM   1987  CA  ASN   123      55.339  66.494  43.626  1.00  0.00           C  
ATOM   1988  HA  ASN   123      55.232  67.303  44.350  1.00  0.00           H  
ATOM   1989  CB  ASN   123      55.032  67.155  42.306  1.00  0.00           C  
ATOM   1990  HB2 ASN   123      55.328  66.517  41.473  1.00  0.00           H  
ATOM   1991  HB3 ASN   123      53.943  67.194  42.270  1.00  0.00           H  
ATOM   1992  CG  ASN   123      55.642  68.530  42.014  1.00  0.00           C  
ATOM   1993  OD1 ASN   123      56.542  69.043  42.601  1.00  0.00           O  
ATOM   1994  ND2 ASN   123      54.885  69.282  41.189  1.00  0.00           N  
ATOM   1995 HD21 ASN   123      55.148  70.174  40.795  1.00  0.00           H  
ATOM   1996 HD22 ASN   123      54.011  68.930  40.825  1.00  0.00           H  
ATOM   1997  C   ASN   123      54.270  65.428  44.029  1.00  0.00           C  
ATOM   1998  O   ASN   123      53.090  65.541  43.857  1.00  0.00           O  
ATOM   1999  N   PHE   124      54.689  64.333  44.786  1.00  0.00           N  
ATOM   2000  H   PHE   124      55.645  64.038  44.927  1.00  0.00           H  
ATOM   2001  CA  PHE   124      53.754  63.475  45.495  1.00  0.00           C  
ATOM   2002  HA  PHE   124      52.769  63.433  45.029  1.00  0.00           H  
ATOM   2003  CB  PHE   124      54.282  62.017  45.525  1.00  0.00           C  
ATOM   2004  HB2 PHE   124      55.251  62.120  46.012  1.00  0.00           H  
ATOM   2005  HB3 PHE   124      53.602  61.386  46.097  1.00  0.00           H  
ATOM   2006  CG  PHE   124      54.471  61.380  44.141  1.00  0.00           C  
ATOM   2007  CD1 PHE   124      55.723  61.321  43.552  1.00  0.00           C  
ATOM   2008  HD1 PHE   124      56.585  61.627  44.126  1.00  0.00           H  
ATOM   2009  CE1 PHE   124      55.860  60.873  42.185  1.00  0.00           C  
ATOM   2010  HE1 PHE   124      56.774  60.767  41.618  1.00  0.00           H  
ATOM   2011  CZ  PHE   124      54.671  60.408  41.502  1.00  0.00           C  
ATOM   2012  HZ  PHE   124      54.618  60.143  40.456  1.00  0.00           H  
ATOM   2013  CE2 PHE   124      53.388  60.534  42.160  1.00  0.00           C  
ATOM   2014  HE2 PHE   124      52.451  60.255  41.700  1.00  0.00           H  
ATOM   2015  CD2 PHE   124      53.306  60.941  43.485  1.00  0.00           C  
ATOM   2016  HD2 PHE   124      52.357  60.930  44.002  1.00  0.00           H  
ATOM   2017  C   PHE   124      53.635  63.911  46.970  1.00  0.00           C  
ATOM   2018  O   PHE   124      54.471  64.643  47.536  1.00  0.00           O  
ATOM   2019  N   ILE   125      52.522  63.449  47.607  1.00  0.00           N  
ATOM   2020  H   ILE   125      51.747  63.073  47.079  1.00  0.00           H  
ATOM   2021  CA  ILE   125      52.248  63.196  49.073  1.00  0.00           C  
ATOM   2022  HA  ILE   125      53.166  63.501  49.576  1.00  0.00           H  
ATOM   2023  CB  ILE   125      51.158  64.096  49.619  1.00  0.00           C  
ATOM   2024  HB  ILE   125      51.152  63.953  50.699  1.00  0.00           H  
ATOM   2025  CG2 ILE   125      51.767  65.520  49.485  1.00  0.00           C  
ATOM   2026 HG21 ILE   125      51.059  66.189  49.974  1.00  0.00           H  
ATOM   2027 HG22 ILE   125      52.722  65.683  49.984  1.00  0.00           H  
ATOM   2028 HG23 ILE   125      51.920  65.845  48.456  1.00  0.00           H  
ATOM   2029  CG1 ILE   125      49.792  63.915  48.963  1.00  0.00           C  
ATOM   2030 HG12 ILE   125      49.967  64.151  47.914  1.00  0.00           H  
ATOM   2031 HG13 ILE   125      49.551  62.866  49.137  1.00  0.00           H  
ATOM   2032  CD1 ILE   125      48.752  64.810  49.582  1.00  0.00           C  
ATOM   2033 HD11 ILE   125      49.052  64.994  50.614  1.00  0.00           H  
ATOM   2034 HD12 ILE   125      48.696  65.678  48.925  1.00  0.00           H  
ATOM   2035 HD13 ILE   125      47.758  64.362  49.613  1.00  0.00           H  
ATOM   2036  C   ILE   125      51.900  61.702  49.368  1.00  0.00           C  
ATOM   2037  O   ILE   125      51.298  61.074  48.469  1.00  0.00           O  
ATOM   2038  N   HIE   126      52.246  61.166  50.583  1.00  0.00           N  
ATOM   2039  H   HIE   126      52.666  61.741  51.299  1.00  0.00           H  
ATOM   2040  CA  HIE   126      52.040  59.785  50.887  1.00  0.00           C  
ATOM   2041  HA  HIE   126      52.086  59.131  50.016  1.00  0.00           H  
ATOM   2042  CB  HIE   126      53.226  59.289  51.769  1.00  0.00           C  
ATOM   2043  HB2 HIE   126      54.220  59.494  51.373  1.00  0.00           H  
ATOM   2044  HB3 HIE   126      53.212  59.806  52.728  1.00  0.00           H  
ATOM   2045  CG  HIE   126      53.097  57.844  52.176  1.00  0.00           C  
ATOM   2046  ND1 HIE   126      52.503  57.395  53.319  1.00  0.00           N  
ATOM   2047  CE1 HIE   126      52.926  56.142  53.419  1.00  0.00           C  
ATOM   2048  HE1 HIE   126      52.518  55.408  54.097  1.00  0.00           H  
ATOM   2049  NE2 HIE   126      53.739  55.742  52.451  1.00  0.00           N  
ATOM   2050  HE2 HIE   126      54.080  54.808  52.275  1.00  0.00           H  
ATOM   2051  CD2 HIE   126      53.910  56.858  51.670  1.00  0.00           C  
ATOM   2052  HD2 HIE   126      54.592  57.037  50.852  1.00  0.00           H  
ATOM   2053  C   HIE   126      50.684  59.435  51.528  1.00  0.00           C  
ATOM   2054  O   HIE   126      50.090  58.385  51.276  1.00  0.00           O  
ATOM   2055  N   ARG   127      50.294  60.269  52.475  1.00  0.00           N  
ATOM   2056  H   ARG   127      50.842  61.103  52.633  1.00  0.00           H  
ATOM   2057  CA  ARG   127      48.875  60.218  53.098  1.00  0.00           C  
ATOM   2058  HA  ARG   127      48.845  61.067  53.781  1.00  0.00           H  
ATOM   2059  CB  ARG   127      47.940  60.664  51.903  1.00  0.00           C  
ATOM   2060  HB2 ARG   127      48.434  61.513  51.431  1.00  0.00           H  
ATOM   2061  HB3 ARG   127      47.919  59.905  51.121  1.00  0.00           H  
ATOM   2062  CG  ARG   127      46.424  60.924  52.239  1.00  0.00           C  
ATOM   2063  HG2 ARG   127      45.961  60.008  52.605  1.00  0.00           H  
ATOM   2064  HG3 ARG   127      46.439  61.720  52.984  1.00  0.00           H  
ATOM   2065  CD  ARG   127      45.694  61.488  51.046  1.00  0.00           C  
ATOM   2066  HD2 ARG   127      44.717  61.750  51.453  1.00  0.00           H  
ATOM   2067  HD3 ARG   127      46.116  62.439  50.722  1.00  0.00           H  
ATOM   2068  NE  ARG   127      45.533  60.590  49.898  1.00  0.00           N  
ATOM   2069  HE  ARG   127      46.260  59.916  49.710  1.00  0.00           H  
ATOM   2070  CZ  ARG   127      44.501  60.537  49.032  1.00  0.00           C  
ATOM   2071  NH1 ARG   127      43.378  61.264  49.148  1.00  0.00           N  
ATOM   2072 HH11 ARG   127      43.269  61.972  49.860  1.00  0.00           H  
ATOM   2073 HH12 ARG   127      42.730  61.066  48.400  1.00  0.00           H  
ATOM   2074  NH2 ARG   127      44.532  59.769  47.964  1.00  0.00           N  
ATOM   2075 HH21 ARG   127      45.361  59.231  47.756  1.00  0.00           H  
ATOM   2076 HH22 ARG   127      43.799  59.820  47.271  1.00  0.00           H  
ATOM   2077  C   ARG   127      48.498  59.028  53.931  1.00  0.00           C  
ATOM   2078  O   ARG   127      47.301  59.006  54.331  1.00  0.00           O  
ATOM   2079  N   ASP   128      49.323  58.017  54.212  1.00  0.00           N  
ATOM   2080  H   ASP   128      50.305  58.127  54.005  1.00  0.00           H  
ATOM   2081  CA  ASP   128      48.973  56.960  55.221  1.00  0.00           C  
ATOM   2082  HA  ASP   128      48.397  57.532  55.948  1.00  0.00           H  
ATOM   2083  CB  ASP   128      48.151  55.821  54.524  1.00  0.00           C  
ATOM   2084  HB2 ASP   128      47.212  56.191  54.112  1.00  0.00           H  
ATOM   2085  HB3 ASP   128      48.688  55.268  53.753  1.00  0.00           H  
ATOM   2086  CG  ASP   128      47.711  54.750  55.456  1.00  0.00           C  
ATOM   2087  OD1 ASP   128      47.669  53.597  55.020  1.00  0.00           O  
ATOM   2088  OD2 ASP   128      47.448  55.114  56.658  1.00  0.00           O  
ATOM   2089  C   ASP   128      50.279  56.527  55.842  1.00  0.00           C  
ATOM   2090  O   ASP   128      50.648  55.410  55.658  1.00  0.00           O  
ATOM   2091  N   ILE   129      51.071  57.396  56.421  1.00  0.00           N  
ATOM   2092  H   ILE   129      50.806  58.370  56.379  1.00  0.00           H  
ATOM   2093  CA  ILE   129      52.321  57.155  57.178  1.00  0.00           C  
ATOM   2094  HA  ILE   129      52.934  56.519  56.540  1.00  0.00           H  
ATOM   2095  CB  ILE   129      52.980  58.441  57.437  1.00  0.00           C  
ATOM   2096  HB  ILE   129      52.259  59.254  57.517  1.00  0.00           H  
ATOM   2097  CG2 ILE   129      53.917  58.422  58.676  1.00  0.00           C  
ATOM   2098 HG21 ILE   129      53.426  58.525  59.644  1.00  0.00           H  
ATOM   2099 HG22 ILE   129      54.540  57.531  58.589  1.00  0.00           H  
ATOM   2100 HG23 ILE   129      54.636  59.239  58.628  1.00  0.00           H  
ATOM   2101  CG1 ILE   129      53.744  58.849  56.167  1.00  0.00           C  
ATOM   2102 HG12 ILE   129      54.603  58.212  55.959  1.00  0.00           H  
ATOM   2103 HG13 ILE   129      53.066  58.796  55.315  1.00  0.00           H  
ATOM   2104  CD1 ILE   129      54.384  60.286  56.136  1.00  0.00           C  
ATOM   2105 HD11 ILE   129      53.751  61.098  56.493  1.00  0.00           H  
ATOM   2106 HD12 ILE   129      55.294  60.299  56.736  1.00  0.00           H  
ATOM   2107 HD13 ILE   129      54.693  60.418  55.099  1.00  0.00           H  
ATOM   2108  C   ILE   129      51.983  56.286  58.382  1.00  0.00           C  
ATOM   2109  O   ILE   129      51.030  56.644  59.060  1.00  0.00           O  
ATOM   2110  N   LYS   130      52.772  55.220  58.575  1.00  0.00           N  
ATOM   2111  H   LYS   130      53.233  54.884  57.741  1.00  0.00           H  
ATOM   2112  CA  LYS   130      52.650  54.262  59.627  1.00  0.00           C  
ATOM   2113  HA  LYS   130      52.240  54.711  60.532  1.00  0.00           H  
ATOM   2114  CB  LYS   130      51.781  53.134  59.105  1.00  0.00           C  
ATOM   2115  HB2 LYS   130      52.309  52.643  58.287  1.00  0.00           H  
ATOM   2116  HB3 LYS   130      51.707  52.334  59.842  1.00  0.00           H  
ATOM   2117  CG  LYS   130      50.305  53.469  58.743  1.00  0.00           C  
ATOM   2118  HG2 LYS   130      49.834  53.736  59.689  1.00  0.00           H  
ATOM   2119  HG3 LYS   130      50.097  54.246  58.007  1.00  0.00           H  
ATOM   2120  CD  LYS   130      49.480  52.294  58.164  1.00  0.00           C  
ATOM   2121  HD2 LYS   130      49.415  51.575  58.981  1.00  0.00           H  
ATOM   2122  HD3 LYS   130      48.469  52.583  57.876  1.00  0.00           H  
ATOM   2123  CE  LYS   130      50.192  51.644  56.921  1.00  0.00           C  
ATOM   2124  HE2 LYS   130      51.200  51.281  57.124  1.00  0.00           H  
ATOM   2125  HE3 LYS   130      49.612  50.797  56.554  1.00  0.00           H  
ATOM   2126  NZ  LYS   130      50.332  52.630  55.832  1.00  0.00           N  
ATOM   2127  HZ1 LYS   130      50.978  53.381  56.029  1.00  0.00           H  
ATOM   2128  HZ2 LYS   130      50.615  52.109  55.014  1.00  0.00           H  
ATOM   2129  HZ3 LYS   130      49.433  53.042  55.625  1.00  0.00           H  
ATOM   2130  C   LYS   130      54.087  53.695  59.839  1.00  0.00           C  
ATOM   2131  O   LYS   130      54.921  53.730  58.912  1.00  0.00           O  
ATOM   2132  N   PRO   131      54.348  53.143  61.052  1.00  0.00           N  
ATOM   2133  CD  PRO   131      53.523  53.123  62.176  1.00  0.00           C  
ATOM   2134  HD2 PRO   131      52.790  52.323  62.075  1.00  0.00           H  
ATOM   2135  HD3 PRO   131      53.081  54.074  62.474  1.00  0.00           H  
ATOM   2136  CG  PRO   131      54.332  52.697  63.367  1.00  0.00           C  
ATOM   2137  HG2 PRO   131      53.840  51.934  63.970  1.00  0.00           H  
ATOM   2138  HG3 PRO   131      54.602  53.607  63.904  1.00  0.00           H  
ATOM   2139  CB  PRO   131      55.561  52.096  62.729  1.00  0.00           C  
ATOM   2140  HB2 PRO   131      55.477  51.009  62.741  1.00  0.00           H  
ATOM   2141  HB3 PRO   131      56.455  52.343  63.301  1.00  0.00           H  
ATOM   2142  CA  PRO   131      55.620  52.620  61.305  1.00  0.00           C  
ATOM   2143  HA  PRO   131      56.306  53.467  61.335  1.00  0.00           H  
ATOM   2144  C   PRO   131      56.111  51.599  60.320  1.00  0.00           C  
ATOM   2145  O   PRO   131      57.277  51.670  59.942  1.00  0.00           O  
ATOM   2146  N   ASP   132      55.208  50.727  59.809  1.00  0.00           N  
ATOM   2147  H   ASP   132      54.292  50.709  60.232  1.00  0.00           H  
ATOM   2148  CA  ASP   132      55.359  49.776  58.669  1.00  0.00           C  
ATOM   2149  HA  ASP   132      55.904  48.962  59.147  1.00  0.00           H  
ATOM   2150  CB  ASP   132      53.926  49.331  58.272  1.00  0.00           C  
ATOM   2151  HB2 ASP   132      53.288  49.050  59.110  1.00  0.00           H  
ATOM   2152  HB3 ASP   132      53.342  50.147  57.846  1.00  0.00           H  
ATOM   2153  CG  ASP   132      53.918  48.144  57.369  1.00  0.00           C  
ATOM   2154  OD1 ASP   132      54.784  47.254  57.607  1.00  0.00           O  
ATOM   2155  OD2 ASP   132      53.129  48.110  56.376  1.00  0.00           O  
ATOM   2156  C   ASP   132      56.035  50.326  57.336  1.00  0.00           C  
ATOM   2157  O   ASP   132      56.586  49.552  56.593  1.00  0.00           O  
ATOM   2158  N   ASN   133      55.860  51.636  57.041  1.00  0.00           N  
ATOM   2159  H   ASN   133      55.375  52.224  57.704  1.00  0.00           H  
ATOM   2160  CA  ASN   133      56.334  52.312  55.795  1.00  0.00           C  
ATOM   2161  HA  ASN   133      56.127  51.747  54.887  1.00  0.00           H  
ATOM   2162  CB  ASN   133      55.644  53.604  55.639  1.00  0.00           C  
ATOM   2163  HB2 ASN   133      55.554  54.197  56.549  1.00  0.00           H  
ATOM   2164  HB3 ASN   133      56.190  54.209  54.915  1.00  0.00           H  
ATOM   2165  CG  ASN   133      54.230  53.426  55.172  1.00  0.00           C  
ATOM   2166  OD1 ASN   133      53.263  53.743  55.856  1.00  0.00           O  
ATOM   2167  ND2 ASN   133      54.049  53.045  53.862  1.00  0.00           N  
ATOM   2168 HD21 ASN   133      53.111  52.877  53.525  1.00  0.00           H  
ATOM   2169 HD22 ASN   133      54.873  52.916  53.293  1.00  0.00           H  
ATOM   2170  C   ASN   133      57.877  52.567  55.799  1.00  0.00           C  
ATOM   2171  O   ASN   133      58.391  52.814  54.730  1.00  0.00           O  
ATOM   2172  N   PHE   134      58.555  52.405  56.925  1.00  0.00           N  
ATOM   2173  H   PHE   134      58.000  52.279  57.759  1.00  0.00           H  
ATOM   2174  CA  PHE   134      59.963  52.815  57.154  1.00  0.00           C  
ATOM   2175  HA  PHE   134      60.332  53.005  56.146  1.00  0.00           H  
ATOM   2176  CB  PHE   134      60.058  54.047  58.042  1.00  0.00           C  
ATOM   2177  HB2 PHE   134      59.582  53.737  58.972  1.00  0.00           H  
ATOM   2178  HB3 PHE   134      61.082  54.281  58.332  1.00  0.00           H  
ATOM   2179  CG  PHE   134      59.429  55.304  57.585  1.00  0.00           C  
ATOM   2180  CD1 PHE   134      60.151  56.178  56.748  1.00  0.00           C  
ATOM   2181  HD1 PHE   134      61.186  55.974  56.517  1.00  0.00           H  
ATOM   2182  CE1 PHE   134      59.571  57.407  56.326  1.00  0.00           C  
ATOM   2183  HE1 PHE   134      60.122  58.115  55.724  1.00  0.00           H  
ATOM   2184  CZ  PHE   134      58.270  57.703  56.709  1.00  0.00           C  
ATOM   2185  HZ  PHE   134      57.705  58.564  56.384  1.00  0.00           H  
ATOM   2186  CE2 PHE   134      57.517  56.803  57.471  1.00  0.00           C  
ATOM   2187  HE2 PHE   134      56.459  57.010  57.544  1.00  0.00           H  
ATOM   2188  CD2 PHE   134      58.110  55.639  57.989  1.00  0.00           C  
ATOM   2189  HD2 PHE   134      57.573  54.930  58.601  1.00  0.00           H  
ATOM   2190  C   PHE   134      60.819  51.537  57.472  1.00  0.00           C  
ATOM   2191  O   PHE   134      60.557  50.815  58.461  1.00  0.00           O  
ATOM   2192  N   LEU   135      61.849  51.390  56.670  1.00  0.00           N  
ATOM   2193  H   LEU   135      62.052  52.155  56.042  1.00  0.00           H  
ATOM   2194  CA  LEU   135      62.716  50.176  56.741  1.00  0.00           C  
ATOM   2195  HA  LEU   135      62.458  49.627  57.646  1.00  0.00           H  
ATOM   2196  CB  LEU   135      62.564  49.266  55.467  1.00  0.00           C  
ATOM   2197  HB2 LEU   135      62.553  49.948  54.617  1.00  0.00           H  
ATOM   2198  HB3 LEU   135      63.478  48.672  55.503  1.00  0.00           H  
ATOM   2199  CG  LEU   135      61.348  48.326  55.345  1.00  0.00           C  
ATOM   2200  HG  LEU   135      61.294  47.586  56.144  1.00  0.00           H  
ATOM   2201  CD1 LEU   135      59.924  49.019  55.436  1.00  0.00           C  
ATOM   2202 HD11 LEU   135      60.033  49.904  54.810  1.00  0.00           H  
ATOM   2203 HD12 LEU   135      59.140  48.378  55.033  1.00  0.00           H  
ATOM   2204 HD13 LEU   135      59.786  49.363  56.461  1.00  0.00           H  
ATOM   2205  CD2 LEU   135      61.399  47.541  53.998  1.00  0.00           C  
ATOM   2206 HD21 LEU   135      60.638  47.901  53.305  1.00  0.00           H  
ATOM   2207 HD22 LEU   135      62.420  47.521  53.617  1.00  0.00           H  
ATOM   2208 HD23 LEU   135      61.043  46.528  54.182  1.00  0.00           H  
ATOM   2209  C   LEU   135      64.156  50.675  56.945  1.00  0.00           C  
ATOM   2210  O   LEU   135      64.602  51.762  56.527  1.00  0.00           O  
ATOM   2211  N   MET   136      65.063  49.795  57.393  1.00  0.00           N  
ATOM   2212  H   MET   136      64.735  48.890  57.697  1.00  0.00           H  
ATOM   2213  CA  MET   136      66.511  50.019  57.267  1.00  0.00           C  
ATOM   2214  HA  MET   136      66.785  51.056  57.069  1.00  0.00           H  
ATOM   2215  CB  MET   136      67.344  49.583  58.583  1.00  0.00           C  
ATOM   2216  HB2 MET   136      67.281  48.498  58.659  1.00  0.00           H  
ATOM   2217  HB3 MET   136      68.375  49.837  58.336  1.00  0.00           H  
ATOM   2218  CG  MET   136      66.985  50.300  59.930  1.00  0.00           C  
ATOM   2219  HG2 MET   136      66.069  49.839  60.298  1.00  0.00           H  
ATOM   2220  HG3 MET   136      67.713  50.072  60.709  1.00  0.00           H  
ATOM   2221  SD  MET   136      66.827  52.097  59.820  1.00  0.00           S  
ATOM   2222  CE  MET   136      68.572  52.604  59.597  1.00  0.00           C  
ATOM   2223  HE1 MET   136      68.899  52.239  58.623  1.00  0.00           H  
ATOM   2224  HE2 MET   136      68.651  53.691  59.608  1.00  0.00           H  
ATOM   2225  HE3 MET   136      69.189  52.047  60.302  1.00  0.00           H  
ATOM   2226  C   MET   136      66.988  49.252  56.076  1.00  0.00           C  
ATOM   2227  O   MET   136      66.339  48.440  55.450  1.00  0.00           O  
ATOM   2228  N   GLY   137      68.251  49.536  55.633  1.00  0.00           N  
ATOM   2229  H   GLY   137      68.744  50.290  56.089  1.00  0.00           H  
ATOM   2230  CA  GLY   137      68.871  48.849  54.468  1.00  0.00           C  
ATOM   2231  HA2 GLY   137      68.096  48.682  53.720  1.00  0.00           H  
ATOM   2232  HA3 GLY   137      69.574  49.585  54.080  1.00  0.00           H  
ATOM   2233  C   GLY   137      69.664  47.506  54.782  1.00  0.00           C  
ATOM   2234  O   GLY   137      70.112  47.233  55.884  1.00  0.00           O  
ATOM   2235  N   ILE   138      69.731  46.661  53.785  1.00  0.00           N  
ATOM   2236  H   ILE   138      69.470  46.934  52.849  1.00  0.00           H  
ATOM   2237  CA  ILE   138      70.314  45.368  53.965  1.00  0.00           C  
ATOM   2238  HA  ILE   138      69.910  44.933  54.879  1.00  0.00           H  
ATOM   2239  CB  ILE   138      69.753  44.399  52.949  1.00  0.00           C  
ATOM   2240  HB  ILE   138      68.668  44.489  52.893  1.00  0.00           H  
ATOM   2241  CG2 ILE   138      70.200  44.781  51.532  1.00  0.00           C  
ATOM   2242 HG21 ILE   138      69.395  44.458  50.871  1.00  0.00           H  
ATOM   2243 HG22 ILE   138      70.395  45.838  51.351  1.00  0.00           H  
ATOM   2244 HG23 ILE   138      71.072  44.229  51.182  1.00  0.00           H  
ATOM   2245  CG1 ILE   138      70.224  42.952  53.232  1.00  0.00           C  
ATOM   2246 HG12 ILE   138      71.306  42.935  53.097  1.00  0.00           H  
ATOM   2247 HG13 ILE   138      70.060  42.674  54.272  1.00  0.00           H  
ATOM   2248  CD1 ILE   138      69.675  41.848  52.297  1.00  0.00           C  
ATOM   2249 HD11 ILE   138      69.997  40.879  52.678  1.00  0.00           H  
ATOM   2250 HD12 ILE   138      68.586  41.829  52.315  1.00  0.00           H  
ATOM   2251 HD13 ILE   138      69.967  41.963  51.253  1.00  0.00           H  
ATOM   2252  C   ILE   138      71.855  45.335  54.017  1.00  0.00           C  
ATOM   2253  O   ILE   138      72.555  45.942  53.190  1.00  0.00           O  
ATOM   2254  N   GLY   139      72.415  44.604  55.004  1.00  0.00           N  
ATOM   2255  H   GLY   139      71.899  44.148  55.743  1.00  0.00           H  
ATOM   2256  CA  GLY   139      73.850  44.485  55.014  1.00  0.00           C  
ATOM   2257  HA2 GLY   139      73.942  43.736  55.800  1.00  0.00           H  
ATOM   2258  HA3 GLY   139      74.204  43.922  54.150  1.00  0.00           H  
ATOM   2259  C   GLY   139      74.623  45.773  55.354  1.00  0.00           C  
ATOM   2260  O   GLY   139      74.306  46.398  56.344  1.00  0.00           O  
ATOM   2261  N   ARG   140      75.532  46.178  54.535  1.00  0.00           N  
ATOM   2262  H   ARG   140      75.727  45.638  53.704  1.00  0.00           H  
ATOM   2263  CA  ARG   140      76.241  47.473  54.647  1.00  0.00           C  
ATOM   2264  HA  ARG   140      76.532  47.584  55.692  1.00  0.00           H  
ATOM   2265  CB  ARG   140      77.445  47.477  53.779  1.00  0.00           C  
ATOM   2266  HB2 ARG   140      77.158  47.377  52.732  1.00  0.00           H  
ATOM   2267  HB3 ARG   140      77.992  48.414  53.879  1.00  0.00           H  
ATOM   2268  CG  ARG   140      78.583  46.415  54.083  1.00  0.00           C  
ATOM   2269  HG2 ARG   140      78.084  45.448  54.019  1.00  0.00           H  
ATOM   2270  HG3 ARG   140      79.500  46.464  53.495  1.00  0.00           H  
ATOM   2271  CD  ARG   140      79.112  46.573  55.518  1.00  0.00           C  
ATOM   2272  HD2 ARG   140      78.406  46.551  56.349  1.00  0.00           H  
ATOM   2273  HD3 ARG   140      79.751  45.726  55.768  1.00  0.00           H  
ATOM   2274  NE  ARG   140      79.970  47.755  55.627  1.00  0.00           N  
ATOM   2275  HE  ARG   140      80.666  47.782  54.896  1.00  0.00           H  
ATOM   2276  CZ  ARG   140      79.732  48.904  56.196  1.00  0.00           C  
ATOM   2277  NH1 ARG   140      78.740  49.074  57.022  1.00  0.00           N  
ATOM   2278 HH11 ARG   140      78.177  48.265  57.243  1.00  0.00           H  
ATOM   2279 HH12 ARG   140      78.586  49.929  57.538  1.00  0.00           H  
ATOM   2280  NH2 ARG   140      80.593  49.811  56.044  1.00  0.00           N  
ATOM   2281 HH21 ARG   140      81.316  49.599  55.371  1.00  0.00           H  
ATOM   2282 HH22 ARG   140      80.486  50.736  56.437  1.00  0.00           H  
ATOM   2283  C   ARG   140      75.433  48.735  54.473  1.00  0.00           C  
ATOM   2284  O   ARG   140      75.838  49.868  54.722  1.00  0.00           O  
ATOM   2285  N   HIE   141      74.163  48.605  53.999  1.00  0.00           N  
ATOM   2286  H   HIE   141      73.809  47.682  53.791  1.00  0.00           H  
ATOM   2287  CA  HIE   141      73.142  49.752  53.933  1.00  0.00           C  
ATOM   2288  HA  HIE   141      73.606  50.728  53.788  1.00  0.00           H  
ATOM   2289  CB  HIE   141      72.194  49.641  52.652  1.00  0.00           C  
ATOM   2290  HB2 HIE   141      71.590  48.734  52.682  1.00  0.00           H  
ATOM   2291  HB3 HIE   141      71.531  50.505  52.620  1.00  0.00           H  
ATOM   2292  CG  HIE   141      72.883  49.661  51.268  1.00  0.00           C  
ATOM   2293  ND1 HIE   141      73.836  50.632  50.844  1.00  0.00           N  
ATOM   2294  CE1 HIE   141      73.951  50.526  49.528  1.00  0.00           C  
ATOM   2295  HE1 HIE   141      74.592  51.078  48.856  1.00  0.00           H  
ATOM   2296  NE2 HIE   141      73.123  49.518  49.156  1.00  0.00           N  
ATOM   2297  HE2 HIE   141      73.275  49.147  48.229  1.00  0.00           H  
ATOM   2298  CD2 HIE   141      72.447  48.882  50.220  1.00  0.00           C  
ATOM   2299  HD2 HIE   141      71.641  48.163  50.240  1.00  0.00           H  
ATOM   2300  C   HIE   141      72.436  50.007  55.305  1.00  0.00           C  
ATOM   2301  O   HIE   141      71.590  50.852  55.298  1.00  0.00           O  
ATOM   2302  N   CYS   142      72.799  49.328  56.419  1.00  0.00           N  
ATOM   2303  H   CYS   142      73.589  48.699  56.401  1.00  0.00           H  
ATOM   2304  CA  CYS   142      72.019  49.316  57.653  1.00  0.00           C  
ATOM   2305  HA  CYS   142      70.969  49.077  57.489  1.00  0.00           H  
ATOM   2306  CB  CYS   142      72.582  48.069  58.400  1.00  0.00           C  
ATOM   2307  HB2 CYS   142      72.105  47.882  59.362  1.00  0.00           H  
ATOM   2308  HB3 CYS   142      72.552  47.184  57.763  1.00  0.00           H  
ATOM   2309  SG  CYS   142      74.297  48.451  58.815  1.00  0.00           S  
ATOM   2310  HG  CYS   142      73.991  49.103  59.941  1.00  0.00           H  
ATOM   2311  C   CYS   142      72.149  50.618  58.457  1.00  0.00           C  
ATOM   2312  O   CYS   142      71.204  50.758  59.276  1.00  0.00           O  
ATOM   2313  N   ASN   143      72.937  51.657  58.288  1.00  0.00           N  
ATOM   2314  H   ASN   143      73.616  51.506  57.556  1.00  0.00           H  
ATOM   2315  CA  ASN   143      72.815  53.044  58.903  1.00  0.00           C  
ATOM   2316  HA  ASN   143      72.500  52.936  59.940  1.00  0.00           H  
ATOM   2317  CB  ASN   143      74.116  53.702  59.016  1.00  0.00           C  
ATOM   2318  HB2 ASN   143      74.457  53.962  58.014  1.00  0.00           H  
ATOM   2319  HB3 ASN   143      74.073  54.688  59.479  1.00  0.00           H  
ATOM   2320  CG  ASN   143      75.268  52.940  59.726  1.00  0.00           C  
ATOM   2321  OD1 ASN   143      74.985  52.062  60.509  1.00  0.00           O  
ATOM   2322  ND2 ASN   143      76.535  53.324  59.517  1.00  0.00           N  
ATOM   2323 HD21 ASN   143      77.181  52.995  60.221  1.00  0.00           H  
ATOM   2324 HD22 ASN   143      76.680  54.167  58.981  1.00  0.00           H  
ATOM   2325  C   ASN   143      71.772  53.950  58.198  1.00  0.00           C  
ATOM   2326  O   ASN   143      71.382  54.942  58.909  1.00  0.00           O  
ATOM   2327  N   LYS   144      71.334  53.666  56.975  1.00  0.00           N  
ATOM   2328  H   LYS   144      71.643  52.812  56.532  1.00  0.00           H  
ATOM   2329  CA  LYS   144      70.424  54.521  56.154  1.00  0.00           C  
ATOM   2330  HA  LYS   144      70.441  55.497  56.639  1.00  0.00           H  
ATOM   2331  CB  LYS   144      70.836  54.667  54.685  1.00  0.00           C  
ATOM   2332  HB2 LYS   144      70.565  53.689  54.289  1.00  0.00           H  
ATOM   2333  HB3 LYS   144      70.140  55.424  54.324  1.00  0.00           H  
ATOM   2334  CG  LYS   144      72.315  55.037  54.460  1.00  0.00           C  
ATOM   2335  HG2 LYS   144      72.435  56.017  54.923  1.00  0.00           H  
ATOM   2336  HG3 LYS   144      73.121  54.411  54.840  1.00  0.00           H  
ATOM   2337  CD  LYS   144      72.750  55.101  53.033  1.00  0.00           C  
ATOM   2338  HD2 LYS   144      72.179  55.911  52.579  1.00  0.00           H  
ATOM   2339  HD3 LYS   144      73.789  55.427  52.986  1.00  0.00           H  
ATOM   2340  CE  LYS   144      72.551  53.772  52.373  1.00  0.00           C  
ATOM   2341  HE2 LYS   144      73.104  52.995  52.900  1.00  0.00           H  
ATOM   2342  HE3 LYS   144      71.509  53.454  52.412  1.00  0.00           H  
ATOM   2343  NZ  LYS   144      73.080  53.820  50.986  1.00  0.00           N  
ATOM   2344  HZ1 LYS   144      72.652  54.471  50.343  1.00  0.00           H  
ATOM   2345  HZ2 LYS   144      74.056  54.076  50.933  1.00  0.00           H  
ATOM   2346  HZ3 LYS   144      72.951  52.904  50.581  1.00  0.00           H  
ATOM   2347  C   LYS   144      69.019  53.951  56.155  1.00  0.00           C  
ATOM   2348  O   LYS   144      68.873  52.741  56.155  1.00  0.00           O  
ATOM   2349  N   LEU   145      68.057  54.812  56.270  1.00  0.00           N  
ATOM   2350  H   LEU   145      68.289  55.788  56.390  1.00  0.00           H  
ATOM   2351  CA  LEU   145      66.614  54.477  56.307  1.00  0.00           C  
ATOM   2352  HA  LEU   145      66.489  53.429  56.577  1.00  0.00           H  
ATOM   2353  CB  LEU   145      66.134  55.271  57.612  1.00  0.00           C  
ATOM   2354  HB2 LEU   145      66.371  54.612  58.447  1.00  0.00           H  
ATOM   2355  HB3 LEU   145      66.711  56.191  57.703  1.00  0.00           H  
ATOM   2356  CG  LEU   145      64.646  55.504  57.722  1.00  0.00           C  
ATOM   2357  HG  LEU   145      64.031  54.648  57.445  1.00  0.00           H  
ATOM   2358  CD1 LEU   145      64.388  55.889  59.228  1.00  0.00           C  
ATOM   2359 HD11 LEU   145      63.323  55.794  59.442  1.00  0.00           H  
ATOM   2360 HD12 LEU   145      64.917  55.281  59.961  1.00  0.00           H  
ATOM   2361 HD13 LEU   145      64.716  56.914  59.403  1.00  0.00           H  
ATOM   2362  CD2 LEU   145      64.193  56.748  56.994  1.00  0.00           C  
ATOM   2363 HD21 LEU   145      63.121  56.919  57.088  1.00  0.00           H  
ATOM   2364 HD22 LEU   145      64.733  57.625  57.350  1.00  0.00           H  
ATOM   2365 HD23 LEU   145      64.240  56.625  55.912  1.00  0.00           H  
ATOM   2366  C   LEU   145      65.862  54.641  54.994  1.00  0.00           C  
ATOM   2367  O   LEU   145      66.128  55.587  54.261  1.00  0.00           O  
ATOM   2368  N   PHE   146      64.771  53.889  54.805  1.00  0.00           N  
ATOM   2369  H   PHE   146      64.615  53.162  55.489  1.00  0.00           H  
ATOM   2370  CA  PHE   146      64.056  53.690  53.507  1.00  0.00           C  
ATOM   2371  HA  PHE   146      64.277  54.586  52.927  1.00  0.00           H  
ATOM   2372  CB  PHE   146      64.410  52.258  52.888  1.00  0.00           C  
ATOM   2373  HB2 PHE   146      64.306  51.461  53.625  1.00  0.00           H  
ATOM   2374  HB3 PHE   146      63.787  52.124  52.003  1.00  0.00           H  
ATOM   2375  CG  PHE   146      65.835  52.100  52.393  1.00  0.00           C  
ATOM   2376  CD1 PHE   146      66.918  52.010  53.271  1.00  0.00           C  
ATOM   2377  HD1 PHE   146      66.827  51.869  54.338  1.00  0.00           H  
ATOM   2378  CE1 PHE   146      68.200  51.870  52.806  1.00  0.00           C  
ATOM   2379  HE1 PHE   146      69.051  51.845  53.471  1.00  0.00           H  
ATOM   2380  CZ  PHE   146      68.435  51.799  51.430  1.00  0.00           C  
ATOM   2381  HZ  PHE   146      69.411  51.639  50.996  1.00  0.00           H  
ATOM   2382  CE2 PHE   146      67.411  52.023  50.527  1.00  0.00           C  
ATOM   2383  HE2 PHE   146      67.732  52.125  49.501  1.00  0.00           H  
ATOM   2384  CD2 PHE   146      66.054  51.997  50.958  1.00  0.00           C  
ATOM   2385  HD2 PHE   146      65.207  52.019  50.288  1.00  0.00           H  
ATOM   2386  C   PHE   146      62.542  53.899  53.698  1.00  0.00           C  
ATOM   2387  O   PHE   146      62.029  53.823  54.846  1.00  0.00           O  
ATOM   2388  N   LEU   147      61.802  54.267  52.640  1.00  0.00           N  
ATOM   2389  H   LEU   147      62.241  54.132  51.741  1.00  0.00           H  
ATOM   2390  CA  LEU   147      60.390  54.618  52.612  1.00  0.00           C  
ATOM   2391  HA  LEU   147      60.040  54.022  53.455  1.00  0.00           H  
ATOM   2392  CB  LEU   147      60.086  56.013  52.803  1.00  0.00           C  
ATOM   2393  HB2 LEU   147      60.271  56.201  53.860  1.00  0.00           H  
ATOM   2394  HB3 LEU   147      60.785  56.676  52.293  1.00  0.00           H  
ATOM   2395  CG  LEU   147      58.633  56.410  52.553  1.00  0.00           C  
ATOM   2396  HG  LEU   147      58.357  56.106  51.543  1.00  0.00           H  
ATOM   2397  CD1 LEU   147      57.688  55.795  53.591  1.00  0.00           C  
ATOM   2398 HD11 LEU   147      58.013  55.876  54.628  1.00  0.00           H  
ATOM   2399 HD12 LEU   147      56.749  56.344  53.522  1.00  0.00           H  
ATOM   2400 HD13 LEU   147      57.618  54.729  53.376  1.00  0.00           H  
ATOM   2401  CD2 LEU   147      58.599  58.015  52.611  1.00  0.00           C  
ATOM   2402 HD21 LEU   147      59.140  58.591  51.860  1.00  0.00           H  
ATOM   2403 HD22 LEU   147      57.528  58.204  52.537  1.00  0.00           H  
ATOM   2404 HD23 LEU   147      58.933  58.373  53.585  1.00  0.00           H  
ATOM   2405  C   LEU   147      59.824  54.039  51.362  1.00  0.00           C  
ATOM   2406  O   LEU   147      60.232  54.362  50.224  1.00  0.00           O  
ATOM   2407  N   ILE   148      58.819  53.215  51.586  1.00  0.00           N  
ATOM   2408  H   ILE   148      58.528  53.132  52.549  1.00  0.00           H  
ATOM   2409  CA  ILE   148      58.084  52.323  50.679  1.00  0.00           C  
ATOM   2410  HA  ILE   148      58.319  52.721  49.692  1.00  0.00           H  
ATOM   2411  CB  ILE   148      58.537  50.787  50.670  1.00  0.00           C  
ATOM   2412  HB  ILE   148      57.904  50.320  49.916  1.00  0.00           H  
ATOM   2413  CG2 ILE   148      59.873  50.681  49.989  1.00  0.00           C  
ATOM   2414 HG21 ILE   148      59.800  51.031  48.959  1.00  0.00           H  
ATOM   2415 HG22 ILE   148      60.584  51.381  50.428  1.00  0.00           H  
ATOM   2416 HG23 ILE   148      60.280  49.670  49.999  1.00  0.00           H  
ATOM   2417  CG1 ILE   148      58.501  50.041  51.990  1.00  0.00           C  
ATOM   2418 HG12 ILE   148      59.435  50.227  52.521  1.00  0.00           H  
ATOM   2419 HG13 ILE   148      57.699  50.446  52.609  1.00  0.00           H  
ATOM   2420  CD1 ILE   148      58.137  48.577  51.894  1.00  0.00           C  
ATOM   2421 HD11 ILE   148      58.962  47.951  51.554  1.00  0.00           H  
ATOM   2422 HD12 ILE   148      57.914  48.263  52.914  1.00  0.00           H  
ATOM   2423 HD13 ILE   148      57.258  48.543  51.249  1.00  0.00           H  
ATOM   2424  C   ILE   148      56.486  52.392  50.781  1.00  0.00           C  
ATOM   2425  O   ILE   148      56.051  53.118  51.657  1.00  0.00           O  
ATOM   2426  N   ASP   149      55.759  51.629  49.955  1.00  0.00           N  
ATOM   2427  H   ASP   149      56.233  51.007  49.316  1.00  0.00           H  
ATOM   2428  CA  ASP   149      54.289  51.513  50.027  1.00  0.00           C  
ATOM   2429  HA  ASP   149      53.958  51.032  49.107  1.00  0.00           H  
ATOM   2430  CB  ASP   149      53.960  50.559  51.133  1.00  0.00           C  
ATOM   2431  HB2 ASP   149      54.677  49.738  51.132  1.00  0.00           H  
ATOM   2432  HB3 ASP   149      54.102  51.064  52.089  1.00  0.00           H  
ATOM   2433  CG  ASP   149      52.626  49.884  51.050  1.00  0.00           C  
ATOM   2434  OD1 ASP   149      52.250  49.342  52.129  1.00  0.00           O  
ATOM   2435  OD2 ASP   149      52.041  49.865  49.961  1.00  0.00           O  
ATOM   2436  C   ASP   149      53.396  52.853  50.049  1.00  0.00           C  
ATOM   2437  O   ASP   149      52.898  53.368  51.057  1.00  0.00           O  
ATOM   2438  N   PHE   150      53.334  53.367  48.828  1.00  0.00           N  
ATOM   2439  H   PHE   150      53.771  52.770  48.140  1.00  0.00           H  
ATOM   2440  CA  PHE   150      52.663  54.610  48.279  1.00  0.00           C  
ATOM   2441  HA  PHE   150      52.670  55.414  49.015  1.00  0.00           H  
ATOM   2442  CB  PHE   150      53.428  55.178  47.025  1.00  0.00           C  
ATOM   2443  HB2 PHE   150      53.313  54.541  46.148  1.00  0.00           H  
ATOM   2444  HB3 PHE   150      53.055  56.161  46.737  1.00  0.00           H  
ATOM   2445  CG  PHE   150      54.955  55.309  47.227  1.00  0.00           C  
ATOM   2446  CD1 PHE   150      55.855  54.352  46.766  1.00  0.00           C  
ATOM   2447  HD1 PHE   150      55.640  53.518  46.115  1.00  0.00           H  
ATOM   2448  CE1 PHE   150      57.212  54.490  47.163  1.00  0.00           C  
ATOM   2449  HE1 PHE   150      57.906  53.750  46.791  1.00  0.00           H  
ATOM   2450  CZ  PHE   150      57.637  55.579  47.934  1.00  0.00           C  
ATOM   2451  HZ  PHE   150      58.665  55.612  48.262  1.00  0.00           H  
ATOM   2452  CE2 PHE   150      56.689  56.529  48.371  1.00  0.00           C  
ATOM   2453  HE2 PHE   150      57.008  57.396  48.930  1.00  0.00           H  
ATOM   2454  CD2 PHE   150      55.322  56.370  48.024  1.00  0.00           C  
ATOM   2455  HD2 PHE   150      54.585  57.114  48.288  1.00  0.00           H  
ATOM   2456  C   PHE   150      51.116  54.434  48.014  1.00  0.00           C  
ATOM   2457  O   PHE   150      50.533  54.888  47.025  1.00  0.00           O  
ATOM   2458  N   GLY   151      50.435  53.549  48.866  1.00  0.00           N  
ATOM   2459  H   GLY   151      50.945  53.221  49.673  1.00  0.00           H  
ATOM   2460  CA  GLY   151      49.190  52.869  48.603  1.00  0.00           C  
ATOM   2461  HA2 GLY   151      49.397  52.357  47.663  1.00  0.00           H  
ATOM   2462  HA3 GLY   151      49.112  52.236  49.486  1.00  0.00           H  
ATOM   2463  C   GLY   151      47.956  53.712  48.564  1.00  0.00           C  
ATOM   2464  O   GLY   151      46.864  53.263  48.185  1.00  0.00           O  
ATOM   2465  N   LEU   152      48.152  54.997  48.977  1.00  0.00           N  
ATOM   2466  H   LEU   152      49.039  55.220  49.406  1.00  0.00           H  
ATOM   2467  CA  LEU   152      47.132  56.039  49.063  1.00  0.00           C  
ATOM   2468  HA  LEU   152      46.378  55.945  48.282  1.00  0.00           H  
ATOM   2469  CB  LEU   152      46.460  56.135  50.442  1.00  0.00           C  
ATOM   2470  HB2 LEU   152      47.144  56.429  51.238  1.00  0.00           H  
ATOM   2471  HB3 LEU   152      45.673  56.882  50.331  1.00  0.00           H  
ATOM   2472  CG  LEU   152      45.593  54.839  50.691  1.00  0.00           C  
ATOM   2473  HG  LEU   152      46.290  54.004  50.621  1.00  0.00           H  
ATOM   2474  CD1 LEU   152      45.022  54.828  52.111  1.00  0.00           C  
ATOM   2475 HD11 LEU   152      45.863  54.778  52.803  1.00  0.00           H  
ATOM   2476 HD12 LEU   152      44.518  55.730  52.457  1.00  0.00           H  
ATOM   2477 HD13 LEU   152      44.381  53.960  52.265  1.00  0.00           H  
ATOM   2478  CD2 LEU   152      44.304  54.574  49.931  1.00  0.00           C  
ATOM   2479 HD21 LEU   152      43.674  55.460  50.022  1.00  0.00           H  
ATOM   2480 HD22 LEU   152      44.623  54.427  48.900  1.00  0.00           H  
ATOM   2481 HD23 LEU   152      43.657  53.776  50.295  1.00  0.00           H  
ATOM   2482  C   LEU   152      47.931  57.327  48.747  1.00  0.00           C  
ATOM   2483  O   LEU   152      47.575  58.413  49.214  1.00  0.00           O  
ATOM   2484  N   ALA   153      48.941  57.231  47.875  1.00  0.00           N  
ATOM   2485  H   ALA   153      49.046  56.343  47.405  1.00  0.00           H  
ATOM   2486  CA  ALA   153      49.610  58.480  47.412  1.00  0.00           C  
ATOM   2487  HA  ALA   153      49.920  59.046  48.290  1.00  0.00           H  
ATOM   2488  CB  ALA   153      50.916  58.150  46.658  1.00  0.00           C  
ATOM   2489  HB1 ALA   153      50.811  57.295  45.991  1.00  0.00           H  
ATOM   2490  HB2 ALA   153      51.222  59.001  46.049  1.00  0.00           H  
ATOM   2491  HB3 ALA   153      51.811  58.037  47.269  1.00  0.00           H  
ATOM   2492  C   ALA   153      48.740  59.421  46.522  1.00  0.00           C  
ATOM   2493  O   ALA   153      47.837  58.975  45.827  1.00  0.00           O  
ATOM   2494  N   LYS   154      49.133  60.711  46.599  1.00  0.00           N  
ATOM   2495  H   LYS   154      49.980  60.998  47.067  1.00  0.00           H  
ATOM   2496  CA  LYS   154      48.531  61.639  45.590  1.00  0.00           C  
ATOM   2497  HA  LYS   154      48.208  61.026  44.749  1.00  0.00           H  
ATOM   2498  CB  LYS   154      47.314  62.392  46.162  1.00  0.00           C  
ATOM   2499  HB2 LYS   154      46.729  61.697  46.764  1.00  0.00           H  
ATOM   2500  HB3 LYS   154      47.732  63.200  46.763  1.00  0.00           H  
ATOM   2501  CG  LYS   154      46.270  62.978  45.051  1.00  0.00           C  
ATOM   2502  HG2 LYS   154      46.511  63.994  44.740  1.00  0.00           H  
ATOM   2503  HG3 LYS   154      46.310  62.380  44.140  1.00  0.00           H  
ATOM   2504  CD  LYS   154      44.839  63.048  45.533  1.00  0.00           C  
ATOM   2505  HD2 LYS   154      44.451  62.057  45.769  1.00  0.00           H  
ATOM   2506  HD3 LYS   154      44.823  63.629  46.455  1.00  0.00           H  
ATOM   2507  CE  LYS   154      44.107  63.837  44.414  1.00  0.00           C  
ATOM   2508  HE2 LYS   154      44.413  64.882  44.464  1.00  0.00           H  
ATOM   2509  HE3 LYS   154      44.359  63.441  43.430  1.00  0.00           H  
ATOM   2510  NZ  LYS   154      42.658  63.944  44.595  1.00  0.00           N  
ATOM   2511  HZ1 LYS   154      42.240  64.515  43.874  1.00  0.00           H  
ATOM   2512  HZ2 LYS   154      42.221  63.038  44.507  1.00  0.00           H  
ATOM   2513  HZ3 LYS   154      42.468  64.274  45.531  1.00  0.00           H  
ATOM   2514  C   LYS   154      49.517  62.696  44.963  1.00  0.00           C  
ATOM   2515  O   LYS   154      50.446  63.095  45.708  1.00  0.00           O  
ATOM   2516  N   LYS   155      49.378  63.186  43.698  1.00  0.00           N  
ATOM   2517  H   LYS   155      48.616  62.768  43.183  1.00  0.00           H  
ATOM   2518  CA  LYS   155      50.134  64.297  43.069  1.00  0.00           C  
ATOM   2519  HA  LYS   155      51.143  64.232  43.478  1.00  0.00           H  
ATOM   2520  CB  LYS   155      50.218  64.221  41.510  1.00  0.00           C  
ATOM   2521  HB2 LYS   155      50.638  63.243  41.277  1.00  0.00           H  
ATOM   2522  HB3 LYS   155      49.322  64.327  40.899  1.00  0.00           H  
ATOM   2523  CG  LYS   155      51.279  65.264  40.885  1.00  0.00           C  
ATOM   2524  HG2 LYS   155      51.024  66.304  41.088  1.00  0.00           H  
ATOM   2525  HG3 LYS   155      52.249  65.101  41.355  1.00  0.00           H  
ATOM   2526  CD  LYS   155      51.455  65.063  39.368  1.00  0.00           C  
ATOM   2527  HD2 LYS   155      51.676  64.024  39.123  1.00  0.00           H  
ATOM   2528  HD3 LYS   155      50.506  65.293  38.885  1.00  0.00           H  
ATOM   2529  CE  LYS   155      52.633  65.934  38.831  1.00  0.00           C  
ATOM   2530  HE2 LYS   155      52.747  66.918  39.285  1.00  0.00           H  
ATOM   2531  HE3 LYS   155      53.548  65.445  39.164  1.00  0.00           H  
ATOM   2532  NZ  LYS   155      52.636  66.151  37.352  1.00  0.00           N  
ATOM   2533  HZ1 LYS   155      53.577  66.426  37.110  1.00  0.00           H  
ATOM   2534  HZ2 LYS   155      52.439  65.278  36.884  1.00  0.00           H  
ATOM   2535  HZ3 LYS   155      51.865  66.728  37.049  1.00  0.00           H  
ATOM   2536  C   LYS   155      49.598  65.618  43.557  1.00  0.00           C  
ATOM   2537  O   LYS   155      48.459  65.960  43.293  1.00  0.00           O  
ATOM   2538  N   TYR   156      50.269  66.320  44.502  1.00  0.00           N  
ATOM   2539  H   TYR   156      51.232  66.090  44.704  1.00  0.00           H  
ATOM   2540  CA  TYR   156      49.748  67.566  45.049  1.00  0.00           C  
ATOM   2541  HA  TYR   156      48.691  67.499  45.306  1.00  0.00           H  
ATOM   2542  CB  TYR   156      50.408  67.836  46.435  1.00  0.00           C  
ATOM   2543  HB2 TYR   156      49.750  68.525  46.965  1.00  0.00           H  
ATOM   2544  HB3 TYR   156      50.419  66.909  47.008  1.00  0.00           H  
ATOM   2545  CG  TYR   156      51.790  68.342  46.235  1.00  0.00           C  
ATOM   2546  CD1 TYR   156      52.070  69.732  46.131  1.00  0.00           C  
ATOM   2547  HD1 TYR   156      51.182  70.304  45.908  1.00  0.00           H  
ATOM   2548  CE1 TYR   156      53.330  70.234  46.355  1.00  0.00           C  
ATOM   2549  HE1 TYR   156      53.566  71.284  46.256  1.00  0.00           H  
ATOM   2550  CZ  TYR   156      54.439  69.371  46.617  1.00  0.00           C  
ATOM   2551  OH  TYR   156      55.706  69.790  46.584  1.00  0.00           O  
ATOM   2552  HH  TYR   156      56.305  69.044  46.507  1.00  0.00           H  
ATOM   2553  CE2 TYR   156      54.176  67.945  46.782  1.00  0.00           C  
ATOM   2554  HE2 TYR   156      55.002  67.320  47.089  1.00  0.00           H  
ATOM   2555  CD2 TYR   156      52.891  67.512  46.534  1.00  0.00           C  
ATOM   2556  HD2 TYR   156      52.622  66.467  46.568  1.00  0.00           H  
ATOM   2557  C   TYR   156      49.945  68.787  44.053  1.00  0.00           C  
ATOM   2558  O   TYR   156      49.053  69.669  44.101  1.00  0.00           O  
ATOM   2559  N   ARG   157      50.912  68.792  43.110  1.00  0.00           N  
ATOM   2560  H   ARG   157      51.585  68.039  43.137  1.00  0.00           H  
ATOM   2561  CA  ARG   157      51.255  69.959  42.299  1.00  0.00           C  
ATOM   2562  HA  ARG   157      50.320  70.514  42.218  1.00  0.00           H  
ATOM   2563  CB  ARG   157      52.334  70.800  43.079  1.00  0.00           C  
ATOM   2564  HB2 ARG   157      51.943  71.277  43.978  1.00  0.00           H  
ATOM   2565  HB3 ARG   157      53.176  70.187  43.400  1.00  0.00           H  
ATOM   2566  CG  ARG   157      52.948  71.909  42.233  1.00  0.00           C  
ATOM   2567  HG2 ARG   157      53.511  71.445  41.424  1.00  0.00           H  
ATOM   2568  HG3 ARG   157      52.121  72.555  41.935  1.00  0.00           H  
ATOM   2569  CD  ARG   157      53.970  72.688  43.085  1.00  0.00           C  
ATOM   2570  HD2 ARG   157      54.140  73.641  42.583  1.00  0.00           H  
ATOM   2571  HD3 ARG   157      53.471  72.834  44.042  1.00  0.00           H  
ATOM   2572  NE  ARG   157      55.161  71.863  43.247  1.00  0.00           N  
ATOM   2573  HE  ARG   157      55.398  71.251  42.479  1.00  0.00           H  
ATOM   2574  CZ  ARG   157      56.184  72.235  44.034  1.00  0.00           C  
ATOM   2575  NH1 ARG   157      56.079  73.198  44.929  1.00  0.00           N  
ATOM   2576 HH11 ARG   157      55.169  73.625  45.025  1.00  0.00           H  
ATOM   2577 HH12 ARG   157      56.751  73.405  45.654  1.00  0.00           H  
ATOM   2578  NH2 ARG   157      57.268  71.570  43.990  1.00  0.00           N  
ATOM   2579 HH21 ARG   157      57.507  70.879  43.293  1.00  0.00           H  
ATOM   2580 HH22 ARG   157      57.982  71.703  44.692  1.00  0.00           H  
ATOM   2581  C   ARG   157      51.509  69.656  40.810  1.00  0.00           C  
ATOM   2582  O   ARG   157      52.129  68.693  40.482  1.00  0.00           O  
ATOM   2583  N   ASP   158      51.154  70.614  39.942  1.00  0.00           N  
ATOM   2584  H   ASP   158      50.584  71.377  40.276  1.00  0.00           H  
ATOM   2585  CA  ASP   158      51.478  70.565  38.539  1.00  0.00           C  
ATOM   2586  HA  ASP   158      51.371  69.534  38.203  1.00  0.00           H  
ATOM   2587  CB  ASP   158      50.448  71.443  37.842  1.00  0.00           C  
ATOM   2588  HB2 ASP   158      49.459  70.995  37.936  1.00  0.00           H  
ATOM   2589  HB3 ASP   158      50.583  72.448  38.241  1.00  0.00           H  
ATOM   2590  CG  ASP   158      50.654  71.594  36.300  1.00  0.00           C  
ATOM   2591  OD1 ASP   158      51.038  70.586  35.636  1.00  0.00           O  
ATOM   2592  OD2 ASP   158      50.657  72.780  35.866  1.00  0.00           O  
ATOM   2593  C   ASP   158      52.884  71.019  38.255  1.00  0.00           C  
ATOM   2594  O   ASP   158      53.240  72.140  38.528  1.00  0.00           O  
ATOM   2595  N   ASN   159      53.627  70.235  37.447  1.00  0.00           N  
ATOM   2596  H   ASN   159      53.224  69.385  37.080  1.00  0.00           H  
ATOM   2597  CA  ASN   159      54.976  70.672  37.046  1.00  0.00           C  
ATOM   2598  HA  ASN   159      55.432  71.113  37.933  1.00  0.00           H  
ATOM   2599  CB  ASN   159      55.895  69.511  36.578  1.00  0.00           C  
ATOM   2600  HB2 ASN   159      55.662  69.233  35.551  1.00  0.00           H  
ATOM   2601  HB3 ASN   159      56.923  69.837  36.416  1.00  0.00           H  
ATOM   2602  CG  ASN   159      55.862  68.274  37.454  1.00  0.00           C  
ATOM   2603  OD1 ASN   159      55.093  67.336  37.352  1.00  0.00           O  
ATOM   2604  ND2 ASN   159      56.656  68.320  38.489  1.00  0.00           N  
ATOM   2605 HD21 ASN   159      56.729  67.474  39.036  1.00  0.00           H  
ATOM   2606 HD22 ASN   159      57.413  68.984  38.418  1.00  0.00           H  
ATOM   2607  C   ASN   159      55.034  71.671  35.916  1.00  0.00           C  
ATOM   2608  O   ASN   159      56.023  72.372  35.868  1.00  0.00           O  
ATOM   2609  N   ARG   160      53.955  71.948  35.140  1.00  0.00           N  
ATOM   2610  H   ARG   160      53.147  71.367  35.313  1.00  0.00           H  
ATOM   2611  CA  ARG   160      53.889  73.063  34.094  1.00  0.00           C  
ATOM   2612  HA  ARG   160      54.863  73.116  33.608  1.00  0.00           H  
ATOM   2613  CB  ARG   160      52.641  72.898  33.106  1.00  0.00           C  
ATOM   2614  HB2 ARG   160      51.681  72.820  33.616  1.00  0.00           H  
ATOM   2615  HB3 ARG   160      52.821  73.757  32.459  1.00  0.00           H  
ATOM   2616  CG  ARG   160      52.733  71.618  32.246  1.00  0.00           C  
ATOM   2617  HG2 ARG   160      53.317  71.877  31.362  1.00  0.00           H  
ATOM   2618  HG3 ARG   160      53.253  70.810  32.760  1.00  0.00           H  
ATOM   2619  CD  ARG   160      51.487  70.983  31.629  1.00  0.00           C  
ATOM   2620  HD2 ARG   160      50.874  71.742  31.143  1.00  0.00           H  
ATOM   2621  HD3 ARG   160      51.709  70.295  30.812  1.00  0.00           H  
ATOM   2622  NE  ARG   160      50.623  70.327  32.618  1.00  0.00           N  
ATOM   2623  HE  ARG   160      50.624  70.669  33.568  1.00  0.00           H  
ATOM   2624  CZ  ARG   160      49.693  69.388  32.357  1.00  0.00           C  
ATOM   2625  NH1 ARG   160      49.366  69.103  31.144  1.00  0.00           N  
ATOM   2626 HH11 ARG   160      49.570  69.733  30.382  1.00  0.00           H  
ATOM   2627 HH12 ARG   160      48.787  68.301  30.939  1.00  0.00           H  
ATOM   2628  NH2 ARG   160      49.115  68.689  33.246  1.00  0.00           N  
ATOM   2629 HH21 ARG   160      49.243  69.007  34.196  1.00  0.00           H  
ATOM   2630 HH22 ARG   160      48.321  68.124  32.983  1.00  0.00           H  
ATOM   2631  C   ARG   160      53.784  74.437  34.733  1.00  0.00           C  
ATOM   2632  O   ARG   160      54.407  75.371  34.299  1.00  0.00           O  
ATOM   2633  N   THR   161      53.029  74.584  35.856  1.00  0.00           N  
ATOM   2634  H   THR   161      52.501  73.775  36.151  1.00  0.00           H  
ATOM   2635  CA  THR   161      52.485  75.937  36.301  1.00  0.00           C  
ATOM   2636  HA  THR   161      53.193  76.637  35.858  1.00  0.00           H  
ATOM   2637  CB  THR   161      51.067  76.193  35.696  1.00  0.00           C  
ATOM   2638  HB  THR   161      50.751  77.182  36.029  1.00  0.00           H  
ATOM   2639  CG2 THR   161      51.101  76.207  34.123  1.00  0.00           C  
ATOM   2640 HG21 THR   161      50.246  76.740  33.708  1.00  0.00           H  
ATOM   2641 HG22 THR   161      52.000  76.725  33.786  1.00  0.00           H  
ATOM   2642 HG23 THR   161      51.092  75.203  33.698  1.00  0.00           H  
ATOM   2643  OG1 THR   161      50.052  75.320  36.186  1.00  0.00           O  
ATOM   2644  HG1 THR   161      50.338  74.440  35.931  1.00  0.00           H  
ATOM   2645  C   THR   161      52.503  76.145  37.837  1.00  0.00           C  
ATOM   2646  O   THR   161      51.958  77.106  38.302  1.00  0.00           O  
ATOM   2647  N   ARG   162      52.937  75.202  38.639  1.00  0.00           N  
ATOM   2648  H   ARG   162      53.448  74.415  38.267  1.00  0.00           H  
ATOM   2649  CA  ARG   162      52.891  75.239  40.131  1.00  0.00           C  
ATOM   2650  HA  ARG   162      53.133  74.217  40.424  1.00  0.00           H  
ATOM   2651  CB  ARG   162      53.966  76.197  40.697  1.00  0.00           C  
ATOM   2652  HB2 ARG   162      53.793  77.202  40.314  1.00  0.00           H  
ATOM   2653  HB3 ARG   162      53.870  76.274  41.780  1.00  0.00           H  
ATOM   2654  CG  ARG   162      55.402  75.530  40.386  1.00  0.00           C  
ATOM   2655  HG2 ARG   162      55.709  74.726  41.056  1.00  0.00           H  
ATOM   2656  HG3 ARG   162      55.374  75.315  39.318  1.00  0.00           H  
ATOM   2657  CD  ARG   162      56.510  76.580  40.585  1.00  0.00           C  
ATOM   2658  HD2 ARG   162      57.437  76.189  40.165  1.00  0.00           H  
ATOM   2659  HD3 ARG   162      56.182  77.495  40.092  1.00  0.00           H  
ATOM   2660  NE  ARG   162      56.802  77.022  41.979  1.00  0.00           N  
ATOM   2661  HE  ARG   162      56.285  76.733  42.797  1.00  0.00           H  
ATOM   2662  CZ  ARG   162      57.761  77.934  42.189  1.00  0.00           C  
ATOM   2663  NH1 ARG   162      58.249  78.765  41.320  1.00  0.00           N  
ATOM   2664 HH11 ARG   162      57.980  78.719  40.347  1.00  0.00           H  
ATOM   2665 HH12 ARG   162      58.734  79.601  41.614  1.00  0.00           H  
ATOM   2666  NH2 ARG   162      58.175  78.101  43.429  1.00  0.00           N  
ATOM   2667 HH21 ARG   162      57.627  77.520  44.047  1.00  0.00           H  
ATOM   2668 HH22 ARG   162      58.847  78.825  43.638  1.00  0.00           H  
ATOM   2669  C   ARG   162      51.447  75.439  40.731  1.00  0.00           C  
ATOM   2670  O   ARG   162      51.371  75.906  41.895  1.00  0.00           O  
ATOM   2671  N   GLN   163      50.319  75.103  40.022  1.00  0.00           N  
ATOM   2672  H   GLN   163      50.439  74.966  39.028  1.00  0.00           H  
ATOM   2673  CA  GLN   163      48.996  75.031  40.523  1.00  0.00           C  
ATOM   2674  HA  GLN   163      48.698  75.955  41.018  1.00  0.00           H  
ATOM   2675  CB  GLN   163      48.121  74.856  39.240  1.00  0.00           C  
ATOM   2676  HB2 GLN   163      48.273  75.755  38.643  1.00  0.00           H  
ATOM   2677  HB3 GLN   163      48.429  73.986  38.660  1.00  0.00           H  
ATOM   2678  CG  GLN   163      46.559  74.773  39.656  1.00  0.00           C  
ATOM   2679  HG2 GLN   163      46.039  74.619  38.711  1.00  0.00           H  
ATOM   2680  HG3 GLN   163      46.368  73.846  40.196  1.00  0.00           H  
ATOM   2681  CD  GLN   163      46.064  76.038  40.462  1.00  0.00           C  
ATOM   2682  OE1 GLN   163      46.537  77.181  40.289  1.00  0.00           O  
ATOM   2683  NE2 GLN   163      45.242  75.797  41.468  1.00  0.00           N  
ATOM   2684 HE21 GLN   163      44.975  76.564  42.068  1.00  0.00           H  
ATOM   2685 HE22 GLN   163      44.811  74.899  41.637  1.00  0.00           H  
ATOM   2686  C   GLN   163      48.782  73.827  41.547  1.00  0.00           C  
ATOM   2687  O   GLN   163      49.366  72.779  41.291  1.00  0.00           O  
ATOM   2688  N   HIE   164      48.050  74.007  42.628  1.00  0.00           N  
ATOM   2689  H   HIE   164      47.607  74.903  42.769  1.00  0.00           H  
ATOM   2690  CA  HIE   164      47.823  72.965  43.696  1.00  0.00           C  
ATOM   2691  HA  HIE   164      48.593  72.199  43.602  1.00  0.00           H  
ATOM   2692  CB  HIE   164      48.010  73.566  45.027  1.00  0.00           C  
ATOM   2693  HB2 HIE   164      48.820  74.291  45.101  1.00  0.00           H  
ATOM   2694  HB3 HIE   164      47.057  74.085  45.125  1.00  0.00           H  
ATOM   2695  CG  HIE   164      48.041  72.506  46.107  1.00  0.00           C  
ATOM   2696  ND1 HIE   164      49.190  71.911  46.626  1.00  0.00           N  
ATOM   2697  CE1 HIE   164      48.762  71.196  47.695  1.00  0.00           C  
ATOM   2698  HE1 HIE   164      49.428  70.614  48.315  1.00  0.00           H  
ATOM   2699  NE2 HIE   164      47.477  71.413  47.944  1.00  0.00           N  
ATOM   2700  HE2 HIE   164      46.914  71.127  48.732  1.00  0.00           H  
ATOM   2701  CD2 HIE   164      47.010  72.209  46.917  1.00  0.00           C  
ATOM   2702  HD2 HIE   164      46.030  72.636  46.763  1.00  0.00           H  
ATOM   2703  C   HIE   164      46.454  72.304  43.561  1.00  0.00           C  
ATOM   2704  O   HIE   164      45.455  72.955  43.131  1.00  0.00           O  
ATOM   2705  N   ILE   165      46.284  71.006  43.997  1.00  0.00           N  
ATOM   2706  H   ILE   165      47.117  70.453  44.138  1.00  0.00           H  
ATOM   2707  CA  ILE   165      44.959  70.400  43.998  1.00  0.00           C  
ATOM   2708  HA  ILE   165      44.749  70.206  42.946  1.00  0.00           H  
ATOM   2709  CB  ILE   165      45.134  68.947  44.533  1.00  0.00           C  
ATOM   2710  HB  ILE   165      44.170  68.444  44.615  1.00  0.00           H  
ATOM   2711  CG2 ILE   165      45.894  68.022  43.621  1.00  0.00           C  
ATOM   2712 HG21 ILE   165      46.934  68.347  43.605  1.00  0.00           H  
ATOM   2713 HG22 ILE   165      45.927  66.993  43.979  1.00  0.00           H  
ATOM   2714 HG23 ILE   165      45.602  68.124  42.575  1.00  0.00           H  
ATOM   2715  CG1 ILE   165      45.722  68.839  45.986  1.00  0.00           C  
ATOM   2716 HG12 ILE   165      46.802  68.781  45.854  1.00  0.00           H  
ATOM   2717 HG13 ILE   165      45.524  69.821  46.418  1.00  0.00           H  
ATOM   2718  CD1 ILE   165      45.321  67.653  46.845  1.00  0.00           C  
ATOM   2719 HD11 ILE   165      45.709  67.605  47.862  1.00  0.00           H  
ATOM   2720 HD12 ILE   165      44.250  67.688  47.040  1.00  0.00           H  
ATOM   2721 HD13 ILE   165      45.573  66.752  46.285  1.00  0.00           H  
ATOM   2722  C   ILE   165      43.753  71.028  44.684  1.00  0.00           C  
ATOM   2723  O   ILE   165      43.955  71.869  45.566  1.00  0.00           O  
ATOM   2724  N   PRO   166      42.517  70.715  44.247  1.00  0.00           N  
ATOM   2725  CD  PRO   166      42.080  69.842  43.129  1.00  0.00           C  
ATOM   2726  HD2 PRO   166      42.135  68.790  43.407  1.00  0.00           H  
ATOM   2727  HD3 PRO   166      42.659  70.009  42.221  1.00  0.00           H  
ATOM   2728  CG  PRO   166      40.604  70.145  42.996  1.00  0.00           C  
ATOM   2729  HG2 PRO   166      40.080  69.241  43.306  1.00  0.00           H  
ATOM   2730  HG3 PRO   166      40.332  70.204  41.942  1.00  0.00           H  
ATOM   2731  CB  PRO   166      40.358  71.462  43.751  1.00  0.00           C  
ATOM   2732  HB2 PRO   166      39.332  71.384  44.110  1.00  0.00           H  
ATOM   2733  HB3 PRO   166      40.622  72.250  43.045  1.00  0.00           H  
ATOM   2734  CA  PRO   166      41.364  71.423  44.860  1.00  0.00           C  
ATOM   2735  HA  PRO   166      41.669  72.462  44.984  1.00  0.00           H  
ATOM   2736  C   PRO   166      40.932  70.900  46.214  1.00  0.00           C  
ATOM   2737  O   PRO   166      41.049  69.708  46.490  1.00  0.00           O  
ATOM   2738  N   TYR   167      40.337  71.754  47.027  1.00  0.00           N  
ATOM   2739  H   TYR   167      40.286  72.673  46.610  1.00  0.00           H  
ATOM   2740  CA  TYR   167      39.970  71.617  48.428  1.00  0.00           C  
ATOM   2741  HA  TYR   167      40.727  70.964  48.864  1.00  0.00           H  
ATOM   2742  CB  TYR   167      39.995  73.009  49.129  1.00  0.00           C  
ATOM   2743  HB2 TYR   167      40.941  73.540  49.016  1.00  0.00           H  
ATOM   2744  HB3 TYR   167      39.182  73.552  48.648  1.00  0.00           H  
ATOM   2745  CG  TYR   167      39.734  73.080  50.640  1.00  0.00           C  
ATOM   2746  CD1 TYR   167      40.808  72.955  51.561  1.00  0.00           C  
ATOM   2747  HD1 TYR   167      41.824  72.876  51.204  1.00  0.00           H  
ATOM   2748  CE1 TYR   167      40.568  73.063  52.935  1.00  0.00           C  
ATOM   2749  HE1 TYR   167      41.320  72.995  53.707  1.00  0.00           H  
ATOM   2750  CZ  TYR   167      39.280  73.307  53.399  1.00  0.00           C  
ATOM   2751  OH  TYR   167      39.114  73.529  54.734  1.00  0.00           O  
ATOM   2752  HH  TYR   167      38.253  73.255  55.058  1.00  0.00           H  
ATOM   2753  CE2 TYR   167      38.162  73.314  52.516  1.00  0.00           C  
ATOM   2754  HE2 TYR   167      37.125  73.553  52.697  1.00  0.00           H  
ATOM   2755  CD2 TYR   167      38.387  73.256  51.133  1.00  0.00           C  
ATOM   2756  HD2 TYR   167      37.544  73.374  50.469  1.00  0.00           H  
ATOM   2757  C   TYR   167      38.631  70.906  48.682  1.00  0.00           C  
ATOM   2758  O   TYR   167      37.671  71.123  47.918  1.00  0.00           O  
ATOM   2759  N   ARG   168      38.569  70.139  49.774  1.00  0.00           N  
ATOM   2760  H   ARG   168      39.325  70.228  50.439  1.00  0.00           H  
ATOM   2761  CA  ARG   168      37.464  69.553  50.375  1.00  0.00           C  
ATOM   2762  HA  ARG   168      36.602  70.164  50.106  1.00  0.00           H  
ATOM   2763  CB  ARG   168      37.266  68.022  49.992  1.00  0.00           C  
ATOM   2764  HB2 ARG   168      38.167  67.447  50.205  1.00  0.00           H  
ATOM   2765  HB3 ARG   168      36.554  67.691  50.748  1.00  0.00           H  
ATOM   2766  CG  ARG   168      36.759  67.763  48.562  1.00  0.00           C  
ATOM   2767  HG2 ARG   168      35.733  68.116  48.454  1.00  0.00           H  
ATOM   2768  HG3 ARG   168      37.214  68.366  47.776  1.00  0.00           H  
ATOM   2769  CD  ARG   168      36.577  66.266  48.298  1.00  0.00           C  
ATOM   2770  HD2 ARG   168      35.829  65.883  48.992  1.00  0.00           H  
ATOM   2771  HD3 ARG   168      36.219  66.098  47.283  1.00  0.00           H  
ATOM   2772  NE  ARG   168      37.854  65.523  48.496  1.00  0.00           N  
ATOM   2773  HE  ARG   168      38.666  65.954  48.914  1.00  0.00           H  
ATOM   2774  CZ  ARG   168      37.967  64.239  48.076  1.00  0.00           C  
ATOM   2775  NH1 ARG   168      36.932  63.560  47.674  1.00  0.00           N  
ATOM   2776 HH11 ARG   168      36.040  64.002  47.848  1.00  0.00           H  
ATOM   2777 HH12 ARG   168      36.994  62.601  47.364  1.00  0.00           H  
ATOM   2778  NH2 ARG   168      39.180  63.762  48.045  1.00  0.00           N  
ATOM   2779 HH21 ARG   168      39.926  64.347  48.394  1.00  0.00           H  
ATOM   2780 HH22 ARG   168      39.271  62.875  47.571  1.00  0.00           H  
ATOM   2781  C   ARG   168      37.392  69.650  51.869  1.00  0.00           C  
ATOM   2782  O   ARG   168      38.398  69.674  52.517  1.00  0.00           O  
ATOM   2783  N   GLU   169      36.199  69.944  52.407  1.00  0.00           N  
ATOM   2784  H   GLU   169      35.401  69.787  51.808  1.00  0.00           H  
ATOM   2785  CA  GLU   169      35.944  69.979  53.868  1.00  0.00           C  
ATOM   2786  HA  GLU   169      36.887  69.885  54.406  1.00  0.00           H  
ATOM   2787  CB  GLU   169      35.393  71.356  54.218  1.00  0.00           C  
ATOM   2788  HB2 GLU   169      35.294  71.546  55.287  1.00  0.00           H  
ATOM   2789  HB3 GLU   169      36.111  72.119  53.917  1.00  0.00           H  
ATOM   2790  CG  GLU   169      34.038  71.635  53.475  1.00  0.00           C  
ATOM   2791  HG2 GLU   169      33.729  70.693  53.020  1.00  0.00           H  
ATOM   2792  HG3 GLU   169      33.310  72.006  54.196  1.00  0.00           H  
ATOM   2793  CD  GLU   169      34.144  72.620  52.342  1.00  0.00           C  
ATOM   2794  OE1 GLU   169      34.431  73.776  52.603  1.00  0.00           O  
ATOM   2795  OE2 GLU   169      33.802  72.245  51.232  1.00  0.00           O  
ATOM   2796  C   GLU   169      35.068  68.845  54.401  1.00  0.00           C  
ATOM   2797  O   GLU   169      34.291  68.215  53.675  1.00  0.00           O  
ATOM   2798  N   ASP   170      35.145  68.507  55.665  1.00  0.00           N  
ATOM   2799  H   ASP   170      35.832  69.049  56.170  1.00  0.00           H  
ATOM   2800  CA  ASP   170      34.212  67.548  56.400  1.00  0.00           C  
ATOM   2801  HA  ASP   170      34.564  67.491  57.430  1.00  0.00           H  
ATOM   2802  CB  ASP   170      32.755  68.155  56.436  1.00  0.00           C  
ATOM   2803  HB2 ASP   170      32.299  67.929  55.472  1.00  0.00           H  
ATOM   2804  HB3 ASP   170      32.128  67.732  57.221  1.00  0.00           H  
ATOM   2805  CG  ASP   170      32.649  69.687  56.631  1.00  0.00           C  
ATOM   2806  OD1 ASP   170      31.561  70.133  56.285  1.00  0.00           O  
ATOM   2807  OD2 ASP   170      33.642  70.365  57.083  1.00  0.00           O  
ATOM   2808  C   ASP   170      34.173  66.085  55.822  1.00  0.00           C  
ATOM   2809  O   ASP   170      33.144  65.443  56.034  1.00  0.00           O  
ATOM   2810  N   LYS   171      35.197  65.666  55.039  1.00  0.00           N  
ATOM   2811  H   LYS   171      35.998  66.265  54.899  1.00  0.00           H  
ATOM   2812  CA  LYS   171      35.215  64.283  54.512  1.00  0.00           C  
ATOM   2813  HA  LYS   171      34.236  63.868  54.275  1.00  0.00           H  
ATOM   2814  CB  LYS   171      36.068  64.351  53.243  1.00  0.00           C  
ATOM   2815  HB2 LYS   171      37.081  64.603  53.555  1.00  0.00           H  
ATOM   2816  HB3 LYS   171      35.991  63.369  52.777  1.00  0.00           H  
ATOM   2817  CG  LYS   171      35.537  65.303  52.220  1.00  0.00           C  
ATOM   2818  HG2 LYS   171      35.708  66.327  52.553  1.00  0.00           H  
ATOM   2819  HG3 LYS   171      35.940  65.113  51.226  1.00  0.00           H  
ATOM   2820  CD  LYS   171      34.005  65.193  52.061  1.00  0.00           C  
ATOM   2821  HD2 LYS   171      33.768  64.132  51.980  1.00  0.00           H  
ATOM   2822  HD3 LYS   171      33.466  65.601  52.915  1.00  0.00           H  
ATOM   2823  CE  LYS   171      33.358  65.913  50.823  1.00  0.00           C  
ATOM   2824  HE2 LYS   171      34.114  66.068  50.052  1.00  0.00           H  
ATOM   2825  HE3 LYS   171      32.588  65.230  50.464  1.00  0.00           H  
ATOM   2826  NZ  LYS   171      32.641  67.121  51.301  1.00  0.00           N  
ATOM   2827  HZ1 LYS   171      33.290  67.809  51.656  1.00  0.00           H  
ATOM   2828  HZ2 LYS   171      32.089  67.563  50.580  1.00  0.00           H  
ATOM   2829  HZ3 LYS   171      32.019  66.935  52.075  1.00  0.00           H  
ATOM   2830  C   LYS   171      35.951  63.285  55.465  1.00  0.00           C  
ATOM   2831  O   LYS   171      37.040  63.618  56.072  1.00  0.00           O  
ATOM   2832  N   ASN   172      35.411  62.094  55.730  1.00  0.00           N  
ATOM   2833  H   ASN   172      34.542  61.820  55.296  1.00  0.00           H  
ATOM   2834  CA  ASN   172      35.951  60.993  56.504  1.00  0.00           C  
ATOM   2835  HA  ASN   172      36.049  61.339  57.533  1.00  0.00           H  
ATOM   2836  CB  ASN   172      34.959  59.798  56.396  1.00  0.00           C  
ATOM   2837  HB2 ASN   172      34.894  59.550  55.337  1.00  0.00           H  
ATOM   2838  HB3 ASN   172      35.313  58.895  56.892  1.00  0.00           H  
ATOM   2839  CG  ASN   172      33.610  60.122  56.966  1.00  0.00           C  
ATOM   2840  OD1 ASN   172      33.409  60.050  58.143  1.00  0.00           O  
ATOM   2841  ND2 ASN   172      32.707  60.712  56.202  1.00  0.00           N  
ATOM   2842 HD21 ASN   172      31.972  61.196  56.697  1.00  0.00           H  
ATOM   2843 HD22 ASN   172      32.808  60.755  55.198  1.00  0.00           H  
ATOM   2844  C   ASN   172      37.376  60.544  56.078  1.00  0.00           C  
ATOM   2845  O   ASN   172      37.869  60.748  54.985  1.00  0.00           O  
ATOM   2846  N   LEU   173      38.123  59.931  57.036  1.00  0.00           N  
ATOM   2847  H   LEU   173      37.554  59.664  57.827  1.00  0.00           H  
ATOM   2848  CA  LEU   173      39.501  59.448  56.982  1.00  0.00           C  
ATOM   2849  HA  LEU   173      40.134  60.291  56.708  1.00  0.00           H  
ATOM   2850  CB  LEU   173      40.090  58.905  58.331  1.00  0.00           C  
ATOM   2851  HB2 LEU   173      39.525  58.014  58.605  1.00  0.00           H  
ATOM   2852  HB3 LEU   173      41.067  58.536  58.019  1.00  0.00           H  
ATOM   2853  CG  LEU   173      40.255  60.103  59.363  1.00  0.00           C  
ATOM   2854  HG  LEU   173      40.667  60.990  58.882  1.00  0.00           H  
ATOM   2855  CD1 LEU   173      39.035  60.486  60.153  1.00  0.00           C  
ATOM   2856 HD11 LEU   173      38.444  59.614  60.432  1.00  0.00           H  
ATOM   2857 HD12 LEU   173      39.337  60.952  61.091  1.00  0.00           H  
ATOM   2858 HD13 LEU   173      38.375  61.127  59.568  1.00  0.00           H  
ATOM   2859  CD2 LEU   173      41.418  59.715  60.231  1.00  0.00           C  
ATOM   2860 HD21 LEU   173      41.170  58.823  60.807  1.00  0.00           H  
ATOM   2861 HD22 LEU   173      42.384  59.612  59.738  1.00  0.00           H  
ATOM   2862 HD23 LEU   173      41.610  60.568  60.882  1.00  0.00           H  
ATOM   2863  C   LEU   173      39.672  58.416  55.853  1.00  0.00           C  
ATOM   2864  O   LEU   173      39.070  57.352  55.797  1.00  0.00           O  
ATOM   2865  N   THR   174      40.582  58.748  54.927  1.00  0.00           N  
ATOM   2866  H   THR   174      40.775  59.735  55.019  1.00  0.00           H  
ATOM   2867  CA  THR   174      41.259  57.884  53.978  1.00  0.00           C  
ATOM   2868  HA  THR   174      40.493  57.198  53.616  1.00  0.00           H  
ATOM   2869  CB  THR   174      41.790  58.663  52.772  1.00  0.00           C  
ATOM   2870  HB  THR   174      42.527  59.351  53.186  1.00  0.00           H  
ATOM   2871  CG2 THR   174      42.296  57.778  51.675  1.00  0.00           C  
ATOM   2872 HG21 THR   174      43.249  57.354  51.992  1.00  0.00           H  
ATOM   2873 HG22 THR   174      41.605  56.985  51.388  1.00  0.00           H  
ATOM   2874 HG23 THR   174      42.529  58.415  50.822  1.00  0.00           H  
ATOM   2875  OG1 THR   174      40.731  59.395  52.176  1.00  0.00           O  
ATOM   2876  HG1 THR   174      40.585  60.238  52.612  1.00  0.00           H  
ATOM   2877  C   THR   174      42.451  57.099  54.540  1.00  0.00           C  
ATOM   2878  O   THR   174      42.489  55.879  54.318  1.00  0.00           O  
ATOM   2879  N   GLY   175      43.329  57.723  55.315  1.00  0.00           N  
ATOM   2880  H   GLY   175      43.141  58.715  55.331  1.00  0.00           H  
ATOM   2881  CA  GLY   175      44.495  57.177  56.040  1.00  0.00           C  
ATOM   2882  HA2 GLY   175      44.980  56.337  55.544  1.00  0.00           H  
ATOM   2883  HA3 GLY   175      45.291  57.916  55.951  1.00  0.00           H  
ATOM   2884  C   GLY   175      44.166  56.743  57.481  1.00  0.00           C  
ATOM   2885  O   GLY   175      43.103  57.095  58.072  1.00  0.00           O  
ATOM   2886  N   THR   176      45.057  55.876  58.044  1.00  0.00           N  
ATOM   2887  H   THR   176      45.901  55.651  57.538  1.00  0.00           H  
ATOM   2888  CA  THR   176      44.877  55.116  59.321  1.00  0.00           C  
ATOM   2889  HA  THR   176      43.951  54.547  59.241  1.00  0.00           H  
ATOM   2890  CB  THR   176      46.008  54.159  59.595  1.00  0.00           C  
ATOM   2891  HB  THR   176      46.842  54.789  59.903  1.00  0.00           H  
ATOM   2892  CG2 THR   176      45.852  53.133  60.748  1.00  0.00           C  
ATOM   2893 HG21 THR   176      46.194  53.382  61.753  1.00  0.00           H  
ATOM   2894 HG22 THR   176      44.826  52.765  60.721  1.00  0.00           H  
ATOM   2895 HG23 THR   176      46.545  52.333  60.488  1.00  0.00           H  
ATOM   2896  OG1 THR   176      46.244  53.460  58.373  1.00  0.00           O  
ATOM   2897  HG1 THR   176      46.785  54.119  57.933  1.00  0.00           H  
ATOM   2898  C   THR   176      44.791  56.015  60.479  1.00  0.00           C  
ATOM   2899  O   THR   176      45.792  56.676  60.890  1.00  0.00           O  
ATOM   2900  N   ALA   177      43.679  55.976  61.243  1.00  0.00           N  
ATOM   2901  H   ALA   177      42.917  55.362  60.992  1.00  0.00           H  
ATOM   2902  CA  ALA   177      43.477  56.906  62.328  1.00  0.00           C  
ATOM   2903  HA  ALA   177      43.439  57.873  61.826  1.00  0.00           H  
ATOM   2904  CB  ALA   177      42.076  56.598  62.926  1.00  0.00           C  
ATOM   2905  HB1 ALA   177      42.180  55.631  63.416  1.00  0.00           H  
ATOM   2906  HB2 ALA   177      41.824  57.322  63.701  1.00  0.00           H  
ATOM   2907  HB3 ALA   177      41.324  56.626  62.137  1.00  0.00           H  
ATOM   2908  C   ALA   177      44.575  57.014  63.408  1.00  0.00           C  
ATOM   2909  O   ALA   177      44.824  58.109  63.878  1.00  0.00           O  
ATOM   2910  N   ARG   178      45.224  55.888  63.685  1.00  0.00           N  
ATOM   2911  H   ARG   178      44.819  55.080  63.235  1.00  0.00           H  
ATOM   2912  CA  ARG   178      46.313  55.688  64.707  1.00  0.00           C  
ATOM   2913  HA  ARG   178      45.867  55.942  65.669  1.00  0.00           H  
ATOM   2914  CB  ARG   178      46.629  54.169  64.857  1.00  0.00           C  
ATOM   2915  HB2 ARG   178      45.657  53.682  64.774  1.00  0.00           H  
ATOM   2916  HB3 ARG   178      47.182  53.943  63.945  1.00  0.00           H  
ATOM   2917  CG  ARG   178      47.370  53.712  66.098  1.00  0.00           C  
ATOM   2918  HG2 ARG   178      48.341  54.199  66.010  1.00  0.00           H  
ATOM   2919  HG3 ARG   178      46.926  53.988  67.055  1.00  0.00           H  
ATOM   2920  CD  ARG   178      47.553  52.177  66.086  1.00  0.00           C  
ATOM   2921  HD2 ARG   178      46.646  51.643  65.799  1.00  0.00           H  
ATOM   2922  HD3 ARG   178      48.251  51.889  65.300  1.00  0.00           H  
ATOM   2923  NE  ARG   178      48.100  51.652  67.422  1.00  0.00           N  
ATOM   2924  HE  ARG   178      48.281  52.370  68.109  1.00  0.00           H  
ATOM   2925  CZ  ARG   178      48.254  50.406  67.815  1.00  0.00           C  
ATOM   2926  NH1 ARG   178      48.007  49.454  66.977  1.00  0.00           N  
ATOM   2927 HH11 ARG   178      47.268  49.643  66.315  1.00  0.00           H  
ATOM   2928 HH12 ARG   178      48.109  48.493  67.270  1.00  0.00           H  
ATOM   2929  NH2 ARG   178      48.689  50.190  68.994  1.00  0.00           N  
ATOM   2930 HH21 ARG   178      48.793  51.011  69.573  1.00  0.00           H  
ATOM   2931 HH22 ARG   178      49.031  49.253  69.153  1.00  0.00           H  
ATOM   2932  C   ARG   178      47.491  56.616  64.532  1.00  0.00           C  
ATOM   2933  O   ARG   178      47.998  56.980  65.552  1.00  0.00           O  
ATOM   2934  N   TYR   179      47.787  56.930  63.293  1.00  0.00           N  
ATOM   2935  H   TYR   179      47.206  56.549  62.559  1.00  0.00           H  
ATOM   2936  CA  TYR   179      48.882  57.862  62.895  1.00  0.00           C  
ATOM   2937  HA  TYR   179      49.355  58.340  63.753  1.00  0.00           H  
ATOM   2938  CB  TYR   179      49.941  57.037  62.207  1.00  0.00           C  
ATOM   2939  HB2 TYR   179      49.620  56.845  61.183  1.00  0.00           H  
ATOM   2940  HB3 TYR   179      50.826  57.672  62.164  1.00  0.00           H  
ATOM   2941  CG  TYR   179      50.311  55.762  62.979  1.00  0.00           C  
ATOM   2942  CD1 TYR   179      51.156  55.760  64.096  1.00  0.00           C  
ATOM   2943  HD1 TYR   179      51.596  56.699  64.395  1.00  0.00           H  
ATOM   2944  CE1 TYR   179      51.351  54.581  64.845  1.00  0.00           C  
ATOM   2945  HE1 TYR   179      51.960  54.562  65.737  1.00  0.00           H  
ATOM   2946  CZ  TYR   179      50.796  53.369  64.521  1.00  0.00           C  
ATOM   2947  OH  TYR   179      51.025  52.274  65.274  1.00  0.00           O  
ATOM   2948  HH  TYR   179      50.708  51.471  64.855  1.00  0.00           H  
ATOM   2949  CE2 TYR   179      49.932  53.393  63.343  1.00  0.00           C  
ATOM   2950  HE2 TYR   179      49.481  52.500  62.938  1.00  0.00           H  
ATOM   2951  CD2 TYR   179      49.679  54.528  62.635  1.00  0.00           C  
ATOM   2952  HD2 TYR   179      48.932  54.542  61.856  1.00  0.00           H  
ATOM   2953  C   TYR   179      48.430  59.053  62.004  1.00  0.00           C  
ATOM   2954  O   TYR   179      49.221  59.977  61.787  1.00  0.00           O  
ATOM   2955  N   ALA   180      47.120  59.161  61.661  1.00  0.00           N  
ATOM   2956  H   ALA   180      46.450  58.557  62.115  1.00  0.00           H  
ATOM   2957  CA  ALA   180      46.702  60.334  60.832  1.00  0.00           C  
ATOM   2958  HA  ALA   180      47.199  60.227  59.868  1.00  0.00           H  
ATOM   2959  CB  ALA   180      45.199  60.113  60.552  1.00  0.00           C  
ATOM   2960  HB1 ALA   180      44.749  60.052  61.543  1.00  0.00           H  
ATOM   2961  HB2 ALA   180      44.856  60.966  59.966  1.00  0.00           H  
ATOM   2962  HB3 ALA   180      44.956  59.217  59.981  1.00  0.00           H  
ATOM   2963  C   ALA   180      46.901  61.737  61.443  1.00  0.00           C  
ATOM   2964  O   ALA   180      47.003  61.930  62.699  1.00  0.00           O  
ATOM   2965  N   SER   181      47.093  62.664  60.502  1.00  0.00           N  
ATOM   2966  H   SER   181      47.321  62.349  59.570  1.00  0.00           H  
ATOM   2967  CA  SER   181      46.838  64.055  60.919  1.00  0.00           C  
ATOM   2968  HA  SER   181      47.526  64.440  61.672  1.00  0.00           H  
ATOM   2969  CB  SER   181      47.049  64.991  59.723  1.00  0.00           C  
ATOM   2970  HB2 SER   181      48.083  64.858  59.405  1.00  0.00           H  
ATOM   2971  HB3 SER   181      46.398  64.661  58.913  1.00  0.00           H  
ATOM   2972  OG  SER   181      46.696  66.371  59.980  1.00  0.00           O  
ATOM   2973  HG  SER   181      46.736  66.832  59.139  1.00  0.00           H  
ATOM   2974  C   SER   181      45.475  64.363  61.461  1.00  0.00           C  
ATOM   2975  O   SER   181      44.407  63.809  61.085  1.00  0.00           O  
ATOM   2976  N   ILE   182      45.447  65.344  62.430  1.00  0.00           N  
ATOM   2977  H   ILE   182      46.247  65.903  62.693  1.00  0.00           H  
ATOM   2978  CA  ILE   182      44.254  65.784  63.096  1.00  0.00           C  
ATOM   2979  HA  ILE   182      43.604  64.928  63.282  1.00  0.00           H  
ATOM   2980  CB  ILE   182      44.626  66.842  64.202  1.00  0.00           C  
ATOM   2981  HB  ILE   182      45.482  67.378  63.791  1.00  0.00           H  
ATOM   2982  CG2 ILE   182      43.650  67.984  64.450  1.00  0.00           C  
ATOM   2983 HG21 ILE   182      43.354  68.537  63.558  1.00  0.00           H  
ATOM   2984 HG22 ILE   182      42.723  67.543  64.816  1.00  0.00           H  
ATOM   2985 HG23 ILE   182      44.086  68.671  65.175  1.00  0.00           H  
ATOM   2986  CG1 ILE   182      45.094  66.059  65.492  1.00  0.00           C  
ATOM   2987 HG12 ILE   182      44.364  65.408  65.972  1.00  0.00           H  
ATOM   2988 HG13 ILE   182      45.935  65.425  65.211  1.00  0.00           H  
ATOM   2989  CD1 ILE   182      45.736  67.027  66.479  1.00  0.00           C  
ATOM   2990 HD11 ILE   182      44.926  67.567  66.968  1.00  0.00           H  
ATOM   2991 HD12 ILE   182      46.304  66.539  67.272  1.00  0.00           H  
ATOM   2992 HD13 ILE   182      46.495  67.644  65.998  1.00  0.00           H  
ATOM   2993  C   ILE   182      43.362  66.377  61.961  1.00  0.00           C  
ATOM   2994  O   ILE   182      42.170  66.225  61.987  1.00  0.00           O  
ATOM   2995  N   ASN   183      43.911  67.144  60.997  1.00  0.00           N  
ATOM   2996  H   ASN   183      44.892  67.378  61.060  1.00  0.00           H  
ATOM   2997  CA  ASN   183      43.057  67.592  59.890  1.00  0.00           C  
ATOM   2998  HA  ASN   183      42.365  68.376  60.197  1.00  0.00           H  
ATOM   2999  CB  ASN   183      43.985  68.236  58.860  1.00  0.00           C  
ATOM   3000  HB2 ASN   183      44.674  67.497  58.451  1.00  0.00           H  
ATOM   3001  HB3 ASN   183      43.431  68.655  58.021  1.00  0.00           H  
ATOM   3002  CG  ASN   183      44.687  69.441  59.320  1.00  0.00           C  
ATOM   3003  OD1 ASN   183      44.119  70.318  60.012  1.00  0.00           O  
ATOM   3004  ND2 ASN   183      45.967  69.585  59.095  1.00  0.00           N  
ATOM   3005 HD21 ASN   183      46.442  70.434  59.367  1.00  0.00           H  
ATOM   3006 HD22 ASN   183      46.382  68.941  58.436  1.00  0.00           H  
ATOM   3007  C   ASN   183      42.196  66.540  59.182  1.00  0.00           C  
ATOM   3008  O   ASN   183      41.076  66.873  58.780  1.00  0.00           O  
ATOM   3009  N   ALA   184      42.618  65.284  59.060  1.00  0.00           N  
ATOM   3010  H   ALA   184      43.566  65.063  59.331  1.00  0.00           H  
ATOM   3011  CA  ALA   184      41.769  64.236  58.519  1.00  0.00           C  
ATOM   3012  HA  ALA   184      41.434  64.607  57.550  1.00  0.00           H  
ATOM   3013  CB  ALA   184      42.666  62.970  58.438  1.00  0.00           C  
ATOM   3014  HB1 ALA   184      43.586  63.265  57.933  1.00  0.00           H  
ATOM   3015  HB2 ALA   184      42.981  62.497  59.368  1.00  0.00           H  
ATOM   3016  HB3 ALA   184      42.267  62.276  57.698  1.00  0.00           H  
ATOM   3017  C   ALA   184      40.442  63.961  59.351  1.00  0.00           C  
ATOM   3018  O   ALA   184      39.404  63.578  58.917  1.00  0.00           O  
ATOM   3019  N   HIE   185      40.568  64.255  60.640  1.00  0.00           N  
ATOM   3020  H   HIE   185      41.474  64.641  60.865  1.00  0.00           H  
ATOM   3021  CA  HIE   185      39.437  64.185  61.613  1.00  0.00           C  
ATOM   3022  HA  HIE   185      38.831  63.348  61.269  1.00  0.00           H  
ATOM   3023  CB  HIE   185      39.959  63.695  63.002  1.00  0.00           C  
ATOM   3024  HB2 HIE   185      40.604  62.827  62.866  1.00  0.00           H  
ATOM   3025  HB3 HIE   185      40.471  64.555  63.432  1.00  0.00           H  
ATOM   3026  CG  HIE   185      38.939  63.203  63.969  1.00  0.00           C  
ATOM   3027  ND1 HIE   185      38.414  63.893  65.041  1.00  0.00           N  
ATOM   3028  CE1 HIE   185      37.589  63.058  65.634  1.00  0.00           C  
ATOM   3029  HE1 HIE   185      37.089  63.268  66.568  1.00  0.00           H  
ATOM   3030  NE2 HIE   185      37.535  61.847  65.005  1.00  0.00           N  
ATOM   3031  HE2 HIE   185      37.097  61.007  65.353  1.00  0.00           H  
ATOM   3032  CD2 HIE   185      38.410  61.916  63.914  1.00  0.00           C  
ATOM   3033  HD2 HIE   185      38.589  61.137  63.187  1.00  0.00           H  
ATOM   3034  C   HIE   185      38.600  65.442  61.555  1.00  0.00           C  
ATOM   3035  O   HIE   185      37.380  65.392  61.596  1.00  0.00           O  
ATOM   3036  N   LEU   186      39.220  66.576  61.535  1.00  0.00           N  
ATOM   3037  H   LEU   186      40.223  66.607  61.650  1.00  0.00           H  
ATOM   3038  CA  LEU   186      38.577  67.890  61.335  1.00  0.00           C  
ATOM   3039  HA  LEU   186      37.721  67.971  62.005  1.00  0.00           H  
ATOM   3040  CB  LEU   186      39.626  68.981  61.438  1.00  0.00           C  
ATOM   3041  HB2 LEU   186      40.535  68.697  60.907  1.00  0.00           H  
ATOM   3042  HB3 LEU   186      39.190  69.924  61.109  1.00  0.00           H  
ATOM   3043  CG  LEU   186      40.126  69.190  62.909  1.00  0.00           C  
ATOM   3044  HG  LEU   186      40.507  68.220  63.229  1.00  0.00           H  
ATOM   3045  CD1 LEU   186      41.238  70.247  63.002  1.00  0.00           C  
ATOM   3046 HD11 LEU   186      41.866  70.081  62.127  1.00  0.00           H  
ATOM   3047 HD12 LEU   186      40.906  71.275  62.860  1.00  0.00           H  
ATOM   3048 HD13 LEU   186      41.842  70.115  63.899  1.00  0.00           H  
ATOM   3049  CD2 LEU   186      39.108  69.716  63.979  1.00  0.00           C  
ATOM   3050 HD21 LEU   186      39.523  69.618  64.982  1.00  0.00           H  
ATOM   3051 HD22 LEU   186      38.777  70.717  63.701  1.00  0.00           H  
ATOM   3052 HD23 LEU   186      38.224  69.078  63.979  1.00  0.00           H  
ATOM   3053  C   LEU   186      37.896  67.871  59.933  1.00  0.00           C  
ATOM   3054  O   LEU   186      36.979  68.663  59.647  1.00  0.00           O  
ATOM   3055  N   GLY   187      38.221  66.955  58.962  1.00  0.00           N  
ATOM   3056  H   GLY   187      39.023  66.354  59.087  1.00  0.00           H  
ATOM   3057  CA  GLY   187      37.509  66.732  57.678  1.00  0.00           C  
ATOM   3058  HA2 GLY   187      37.734  65.683  57.488  1.00  0.00           H  
ATOM   3059  HA3 GLY   187      36.434  66.904  57.744  1.00  0.00           H  
ATOM   3060  C   GLY   187      38.176  67.553  56.532  1.00  0.00           C  
ATOM   3061  O   GLY   187      37.660  67.475  55.427  1.00  0.00           O  
ATOM   3062  N   ILE   188      39.202  68.321  56.810  1.00  0.00           N  
ATOM   3063  H   ILE   188      39.573  68.196  57.741  1.00  0.00           H  
ATOM   3064  CA  ILE   188      40.027  69.147  55.950  1.00  0.00           C  
ATOM   3065  HA  ILE   188      39.323  69.747  55.374  1.00  0.00           H  
ATOM   3066  CB  ILE   188      40.802  70.210  56.834  1.00  0.00           C  
ATOM   3067  HB  ILE   188      41.454  69.607  57.466  1.00  0.00           H  
ATOM   3068  CG2 ILE   188      41.649  71.093  55.943  1.00  0.00           C  
ATOM   3069 HG21 ILE   188      42.392  70.387  55.571  1.00  0.00           H  
ATOM   3070 HG22 ILE   188      40.915  71.580  55.302  1.00  0.00           H  
ATOM   3071 HG23 ILE   188      42.234  71.747  56.590  1.00  0.00           H  
ATOM   3072  CG1 ILE   188      39.892  71.143  57.737  1.00  0.00           C  
ATOM   3073 HG12 ILE   188      39.572  71.946  57.073  1.00  0.00           H  
ATOM   3074 HG13 ILE   188      39.072  70.486  58.026  1.00  0.00           H  
ATOM   3075  CD1 ILE   188      40.653  71.833  58.914  1.00  0.00           C  
ATOM   3076 HD11 ILE   188      39.878  72.423  59.403  1.00  0.00           H  
ATOM   3077 HD12 ILE   188      40.955  71.049  59.608  1.00  0.00           H  
ATOM   3078 HD13 ILE   188      41.566  72.354  58.626  1.00  0.00           H  
ATOM   3079  C   ILE   188      40.980  68.384  54.995  1.00  0.00           C  
ATOM   3080  O   ILE   188      41.453  67.311  55.372  1.00  0.00           O  
ATOM   3081  N   GLU   189      41.190  68.782  53.765  1.00  0.00           N  
ATOM   3082  H   GLU   189      40.686  69.554  53.353  1.00  0.00           H  
ATOM   3083  CA  GLU   189      41.879  68.032  52.734  1.00  0.00           C  
ATOM   3084  HA  GLU   189      41.402  67.054  52.808  1.00  0.00           H  
ATOM   3085  CB  GLU   189      41.705  68.685  51.326  1.00  0.00           C  
ATOM   3086  HB2 GLU   189      40.694  69.087  51.278  1.00  0.00           H  
ATOM   3087  HB3 GLU   189      42.289  69.603  51.258  1.00  0.00           H  
ATOM   3088  CG  GLU   189      41.950  67.887  50.051  1.00  0.00           C  
ATOM   3089  HG2 GLU   189      41.437  68.404  49.240  1.00  0.00           H  
ATOM   3090  HG3 GLU   189      43.014  67.844  49.821  1.00  0.00           H  
ATOM   3091  CD  GLU   189      41.481  66.409  50.057  1.00  0.00           C  
ATOM   3092  OE1 GLU   189      41.801  65.701  51.011  1.00  0.00           O  
ATOM   3093  OE2 GLU   189      40.717  66.072  49.086  1.00  0.00           O  
ATOM   3094  C   GLU   189      43.389  67.840  52.942  1.00  0.00           C  
ATOM   3095  O   GLU   189      44.085  68.751  53.375  1.00  0.00           O  
ATOM   3096  N   GLN   190      43.892  66.684  52.587  1.00  0.00           N  
ATOM   3097  H   GLN   190      43.339  66.139  51.941  1.00  0.00           H  
ATOM   3098  CA  GLN   190      45.236  66.178  52.949  1.00  0.00           C  
ATOM   3099  HA  GLN   190      45.538  66.603  53.906  1.00  0.00           H  
ATOM   3100  CB  GLN   190      45.253  64.655  53.080  1.00  0.00           C  
ATOM   3101  HB2 GLN   190      44.713  64.128  52.293  1.00  0.00           H  
ATOM   3102  HB3 GLN   190      46.327  64.468  53.082  1.00  0.00           H  
ATOM   3103  CG  GLN   190      44.788  64.302  54.420  1.00  0.00           C  
ATOM   3104  HG2 GLN   190      45.307  63.402  54.750  1.00  0.00           H  
ATOM   3105  HG3 GLN   190      44.929  65.173  55.060  1.00  0.00           H  
ATOM   3106  CD  GLN   190      43.384  63.828  54.412  1.00  0.00           C  
ATOM   3107  OE1 GLN   190      42.985  62.872  53.691  1.00  0.00           O  
ATOM   3108  NE2 GLN   190      42.458  64.459  55.099  1.00  0.00           N  
ATOM   3109 HE21 GLN   190      41.533  64.099  54.910  1.00  0.00           H  
ATOM   3110 HE22 GLN   190      42.675  65.227  55.719  1.00  0.00           H  
ATOM   3111  C   GLN   190      46.368  66.611  52.000  1.00  0.00           C  
ATOM   3112  O   GLN   190      46.205  66.672  50.772  1.00  0.00           O  
ATOM   3113  N   SER   191      47.534  67.004  52.562  1.00  0.00           N  
ATOM   3114  H   SER   191      47.493  66.883  53.563  1.00  0.00           H  
ATOM   3115  CA  SER   191      48.517  67.884  51.915  1.00  0.00           C  
ATOM   3116  HA  SER   191      48.561  67.781  50.831  1.00  0.00           H  
ATOM   3117  CB  SER   191      48.077  69.323  52.133  1.00  0.00           C  
ATOM   3118  HB2 SER   191      47.314  69.616  51.412  1.00  0.00           H  
ATOM   3119  HB3 SER   191      47.681  69.454  53.140  1.00  0.00           H  
ATOM   3120  OG  SER   191      49.174  70.195  51.857  1.00  0.00           O  
ATOM   3121  HG  SER   191      48.728  71.018  51.646  1.00  0.00           H  
ATOM   3122  C   SER   191      49.884  67.512  52.514  1.00  0.00           C  
ATOM   3123  O   SER   191      50.035  66.481  53.169  1.00  0.00           O  
ATOM   3124  N   ARG   192      50.972  68.250  52.105  1.00  0.00           N  
ATOM   3125  H   ARG   192      50.820  69.092  51.569  1.00  0.00           H  
ATOM   3126  CA  ARG   192      52.297  67.982  52.494  1.00  0.00           C  
ATOM   3127  HA  ARG   192      52.587  67.001  52.116  1.00  0.00           H  
ATOM   3128  CB  ARG   192      53.262  69.061  51.925  1.00  0.00           C  
ATOM   3129  HB2 ARG   192      52.763  70.030  51.941  1.00  0.00           H  
ATOM   3130  HB3 ARG   192      54.198  69.130  52.479  1.00  0.00           H  
ATOM   3131  CG  ARG   192      53.696  68.849  50.461  1.00  0.00           C  
ATOM   3132  HG2 ARG   192      54.192  67.879  50.428  1.00  0.00           H  
ATOM   3133  HG3 ARG   192      52.848  68.654  49.804  1.00  0.00           H  
ATOM   3134  CD  ARG   192      54.572  69.991  49.914  1.00  0.00           C  
ATOM   3135  HD2 ARG   192      55.213  70.304  50.739  1.00  0.00           H  
ATOM   3136  HD3 ARG   192      55.173  69.615  49.087  1.00  0.00           H  
ATOM   3137  NE  ARG   192      53.936  71.195  49.430  1.00  0.00           N  
ATOM   3138  HE  ARG   192      52.953  71.234  49.658  1.00  0.00           H  
ATOM   3139  CZ  ARG   192      54.507  72.314  48.866  1.00  0.00           C  
ATOM   3140  NH1 ARG   192      55.738  72.381  48.671  1.00  0.00           N  
ATOM   3141 HH11 ARG   192      56.206  71.493  48.788  1.00  0.00           H  
ATOM   3142 HH12 ARG   192      56.224  73.114  48.173  1.00  0.00           H  
ATOM   3143  NH2 ARG   192      53.873  73.425  48.531  1.00  0.00           N  
ATOM   3144 HH21 ARG   192      52.927  73.685  48.771  1.00  0.00           H  
ATOM   3145 HH22 ARG   192      54.387  74.151  48.054  1.00  0.00           H  
ATOM   3146  C   ARG   192      52.355  67.964  53.980  1.00  0.00           C  
ATOM   3147  O   ARG   192      52.967  67.113  54.611  1.00  0.00           O  
ATOM   3148  N   ARG   193      51.742  68.974  54.616  1.00  0.00           N  
ATOM   3149  H   ARG   193      51.178  69.622  54.085  1.00  0.00           H  
ATOM   3150  CA  ARG   193      51.749  69.151  56.093  1.00  0.00           C  
ATOM   3151  HA  ARG   193      52.746  69.381  56.467  1.00  0.00           H  
ATOM   3152  CB  ARG   193      50.812  70.365  56.425  1.00  0.00           C  
ATOM   3153  HB2 ARG   193      50.816  70.567  57.496  1.00  0.00           H  
ATOM   3154  HB3 ARG   193      51.151  71.289  55.957  1.00  0.00           H  
ATOM   3155  CG  ARG   193      49.282  70.232  56.121  1.00  0.00           C  
ATOM   3156  HG2 ARG   193      49.194  69.893  55.089  1.00  0.00           H  
ATOM   3157  HG3 ARG   193      48.792  69.484  56.743  1.00  0.00           H  
ATOM   3158  CD  ARG   193      48.520  71.527  56.265  1.00  0.00           C  
ATOM   3159  HD2 ARG   193      48.709  72.140  57.146  1.00  0.00           H  
ATOM   3160  HD3 ARG   193      48.674  72.061  55.328  1.00  0.00           H  
ATOM   3161  NE  ARG   193      47.068  71.285  56.336  1.00  0.00           N  
ATOM   3162  HE  ARG   193      46.710  70.379  56.070  1.00  0.00           H  
ATOM   3163  CZ  ARG   193      46.143  72.185  56.573  1.00  0.00           C  
ATOM   3164  NH1 ARG   193      46.498  73.385  56.769  1.00  0.00           N  
ATOM   3165 HH11 ARG   193      47.449  73.533  57.074  1.00  0.00           H  
ATOM   3166 HH12 ARG   193      45.833  74.139  56.872  1.00  0.00           H  
ATOM   3167  NH2 ARG   193      44.871  71.902  56.606  1.00  0.00           N  
ATOM   3168 HH21 ARG   193      44.721  70.904  56.577  1.00  0.00           H  
ATOM   3169 HH22 ARG   193      44.219  72.575  56.985  1.00  0.00           H  
ATOM   3170  C   ARG   193      51.210  67.930  56.810  1.00  0.00           C  
ATOM   3171  O   ARG   193      51.729  67.574  57.845  1.00  0.00           O  
ATOM   3172  N   ASP   194      50.252  67.319  56.301  1.00  0.00           N  
ATOM   3173  H   ASP   194      49.854  67.608  55.418  1.00  0.00           H  
ATOM   3174  CA  ASP   194      49.637  66.164  57.006  1.00  0.00           C  
ATOM   3175  HA  ASP   194      49.566  66.521  58.033  1.00  0.00           H  
ATOM   3176  CB  ASP   194      48.197  65.843  56.554  1.00  0.00           C  
ATOM   3177  HB2 ASP   194      48.174  65.307  55.604  1.00  0.00           H  
ATOM   3178  HB3 ASP   194      47.755  65.151  57.271  1.00  0.00           H  
ATOM   3179  CG  ASP   194      47.354  67.148  56.581  1.00  0.00           C  
ATOM   3180  OD1 ASP   194      47.084  67.684  55.459  1.00  0.00           O  
ATOM   3181  OD2 ASP   194      46.957  67.511  57.690  1.00  0.00           O  
ATOM   3182  C   ASP   194      50.503  64.888  56.976  1.00  0.00           C  
ATOM   3183  O   ASP   194      50.331  64.023  57.804  1.00  0.00           O  
ATOM   3184  N   ASP   195      51.601  64.859  56.167  1.00  0.00           N  
ATOM   3185  H   ASP   195      51.758  65.570  55.466  1.00  0.00           H  
ATOM   3186  CA  ASP   195      52.616  63.782  56.243  1.00  0.00           C  
ATOM   3187  HA  ASP   195      52.210  62.775  56.334  1.00  0.00           H  
ATOM   3188  CB  ASP   195      53.395  63.656  54.904  1.00  0.00           C  
ATOM   3189  HB2 ASP   195      53.792  64.631  54.621  1.00  0.00           H  
ATOM   3190  HB3 ASP   195      54.215  62.940  54.948  1.00  0.00           H  
ATOM   3191  CG  ASP   195      52.534  63.260  53.713  1.00  0.00           C  
ATOM   3192  OD1 ASP   195      51.434  62.721  53.852  1.00  0.00           O  
ATOM   3193  OD2 ASP   195      53.096  63.426  52.567  1.00  0.00           O  
ATOM   3194  C   ASP   195      53.551  64.045  57.383  1.00  0.00           C  
ATOM   3195  O   ASP   195      53.855  63.203  58.206  1.00  0.00           O  
ATOM   3196  N   MET   196      53.924  65.390  57.531  1.00  0.00           N  
ATOM   3197  H   MET   196      53.624  65.986  56.774  1.00  0.00           H  
ATOM   3198  CA  MET   196      54.838  65.829  58.558  1.00  0.00           C  
ATOM   3199  HA  MET   196      55.656  65.111  58.616  1.00  0.00           H  
ATOM   3200  CB  MET   196      55.281  67.289  58.290  1.00  0.00           C  
ATOM   3201  HB2 MET   196      54.407  67.939  58.276  1.00  0.00           H  
ATOM   3202  HB3 MET   196      56.011  67.500  59.072  1.00  0.00           H  
ATOM   3203  CG  MET   196      55.902  67.615  56.958  1.00  0.00           C  
ATOM   3204  HG2 MET   196      55.410  66.962  56.237  1.00  0.00           H  
ATOM   3205  HG3 MET   196      55.579  68.626  56.712  1.00  0.00           H  
ATOM   3206  SD  MET   196      57.664  67.579  56.734  1.00  0.00           S  
ATOM   3207  CE  MET   196      58.176  65.881  57.180  1.00  0.00           C  
ATOM   3208  HE1 MET   196      57.910  65.612  58.202  1.00  0.00           H  
ATOM   3209  HE2 MET   196      57.567  65.222  56.561  1.00  0.00           H  
ATOM   3210  HE3 MET   196      59.230  65.745  56.941  1.00  0.00           H  
ATOM   3211  C   MET   196      54.221  65.723  59.958  1.00  0.00           C  
ATOM   3212  O   MET   196      54.938  65.266  60.860  1.00  0.00           O  
ATOM   3213  N   GLU   197      52.949  66.138  60.167  1.00  0.00           N  
ATOM   3214  H   GLU   197      52.536  66.543  59.339  1.00  0.00           H  
ATOM   3215  CA  GLU   197      52.106  65.836  61.344  1.00  0.00           C  
ATOM   3216  HA  GLU   197      52.707  66.222  62.167  1.00  0.00           H  
ATOM   3217  CB  GLU   197      50.682  66.422  61.226  1.00  0.00           C  
ATOM   3218  HB2 GLU   197      50.742  67.360  60.674  1.00  0.00           H  
ATOM   3219  HB3 GLU   197      50.175  65.708  60.576  1.00  0.00           H  
ATOM   3220  CG  GLU   197      50.067  66.690  62.584  1.00  0.00           C  
ATOM   3221  HG2 GLU   197      50.123  65.795  63.205  1.00  0.00           H  
ATOM   3222  HG3 GLU   197      50.694  67.465  63.024  1.00  0.00           H  
ATOM   3223  CD  GLU   197      48.655  67.230  62.511  1.00  0.00           C  
ATOM   3224  OE1 GLU   197      48.471  68.256  61.834  1.00  0.00           O  
ATOM   3225  OE2 GLU   197      47.802  66.665  63.240  1.00  0.00           O  
ATOM   3226  C   GLU   197      52.128  64.261  61.708  1.00  0.00           C  
ATOM   3227  O   GLU   197      52.318  63.858  62.836  1.00  0.00           O  
ATOM   3228  N   SER   198      51.919  63.431  60.636  1.00  0.00           N  
ATOM   3229  H   SER   198      51.822  63.852  59.722  1.00  0.00           H  
ATOM   3230  CA  SER   198      51.759  62.002  60.772  1.00  0.00           C  
ATOM   3231  HA  SER   198      51.048  61.847  61.584  1.00  0.00           H  
ATOM   3232  CB  SER   198      51.173  61.447  59.511  1.00  0.00           C  
ATOM   3233  HB2 SER   198      50.284  62.041  59.294  1.00  0.00           H  
ATOM   3234  HB3 SER   198      51.897  61.388  58.698  1.00  0.00           H  
ATOM   3235  OG  SER   198      50.737  60.124  59.667  1.00  0.00           O  
ATOM   3236  HG  SER   198      50.162  60.152  60.435  1.00  0.00           H  
ATOM   3237  C   SER   198      53.059  61.288  61.239  1.00  0.00           C  
ATOM   3238  O   SER   198      53.035  60.403  62.109  1.00  0.00           O  
ATOM   3239  N   LEU   199      54.136  61.732  60.598  1.00  0.00           N  
ATOM   3240  H   LEU   199      54.041  62.486  59.933  1.00  0.00           H  
ATOM   3241  CA  LEU   199      55.532  61.370  60.963  1.00  0.00           C  
ATOM   3242  HA  LEU   199      55.703  60.314  60.757  1.00  0.00           H  
ATOM   3243  CB  LEU   199      56.419  62.100  59.940  1.00  0.00           C  
ATOM   3244  HB2 LEU   199      56.212  61.535  59.031  1.00  0.00           H  
ATOM   3245  HB3 LEU   199      56.117  63.141  59.826  1.00  0.00           H  
ATOM   3246  CG  LEU   199      57.909  62.017  60.237  1.00  0.00           C  
ATOM   3247  HG  LEU   199      58.049  62.754  61.028  1.00  0.00           H  
ATOM   3248  CD1 LEU   199      58.432  60.615  60.556  1.00  0.00           C  
ATOM   3249 HD11 LEU   199      57.955  60.174  61.431  1.00  0.00           H  
ATOM   3250 HD12 LEU   199      58.245  59.895  59.758  1.00  0.00           H  
ATOM   3251 HD13 LEU   199      59.487  60.580  60.827  1.00  0.00           H  
ATOM   3252  CD2 LEU   199      58.556  62.535  58.980  1.00  0.00           C  
ATOM   3253 HD21 LEU   199      59.610  62.628  59.243  1.00  0.00           H  
ATOM   3254 HD22 LEU   199      58.479  61.819  58.162  1.00  0.00           H  
ATOM   3255 HD23 LEU   199      58.194  63.531  58.725  1.00  0.00           H  
ATOM   3256  C   LEU   199      55.815  61.820  62.368  1.00  0.00           C  
ATOM   3257  O   LEU   199      56.465  61.147  63.154  1.00  0.00           O  
ATOM   3258  N   GLY   200      55.255  62.994  62.865  1.00  0.00           N  
ATOM   3259  H   GLY   200      54.788  63.654  62.259  1.00  0.00           H  
ATOM   3260  CA  GLY   200      55.428  63.457  64.247  1.00  0.00           C  
ATOM   3261  HA2 GLY   200      56.457  63.719  64.491  1.00  0.00           H  
ATOM   3262  HA3 GLY   200      54.876  64.396  64.298  1.00  0.00           H  
ATOM   3263  C   GLY   200      54.753  62.501  65.237  1.00  0.00           C  
ATOM   3264  O   GLY   200      55.377  62.284  66.305  1.00  0.00           O  
ATOM   3265  N   TYR   201      53.569  61.966  64.926  1.00  0.00           N  
ATOM   3266  H   TYR   201      53.087  62.135  64.054  1.00  0.00           H  
ATOM   3267  CA  TYR   201      52.930  60.979  65.775  1.00  0.00           C  
ATOM   3268  HA  TYR   201      53.129  61.288  66.801  1.00  0.00           H  
ATOM   3269  CB  TYR   201      51.447  60.879  65.416  1.00  0.00           C  
ATOM   3270  HB2 TYR   201      51.353  60.619  64.362  1.00  0.00           H  
ATOM   3271  HB3 TYR   201      50.865  60.119  65.937  1.00  0.00           H  
ATOM   3272  CG  TYR   201      50.614  62.168  65.542  1.00  0.00           C  
ATOM   3273  CD1 TYR   201      50.726  63.034  66.656  1.00  0.00           C  
ATOM   3274  HD1 TYR   201      51.267  62.746  67.545  1.00  0.00           H  
ATOM   3275  CE1 TYR   201      50.001  64.235  66.774  1.00  0.00           C  
ATOM   3276  HE1 TYR   201      50.085  64.893  67.627  1.00  0.00           H  
ATOM   3277  CZ  TYR   201      49.114  64.631  65.717  1.00  0.00           C  
ATOM   3278  OH  TYR   201      48.568  65.855  65.802  1.00  0.00           O  
ATOM   3279  HH  TYR   201      48.260  66.231  64.974  1.00  0.00           H  
ATOM   3280  CE2 TYR   201      48.977  63.813  64.617  1.00  0.00           C  
ATOM   3281  HE2 TYR   201      48.303  64.120  63.831  1.00  0.00           H  
ATOM   3282  CD2 TYR   201      49.684  62.538  64.565  1.00  0.00           C  
ATOM   3283  HD2 TYR   201      49.441  61.896  63.732  1.00  0.00           H  
ATOM   3284  C   TYR   201      53.662  59.558  65.762  1.00  0.00           C  
ATOM   3285  O   TYR   201      53.739  59.013  66.843  1.00  0.00           O  
ATOM   3286  N   VAL   202      54.153  59.036  64.608  1.00  0.00           N  
ATOM   3287  H   VAL   202      53.896  59.479  63.738  1.00  0.00           H  
ATOM   3288  CA  VAL   202      55.129  57.958  64.486  1.00  0.00           C  
ATOM   3289  HA  VAL   202      54.649  57.099  64.957  1.00  0.00           H  
ATOM   3290  CB  VAL   202      55.485  57.502  63.094  1.00  0.00           C  
ATOM   3291  HB  VAL   202      55.931  58.298  62.497  1.00  0.00           H  
ATOM   3292  CG1 VAL   202      56.528  56.385  63.143  1.00  0.00           C  
ATOM   3293 HG11 VAL   202      57.437  56.830  63.548  1.00  0.00           H  
ATOM   3294 HG12 VAL   202      56.219  55.534  63.751  1.00  0.00           H  
ATOM   3295 HG13 VAL   202      56.671  55.927  62.164  1.00  0.00           H  
ATOM   3296  CG2 VAL   202      54.331  56.938  62.333  1.00  0.00           C  
ATOM   3297 HG21 VAL   202      54.533  56.500  61.356  1.00  0.00           H  
ATOM   3298 HG22 VAL   202      53.770  56.302  63.018  1.00  0.00           H  
ATOM   3299 HG23 VAL   202      53.702  57.815  62.180  1.00  0.00           H  
ATOM   3300  C   VAL   202      56.315  58.173  65.434  1.00  0.00           C  
ATOM   3301  O   VAL   202      56.617  57.231  66.183  1.00  0.00           O  
ATOM   3302  N   LEU   203      56.927  59.364  65.398  1.00  0.00           N  
ATOM   3303  H   LEU   203      56.675  60.007  64.661  1.00  0.00           H  
ATOM   3304  CA  LEU   203      58.103  59.590  66.204  1.00  0.00           C  
ATOM   3305  HA  LEU   203      58.869  58.816  66.153  1.00  0.00           H  
ATOM   3306  CB  LEU   203      58.841  60.912  65.826  1.00  0.00           C  
ATOM   3307  HB2 LEU   203      58.065  61.677  65.805  1.00  0.00           H  
ATOM   3308  HB3 LEU   203      59.502  61.229  66.632  1.00  0.00           H  
ATOM   3309  CG  LEU   203      59.520  60.788  64.474  1.00  0.00           C  
ATOM   3310  HG  LEU   203      58.824  60.328  63.772  1.00  0.00           H  
ATOM   3311  CD1 LEU   203      59.828  62.199  63.859  1.00  0.00           C  
ATOM   3312 HD11 LEU   203      60.301  62.731  64.685  1.00  0.00           H  
ATOM   3313 HD12 LEU   203      60.404  62.123  62.937  1.00  0.00           H  
ATOM   3314 HD13 LEU   203      58.815  62.574  63.713  1.00  0.00           H  
ATOM   3315  CD2 LEU   203      60.797  59.922  64.529  1.00  0.00           C  
ATOM   3316 HD21 LEU   203      61.214  59.836  63.525  1.00  0.00           H  
ATOM   3317 HD22 LEU   203      61.436  60.353  65.300  1.00  0.00           H  
ATOM   3318 HD23 LEU   203      60.508  58.949  64.926  1.00  0.00           H  
ATOM   3319  C   LEU   203      57.684  59.607  67.691  1.00  0.00           C  
ATOM   3320  O   LEU   203      58.400  59.119  68.549  1.00  0.00           O  
ATOM   3321  N   MET   204      56.691  60.363  68.149  1.00  0.00           N  
ATOM   3322  H   MET   204      56.160  61.016  67.590  1.00  0.00           H  
ATOM   3323  CA  MET   204      56.307  60.397  69.520  1.00  0.00           C  
ATOM   3324  HA  MET   204      57.192  60.616  70.117  1.00  0.00           H  
ATOM   3325  CB  MET   204      55.176  61.446  69.713  1.00  0.00           C  
ATOM   3326  HB2 MET   204      55.480  62.419  69.327  1.00  0.00           H  
ATOM   3327  HB3 MET   204      54.342  61.001  69.171  1.00  0.00           H  
ATOM   3328  CG  MET   204      54.613  61.513  71.145  1.00  0.00           C  
ATOM   3329  HG2 MET   204      53.815  62.251  71.063  1.00  0.00           H  
ATOM   3330  HG3 MET   204      54.167  60.584  71.499  1.00  0.00           H  
ATOM   3331  SD  MET   204      55.798  62.022  72.354  1.00  0.00           S  
ATOM   3332  CE  MET   204      55.872  63.829  72.094  1.00  0.00           C  
ATOM   3333  HE1 MET   204      56.462  64.305  72.878  1.00  0.00           H  
ATOM   3334  HE2 MET   204      56.318  64.001  71.114  1.00  0.00           H  
ATOM   3335  HE3 MET   204      54.893  64.307  72.089  1.00  0.00           H  
ATOM   3336  C   MET   204      55.905  59.029  70.075  1.00  0.00           C  
ATOM   3337  O   MET   204      56.075  58.723  71.260  1.00  0.00           O  
ATOM   3338  N   TYR   205      55.425  58.132  69.192  1.00  0.00           N  
ATOM   3339  H   TYR   205      55.509  58.379  68.217  1.00  0.00           H  
ATOM   3340  CA  TYR   205      54.951  56.742  69.484  1.00  0.00           C  
ATOM   3341  HA  TYR   205      54.295  56.649  70.350  1.00  0.00           H  
ATOM   3342  CB  TYR   205      54.119  56.350  68.245  1.00  0.00           C  
ATOM   3343  HB2 TYR   205      53.089  56.668  68.403  1.00  0.00           H  
ATOM   3344  HB3 TYR   205      54.545  56.929  67.425  1.00  0.00           H  
ATOM   3345  CG  TYR   205      54.106  54.866  67.779  1.00  0.00           C  
ATOM   3346  CD1 TYR   205      53.021  54.049  68.148  1.00  0.00           C  
ATOM   3347  HD1 TYR   205      52.252  54.573  68.695  1.00  0.00           H  
ATOM   3348  CE1 TYR   205      52.908  52.655  67.873  1.00  0.00           C  
ATOM   3349  HE1 TYR   205      52.048  52.060  68.140  1.00  0.00           H  
ATOM   3350  CZ  TYR   205      53.886  52.156  67.018  1.00  0.00           C  
ATOM   3351  OH  TYR   205      53.855  50.835  66.607  1.00  0.00           O  
ATOM   3352  HH  TYR   205      52.952  50.510  66.582  1.00  0.00           H  
ATOM   3353  CE2 TYR   205      55.034  52.938  66.708  1.00  0.00           C  
ATOM   3354  HE2 TYR   205      55.898  52.504  66.228  1.00  0.00           H  
ATOM   3355  CD2 TYR   205      55.215  54.302  67.133  1.00  0.00           C  
ATOM   3356  HD2 TYR   205      55.990  54.944  66.742  1.00  0.00           H  
ATOM   3357  C   TYR   205      56.074  55.691  69.826  1.00  0.00           C  
ATOM   3358  O   TYR   205      55.960  54.856  70.697  1.00  0.00           O  
ATOM   3359  N   PHE   206      57.312  55.830  69.236  1.00  0.00           N  
ATOM   3360  H   PHE   206      57.509  56.538  68.543  1.00  0.00           H  
ATOM   3361  CA  PHE   206      58.428  54.971  69.549  1.00  0.00           C  
ATOM   3362  HA  PHE   206      58.052  53.948  69.540  1.00  0.00           H  
ATOM   3363  CB  PHE   206      59.547  55.271  68.518  1.00  0.00           C  
ATOM   3364  HB2 PHE   206      59.651  56.355  68.498  1.00  0.00           H  
ATOM   3365  HB3 PHE   206      60.467  54.794  68.855  1.00  0.00           H  
ATOM   3366  CG  PHE   206      59.308  54.795  67.066  1.00  0.00           C  
ATOM   3367  CD1 PHE   206      58.764  53.498  66.785  1.00  0.00           C  
ATOM   3368  HD1 PHE   206      58.408  52.843  67.566  1.00  0.00           H  
ATOM   3369  CE1 PHE   206      58.553  53.108  65.482  1.00  0.00           C  
ATOM   3370  HE1 PHE   206      58.213  52.101  65.291  1.00  0.00           H  
ATOM   3371  CZ  PHE   206      59.024  53.960  64.406  1.00  0.00           C  
ATOM   3372  HZ  PHE   206      59.015  53.636  63.375  1.00  0.00           H  
ATOM   3373  CE2 PHE   206      59.692  55.146  64.689  1.00  0.00           C  
ATOM   3374  HE2 PHE   206      60.113  55.754  63.902  1.00  0.00           H  
ATOM   3375  CD2 PHE   206      59.739  55.594  66.018  1.00  0.00           C  
ATOM   3376  HD2 PHE   206      60.422  56.412  66.192  1.00  0.00           H  
ATOM   3377  C   PHE   206      59.047  55.240  70.933  1.00  0.00           C  
ATOM   3378  O   PHE   206      59.782  54.364  71.400  1.00  0.00           O  
ATOM   3379  N   ASN   207      58.720  56.292  71.659  1.00  0.00           N  
ATOM   3380  H   ASN   207      58.114  56.999  71.268  1.00  0.00           H  
ATOM   3381  CA  ASN   207      59.283  56.707  72.893  1.00  0.00           C  
ATOM   3382  HA  ASN   207      60.335  56.423  72.889  1.00  0.00           H  
ATOM   3383  CB  ASN   207      59.236  58.185  72.988  1.00  0.00           C  
ATOM   3384  HB2 ASN   207      58.234  58.610  72.946  1.00  0.00           H  
ATOM   3385  HB3 ASN   207      59.419  58.512  74.012  1.00  0.00           H  
ATOM   3386  CG  ASN   207      60.161  58.858  72.104  1.00  0.00           C  
ATOM   3387  OD1 ASN   207      61.377  58.822  72.335  1.00  0.00           O  
ATOM   3388  ND2 ASN   207      59.792  59.553  71.053  1.00  0.00           N  
ATOM   3389 HD21 ASN   207      60.514  59.854  70.414  1.00  0.00           H  
ATOM   3390 HD22 ASN   207      58.816  59.669  70.820  1.00  0.00           H  
ATOM   3391  C   ASN   207      58.707  56.011  74.179  1.00  0.00           C  
ATOM   3392  O   ASN   207      59.208  56.245  75.279  1.00  0.00           O  
ATOM   3393  N   ARG   208      57.567  55.309  74.005  1.00  0.00           N  
ATOM   3394  H   ARG   208      57.361  55.073  73.045  1.00  0.00           H  
ATOM   3395  CA  ARG   208      56.604  54.995  75.063  1.00  0.00           C  
ATOM   3396  HA  ARG   208      57.201  54.812  75.957  1.00  0.00           H  
ATOM   3397  CB  ARG   208      55.861  56.311  75.355  1.00  0.00           C  
ATOM   3398  HB2 ARG   208      55.134  56.105  76.140  1.00  0.00           H  
ATOM   3399  HB3 ARG   208      56.627  57.050  75.587  1.00  0.00           H  
ATOM   3400  CG  ARG   208      55.128  56.808  74.189  1.00  0.00           C  
ATOM   3401  HG2 ARG   208      55.715  56.791  73.270  1.00  0.00           H  
ATOM   3402  HG3 ARG   208      54.231  56.223  73.990  1.00  0.00           H  
ATOM   3403  CD  ARG   208      54.750  58.289  74.268  1.00  0.00           C  
ATOM   3404  HD2 ARG   208      55.550  58.999  74.475  1.00  0.00           H  
ATOM   3405  HD3 ARG   208      54.409  58.619  73.287  1.00  0.00           H  
ATOM   3406  NE  ARG   208      53.652  58.517  75.235  1.00  0.00           N  
ATOM   3407  HE  ARG   208      53.135  57.772  75.679  1.00  0.00           H  
ATOM   3408  CZ  ARG   208      53.163  59.707  75.520  1.00  0.00           C  
ATOM   3409  NH1 ARG   208      53.516  60.810  74.832  1.00  0.00           N  
ATOM   3410 HH11 ARG   208      54.242  60.747  74.133  1.00  0.00           H  
ATOM   3411 HH12 ARG   208      53.257  61.724  75.176  1.00  0.00           H  
ATOM   3412  NH2 ARG   208      52.373  59.825  76.524  1.00  0.00           N  
ATOM   3413 HH21 ARG   208      52.123  59.041  77.110  1.00  0.00           H  
ATOM   3414 HH22 ARG   208      52.159  60.775  76.791  1.00  0.00           H  
ATOM   3415  C   ARG   208      55.704  53.773  74.795  1.00  0.00           C  
ATOM   3416  O   ARG   208      55.256  53.641  73.688  1.00  0.00           O  
ATOM   3417  N   THR   209      55.359  52.944  75.803  1.00  0.00           N  
ATOM   3418  H   THR   209      55.617  53.231  76.737  1.00  0.00           H  
ATOM   3419  CA  THR   209      54.572  51.745  75.570  1.00  0.00           C  
ATOM   3420  HA  THR   209      55.006  51.061  74.842  1.00  0.00           H  
ATOM   3421  CB  THR   209      54.506  50.927  76.869  1.00  0.00           C  
ATOM   3422  HB  THR   209      54.110  51.532  77.684  1.00  0.00           H  
ATOM   3423  CG2 THR   209      53.633  49.662  76.721  1.00  0.00           C  
ATOM   3424 HG21 THR   209      53.720  49.140  75.768  1.00  0.00           H  
ATOM   3425 HG22 THR   209      54.043  48.984  77.469  1.00  0.00           H  
ATOM   3426 HG23 THR   209      52.599  49.874  76.993  1.00  0.00           H  
ATOM   3427  OG1 THR   209      55.814  50.526  77.218  1.00  0.00           O  
ATOM   3428  HG1 THR   209      55.924  49.635  76.878  1.00  0.00           H  
ATOM   3429  C   THR   209      53.125  52.208  75.230  1.00  0.00           C  
ATOM   3430  O   THR   209      52.566  51.650  74.283  1.00  0.00           O  
ATOM   3431  N   SER   210      52.587  53.270  75.841  1.00  0.00           N  
ATOM   3432  H   SER   210      53.109  53.830  76.500  1.00  0.00           H  
ATOM   3433  CA  SER   210      51.131  53.650  75.551  1.00  0.00           C  
ATOM   3434  HA  SER   210      50.780  53.194  74.625  1.00  0.00           H  
ATOM   3435  CB  SER   210      50.206  53.149  76.680  1.00  0.00           C  
ATOM   3436  HB2 SER   210      50.456  52.156  77.056  1.00  0.00           H  
ATOM   3437  HB3 SER   210      50.181  53.890  77.479  1.00  0.00           H  
ATOM   3438  OG  SER   210      48.904  53.013  76.088  1.00  0.00           O  
ATOM   3439  HG  SER   210      48.303  53.584  76.572  1.00  0.00           H  
ATOM   3440  C   SER   210      50.946  55.197  75.349  1.00  0.00           C  
ATOM   3441  O   SER   210      51.773  55.946  75.821  1.00  0.00           O  
ATOM   3442  N   LEU   211      49.826  55.580  74.700  1.00  0.00           N  
ATOM   3443  H   LEU   211      49.300  54.848  74.243  1.00  0.00           H  
ATOM   3444  CA  LEU   211      49.530  56.939  74.371  1.00  0.00           C  
ATOM   3445  HA  LEU   211      50.358  57.525  74.767  1.00  0.00           H  
ATOM   3446  CB  LEU   211      49.396  57.112  72.826  1.00  0.00           C  
ATOM   3447  HB2 LEU   211      48.725  56.353  72.423  1.00  0.00           H  
ATOM   3448  HB3 LEU   211      48.837  58.048  72.802  1.00  0.00           H  
ATOM   3449  CG  LEU   211      50.833  57.213  72.267  1.00  0.00           C  
ATOM   3450  HG  LEU   211      51.554  56.810  72.979  1.00  0.00           H  
ATOM   3451  CD1 LEU   211      50.900  56.420  71.005  1.00  0.00           C  
ATOM   3452 HD11 LEU   211      50.689  55.371  71.210  1.00  0.00           H  
ATOM   3453 HD12 LEU   211      50.137  56.884  70.380  1.00  0.00           H  
ATOM   3454 HD13 LEU   211      51.814  56.521  70.420  1.00  0.00           H  
ATOM   3455  CD2 LEU   211      51.313  58.605  71.974  1.00  0.00           C  
ATOM   3456 HD21 LEU   211      52.141  58.542  71.268  1.00  0.00           H  
ATOM   3457 HD22 LEU   211      50.546  59.183  71.457  1.00  0.00           H  
ATOM   3458 HD23 LEU   211      51.589  59.069  72.921  1.00  0.00           H  
ATOM   3459  C   LEU   211      48.295  57.464  75.054  1.00  0.00           C  
ATOM   3460  O   LEU   211      47.349  56.717  75.317  1.00  0.00           O  
ATOM   3461  N   PRO   212      48.137  58.761  75.354  1.00  0.00           N  
ATOM   3462  CD  PRO   212      49.125  59.841  75.200  1.00  0.00           C  
ATOM   3463  HD2 PRO   212      49.261  59.915  74.121  1.00  0.00           H  
ATOM   3464  HD3 PRO   212      50.078  59.547  75.639  1.00  0.00           H  
ATOM   3465  CG  PRO   212      48.528  61.158  75.769  1.00  0.00           C  
ATOM   3466  HG2 PRO   212      48.753  62.013  75.132  1.00  0.00           H  
ATOM   3467  HG3 PRO   212      48.986  61.303  76.747  1.00  0.00           H  
ATOM   3468  CB  PRO   212      47.009  60.828  75.891  1.00  0.00           C  
ATOM   3469  HB2 PRO   212      46.492  61.075  74.964  1.00  0.00           H  
ATOM   3470  HB3 PRO   212      46.527  61.450  76.646  1.00  0.00           H  
ATOM   3471  CA  PRO   212      46.991  59.331  76.112  1.00  0.00           C  
ATOM   3472  HA  PRO   212      47.019  59.249  77.198  1.00  0.00           H  
ATOM   3473  C   PRO   212      45.625  58.903  75.737  1.00  0.00           C  
ATOM   3474  O   PRO   212      44.728  58.919  76.590  1.00  0.00           O  
ATOM   3475  N   TRP   213      45.402  58.621  74.444  1.00  0.00           N  
ATOM   3476  H   TRP   213      46.190  58.749  73.825  1.00  0.00           H  
ATOM   3477  CA  TRP   213      44.218  58.106  73.834  1.00  0.00           C  
ATOM   3478  HA  TRP   213      43.353  58.492  74.373  1.00  0.00           H  
ATOM   3479  CB  TRP   213      44.117  58.739  72.394  1.00  0.00           C  
ATOM   3480  HB2 TRP   213      43.309  58.341  71.779  1.00  0.00           H  
ATOM   3481  HB3 TRP   213      43.945  59.795  72.602  1.00  0.00           H  
ATOM   3482  CG  TRP   213      45.297  58.625  71.572  1.00  0.00           C  
ATOM   3483  CD1 TRP   213      45.714  57.512  70.956  1.00  0.00           C  
ATOM   3484  HD1 TRP   213      45.227  56.553  71.051  1.00  0.00           H  
ATOM   3485  NE1 TRP   213      46.922  57.717  70.319  1.00  0.00           N  
ATOM   3486  HE1 TRP   213      47.393  56.946  69.867  1.00  0.00           H  
ATOM   3487  CE2 TRP   213      47.352  59.001  70.481  1.00  0.00           C  
ATOM   3488  CZ2 TRP   213      48.468  59.668  69.981  1.00  0.00           C  
ATOM   3489  HZ2 TRP   213      49.154  59.189  69.299  1.00  0.00           H  
ATOM   3490  CH2 TRP   213      48.565  61.055  70.242  1.00  0.00           C  
ATOM   3491  HH2 TRP   213      49.329  61.632  69.743  1.00  0.00           H  
ATOM   3492  CZ3 TRP   213      47.705  61.661  71.150  1.00  0.00           C  
ATOM   3493  HZ3 TRP   213      47.863  62.710  71.354  1.00  0.00           H  
ATOM   3494  CE3 TRP   213      46.696  60.925  71.747  1.00  0.00           C  
ATOM   3495  HE3 TRP   213      45.977  61.379  72.413  1.00  0.00           H  
ATOM   3496  CD2 TRP   213      46.349  59.604  71.299  1.00  0.00           C  
ATOM   3497  C   TRP   213      44.023  56.569  73.661  1.00  0.00           C  
ATOM   3498  O   TRP   213      42.871  56.101  73.506  1.00  0.00           O  
ATOM   3499  N   GLN   214      45.109  55.803  73.743  1.00  0.00           N  
ATOM   3500  H   GLN   214      45.918  56.323  74.051  1.00  0.00           H  
ATOM   3501  CA  GLN   214      45.239  54.399  73.313  1.00  0.00           C  
ATOM   3502  HA  GLN   214      44.771  54.175  72.354  1.00  0.00           H  
ATOM   3503  CB  GLN   214      46.702  54.006  73.245  1.00  0.00           C  
ATOM   3504  HB2 GLN   214      47.255  54.801  72.745  1.00  0.00           H  
ATOM   3505  HB3 GLN   214      47.179  53.847  74.213  1.00  0.00           H  
ATOM   3506  CG  GLN   214      47.071  52.637  72.458  1.00  0.00           C  
ATOM   3507  HG2 GLN   214      46.603  51.820  73.007  1.00  0.00           H  
ATOM   3508  HG3 GLN   214      46.737  52.590  71.422  1.00  0.00           H  
ATOM   3509  CD  GLN   214      48.590  52.462  72.368  1.00  0.00           C  
ATOM   3510  OE1 GLN   214      49.425  53.319  72.442  1.00  0.00           O  
ATOM   3511  NE2 GLN   214      49.068  51.288  72.122  1.00  0.00           N  
ATOM   3512 HE21 GLN   214      50.077  51.245  72.117  1.00  0.00           H  
ATOM   3513 HE22 GLN   214      48.624  50.421  72.389  1.00  0.00           H  
ATOM   3514  C   GLN   214      44.452  53.475  74.192  1.00  0.00           C  
ATOM   3515  O   GLN   214      43.846  52.549  73.677  1.00  0.00           O  
ATOM   3516  N   GLY   215      44.344  53.775  75.459  1.00  0.00           N  
ATOM   3517  H   GLY   215      44.700  54.646  75.826  1.00  0.00           H  
ATOM   3518  CA  GLY   215      43.684  52.938  76.409  1.00  0.00           C  
ATOM   3519  HA2 GLY   215      44.012  51.917  76.215  1.00  0.00           H  
ATOM   3520  HA3 GLY   215      44.105  53.097  77.402  1.00  0.00           H  
ATOM   3521  C   GLY   215      42.168  53.028  76.497  1.00  0.00           C  
ATOM   3522  O   GLY   215      41.605  52.199  77.187  1.00  0.00           O  
ATOM   3523  N   LEU   216      41.445  53.908  75.860  1.00  0.00           N  
ATOM   3524  H   LEU   216      41.834  54.629  75.269  1.00  0.00           H  
ATOM   3525  CA  LEU   216      40.016  53.955  75.966  1.00  0.00           C  
ATOM   3526  HA  LEU   216      39.795  54.005  77.032  1.00  0.00           H  
ATOM   3527  CB  LEU   216      39.416  55.188  75.233  1.00  0.00           C  
ATOM   3528  HB2 LEU   216      39.982  55.326  74.311  1.00  0.00           H  
ATOM   3529  HB3 LEU   216      38.382  54.977  74.959  1.00  0.00           H  
ATOM   3530  CG  LEU   216      39.460  56.493  76.156  1.00  0.00           C  
ATOM   3531  HG  LEU   216      38.873  56.221  77.033  1.00  0.00           H  
ATOM   3532  CD1 LEU   216      40.941  56.812  76.519  1.00  0.00           C  
ATOM   3533 HD11 LEU   216      41.232  56.166  77.347  1.00  0.00           H  
ATOM   3534 HD12 LEU   216      41.597  56.652  75.663  1.00  0.00           H  
ATOM   3535 HD13 LEU   216      41.025  57.812  76.945  1.00  0.00           H  
ATOM   3536  CD2 LEU   216      38.714  57.707  75.624  1.00  0.00           C  
ATOM   3537 HD21 LEU   216      38.619  58.408  76.453  1.00  0.00           H  
ATOM   3538 HD22 LEU   216      39.142  58.124  74.713  1.00  0.00           H  
ATOM   3539 HD23 LEU   216      37.683  57.400  75.452  1.00  0.00           H  
ATOM   3540  C   LEU   216      39.407  52.626  75.433  1.00  0.00           C  
ATOM   3541  O   LEU   216      39.806  52.083  74.436  1.00  0.00           O  
ATOM   3542  N   LYS   217      38.287  52.292  76.043  1.00  0.00           N  
ATOM   3543  H   LYS   217      38.090  52.978  76.757  1.00  0.00           H  
ATOM   3544  CA  LYS   217      37.526  51.067  75.783  1.00  0.00           C  
ATOM   3545  HA  LYS   217      37.925  50.605  74.880  1.00  0.00           H  
ATOM   3546  CB  LYS   217      37.649  50.113  77.042  1.00  0.00           C  
ATOM   3547  HB2 LYS   217      36.996  50.520  77.814  1.00  0.00           H  
ATOM   3548  HB3 LYS   217      37.216  49.158  76.745  1.00  0.00           H  
ATOM   3549  CG  LYS   217      39.068  49.873  77.506  1.00  0.00           C  
ATOM   3550  HG2 LYS   217      39.598  49.219  76.815  1.00  0.00           H  
ATOM   3551  HG3 LYS   217      39.540  50.855  77.540  1.00  0.00           H  
ATOM   3552  CD  LYS   217      38.972  49.320  78.882  1.00  0.00           C  
ATOM   3553  HD2 LYS   217      38.452  50.058  79.494  1.00  0.00           H  
ATOM   3554  HD3 LYS   217      38.352  48.423  78.889  1.00  0.00           H  
ATOM   3555  CE  LYS   217      40.296  49.094  79.506  1.00  0.00           C  
ATOM   3556  HE2 LYS   217      40.265  48.774  80.547  1.00  0.00           H  
ATOM   3557  HE3 LYS   217      40.788  48.316  78.922  1.00  0.00           H  
ATOM   3558  NZ  LYS   217      41.137  50.290  79.436  1.00  0.00           N  
ATOM   3559  HZ1 LYS   217      41.456  50.516  78.504  1.00  0.00           H  
ATOM   3560  HZ2 LYS   217      40.703  51.166  79.690  1.00  0.00           H  
ATOM   3561  HZ3 LYS   217      42.025  50.151  79.896  1.00  0.00           H  
ATOM   3562  C   LYS   217      36.070  51.336  75.454  1.00  0.00           C  
ATOM   3563  O   LYS   217      35.548  52.397  75.721  1.00  0.00           O  
ATOM   3564  N   ALA   218      35.431  50.384  74.789  1.00  0.00           N  
ATOM   3565  H   ALA   218      35.827  49.456  74.744  1.00  0.00           H  
ATOM   3566  CA  ALA   218      34.130  50.696  74.177  1.00  0.00           C  
ATOM   3567  HA  ALA   218      33.410  51.122  74.876  1.00  0.00           H  
ATOM   3568  CB  ALA   218      34.380  51.709  73.049  1.00  0.00           C  
ATOM   3569  HB1 ALA   218      35.128  51.215  72.430  1.00  0.00           H  
ATOM   3570  HB2 ALA   218      33.471  51.797  72.454  1.00  0.00           H  
ATOM   3571  HB3 ALA   218      34.722  52.663  73.452  1.00  0.00           H  
ATOM   3572  C   ALA   218      33.486  49.476  73.521  1.00  0.00           C  
ATOM   3573  O   ALA   218      34.205  48.531  73.185  1.00  0.00           O  
ATOM   3574  N   ALA   219      32.154  49.498  73.483  1.00  0.00           N  
ATOM   3575  H   ALA   219      31.788  50.352  73.878  1.00  0.00           H  
ATOM   3576  CA  ALA   219      31.333  48.286  73.322  1.00  0.00           C  
ATOM   3577  HA  ALA   219      31.633  47.561  74.078  1.00  0.00           H  
ATOM   3578  CB  ALA   219      29.811  48.596  73.547  1.00  0.00           C  
ATOM   3579  HB1 ALA   219      29.105  47.894  73.106  1.00  0.00           H  
ATOM   3580  HB2 ALA   219      29.556  48.675  74.604  1.00  0.00           H  
ATOM   3581  HB3 ALA   219      29.473  49.488  73.019  1.00  0.00           H  
ATOM   3582  C   ALA   219      31.431  47.501  71.970  1.00  0.00           C  
ATOM   3583  O   ALA   219      31.029  46.305  71.912  1.00  0.00           O  
ATOM   3584  N   THR   220      31.903  48.171  70.913  1.00  0.00           N  
ATOM   3585  H   THR   220      32.245  49.104  71.095  1.00  0.00           H  
ATOM   3586  CA  THR   220      32.263  47.523  69.611  1.00  0.00           C  
ATOM   3587  HA  THR   220      32.387  46.444  69.709  1.00  0.00           H  
ATOM   3588  CB  THR   220      31.218  47.750  68.474  1.00  0.00           C  
ATOM   3589  HB  THR   220      31.605  47.307  67.556  1.00  0.00           H  
ATOM   3590  CG2 THR   220      29.927  46.953  68.676  1.00  0.00           C  
ATOM   3591 HG21 THR   220      29.392  46.958  67.726  1.00  0.00           H  
ATOM   3592 HG22 THR   220      30.123  45.952  69.059  1.00  0.00           H  
ATOM   3593 HG23 THR   220      29.389  47.426  69.498  1.00  0.00           H  
ATOM   3594  OG1 THR   220      31.005  49.112  68.285  1.00  0.00           O  
ATOM   3595  HG1 THR   220      30.064  49.183  68.106  1.00  0.00           H  
ATOM   3596  C   THR   220      33.576  48.051  69.140  1.00  0.00           C  
ATOM   3597  O   THR   220      34.004  49.142  69.525  1.00  0.00           O  
ATOM   3598  N   LYS   221      34.298  47.281  68.263  1.00  0.00           N  
ATOM   3599  H   LYS   221      33.890  46.419  67.931  1.00  0.00           H  
ATOM   3600  CA  LYS   221      35.594  47.697  67.711  1.00  0.00           C  
ATOM   3601  HA  LYS   221      36.336  47.956  68.466  1.00  0.00           H  
ATOM   3602  CB  LYS   221      36.198  46.575  66.815  1.00  0.00           C  
ATOM   3603  HB2 LYS   221      36.707  45.994  67.584  1.00  0.00           H  
ATOM   3604  HB3 LYS   221      35.397  46.041  66.304  1.00  0.00           H  
ATOM   3605  CG  LYS   221      37.179  47.033  65.796  1.00  0.00           C  
ATOM   3606  HG2 LYS   221      36.665  47.684  65.089  1.00  0.00           H  
ATOM   3607  HG3 LYS   221      37.885  47.675  66.323  1.00  0.00           H  
ATOM   3608  CD  LYS   221      37.877  46.097  64.937  1.00  0.00           C  
ATOM   3609  HD2 LYS   221      38.641  45.585  65.522  1.00  0.00           H  
ATOM   3610  HD3 LYS   221      37.211  45.363  64.485  1.00  0.00           H  
ATOM   3611  CE  LYS   221      38.680  46.799  63.773  1.00  0.00           C  
ATOM   3612  HE2 LYS   221      38.140  47.736  63.634  1.00  0.00           H  
ATOM   3613  HE3 LYS   221      39.697  47.046  64.081  1.00  0.00           H  
ATOM   3614  NZ  LYS   221      38.808  45.998  62.549  1.00  0.00           N  
ATOM   3615  HZ1 LYS   221      37.918  45.623  62.255  1.00  0.00           H  
ATOM   3616  HZ2 LYS   221      39.110  46.513  61.735  1.00  0.00           H  
ATOM   3617  HZ3 LYS   221      39.405  45.203  62.731  1.00  0.00           H  
ATOM   3618  C   LYS   221      35.424  49.057  67.021  1.00  0.00           C  
ATOM   3619  O   LYS   221      36.136  50.006  67.338  1.00  0.00           O  
ATOM   3620  N   LYS   222      34.491  49.156  66.017  1.00  0.00           N  
ATOM   3621  H   LYS   222      33.935  48.329  65.855  1.00  0.00           H  
ATOM   3622  CA  LYS   222      34.086  50.433  65.345  1.00  0.00           C  
ATOM   3623  HA  LYS   222      34.885  50.797  64.698  1.00  0.00           H  
ATOM   3624  CB  LYS   222      32.900  50.177  64.426  1.00  0.00           C  
ATOM   3625  HB2 LYS   222      32.611  51.114  63.951  1.00  0.00           H  
ATOM   3626  HB3 LYS   222      33.134  49.478  63.623  1.00  0.00           H  
ATOM   3627  CG  LYS   222      31.714  49.713  65.223  1.00  0.00           C  
ATOM   3628  HG2 LYS   222      31.812  48.770  65.760  1.00  0.00           H  
ATOM   3629  HG3 LYS   222      31.466  50.500  65.935  1.00  0.00           H  
ATOM   3630  CD  LYS   222      30.476  49.622  64.376  1.00  0.00           C  
ATOM   3631  HD2 LYS   222      30.203  50.574  63.921  1.00  0.00           H  
ATOM   3632  HD3 LYS   222      30.674  49.037  63.477  1.00  0.00           H  
ATOM   3633  CE  LYS   222      29.285  49.012  65.128  1.00  0.00           C  
ATOM   3634  HE2 LYS   222      29.471  48.066  65.637  1.00  0.00           H  
ATOM   3635  HE3 LYS   222      28.857  49.765  65.789  1.00  0.00           H  
ATOM   3636  NZ  LYS   222      28.250  48.706  64.164  1.00  0.00           N  
ATOM   3637  HZ1 LYS   222      27.848  49.561  63.807  1.00  0.00           H  
ATOM   3638  HZ2 LYS   222      28.638  48.292  63.328  1.00  0.00           H  
ATOM   3639  HZ3 LYS   222      27.493  48.108  64.462  1.00  0.00           H  
ATOM   3640  C   LYS   222      33.877  51.630  66.266  1.00  0.00           C  
ATOM   3641  O   LYS   222      34.495  52.698  65.969  1.00  0.00           O  
ATOM   3642  N   GLN   223      33.192  51.501  67.439  1.00  0.00           N  
ATOM   3643  H   GLN   223      32.697  50.630  67.563  1.00  0.00           H  
ATOM   3644  CA  GLN   223      33.076  52.570  68.456  1.00  0.00           C  
ATOM   3645  HA  GLN   223      32.623  53.465  68.030  1.00  0.00           H  
ATOM   3646  CB  GLN   223      32.102  52.186  69.597  1.00  0.00           C  
ATOM   3647  HB2 GLN   223      31.097  52.003  69.214  1.00  0.00           H  
ATOM   3648  HB3 GLN   223      32.373  51.267  70.115  1.00  0.00           H  
ATOM   3649  CG  GLN   223      31.795  53.189  70.732  1.00  0.00           C  
ATOM   3650  HG2 GLN   223      32.668  53.688  71.153  1.00  0.00           H  
ATOM   3651  HG3 GLN   223      31.139  53.986  70.382  1.00  0.00           H  
ATOM   3652  CD  GLN   223      30.959  52.502  71.770  1.00  0.00           C  
ATOM   3653  OE1 GLN   223      30.439  51.387  71.695  1.00  0.00           O  
ATOM   3654  NE2 GLN   223      30.716  53.286  72.754  1.00  0.00           N  
ATOM   3655 HE21 GLN   223      30.092  53.066  73.517  1.00  0.00           H  
ATOM   3656 HE22 GLN   223      31.239  54.127  72.950  1.00  0.00           H  
ATOM   3657  C   GLN   223      34.375  52.830  69.151  1.00  0.00           C  
ATOM   3658  O   GLN   223      34.732  53.975  69.510  1.00  0.00           O  
ATOM   3659  N   LYS   224      35.092  51.736  69.444  1.00  0.00           N  
ATOM   3660  H   LYS   224      34.653  50.850  69.236  1.00  0.00           H  
ATOM   3661  CA  LYS   224      36.390  51.708  70.173  1.00  0.00           C  
ATOM   3662  HA  LYS   224      36.247  52.216  71.126  1.00  0.00           H  
ATOM   3663  CB  LYS   224      36.823  50.296  70.487  1.00  0.00           C  
ATOM   3664  HB2 LYS   224      36.041  49.781  71.044  1.00  0.00           H  
ATOM   3665  HB3 LYS   224      37.063  49.770  69.563  1.00  0.00           H  
ATOM   3666  CG  LYS   224      38.153  50.175  71.224  1.00  0.00           C  
ATOM   3667  HG2 LYS   224      38.872  50.939  70.929  1.00  0.00           H  
ATOM   3668  HG3 LYS   224      37.959  50.291  72.291  1.00  0.00           H  
ATOM   3669  CD  LYS   224      38.910  48.840  70.902  1.00  0.00           C  
ATOM   3670  HD2 LYS   224      38.225  47.996  70.987  1.00  0.00           H  
ATOM   3671  HD3 LYS   224      39.290  48.861  69.881  1.00  0.00           H  
ATOM   3672  CE  LYS   224      40.154  48.668  71.780  1.00  0.00           C  
ATOM   3673  HE2 LYS   224      40.773  49.560  71.690  1.00  0.00           H  
ATOM   3674  HE3 LYS   224      39.963  48.593  72.851  1.00  0.00           H  
ATOM   3675  NZ  LYS   224      40.888  47.399  71.324  1.00  0.00           N  
ATOM   3676  HZ1 LYS   224      41.527  47.057  72.027  1.00  0.00           H  
ATOM   3677  HZ2 LYS   224      40.276  46.628  71.096  1.00  0.00           H  
ATOM   3678  HZ3 LYS   224      41.502  47.536  70.534  1.00  0.00           H  
ATOM   3679  C   LYS   224      37.365  52.573  69.407  1.00  0.00           C  
ATOM   3680  O   LYS   224      38.103  53.402  70.004  1.00  0.00           O  
ATOM   3681  N   TYR   225      37.391  52.462  68.078  1.00  0.00           N  
ATOM   3682  H   TYR   225      36.755  51.760  67.728  1.00  0.00           H  
ATOM   3683  CA  TYR   225      38.244  53.210  67.120  1.00  0.00           C  
ATOM   3684  HA  TYR   225      39.245  53.110  67.539  1.00  0.00           H  
ATOM   3685  CB  TYR   225      38.187  52.585  65.774  1.00  0.00           C  
ATOM   3686  HB2 TYR   225      38.021  51.518  65.924  1.00  0.00           H  
ATOM   3687  HB3 TYR   225      37.350  53.015  65.225  1.00  0.00           H  
ATOM   3688  CG  TYR   225      39.438  52.667  64.910  1.00  0.00           C  
ATOM   3689  CD1 TYR   225      40.592  51.974  65.376  1.00  0.00           C  
ATOM   3690  HD1 TYR   225      40.632  51.323  66.237  1.00  0.00           H  
ATOM   3691  CE1 TYR   225      41.737  51.924  64.585  1.00  0.00           C  
ATOM   3692  HE1 TYR   225      42.515  51.233  64.877  1.00  0.00           H  
ATOM   3693  CZ  TYR   225      41.835  52.707  63.465  1.00  0.00           C  
ATOM   3694  OH  TYR   225      43.010  52.807  62.789  1.00  0.00           O  
ATOM   3695  HH  TYR   225      43.736  52.268  63.111  1.00  0.00           H  
ATOM   3696  CE2 TYR   225      40.758  53.514  63.071  1.00  0.00           C  
ATOM   3697  HE2 TYR   225      40.964  54.297  62.356  1.00  0.00           H  
ATOM   3698  CD2 TYR   225      39.533  53.469  63.743  1.00  0.00           C  
ATOM   3699  HD2 TYR   225      38.719  54.033  63.310  1.00  0.00           H  
ATOM   3700  C   TYR   225      37.859  54.661  67.045  1.00  0.00           C  
ATOM   3701  O   TYR   225      38.622  55.600  67.047  1.00  0.00           O  
ATOM   3702  N   GLU   226      36.555  54.937  67.046  1.00  0.00           N  
ATOM   3703  H   GLU   226      35.918  54.165  66.911  1.00  0.00           H  
ATOM   3704  CA  GLU   226      35.948  56.301  66.837  1.00  0.00           C  
ATOM   3705  HA  GLU   226      36.477  56.736  65.989  1.00  0.00           H  
ATOM   3706  CB  GLU   226      34.533  56.143  66.361  1.00  0.00           C  
ATOM   3707  HB2 GLU   226      34.512  55.512  65.472  1.00  0.00           H  
ATOM   3708  HB3 GLU   226      33.928  55.606  67.091  1.00  0.00           H  
ATOM   3709  CG  GLU   226      33.736  57.413  66.216  1.00  0.00           C  
ATOM   3710  HG2 GLU   226      32.679  57.182  66.081  1.00  0.00           H  
ATOM   3711  HG3 GLU   226      33.682  57.993  67.137  1.00  0.00           H  
ATOM   3712  CD  GLU   226      34.118  58.198  65.022  1.00  0.00           C  
ATOM   3713  OE1 GLU   226      33.648  59.371  64.835  1.00  0.00           O  
ATOM   3714  OE2 GLU   226      34.828  57.662  64.114  1.00  0.00           O  
ATOM   3715  C   GLU   226      36.092  57.259  68.065  1.00  0.00           C  
ATOM   3716  O   GLU   226      36.193  58.504  67.892  1.00  0.00           O  
ATOM   3717  N   LYS   227      36.044  56.623  69.269  1.00  0.00           N  
ATOM   3718  H   LYS   227      35.937  55.622  69.194  1.00  0.00           H  
ATOM   3719  CA  LYS   227      36.345  57.231  70.604  1.00  0.00           C  
ATOM   3720  HA  LYS   227      35.784  58.159  70.706  1.00  0.00           H  
ATOM   3721  CB  LYS   227      35.878  56.157  71.607  1.00  0.00           C  
ATOM   3722  HB2 LYS   227      34.875  55.772  71.426  1.00  0.00           H  
ATOM   3723  HB3 LYS   227      36.512  55.276  71.500  1.00  0.00           H  
ATOM   3724  CG  LYS   227      35.950  56.616  73.078  1.00  0.00           C  
ATOM   3725  HG2 LYS   227      36.984  56.695  73.416  1.00  0.00           H  
ATOM   3726  HG3 LYS   227      35.597  57.644  73.159  1.00  0.00           H  
ATOM   3727  CD  LYS   227      35.121  55.637  73.985  1.00  0.00           C  
ATOM   3728  HD2 LYS   227      34.058  55.735  73.763  1.00  0.00           H  
ATOM   3729  HD3 LYS   227      35.526  54.635  73.843  1.00  0.00           H  
ATOM   3730  CE  LYS   227      35.337  55.906  75.439  1.00  0.00           C  
ATOM   3731  HE2 LYS   227      36.404  55.833  75.649  1.00  0.00           H  
ATOM   3732  HE3 LYS   227      34.922  56.884  75.686  1.00  0.00           H  
ATOM   3733  NZ  LYS   227      34.687  54.905  76.335  1.00  0.00           N  
ATOM   3734  HZ1 LYS   227      34.812  53.928  76.109  1.00  0.00           H  
ATOM   3735  HZ2 LYS   227      34.987  55.042  77.289  1.00  0.00           H  
ATOM   3736  HZ3 LYS   227      33.711  55.100  76.506  1.00  0.00           H  
ATOM   3737  C   LYS   227      37.807  57.556  70.725  1.00  0.00           C  
ATOM   3738  O   LYS   227      38.122  58.622  71.236  1.00  0.00           O  
ATOM   3739  N   ILE   228      38.740  56.703  70.347  1.00  0.00           N  
ATOM   3740  H   ILE   228      38.349  55.824  70.039  1.00  0.00           H  
ATOM   3741  CA  ILE   228      40.220  56.843  70.344  1.00  0.00           C  
ATOM   3742  HA  ILE   228      40.664  57.197  71.275  1.00  0.00           H  
ATOM   3743  CB  ILE   228      40.942  55.495  70.128  1.00  0.00           C  
ATOM   3744  HB  ILE   228      40.528  55.114  69.194  1.00  0.00           H  
ATOM   3745  CG2 ILE   228      42.485  55.600  69.950  1.00  0.00           C  
ATOM   3746 HG21 ILE   228      42.838  55.884  70.941  1.00  0.00           H  
ATOM   3747 HG22 ILE   228      42.824  54.620  69.615  1.00  0.00           H  
ATOM   3748 HG23 ILE   228      42.702  56.419  69.264  1.00  0.00           H  
ATOM   3749  CG1 ILE   228      40.530  54.579  71.333  1.00  0.00           C  
ATOM   3750 HG12 ILE   228      40.914  55.095  72.213  1.00  0.00           H  
ATOM   3751 HG13 ILE   228      39.461  54.501  71.530  1.00  0.00           H  
ATOM   3752  CD1 ILE   228      41.032  53.136  71.227  1.00  0.00           C  
ATOM   3753 HD11 ILE   228      42.030  52.932  71.614  1.00  0.00           H  
ATOM   3754 HD12 ILE   228      40.374  52.513  71.832  1.00  0.00           H  
ATOM   3755 HD13 ILE   228      41.018  52.775  70.199  1.00  0.00           H  
ATOM   3756  C   ILE   228      40.639  57.889  69.263  1.00  0.00           C  
ATOM   3757  O   ILE   228      41.438  58.773  69.518  1.00  0.00           O  
ATOM   3758  N   SER   229      40.150  57.800  68.026  1.00  0.00           N  
ATOM   3759  H   SER   229      39.470  57.088  67.802  1.00  0.00           H  
ATOM   3760  CA  SER   229      40.382  58.765  66.959  1.00  0.00           C  
ATOM   3761  HA  SER   229      41.462  58.741  66.814  1.00  0.00           H  
ATOM   3762  CB  SER   229      39.779  58.282  65.664  1.00  0.00           C  
ATOM   3763  HB2 SER   229      40.031  57.240  65.467  1.00  0.00           H  
ATOM   3764  HB3 SER   229      38.703  58.271  65.840  1.00  0.00           H  
ATOM   3765  OG  SER   229      39.940  58.985  64.512  1.00  0.00           O  
ATOM   3766  HG  SER   229      39.512  58.520  63.790  1.00  0.00           H  
ATOM   3767  C   SER   229      39.957  60.233  67.277  1.00  0.00           C  
ATOM   3768  O   SER   229      40.577  61.196  66.819  1.00  0.00           O  
ATOM   3769  N   GLU   230      38.946  60.380  68.110  1.00  0.00           N  
ATOM   3770  H   GLU   230      38.572  59.490  68.407  1.00  0.00           H  
ATOM   3771  CA  GLU   230      38.451  61.627  68.754  1.00  0.00           C  
ATOM   3772  HA  GLU   230      38.530  62.474  68.072  1.00  0.00           H  
ATOM   3773  CB  GLU   230      36.942  61.485  69.142  1.00  0.00           C  
ATOM   3774  HB2 GLU   230      36.540  61.068  68.219  1.00  0.00           H  
ATOM   3775  HB3 GLU   230      36.913  60.813  69.999  1.00  0.00           H  
ATOM   3776  CG  GLU   230      36.277  62.792  69.487  1.00  0.00           C  
ATOM   3777  HG2 GLU   230      36.800  63.664  69.093  1.00  0.00           H  
ATOM   3778  HG3 GLU   230      35.238  62.890  69.174  1.00  0.00           H  
ATOM   3779  CD  GLU   230      36.169  63.157  71.029  1.00  0.00           C  
ATOM   3780  OE1 GLU   230      36.822  64.071  71.619  1.00  0.00           O  
ATOM   3781  OE2 GLU   230      35.202  62.629  71.614  1.00  0.00           O  
ATOM   3782  C   GLU   230      39.393  62.037  69.925  1.00  0.00           C  
ATOM   3783  O   GLU   230      39.841  63.191  69.915  1.00  0.00           O  
ATOM   3784  N   LYS   231      39.712  61.171  70.928  1.00  0.00           N  
ATOM   3785  H   LYS   231      39.411  60.208  70.883  1.00  0.00           H  
ATOM   3786  CA  LYS   231      40.675  61.483  71.981  1.00  0.00           C  
ATOM   3787  HA  LYS   231      40.251  62.354  72.481  1.00  0.00           H  
ATOM   3788  CB  LYS   231      40.778  60.397  73.082  1.00  0.00           C  
ATOM   3789  HB2 LYS   231      39.735  60.124  73.247  1.00  0.00           H  
ATOM   3790  HB3 LYS   231      41.363  59.534  72.765  1.00  0.00           H  
ATOM   3791  CG  LYS   231      41.449  60.891  74.370  1.00  0.00           C  
ATOM   3792  HG2 LYS   231      41.750  60.045  74.989  1.00  0.00           H  
ATOM   3793  HG3 LYS   231      42.356  61.441  74.117  1.00  0.00           H  
ATOM   3794  CD  LYS   231      40.620  61.913  75.185  1.00  0.00           C  
ATOM   3795  HD2 LYS   231      40.607  62.796  74.545  1.00  0.00           H  
ATOM   3796  HD3 LYS   231      39.648  61.422  75.233  1.00  0.00           H  
ATOM   3797  CE  LYS   231      41.302  62.291  76.492  1.00  0.00           C  
ATOM   3798  HE2 LYS   231      41.593  61.352  76.964  1.00  0.00           H  
ATOM   3799  HE3 LYS   231      42.145  62.939  76.252  1.00  0.00           H  
ATOM   3800  NZ  LYS   231      40.426  63.005  77.476  1.00  0.00           N  
ATOM   3801  HZ1 LYS   231      40.978  63.249  78.286  1.00  0.00           H  
ATOM   3802  HZ2 LYS   231      40.131  63.917  77.159  1.00  0.00           H  
ATOM   3803  HZ3 LYS   231      39.638  62.451  77.779  1.00  0.00           H  
ATOM   3804  C   LYS   231      41.981  61.935  71.449  1.00  0.00           C  
ATOM   3805  O   LYS   231      42.562  62.850  72.047  1.00  0.00           O  
ATOM   3806  N   LYS   232      42.528  61.381  70.381  1.00  0.00           N  
ATOM   3807  H   LYS   232      41.997  60.645  69.938  1.00  0.00           H  
ATOM   3808  CA  LYS   232      43.660  61.917  69.630  1.00  0.00           C  
ATOM   3809  HA  LYS   232      44.554  61.838  70.250  1.00  0.00           H  
ATOM   3810  CB  LYS   232      43.959  60.918  68.533  1.00  0.00           C  
ATOM   3811  HB2 LYS   232      44.181  59.979  69.040  1.00  0.00           H  
ATOM   3812  HB3 LYS   232      43.108  60.856  67.856  1.00  0.00           H  
ATOM   3813  CG  LYS   232      45.222  61.277  67.699  1.00  0.00           C  
ATOM   3814  HG2 LYS   232      45.146  62.195  67.114  1.00  0.00           H  
ATOM   3815  HG3 LYS   232      46.024  61.317  68.436  1.00  0.00           H  
ATOM   3816  CD  LYS   232      45.591  60.018  66.867  1.00  0.00           C  
ATOM   3817  HD2 LYS   232      45.691  59.131  67.492  1.00  0.00           H  
ATOM   3818  HD3 LYS   232      44.760  59.872  66.176  1.00  0.00           H  
ATOM   3819  CE  LYS   232      46.955  60.314  66.197  1.00  0.00           C  
ATOM   3820  HE2 LYS   232      47.743  60.240  66.947  1.00  0.00           H  
ATOM   3821  HE3 LYS   232      47.094  59.498  65.489  1.00  0.00           H  
ATOM   3822  NZ  LYS   232      47.022  61.632  65.624  1.00  0.00           N  
ATOM   3823  HZ1 LYS   232      47.755  61.837  64.960  1.00  0.00           H  
ATOM   3824  HZ2 LYS   232      46.206  61.961  65.127  1.00  0.00           H  
ATOM   3825  HZ3 LYS   232      47.185  62.332  66.333  1.00  0.00           H  
ATOM   3826  C   LYS   232      43.367  63.400  69.205  1.00  0.00           C  
ATOM   3827  O   LYS   232      44.241  64.231  69.477  1.00  0.00           O  
ATOM   3828  N   MET   233      42.250  63.797  68.609  1.00  0.00           N  
ATOM   3829  H   MET   233      41.556  63.114  68.340  1.00  0.00           H  
ATOM   3830  CA  MET   233      42.251  65.200  68.066  1.00  0.00           C  
ATOM   3831  HA  MET   233      43.243  65.423  67.673  1.00  0.00           H  
ATOM   3832  CB  MET   233      41.214  65.368  66.893  1.00  0.00           C  
ATOM   3833  HB2 MET   233      41.544  64.905  65.963  1.00  0.00           H  
ATOM   3834  HB3 MET   233      40.364  64.754  67.191  1.00  0.00           H  
ATOM   3835  CG  MET   233      40.745  66.799  66.583  1.00  0.00           C  
ATOM   3836  HG2 MET   233      41.625  67.424  66.735  1.00  0.00           H  
ATOM   3837  HG3 MET   233      40.482  66.856  65.527  1.00  0.00           H  
ATOM   3838  SD  MET   233      39.413  67.406  67.644  1.00  0.00           S  
ATOM   3839  CE  MET   233      38.062  66.441  66.997  1.00  0.00           C  
ATOM   3840  HE1 MET   233      38.120  65.454  67.455  1.00  0.00           H  
ATOM   3841  HE2 MET   233      37.078  66.841  67.245  1.00  0.00           H  
ATOM   3842  HE3 MET   233      38.103  66.329  65.914  1.00  0.00           H  
ATOM   3843  C   MET   233      42.024  66.121  69.293  1.00  0.00           C  
ATOM   3844  O   MET   233      42.514  67.247  69.149  1.00  0.00           O  
ATOM   3845  N   SER   234      41.293  65.750  70.325  1.00  0.00           N  
ATOM   3846  H   SER   234      40.977  64.791  70.283  1.00  0.00           H  
ATOM   3847  CA  SER   234      40.982  66.414  71.613  1.00  0.00           C  
ATOM   3848  HA  SER   234      41.139  67.465  71.368  1.00  0.00           H  
ATOM   3849  CB  SER   234      39.505  66.269  72.074  1.00  0.00           C  
ATOM   3850  HB2 SER   234      39.353  66.742  73.045  1.00  0.00           H  
ATOM   3851  HB3 SER   234      38.730  66.674  71.424  1.00  0.00           H  
ATOM   3852  OG  SER   234      39.232  64.883  72.318  1.00  0.00           O  
ATOM   3853  HG  SER   234      38.364  64.758  71.928  1.00  0.00           H  
ATOM   3854  C   SER   234      41.927  66.163  72.854  1.00  0.00           C  
ATOM   3855  O   SER   234      41.652  66.607  73.943  1.00  0.00           O  
ATOM   3856  N   THR   235      43.119  65.608  72.653  1.00  0.00           N  
ATOM   3857  H   THR   235      43.280  65.308  71.702  1.00  0.00           H  
ATOM   3858  CA  THR   235      44.301  65.719  73.570  1.00  0.00           C  
ATOM   3859  HA  THR   235      43.861  65.831  74.561  1.00  0.00           H  
ATOM   3860  CB  THR   235      45.173  64.433  73.435  1.00  0.00           C  
ATOM   3861  HB  THR   235      45.259  64.163  72.383  1.00  0.00           H  
ATOM   3862  CG2 THR   235      46.523  64.378  74.224  1.00  0.00           C  
ATOM   3863 HG21 THR   235      47.223  65.058  73.738  1.00  0.00           H  
ATOM   3864 HG22 THR   235      46.483  64.787  75.234  1.00  0.00           H  
ATOM   3865 HG23 THR   235      46.990  63.395  74.172  1.00  0.00           H  
ATOM   3866  OG1 THR   235      44.514  63.288  73.887  1.00  0.00           O  
ATOM   3867  HG1 THR   235      43.845  63.062  73.236  1.00  0.00           H  
ATOM   3868  C   THR   235      45.182  66.974  73.218  1.00  0.00           C  
ATOM   3869  O   THR   235      45.718  66.923  72.085  1.00  0.00           O  
ATOM   3870  N   PRO   236      45.315  68.022  74.108  1.00  0.00           N  
ATOM   3871  CD  PRO   236      44.629  68.042  75.306  1.00  0.00           C  
ATOM   3872  HD2 PRO   236      45.193  67.491  76.059  1.00  0.00           H  
ATOM   3873  HD3 PRO   236      43.607  67.664  75.280  1.00  0.00           H  
ATOM   3874  CG  PRO   236      44.687  69.502  75.714  1.00  0.00           C  
ATOM   3875  HG2 PRO   236      44.626  69.475  76.802  1.00  0.00           H  
ATOM   3876  HG3 PRO   236      43.901  70.154  75.333  1.00  0.00           H  
ATOM   3877  CB  PRO   236      45.997  70.029  75.193  1.00  0.00           C  
ATOM   3878  HB2 PRO   236      46.736  69.896  75.982  1.00  0.00           H  
ATOM   3879  HB3 PRO   236      45.956  71.063  74.847  1.00  0.00           H  
ATOM   3880  CA  PRO   236      46.230  69.158  73.933  1.00  0.00           C  
ATOM   3881  HA  PRO   236      45.897  69.713  73.056  1.00  0.00           H  
ATOM   3882  C   PRO   236      47.666  68.580  73.677  1.00  0.00           C  
ATOM   3883  O   PRO   236      48.065  67.514  74.212  1.00  0.00           O  
ATOM   3884  N   VAL   237      48.456  69.297  72.802  1.00  0.00           N  
ATOM   3885  H   VAL   237      48.143  70.191  72.452  1.00  0.00           H  
ATOM   3886  CA  VAL   237      49.857  68.897  72.478  1.00  0.00           C  
ATOM   3887  HA  VAL   237      50.007  67.834  72.291  1.00  0.00           H  
ATOM   3888  CB  VAL   237      50.298  69.548  71.127  1.00  0.00           C  
ATOM   3889  HB  VAL   237      50.010  70.598  71.062  1.00  0.00           H  
ATOM   3890  CG1 VAL   237      51.732  69.437  70.699  1.00  0.00           C  
ATOM   3891 HG11 VAL   237      52.480  69.957  71.297  1.00  0.00           H  
ATOM   3892 HG12 VAL   237      52.073  68.404  70.755  1.00  0.00           H  
ATOM   3893 HG13 VAL   237      51.947  69.962  69.768  1.00  0.00           H  
ATOM   3894  CG2 VAL   237      49.472  68.949  69.964  1.00  0.00           C  
ATOM   3895 HG21 VAL   237      49.829  67.939  69.761  1.00  0.00           H  
ATOM   3896 HG22 VAL   237      48.416  69.045  70.219  1.00  0.00           H  
ATOM   3897 HG23 VAL   237      49.565  69.506  69.032  1.00  0.00           H  
ATOM   3898  C   VAL   237      50.867  69.114  73.732  1.00  0.00           C  
ATOM   3899  O   VAL   237      51.845  68.339  73.890  1.00  0.00           O  
ATOM   3900  N   GLU   238      50.501  70.067  74.606  1.00  0.00           N  
ATOM   3901  H   GLU   238      49.603  70.492  74.426  1.00  0.00           H  
ATOM   3902  CA  GLU   238      51.204  70.287  75.883  1.00  0.00           C  
ATOM   3903  HA  GLU   238      52.272  70.399  75.699  1.00  0.00           H  
ATOM   3904  CB  GLU   238      50.559  71.568  76.554  1.00  0.00           C  
ATOM   3905  HB2 GLU   238      50.529  72.390  75.839  1.00  0.00           H  
ATOM   3906  HB3 GLU   238      49.557  71.379  76.940  1.00  0.00           H  
ATOM   3907  CG  GLU   238      51.392  71.983  77.837  1.00  0.00           C  
ATOM   3908  HG2 GLU   238      50.856  72.801  78.318  1.00  0.00           H  
ATOM   3909  HG3 GLU   238      51.509  71.189  78.575  1.00  0.00           H  
ATOM   3910  CD  GLU   238      52.768  72.610  77.718  1.00  0.00           C  
ATOM   3911  OE1 GLU   238      53.790  71.903  77.965  1.00  0.00           O  
ATOM   3912  OE2 GLU   238      52.850  73.806  77.336  1.00  0.00           O  
ATOM   3913  C   GLU   238      51.017  69.048  76.750  1.00  0.00           C  
ATOM   3914  O   GLU   238      51.902  68.854  77.572  1.00  0.00           O  
ATOM   3915  N   VAL   239      50.025  68.157  76.580  1.00  0.00           N  
ATOM   3916  H   VAL   239      49.372  68.397  75.848  1.00  0.00           H  
ATOM   3917  CA  VAL   239      49.823  66.918  77.388  1.00  0.00           C  
ATOM   3918  HA  VAL   239      50.156  67.049  78.418  1.00  0.00           H  
ATOM   3919  CB  VAL   239      48.281  66.733  77.548  1.00  0.00           C  
ATOM   3920  HB  VAL   239      47.783  66.781  76.579  1.00  0.00           H  
ATOM   3921  CG1 VAL   239      47.822  65.356  77.963  1.00  0.00           C  
ATOM   3922 HG11 VAL   239      48.274  65.126  78.928  1.00  0.00           H  
ATOM   3923 HG12 VAL   239      46.743  65.499  77.911  1.00  0.00           H  
ATOM   3924 HG13 VAL   239      48.116  64.596  77.238  1.00  0.00           H  
ATOM   3925  CG2 VAL   239      47.674  67.755  78.533  1.00  0.00           C  
ATOM   3926 HG21 VAL   239      47.798  67.427  79.565  1.00  0.00           H  
ATOM   3927 HG22 VAL   239      48.058  68.765  78.388  1.00  0.00           H  
ATOM   3928 HG23 VAL   239      46.594  67.875  78.454  1.00  0.00           H  
ATOM   3929  C   VAL   239      50.519  65.806  76.653  1.00  0.00           C  
ATOM   3930  O   VAL   239      51.157  64.964  77.255  1.00  0.00           O  
ATOM   3931  N   LEU   240      50.446  65.787  75.320  1.00  0.00           N  
ATOM   3932  H   LEU   240      49.992  66.527  74.805  1.00  0.00           H  
ATOM   3933  CA  LEU   240      51.220  64.691  74.532  1.00  0.00           C  
ATOM   3934  HA  LEU   240      50.838  63.761  74.951  1.00  0.00           H  
ATOM   3935  CB  LEU   240      50.828  64.642  73.079  1.00  0.00           C  
ATOM   3936  HB2 LEU   240      49.745  64.627  72.959  1.00  0.00           H  
ATOM   3937  HB3 LEU   240      51.103  65.591  72.620  1.00  0.00           H  
ATOM   3938  CG  LEU   240      51.450  63.498  72.222  1.00  0.00           C  
ATOM   3939  HG  LEU   240      52.526  63.507  72.392  1.00  0.00           H  
ATOM   3940  CD1 LEU   240      50.940  62.163  72.680  1.00  0.00           C  
ATOM   3941 HD11 LEU   240      49.884  62.129  72.413  1.00  0.00           H  
ATOM   3942 HD12 LEU   240      51.514  61.367  72.207  1.00  0.00           H  
ATOM   3943 HD13 LEU   240      51.203  62.052  73.732  1.00  0.00           H  
ATOM   3944  CD2 LEU   240      51.060  63.777  70.735  1.00  0.00           C  
ATOM   3945 HD21 LEU   240      51.468  62.997  70.092  1.00  0.00           H  
ATOM   3946 HD22 LEU   240      49.977  63.852  70.639  1.00  0.00           H  
ATOM   3947 HD23 LEU   240      51.523  64.726  70.461  1.00  0.00           H  
ATOM   3948  C   LEU   240      52.768  64.755  74.762  1.00  0.00           C  
ATOM   3949  O   LEU   240      53.375  63.719  74.869  1.00  0.00           O  
ATOM   3950  N   CYS   241      53.324  65.930  75.064  1.00  0.00           N  
ATOM   3951  H   CYS   241      52.693  66.713  75.163  1.00  0.00           H  
ATOM   3952  CA  CYS   241      54.807  66.195  75.308  1.00  0.00           C  
ATOM   3953  HA  CYS   241      55.308  65.325  74.883  1.00  0.00           H  
ATOM   3954  CB  CYS   241      55.290  67.392  74.444  1.00  0.00           C  
ATOM   3955  HB2 CYS   241      54.667  68.140  74.935  1.00  0.00           H  
ATOM   3956  HB3 CYS   241      56.333  67.584  74.696  1.00  0.00           H  
ATOM   3957  SG  CYS   241      54.919  67.330  72.733  1.00  0.00           S  
ATOM   3958  HG  CYS   241      53.657  67.765  72.792  1.00  0.00           H  
ATOM   3959  C   CYS   241      55.311  66.292  76.814  1.00  0.00           C  
ATOM   3960  O   CYS   241      56.487  66.566  77.101  1.00  0.00           O  
ATOM   3961  N   LYS   242      54.484  65.890  77.761  1.00  0.00           N  
ATOM   3962  H   LYS   242      53.548  65.595  77.521  1.00  0.00           H  
ATOM   3963  CA  LYS   242      54.904  65.723  79.156  1.00  0.00           C  
ATOM   3964  HA  LYS   242      55.454  66.624  79.425  1.00  0.00           H  
ATOM   3965  CB  LYS   242      53.646  65.642  80.117  1.00  0.00           C  
ATOM   3966  HB2 LYS   242      53.102  64.738  79.843  1.00  0.00           H  
ATOM   3967  HB3 LYS   242      53.886  65.407  81.154  1.00  0.00           H  
ATOM   3968  CG  LYS   242      52.733  66.839  80.005  1.00  0.00           C  
ATOM   3969  HG2 LYS   242      53.319  67.673  80.390  1.00  0.00           H  
ATOM   3970  HG3 LYS   242      52.309  66.815  79.000  1.00  0.00           H  
ATOM   3971  CD  LYS   242      51.545  66.662  80.930  1.00  0.00           C  
ATOM   3972  HD2 LYS   242      51.038  65.775  80.549  1.00  0.00           H  
ATOM   3973  HD3 LYS   242      51.863  66.478  81.956  1.00  0.00           H  
ATOM   3974  CE  LYS   242      50.563  67.910  81.026  1.00  0.00           C  
ATOM   3975  HE2 LYS   242      51.135  68.831  81.139  1.00  0.00           H  
ATOM   3976  HE3 LYS   242      49.973  68.010  80.115  1.00  0.00           H  
ATOM   3977  NZ  LYS   242      49.598  67.789  82.189  1.00  0.00           N  
ATOM   3978  HZ1 LYS   242      49.000  66.992  82.024  1.00  0.00           H  
ATOM   3979  HZ2 LYS   242      50.080  67.621  83.059  1.00  0.00           H  
ATOM   3980  HZ3 LYS   242      49.009  68.603  82.295  1.00  0.00           H  
ATOM   3981  C   LYS   242      55.936  64.531  79.244  1.00  0.00           C  
ATOM   3982  O   LYS   242      55.774  63.500  78.594  1.00  0.00           O  
ATOM   3983  N   GLY   243      57.041  64.785  79.969  1.00  0.00           N  
ATOM   3984  H   GLY   243      57.210  65.745  80.234  1.00  0.00           H  
ATOM   3985  CA  GLY   243      58.202  63.865  80.071  1.00  0.00           C  
ATOM   3986  HA2 GLY   243      58.831  64.047  80.942  1.00  0.00           H  
ATOM   3987  HA3 GLY   243      57.921  62.812  80.082  1.00  0.00           H  
ATOM   3988  C   GLY   243      59.203  64.122  78.892  1.00  0.00           C  
ATOM   3989  O   GLY   243      60.386  63.661  79.076  1.00  0.00           O  
ATOM   3990  N   PHE   244      58.772  64.831  77.875  1.00  0.00           N  
ATOM   3991  H   PHE   244      57.846  65.216  77.993  1.00  0.00           H  
ATOM   3992  CA  PHE   244      59.481  65.082  76.647  1.00  0.00           C  
ATOM   3993  HA  PHE   244      60.378  64.468  76.721  1.00  0.00           H  
ATOM   3994  CB  PHE   244      58.711  64.599  75.439  1.00  0.00           C  
ATOM   3995  HB2 PHE   244      57.829  65.223  75.293  1.00  0.00           H  
ATOM   3996  HB3 PHE   244      59.329  64.739  74.551  1.00  0.00           H  
ATOM   3997  CG  PHE   244      58.422  63.103  75.458  1.00  0.00           C  
ATOM   3998  CD1 PHE   244      59.410  62.089  75.500  1.00  0.00           C  
ATOM   3999  HD1 PHE   244      60.461  62.333  75.550  1.00  0.00           H  
ATOM   4000  CE1 PHE   244      59.140  60.749  75.802  1.00  0.00           C  
ATOM   4001  HE1 PHE   244      59.935  60.029  75.922  1.00  0.00           H  
ATOM   4002  CZ  PHE   244      57.803  60.309  76.015  1.00  0.00           C  
ATOM   4003  HZ  PHE   244      57.475  59.290  76.156  1.00  0.00           H  
ATOM   4004  CE2 PHE   244      56.787  61.326  76.056  1.00  0.00           C  
ATOM   4005  HE2 PHE   244      55.774  60.987  76.213  1.00  0.00           H  
ATOM   4006  CD2 PHE   244      57.099  62.697  75.770  1.00  0.00           C  
ATOM   4007  HD2 PHE   244      56.364  63.485  75.852  1.00  0.00           H  
ATOM   4008  C   PHE   244      59.908  66.560  76.461  1.00  0.00           C  
ATOM   4009  O   PHE   244      59.264  67.594  76.794  1.00  0.00           O  
ATOM   4010  N   PRO   245      61.086  66.799  75.775  1.00  0.00           N  
ATOM   4011  CD  PRO   245      62.014  65.767  75.427  1.00  0.00           C  
ATOM   4012  HD2 PRO   245      61.820  65.160  74.543  1.00  0.00           H  
ATOM   4013  HD3 PRO   245      62.303  65.154  76.281  1.00  0.00           H  
ATOM   4014  CG  PRO   245      63.302  66.529  75.226  1.00  0.00           C  
ATOM   4015  HG2 PRO   245      63.943  66.007  74.516  1.00  0.00           H  
ATOM   4016  HG3 PRO   245      63.867  66.652  76.150  1.00  0.00           H  
ATOM   4017  CB  PRO   245      62.904  67.898  74.679  1.00  0.00           C  
ATOM   4018  HB2 PRO   245      62.699  67.857  73.609  1.00  0.00           H  
ATOM   4019  HB3 PRO   245      63.629  68.656  74.975  1.00  0.00           H  
ATOM   4020  CA  PRO   245      61.553  68.167  75.392  1.00  0.00           C  
ATOM   4021  HA  PRO   245      61.791  68.755  76.279  1.00  0.00           H  
ATOM   4022  C   PRO   245      60.535  68.990  74.559  1.00  0.00           C  
ATOM   4023  O   PRO   245      59.885  68.488  73.615  1.00  0.00           O  
ATOM   4024  N   ALA   246      60.390  70.288  74.895  1.00  0.00           N  
ATOM   4025  H   ALA   246      60.944  70.669  75.648  1.00  0.00           H  
ATOM   4026  CA  ALA   246      59.402  71.202  74.244  1.00  0.00           C  
ATOM   4027  HA  ALA   246      58.410  70.793  74.432  1.00  0.00           H  
ATOM   4028  CB  ALA   246      59.434  72.513  74.937  1.00  0.00           C  
ATOM   4029  HB1 ALA   246      59.488  72.418  76.022  1.00  0.00           H  
ATOM   4030  HB2 ALA   246      60.320  73.096  74.685  1.00  0.00           H  
ATOM   4031  HB3 ALA   246      58.602  73.151  74.643  1.00  0.00           H  
ATOM   4032  C   ALA   246      59.552  71.395  72.754  1.00  0.00           C  
ATOM   4033  O   ALA   246      58.688  71.937  72.053  1.00  0.00           O  
ATOM   4034  N   GLU   247      60.625  70.879  72.204  1.00  0.00           N  
ATOM   4035  H   GLU   247      61.388  70.656  72.827  1.00  0.00           H  
ATOM   4036  CA  GLU   247      60.952  70.831  70.743  1.00  0.00           C  
ATOM   4037  HA  GLU   247      60.775  71.780  70.237  1.00  0.00           H  
ATOM   4038  CB  GLU   247      62.426  70.392  70.559  1.00  0.00           C  
ATOM   4039  HB2 GLU   247      62.759  69.599  71.229  1.00  0.00           H  
ATOM   4040  HB3 GLU   247      62.508  69.886  69.597  1.00  0.00           H  
ATOM   4041  CG  GLU   247      63.428  71.492  70.534  1.00  0.00           C  
ATOM   4042  HG2 GLU   247      64.437  71.086  70.464  1.00  0.00           H  
ATOM   4043  HG3 GLU   247      63.285  72.116  69.652  1.00  0.00           H  
ATOM   4044  CD  GLU   247      63.281  72.262  71.798  1.00  0.00           C  
ATOM   4045  OE1 GLU   247      63.523  71.586  72.841  1.00  0.00           O  
ATOM   4046  OE2 GLU   247      63.150  73.489  71.783  1.00  0.00           O  
ATOM   4047  C   GLU   247      60.048  69.899  69.986  1.00  0.00           C  
ATOM   4048  O   GLU   247      59.834  70.124  68.786  1.00  0.00           O  
ATOM   4049  N   PHE   248      59.426  68.864  70.631  1.00  0.00           N  
ATOM   4050  H   PHE   248      59.556  68.794  71.630  1.00  0.00           H  
ATOM   4051  CA  PHE   248      58.334  68.028  70.076  1.00  0.00           C  
ATOM   4052  HA  PHE   248      58.680  67.739  69.084  1.00  0.00           H  
ATOM   4053  CB  PHE   248      58.169  66.765  70.901  1.00  0.00           C  
ATOM   4054  HB2 PHE   248      58.067  67.125  71.924  1.00  0.00           H  
ATOM   4055  HB3 PHE   248      57.155  66.425  70.690  1.00  0.00           H  
ATOM   4056  CG  PHE   248      59.140  65.661  70.713  1.00  0.00           C  
ATOM   4057  CD1 PHE   248      60.412  65.843  71.318  1.00  0.00           C  
ATOM   4058  HD1 PHE   248      60.631  66.701  71.936  1.00  0.00           H  
ATOM   4059  CE1 PHE   248      61.391  64.924  71.039  1.00  0.00           C  
ATOM   4060  HE1 PHE   248      62.371  65.040  71.479  1.00  0.00           H  
ATOM   4061  CZ  PHE   248      61.168  63.763  70.229  1.00  0.00           C  
ATOM   4062  HZ  PHE   248      61.967  63.060  70.040  1.00  0.00           H  
ATOM   4063  CE2 PHE   248      59.913  63.547  69.647  1.00  0.00           C  
ATOM   4064  HE2 PHE   248      59.650  62.625  69.151  1.00  0.00           H  
ATOM   4065  CD2 PHE   248      58.927  64.525  69.903  1.00  0.00           C  
ATOM   4066  HD2 PHE   248      57.937  64.479  69.474  1.00  0.00           H  
ATOM   4067  C   PHE   248      57.055  68.770  69.907  1.00  0.00           C  
ATOM   4068  O   PHE   248      56.430  68.597  68.885  1.00  0.00           O  
ATOM   4069  N   ALA   249      56.610  69.574  70.897  1.00  0.00           N  
ATOM   4070  H   ALA   249      57.039  69.509  71.809  1.00  0.00           H  
ATOM   4071  CA  ALA   249      55.576  70.583  70.738  1.00  0.00           C  
ATOM   4072  HA  ALA   249      54.661  70.098  70.399  1.00  0.00           H  
ATOM   4073  CB  ALA   249      55.326  71.286  72.058  1.00  0.00           C  
ATOM   4074  HB1 ALA   249      54.891  70.460  72.621  1.00  0.00           H  
ATOM   4075  HB2 ALA   249      56.298  71.604  72.434  1.00  0.00           H  
ATOM   4076  HB3 ALA   249      54.664  72.136  71.896  1.00  0.00           H  
ATOM   4077  C   ALA   249      55.827  71.679  69.738  1.00  0.00           C  
ATOM   4078  O   ALA   249      54.884  72.162  69.043  1.00  0.00           O  
ATOM   4079  N   MET   250      57.112  72.122  69.577  1.00  0.00           N  
ATOM   4080  H   MET   250      57.811  71.908  70.274  1.00  0.00           H  
ATOM   4081  CA  MET   250      57.451  73.048  68.477  1.00  0.00           C  
ATOM   4082  HA  MET   250      56.683  73.821  68.500  1.00  0.00           H  
ATOM   4083  CB  MET   250      58.838  73.673  68.813  1.00  0.00           C  
ATOM   4084  HB2 MET   250      58.908  74.060  69.829  1.00  0.00           H  
ATOM   4085  HB3 MET   250      59.466  72.791  68.692  1.00  0.00           H  
ATOM   4086  CG  MET   250      59.204  74.799  67.810  1.00  0.00           C  
ATOM   4087  HG2 MET   250      58.977  74.588  66.765  1.00  0.00           H  
ATOM   4088  HG3 MET   250      58.571  75.603  68.184  1.00  0.00           H  
ATOM   4089  SD  MET   250      61.005  75.400  68.016  1.00  0.00           S  
ATOM   4090  CE  MET   250      60.833  76.454  69.502  1.00  0.00           C  
ATOM   4091  HE1 MET   250      61.759  77.022  69.593  1.00  0.00           H  
ATOM   4092  HE2 MET   250      60.031  77.158  69.279  1.00  0.00           H  
ATOM   4093  HE3 MET   250      60.578  75.966  70.443  1.00  0.00           H  
ATOM   4094  C   MET   250      57.294  72.378  67.150  1.00  0.00           C  
ATOM   4095  O   MET   250      56.705  73.000  66.264  1.00  0.00           O  
ATOM   4096  N   TYR   251      57.791  71.148  66.951  1.00  0.00           N  
ATOM   4097  H   TYR   251      58.398  70.742  67.649  1.00  0.00           H  
ATOM   4098  CA  TYR   251      57.597  70.313  65.767  1.00  0.00           C  
ATOM   4099  HA  TYR   251      58.152  70.722  64.923  1.00  0.00           H  
ATOM   4100  CB  TYR   251      58.208  68.932  65.991  1.00  0.00           C  
ATOM   4101  HB2 TYR   251      59.289  69.019  66.099  1.00  0.00           H  
ATOM   4102  HB3 TYR   251      57.747  68.474  66.866  1.00  0.00           H  
ATOM   4103  CG  TYR   251      58.084  68.017  64.805  1.00  0.00           C  
ATOM   4104  CD1 TYR   251      56.941  67.211  64.556  1.00  0.00           C  
ATOM   4105  HD1 TYR   251      56.249  67.184  65.385  1.00  0.00           H  
ATOM   4106  CE1 TYR   251      56.939  66.367  63.456  1.00  0.00           C  
ATOM   4107  HE1 TYR   251      56.020  65.804  63.380  1.00  0.00           H  
ATOM   4108  CZ  TYR   251      58.072  66.205  62.620  1.00  0.00           C  
ATOM   4109  OH  TYR   251      58.013  65.290  61.668  1.00  0.00           O  
ATOM   4110  HH  TYR   251      57.088  65.173  61.440  1.00  0.00           H  
ATOM   4111  CE2 TYR   251      59.167  66.975  62.821  1.00  0.00           C  
ATOM   4112  HE2 TYR   251      60.066  66.823  62.242  1.00  0.00           H  
ATOM   4113  CD2 TYR   251      59.192  67.873  63.933  1.00  0.00           C  
ATOM   4114  HD2 TYR   251      60.099  68.445  64.059  1.00  0.00           H  
ATOM   4115  C   TYR   251      56.113  70.222  65.456  1.00  0.00           C  
ATOM   4116  O   TYR   251      55.750  70.524  64.345  1.00  0.00           O  
ATOM   4117  N   LEU   252      55.341  69.817  66.486  1.00  0.00           N  
ATOM   4118  H   LEU   252      55.714  69.498  67.369  1.00  0.00           H  
ATOM   4119  CA  LEU   252      53.924  69.515  66.251  1.00  0.00           C  
ATOM   4120  HA  LEU   252      53.754  68.962  65.327  1.00  0.00           H  
ATOM   4121  CB  LEU   252      53.340  68.634  67.418  1.00  0.00           C  
ATOM   4122  HB2 LEU   252      53.790  68.931  68.365  1.00  0.00           H  
ATOM   4123  HB3 LEU   252      52.252  68.664  67.478  1.00  0.00           H  
ATOM   4124  CG  LEU   252      53.824  67.122  67.405  1.00  0.00           C  
ATOM   4125  HG  LEU   252      54.851  66.993  67.061  1.00  0.00           H  
ATOM   4126  CD1 LEU   252      53.531  66.439  68.745  1.00  0.00           C  
ATOM   4127 HD11 LEU   252      53.995  66.980  69.569  1.00  0.00           H  
ATOM   4128 HD12 LEU   252      52.470  66.431  68.993  1.00  0.00           H  
ATOM   4129 HD13 LEU   252      53.698  65.362  68.708  1.00  0.00           H  
ATOM   4130  CD2 LEU   252      53.137  66.313  66.366  1.00  0.00           C  
ATOM   4131 HD21 LEU   252      53.534  65.308  66.515  1.00  0.00           H  
ATOM   4132 HD22 LEU   252      52.082  66.224  66.628  1.00  0.00           H  
ATOM   4133 HD23 LEU   252      53.350  66.603  65.337  1.00  0.00           H  
ATOM   4134  C   LEU   252      53.135  70.790  65.969  1.00  0.00           C  
ATOM   4135  O   LEU   252      52.369  70.779  65.073  1.00  0.00           O  
ATOM   4136  N   ASN   253      53.334  71.905  66.664  1.00  0.00           N  
ATOM   4137  H   ASN   253      53.945  72.001  67.463  1.00  0.00           H  
ATOM   4138  CA  ASN   253      52.490  73.103  66.368  1.00  0.00           C  
ATOM   4139  HA  ASN   253      51.513  72.703  66.094  1.00  0.00           H  
ATOM   4140  CB  ASN   253      52.350  74.002  67.627  1.00  0.00           C  
ATOM   4141  HB2 ASN   253      53.337  74.151  68.066  1.00  0.00           H  
ATOM   4142  HB3 ASN   253      52.078  75.012  67.320  1.00  0.00           H  
ATOM   4143  CG  ASN   253      51.378  73.441  68.637  1.00  0.00           C  
ATOM   4144  OD1 ASN   253      50.269  72.946  68.289  1.00  0.00           O  
ATOM   4145  ND2 ASN   253      51.792  73.211  69.871  1.00  0.00           N  
ATOM   4146 HD21 ASN   253      51.124  72.960  70.586  1.00  0.00           H  
ATOM   4147 HD22 ASN   253      52.740  73.454  70.119  1.00  0.00           H  
ATOM   4148  C   ASN   253      53.054  73.937  65.217  1.00  0.00           C  
ATOM   4149  O   ASN   253      52.313  74.750  64.637  1.00  0.00           O  
ATOM   4150  N   TYR   254      54.266  73.713  64.736  1.00  0.00           N  
ATOM   4151  H   TYR   254      54.974  73.325  65.344  1.00  0.00           H  
ATOM   4152  CA  TYR   254      54.670  74.084  63.322  1.00  0.00           C  
ATOM   4153  HA  TYR   254      54.548  75.149  63.125  1.00  0.00           H  
ATOM   4154  CB  TYR   254      56.184  73.781  63.199  1.00  0.00           C  
ATOM   4155  HB2 TYR   254      56.612  74.447  63.949  1.00  0.00           H  
ATOM   4156  HB3 TYR   254      56.448  72.740  63.385  1.00  0.00           H  
ATOM   4157  CG  TYR   254      56.821  74.165  61.790  1.00  0.00           C  
ATOM   4158  CD1 TYR   254      57.131  75.558  61.505  1.00  0.00           C  
ATOM   4159  HD1 TYR   254      57.054  76.250  62.331  1.00  0.00           H  
ATOM   4160  CE1 TYR   254      57.675  75.877  60.251  1.00  0.00           C  
ATOM   4161  HE1 TYR   254      58.045  76.872  60.053  1.00  0.00           H  
ATOM   4162  CZ  TYR   254      57.919  74.894  59.327  1.00  0.00           C  
ATOM   4163  OH  TYR   254      58.458  75.168  58.109  1.00  0.00           O  
ATOM   4164  HH  TYR   254      58.675  76.081  57.909  1.00  0.00           H  
ATOM   4165  CE2 TYR   254      57.445  73.604  59.555  1.00  0.00           C  
ATOM   4166  HE2 TYR   254      57.501  72.876  58.759  1.00  0.00           H  
ATOM   4167  CD2 TYR   254      56.901  73.240  60.748  1.00  0.00           C  
ATOM   4168  HD2 TYR   254      56.618  72.206  60.875  1.00  0.00           H  
ATOM   4169  C   TYR   254      53.827  73.334  62.283  1.00  0.00           C  
ATOM   4170  O   TYR   254      53.260  73.980  61.392  1.00  0.00           O  
ATOM   4171  N   CYS   255      53.696  72.028  62.489  1.00  0.00           N  
ATOM   4172  H   CYS   255      54.161  71.537  63.239  1.00  0.00           H  
ATOM   4173  CA  CYS   255      52.902  71.242  61.562  1.00  0.00           C  
ATOM   4174  HA  CYS   255      53.426  71.392  60.618  1.00  0.00           H  
ATOM   4175  CB  CYS   255      52.910  69.748  61.931  1.00  0.00           C  
ATOM   4176  HB2 CYS   255      52.571  69.519  62.942  1.00  0.00           H  
ATOM   4177  HB3 CYS   255      52.150  69.289  61.299  1.00  0.00           H  
ATOM   4178  SG  CYS   255      54.471  69.068  61.553  1.00  0.00           S  
ATOM   4179  HG  CYS   255      55.338  69.457  62.492  1.00  0.00           H  
ATOM   4180  C   CYS   255      51.477  71.675  61.557  1.00  0.00           C  
ATOM   4181  O   CYS   255      51.048  71.936  60.404  1.00  0.00           O  
ATOM   4182  N   ARG   256      50.836  71.941  62.723  1.00  0.00           N  
ATOM   4183  H   ARG   256      51.227  71.576  63.580  1.00  0.00           H  
ATOM   4184  CA  ARG   256      49.431  72.432  62.742  1.00  0.00           C  
ATOM   4185  HA  ARG   256      48.756  71.818  62.147  1.00  0.00           H  
ATOM   4186  CB  ARG   256      48.971  72.559  64.223  1.00  0.00           C  
ATOM   4187  HB2 ARG   256      49.554  73.355  64.686  1.00  0.00           H  
ATOM   4188  HB3 ARG   256      47.897  72.725  64.299  1.00  0.00           H  
ATOM   4189  CG  ARG   256      49.125  71.285  65.151  1.00  0.00           C  
ATOM   4190  HG2 ARG   256      49.967  70.691  64.795  1.00  0.00           H  
ATOM   4191  HG3 ARG   256      49.240  71.727  66.141  1.00  0.00           H  
ATOM   4192  CD  ARG   256      47.829  70.475  65.274  1.00  0.00           C  
ATOM   4193  HD2 ARG   256      47.884  69.656  65.991  1.00  0.00           H  
ATOM   4194  HD3 ARG   256      47.054  71.078  65.747  1.00  0.00           H  
ATOM   4195  NE  ARG   256      47.418  69.933  63.967  1.00  0.00           N  
ATOM   4196  HE  ARG   256      47.738  69.016  63.691  1.00  0.00           H  
ATOM   4197  CZ  ARG   256      46.345  70.324  63.282  1.00  0.00           C  
ATOM   4198  NH1 ARG   256      45.435  71.127  63.701  1.00  0.00           N  
ATOM   4199 HH11 ARG   256      45.278  71.203  64.696  1.00  0.00           H  
ATOM   4200 HH12 ARG   256      44.665  71.423  63.118  1.00  0.00           H  
ATOM   4201  NH2 ARG   256      46.283  69.800  62.075  1.00  0.00           N  
ATOM   4202 HH21 ARG   256      47.031  69.153  61.871  1.00  0.00           H  
ATOM   4203 HH22 ARG   256      45.577  70.077  61.408  1.00  0.00           H  
ATOM   4204  C   ARG   256      49.248  73.855  62.178  1.00  0.00           C  
ATOM   4205  O   ARG   256      48.160  74.292  61.856  1.00  0.00           O  
ATOM   4206  N   GLY   257      50.308  74.573  61.961  1.00  0.00           N  
ATOM   4207  H   GLY   257      51.165  74.244  62.381  1.00  0.00           H  
ATOM   4208  CA  GLY   257      50.450  75.955  61.614  1.00  0.00           C  
ATOM   4209  HA2 GLY   257      49.626  76.572  61.972  1.00  0.00           H  
ATOM   4210  HA3 GLY   257      51.344  76.316  62.121  1.00  0.00           H  
ATOM   4211  C   GLY   257      50.611  76.180  60.119  1.00  0.00           C  
ATOM   4212  O   GLY   257      50.354  77.261  59.616  1.00  0.00           O  
ATOM   4213  N   LEU   258      51.076  75.211  59.306  1.00  0.00           N  
ATOM   4214  H   LEU   258      51.503  74.427  59.778  1.00  0.00           H  
ATOM   4215  CA  LEU   258      51.172  75.300  57.835  1.00  0.00           C  
ATOM   4216  HA  LEU   258      51.819  76.118  57.520  1.00  0.00           H  
ATOM   4217  CB  LEU   258      51.724  73.998  57.285  1.00  0.00           C  
ATOM   4218  HB2 LEU   258      51.329  73.108  57.775  1.00  0.00           H  
ATOM   4219  HB3 LEU   258      51.608  74.001  56.202  1.00  0.00           H  
ATOM   4220  CG  LEU   258      53.302  73.989  57.420  1.00  0.00           C  
ATOM   4221  HG  LEU   258      53.479  74.312  58.446  1.00  0.00           H  
ATOM   4222  CD1 LEU   258      53.833  72.585  57.274  1.00  0.00           C  
ATOM   4223 HD11 LEU   258      53.470  72.344  56.275  1.00  0.00           H  
ATOM   4224 HD12 LEU   258      54.904  72.712  57.431  1.00  0.00           H  
ATOM   4225 HD13 LEU   258      53.435  72.148  58.190  1.00  0.00           H  
ATOM   4226  CD2 LEU   258      54.033  74.877  56.402  1.00  0.00           C  
ATOM   4227 HD21 LEU   258      53.649  74.629  55.412  1.00  0.00           H  
ATOM   4228 HD22 LEU   258      53.809  75.918  56.633  1.00  0.00           H  
ATOM   4229 HD23 LEU   258      55.091  74.751  56.634  1.00  0.00           H  
ATOM   4230  C   LEU   258      49.805  75.449  57.216  1.00  0.00           C  
ATOM   4231  O   LEU   258      48.866  74.763  57.655  1.00  0.00           O  
ATOM   4232  N   ARG   259      49.631  76.289  56.229  1.00  0.00           N  
ATOM   4233  H   ARG   259      50.406  76.856  55.917  1.00  0.00           H  
ATOM   4234  CA  ARG   259      48.375  76.326  55.383  1.00  0.00           C  
ATOM   4235  HA  ARG   259      47.544  76.287  56.087  1.00  0.00           H  
ATOM   4236  CB  ARG   259      48.256  77.715  54.693  1.00  0.00           C  
ATOM   4237  HB2 ARG   259      49.117  77.817  54.033  1.00  0.00           H  
ATOM   4238  HB3 ARG   259      47.400  77.797  54.023  1.00  0.00           H  
ATOM   4239  CG  ARG   259      48.022  78.907  55.547  1.00  0.00           C  
ATOM   4240  HG2 ARG   259      47.011  78.939  55.953  1.00  0.00           H  
ATOM   4241  HG3 ARG   259      48.575  78.794  56.479  1.00  0.00           H  
ATOM   4242  CD  ARG   259      48.356  80.199  54.843  1.00  0.00           C  
ATOM   4243  HD2 ARG   259      48.007  80.150  53.811  1.00  0.00           H  
ATOM   4244  HD3 ARG   259      47.885  81.053  55.329  1.00  0.00           H  
ATOM   4245  NE  ARG   259      49.839  80.391  54.758  1.00  0.00           N  
ATOM   4246  HE  ARG   259      50.474  79.653  55.027  1.00  0.00           H  
ATOM   4247  CZ  ARG   259      50.362  81.488  54.286  1.00  0.00           C  
ATOM   4248  NH1 ARG   259      49.663  82.546  53.916  1.00  0.00           N  
ATOM   4249 HH11 ARG   259      48.653  82.538  53.912  1.00  0.00           H  
ATOM   4250 HH12 ARG   259      50.156  83.425  53.848  1.00  0.00           H  
ATOM   4251  NH2 ARG   259      51.620  81.539  54.126  1.00  0.00           N  
ATOM   4252 HH21 ARG   259      52.271  80.860  54.493  1.00  0.00           H  
ATOM   4253 HH22 ARG   259      52.021  82.429  53.866  1.00  0.00           H  
ATOM   4254  C   ARG   259      48.286  75.199  54.315  1.00  0.00           C  
ATOM   4255  O   ARG   259      49.226  74.466  54.113  1.00  0.00           O  
ATOM   4256  N   PHE   260      47.042  75.035  53.791  1.00  0.00           N  
ATOM   4257  H   PHE   260      46.220  75.584  53.999  1.00  0.00           H  
ATOM   4258  CA  PHE   260      46.715  73.879  52.965  1.00  0.00           C  
ATOM   4259  HA  PHE   260      46.939  72.978  53.536  1.00  0.00           H  
ATOM   4260  CB  PHE   260      45.192  73.855  52.665  1.00  0.00           C  
ATOM   4261  HB2 PHE   260      44.657  73.522  53.554  1.00  0.00           H  
ATOM   4262  HB3 PHE   260      44.942  74.907  52.528  1.00  0.00           H  
ATOM   4263  CG  PHE   260      44.870  73.075  51.321  1.00  0.00           C  
ATOM   4264  CD1 PHE   260      45.116  71.769  51.071  1.00  0.00           C  
ATOM   4265  HD1 PHE   260      45.336  71.101  51.890  1.00  0.00           H  
ATOM   4266  CE1 PHE   260      44.681  71.159  49.801  1.00  0.00           C  
ATOM   4267  HE1 PHE   260      44.724  70.112  49.540  1.00  0.00           H  
ATOM   4268  CZ  PHE   260      44.093  71.998  48.814  1.00  0.00           C  
ATOM   4269  HZ  PHE   260      43.795  71.578  47.864  1.00  0.00           H  
ATOM   4270  CE2 PHE   260      43.960  73.393  49.078  1.00  0.00           C  
ATOM   4271  HE2 PHE   260      43.517  74.017  48.317  1.00  0.00           H  
ATOM   4272  CD2 PHE   260      44.301  73.891  50.345  1.00  0.00           C  
ATOM   4273  HD2 PHE   260      44.036  74.920  50.539  1.00  0.00           H  
ATOM   4274  C   PHE   260      47.598  73.719  51.755  1.00  0.00           C  
ATOM   4275  O   PHE   260      48.096  72.647  51.493  1.00  0.00           O  
ATOM   4276  N   GLU   261      47.875  74.763  51.021  1.00  0.00           N  
ATOM   4277  H   GLU   261      47.447  75.629  51.316  1.00  0.00           H  
ATOM   4278  CA  GLU   261      48.741  74.852  49.882  1.00  0.00           C  
ATOM   4279  HA  GLU   261      48.518  74.061  49.167  1.00  0.00           H  
ATOM   4280  CB  GLU   261      48.374  76.160  49.119  1.00  0.00           C  
ATOM   4281  HB2 GLU   261      48.167  76.929  49.865  1.00  0.00           H  
ATOM   4282  HB3 GLU   261      49.204  76.572  48.545  1.00  0.00           H  
ATOM   4283  CG  GLU   261      47.122  75.916  48.296  1.00  0.00           C  
ATOM   4284  HG2 GLU   261      47.251  75.089  47.599  1.00  0.00           H  
ATOM   4285  HG3 GLU   261      46.351  75.676  49.029  1.00  0.00           H  
ATOM   4286  CD  GLU   261      46.626  77.155  47.584  1.00  0.00           C  
ATOM   4287  OE1 GLU   261      46.374  77.039  46.348  1.00  0.00           O  
ATOM   4288  OE2 GLU   261      46.377  78.250  48.224  1.00  0.00           O  
ATOM   4289  C   GLU   261      50.233  74.791  50.294  1.00  0.00           C  
ATOM   4290  O   GLU   261      51.085  74.454  49.405  1.00  0.00           O  
ATOM   4291  N   GLU   262      50.610  75.090  51.546  1.00  0.00           N  
ATOM   4292  H   GLU   262      49.987  74.956  52.330  1.00  0.00           H  
ATOM   4293  CA  GLU   262      51.975  75.626  51.856  1.00  0.00           C  
ATOM   4294  HA  GLU   262      52.235  76.332  51.068  1.00  0.00           H  
ATOM   4295  CB  GLU   262      51.776  76.436  53.093  1.00  0.00           C  
ATOM   4296  HB2 GLU   262      50.978  77.168  52.969  1.00  0.00           H  
ATOM   4297  HB3 GLU   262      51.477  75.756  53.891  1.00  0.00           H  
ATOM   4298  CG  GLU   262      53.024  77.111  53.599  1.00  0.00           C  
ATOM   4299  HG2 GLU   262      53.861  76.545  54.007  1.00  0.00           H  
ATOM   4300  HG3 GLU   262      53.472  77.693  52.794  1.00  0.00           H  
ATOM   4301  CD  GLU   262      52.647  78.218  54.620  1.00  0.00           C  
ATOM   4302  OE1 GLU   262      51.692  78.020  55.336  1.00  0.00           O  
ATOM   4303  OE2 GLU   262      53.383  79.249  54.763  1.00  0.00           O  
ATOM   4304  C   GLU   262      53.113  74.523  52.058  1.00  0.00           C  
ATOM   4305  O   GLU   262      52.761  73.336  52.028  1.00  0.00           O  
ATOM   4306  N   ALA   263      54.388  74.968  52.135  1.00  0.00           N  
ATOM   4307  H   ALA   263      54.684  75.932  52.076  1.00  0.00           H  
ATOM   4308  CA  ALA   263      55.568  74.030  52.252  1.00  0.00           C  
ATOM   4309  HA  ALA   263      55.240  73.035  51.951  1.00  0.00           H  
ATOM   4310  CB  ALA   263      56.648  74.462  51.368  1.00  0.00           C  
ATOM   4311  HB1 ALA   263      57.562  73.897  51.554  1.00  0.00           H  
ATOM   4312  HB2 ALA   263      56.412  74.482  50.304  1.00  0.00           H  
ATOM   4313  HB3 ALA   263      56.860  75.504  51.605  1.00  0.00           H  
ATOM   4314  C   ALA   263      56.087  73.999  53.720  1.00  0.00           C  
ATOM   4315  O   ALA   263      56.539  75.043  54.200  1.00  0.00           O  
ATOM   4316  N   PRO   264      56.219  72.817  54.347  1.00  0.00           N  
ATOM   4317  CD  PRO   264      55.711  71.528  53.996  1.00  0.00           C  
ATOM   4318  HD2 PRO   264      56.158  71.262  53.039  1.00  0.00           H  
ATOM   4319  HD3 PRO   264      54.634  71.653  53.885  1.00  0.00           H  
ATOM   4320  CG  PRO   264      55.966  70.565  55.076  1.00  0.00           C  
ATOM   4321  HG2 PRO   264      56.205  69.568  54.708  1.00  0.00           H  
ATOM   4322  HG3 PRO   264      55.116  70.560  55.759  1.00  0.00           H  
ATOM   4323  CB  PRO   264      57.182  71.104  55.839  1.00  0.00           C  
ATOM   4324  HB2 PRO   264      58.073  70.614  55.445  1.00  0.00           H  
ATOM   4325  HB3 PRO   264      57.001  70.982  56.906  1.00  0.00           H  
ATOM   4326  CA  PRO   264      57.192  72.659  55.448  1.00  0.00           C  
ATOM   4327  HA  PRO   264      56.980  73.385  56.233  1.00  0.00           H  
ATOM   4328  C   PRO   264      58.639  72.859  55.022  1.00  0.00           C  
ATOM   4329  O   PRO   264      58.954  72.717  53.859  1.00  0.00           O  
ATOM   4330  N   ASP   265      59.532  73.188  55.993  1.00  0.00           N  
ATOM   4331  H   ASP   265      59.336  73.374  56.966  1.00  0.00           H  
ATOM   4332  CA  ASP   265      60.935  73.362  55.754  1.00  0.00           C  
ATOM   4333  HA  ASP   265      61.076  73.350  54.673  1.00  0.00           H  
ATOM   4334  CB  ASP   265      61.422  74.735  56.324  1.00  0.00           C  
ATOM   4335  HB2 ASP   265      60.922  75.544  55.790  1.00  0.00           H  
ATOM   4336  HB3 ASP   265      61.164  74.856  57.376  1.00  0.00           H  
ATOM   4337  CG  ASP   265      62.910  74.958  56.124  1.00  0.00           C  
ATOM   4338  OD1 ASP   265      63.654  74.127  55.522  1.00  0.00           O  
ATOM   4339  OD2 ASP   265      63.417  75.939  56.741  1.00  0.00           O  
ATOM   4340  C   ASP   265      61.663  72.159  56.301  1.00  0.00           C  
ATOM   4341  O   ASP   265      61.862  72.159  57.525  1.00  0.00           O  
ATOM   4342  N   TYR   266      62.227  71.335  55.439  1.00  0.00           N  
ATOM   4343  H   TYR   266      61.899  71.476  54.494  1.00  0.00           H  
ATOM   4344  CA  TYR   266      62.805  70.045  55.817  1.00  0.00           C  
ATOM   4345  HA  TYR   266      62.173  69.538  56.547  1.00  0.00           H  
ATOM   4346  CB  TYR   266      62.876  69.097  54.622  1.00  0.00           C  
ATOM   4347  HB2 TYR   266      63.745  69.445  54.063  1.00  0.00           H  
ATOM   4348  HB3 TYR   266      63.093  68.081  54.951  1.00  0.00           H  
ATOM   4349  CG  TYR   266      61.601  69.108  53.796  1.00  0.00           C  
ATOM   4350  CD1 TYR   266      60.585  68.132  54.083  1.00  0.00           C  
ATOM   4351  HD1 TYR   266      60.833  67.353  54.789  1.00  0.00           H  
ATOM   4352  CE1 TYR   266      59.361  68.159  53.414  1.00  0.00           C  
ATOM   4353  HE1 TYR   266      58.579  67.448  53.634  1.00  0.00           H  
ATOM   4354  CZ  TYR   266      59.157  69.183  52.437  1.00  0.00           C  
ATOM   4355  OH  TYR   266      57.935  69.243  51.887  1.00  0.00           O  
ATOM   4356  HH  TYR   266      57.446  68.479  52.202  1.00  0.00           H  
ATOM   4357  CE2 TYR   266      60.091  70.140  52.139  1.00  0.00           C  
ATOM   4358  HE2 TYR   266      59.857  70.840  51.350  1.00  0.00           H  
ATOM   4359  CD2 TYR   266      61.379  70.017  52.685  1.00  0.00           C  
ATOM   4360  HD2 TYR   266      62.111  70.764  52.414  1.00  0.00           H  
ATOM   4361  C   TYR   266      64.245  70.208  56.356  1.00  0.00           C  
ATOM   4362  O   TYR   266      64.654  69.319  57.101  1.00  0.00           O  
ATOM   4363  N   MET   267      64.980  71.289  56.011  1.00  0.00           N  
ATOM   4364  H   MET   267      64.530  71.977  55.424  1.00  0.00           H  
ATOM   4365  CA  MET   267      66.276  71.745  56.610  1.00  0.00           C  
ATOM   4366  HA  MET   267      66.970  70.910  56.713  1.00  0.00           H  
ATOM   4367  CB  MET   267      66.840  72.791  55.583  1.00  0.00           C  
ATOM   4368  HB2 MET   267      67.244  72.314  54.690  1.00  0.00           H  
ATOM   4369  HB3 MET   267      66.091  73.512  55.256  1.00  0.00           H  
ATOM   4370  CG  MET   267      67.929  73.562  56.244  1.00  0.00           C  
ATOM   4371  HG2 MET   267      67.466  74.376  56.802  1.00  0.00           H  
ATOM   4372  HG3 MET   267      68.439  72.891  56.936  1.00  0.00           H  
ATOM   4373  SD  MET   267      69.247  74.178  55.192  1.00  0.00           S  
ATOM   4374  CE  MET   267      70.300  72.740  55.269  1.00  0.00           C  
ATOM   4375  HE1 MET   267      71.183  72.932  54.659  1.00  0.00           H  
ATOM   4376  HE2 MET   267      70.554  72.489  56.300  1.00  0.00           H  
ATOM   4377  HE3 MET   267      69.813  71.864  54.842  1.00  0.00           H  
ATOM   4378  C   MET   267      66.035  72.195  58.029  1.00  0.00           C  
ATOM   4379  O   MET   267      66.869  71.781  58.961  1.00  0.00           O  
ATOM   4380  N   TYR   268      64.954  72.960  58.371  1.00  0.00           N  
ATOM   4381  H   TYR   268      64.433  73.449  57.657  1.00  0.00           H  
ATOM   4382  CA  TYR   268      64.603  73.357  59.722  1.00  0.00           C  
ATOM   4383  HA  TYR   268      65.536  73.732  60.142  1.00  0.00           H  
ATOM   4384  CB  TYR   268      63.569  74.473  59.712  1.00  0.00           C  
ATOM   4385  HB2 TYR   268      64.046  75.362  59.299  1.00  0.00           H  
ATOM   4386  HB3 TYR   268      62.803  74.328  58.950  1.00  0.00           H  
ATOM   4387  CG  TYR   268      62.822  74.693  61.009  1.00  0.00           C  
ATOM   4388  CD1 TYR   268      63.539  74.994  62.203  1.00  0.00           C  
ATOM   4389  HD1 TYR   268      64.582  75.271  62.174  1.00  0.00           H  
ATOM   4390  CE1 TYR   268      62.851  75.249  63.411  1.00  0.00           C  
ATOM   4391  HE1 TYR   268      63.439  75.485  64.285  1.00  0.00           H  
ATOM   4392  CZ  TYR   268      61.471  74.893  63.545  1.00  0.00           C  
ATOM   4393  OH  TYR   268      60.877  75.001  64.763  1.00  0.00           O  
ATOM   4394  HH  TYR   268      59.974  74.676  64.733  1.00  0.00           H  
ATOM   4395  CE2 TYR   268      60.754  74.611  62.387  1.00  0.00           C  
ATOM   4396  HE2 TYR   268      59.683  74.481  62.450  1.00  0.00           H  
ATOM   4397  CD2 TYR   268      61.373  74.503  61.115  1.00  0.00           C  
ATOM   4398  HD2 TYR   268      60.787  74.295  60.232  1.00  0.00           H  
ATOM   4399  C   TYR   268      64.101  72.156  60.572  1.00  0.00           C  
ATOM   4400  O   TYR   268      64.544  72.035  61.711  1.00  0.00           O  
ATOM   4401  N   LEU   269      63.304  71.229  60.030  1.00  0.00           N  
ATOM   4402  H   LEU   269      62.843  71.450  59.159  1.00  0.00           H  
ATOM   4403  CA  LEU   269      62.795  70.084  60.782  1.00  0.00           C  
ATOM   4404  HA  LEU   269      62.526  70.423  61.783  1.00  0.00           H  
ATOM   4405  CB  LEU   269      61.521  69.516  60.087  1.00  0.00           C  
ATOM   4406  HB2 LEU   269      61.705  69.212  59.057  1.00  0.00           H  
ATOM   4407  HB3 LEU   269      61.214  68.605  60.601  1.00  0.00           H  
ATOM   4408  CG  LEU   269      60.274  70.484  60.012  1.00  0.00           C  
ATOM   4409  HG  LEU   269      60.531  71.416  59.508  1.00  0.00           H  
ATOM   4410  CD1 LEU   269      59.186  69.774  59.184  1.00  0.00           C  
ATOM   4411 HD11 LEU   269      58.857  68.845  59.651  1.00  0.00           H  
ATOM   4412 HD12 LEU   269      58.325  70.400  58.950  1.00  0.00           H  
ATOM   4413 HD13 LEU   269      59.573  69.430  58.224  1.00  0.00           H  
ATOM   4414  CD2 LEU   269      59.652  70.873  61.352  1.00  0.00           C  
ATOM   4415 HD21 LEU   269      60.358  71.546  61.839  1.00  0.00           H  
ATOM   4416 HD22 LEU   269      58.720  71.417  61.201  1.00  0.00           H  
ATOM   4417 HD23 LEU   269      59.442  69.990  61.956  1.00  0.00           H  
ATOM   4418  C   LEU   269      63.882  69.067  61.130  1.00  0.00           C  
ATOM   4419  O   LEU   269      63.881  68.579  62.194  1.00  0.00           O  
ATOM   4420  N   ARG   270      64.908  68.824  60.230  1.00  0.00           N  
ATOM   4421  H   ARG   270      64.756  69.241  59.323  1.00  0.00           H  
ATOM   4422  CA  ARG   270      66.107  68.088  60.486  1.00  0.00           C  
ATOM   4423  HA  ARG   270      65.821  67.098  60.840  1.00  0.00           H  
ATOM   4424  CB  ARG   270      67.105  67.744  59.332  1.00  0.00           C  
ATOM   4425  HB2 ARG   270      67.340  68.623  58.731  1.00  0.00           H  
ATOM   4426  HB3 ARG   270      67.936  67.164  59.733  1.00  0.00           H  
ATOM   4427  CG  ARG   270      66.447  66.761  58.406  1.00  0.00           C  
ATOM   4428  HG2 ARG   270      66.170  65.862  58.957  1.00  0.00           H  
ATOM   4429  HG3 ARG   270      65.535  67.083  57.902  1.00  0.00           H  
ATOM   4430  CD  ARG   270      67.300  66.409  57.202  1.00  0.00           C  
ATOM   4431  HD2 ARG   270      68.186  65.803  57.390  1.00  0.00           H  
ATOM   4432  HD3 ARG   270      66.781  65.596  56.695  1.00  0.00           H  
ATOM   4433  NE  ARG   270      67.417  67.577  56.329  1.00  0.00           N  
ATOM   4434  HE  ARG   270      67.952  68.377  56.635  1.00  0.00           H  
ATOM   4435  CZ  ARG   270      66.901  67.664  55.115  1.00  0.00           C  
ATOM   4436  NH1 ARG   270      65.864  66.979  54.670  1.00  0.00           N  
ATOM   4437 HH11 ARG   270      65.412  66.252  55.207  1.00  0.00           H  
ATOM   4438 HH12 ARG   270      65.659  67.214  53.709  1.00  0.00           H  
ATOM   4439  NH2 ARG   270      67.337  68.549  54.192  1.00  0.00           N  
ATOM   4440 HH21 ARG   270      68.072  69.214  54.385  1.00  0.00           H  
ATOM   4441 HH22 ARG   270      66.824  68.679  53.331  1.00  0.00           H  
ATOM   4442  C   ARG   270      67.037  68.785  61.569  1.00  0.00           C  
ATOM   4443  O   ARG   270      67.430  68.238  62.583  1.00  0.00           O  
ATOM   4444  N   GLN   271      67.333  70.073  61.393  1.00  0.00           N  
ATOM   4445  H   GLN   271      66.901  70.456  60.564  1.00  0.00           H  
ATOM   4446  CA  GLN   271      68.102  70.875  62.349  1.00  0.00           C  
ATOM   4447  HA  GLN   271      69.075  70.388  62.412  1.00  0.00           H  
ATOM   4448  CB  GLN   271      68.359  72.306  61.752  1.00  0.00           C  
ATOM   4449  HB2 GLN   271      67.454  72.655  61.255  1.00  0.00           H  
ATOM   4450  HB3 GLN   271      68.797  72.987  62.482  1.00  0.00           H  
ATOM   4451  CG  GLN   271      69.527  72.044  60.748  1.00  0.00           C  
ATOM   4452  HG2 GLN   271      70.435  71.723  61.260  1.00  0.00           H  
ATOM   4453  HG3 GLN   271      69.278  71.241  60.054  1.00  0.00           H  
ATOM   4454  CD  GLN   271      69.841  73.274  59.903  1.00  0.00           C  
ATOM   4455  OE1 GLN   271      69.500  74.435  60.094  1.00  0.00           O  
ATOM   4456  NE2 GLN   271      70.693  73.042  58.912  1.00  0.00           N  
ATOM   4457 HE21 GLN   271      71.285  73.788  58.575  1.00  0.00           H  
ATOM   4458 HE22 GLN   271      71.124  72.131  58.847  1.00  0.00           H  
ATOM   4459  C   GLN   271      67.445  70.840  63.659  1.00  0.00           C  
ATOM   4460  O   GLN   271      68.081  70.665  64.705  1.00  0.00           O  
ATOM   4461  N   LEU   272      66.118  71.105  63.752  1.00  0.00           N  
ATOM   4462  H   LEU   272      65.672  71.419  62.902  1.00  0.00           H  
ATOM   4463  CA  LEU   272      65.285  71.034  65.040  1.00  0.00           C  
ATOM   4464  HA  LEU   272      65.501  71.956  65.580  1.00  0.00           H  
ATOM   4465  CB  LEU   272      63.850  71.061  64.725  1.00  0.00           C  
ATOM   4466  HB2 LEU   272      63.618  71.840  63.999  1.00  0.00           H  
ATOM   4467  HB3 LEU   272      63.585  70.138  64.209  1.00  0.00           H  
ATOM   4468  CG  LEU   272      62.887  71.129  65.961  1.00  0.00           C  
ATOM   4469  HG  LEU   272      63.282  70.597  66.827  1.00  0.00           H  
ATOM   4470  CD1 LEU   272      62.850  72.590  66.444  1.00  0.00           C  
ATOM   4471 HD11 LEU   272      62.396  73.192  65.657  1.00  0.00           H  
ATOM   4472 HD12 LEU   272      62.139  72.662  67.268  1.00  0.00           H  
ATOM   4473 HD13 LEU   272      63.829  72.932  66.780  1.00  0.00           H  
ATOM   4474  CD2 LEU   272      61.540  70.559  65.556  1.00  0.00           C  
ATOM   4475 HD21 LEU   272      61.613  69.486  65.382  1.00  0.00           H  
ATOM   4476 HD22 LEU   272      60.819  70.722  66.358  1.00  0.00           H  
ATOM   4477 HD23 LEU   272      61.194  71.077  64.661  1.00  0.00           H  
ATOM   4478  C   LEU   272      65.699  69.883  65.988  1.00  0.00           C  
ATOM   4479  O   LEU   272      66.076  70.105  67.133  1.00  0.00           O  
ATOM   4480  N   PHE   273      65.574  68.651  65.471  1.00  0.00           N  
ATOM   4481  H   PHE   273      65.330  68.492  64.504  1.00  0.00           H  
ATOM   4482  CA  PHE   273      66.042  67.463  66.186  1.00  0.00           C  
ATOM   4483  HA  PHE   273      65.798  67.542  67.246  1.00  0.00           H  
ATOM   4484  CB  PHE   273      65.309  66.249  65.605  1.00  0.00           C  
ATOM   4485  HB2 PHE   273      65.591  66.170  64.555  1.00  0.00           H  
ATOM   4486  HB3 PHE   273      65.702  65.341  66.063  1.00  0.00           H  
ATOM   4487  CG  PHE   273      63.799  66.202  65.758  1.00  0.00           C  
ATOM   4488  CD1 PHE   273      63.262  66.440  67.035  1.00  0.00           C  
ATOM   4489  HD1 PHE   273      63.952  66.567  67.857  1.00  0.00           H  
ATOM   4490  CE1 PHE   273      61.870  66.434  67.225  1.00  0.00           C  
ATOM   4491  HE1 PHE   273      61.362  66.565  68.170  1.00  0.00           H  
ATOM   4492  CZ  PHE   273      61.056  66.164  66.107  1.00  0.00           C  
ATOM   4493  HZ  PHE   273      60.003  66.002  66.288  1.00  0.00           H  
ATOM   4494  CE2 PHE   273      61.541  65.849  64.880  1.00  0.00           C  
ATOM   4495  HE2 PHE   273      60.820  65.611  64.111  1.00  0.00           H  
ATOM   4496  CD2 PHE   273      62.959  65.956  64.675  1.00  0.00           C  
ATOM   4497  HD2 PHE   273      63.373  65.726  63.704  1.00  0.00           H  
ATOM   4498  C   PHE   273      67.561  67.259  66.292  1.00  0.00           C  
ATOM   4499  O   PHE   273      68.037  66.693  67.264  1.00  0.00           O  
ATOM   4500  N   ARG   274      68.386  67.729  65.346  1.00  0.00           N  
ATOM   4501  H   ARG   274      67.985  68.067  64.483  1.00  0.00           H  
ATOM   4502  CA  ARG   274      69.885  67.567  65.424  1.00  0.00           C  
ATOM   4503  HA  ARG   274      69.996  66.509  65.658  1.00  0.00           H  
ATOM   4504  CB  ARG   274      70.583  67.792  64.020  1.00  0.00           C  
ATOM   4505  HB2 ARG   274      70.304  68.805  63.731  1.00  0.00           H  
ATOM   4506  HB3 ARG   274      71.654  67.685  64.195  1.00  0.00           H  
ATOM   4507  CG  ARG   274      70.081  66.796  62.977  1.00  0.00           C  
ATOM   4508  HG2 ARG   274      70.364  65.810  63.346  1.00  0.00           H  
ATOM   4509  HG3 ARG   274      68.998  66.720  63.080  1.00  0.00           H  
ATOM   4510  CD  ARG   274      70.651  67.011  61.550  1.00  0.00           C  
ATOM   4511  HD2 ARG   274      70.198  66.349  60.812  1.00  0.00           H  
ATOM   4512  HD3 ARG   274      70.282  67.961  61.161  1.00  0.00           H  
ATOM   4513  NE  ARG   274      72.121  66.959  61.467  1.00  0.00           N  
ATOM   4514  HE  ARG   274      72.621  67.787  61.175  1.00  0.00           H  
ATOM   4515  CZ  ARG   274      72.842  65.854  61.491  1.00  0.00           C  
ATOM   4516  NH1 ARG   274      72.452  64.582  61.555  1.00  0.00           N  
ATOM   4517 HH11 ARG   274      71.468  64.417  61.397  1.00  0.00           H  
ATOM   4518 HH12 ARG   274      73.079  63.791  61.597  1.00  0.00           H  
ATOM   4519  NH2 ARG   274      74.066  65.890  61.839  1.00  0.00           N  
ATOM   4520 HH21 ARG   274      74.669  66.687  61.987  1.00  0.00           H  
ATOM   4521 HH22 ARG   274      74.500  64.994  62.007  1.00  0.00           H  
ATOM   4522  C   ARG   274      70.456  68.459  66.497  1.00  0.00           C  
ATOM   4523  O   ARG   274      71.343  68.127  67.287  1.00  0.00           O  
ATOM   4524  N   ILE   275      69.973  69.674  66.628  1.00  0.00           N  
ATOM   4525  H   ILE   275      69.208  69.962  66.035  1.00  0.00           H  
ATOM   4526  CA  ILE   275      70.236  70.599  67.713  1.00  0.00           C  
ATOM   4527  HA  ILE   275      71.310  70.732  67.842  1.00  0.00           H  
ATOM   4528  CB  ILE   275      69.755  72.024  67.385  1.00  0.00           C  
ATOM   4529  HB  ILE   275      68.729  71.990  67.017  1.00  0.00           H  
ATOM   4530  CG2 ILE   275      69.785  72.916  68.628  1.00  0.00           C  
ATOM   4531 HG21 ILE   275      68.913  72.775  69.266  1.00  0.00           H  
ATOM   4532 HG22 ILE   275      70.705  72.689  69.168  1.00  0.00           H  
ATOM   4533 HG23 ILE   275      69.752  73.935  68.244  1.00  0.00           H  
ATOM   4534  CG1 ILE   275      70.539  72.680  66.197  1.00  0.00           C  
ATOM   4535 HG12 ILE   275      71.544  73.028  66.437  1.00  0.00           H  
ATOM   4536 HG13 ILE   275      70.709  71.905  65.450  1.00  0.00           H  
ATOM   4537  CD1 ILE   275      69.723  73.790  65.434  1.00  0.00           C  
ATOM   4538 HD11 ILE   275      68.785  73.380  65.060  1.00  0.00           H  
ATOM   4539 HD12 ILE   275      69.328  74.616  66.026  1.00  0.00           H  
ATOM   4540 HD13 ILE   275      70.300  74.180  64.595  1.00  0.00           H  
ATOM   4541  C   ILE   275      69.714  70.063  69.076  1.00  0.00           C  
ATOM   4542  O   ILE   275      70.532  70.147  70.050  1.00  0.00           O  
ATOM   4543  N   LEU   276      68.547  69.458  69.131  1.00  0.00           N  
ATOM   4544  H   LEU   276      68.009  69.474  68.276  1.00  0.00           H  
ATOM   4545  CA  LEU   276      68.111  68.822  70.389  1.00  0.00           C  
ATOM   4546  HA  LEU   276      68.087  69.568  71.184  1.00  0.00           H  
ATOM   4547  CB  LEU   276      66.620  68.309  70.131  1.00  0.00           C  
ATOM   4548  HB2 LEU   276      65.937  69.087  69.790  1.00  0.00           H  
ATOM   4549  HB3 LEU   276      66.609  67.529  69.369  1.00  0.00           H  
ATOM   4550  CG  LEU   276      66.023  67.603  71.358  1.00  0.00           C  
ATOM   4551  HG  LEU   276      66.659  66.773  71.666  1.00  0.00           H  
ATOM   4552  CD1 LEU   276      65.869  68.467  72.573  1.00  0.00           C  
ATOM   4553 HD11 LEU   276      65.093  69.217  72.424  1.00  0.00           H  
ATOM   4554 HD12 LEU   276      65.735  67.945  73.520  1.00  0.00           H  
ATOM   4555 HD13 LEU   276      66.781  69.034  72.760  1.00  0.00           H  
ATOM   4556  CD2 LEU   276      64.616  67.026  70.931  1.00  0.00           C  
ATOM   4557 HD21 LEU   276      64.183  66.638  71.853  1.00  0.00           H  
ATOM   4558 HD22 LEU   276      63.996  67.833  70.539  1.00  0.00           H  
ATOM   4559 HD23 LEU   276      64.659  66.144  70.293  1.00  0.00           H  
ATOM   4560  C   LEU   276      69.004  67.620  70.805  1.00  0.00           C  
ATOM   4561  O   LEU   276      69.466  67.447  71.890  1.00  0.00           O  
ATOM   4562  N   PHE   277      69.389  66.715  69.878  1.00  0.00           N  
ATOM   4563  H   PHE   277      68.954  66.760  68.967  1.00  0.00           H  
ATOM   4564  CA  PHE   277      70.239  65.530  70.040  1.00  0.00           C  
ATOM   4565  HA  PHE   277      69.759  64.845  70.739  1.00  0.00           H  
ATOM   4566  CB  PHE   277      70.565  64.952  68.688  1.00  0.00           C  
ATOM   4567  HB2 PHE   277      69.642  64.728  68.153  1.00  0.00           H  
ATOM   4568  HB3 PHE   277      71.122  65.707  68.133  1.00  0.00           H  
ATOM   4569  CG  PHE   277      71.352  63.672  68.695  1.00  0.00           C  
ATOM   4570  CD1 PHE   277      70.747  62.407  68.930  1.00  0.00           C  
ATOM   4571  HD1 PHE   277      69.677  62.267  68.947  1.00  0.00           H  
ATOM   4572  CE1 PHE   277      71.541  61.249  68.726  1.00  0.00           C  
ATOM   4573  HE1 PHE   277      71.019  60.306  68.655  1.00  0.00           H  
ATOM   4574  CZ  PHE   277      72.965  61.389  68.545  1.00  0.00           C  
ATOM   4575  HZ  PHE   277      73.511  60.476  68.361  1.00  0.00           H  
ATOM   4576  CE2 PHE   277      73.511  62.655  68.403  1.00  0.00           C  
ATOM   4577  HE2 PHE   277      74.569  62.854  68.318  1.00  0.00           H  
ATOM   4578  CD2 PHE   277      72.769  63.841  68.470  1.00  0.00           C  
ATOM   4579  HD2 PHE   277      73.327  64.765  68.432  1.00  0.00           H  
ATOM   4580  C   PHE   277      71.573  65.979  70.618  1.00  0.00           C  
ATOM   4581  O   PHE   277      72.052  65.261  71.528  1.00  0.00           O  
ATOM   4582  N   ARG   278      72.155  67.158  70.318  1.00  0.00           N  
ATOM   4583  H   ARG   278      71.709  67.757  69.638  1.00  0.00           H  
ATOM   4584  CA  ARG   278      73.463  67.579  70.885  1.00  0.00           C  
ATOM   4585  HA  ARG   278      74.052  66.740  71.255  1.00  0.00           H  
ATOM   4586  CB  ARG   278      74.282  68.320  69.777  1.00  0.00           C  
ATOM   4587  HB2 ARG   278      73.637  69.152  69.495  1.00  0.00           H  
ATOM   4588  HB3 ARG   278      75.148  68.843  70.182  1.00  0.00           H  
ATOM   4589  CG  ARG   278      74.781  67.507  68.563  1.00  0.00           C  
ATOM   4590  HG2 ARG   278      73.862  67.119  68.123  1.00  0.00           H  
ATOM   4591  HG3 ARG   278      75.357  68.119  67.868  1.00  0.00           H  
ATOM   4592  CD  ARG   278      75.737  66.349  68.889  1.00  0.00           C  
ATOM   4593  HD2 ARG   278      75.186  65.652  69.521  1.00  0.00           H  
ATOM   4594  HD3 ARG   278      75.998  65.884  67.939  1.00  0.00           H  
ATOM   4595  NE  ARG   278      76.957  66.853  69.538  1.00  0.00           N  
ATOM   4596  HE  ARG   278      77.380  67.582  68.982  1.00  0.00           H  
ATOM   4597  CZ  ARG   278      77.480  66.656  70.715  1.00  0.00           C  
ATOM   4598  NH1 ARG   278      76.936  65.867  71.561  1.00  0.00           N  
ATOM   4599 HH11 ARG   278      76.126  65.343  71.262  1.00  0.00           H  
ATOM   4600 HH12 ARG   278      77.462  65.486  72.334  1.00  0.00           H  
ATOM   4601  NH2 ARG   278      78.424  67.457  71.155  1.00  0.00           N  
ATOM   4602 HH21 ARG   278      78.923  67.976  70.446  1.00  0.00           H  
ATOM   4603 HH22 ARG   278      78.744  67.363  72.108  1.00  0.00           H  
ATOM   4604  C   ARG   278      73.209  68.413  72.109  1.00  0.00           C  
ATOM   4605  O   ARG   278      74.005  68.365  73.060  1.00  0.00           O  
ATOM   4606  N   THR   279      72.050  69.054  72.219  1.00  0.00           N  
ATOM   4607  H   THR   279      71.465  69.148  71.400  1.00  0.00           H  
ATOM   4608  CA  THR   279      71.602  69.692  73.439  1.00  0.00           C  
ATOM   4609  HA  THR   279      72.347  70.408  73.786  1.00  0.00           H  
ATOM   4610  CB  THR   279      70.313  70.471  73.258  1.00  0.00           C  
ATOM   4611  HB  THR   279      69.579  69.787  72.832  1.00  0.00           H  
ATOM   4612  CG2 THR   279      69.724  71.160  74.472  1.00  0.00           C  
ATOM   4613 HG21 THR   279      69.083  70.437  74.975  1.00  0.00           H  
ATOM   4614 HG22 THR   279      70.536  71.407  75.156  1.00  0.00           H  
ATOM   4615 HG23 THR   279      69.191  72.074  74.210  1.00  0.00           H  
ATOM   4616  OG1 THR   279      70.546  71.456  72.311  1.00  0.00           O  
ATOM   4617  HG1 THR   279      70.616  70.990  71.474  1.00  0.00           H  
ATOM   4618  C   THR   279      71.443  68.649  74.546  1.00  0.00           C  
ATOM   4619  O   THR   279      71.797  68.882  75.690  1.00  0.00           O  
ATOM   4620  N   LEU   280      70.879  67.452  74.270  1.00  0.00           N  
ATOM   4621  H   LEU   280      70.550  67.343  73.321  1.00  0.00           H  
ATOM   4622  CA  LEU   280      70.559  66.290  75.098  1.00  0.00           C  
ATOM   4623  HA  LEU   280      70.150  66.624  76.052  1.00  0.00           H  
ATOM   4624  CB  LEU   280      69.382  65.489  74.510  1.00  0.00           C  
ATOM   4625  HB2 LEU   280      69.622  65.460  73.447  1.00  0.00           H  
ATOM   4626  HB3 LEU   280      69.490  64.501  74.958  1.00  0.00           H  
ATOM   4627  CG  LEU   280      67.940  65.963  74.567  1.00  0.00           C  
ATOM   4628  HG  LEU   280      67.884  66.999  74.235  1.00  0.00           H  
ATOM   4629  CD1 LEU   280      66.965  65.130  73.779  1.00  0.00           C  
ATOM   4630 HD11 LEU   280      66.164  65.847  73.598  1.00  0.00           H  
ATOM   4631 HD12 LEU   280      67.462  64.795  72.868  1.00  0.00           H  
ATOM   4632 HD13 LEU   280      66.702  64.272  74.397  1.00  0.00           H  
ATOM   4633  CD2 LEU   280      67.527  66.011  76.069  1.00  0.00           C  
ATOM   4634 HD21 LEU   280      66.570  66.521  76.181  1.00  0.00           H  
ATOM   4635 HD22 LEU   280      67.435  65.010  76.492  1.00  0.00           H  
ATOM   4636 HD23 LEU   280      68.277  66.459  76.721  1.00  0.00           H  
ATOM   4637  C   LEU   280      71.804  65.494  75.434  1.00  0.00           C  
ATOM   4638  O   LEU   280      71.603  64.477  76.157  1.00  0.00           O  
ATOM   4639  N   ASN   281      72.964  65.848  74.865  1.00  0.00           N  
ATOM   4640  H   ASN   281      73.028  66.736  74.387  1.00  0.00           H  
ATOM   4641  CA  ASN   281      74.228  65.128  75.107  1.00  0.00           C  
ATOM   4642  HA  ASN   281      75.030  65.663  74.598  1.00  0.00           H  
ATOM   4643  CB  ASN   281      74.664  65.225  76.550  1.00  0.00           C  
ATOM   4644  HB2 ASN   281      74.013  64.598  77.160  1.00  0.00           H  
ATOM   4645  HB3 ASN   281      75.623  64.718  76.658  1.00  0.00           H  
ATOM   4646  CG  ASN   281      74.827  66.652  77.107  1.00  0.00           C  
ATOM   4647  OD1 ASN   281      75.786  67.291  76.757  1.00  0.00           O  
ATOM   4648  ND2 ASN   281      74.062  67.146  78.002  1.00  0.00           N  
ATOM   4649 HD21 ASN   281      74.197  68.125  78.211  1.00  0.00           H  
ATOM   4650 HD22 ASN   281      73.291  66.573  78.311  1.00  0.00           H  
ATOM   4651  C   ASN   281      74.257  63.711  74.488  1.00  0.00           C  
ATOM   4652  O   ASN   281      74.824  62.753  75.063  1.00  0.00           O  
ATOM   4653  N   HIE   282      73.880  63.587  73.235  1.00  0.00           N  
ATOM   4654  H   HIE   282      73.508  64.403  72.770  1.00  0.00           H  
ATOM   4655  CA  HIE   282      73.907  62.381  72.449  1.00  0.00           C  
ATOM   4656  HA  HIE   282      74.057  61.546  73.133  1.00  0.00           H  
ATOM   4657  CB  HIE   282      72.541  62.006  71.837  1.00  0.00           C  
ATOM   4658  HB2 HIE   282      72.285  62.818  71.157  1.00  0.00           H  
ATOM   4659  HB3 HIE   282      72.660  61.092  71.256  1.00  0.00           H  
ATOM   4660  CG  HIE   282      71.525  61.675  72.867  1.00  0.00           C  
ATOM   4661  ND1 HIE   282      71.567  60.648  73.718  1.00  0.00           N  
ATOM   4662  CE1 HIE   282      70.588  60.794  74.616  1.00  0.00           C  
ATOM   4663  HE1 HIE   282      70.513  60.272  75.559  1.00  0.00           H  
ATOM   4664  NE2 HIE   282      69.917  61.885  74.297  1.00  0.00           N  
ATOM   4665  HE2 HIE   282      69.184  62.288  74.863  1.00  0.00           H  
ATOM   4666  CD2 HIE   282      70.415  62.392  73.160  1.00  0.00           C  
ATOM   4667  HD2 HIE   282      70.183  63.302  72.628  1.00  0.00           H  
ATOM   4668  C   HIE   282      74.907  62.495  71.330  1.00  0.00           C  
ATOM   4669  O   HIE   282      75.258  63.535  70.790  1.00  0.00           O  
ATOM   4670  N   GLN   283      75.348  61.321  70.947  1.00  0.00           N  
ATOM   4671  H   GLN   283      75.239  60.463  71.468  1.00  0.00           H  
ATOM   4672  CA  GLN   283      76.382  61.290  69.837  1.00  0.00           C  
ATOM   4673  HA  GLN   283      76.452  62.244  69.316  1.00  0.00           H  
ATOM   4674  CB  GLN   283      77.730  60.874  70.437  1.00  0.00           C  
ATOM   4675  HB2 GLN   283      77.479  59.897  70.850  1.00  0.00           H  
ATOM   4676  HB3 GLN   283      78.562  60.722  69.749  1.00  0.00           H  
ATOM   4677  CG  GLN   283      78.122  61.759  71.649  1.00  0.00           C  
ATOM   4678  HG2 GLN   283      77.413  61.911  72.463  1.00  0.00           H  
ATOM   4679  HG3 GLN   283      78.912  61.241  72.192  1.00  0.00           H  
ATOM   4680  CD  GLN   283      78.748  63.153  71.325  1.00  0.00           C  
ATOM   4681  OE1 GLN   283      79.011  63.599  70.207  1.00  0.00           O  
ATOM   4682  NE2 GLN   283      79.125  63.967  72.298  1.00  0.00           N  
ATOM   4683 HE21 GLN   283      79.563  64.841  72.043  1.00  0.00           H  
ATOM   4684 HE22 GLN   283      78.895  63.697  73.243  1.00  0.00           H  
ATOM   4685  C   GLN   283      76.163  60.320  68.676  1.00  0.00           C  
ATOM   4686  O   GLN   283      75.624  59.248  68.850  1.00  0.00           O  
ATOM   4687  N   TYR   284      76.667  60.678  67.485  1.00  0.00           N  
ATOM   4688  H   TYR   284      77.308  61.456  67.415  1.00  0.00           H  
ATOM   4689  CA  TYR   284      76.455  59.968  66.232  1.00  0.00           C  
ATOM   4690  HA  TYR   284      75.414  59.645  66.270  1.00  0.00           H  
ATOM   4691  CB  TYR   284      76.423  60.922  65.135  1.00  0.00           C  
ATOM   4692  HB2 TYR   284      77.410  61.377  65.051  1.00  0.00           H  
ATOM   4693  HB3 TYR   284      76.293  60.333  64.228  1.00  0.00           H  
ATOM   4694  CG  TYR   284      75.443  62.038  65.128  1.00  0.00           C  
ATOM   4695  CD1 TYR   284      75.832  63.338  65.555  1.00  0.00           C  
ATOM   4696  HD1 TYR   284      76.877  63.585  65.668  1.00  0.00           H  
ATOM   4697  CE1 TYR   284      74.863  64.339  65.580  1.00  0.00           C  
ATOM   4698  HE1 TYR   284      75.003  65.369  65.874  1.00  0.00           H  
ATOM   4699  CZ  TYR   284      73.496  64.060  65.285  1.00  0.00           C  
ATOM   4700  OH  TYR   284      72.544  65.094  65.337  1.00  0.00           O  
ATOM   4701  HH  TYR   284      71.639  64.773  65.338  1.00  0.00           H  
ATOM   4702  CE2 TYR   284      73.092  62.717  64.992  1.00  0.00           C  
ATOM   4703  HE2 TYR   284      72.063  62.450  64.802  1.00  0.00           H  
ATOM   4704  CD2 TYR   284      74.079  61.725  64.845  1.00  0.00           C  
ATOM   4705  HD2 TYR   284      73.839  60.727  64.509  1.00  0.00           H  
ATOM   4706  C   TYR   284      77.264  58.744  66.008  1.00  0.00           C  
ATOM   4707  O   TYR   284      77.994  58.628  64.954  1.00  0.00           O  
ATOM   4708  N   ASP   285      77.072  57.743  66.889  1.00  0.00           N  
ATOM   4709  H   ASP   285      76.412  57.943  67.627  1.00  0.00           H  
ATOM   4710  CA  ASP   285      77.655  56.487  66.696  1.00  0.00           C  
ATOM   4711  HA  ASP   285      78.566  56.687  66.132  1.00  0.00           H  
ATOM   4712  CB  ASP   285      78.013  55.842  68.067  1.00  0.00           C  
ATOM   4713  HB2 ASP   285      78.607  54.943  67.901  1.00  0.00           H  
ATOM   4714  HB3 ASP   285      78.705  56.477  68.621  1.00  0.00           H  
ATOM   4715  CG  ASP   285      76.701  55.683  68.882  1.00  0.00           C  
ATOM   4716  OD1 ASP   285      75.573  55.865  68.337  1.00  0.00           O  
ATOM   4717  OD2 ASP   285      76.761  55.357  70.142  1.00  0.00           O  
ATOM   4718  C   ASP   285      76.848  55.565  65.795  1.00  0.00           C  
ATOM   4719  O   ASP   285      77.260  54.395  65.614  1.00  0.00           O  
ATOM   4720  N   TYR   286      75.662  56.043  65.293  1.00  0.00           N  
ATOM   4721  H   TYR   286      75.289  56.861  65.753  1.00  0.00           H  
ATOM   4722  CA  TYR   286      74.607  55.277  64.509  1.00  0.00           C  
ATOM   4723  HA  TYR   286      73.654  55.805  64.523  1.00  0.00           H  
ATOM   4724  CB  TYR   286      75.114  55.041  63.046  1.00  0.00           C  
ATOM   4725  HB2 TYR   286      76.039  54.472  62.958  1.00  0.00           H  
ATOM   4726  HB3 TYR   286      74.255  54.550  62.589  1.00  0.00           H  
ATOM   4727  CG  TYR   286      75.130  56.379  62.279  1.00  0.00           C  
ATOM   4728  CD1 TYR   286      76.346  57.156  62.339  1.00  0.00           C  
ATOM   4729  HD1 TYR   286      77.186  56.689  62.832  1.00  0.00           H  
ATOM   4730  CE1 TYR   286      76.462  58.418  61.730  1.00  0.00           C  
ATOM   4731  HE1 TYR   286      77.427  58.904  61.700  1.00  0.00           H  
ATOM   4732  CZ  TYR   286      75.319  58.983  61.150  1.00  0.00           C  
ATOM   4733  OH  TYR   286      75.404  60.266  60.717  1.00  0.00           O  
ATOM   4734  HH  TYR   286      76.209  60.771  60.584  1.00  0.00           H  
ATOM   4735  CE2 TYR   286      74.100  58.265  61.139  1.00  0.00           C  
ATOM   4736  HE2 TYR   286      73.196  58.822  60.942  1.00  0.00           H  
ATOM   4737  CD2 TYR   286      74.009  56.970  61.724  1.00  0.00           C  
ATOM   4738  HD2 TYR   286      73.009  56.573  61.828  1.00  0.00           H  
ATOM   4739  C   TYR   286      74.338  53.887  65.152  1.00  0.00           C  
ATOM   4740  O   TYR   286      73.939  52.948  64.407  1.00  0.00           O  
ATOM   4741  N   THR   287      74.530  53.754  66.475  1.00  0.00           N  
ATOM   4742  H   THR   287      74.796  54.503  67.097  1.00  0.00           H  
ATOM   4743  CA  THR   287      74.473  52.460  67.186  1.00  0.00           C  
ATOM   4744  HA  THR   287      74.587  51.719  66.394  1.00  0.00           H  
ATOM   4745  CB  THR   287      75.724  52.215  68.158  1.00  0.00           C  
ATOM   4746  HB  THR   287      75.829  52.951  68.954  1.00  0.00           H  
ATOM   4747  CG2 THR   287      75.735  50.835  68.710  1.00  0.00           C  
ATOM   4748 HG21 THR   287      75.879  50.139  67.884  1.00  0.00           H  
ATOM   4749 HG22 THR   287      76.604  50.657  69.344  1.00  0.00           H  
ATOM   4750 HG23 THR   287      74.795  50.690  69.243  1.00  0.00           H  
ATOM   4751  OG1 THR   287      76.807  52.375  67.273  1.00  0.00           O  
ATOM   4752  HG1 THR   287      76.922  53.252  66.899  1.00  0.00           H  
ATOM   4753  C   THR   287      73.130  52.328  67.803  1.00  0.00           C  
ATOM   4754  O   THR   287      73.008  52.682  68.978  1.00  0.00           O  
ATOM   4755  N   PHE   288      72.051  52.156  67.023  1.00  0.00           N  
ATOM   4756  H   PHE   288      72.322  52.173  66.050  1.00  0.00           H  
ATOM   4757  CA  PHE   288      70.656  52.172  67.413  1.00  0.00           C  
ATOM   4758  HA  PHE   288      70.441  53.114  67.917  1.00  0.00           H  
ATOM   4759  CB  PHE   288      69.840  52.028  66.113  1.00  0.00           C  
ATOM   4760  HB2 PHE   288      70.140  51.061  65.709  1.00  0.00           H  
ATOM   4761  HB3 PHE   288      68.791  51.923  66.391  1.00  0.00           H  
ATOM   4762  CG  PHE   288      70.064  53.203  65.182  1.00  0.00           C  
ATOM   4763  CD1 PHE   288      69.616  54.516  65.414  1.00  0.00           C  
ATOM   4764  HD1 PHE   288      69.200  54.727  66.388  1.00  0.00           H  
ATOM   4765  CE1 PHE   288      69.713  55.592  64.529  1.00  0.00           C  
ATOM   4766  HE1 PHE   288      69.179  56.483  64.822  1.00  0.00           H  
ATOM   4767  CZ  PHE   288      70.369  55.411  63.270  1.00  0.00           C  
ATOM   4768  HZ  PHE   288      70.245  56.214  62.559  1.00  0.00           H  
ATOM   4769  CE2 PHE   288      70.636  54.080  62.908  1.00  0.00           C  
ATOM   4770  HE2 PHE   288      70.813  53.820  61.875  1.00  0.00           H  
ATOM   4771  CD2 PHE   288      70.545  52.979  63.843  1.00  0.00           C  
ATOM   4772  HD2 PHE   288      70.606  51.974  63.452  1.00  0.00           H  
ATOM   4773  C   PHE   288      70.305  50.985  68.313  1.00  0.00           C  
ATOM   4774  O   PHE   288      71.015  49.932  68.254  1.00  0.00           O  
ATOM   4775  N   ASP   289      69.197  51.086  69.022  1.00  0.00           N  
ATOM   4776  H   ASP   289      68.718  51.975  69.042  1.00  0.00           H  
ATOM   4777  CA  ASP   289      68.967  50.146  70.182  1.00  0.00           C  
ATOM   4778  HA  ASP   289      69.626  50.386  71.016  1.00  0.00           H  
ATOM   4779  CB  ASP   289      67.516  50.448  70.657  1.00  0.00           C  
ATOM   4780  HB2 ASP   289      66.875  50.149  69.828  1.00  0.00           H  
ATOM   4781  HB3 ASP   289      67.213  49.810  71.487  1.00  0.00           H  
ATOM   4782  CG  ASP   289      67.321  51.895  71.123  1.00  0.00           C  
ATOM   4783  OD1 ASP   289      68.284  52.676  71.262  1.00  0.00           O  
ATOM   4784  OD2 ASP   289      66.118  52.277  71.367  1.00  0.00           O  
ATOM   4785  C   ASP   289      69.056  48.666  69.826  1.00  0.00           C  
ATOM   4786  O   ASP   289      69.519  47.881  70.650  1.00  0.00           O  
ATOM   4787  N   TRP   290      68.537  48.307  68.665  1.00  0.00           N  
ATOM   4788  H   TRP   290      68.155  48.980  68.016  1.00  0.00           H  
ATOM   4789  CA  TRP   290      68.723  46.906  68.171  1.00  0.00           C  
ATOM   4790  HA  TRP   290      68.288  46.264  68.937  1.00  0.00           H  
ATOM   4791  CB  TRP   290      67.968  46.758  66.870  1.00  0.00           C  
ATOM   4792  HB2 TRP   290      68.165  45.726  66.578  1.00  0.00           H  
ATOM   4793  HB3 TRP   290      66.924  46.843  67.171  1.00  0.00           H  
ATOM   4794  CG  TRP   290      68.328  47.888  65.880  1.00  0.00           C  
ATOM   4795  CD1 TRP   290      69.176  47.814  64.855  1.00  0.00           C  
ATOM   4796  HD1 TRP   290      69.749  46.907  64.732  1.00  0.00           H  
ATOM   4797  NE1 TRP   290      69.231  48.863  63.990  1.00  0.00           N  
ATOM   4798  HE1 TRP   290      69.696  48.907  63.095  1.00  0.00           H  
ATOM   4799  CE2 TRP   290      68.202  49.740  64.372  1.00  0.00           C  
ATOM   4800  CZ2 TRP   290      67.601  50.870  63.723  1.00  0.00           C  
ATOM   4801  HZ2 TRP   290      67.885  51.162  62.723  1.00  0.00           H  
ATOM   4802  CH2 TRP   290      66.621  51.510  64.344  1.00  0.00           C  
ATOM   4803  HH2 TRP   290      66.307  52.411  63.839  1.00  0.00           H  
ATOM   4804  CZ3 TRP   290      66.088  51.020  65.506  1.00  0.00           C  
ATOM   4805  HZ3 TRP   290      65.427  51.598  66.135  1.00  0.00           H  
ATOM   4806  CE3 TRP   290      66.591  49.852  66.139  1.00  0.00           C  
ATOM   4807  HE3 TRP   290      65.984  49.513  66.966  1.00  0.00           H  
ATOM   4808  CD2 TRP   290      67.678  49.205  65.583  1.00  0.00           C  
ATOM   4809  C   TRP   290      70.184  46.426  67.927  1.00  0.00           C  
ATOM   4810  O   TRP   290      70.533  45.179  67.940  1.00  0.00           O  
ATOM   4811  N   THR   291      71.067  47.383  67.492  1.00  0.00           N  
ATOM   4812  H   THR   291      70.781  48.350  67.552  1.00  0.00           H  
ATOM   4813  CA  THR   291      72.486  47.026  67.180  1.00  0.00           C  
ATOM   4814  HA  THR   291      72.606  46.212  66.466  1.00  0.00           H  
ATOM   4815  CB  THR   291      73.262  48.238  66.633  1.00  0.00           C  
ATOM   4816  HB  THR   291      74.258  47.963  66.287  1.00  0.00           H  
ATOM   4817  CG2 THR   291      72.559  48.887  65.475  1.00  0.00           C  
ATOM   4818 HG21 THR   291      71.531  49.148  65.724  1.00  0.00           H  
ATOM   4819 HG22 THR   291      73.168  49.704  65.089  1.00  0.00           H  
ATOM   4820 HG23 THR   291      72.419  48.169  64.667  1.00  0.00           H  
ATOM   4821  OG1 THR   291      73.437  49.237  67.666  1.00  0.00           O  
ATOM   4822  HG1 THR   291      72.552  49.557  67.854  1.00  0.00           H  
ATOM   4823  C   THR   291      73.173  46.676  68.477  1.00  0.00           C  
ATOM   4824  O   THR   291      74.192  46.007  68.377  1.00  0.00           O  
ATOM   4825  N   MET   292      72.630  47.141  69.597  1.00  0.00           N  
ATOM   4826  H   MET   292      71.883  47.816  69.522  1.00  0.00           H  
ATOM   4827  CA  MET   292      73.109  46.853  70.895  1.00  0.00           C  
ATOM   4828  HA  MET   292      74.187  46.692  70.873  1.00  0.00           H  
ATOM   4829  CB  MET   292      72.807  47.932  71.965  1.00  0.00           C  
ATOM   4830  HB2 MET   292      71.729  48.091  71.933  1.00  0.00           H  
ATOM   4831  HB3 MET   292      73.063  47.444  72.906  1.00  0.00           H  
ATOM   4832  CG  MET   292      73.564  49.215  71.895  1.00  0.00           C  
ATOM   4833  HG2 MET   292      73.156  49.745  71.035  1.00  0.00           H  
ATOM   4834  HG3 MET   292      73.270  49.708  72.822  1.00  0.00           H  
ATOM   4835  SD  MET   292      75.332  49.164  71.563  1.00  0.00           S  
ATOM   4836  CE  MET   292      75.863  49.789  73.158  1.00  0.00           C  
ATOM   4837  HE1 MET   292      75.437  50.792  73.116  1.00  0.00           H  
ATOM   4838  HE2 MET   292      75.375  49.211  73.942  1.00  0.00           H  
ATOM   4839  HE3 MET   292      76.943  49.707  73.284  1.00  0.00           H  
ATOM   4840  C   MET   292      72.594  45.455  71.364  1.00  0.00           C  
ATOM   4841  O   MET   292      73.271  44.744  72.083  1.00  0.00           O  
ATOM   4842  N   LEU   293      71.381  45.035  70.992  1.00  0.00           N  
ATOM   4843  H   LEU   293      70.761  45.724  70.590  1.00  0.00           H  
ATOM   4844  CA  LEU   293      70.944  43.629  71.023  1.00  0.00           C  
ATOM   4845  HA  LEU   293      71.207  43.310  72.031  1.00  0.00           H  
ATOM   4846  CB  LEU   293      69.407  43.609  70.900  1.00  0.00           C  
ATOM   4847  HB2 LEU   293      69.076  44.092  69.980  1.00  0.00           H  
ATOM   4848  HB3 LEU   293      68.964  42.617  70.811  1.00  0.00           H  
ATOM   4849  CG  LEU   293      68.670  44.414  72.013  1.00  0.00           C  
ATOM   4850  HG  LEU   293      69.032  45.441  72.050  1.00  0.00           H  
ATOM   4851  CD1 LEU   293      67.141  44.474  71.744  1.00  0.00           C  
ATOM   4852 HD11 LEU   293      66.787  44.964  70.837  1.00  0.00           H  
ATOM   4853 HD12 LEU   293      66.661  43.496  71.786  1.00  0.00           H  
ATOM   4854 HD13 LEU   293      66.741  45.192  72.460  1.00  0.00           H  
ATOM   4855  CD2 LEU   293      68.974  43.756  73.358  1.00  0.00           C  
ATOM   4856 HD21 LEU   293      69.971  44.053  73.683  1.00  0.00           H  
ATOM   4857 HD22 LEU   293      68.307  44.290  74.036  1.00  0.00           H  
ATOM   4858 HD23 LEU   293      68.767  42.690  73.450  1.00  0.00           H  
ATOM   4859  C   LEU   293      71.558  42.733  69.957  1.00  0.00           C  
ATOM   4860  O   LEU   293      71.082  41.601  69.764  1.00  0.00           O  
ATOM   4861  N   LYS   294      72.332  43.321  69.055  1.00  0.00           N  
ATOM   4862  H   LYS   294      72.385  44.328  68.997  1.00  0.00           H  
ATOM   4863  CA  LYS   294      72.831  42.553  67.918  1.00  0.00           C  
ATOM   4864  HA  LYS   294      73.234  43.359  67.304  1.00  0.00           H  
ATOM   4865  CB  LYS   294      73.962  41.560  68.318  1.00  0.00           C  
ATOM   4866  HB2 LYS   294      73.594  40.931  69.128  1.00  0.00           H  
ATOM   4867  HB3 LYS   294      74.193  40.885  67.494  1.00  0.00           H  
ATOM   4868  CG  LYS   294      75.298  42.216  68.806  1.00  0.00           C  
ATOM   4869  HG2 LYS   294      75.483  43.023  68.096  1.00  0.00           H  
ATOM   4870  HG3 LYS   294      75.276  42.605  69.824  1.00  0.00           H  
ATOM   4871  CD  LYS   294      76.482  41.233  68.700  1.00  0.00           C  
ATOM   4872  HD2 LYS   294      76.216  40.315  69.225  1.00  0.00           H  
ATOM   4873  HD3 LYS   294      76.662  41.099  67.634  1.00  0.00           H  
ATOM   4874  CE  LYS   294      77.793  41.796  69.254  1.00  0.00           C  
ATOM   4875  HE2 LYS   294      78.566  41.188  68.784  1.00  0.00           H  
ATOM   4876  HE3 LYS   294      77.965  42.807  68.883  1.00  0.00           H  
ATOM   4877  NZ  LYS   294      77.868  41.798  70.759  1.00  0.00           N  
ATOM   4878  HZ1 LYS   294      78.149  40.893  71.108  1.00  0.00           H  
ATOM   4879  HZ2 LYS   294      78.725  42.313  70.900  1.00  0.00           H  
ATOM   4880  HZ3 LYS   294      77.131  42.192  71.327  1.00  0.00           H  
ATOM   4881  C   LYS   294      71.736  41.990  66.971  1.00  0.00           C  
ATOM   4882  O   LYS   294      72.035  41.030  66.290  1.00  0.00           O  
ATOM   4883  N   GLN   295      70.505  42.614  66.905  1.00  0.00           N  
ATOM   4884  H   GLN   295      70.411  43.479  67.419  1.00  0.00           H  
ATOM   4885  CA  GLN   295      69.305  42.168  66.110  1.00  0.00           C  
ATOM   4886  HA  GLN   295      68.391  42.631  66.483  1.00  0.00           H  
ATOM   4887  CB  GLN   295      69.496  42.535  64.651  1.00  0.00           C  
ATOM   4888  HB2 GLN   295      70.149  41.784  64.207  1.00  0.00           H  
ATOM   4889  HB3 GLN   295      68.534  42.355  64.173  1.00  0.00           H  
ATOM   4890  CG  GLN   295      70.017  43.955  64.392  1.00  0.00           C  
ATOM   4891  HG2 GLN   295      69.658  44.398  63.463  1.00  0.00           H  
ATOM   4892  HG3 GLN   295      69.852  44.582  65.269  1.00  0.00           H  
ATOM   4893  CD  GLN   295      71.553  43.950  64.174  1.00  0.00           C  
ATOM   4894  OE1 GLN   295      72.319  44.401  64.971  1.00  0.00           O  
ATOM   4895  NE2 GLN   295      72.050  43.542  62.989  1.00  0.00           N  
ATOM   4896 HE21 GLN   295      72.948  43.939  62.751  1.00  0.00           H  
ATOM   4897 HE22 GLN   295      71.373  43.356  62.263  1.00  0.00           H  
ATOM   4898  C   GLN   295      68.959  40.665  66.450  1.00  0.00           C  
ATOM   4899  O   GLN   295      68.273  40.008  65.661  1.00  0.00           O  
ATOM   4900  N   NME   296      69.494  40.198  67.579  1.00  0.00           N  
ATOM   4901  H   NME   296      69.865  40.919  68.181  1.00  0.00           H  
ATOM   4902  CH3 NME   296      69.113  38.915  68.140  1.00  0.00           C  
ATOM   4903 HH31 NME   296      68.747  38.202  67.401  1.00  0.00           H  
ATOM   4904 HH32 NME   296      69.984  38.499  68.646  1.00  0.00           H  
ATOM   4905 HH33 NME   296      68.241  39.101  68.766  1.00  0.00           H  
TER    4906      NME   296 
ATOM   4906  H1  ACE   297     102.189  32.617  40.713  1.00  0.00           H  
ATOM   4907  CH3 ACE   297     101.829  32.838  41.717  1.00  0.00           C  
ATOM   4908  H2  ACE   297     101.799  33.915  41.881  1.00  0.00           H  
ATOM   4909  H3  ACE   297     102.564  32.393  42.387  1.00  0.00           H  
ATOM   4910  C   ACE   297     100.345  32.307  41.815  1.00  0.00           C  
ATOM   4911  O   ACE   297      99.705  32.485  42.855  1.00  0.00           O  
ATOM   4912  N   ILE   298      99.780  31.638  40.813  1.00  0.00           N  
ATOM   4913  H   ILE   298     100.427  31.390  40.077  1.00  0.00           H  
ATOM   4914  CA  ILE   298      98.536  30.907  40.970  1.00  0.00           C  
ATOM   4915  HA  ILE   298      97.843  31.510  41.556  1.00  0.00           H  
ATOM   4916  CB  ILE   298      97.876  30.711  39.571  1.00  0.00           C  
ATOM   4917  HB  ILE   298      98.597  30.104  39.023  1.00  0.00           H  
ATOM   4918  CG2 ILE   298      96.707  29.748  39.758  1.00  0.00           C  
ATOM   4919 HG21 ILE   298      95.988  30.131  40.482  1.00  0.00           H  
ATOM   4920 HG22 ILE   298      96.211  29.573  38.803  1.00  0.00           H  
ATOM   4921 HG23 ILE   298      97.025  28.753  40.071  1.00  0.00           H  
ATOM   4922  CG1 ILE   298      97.718  32.029  38.805  1.00  0.00           C  
ATOM   4923 HG12 ILE   298      97.047  32.680  39.365  1.00  0.00           H  
ATOM   4924 HG13 ILE   298      98.679  32.541  38.762  1.00  0.00           H  
ATOM   4925  CD1 ILE   298      97.154  32.007  37.400  1.00  0.00           C  
ATOM   4926 HD11 ILE   298      96.157  31.588  37.531  1.00  0.00           H  
ATOM   4927 HD12 ILE   298      97.055  33.020  37.010  1.00  0.00           H  
ATOM   4928 HD13 ILE   298      97.788  31.462  36.700  1.00  0.00           H  
ATOM   4929  C   ILE   298      98.778  29.588  41.784  1.00  0.00           C  
ATOM   4930  O   ILE   298      99.752  28.915  41.524  1.00  0.00           O  
ATOM   4931  N   ASN   299      97.738  29.298  42.615  1.00  0.00           N  
ATOM   4932  H   ASN   299      96.984  29.957  42.741  1.00  0.00           H  
ATOM   4933  CA  ASN   299      97.607  27.959  43.220  1.00  0.00           C  
ATOM   4934  HA  ASN   299      98.290  27.293  42.694  1.00  0.00           H  
ATOM   4935  CB  ASN   299      98.093  27.997  44.666  1.00  0.00           C  
ATOM   4936  HB2 ASN   299      98.029  27.016  45.136  1.00  0.00           H  
ATOM   4937  HB3 ASN   299      99.158  28.221  44.734  1.00  0.00           H
[truncated: 425,856 more chars]
