# Supplementary material for: Lenalidomide Stabilizes Protein–Protein Complexes by Turning Labile Intermolecular H-Bonds into Robust Interactions
Source: J Med Chem. 2023 Apr 21;66(9):6037–46. doi: 10.1021/acs.jmedchem.2c01692 (PMC10184122; doi:10.1021/acs.jmedchem.2c01692)
Supplement: Supplementary file 2 — jm2c01692_si_002.zip [file jm2c01692_si_002.zip › 100ns_MD_last_pdbs/crb-ck1-len/r2/crb-ck1-len.lastpdb.pdb]

CRYST1  111.965  111.965  111.965 109.47 109.47 109.47               1
ATOM      1  H1  ACE     1      69.812  30.701  53.334  1.00  0.00           H  
ATOM      2  CH3 ACE     1      70.075  31.585  52.753  1.00  0.00           C  
ATOM      3  H2  ACE     1      69.149  31.993  52.348  1.00  0.00           H  
ATOM      4  H3  ACE     1      70.893  31.498  52.038  1.00  0.00           H  
ATOM      5  C   ACE     1      70.712  32.627  53.654  1.00  0.00           C  
ATOM      6  O   ACE     1      70.204  33.669  53.944  1.00  0.00           O  
ATOM      7  N   GLU     2      71.819  32.145  54.274  1.00  0.00           N  
ATOM      8  H   GLU     2      72.172  31.216  54.095  1.00  0.00           H  
ATOM      9  CA  GLU     2      72.455  32.967  55.300  1.00  0.00           C  
ATOM     10  HA  GLU     2      71.717  33.560  55.840  1.00  0.00           H  
ATOM     11  CB  GLU     2      73.352  32.161  56.225  1.00  0.00           C  
ATOM     12  HB2 GLU     2      73.956  31.531  55.572  1.00  0.00           H  
ATOM     13  HB3 GLU     2      73.970  32.784  56.871  1.00  0.00           H  
ATOM     14  CG  GLU     2      72.665  31.172  57.134  1.00  0.00           C  
ATOM     15  HG2 GLU     2      72.263  30.381  56.500  1.00  0.00           H  
ATOM     16  HG3 GLU     2      73.470  30.745  57.733  1.00  0.00           H  
ATOM     17  CD  GLU     2      71.521  31.795  57.953  1.00  0.00           C  
ATOM     18  OE1 GLU     2      71.810  32.654  58.808  1.00  0.00           O  
ATOM     19  OE2 GLU     2      70.372  31.383  57.805  1.00  0.00           O  
ATOM     20  C   GLU     2      73.257  34.188  54.676  1.00  0.00           C  
ATOM     21  O   GLU     2      73.292  35.302  55.210  1.00  0.00           O  
ATOM     22  N   PHE     3      73.830  33.916  53.488  1.00  0.00           N  
ATOM     23  H   PHE     3      73.659  32.987  53.132  1.00  0.00           H  
ATOM     24  CA  PHE     3      74.759  34.877  52.801  1.00  0.00           C  
ATOM     25  HA  PHE     3      74.836  35.844  53.297  1.00  0.00           H  
ATOM     26  CB  PHE     3      76.182  34.228  52.884  1.00  0.00           C  
ATOM     27  HB2 PHE     3      77.011  34.898  52.652  1.00  0.00           H  
ATOM     28  HB3 PHE     3      76.275  33.963  53.937  1.00  0.00           H  
ATOM     29  CG  PHE     3      76.493  33.036  52.042  1.00  0.00           C  
ATOM     30  CD1 PHE     3      77.026  33.121  50.729  1.00  0.00           C  
ATOM     31  HD1 PHE     3      76.930  34.084  50.249  1.00  0.00           H  
ATOM     32  CE1 PHE     3      77.403  31.910  50.057  1.00  0.00           C  
ATOM     33  HE1 PHE     3      77.678  31.850  49.015  1.00  0.00           H  
ATOM     34  CZ  PHE     3      77.397  30.659  50.860  1.00  0.00           C  
ATOM     35  HZ  PHE     3      77.699  29.737  50.386  1.00  0.00           H  
ATOM     36  CE2 PHE     3      76.778  30.608  52.092  1.00  0.00           C  
ATOM     37  HE2 PHE     3      76.821  29.684  52.649  1.00  0.00           H  
ATOM     38  CD2 PHE     3      76.407  31.773  52.661  1.00  0.00           C  
ATOM     39  HD2 PHE     3      76.125  31.744  53.703  1.00  0.00           H  
ATOM     40  C   PHE     3      74.434  35.242  51.339  1.00  0.00           C  
ATOM     41  O   PHE     3      75.100  36.122  50.809  1.00  0.00           O  
ATOM     42  N   ILE     4      73.575  34.467  50.737  1.00  0.00           N  
ATOM     43  H   ILE     4      73.219  33.652  51.216  1.00  0.00           H  
ATOM     44  CA  ILE     4      73.222  34.522  49.307  1.00  0.00           C  
ATOM     45  HA  ILE     4      73.257  35.595  49.119  1.00  0.00           H  
ATOM     46  CB  ILE     4      74.228  33.836  48.336  1.00  0.00           C  
ATOM     47  HB  ILE     4      75.119  34.417  48.574  1.00  0.00           H  
ATOM     48  CG2 ILE     4      74.528  32.319  48.485  1.00  0.00           C  
ATOM     49 HG21 ILE     4      73.754  31.708  48.021  1.00  0.00           H  
ATOM     50 HG22 ILE     4      75.532  32.175  48.085  1.00  0.00           H  
ATOM     51 HG23 ILE     4      74.538  32.215  49.570  1.00  0.00           H  
ATOM     52  CG1 ILE     4      73.712  34.158  46.927  1.00  0.00           C  
ATOM     53 HG12 ILE     4      72.701  33.793  46.748  1.00  0.00           H  
ATOM     54 HG13 ILE     4      73.673  35.239  46.788  1.00  0.00           H  
ATOM     55  CD1 ILE     4      74.598  33.705  45.772  1.00  0.00           C  
ATOM     56 HD11 ILE     4      74.531  32.645  45.527  1.00  0.00           H  
ATOM     57 HD12 ILE     4      74.330  34.363  44.945  1.00  0.00           H  
ATOM     58 HD13 ILE     4      75.664  33.794  45.984  1.00  0.00           H  
ATOM     59  C   ILE     4      71.731  34.009  49.114  1.00  0.00           C  
ATOM     60  O   ILE     4      71.449  32.859  49.443  1.00  0.00           O  
ATOM     61  N   VAL     5      70.895  34.739  48.428  1.00  0.00           N  
ATOM     62  H   VAL     5      71.263  35.600  48.049  1.00  0.00           H  
ATOM     63  CA  VAL     5      69.468  34.358  48.154  1.00  0.00           C  
ATOM     64  HA  VAL     5      69.373  33.378  48.621  1.00  0.00           H  
ATOM     65  CB  VAL     5      68.439  35.229  48.910  1.00  0.00           C  
ATOM     66  HB  VAL     5      67.454  34.818  48.688  1.00  0.00           H  
ATOM     67  CG1 VAL     5      68.739  35.194  50.467  1.00  0.00           C  
ATOM     68 HG11 VAL     5      69.660  35.738  50.679  1.00  0.00           H  
ATOM     69 HG12 VAL     5      67.952  35.678  51.045  1.00  0.00           H  
ATOM     70 HG13 VAL     5      68.874  34.174  50.827  1.00  0.00           H  
ATOM     71  CG2 VAL     5      68.535  36.705  48.531  1.00  0.00           C  
ATOM     72 HG21 VAL     5      68.271  36.871  47.487  1.00  0.00           H  
ATOM     73 HG22 VAL     5      67.849  37.298  49.135  1.00  0.00           H  
ATOM     74 HG23 VAL     5      69.509  37.141  48.753  1.00  0.00           H  
ATOM     75  C   VAL     5      69.045  34.259  46.670  1.00  0.00           C  
ATOM     76  O   VAL     5      69.714  34.804  45.785  1.00  0.00           O  
ATOM     77  N   GLY     6      68.003  33.495  46.407  1.00  0.00           N  
ATOM     78  H   GLY     6      67.561  33.014  47.178  1.00  0.00           H  
ATOM     79  CA  GLY     6      67.544  33.178  45.040  1.00  0.00           C  
ATOM     80  HA2 GLY     6      66.854  32.339  44.956  1.00  0.00           H  
ATOM     81  HA3 GLY     6      67.045  34.095  44.728  1.00  0.00           H  
ATOM     82  C   GLY     6      68.657  32.786  44.090  1.00  0.00           C  
ATOM     83  O   GLY     6      68.594  33.140  42.910  1.00  0.00           O  
ATOM     84  N   GLY     7      69.738  32.116  44.519  1.00  0.00           N  
ATOM     85  H   GLY     7      69.762  32.098  45.528  1.00  0.00           H  
ATOM     86  CA  GLY     7      70.870  31.495  43.681  1.00  0.00           C  
ATOM     87  HA2 GLY     7      71.232  30.628  44.234  1.00  0.00           H  
ATOM     88  HA3 GLY     7      70.499  31.094  42.738  1.00  0.00           H  
ATOM     89  C   GLY     7      72.014  32.384  43.273  1.00  0.00           C  
ATOM     90  O   GLY     7      73.048  31.886  42.848  1.00  0.00           O  
ATOM     91  N   LYS     8      71.782  33.698  43.264  1.00  0.00           N  
ATOM     92  H   LYS     8      70.879  33.964  43.631  1.00  0.00           H  
ATOM     93  CA  LYS     8      72.585  34.773  42.695  1.00  0.00           C  
ATOM     94  HA  LYS     8      73.617  34.422  42.719  1.00  0.00           H  
ATOM     95  CB  LYS     8      72.135  34.879  41.238  1.00  0.00           C  
ATOM     96  HB2 LYS     8      72.765  35.599  40.716  1.00  0.00           H  
ATOM     97  HB3 LYS     8      72.261  33.891  40.795  1.00  0.00           H  
ATOM     98  CG  LYS     8      70.721  35.334  41.046  1.00  0.00           C  
ATOM     99  HG2 LYS     8      70.010  34.526  41.221  1.00  0.00           H  
ATOM    100  HG3 LYS     8      70.418  36.021  41.837  1.00  0.00           H  
ATOM    101  CD  LYS     8      70.374  35.937  39.669  1.00  0.00           C  
ATOM    102  HD2 LYS     8      70.687  36.971  39.811  1.00  0.00           H  
ATOM    103  HD3 LYS     8      70.909  35.461  38.847  1.00  0.00           H  
ATOM    104  CE  LYS     8      68.930  36.045  39.592  1.00  0.00           C  
ATOM    105  HE2 LYS     8      68.626  36.128  40.636  1.00  0.00           H  
ATOM    106  HE3 LYS     8      68.614  36.772  38.844  1.00  0.00           H  
ATOM    107  NZ  LYS     8      68.296  34.777  39.135  1.00  0.00           N  
ATOM    108  HZ1 LYS     8      68.571  34.087  39.819  1.00  0.00           H  
ATOM    109  HZ2 LYS     8      67.291  34.844  39.055  1.00  0.00           H  
ATOM    110  HZ3 LYS     8      68.671  34.408  38.273  1.00  0.00           H  
ATOM    111  C   LYS     8      72.508  36.189  43.357  1.00  0.00           C  
ATOM    112  O   LYS     8      73.162  37.090  42.886  1.00  0.00           O  
ATOM    113  N   TYR     9      71.859  36.378  44.542  1.00  0.00           N  
ATOM    114  H   TYR     9      71.349  35.588  44.910  1.00  0.00           H  
ATOM    115  CA  TYR     9      71.773  37.724  45.172  1.00  0.00           C  
ATOM    116  HA  TYR     9      72.142  38.462  44.460  1.00  0.00           H  
ATOM    117  CB  TYR     9      70.282  38.162  45.321  1.00  0.00           C  
ATOM    118  HB2 TYR     9      69.756  37.460  45.969  1.00  0.00           H  
ATOM    119  HB3 TYR     9      70.213  39.148  45.782  1.00  0.00           H  
ATOM    120  CG  TYR     9      69.365  38.309  44.062  1.00  0.00           C  
ATOM    121  CD1 TYR     9      69.591  39.282  43.079  1.00  0.00           C  
ATOM    122  HD1 TYR     9      70.451  39.935  43.099  1.00  0.00           H  
ATOM    123  CE1 TYR     9      68.577  39.475  42.082  1.00  0.00           C  
ATOM    124  HE1 TYR     9      68.680  40.235  41.323  1.00  0.00           H  
ATOM    125  CZ  TYR     9      67.415  38.723  42.106  1.00  0.00           C  
ATOM    126  OH  TYR     9      66.520  38.798  41.117  1.00  0.00           O  
ATOM    127  HH  TYR     9      66.940  38.978  40.273  1.00  0.00           H  
ATOM    128  CE2 TYR     9      67.274  37.725  43.047  1.00  0.00           C  
ATOM    129  HE2 TYR     9      66.318  37.231  43.143  1.00  0.00           H  
ATOM    130  CD2 TYR     9      68.222  37.513  44.043  1.00  0.00           C  
ATOM    131  HD2 TYR     9      68.160  36.731  44.786  1.00  0.00           H  
ATOM    132  C   TYR     9      72.499  37.703  46.491  1.00  0.00           C  
ATOM    133  O   TYR     9      72.025  37.263  47.549  1.00  0.00           O  
ATOM    134  N   LYS    10      73.787  37.879  46.392  1.00  0.00           N  
ATOM    135  H   LYS    10      74.145  38.120  45.479  1.00  0.00           H  
ATOM    136  CA  LYS    10      74.727  37.819  47.504  1.00  0.00           C  
ATOM    137  HA  LYS    10      74.703  36.798  47.885  1.00  0.00           H  
ATOM    138  CB  LYS    10      76.115  38.009  46.808  1.00  0.00           C  
ATOM    139  HB2 LYS    10      76.131  37.248  46.028  1.00  0.00           H  
ATOM    140  HB3 LYS    10      76.281  38.989  46.361  1.00  0.00           H  
ATOM    141  CG  LYS    10      77.266  37.858  47.839  1.00  0.00           C  
ATOM    142  HG2 LYS    10      77.335  38.757  48.452  1.00  0.00           H  
ATOM    143  HG3 LYS    10      76.889  36.976  48.356  1.00  0.00           H  
ATOM    144  CD  LYS    10      78.731  37.600  47.347  1.00  0.00           C  
ATOM    145  HD2 LYS    10      78.826  36.686  46.761  1.00  0.00           H  
ATOM    146  HD3 LYS    10      78.985  38.466  46.734  1.00  0.00           H  
ATOM    147  CE  LYS    10      79.770  37.293  48.423  1.00  0.00           C  
ATOM    148  HE2 LYS    10      80.750  37.225  47.952  1.00  0.00           H  
ATOM    149  HE3 LYS    10      79.920  38.204  49.001  1.00  0.00           H  
ATOM    150  NZ  LYS    10      79.603  36.096  49.227  1.00  0.00           N  
ATOM    151  HZ1 LYS    10      78.942  36.204  49.984  1.00  0.00           H  
ATOM    152  HZ2 LYS    10      79.224  35.424  48.575  1.00  0.00           H  
ATOM    153  HZ3 LYS    10      80.494  35.687  49.468  1.00  0.00           H  
ATOM    154  C   LYS    10      74.515  38.974  48.499  1.00  0.00           C  
ATOM    155  O   LYS    10      74.449  40.128  48.105  1.00  0.00           O  
ATOM    156  N   LEU    11      74.285  38.642  49.752  1.00  0.00           N  
ATOM    157  H   LEU    11      74.043  37.707  50.046  1.00  0.00           H  
ATOM    158  CA  LEU    11      74.193  39.669  50.859  1.00  0.00           C  
ATOM    159  HA  LEU    11      73.572  40.517  50.571  1.00  0.00           H  
ATOM    160  CB  LEU    11      73.559  39.108  52.147  1.00  0.00           C  
ATOM    161  HB2 LEU    11      74.251  38.451  52.674  1.00  0.00           H  
ATOM    162  HB3 LEU    11      73.413  39.903  52.879  1.00  0.00           H  
ATOM    163  CG  LEU    11      72.218  38.364  51.876  1.00  0.00           C  
ATOM    164  HG  LEU    11      72.457  37.463  51.310  1.00  0.00           H  
ATOM    165  CD1 LEU    11      71.579  37.859  53.128  1.00  0.00           C  
ATOM    166 HD11 LEU    11      72.363  37.448  53.765  1.00  0.00           H  
ATOM    167 HD12 LEU    11      71.211  38.758  53.623  1.00  0.00           H  
ATOM    168 HD13 LEU    11      70.825  37.095  52.942  1.00  0.00           H  
ATOM    169  CD2 LEU    11      71.166  39.100  50.989  1.00  0.00           C  
ATOM    170 HD21 LEU    11      71.643  39.517  50.101  1.00  0.00           H  
ATOM    171 HD22 LEU    11      70.318  38.476  50.709  1.00  0.00           H  
ATOM    172 HD23 LEU    11      70.703  39.880  51.592  1.00  0.00           H  
ATOM    173  C   LEU    11      75.581  40.329  51.113  1.00  0.00           C  
ATOM    174  O   LEU    11      76.609  39.639  51.306  1.00  0.00           O  
ATOM    175  N   VAL    12      75.556  41.645  51.249  1.00  0.00           N  
ATOM    176  H   VAL    12      74.705  42.116  50.977  1.00  0.00           H  
ATOM    177  CA  VAL    12      76.721  42.464  51.433  1.00  0.00           C  
ATOM    178  HA  VAL    12      77.577  41.845  51.165  1.00  0.00           H  
ATOM    179  CB  VAL    12      76.740  43.709  50.560  1.00  0.00           C  
ATOM    180  HB  VAL    12      75.811  44.275  50.629  1.00  0.00           H  
ATOM    181  CG1 VAL    12      77.941  44.680  50.850  1.00  0.00           C  
ATOM    182 HG11 VAL    12      77.646  45.248  51.732  1.00  0.00           H  
ATOM    183 HG12 VAL    12      78.878  44.124  50.892  1.00  0.00           H  
ATOM    184 HG13 VAL    12      77.943  45.300  49.954  1.00  0.00           H  
ATOM    185  CG2 VAL    12      76.874  43.374  49.064  1.00  0.00           C  
ATOM    186 HG21 VAL    12      76.892  44.279  48.456  1.00  0.00           H  
ATOM    187 HG22 VAL    12      77.819  42.862  48.885  1.00  0.00           H  
ATOM    188 HG23 VAL    12      76.104  42.701  48.687  1.00  0.00           H  
ATOM    189  C   VAL    12      76.946  42.763  52.890  1.00  0.00           C  
ATOM    190  O   VAL    12      78.014  42.563  53.422  1.00  0.00           O  
ATOM    191  N   ARG    13      75.843  43.248  53.480  1.00  0.00           N  
ATOM    192  H   ARG    13      75.131  43.394  52.778  1.00  0.00           H  
ATOM    193  CA  ARG    13      75.590  43.582  54.843  1.00  0.00           C  
ATOM    194  HA  ARG    13      75.997  42.800  55.485  1.00  0.00           H  
ATOM    195  CB  ARG    13      76.266  44.923  55.208  1.00  0.00           C  
ATOM    196  HB2 ARG    13      76.284  45.102  56.283  1.00  0.00           H  
ATOM    197  HB3 ARG    13      77.309  44.942  54.892  1.00  0.00           H  
ATOM    198  CG  ARG    13      75.797  46.159  54.494  1.00  0.00           C  
ATOM    199  HG2 ARG    13      75.970  46.040  53.425  1.00  0.00           H  
ATOM    200  HG3 ARG    13      74.729  46.296  54.664  1.00  0.00           H  
ATOM    201  CD  ARG    13      76.543  47.414  54.995  1.00  0.00           C  
ATOM    202  HD2 ARG    13      76.264  47.656  56.021  1.00  0.00           H  
ATOM    203  HD3 ARG    13      77.616  47.224  54.972  1.00  0.00           H  
ATOM    204  NE  ARG    13      76.189  48.555  54.137  1.00  0.00           N  
ATOM    205  HE  ARG    13      75.305  48.975  54.384  1.00  0.00           H  
ATOM    206  CZ  ARG    13      76.865  48.923  53.074  1.00  0.00           C  
ATOM    207  NH1 ARG    13      77.996  48.443  52.719  1.00  0.00           N  
ATOM    208 HH11 ARG    13      78.412  47.669  53.217  1.00  0.00           H  
ATOM    209 HH12 ARG    13      78.451  48.968  51.986  1.00  0.00           H  
ATOM    210  NH2 ARG    13      76.448  49.903  52.334  1.00  0.00           N  
ATOM    211 HH21 ARG    13      75.592  50.396  52.546  1.00  0.00           H  
ATOM    212 HH22 ARG    13      76.949  50.059  51.472  1.00  0.00           H  
ATOM    213  C   ARG    13      74.103  43.657  55.158  1.00  0.00           C  
ATOM    214  O   ARG    13      73.292  44.012  54.259  1.00  0.00           O  
ATOM    215  N   LYS    14      73.712  43.484  56.434  1.00  0.00           N  
ATOM    216  H   LYS    14      74.500  43.434  57.064  1.00  0.00           H  
ATOM    217  CA  LYS    14      72.369  43.800  57.051  1.00  0.00           C  
ATOM    218  HA  LYS    14      71.584  43.486  56.362  1.00  0.00           H  
ATOM    219  CB  LYS    14      72.184  42.862  58.235  1.00  0.00           C  
ATOM    220  HB2 LYS    14      72.417  41.828  57.981  1.00  0.00           H  
ATOM    221  HB3 LYS    14      72.857  43.139  59.047  1.00  0.00           H  
ATOM    222  CG  LYS    14      70.786  42.847  58.888  1.00  0.00           C  
ATOM    223  HG2 LYS    14      70.440  43.879  58.939  1.00  0.00           H  
ATOM    224  HG3 LYS    14      70.076  42.360  58.220  1.00  0.00           H  
ATOM    225  CD  LYS    14      70.691  42.344  60.365  1.00  0.00           C  
ATOM    226  HD2 LYS    14      71.432  42.834  60.996  1.00  0.00           H  
ATOM    227  HD3 LYS    14      69.735  42.698  60.750  1.00  0.00           H  
ATOM    228  CE  LYS    14      71.007  40.812  60.481  1.00  0.00           C  
ATOM    229  HE2 LYS    14      70.556  40.377  59.589  1.00  0.00           H  
ATOM    230  HE3 LYS    14      72.069  40.638  60.652  1.00  0.00           H  
ATOM    231  NZ  LYS    14      70.353  40.248  61.667  1.00  0.00           N  
ATOM    232  HZ1 LYS    14      70.483  39.246  61.682  1.00  0.00           H  
ATOM    233  HZ2 LYS    14      70.803  40.721  62.438  1.00  0.00           H  
ATOM    234  HZ3 LYS    14      69.361  40.419  61.584  1.00  0.00           H  
ATOM    235  C   LYS    14      72.302  45.320  57.379  1.00  0.00           C  
ATOM    236  O   LYS    14      73.309  45.921  57.816  1.00  0.00           O  
ATOM    237  N   ILE    15      71.179  45.896  57.114  1.00  0.00           N  
ATOM    238  H   ILE    15      70.366  45.386  56.798  1.00  0.00           H  
ATOM    239  CA  ILE    15      70.967  47.395  57.166  1.00  0.00           C  
ATOM    240  HA  ILE    15      71.812  47.812  57.714  1.00  0.00           H  
ATOM    241  CB  ILE    15      70.847  48.097  55.751  1.00  0.00           C  
ATOM    242  HB  ILE    15      70.640  49.142  55.981  1.00  0.00           H  
ATOM    243  CG2 ILE    15      72.202  47.864  55.019  1.00  0.00           C  
ATOM    244 HG21 ILE    15      72.215  48.700  54.320  1.00  0.00           H  
ATOM    245 HG22 ILE    15      73.024  47.968  55.728  1.00  0.00           H  
ATOM    246 HG23 ILE    15      72.206  46.895  54.521  1.00  0.00           H  
ATOM    247  CG1 ILE    15      69.711  47.407  54.932  1.00  0.00           C  
ATOM    248 HG12 ILE    15      70.090  46.491  54.479  1.00  0.00           H  
ATOM    249 HG13 ILE    15      68.833  47.259  55.560  1.00  0.00           H  
ATOM    250  CD1 ILE    15      69.381  48.285  53.686  1.00  0.00           C  
ATOM    251 HD11 ILE    15      68.952  49.258  53.923  1.00  0.00           H  
ATOM    252 HD12 ILE    15      70.288  48.350  53.085  1.00  0.00           H  
ATOM    253 HD13 ILE    15      68.614  47.785  53.095  1.00  0.00           H  
ATOM    254  C   ILE    15      69.750  47.802  58.058  1.00  0.00           C  
ATOM    255  O   ILE    15      69.541  48.983  58.314  1.00  0.00           O  
ATOM    256  N   GLY    16      69.040  46.789  58.552  1.00  0.00           N  
ATOM    257  H   GLY    16      69.314  45.900  58.159  1.00  0.00           H  
ATOM    258  CA  GLY    16      68.054  46.808  59.669  1.00  0.00           C  
ATOM    259  HA2 GLY    16      68.535  47.282  60.524  1.00  0.00           H  
ATOM    260  HA3 GLY    16      67.168  47.400  59.441  1.00  0.00           H  
ATOM    261  C   GLY    16      67.576  45.474  60.167  1.00  0.00           C  
ATOM    262  O   GLY    16      67.731  44.416  59.516  1.00  0.00           O  
ATOM    263  N   SER    17      67.155  45.380  61.492  1.00  0.00           N  
ATOM    264  H   SER    17      67.142  46.287  61.935  1.00  0.00           H  
ATOM    265  CA  SER    17      66.648  44.224  62.196  1.00  0.00           C  
ATOM    266  HA  SER    17      66.355  43.421  61.520  1.00  0.00           H  
ATOM    267  CB  SER    17      67.822  43.692  63.082  1.00  0.00           C  
ATOM    268  HB2 SER    17      68.831  43.685  62.669  1.00  0.00           H  
ATOM    269  HB3 SER    17      67.895  44.273  64.002  1.00  0.00           H  
ATOM    270  OG  SER    17      67.471  42.433  63.498  1.00  0.00           O  
ATOM    271  HG  SER    17      67.549  41.811  62.771  1.00  0.00           H  
ATOM    272  C   SER    17      65.382  44.462  63.031  1.00  0.00           C  
ATOM    273  O   SER    17      65.327  45.515  63.657  1.00  0.00           O  
ATOM    274  N   GLY    18      64.467  43.475  63.096  1.00  0.00           N  
ATOM    275  H   GLY    18      64.681  42.610  62.620  1.00  0.00           H  
ATOM    276  CA  GLY    18      63.223  43.569  63.689  1.00  0.00           C  
ATOM    277  HA2 GLY    18      63.163  44.418  64.369  1.00  0.00           H  
ATOM    278  HA3 GLY    18      62.480  43.743  62.910  1.00  0.00           H  
ATOM    279  C   GLY    18      62.902  42.353  64.640  1.00  0.00           C  
ATOM    280  O   GLY    18      63.719  41.421  64.865  1.00  0.00           O  
ATOM    281  N   SER    19      61.655  42.403  65.113  1.00  0.00           N  
ATOM    282  H   SER    19      61.031  43.139  64.815  1.00  0.00           H  
ATOM    283  CA  SER    19      61.117  41.352  66.021  1.00  0.00           C  
ATOM    284  HA  SER    19      61.647  41.262  66.969  1.00  0.00           H  
ATOM    285  CB  SER    19      59.781  41.855  66.520  1.00  0.00           C  
ATOM    286  HB2 SER    19      59.879  42.822  67.013  1.00  0.00           H  
ATOM    287  HB3 SER    19      59.181  42.007  65.623  1.00  0.00           H  
ATOM    288  OG  SER    19      59.217  40.958  67.437  1.00  0.00           O  
ATOM    289  HG  SER    19      58.316  41.280  67.520  1.00  0.00           H  
ATOM    290  C   SER    19      60.957  39.992  65.327  1.00  0.00           C  
ATOM    291  O   SER    19      61.190  38.954  65.942  1.00  0.00           O  
ATOM    292  N   PHE    20      60.567  40.029  64.038  1.00  0.00           N  
ATOM    293  H   PHE    20      60.270  40.853  63.536  1.00  0.00           H  
ATOM    294  CA  PHE    20      60.354  38.803  63.277  1.00  0.00           C  
ATOM    295  HA  PHE    20      60.447  37.949  63.947  1.00  0.00           H  
ATOM    296  CB  PHE    20      58.849  38.684  62.850  1.00  0.00           C  
ATOM    297  HB2 PHE    20      58.725  39.471  62.106  1.00  0.00           H  
ATOM    298  HB3 PHE    20      58.766  37.687  62.418  1.00  0.00           H  
ATOM    299  CG  PHE    20      57.845  38.954  64.024  1.00  0.00           C  
ATOM    300  CD1 PHE    20      57.104  40.194  64.119  1.00  0.00           C  
ATOM    301  HD1 PHE    20      57.339  41.003  63.443  1.00  0.00           H  
ATOM    302  CE1 PHE    20      56.221  40.393  65.137  1.00  0.00           C  
ATOM    303  HE1 PHE    20      55.700  41.331  65.258  1.00  0.00           H  
ATOM    304  CZ  PHE    20      56.011  39.348  66.069  1.00  0.00           C  
ATOM    305  HZ  PHE    20      55.294  39.551  66.852  1.00  0.00           H  
ATOM    306  CE2 PHE    20      56.662  38.051  65.958  1.00  0.00           C  
ATOM    307  HE2 PHE    20      56.584  37.302  66.732  1.00  0.00           H  
ATOM    308  CD2 PHE    20      57.601  37.897  64.947  1.00  0.00           C  
ATOM    309  HD2 PHE    20      58.174  36.987  64.846  1.00  0.00           H  
ATOM    310  C   PHE    20      61.243  38.625  62.070  1.00  0.00           C  
ATOM    311  O   PHE    20      61.335  37.503  61.545  1.00  0.00           O  
ATOM    312  N   GLY    21      61.906  39.769  61.637  1.00  0.00           N  
ATOM    313  H   GLY    21      61.690  40.608  62.157  1.00  0.00           H  
ATOM    314  CA  GLY    21      62.554  39.844  60.325  1.00  0.00           C  
ATOM    315  HA2 GLY    21      62.826  38.804  60.145  1.00  0.00           H  
ATOM    316  HA3 GLY    21      61.978  40.271  59.504  1.00  0.00           H  
ATOM    317  C   GLY    21      63.882  40.636  60.264  1.00  0.00           C  
ATOM    318  O   GLY    21      64.363  41.352  61.168  1.00  0.00           O  
ATOM    319  N   ASP    22      64.471  40.689  59.068  1.00  0.00           N  
ATOM    320  H   ASP    22      63.971  40.362  58.254  1.00  0.00           H  
ATOM    321  CA  ASP    22      65.741  41.369  58.763  1.00  0.00           C  
ATOM    322  HA  ASP    22      65.843  42.231  59.423  1.00  0.00           H  
ATOM    323  CB  ASP    22      66.874  40.349  59.086  1.00  0.00           C  
ATOM    324  HB2 ASP    22      66.725  39.417  58.541  1.00  0.00           H  
ATOM    325  HB3 ASP    22      67.814  40.780  58.742  1.00  0.00           H  
ATOM    326  CG  ASP    22      67.025  39.987  60.576  1.00  0.00           C  
ATOM    327  OD1 ASP    22      67.625  40.799  61.301  1.00  0.00           O  
ATOM    328  OD2 ASP    22      66.633  38.856  60.933  1.00  0.00           O  
ATOM    329  C   ASP    22      65.858  41.913  57.299  1.00  0.00           C  
ATOM    330  O   ASP    22      65.283  41.360  56.345  1.00  0.00           O  
ATOM    331  N   ILE    23      66.660  42.990  57.177  1.00  0.00           N  
ATOM    332  H   ILE    23      67.048  43.270  58.066  1.00  0.00           H  
ATOM    333  CA  ILE    23      66.854  43.812  55.881  1.00  0.00           C  
ATOM    334  HA  ILE    23      66.385  43.364  55.004  1.00  0.00           H  
ATOM    335  CB  ILE    23      66.052  45.109  55.986  1.00  0.00           C  
ATOM    336  HB  ILE    23      66.396  45.824  56.734  1.00  0.00           H  
ATOM    337  CG2 ILE    23      66.275  45.891  54.746  1.00  0.00           C  
ATOM    338 HG21 ILE    23      65.825  46.861  54.959  1.00  0.00           H  
ATOM    339 HG22 ILE    23      67.297  46.219  54.557  1.00  0.00           H  
ATOM    340 HG23 ILE    23      65.954  45.225  53.945  1.00  0.00           H  
ATOM    341  CG1 ILE    23      64.544  44.826  56.246  1.00  0.00           C  
ATOM    342 HG12 ILE    23      64.269  43.854  55.837  1.00  0.00           H  
ATOM    343 HG13 ILE    23      64.498  44.676  57.325  1.00  0.00           H  
ATOM    344  CD1 ILE    23      63.520  45.932  55.814  1.00  0.00           C  
ATOM    345 HD11 ILE    23      62.568  45.546  56.178  1.00  0.00           H  
ATOM    346 HD12 ILE    23      63.708  46.935  56.197  1.00  0.00           H  
ATOM    347 HD13 ILE    23      63.436  46.009  54.730  1.00  0.00           H  
ATOM    348  C   ILE    23      68.380  43.953  55.511  1.00  0.00           C  
ATOM    349  O   ILE    23      69.092  44.298  56.402  1.00  0.00           O  
ATOM    350  N   TYR    24      68.750  43.703  54.242  1.00  0.00           N  
ATOM    351  H   TYR    24      67.990  43.516  53.603  1.00  0.00           H  
ATOM    352  CA  TYR    24      70.260  43.628  53.819  1.00  0.00           C  
ATOM    353  HA  TYR    24      70.946  43.995  54.582  1.00  0.00           H  
ATOM    354  CB  TYR    24      70.686  42.131  53.515  1.00  0.00           C  
ATOM    355  HB2 TYR    24      70.131  41.747  52.659  1.00  0.00           H  
ATOM    356  HB3 TYR    24      71.714  42.130  53.153  1.00  0.00           H  
ATOM    357  CG  TYR    24      70.457  41.125  54.612  1.00  0.00           C  
ATOM    358  CD1 TYR    24      69.175  40.587  54.851  1.00  0.00           C  
ATOM    359  HD1 TYR    24      68.394  41.116  54.326  1.00  0.00           H  
ATOM    360  CE1 TYR    24      68.977  39.738  55.925  1.00  0.00           C  
ATOM    361  HE1 TYR    24      68.037  39.435  56.361  1.00  0.00           H  
ATOM    362  CZ  TYR    24      70.111  39.188  56.618  1.00  0.00           C  
ATOM    363  OH  TYR    24      69.971  38.326  57.683  1.00  0.00           O  
ATOM    364  HH  TYR    24      70.832  37.953  57.882  1.00  0.00           H  
ATOM    365  CE2 TYR    24      71.364  39.606  56.266  1.00  0.00           C  
ATOM    366  HE2 TYR    24      72.171  39.216  56.869  1.00  0.00           H  
ATOM    367  CD2 TYR    24      71.541  40.683  55.371  1.00  0.00           C  
ATOM    368  HD2 TYR    24      72.520  41.087  55.160  1.00  0.00           H  
ATOM    369  C   TYR    24      70.436  44.406  52.533  1.00  0.00           C  
ATOM    370  O   TYR    24      69.508  44.562  51.813  1.00  0.00           O  
ATOM    371  N   LEU    25      71.660  44.922  52.282  1.00  0.00           N  
ATOM    372  H   LEU    25      72.417  44.722  52.919  1.00  0.00           H  
ATOM    373  CA  LEU    25      72.139  45.204  50.892  1.00  0.00           C  
ATOM    374  HA  LEU    25      71.306  45.729  50.425  1.00  0.00           H  
ATOM    375  CB  LEU    25      73.276  46.226  51.091  1.00  0.00           C  
ATOM    376  HB2 LEU    25      72.753  47.123  51.424  1.00  0.00           H  
ATOM    377  HB3 LEU    25      73.823  45.925  51.985  1.00  0.00           H  
ATOM    378  CG  LEU    25      74.184  46.533  49.854  1.00  0.00           C  
ATOM    379  HG  LEU    25      74.498  45.610  49.365  1.00  0.00           H  
ATOM    380  CD1 LEU    25      73.428  47.367  48.853  1.00  0.00           C  
ATOM    381 HD11 LEU    25      74.072  47.658  48.023  1.00  0.00           H  
ATOM    382 HD12 LEU    25      72.526  46.889  48.470  1.00  0.00           H  
ATOM    383 HD13 LEU    25      73.170  48.316  49.323  1.00  0.00           H  
ATOM    384  CD2 LEU    25      75.420  47.373  50.155  1.00  0.00           C  
ATOM    385 HD21 LEU    25      75.073  48.243  50.713  1.00  0.00           H  
ATOM    386 HD22 LEU    25      76.034  46.704  50.757  1.00  0.00           H  
ATOM    387 HD23 LEU    25      75.965  47.657  49.254  1.00  0.00           H  
ATOM    388  C   LEU    25      72.692  43.896  50.188  1.00  0.00           C  
ATOM    389  O   LEU    25      73.204  43.074  50.906  1.00  0.00           O  
ATOM    390  N   ALA    26      72.522  43.824  48.881  1.00  0.00           N  
ATOM    391  H   ALA    26      71.900  44.466  48.411  1.00  0.00           H  
ATOM    392  CA  ALA    26      72.769  42.691  48.039  1.00  0.00           C  
ATOM    393  HA  ALA    26      73.558  42.118  48.527  1.00  0.00           H  
ATOM    394  CB  ALA    26      71.660  41.587  48.051  1.00  0.00           C  
ATOM    395  HB1 ALA    26      70.924  41.744  47.262  1.00  0.00           H  
ATOM    396  HB2 ALA    26      72.083  40.633  47.738  1.00  0.00           H  
ATOM    397  HB3 ALA    26      71.191  41.482  49.029  1.00  0.00           H  
ATOM    398  C   ALA    26      73.251  43.017  46.586  1.00  0.00           C  
ATOM    399  O   ALA    26      73.068  44.158  46.133  1.00  0.00           O  
ATOM    400  N   ILE    27      73.737  42.037  45.844  1.00  0.00           N  
ATOM    401  H   ILE    27      73.840  41.121  46.256  1.00  0.00           H  
ATOM    402  CA  ILE    27      74.212  42.301  44.501  1.00  0.00           C  
ATOM    403  HA  ILE    27      73.431  42.931  44.077  1.00  0.00           H  
ATOM    404  CB  ILE    27      75.569  43.027  44.471  1.00  0.00           C  
ATOM    405  HB  ILE    27      75.408  44.023  44.882  1.00  0.00           H  
ATOM    406  CG2 ILE    27      76.631  42.150  45.229  1.00  0.00           C  
ATOM    407 HG21 ILE    27      77.549  42.734  45.281  1.00  0.00           H  
ATOM    408 HG22 ILE    27      76.342  41.872  46.243  1.00  0.00           H  
ATOM    409 HG23 ILE    27      76.872  41.249  44.665  1.00  0.00           H  
ATOM    410  CG1 ILE    27      76.094  43.247  43.056  1.00  0.00           C  
ATOM    411 HG12 ILE    27      76.249  42.295  42.549  1.00  0.00           H  
ATOM    412 HG13 ILE    27      75.318  43.649  42.404  1.00  0.00           H  
ATOM    413  CD1 ILE    27      77.249  44.195  42.910  1.00  0.00           C  
ATOM    414 HD11 ILE    27      77.093  45.173  43.364  1.00  0.00           H  
ATOM    415 HD12 ILE    27      78.150  43.777  43.360  1.00  0.00           H  
ATOM    416 HD13 ILE    27      77.517  44.288  41.858  1.00  0.00           H  
ATOM    417  C   ILE    27      74.113  41.075  43.674  1.00  0.00           C  
ATOM    418  O   ILE    27      74.280  39.923  44.203  1.00  0.00           O  
ATOM    419  N   ASN    28      73.892  41.218  42.367  1.00  0.00           N  
ATOM    420  H   ASN    28      73.562  42.072  41.942  1.00  0.00           H  
ATOM    421  CA  ASN    28      73.748  40.053  41.541  1.00  0.00           C  
ATOM    422  HA  ASN    28      73.271  39.250  42.103  1.00  0.00           H  
ATOM    423  CB  ASN    28      72.765  40.398  40.415  1.00  0.00           C  
ATOM    424  HB2 ASN    28      71.789  40.598  40.856  1.00  0.00           H  
ATOM    425  HB3 ASN    28      73.099  41.285  39.876  1.00  0.00           H  
ATOM    426  CG  ASN    28      72.597  39.267  39.347  1.00  0.00           C  
ATOM    427  OD1 ASN    28      73.207  38.169  39.447  1.00  0.00           O  
ATOM    428  ND2 ASN    28      71.734  39.450  38.392  1.00  0.00           N  
ATOM    429 HD21 ASN    28      71.536  38.776  37.666  1.00  0.00           H  
ATOM    430 HD22 ASN    28      71.289  40.354  38.322  1.00  0.00           H  
ATOM    431  C   ASN    28      75.162  39.573  41.053  1.00  0.00           C  
ATOM    432  O   ASN    28      75.739  40.354  40.281  1.00  0.00           O  
ATOM    433  N   ILE    29      75.520  38.325  41.442  1.00  0.00           N  
ATOM    434  H   ILE    29      74.897  37.872  42.095  1.00  0.00           H  
ATOM    435  CA  ILE    29      76.882  37.746  41.207  1.00  0.00           C  
ATOM    436  HA  ILE    29      77.588  38.481  41.596  1.00  0.00           H  
ATOM    437  CB  ILE    29      77.168  36.347  41.824  1.00  0.00           C  
ATOM    438  HB  ILE    29      78.181  36.042  41.562  1.00  0.00           H  
ATOM    439  CG2 ILE    29      77.216  36.497  43.376  1.00  0.00           C  
ATOM    440 HG21 ILE    29      77.868  37.354  43.546  1.00  0.00           H  
ATOM    441 HG22 ILE    29      76.199  36.655  43.733  1.00  0.00           H  
ATOM    442 HG23 ILE    29      77.578  35.519  43.691  1.00  0.00           H  
ATOM    443  CG1 ILE    29      76.137  35.304  41.258  1.00  0.00           C  
ATOM    444 HG12 ILE    29      75.090  35.540  41.449  1.00  0.00           H  
ATOM    445 HG13 ILE    29      76.249  35.292  40.174  1.00  0.00           H  
ATOM    446  CD1 ILE    29      76.346  33.872  41.731  1.00  0.00           C  
ATOM    447 HD11 ILE    29      76.297  33.804  42.818  1.00  0.00           H  
ATOM    448 HD12 ILE    29      75.530  33.243  41.376  1.00  0.00           H  
ATOM    449 HD13 ILE    29      77.246  33.500  41.240  1.00  0.00           H  
ATOM    450  C   ILE    29      77.203  37.834  39.713  1.00  0.00           C  
ATOM    451  O   ILE    29      78.336  38.012  39.322  1.00  0.00           O  
ATOM    452  N   THR    30      76.169  37.794  38.882  1.00  0.00           N  
ATOM    453  H   THR    30      75.245  37.717  39.282  1.00  0.00           H  
ATOM    454  CA  THR    30      76.394  37.613  37.437  1.00  0.00           C  
ATOM    455  HA  THR    30      77.307  37.029  37.313  1.00  0.00           H  
ATOM    456  CB  THR    30      75.197  37.031  36.706  1.00  0.00           C  
ATOM    457  HB  THR    30      75.432  36.730  35.686  1.00  0.00           H  
ATOM    458  CG2 THR    30      74.565  35.804  37.390  1.00  0.00           C  
ATOM    459 HG21 THR    30      74.485  36.021  38.455  1.00  0.00           H  
ATOM    460 HG22 THR    30      73.671  35.465  36.866  1.00  0.00           H  
ATOM    461 HG23 THR    30      75.328  35.026  37.379  1.00  0.00           H  
ATOM    462  OG1 THR    30      74.164  38.001  36.762  1.00  0.00           O  
ATOM    463  HG1 THR    30      73.882  38.135  37.670  1.00  0.00           H  
ATOM    464  C   THR    30      76.911  38.959  36.670  1.00  0.00           C  
ATOM    465  O   THR    30      77.794  38.917  35.870  1.00  0.00           O  
ATOM    466  N   ASN    31      76.319  40.074  37.034  1.00  0.00           N  
ATOM    467  H   ASN    31      75.642  39.979  37.777  1.00  0.00           H  
ATOM    468  CA  ASN    31      76.407  41.290  36.196  1.00  0.00           C  
ATOM    469  HA  ASN    31      77.335  41.174  35.635  1.00  0.00           H  
ATOM    470  CB  ASN    31      75.218  41.267  35.195  1.00  0.00           C  
ATOM    471  HB2 ASN    31      75.317  42.099  34.497  1.00  0.00           H  
ATOM    472  HB3 ASN    31      75.147  40.415  34.518  1.00  0.00           H  
ATOM    473  CG  ASN    31      73.860  41.375  35.884  1.00  0.00           C  
ATOM    474  OD1 ASN    31      73.759  41.571  37.065  1.00  0.00           O  
ATOM    475  ND2 ASN    31      72.808  41.203  35.112  1.00  0.00           N  
ATOM    476 HD21 ASN    31      71.904  41.304  35.551  1.00  0.00           H  
ATOM    477 HD22 ASN    31      72.946  40.939  34.147  1.00  0.00           H  
ATOM    478  C   ASN    31      76.392  42.624  36.985  1.00  0.00           C  
ATOM    479  O   ASN    31      76.596  43.646  36.273  1.00  0.00           O  
ATOM    480  N   GLY    32      76.305  42.625  38.296  1.00  0.00           N  
ATOM    481  H   GLY    32      76.302  41.726  38.756  1.00  0.00           H  
ATOM    482  CA  GLY    32      76.502  43.722  39.215  1.00  0.00           C  
ATOM    483  HA2 GLY    32      76.886  43.278  40.134  1.00  0.00           H  
ATOM    484  HA3 GLY    32      77.307  44.398  38.930  1.00  0.00           H  
ATOM    485  C   GLY    32      75.303  44.699  39.430  1.00  0.00           C  
ATOM    486  O   GLY    32      75.394  45.792  39.950  1.00  0.00           O  
ATOM    487  N   GLU    33      74.124  44.256  39.072  1.00  0.00           N  
ATOM    488  H   GLU    33      74.029  43.354  38.627  1.00  0.00           H  
ATOM    489  CA  GLU    33      72.868  44.807  39.541  1.00  0.00           C  
ATOM    490  HA  GLU    33      72.877  45.866  39.282  1.00  0.00           H  
ATOM    491  CB  GLU    33      71.624  44.198  38.863  1.00  0.00           C  
ATOM    492  HB2 GLU    33      71.762  44.212  37.782  1.00  0.00           H  
ATOM    493  HB3 GLU    33      71.553  43.134  39.091  1.00  0.00           H  
ATOM    494  CG  GLU    33      70.361  45.011  39.247  1.00  0.00           C  
ATOM    495  HG2 GLU    33      70.217  45.190  40.313  1.00  0.00           H  
ATOM    496  HG3 GLU    33      70.545  46.005  38.839  1.00  0.00           H  
ATOM    497  CD  GLU    33      69.121  44.502  38.599  1.00  0.00           C  
ATOM    498  OE1 GLU    33      68.043  44.913  39.007  1.00  0.00           O  
ATOM    499  OE2 GLU    33      69.153  43.584  37.716  1.00  0.00           O  
ATOM    500  C   GLU    33      72.761  44.660  41.087  1.00  0.00           C  
ATOM    501  O   GLU    33      72.584  43.558  41.574  1.00  0.00           O  
ATOM    502  N   GLU    34      72.935  45.722  41.808  1.00  0.00           N  
ATOM    503  H   GLU    34      72.988  46.647  41.406  1.00  0.00           H  
ATOM    504  CA  GLU    34      72.671  45.692  43.230  1.00  0.00           C  
ATOM    505  HA  GLU    34      73.123  44.797  43.658  1.00  0.00           H  
ATOM    506  CB  GLU    34      73.223  46.903  43.993  1.00  0.00           C  
ATOM    507  HB2 GLU    34      72.534  47.736  43.855  1.00  0.00           H  
ATOM    508  HB3 GLU    34      73.225  46.603  45.041  1.00  0.00           H  
ATOM    509  CG  GLU    34      74.664  47.285  43.503  1.00  0.00           C  
ATOM    510  HG2 GLU    34      75.313  46.412  43.586  1.00  0.00           H  
ATOM    511  HG3 GLU    34      74.683  47.713  42.502  1.00  0.00           H  
ATOM    512  CD  GLU    34      75.021  48.529  44.278  1.00  0.00           C  
ATOM    513  OE1 GLU    34      75.958  48.464  45.137  1.00  0.00           O  
ATOM    514  OE2 GLU    34      74.573  49.629  43.811  1.00  0.00           O  
ATOM    515  C   GLU    34      71.177  45.622  43.531  1.00  0.00           C  
ATOM    516  O   GLU    34      70.363  46.147  42.815  1.00  0.00           O  
ATOM    517  N   VAL    35      70.804  44.994  44.639  1.00  0.00           N  
ATOM    518  H   VAL    35      71.443  44.698  45.363  1.00  0.00           H  
ATOM    519  CA  VAL    35      69.336  44.852  44.958  1.00  0.00           C  
ATOM    520  HA  VAL    35      68.659  45.654  44.665  1.00  0.00           H  
ATOM    521  CB  VAL    35      68.616  43.593  44.413  1.00  0.00           C  
ATOM    522  HB  VAL    35      67.762  43.439  45.073  1.00  0.00           H  
ATOM    523  CG1 VAL    35      68.032  43.844  43.010  1.00  0.00           C  
ATOM    524 HG11 VAL    35      67.612  42.941  42.568  1.00  0.00           H  
ATOM    525 HG12 VAL    35      67.216  44.524  43.254  1.00  0.00           H  
ATOM    526 HG13 VAL    35      68.769  44.247  42.315  1.00  0.00           H  
ATOM    527  CG2 VAL    35      69.412  42.292  44.342  1.00  0.00           C  
ATOM    528 HG21 VAL    35      69.792  42.071  45.339  1.00  0.00           H  
ATOM    529 HG22 VAL    35      68.675  41.535  44.074  1.00  0.00           H  
ATOM    530 HG23 VAL    35      70.160  42.386  43.555  1.00  0.00           H  
ATOM    531  C   VAL    35      69.199  44.834  46.479  1.00  0.00           C  
ATOM    532  O   VAL    35      70.103  44.343  47.194  1.00  0.00           O  
ATOM    533  N   ALA    36      68.151  45.447  46.986  1.00  0.00           N  
ATOM    534  H   ALA    36      67.396  45.769  46.398  1.00  0.00           H  
ATOM    535  CA  ALA    36      67.619  45.427  48.361  1.00  0.00           C  
ATOM    536  HA  ALA    36      68.527  45.600  48.938  1.00  0.00           H  
ATOM    537  CB  ALA    36      66.653  46.641  48.545  1.00  0.00           C  
ATOM    538  HB1 ALA    36      65.956  46.637  47.707  1.00  0.00           H  
ATOM    539  HB2 ALA    36      66.123  46.539  49.492  1.00  0.00           H  
ATOM    540  HB3 ALA    36      67.163  47.601  48.455  1.00  0.00           H  
ATOM    541  C   ALA    36      66.997  44.108  48.737  1.00  0.00           C  
ATOM    542  O   ALA    36      66.383  43.554  47.863  1.00  0.00           O  
ATOM    543  N   VAL    37      67.080  43.645  50.007  1.00  0.00           N  
ATOM    544  H   VAL    37      67.559  44.214  50.690  1.00  0.00           H  
ATOM    545  CA  VAL    37      66.581  42.356  50.445  1.00  0.00           C  
ATOM    546  HA  VAL    37      65.846  42.000  49.724  1.00  0.00           H  
ATOM    547  CB  VAL    37      67.696  41.320  50.640  1.00  0.00           C  
ATOM    548  HB  VAL    37      68.280  41.658  51.496  1.00  0.00           H  
ATOM    549  CG1 VAL    37      67.151  39.935  51.086  1.00  0.00           C  
ATOM    550 HG11 VAL    37      67.886  39.131  51.127  1.00  0.00           H  
ATOM    551 HG12 VAL    37      66.770  40.078  52.098  1.00  0.00           H  
ATOM    552 HG13 VAL    37      66.301  39.618  50.481  1.00  0.00           H  
ATOM    553  CG2 VAL    37      68.470  41.163  49.370  1.00  0.00           C  
ATOM    554 HG21 VAL    37      69.025  42.067  49.118  1.00  0.00           H  
ATOM    555 HG22 VAL    37      69.097  40.280  49.243  1.00  0.00           H  
ATOM    556 HG23 VAL    37      67.758  41.076  48.548  1.00  0.00           H  
ATOM    557  C   VAL    37      65.874  42.488  51.779  1.00  0.00           C  
ATOM    558  O   VAL    37      66.496  43.068  52.679  1.00  0.00           O  
ATOM    559  N   LYS    38      64.613  41.898  51.990  1.00  0.00           N  
ATOM    560  H   LYS    38      64.128  41.568  51.168  1.00  0.00           H  
ATOM    561  CA  LYS    38      63.935  41.760  53.298  1.00  0.00           C  
ATOM    562  HA  LYS    38      64.662  42.082  54.043  1.00  0.00           H  
ATOM    563  CB  LYS    38      62.645  42.598  53.227  1.00  0.00           C  
ATOM    564  HB2 LYS    38      63.040  43.610  53.135  1.00  0.00           H  
ATOM    565  HB3 LYS    38      62.022  42.439  52.346  1.00  0.00           H  
ATOM    566  CG  LYS    38      61.781  42.711  54.522  1.00  0.00           C  
ATOM    567  HG2 LYS    38      61.436  41.734  54.859  1.00  0.00           H  
ATOM    568  HG3 LYS    38      62.310  43.029  55.420  1.00  0.00           H  
ATOM    569  CD  LYS    38      60.512  43.645  54.438  1.00  0.00           C  
ATOM    570  HD2 LYS    38      60.933  44.621  54.198  1.00  0.00           H  
ATOM    571  HD3 LYS    38      59.794  43.376  53.663  1.00  0.00           H  
ATOM    572  CE  LYS    38      59.673  43.559  55.756  1.00  0.00           C  
ATOM    573  HE2 LYS    38      59.069  42.664  55.603  1.00  0.00           H  
ATOM    574  HE3 LYS    38      60.434  43.309  56.494  1.00  0.00           H  
ATOM    575  NZ  LYS    38      58.925  44.805  56.030  1.00  0.00           N  
ATOM    576  HZ1 LYS    38      58.649  44.799  57.001  1.00  0.00           H  
ATOM    577  HZ2 LYS    38      59.524  45.604  55.878  1.00  0.00           H  
ATOM    578  HZ3 LYS    38      58.078  44.819  55.481  1.00  0.00           H  
ATOM    579  C   LYS    38      63.640  40.260  53.493  1.00  0.00           C  
ATOM    580  O   LYS    38      63.271  39.553  52.528  1.00  0.00           O  
ATOM    581  N   LEU    39      63.688  39.761  54.735  1.00  0.00           N  
ATOM    582  H   LEU    39      64.306  40.282  55.340  1.00  0.00           H  
ATOM    583  CA  LEU    39      63.433  38.417  55.202  1.00  0.00           C  
ATOM    584  HA  LEU    39      62.972  37.845  54.396  1.00  0.00           H  
ATOM    585  CB  LEU    39      64.803  37.668  55.527  1.00  0.00           C  
ATOM    586  HB2 LEU    39      65.308  38.262  56.290  1.00  0.00           H  
ATOM    587  HB3 LEU    39      64.640  36.669  55.931  1.00  0.00           H  
ATOM    588  CG  LEU    39      65.588  37.429  54.244  1.00  0.00           C  
ATOM    589  HG  LEU    39      64.964  37.705  53.393  1.00  0.00           H  
ATOM    590  CD1 LEU    39      66.893  38.174  54.292  1.00  0.00           C  
ATOM    591 HD11 LEU    39      66.654  39.208  54.538  1.00  0.00           H  
ATOM    592 HD12 LEU    39      67.646  37.832  55.002  1.00  0.00           H  
ATOM    593 HD13 LEU    39      67.261  38.112  53.268  1.00  0.00           H  
ATOM    594  CD2 LEU    39      65.832  35.899  54.011  1.00  0.00           C  
ATOM    595 HD21 LEU    39      64.826  35.608  53.709  1.00  0.00           H  
ATOM    596 HD22 LEU    39      66.489  35.632  53.182  1.00  0.00           H  
ATOM    597 HD23 LEU    39      66.095  35.332  54.904  1.00  0.00           H  
ATOM    598  C   LEU    39      62.576  38.472  56.410  1.00  0.00           C  
ATOM    599  O   LEU    39      62.592  39.348  57.273  1.00  0.00           O  
ATOM    600  N   GLU    40      61.892  37.347  56.603  1.00  0.00           N  
ATOM    601  H   GLU    40      62.033  36.569  55.975  1.00  0.00           H  
ATOM    602  CA  GLU    40      61.040  36.913  57.700  1.00  0.00           C  
ATOM    603  HA  GLU    40      61.322  37.489  58.581  1.00  0.00           H  
ATOM    604  CB  GLU    40      59.577  37.274  57.468  1.00  0.00           C  
ATOM    605  HB2 GLU    40      59.453  38.355  57.396  1.00  0.00           H  
ATOM    606  HB3 GLU    40      59.332  36.867  56.486  1.00  0.00           H  
ATOM    607  CG  GLU    40      58.597  36.825  58.638  1.00  0.00           C  
ATOM    608  HG2 GLU    40      58.689  35.752  58.807  1.00  0.00           H  
ATOM    609  HG3 GLU    40      58.896  37.387  59.523  1.00  0.00           H  
ATOM    610  CD  GLU    40      57.126  37.178  58.193  1.00  0.00           C  
ATOM    611  OE1 GLU    40      56.453  36.361  57.529  1.00  0.00           O  
ATOM    612  OE2 GLU    40      56.791  38.347  58.295  1.00  0.00           O  
ATOM    613  C   GLU    40      61.241  35.454  57.975  1.00  0.00           C  
ATOM    614  O   GLU    40      61.368  34.644  56.988  1.00  0.00           O  
ATOM    615  N   SER    41      61.326  34.869  59.209  1.00  0.00           N  
ATOM    616  H   SER    41      61.330  35.372  60.085  1.00  0.00           H  
ATOM    617  CA  SER    41      61.394  33.383  59.309  1.00  0.00           C  
ATOM    618  HA  SER    41      62.219  32.947  58.745  1.00  0.00           H  
ATOM    619  CB  SER    41      61.570  33.077  60.736  1.00  0.00           C  
ATOM    620  HB2 SER    41      60.807  33.666  61.245  1.00  0.00           H  
ATOM    621  HB3 SER    41      61.424  32.002  60.842  1.00  0.00           H  
ATOM    622  OG  SER    41      62.829  33.366  61.332  1.00  0.00           O  
ATOM    623  HG  SER    41      63.046  34.293  61.207  1.00  0.00           H  
ATOM    624  C   SER    41      60.077  32.764  58.886  1.00  0.00           C  
ATOM    625  O   SER    41      59.013  33.454  58.860  1.00  0.00           O  
ATOM    626  N   GLN    42      60.097  31.529  58.382  1.00  0.00           N  
ATOM    627  H   GLN    42      60.935  30.968  58.438  1.00  0.00           H  
ATOM    628  CA  GLN    42      58.837  30.738  57.933  1.00  0.00           C  
ATOM    629  HA  GLN    42      58.343  31.238  57.100  1.00  0.00           H  
ATOM    630  CB  GLN    42      59.284  29.420  57.317  1.00  0.00           C  
ATOM    631  HB2 GLN    42      60.040  28.949  57.945  1.00  0.00           H  
ATOM    632  HB3 GLN    42      58.493  28.691  57.142  1.00  0.00           H  
ATOM    633  CG  GLN    42      59.888  29.610  55.928  1.00  0.00           C  
ATOM    634  HG2 GLN    42      59.066  29.725  55.222  1.00  0.00           H  
ATOM    635  HG3 GLN    42      60.447  30.545  55.936  1.00  0.00           H  
ATOM    636  CD  GLN    42      60.753  28.480  55.504  1.00  0.00           C  
ATOM    637  OE1 GLN    42      61.106  27.578  56.236  1.00  0.00           O  
ATOM    638  NE2 GLN    42      61.327  28.677  54.357  1.00  0.00           N  
ATOM    639 HE21 GLN    42      62.080  28.073  54.059  1.00  0.00           H  
ATOM    640 HE22 GLN    42      61.017  29.466  53.807  1.00  0.00           H  
ATOM    641  C   GLN    42      57.840  30.536  59.090  1.00  0.00           C  
ATOM    642  O   GLN    42      58.164  30.453  60.281  1.00  0.00           O  
ATOM    643  N   LYS    43      56.536  30.489  58.814  1.00  0.00           N  
ATOM    644  H   LYS    43      56.292  30.525  57.835  1.00  0.00           H  
ATOM    645  CA  LYS    43      55.490  30.336  59.836  1.00  0.00           C  
ATOM    646  HA  LYS    43      54.555  30.747  59.455  1.00  0.00           H  
ATOM    647  CB  LYS    43      55.370  28.850  60.262  1.00  0.00           C  
ATOM    648  HB2 LYS    43      56.184  28.377  60.810  1.00  0.00           H  
ATOM    649  HB3 LYS    43      54.428  28.797  60.809  1.00  0.00           H  
ATOM    650  CG  LYS    43      55.257  28.036  58.933  1.00  0.00           C  
ATOM    651  HG2 LYS    43      54.446  28.401  58.302  1.00  0.00           H  
ATOM    652  HG3 LYS    43      56.184  28.046  58.360  1.00  0.00           H  
ATOM    653  CD  LYS    43      54.939  26.569  59.174  1.00  0.00           C  
ATOM    654  HD2 LYS    43      55.829  26.042  59.518  1.00  0.00           H  
ATOM    655  HD3 LYS    43      54.104  26.459  59.866  1.00  0.00           H  
ATOM    656  CE  LYS    43      54.515  25.986  57.834  1.00  0.00           C  
ATOM    657  HE2 LYS    43      55.130  26.375  57.023  1.00  0.00           H  
ATOM    658  HE3 LYS    43      54.673  24.909  57.899  1.00  0.00           H  
ATOM    659  NZ  LYS    43      53.039  26.167  57.556  1.00  0.00           N  
ATOM    660  HZ1 LYS    43      52.396  25.839  58.262  1.00  0.00           H  
ATOM    661  HZ2 LYS    43      52.748  27.114  57.361  1.00  0.00           H  
ATOM    662  HZ3 LYS    43      52.822  25.656  56.713  1.00  0.00           H  
ATOM    663  C   LYS    43      55.753  31.209  61.013  1.00  0.00           C  
ATOM    664  O   LYS    43      55.540  30.762  62.192  1.00  0.00           O  
ATOM    665  N   ALA    44      56.018  32.490  60.757  1.00  0.00           N  
ATOM    666  H   ALA    44      56.251  32.642  59.786  1.00  0.00           H  
ATOM    667  CA  ALA    44      56.420  33.360  61.844  1.00  0.00           C  
ATOM    668  HA  ALA    44      57.337  32.992  62.305  1.00  0.00           H  
ATOM    669  CB  ALA    44      56.709  34.809  61.434  1.00  0.00           C  
ATOM    670  HB1 ALA    44      57.407  34.758  60.599  1.00  0.00           H  
ATOM    671  HB2 ALA    44      55.775  35.357  61.308  1.00  0.00           H  
ATOM    672  HB3 ALA    44      57.218  35.215  62.308  1.00  0.00           H  
ATOM    673  C   ALA    44      55.399  33.533  62.958  1.00  0.00           C  
ATOM    674  O   ALA    44      54.182  33.385  62.713  1.00  0.00           O  
ATOM    675  N   ARG    45      55.857  33.932  64.160  1.00  0.00           N  
ATOM    676  H   ARG    45      56.858  33.992  64.283  1.00  0.00           H  
ATOM    677  CA  ARG    45      54.955  34.184  65.336  1.00  0.00           C  
ATOM    678  HA  ARG    45      54.353  33.327  65.635  1.00  0.00           H  
ATOM    679  CB  ARG    45      55.893  34.596  66.506  1.00  0.00           C  
ATOM    680  HB2 ARG    45      56.665  35.287  66.168  1.00  0.00           H  
ATOM    681  HB3 ARG    45      55.181  35.077  67.176  1.00  0.00           H  
ATOM    682  CG  ARG    45      56.544  33.408  67.140  1.00  0.00           C  
ATOM    683  HG2 ARG    45      55.823  32.591  67.136  1.00  0.00           H  
ATOM    684  HG3 ARG    45      57.498  33.097  66.714  1.00  0.00           H  
ATOM    685  CD  ARG    45      56.856  33.787  68.565  1.00  0.00           C  
ATOM    686  HD2 ARG    45      57.673  34.509  68.541  1.00  0.00           H  
ATOM    687  HD3 ARG    45      56.076  34.374  69.051  1.00  0.00           H  
ATOM    688  NE  ARG    45      57.339  32.664  69.335  1.00  0.00           N  
ATOM    689  HE  ARG    45      58.274  32.345  69.122  1.00  0.00           H  
ATOM    690  CZ  ARG    45      56.723  32.029  70.291  1.00  0.00           C  
ATOM    691  NH1 ARG    45      55.550  32.270  70.772  1.00  0.00           N  
ATOM    692 HH11 ARG    45      54.968  32.958  70.316  1.00  0.00           H  
ATOM    693 HH12 ARG    45      55.185  31.728  71.542  1.00  0.00           H  
ATOM    694  NH2 ARG    45      57.317  31.045  70.797  1.00  0.00           N  
ATOM    695 HH21 ARG    45      58.168  30.630  70.446  1.00  0.00           H  
ATOM    696 HH22 ARG    45      56.873  30.566  71.568  1.00  0.00           H  
ATOM    697  C   ARG    45      53.947  35.436  65.129  1.00  0.00           C  
ATOM    698  O   ARG    45      52.974  35.692  65.850  1.00  0.00           O  
ATOM    699  N   HIE    46      54.198  36.171  64.042  1.00  0.00           N  
ATOM    700  H   HIE    46      55.104  36.040  63.616  1.00  0.00           H  
ATOM    701  CA  HIE    46      53.271  37.145  63.394  1.00  0.00           C  
ATOM    702  HA  HIE    46      52.226  36.839  63.352  1.00  0.00           H  
ATOM    703  CB  HIE    46      53.286  38.477  64.102  1.00  0.00           C  
ATOM    704  HB2 HIE    46      53.080  38.433  65.172  1.00  0.00           H  
ATOM    705  HB3 HIE    46      54.323  38.813  64.116  1.00  0.00           H  
ATOM    706  CG  HIE    46      52.417  39.509  63.437  1.00  0.00           C  
ATOM    707  ND1 HIE    46      51.053  39.398  63.472  1.00  0.00           N  
ATOM    708  CE1 HIE    46      50.625  40.588  63.023  1.00  0.00           C  
ATOM    709  HE1 HIE    46      49.580  40.807  62.860  1.00  0.00           H  
ATOM    710  NE2 HIE    46      51.669  41.441  62.769  1.00  0.00           N  
ATOM    711  HE2 HIE    46      51.633  42.401  62.454  1.00  0.00           H  
ATOM    712  CD2 HIE    46      52.790  40.807  63.174  1.00  0.00           C  
ATOM    713  HD2 HIE    46      53.795  41.204  63.169  1.00  0.00           H  
ATOM    714  C   HIE    46      53.716  37.326  61.841  1.00  0.00           C  
ATOM    715  O   HIE    46      54.667  38.071  61.668  1.00  0.00           O  
ATOM    716  N   PRO    47      53.138  36.616  60.852  1.00  0.00           N  
ATOM    717  CD  PRO    47      52.200  35.495  61.098  1.00  0.00           C  
ATOM    718  HD2 PRO    47      51.228  35.892  61.389  1.00  0.00           H  
ATOM    719  HD3 PRO    47      52.462  34.876  61.957  1.00  0.00           H  
ATOM    720  CG  PRO    47      52.195  34.657  59.811  1.00  0.00           C  
ATOM    721  HG2 PRO    47      51.341  34.962  59.207  1.00  0.00           H  
ATOM    722  HG3 PRO    47      52.216  33.594  60.052  1.00  0.00           H  
ATOM    723  CB  PRO    47      53.458  35.042  59.154  1.00  0.00           C  
ATOM    724  HB2 PRO    47      53.372  34.981  58.070  1.00  0.00           H  
ATOM    725  HB3 PRO    47      54.293  34.411  59.460  1.00  0.00           H  
ATOM    726  CA  PRO    47      53.728  36.490  59.498  1.00  0.00           C  
ATOM    727  HA  PRO    47      54.815  36.575  59.507  1.00  0.00           H  
ATOM    728  C   PRO    47      53.087  37.544  58.577  1.00  0.00           C  
ATOM    729  O   PRO    47      51.855  37.639  58.372  1.00  0.00           O  
ATOM    730  N   GLN    48      53.931  38.438  58.002  1.00  0.00           N  
ATOM    731  H   GLN    48      54.892  38.138  57.925  1.00  0.00           H  
ATOM    732  CA  GLN    48      53.530  39.611  57.161  1.00  0.00           C  
ATOM    733  HA  GLN    48      52.450  39.535  57.033  1.00  0.00           H  
ATOM    734  CB  GLN    48      53.860  40.804  57.963  1.00  0.00           C  
ATOM    735  HB2 GLN    48      54.852  40.798  58.415  1.00  0.00           H  
ATOM    736  HB3 GLN    48      53.902  41.750  57.422  1.00  0.00           H  
ATOM    737  CG  GLN    48      52.912  41.089  59.134  1.00  0.00           C  
ATOM    738  HG2 GLN    48      51.872  40.847  58.917  1.00  0.00           H  
ATOM    739  HG3 GLN    48      53.116  40.447  59.991  1.00  0.00           H  
ATOM    740  CD  GLN    48      53.036  42.361  59.809  1.00  0.00           C  
ATOM    741  OE1 GLN    48      52.039  42.817  60.377  1.00  0.00           O  
ATOM    742  NE2 GLN    48      54.200  43.036  59.736  1.00  0.00           N  
ATOM    743 HE21 GLN    48      54.214  43.911  60.240  1.00  0.00           H  
ATOM    744 HE22 GLN    48      54.959  42.787  59.119  1.00  0.00           H  
ATOM    745  C   GLN    48      54.293  39.592  55.801  1.00  0.00           C  
ATOM    746  O   GLN    48      53.758  40.104  54.843  1.00  0.00           O  
ATOM    747  N   LEU    49      55.575  39.108  55.669  1.00  0.00           N  
ATOM    748  H   LEU    49      55.989  38.589  56.431  1.00  0.00           H  
ATOM    749  CA  LEU    49      56.391  39.291  54.482  1.00  0.00           C  
ATOM    750  HA  LEU    49      56.365  40.377  54.402  1.00  0.00           H  
ATOM    751  CB  LEU    49      57.794  38.742  54.692  1.00  0.00           C  
ATOM    752  HB2 LEU    49      58.142  39.182  55.627  1.00  0.00           H  
ATOM    753  HB3 LEU    49      57.785  37.667  54.868  1.00  0.00           H  
ATOM    754  CG  LEU    49      58.716  39.115  53.516  1.00  0.00           C  
ATOM    755  HG  LEU    49      58.424  38.516  52.653  1.00  0.00           H  
ATOM    756  CD1 LEU    49      58.720  40.640  53.200  1.00  0.00           C  
ATOM    757 HD11 LEU    49      58.593  41.278  54.075  1.00  0.00           H  
ATOM    758 HD12 LEU    49      59.648  40.819  52.657  1.00  0.00           H  
ATOM    759 HD13 LEU    49      57.814  40.792  52.615  1.00  0.00           H  
ATOM    760  CD2 LEU    49      60.162  38.805  54.042  1.00  0.00           C  
ATOM    761 HD21 LEU    49      60.379  39.349  54.961  1.00  0.00           H  
ATOM    762 HD22 LEU    49      60.363  37.779  54.348  1.00  0.00           H  
ATOM    763 HD23 LEU    49      60.981  39.146  53.409  1.00  0.00           H  
ATOM    764  C   LEU    49      55.713  38.729  53.202  1.00  0.00           C  
ATOM    765  O   LEU    49      55.690  39.466  52.223  1.00  0.00           O  
ATOM    766  N   LEU    50      55.098  37.510  53.269  1.00  0.00           N  
ATOM    767  H   LEU    50      55.261  36.837  54.005  1.00  0.00           H  
ATOM    768  CA  LEU    50      54.488  36.956  52.110  1.00  0.00           C  
ATOM    769  HA  LEU    50      55.220  36.982  51.302  1.00  0.00           H  
ATOM    770  CB  LEU    50      54.100  35.472  52.404  1.00  0.00           C  
ATOM    771  HB2 LEU    50      55.044  34.955  52.578  1.00  0.00           H  
ATOM    772  HB3 LEU    50      53.611  35.449  53.378  1.00  0.00           H  
ATOM    773  CG  LEU    50      53.299  34.771  51.267  1.00  0.00           C  
ATOM    774  HG  LEU    50      52.356  35.282  51.070  1.00  0.00           H  
ATOM    775  CD1 LEU    50      54.057  34.506  49.964  1.00  0.00           C  
ATOM    776 HD11 LEU    50      53.516  33.727  49.427  1.00  0.00           H  
ATOM    777 HD12 LEU    50      54.323  35.424  49.439  1.00  0.00           H  
ATOM    778 HD13 LEU    50      55.045  34.109  50.193  1.00  0.00           H  
ATOM    779  CD2 LEU    50      52.924  33.418  51.849  1.00  0.00           C  
ATOM    780 HD21 LEU    50      52.062  32.989  51.337  1.00  0.00           H  
ATOM    781 HD22 LEU    50      53.775  32.742  51.926  1.00  0.00           H  
ATOM    782 HD23 LEU    50      52.586  33.538  52.878  1.00  0.00           H  
ATOM    783  C   LEU    50      53.213  37.709  51.590  1.00  0.00           C  
ATOM    784  O   LEU    50      52.935  37.683  50.397  1.00  0.00           O  
ATOM    785  N   TYR    51      52.502  38.338  52.557  1.00  0.00           N  
ATOM    786  H   TYR    51      52.852  38.250  53.500  1.00  0.00           H  
ATOM    787  CA  TYR    51      51.438  39.334  52.180  1.00  0.00           C  
ATOM    788  HA  TYR    51      50.818  38.931  51.380  1.00  0.00           H  
ATOM    789  CB  TYR    51      50.497  39.571  53.369  1.00  0.00           C  
ATOM    790  HB2 TYR    51      49.896  38.681  53.557  1.00  0.00           H  
ATOM    791  HB3 TYR    51      51.153  39.816  54.203  1.00  0.00           H  
ATOM    792  CG  TYR    51      49.561  40.722  53.237  1.00  0.00           C  
ATOM    793  CD1 TYR    51      48.349  40.551  52.580  1.00  0.00           C  
ATOM    794  HD1 TYR    51      48.096  39.553  52.254  1.00  0.00           H  
ATOM    795  CE1 TYR    51      47.486  41.664  52.448  1.00  0.00           C  
ATOM    796  HE1 TYR    51      46.531  41.540  51.958  1.00  0.00           H  
ATOM    797  CZ  TYR    51      47.874  43.020  52.789  1.00  0.00           C  
ATOM    798  OH  TYR    51      46.998  44.045  52.742  1.00  0.00           O  
ATOM    799  HH  TYR    51      47.273  44.707  53.381  1.00  0.00           H  
ATOM    800  CE2 TYR    51      49.120  43.172  53.436  1.00  0.00           C  
ATOM    801  HE2 TYR    51      49.335  44.180  53.758  1.00  0.00           H  
ATOM    802  CD2 TYR    51      49.905  41.999  53.678  1.00  0.00           C  
ATOM    803  HD2 TYR    51      50.827  42.175  54.211  1.00  0.00           H  
ATOM    804  C   TYR    51      52.006  40.555  51.608  1.00  0.00           C  
ATOM    805  O   TYR    51      51.609  41.024  50.524  1.00  0.00           O  
ATOM    806  N   GLU    52      52.978  41.196  52.290  1.00  0.00           N  
ATOM    807  H   GLU    52      53.348  40.715  53.098  1.00  0.00           H  
ATOM    808  CA  GLU    52      53.693  42.464  51.974  1.00  0.00           C  
ATOM    809  HA  GLU    52      52.971  43.278  52.047  1.00  0.00           H  
ATOM    810  CB  GLU    52      54.768  42.802  52.938  1.00  0.00           C  
ATOM    811  HB2 GLU    52      54.419  42.702  53.966  1.00  0.00           H  
ATOM    812  HB3 GLU    52      55.623  42.139  52.808  1.00  0.00           H  
ATOM    813  CG  GLU    52      55.337  44.212  52.693  1.00  0.00           C  
ATOM    814  HG2 GLU    52      55.770  44.238  51.693  1.00  0.00           H  
ATOM    815  HG3 GLU    52      54.542  44.954  52.762  1.00  0.00           H  
ATOM    816  CD  GLU    52      56.382  44.615  53.736  1.00  0.00           C  
ATOM    817  OE1 GLU    52      57.038  45.641  53.480  1.00  0.00           O  
ATOM    818  OE2 GLU    52      56.770  43.786  54.600  1.00  0.00           O  
ATOM    819  C   GLU    52      54.212  42.402  50.498  1.00  0.00           C  
ATOM    820  O   GLU    52      54.034  43.248  49.637  1.00  0.00           O  
ATOM    821  N   SER    53      54.877  41.282  50.272  1.00  0.00           N  
ATOM    822  H   SER    53      54.903  40.716  51.108  1.00  0.00           H  
ATOM    823  CA  SER    53      55.305  40.761  48.976  1.00  0.00           C  
ATOM    824  HA  SER    53      56.154  41.297  48.551  1.00  0.00           H  
ATOM    825  CB  SER    53      55.698  39.278  48.935  1.00  0.00           C  
ATOM    826  HB2 SER    53      54.818  38.690  49.195  1.00  0.00           H  
ATOM    827  HB3 SER    53      56.020  38.928  47.953  1.00  0.00           H  
ATOM    828  OG  SER    53      56.751  38.934  49.826  1.00  0.00           O  
ATOM    829  HG  SER    53      56.462  38.907  50.741  1.00  0.00           H  
ATOM    830  C   SER    53      54.212  40.932  47.827  1.00  0.00           C  
ATOM    831  O   SER    53      54.449  41.678  46.812  1.00  0.00           O  
ATOM    832  N   LYS    54      53.052  40.275  47.912  1.00  0.00           N  
ATOM    833  H   LYS    54      52.915  39.705  48.735  1.00  0.00           H  
ATOM    834  CA  LYS    54      52.072  40.258  46.933  1.00  0.00           C  
ATOM    835  HA  LYS    54      52.634  40.097  46.014  1.00  0.00           H  
ATOM    836  CB  LYS    54      51.057  39.084  47.186  1.00  0.00           C  
ATOM    837  HB2 LYS    54      50.515  39.239  48.119  1.00  0.00           H  
ATOM    838  HB3 LYS    54      50.231  39.121  46.476  1.00  0.00           H  
ATOM    839  CG  LYS    54      51.652  37.687  47.223  1.00  0.00           C  
ATOM    840  HG2 LYS    54      51.896  37.293  46.236  1.00  0.00           H  
ATOM    841  HG3 LYS    54      52.548  37.773  47.837  1.00  0.00           H  
ATOM    842  CD  LYS    54      50.751  36.653  47.908  1.00  0.00           C  
ATOM    843  HD2 LYS    54      50.476  36.967  48.915  1.00  0.00           H  
ATOM    844  HD3 LYS    54      49.821  36.690  47.340  1.00  0.00           H  
ATOM    845  CE  LYS    54      51.336  35.203  47.873  1.00  0.00           C  
ATOM    846  HE2 LYS    54      51.841  35.016  46.926  1.00  0.00           H  
ATOM    847  HE3 LYS    54      52.064  35.193  48.685  1.00  0.00           H  
ATOM    848  NZ  LYS    54      50.360  34.197  48.202  1.00  0.00           N  
ATOM    849  HZ1 LYS    54      49.559  34.180  47.587  1.00  0.00           H  
ATOM    850  HZ2 LYS    54      50.735  33.281  48.000  1.00  0.00           H  
ATOM    851  HZ3 LYS    54      50.042  34.291  49.156  1.00  0.00           H  
ATOM    852  C   LYS    54      51.454  41.664  46.777  1.00  0.00           C  
ATOM    853  O   LYS    54      51.002  42.013  45.704  1.00  0.00           O  
ATOM    854  N   LEU    55      51.446  42.510  47.854  1.00  0.00           N  
ATOM    855  H   LEU    55      51.576  42.024  48.730  1.00  0.00           H  
ATOM    856  CA  LEU    55      50.876  43.874  47.847  1.00  0.00           C  
ATOM    857  HA  LEU    55      49.966  43.897  47.246  1.00  0.00           H  
ATOM    858  CB  LEU    55      50.620  44.288  49.323  1.00  0.00           C  
ATOM    859  HB2 LEU    55      49.912  43.553  49.705  1.00  0.00           H  
ATOM    860  HB3 LEU    55      51.512  44.028  49.894  1.00  0.00           H  
ATOM    861  CG  LEU    55      50.148  45.795  49.607  1.00  0.00           C  
ATOM    862  HG  LEU    55      49.674  46.249  48.736  1.00  0.00           H  
ATOM    863  CD1 LEU    55      49.217  45.793  50.800  1.00  0.00           C  
ATOM    864 HD11 LEU    55      49.756  45.381  51.653  1.00  0.00           H  
ATOM    865 HD12 LEU    55      48.911  46.826  50.969  1.00  0.00           H  
ATOM    866 HD13 LEU    55      48.356  45.172  50.557  1.00  0.00           H  
ATOM    867  CD2 LEU    55      51.326  46.657  50.062  1.00  0.00           C  
ATOM    868 HD21 LEU    55      51.984  46.846  49.213  1.00  0.00           H  
ATOM    869 HD22 LEU    55      50.916  47.581  50.468  1.00  0.00           H  
ATOM    870 HD23 LEU    55      51.964  46.225  50.833  1.00  0.00           H  
ATOM    871  C   LEU    55      51.786  44.827  47.071  1.00  0.00           C  
ATOM    872  O   LEU    55      51.261  45.675  46.317  1.00  0.00           O  
ATOM    873  N   TYR    56      53.137  44.744  47.171  1.00  0.00           N  
ATOM    874  H   TYR    56      53.483  44.199  47.947  1.00  0.00           H  
ATOM    875  CA  TYR    56      54.118  45.373  46.233  1.00  0.00           C  
ATOM    876  HA  TYR    56      53.905  46.439  46.159  1.00  0.00           H  
ATOM    877  CB  TYR    56      55.592  45.150  46.674  1.00  0.00           C  
ATOM    878  HB2 TYR    56      55.695  44.087  46.891  1.00  0.00           H  
ATOM    879  HB3 TYR    56      56.180  45.479  45.817  1.00  0.00           H  
ATOM    880  CG  TYR    56      56.061  45.930  47.892  1.00  0.00           C  
ATOM    881  CD1 TYR    56      56.239  47.331  47.771  1.00  0.00           C  
ATOM    882  HD1 TYR    56      55.991  47.814  46.838  1.00  0.00           H  
ATOM    883  CE1 TYR    56      56.883  48.077  48.739  1.00  0.00           C  
ATOM    884  HE1 TYR    56      57.125  49.129  48.734  1.00  0.00           H  
ATOM    885  CZ  TYR    56      57.400  47.402  49.861  1.00  0.00           C  
ATOM    886  OH  TYR    56      58.086  48.052  50.840  1.00  0.00           O  
ATOM    887  HH  TYR    56      58.595  47.383  51.304  1.00  0.00           H  
ATOM    888  CE2 TYR    56      57.185  46.010  50.030  1.00  0.00           C  
ATOM    889  HE2 TYR    56      57.413  45.610  51.007  1.00  0.00           H  
ATOM    890  CD2 TYR    56      56.494  45.268  49.074  1.00  0.00           C  
ATOM    891  HD2 TYR    56      56.324  44.207  49.182  1.00  0.00           H  
ATOM    892  C   TYR    56      53.985  44.932  44.768  1.00  0.00           C  
ATOM    893  O   TYR    56      54.084  45.717  43.830  1.00  0.00           O  
ATOM    894  N   LYS    57      53.659  43.637  44.595  1.00  0.00           N  
ATOM    895  H   LYS    57      53.350  43.048  45.356  1.00  0.00           H  
ATOM    896  CA  LYS    57      53.453  43.147  43.202  1.00  0.00           C  
ATOM    897  HA  LYS    57      54.252  43.466  42.533  1.00  0.00           H  
ATOM    898  CB  LYS    57      53.475  41.641  43.299  1.00  0.00           C  
ATOM    899  HB2 LYS    57      54.190  41.342  44.065  1.00  0.00           H  
ATOM    900  HB3 LYS    57      52.512  41.273  43.653  1.00  0.00           H  
ATOM    901  CG  LYS    57      53.855  40.936  41.986  1.00  0.00           C  
ATOM    902  HG2 LYS    57      54.183  41.697  41.277  1.00  0.00           H  
ATOM    903  HG3 LYS    57      54.755  40.339  42.132  1.00  0.00           H  
ATOM    904  CD  LYS    57      52.667  40.171  41.307  1.00  0.00           C  
ATOM    905  HD2 LYS    57      52.407  39.257  41.842  1.00  0.00           H  
ATOM    906  HD3 LYS    57      51.848  40.889  41.297  1.00  0.00           H  
ATOM    907  CE  LYS    57      53.032  39.608  40.000  1.00  0.00           C  
ATOM    908  HE2 LYS    57      53.851  40.160  39.539  1.00  0.00           H  
ATOM    909  HE3 LYS    57      53.486  38.617  39.973  1.00  0.00           H  
ATOM    910  NZ  LYS    57      51.794  39.464  39.119  1.00  0.00           N  
ATOM    911  HZ1 LYS    57      51.245  38.618  39.163  1.00  0.00           H  
ATOM    912  HZ2 LYS    57      51.119  40.172  39.371  1.00  0.00           H  
ATOM    913  HZ3 LYS    57      51.933  39.587  38.127  1.00  0.00           H  
ATOM    914  C   LYS    57      52.227  43.749  42.432  1.00  0.00           C  
ATOM    915  O   LYS    57      52.144  43.507  41.212  1.00  0.00           O  
ATOM    916  N   ILE    58      51.302  44.493  43.114  1.00  0.00           N  
ATOM    917  H   ILE    58      51.442  44.528  44.113  1.00  0.00           H  
ATOM    918  CA  ILE    58      50.152  45.257  42.640  1.00  0.00           C  
ATOM    919  HA  ILE    58      49.844  45.018  41.622  1.00  0.00           H  
ATOM    920  CB  ILE    58      48.931  44.902  43.571  1.00  0.00           C  
ATOM    921  HB  ILE    58      49.247  44.961  44.613  1.00  0.00           H  
ATOM    922  CG2 ILE    58      47.839  46.027  43.516  1.00  0.00           C  
ATOM    923 HG21 ILE    58      47.503  46.170  42.489  1.00  0.00           H  
ATOM    924 HG22 ILE    58      46.940  45.809  44.092  1.00  0.00           H  
ATOM    925 HG23 ILE    58      48.257  46.971  43.867  1.00  0.00           H  
ATOM    926  CG1 ILE    58      48.385  43.450  43.441  1.00  0.00           C  
ATOM    927 HG12 ILE    58      48.979  42.781  44.063  1.00  0.00           H  
ATOM    928 HG13 ILE    58      47.378  43.418  43.856  1.00  0.00           H  
ATOM    929  CD1 ILE    58      48.207  42.960  41.983  1.00  0.00           C  
ATOM    930 HD11 ILE    58      47.475  43.522  41.404  1.00  0.00           H  
ATOM    931 HD12 ILE    58      49.189  43.067  41.522  1.00  0.00           H  
ATOM    932 HD13 ILE    58      48.082  41.878  42.037  1.00  0.00           H  
ATOM    933  C   ILE    58      50.460  46.757  42.647  1.00  0.00           C  
ATOM    934  O   ILE    58      50.354  47.441  41.599  1.00  0.00           O  
ATOM    935  N   LEU    59      51.207  47.219  43.693  1.00  0.00           N  
ATOM    936  H   LEU    59      51.360  46.598  44.474  1.00  0.00           H  
ATOM    937  CA  LEU    59      51.542  48.651  43.782  1.00  0.00           C  
ATOM    938  HA  LEU    59      50.672  49.182  43.395  1.00  0.00           H  
ATOM    939  CB  LEU    59      51.936  49.061  45.217  1.00  0.00           C  
ATOM    940  HB2 LEU    59      52.705  48.407  45.629  1.00  0.00           H  
ATOM    941  HB3 LEU    59      52.321  50.077  45.129  1.00  0.00           H  
ATOM    942  CG  LEU    59      50.774  49.137  46.266  1.00  0.00           C  
ATOM    943  HG  LEU    59      50.447  48.123  46.497  1.00  0.00           H  
ATOM    944  CD1 LEU    59      51.208  49.753  47.572  1.00  0.00           C  
ATOM    945 HD11 LEU    59      50.491  49.739  48.393  1.00  0.00           H  
ATOM    946 HD12 LEU    59      52.079  49.186  47.901  1.00  0.00           H  
ATOM    947 HD13 LEU    59      51.624  50.733  47.340  1.00  0.00           H  
ATOM    948  CD2 LEU    59      49.648  50.061  45.843  1.00  0.00           C  
ATOM    949 HD21 LEU    59      48.985  50.186  46.698  1.00  0.00           H  
ATOM    950 HD22 LEU    59      49.966  51.090  45.675  1.00  0.00           H  
ATOM    951 HD23 LEU    59      48.978  49.656  45.085  1.00  0.00           H  
ATOM    952  C   LEU    59      52.657  49.025  42.791  1.00  0.00           C  
ATOM    953  O   LEU    59      52.654  50.184  42.439  1.00  0.00           O  
ATOM    954  N   GLN    60      53.651  48.188  42.533  1.00  0.00           N  
ATOM    955  H   GLN    60      53.637  47.318  43.047  1.00  0.00           H  
ATOM    956  CA  GLN    60      54.885  48.508  41.808  1.00  0.00           C  
ATOM    957  HA  GLN    60      55.552  49.184  42.342  1.00  0.00           H  
ATOM    958  CB  GLN    60      55.619  47.192  41.496  1.00  0.00           C  
ATOM    959  HB2 GLN    60      56.481  47.545  40.929  1.00  0.00           H  
ATOM    960  HB3 GLN    60      55.978  46.842  42.465  1.00  0.00           H  
ATOM    961  CG  GLN    60      54.950  46.053  40.720  1.00  0.00           C  
ATOM    962  HG2 GLN    60      54.058  45.717  41.248  1.00  0.00           H  
ATOM    963  HG3 GLN    60      54.683  46.463  39.746  1.00  0.00           H  
ATOM    964  CD  GLN    60      55.953  44.858  40.735  1.00  0.00           C  
ATOM    965  OE1 GLN    60      57.112  44.857  41.160  1.00  0.00           O  
ATOM    966  NE2 GLN    60      55.552  43.773  40.041  1.00  0.00           N  
ATOM    967 HE21 GLN    60      56.295  43.158  39.741  1.00  0.00           H  
ATOM    968 HE22 GLN    60      54.687  43.726  39.522  1.00  0.00           H  
ATOM    969  C   GLN    60      54.657  49.281  40.472  1.00  0.00           C  
ATOM    970  O   GLN    60      53.770  48.940  39.679  1.00  0.00           O  
ATOM    971  N   GLY    61      55.456  50.303  40.192  1.00  0.00           N  
ATOM    972  H   GLY    61      56.235  50.435  40.820  1.00  0.00           H  
ATOM    973  CA  GLY    61      55.450  51.183  38.980  1.00  0.00           C  
ATOM    974  HA2 GLY    61      56.424  51.215  38.491  1.00  0.00           H  
ATOM    975  HA3 GLY    61      54.681  50.863  38.277  1.00  0.00           H  
ATOM    976  C   GLY    61      55.172  52.682  39.365  1.00  0.00           C  
ATOM    977  O   GLY    61      55.547  53.590  38.612  1.00  0.00           O  
ATOM    978  N   GLY    62      54.559  52.868  40.512  1.00  0.00           N  
ATOM    979  H   GLY    62      54.343  52.099  41.129  1.00  0.00           H  
ATOM    980  CA  GLY    62      54.345  54.181  41.112  1.00  0.00           C  
ATOM    981  HA2 GLY    62      53.695  54.671  40.388  1.00  0.00           H  
ATOM    982  HA3 GLY    62      53.890  54.178  42.103  1.00  0.00           H  
ATOM    983  C   GLY    62      55.614  55.085  41.292  1.00  0.00           C  
ATOM    984  O   GLY    62      56.666  54.484  41.672  1.00  0.00           O  
ATOM    985  N   VAL    63      55.506  56.455  41.333  1.00  0.00           N  
ATOM    986  H   VAL    63      54.688  56.977  41.054  1.00  0.00           H  
ATOM    987  CA  VAL    63      56.609  57.318  41.740  1.00  0.00           C  
ATOM    988  HA  VAL    63      57.466  56.860  41.245  1.00  0.00           H  
ATOM    989  CB  VAL    63      56.383  58.805  41.318  1.00  0.00           C  
ATOM    990  HB  VAL    63      55.504  59.222  41.811  1.00  0.00           H  
ATOM    991  CG1 VAL    63      57.524  59.720  41.518  1.00  0.00           C  
ATOM    992 HG11 VAL    63      58.298  59.241  40.918  1.00  0.00           H  
ATOM    993 HG12 VAL    63      57.386  60.669  41.001  1.00  0.00           H  
ATOM    994 HG13 VAL    63      57.797  59.760  42.573  1.00  0.00           H  
ATOM    995  CG2 VAL    63      56.000  58.840  39.837  1.00  0.00           C  
ATOM    996 HG21 VAL    63      56.804  58.391  39.253  1.00  0.00           H  
ATOM    997 HG22 VAL    63      55.158  58.159  39.712  1.00  0.00           H  
ATOM    998 HG23 VAL    63      55.813  59.840  39.445  1.00  0.00           H  
ATOM    999  C   VAL    63      56.988  57.039  43.191  1.00  0.00           C  
ATOM   1000  O   VAL    63      56.201  57.060  44.104  1.00  0.00           O  
ATOM   1001  N   GLY    64      58.267  56.739  43.334  1.00  0.00           N  
ATOM   1002  H   GLY    64      58.842  56.664  42.507  1.00  0.00           H  
ATOM   1003  CA  GLY    64      58.849  56.420  44.713  1.00  0.00           C  
ATOM   1004  HA2 GLY    64      59.938  56.419  44.695  1.00  0.00           H  
ATOM   1005  HA3 GLY    64      58.490  57.107  45.480  1.00  0.00           H  
ATOM   1006  C   GLY    64      58.395  55.093  45.286  1.00  0.00           C  
ATOM   1007  O   GLY    64      58.488  54.933  46.517  1.00  0.00           O  
ATOM   1008  N   ILE    65      57.805  54.118  44.545  1.00  0.00           N  
ATOM   1009  H   ILE    65      57.665  54.302  43.562  1.00  0.00           H  
ATOM   1010  CA  ILE    65      57.612  52.702  44.997  1.00  0.00           C  
ATOM   1011  HA  ILE    65      57.653  52.583  46.080  1.00  0.00           H  
ATOM   1012  CB  ILE    65      56.184  52.245  44.526  1.00  0.00           C  
ATOM   1013  HB  ILE    65      56.212  52.154  43.440  1.00  0.00           H  
ATOM   1014  CG2 ILE    65      55.938  50.863  45.121  1.00  0.00           C  
ATOM   1015 HG21 ILE    65      54.945  50.583  44.769  1.00  0.00           H  
ATOM   1016 HG22 ILE    65      56.547  50.070  44.687  1.00  0.00           H  
ATOM   1017 HG23 ILE    65      56.018  50.814  46.207  1.00  0.00           H  
ATOM   1018  CG1 ILE    65      55.080  53.174  44.923  1.00  0.00           C  
ATOM   1019 HG12 ILE    65      55.307  54.100  44.395  1.00  0.00           H  
ATOM   1020 HG13 ILE    65      54.193  52.828  44.392  1.00  0.00           H  
ATOM   1021  CD1 ILE    65      54.538  53.444  46.353  1.00  0.00           C  
ATOM   1022 HD11 ILE    65      54.228  52.520  46.841  1.00  0.00           H  
ATOM   1023 HD12 ILE    65      55.343  54.033  46.791  1.00  0.00           H  
ATOM   1024 HD13 ILE    65      53.648  54.068  46.270  1.00  0.00           H  
ATOM   1025  C   ILE    65      58.805  51.971  44.381  1.00  0.00           C  
ATOM   1026  O   ILE    65      59.119  52.224  43.191  1.00  0.00           O  
ATOM   1027  N   PRO    66      59.553  51.088  45.097  1.00  0.00           N  
ATOM   1028  CD  PRO    66      59.331  50.751  46.476  1.00  0.00           C  
ATOM   1029  HD2 PRO    66      58.260  50.717  46.675  1.00  0.00           H  
ATOM   1030  HD3 PRO    66      59.710  51.541  47.124  1.00  0.00           H  
ATOM   1031  CG  PRO    66      60.097  49.488  46.760  1.00  0.00           C  
ATOM   1032  HG2 PRO    66      59.448  48.616  46.668  1.00  0.00           H  
ATOM   1033  HG3 PRO    66      60.486  49.429  47.777  1.00  0.00           H  
ATOM   1034  CB  PRO    66      61.154  49.417  45.657  1.00  0.00           C  
ATOM   1035  HB2 PRO    66      61.409  48.363  45.550  1.00  0.00           H  
ATOM   1036  HB3 PRO    66      62.006  49.988  46.026  1.00  0.00           H  
ATOM   1037  CA  PRO    66      60.517  50.114  44.479  1.00  0.00           C  
ATOM   1038  HA  PRO    66      61.276  50.692  43.953  1.00  0.00           H  
ATOM   1039  C   PRO    66      59.824  49.148  43.553  1.00  0.00           C  
ATOM   1040  O   PRO    66      58.776  48.617  43.815  1.00  0.00           O  
ATOM   1041  N   HIE    67      60.489  48.828  42.419  1.00  0.00           N  
ATOM   1042  H   HIE    67      61.258  49.398  42.096  1.00  0.00           H  
ATOM   1043  CA  HIE    67      60.060  47.704  41.602  1.00  0.00           C  
ATOM   1044  HA  HIE    67      58.971  47.679  41.554  1.00  0.00           H  
ATOM   1045  CB  HIE    67      60.526  47.885  40.182  1.00  0.00           C  
ATOM   1046  HB2 HIE    67      61.585  48.141  40.176  1.00  0.00           H  
ATOM   1047  HB3 HIE    67      60.263  47.006  39.594  1.00  0.00           H  
ATOM   1048  CG  HIE    67      59.890  48.918  39.314  1.00  0.00           C  
ATOM   1049  ND1 HIE    67      60.154  50.294  39.388  1.00  0.00           N  
ATOM   1050  CE1 HIE    67      59.434  50.863  38.367  1.00  0.00           C  
ATOM   1051  HE1 HIE    67      59.483  51.893  38.046  1.00  0.00           H  
ATOM   1052  NE2 HIE    67      58.800  49.915  37.675  1.00  0.00           N  
ATOM   1053  HE2 HIE    67      58.274  50.057  36.825  1.00  0.00           H  
ATOM   1054  CD2 HIE    67      59.137  48.665  38.230  1.00  0.00           C  
ATOM   1055  HD2 HIE    67      58.784  47.678  37.967  1.00  0.00           H  
ATOM   1056  C   HIE    67      60.633  46.457  42.273  1.00  0.00           C  
ATOM   1057  O   HIE    67      61.873  46.272  42.485  1.00  0.00           O  
ATOM   1058  N   ILE    68      59.792  45.514  42.646  1.00  0.00           N  
ATOM   1059  H   ILE    68      58.803  45.658  42.498  1.00  0.00           H  
ATOM   1060  CA  ILE    68      60.156  44.175  43.123  1.00  0.00           C  
ATOM   1061  HA  ILE    68      60.906  44.230  43.913  1.00  0.00           H  
ATOM   1062  CB  ILE    68      58.912  43.425  43.745  1.00  0.00           C  
ATOM   1063  HB  ILE    68      58.211  43.339  42.914  1.00  0.00           H  
ATOM   1064  CG2 ILE    68      59.264  42.042  44.309  1.00  0.00           C  
ATOM   1065 HG21 ILE    68      60.070  42.088  45.042  1.00  0.00           H  
ATOM   1066 HG22 ILE    68      58.360  41.679  44.797  1.00  0.00           H  
ATOM   1067 HG23 ILE    68      59.627  41.375  43.527  1.00  0.00           H  
ATOM   1068  CG1 ILE    68      58.095  44.266  44.767  1.00  0.00           C  
ATOM   1069 HG12 ILE    68      57.579  44.988  44.134  1.00  0.00           H  
ATOM   1070 HG13 ILE    68      57.434  43.574  45.289  1.00  0.00           H  
ATOM   1071  CD1 ILE    68      59.047  45.174  45.740  1.00  0.00           C  
ATOM   1072 HD11 ILE    68      59.764  45.810  45.222  1.00  0.00           H  
ATOM   1073 HD12 ILE    68      58.437  45.731  46.451  1.00  0.00           H  
ATOM   1074 HD13 ILE    68      59.699  44.516  46.314  1.00  0.00           H  
ATOM   1075  C   ILE    68      60.671  43.279  41.970  1.00  0.00           C  
ATOM   1076  O   ILE    68      59.921  43.014  40.950  1.00  0.00           O  
ATOM   1077  N   ARG    69      61.845  42.727  42.242  1.00  0.00           N  
ATOM   1078  H   ARG    69      62.263  42.829  43.156  1.00  0.00           H  
ATOM   1079  CA  ARG    69      62.506  41.809  41.291  1.00  0.00           C  
ATOM   1080  HA  ARG    69      62.184  42.075  40.285  1.00  0.00           H  
ATOM   1081  CB  ARG    69      64.019  42.040  41.456  1.00  0.00           C  
ATOM   1082  HB2 ARG    69      64.268  43.050  41.782  1.00  0.00           H  
ATOM   1083  HB3 ARG    69      64.418  41.323  42.173  1.00  0.00           H  
ATOM   1084  CG  ARG    69      64.728  41.799  40.069  1.00  0.00           C  
ATOM   1085  HG2 ARG    69      65.798  41.758  40.273  1.00  0.00           H  
ATOM   1086  HG3 ARG    69      64.425  40.827  39.681  1.00  0.00           H  
ATOM   1087  CD  ARG    69      64.558  42.963  39.090  1.00  0.00           C  
ATOM   1088  HD2 ARG    69      64.854  42.683  38.079  1.00  0.00           H  
ATOM   1089  HD3 ARG    69      63.517  43.280  39.025  1.00  0.00           H  
ATOM   1090  NE  ARG    69      65.376  44.112  39.583  1.00  0.00           N  
ATOM   1091  HE  ARG    69      66.375  43.967  39.606  1.00  0.00           H  
ATOM   1092  CZ  ARG    69      64.995  45.191  40.253  1.00  0.00           C  
ATOM   1093  NH1 ARG    69      63.770  45.464  40.476  1.00  0.00           N  
ATOM   1094 HH11 ARG    69      63.037  44.880  40.100  1.00  0.00           H  
ATOM   1095 HH12 ARG    69      63.553  46.308  40.985  1.00  0.00           H  
ATOM   1096  NH2 ARG    69      65.888  45.935  40.738  1.00  0.00           N  
ATOM   1097 HH21 ARG    69      66.859  45.875  40.466  1.00  0.00           H  
ATOM   1098 HH22 ARG    69      65.539  46.758  41.208  1.00  0.00           H  
ATOM   1099  C   ARG    69      62.054  40.361  41.515  1.00  0.00           C  
ATOM   1100  O   ARG    69      61.602  39.789  40.512  1.00  0.00           O  
ATOM   1101  N   TRP    70      61.904  39.798  42.734  1.00  0.00           N  
ATOM   1102  H   TRP    70      61.961  40.434  43.517  1.00  0.00           H  
ATOM   1103  CA  TRP    70      61.548  38.391  42.939  1.00  0.00           C  
ATOM   1104  HA  TRP    70      60.771  38.059  42.251  1.00  0.00           H  
ATOM   1105  CB  TRP    70      62.864  37.563  42.648  1.00  0.00           C  
ATOM   1106  HB2 TRP    70      63.211  37.694  41.623  1.00  0.00           H  
ATOM   1107  HB3 TRP    70      63.681  37.914  43.279  1.00  0.00           H  
ATOM   1108  CG  TRP    70      62.540  36.075  42.966  1.00  0.00           C  
ATOM   1109  CD1 TRP    70      61.610  35.288  42.359  1.00  0.00           C  
ATOM   1110  HD1 TRP    70      61.051  35.554  41.474  1.00  0.00           H  
ATOM   1111  NE1 TRP    70      61.455  34.103  43.072  1.00  0.00           N  
ATOM   1112  HE1 TRP    70      60.830  33.412  42.682  1.00  0.00           H  
ATOM   1113  CE2 TRP    70      62.345  34.059  44.158  1.00  0.00           C  
ATOM   1114  CZ2 TRP    70      62.515  33.042  45.113  1.00  0.00           C  
ATOM   1115  HZ2 TRP    70      62.002  32.092  45.081  1.00  0.00           H  
ATOM   1116  CH2 TRP    70      63.339  33.336  46.188  1.00  0.00           C  
ATOM   1117  HH2 TRP    70      63.452  32.594  46.965  1.00  0.00           H  
ATOM   1118  CZ3 TRP    70      64.040  34.552  46.193  1.00  0.00           C  
ATOM   1119  HZ3 TRP    70      64.817  34.711  46.926  1.00  0.00           H  
ATOM   1120  CE3 TRP    70      63.918  35.523  45.152  1.00  0.00           C  
ATOM   1121  HE3 TRP    70      64.436  36.470  45.118  1.00  0.00           H  
ATOM   1122  CD2 TRP    70      62.993  35.325  44.131  1.00  0.00           C  
ATOM   1123  C   TRP    70      61.013  38.266  44.390  1.00  0.00           C  
ATOM   1124  O   TRP    70      61.383  39.085  45.220  1.00  0.00           O  
ATOM   1125  N   TYR    71      60.201  37.200  44.637  1.00  0.00           N  
ATOM   1126  H   TYR    71      60.172  36.472  43.937  1.00  0.00           H  
ATOM   1127  CA  TYR    71      59.795  36.899  46.005  1.00  0.00           C  
ATOM   1128  HA  TYR    71      60.613  37.126  46.688  1.00  0.00           H  
ATOM   1129  CB  TYR    71      58.570  37.730  46.292  1.00  0.00           C  
ATOM   1130  HB2 TYR    71      58.461  37.655  47.374  1.00  0.00           H  
ATOM   1131  HB3 TYR    71      58.861  38.754  46.055  1.00  0.00           H  
ATOM   1132  CG  TYR    71      57.263  37.315  45.669  1.00  0.00           C  
ATOM   1133  CD1 TYR    71      56.481  36.305  46.271  1.00  0.00           C  
ATOM   1134  HD1 TYR    71      56.898  35.773  47.114  1.00  0.00           H  
ATOM   1135  CE1 TYR    71      55.140  36.018  45.885  1.00  0.00           C  
ATOM   1136  HE1 TYR    71      54.631  35.203  46.380  1.00  0.00           H  
ATOM   1137  CZ  TYR    71      54.600  36.778  44.820  1.00  0.00           C  
ATOM   1138  OH  TYR    71      53.289  36.544  44.356  1.00  0.00           O  
ATOM   1139  HH  TYR    71      53.142  36.857  43.460  1.00  0.00           H  
ATOM   1140  CE2 TYR    71      55.415  37.785  44.191  1.00  0.00           C  
ATOM   1141  HE2 TYR    71      54.960  38.239  43.323  1.00  0.00           H  
ATOM   1142  CD2 TYR    71      56.728  38.117  44.639  1.00  0.00           C  
ATOM   1143  HD2 TYR    71      57.232  38.970  44.209  1.00  0.00           H  
ATOM   1144  C   TYR    71      59.538  35.373  46.306  1.00  0.00           C  
ATOM   1145  O   TYR    71      59.210  34.678  45.320  1.00  0.00           O  
ATOM   1146  N   GLY    72      59.790  34.806  47.513  1.00  0.00           N  
ATOM   1147  H   GLY    72      60.128  35.393  48.262  1.00  0.00           H  
ATOM   1148  CA  GLY    72      59.680  33.372  47.693  1.00  0.00           C  
ATOM   1149  HA2 GLY    72      58.655  33.071  47.476  1.00  0.00           H  
ATOM   1150  HA3 GLY    72      60.364  32.932  46.967  1.00  0.00           H  
ATOM   1151  C   GLY    72      60.034  32.891  49.074  1.00  0.00           C  
ATOM   1152  O   GLY    72      60.350  33.691  49.994  1.00  0.00           O  
ATOM   1153  N   GLN    73      59.970  31.606  49.347  1.00  0.00           N  
ATOM   1154  H   GLN    73      59.798  30.902  48.644  1.00  0.00           H  
ATOM   1155  CA  GLN    73      60.633  30.978  50.433  1.00  0.00           C  
ATOM   1156  HA  GLN    73      60.697  31.705  51.243  1.00  0.00           H  
ATOM   1157  CB  GLN    73      59.830  29.737  50.882  1.00  0.00           C  
ATOM   1158  HB2 GLN    73      60.159  29.490  51.891  1.00  0.00           H  
ATOM   1159  HB3 GLN    73      58.761  29.933  50.805  1.00  0.00           H  
ATOM   1160  CG  GLN    73      60.226  28.635  49.898  1.00  0.00           C  
ATOM   1161  HG2 GLN    73      60.407  29.062  48.912  1.00  0.00           H  
ATOM   1162  HG3 GLN    73      61.113  28.090  50.222  1.00  0.00           H  
ATOM   1163  CD  GLN    73      59.160  27.563  49.787  1.00  0.00           C  
ATOM   1164  OE1 GLN    73      58.461  27.247  50.829  1.00  0.00           O  
ATOM   1165  NE2 GLN    73      59.106  26.832  48.741  1.00  0.00           N  
ATOM   1166 HE21 GLN    73      58.576  25.973  48.785  1.00  0.00           H  
ATOM   1167 HE22 GLN    73      59.682  27.103  47.957  1.00  0.00           H  
ATOM   1168  C   GLN    73      62.116  30.770  50.086  1.00  0.00           C  
ATOM   1169  O   GLN    73      62.498  30.650  48.934  1.00  0.00           O  
ATOM   1170  N   GLU    74      62.966  30.692  51.133  1.00  0.00           N  
ATOM   1171  H   GLU    74      62.661  30.847  52.083  1.00  0.00           H  
ATOM   1172  CA  GLU    74      64.436  30.561  50.993  1.00  0.00           C  
ATOM   1173  HA  GLU    74      64.722  29.872  50.199  1.00  0.00           H  
ATOM   1174  CB  GLU    74      64.980  32.023  50.670  1.00  0.00           C  
ATOM   1175  HB2 GLU    74      64.652  32.222  49.649  1.00  0.00           H  
ATOM   1176  HB3 GLU    74      64.572  32.753  51.368  1.00  0.00           H  
ATOM   1177  CG  GLU    74      66.511  32.253  50.678  1.00  0.00           C  
ATOM   1178  HG2 GLU    74      66.706  33.262  50.315  1.00  0.00           H  
ATOM   1179  HG3 GLU    74      66.873  32.109  51.696  1.00  0.00           H  
ATOM   1180  CD  GLU    74      67.233  31.189  49.814  1.00  0.00           C  
ATOM   1181  OE1 GLU    74      67.652  31.561  48.661  1.00  0.00           O  
ATOM   1182  OE2 GLU    74      67.370  29.957  50.096  1.00  0.00           O  
ATOM   1183  C   GLU    74      65.169  30.059  52.240  1.00  0.00           C  
ATOM   1184  O   GLU    74      65.166  30.619  53.276  1.00  0.00           O  
ATOM   1185  N   LYS    75      65.714  28.893  52.182  1.00  0.00           N  
ATOM   1186  H   LYS    75      65.746  28.537  51.238  1.00  0.00           H  
ATOM   1187  CA  LYS    75      66.295  28.018  53.193  1.00  0.00           C  
ATOM   1188  HA  LYS    75      66.476  27.019  52.796  1.00  0.00           H  
ATOM   1189  CB  LYS    75      67.709  28.553  53.575  1.00  0.00           C  
ATOM   1190  HB2 LYS    75      68.347  28.503  52.692  1.00  0.00           H  
ATOM   1191  HB3 LYS    75      67.583  29.625  53.727  1.00  0.00           H  
ATOM   1192  CG  LYS    75      68.451  27.995  54.776  1.00  0.00           C  
ATOM   1193  HG2 LYS    75      67.843  28.157  55.666  1.00  0.00           H  
ATOM   1194  HG3 LYS    75      68.476  26.927  54.558  1.00  0.00           H  
ATOM   1195  CD  LYS    75      69.868  28.434  55.046  1.00  0.00           C  
ATOM   1196  HD2 LYS    75      70.459  28.205  54.159  1.00  0.00           H  
ATOM   1197  HD3 LYS    75      69.933  29.511  55.197  1.00  0.00           H  
ATOM   1198  CE  LYS    75      70.489  27.716  56.203  1.00  0.00           C  
ATOM   1199  HE2 LYS    75      70.167  26.682  56.077  1.00  0.00           H  
ATOM   1200  HE3 LYS    75      71.576  27.782  56.175  1.00  0.00           H  
ATOM   1201  NZ  LYS    75      70.090  28.275  57.471  1.00  0.00           N  
ATOM   1202  HZ1 LYS    75      70.583  27.942  58.286  1.00  0.00           H  
ATOM   1203  HZ2 LYS    75      70.270  29.269  57.488  1.00  0.00           H  
ATOM   1204  HZ3 LYS    75      69.103  28.061  57.498  1.00  0.00           H  
ATOM   1205  C   LYS    75      65.423  27.732  54.407  1.00  0.00           C  
ATOM   1206  O   LYS    75      64.981  26.637  54.611  1.00  0.00           O  
ATOM   1207  N   ASP    76      65.285  28.751  55.271  1.00  0.00           N  
ATOM   1208  H   ASP    76      65.633  29.663  55.011  1.00  0.00           H  
ATOM   1209  CA  ASP    76      64.574  28.829  56.545  1.00  0.00           C  
ATOM   1210  HA  ASP    76      64.026  27.892  56.646  1.00  0.00           H  
ATOM   1211  CB  ASP    76      65.617  28.832  57.703  1.00  0.00           C  
ATOM   1212  HB2 ASP    76      66.351  29.617  57.519  1.00  0.00           H  
ATOM   1213  HB3 ASP    76      65.032  29.059  58.594  1.00  0.00           H  
ATOM   1214  CG  ASP    76      66.378  27.531  57.799  1.00  0.00           C  
ATOM   1215  OD1 ASP    76      67.577  27.607  58.192  1.00  0.00           O  
ATOM   1216  OD2 ASP    76      65.893  26.457  57.444  1.00  0.00           O  
ATOM   1217  C   ASP    76      63.476  29.980  56.659  1.00  0.00           C  
ATOM   1218  O   ASP    76      62.803  30.104  57.702  1.00  0.00           O  
ATOM   1219  N   TYR    77      63.312  30.816  55.652  1.00  0.00           N  
ATOM   1220  H   TYR    77      63.958  30.630  54.899  1.00  0.00           H  
ATOM   1221  CA  TYR    77      62.729  32.141  55.641  1.00  0.00           C  
ATOM   1222  HA  TYR    77      62.317  32.400  56.617  1.00  0.00           H  
ATOM   1223  CB  TYR    77      63.903  33.099  55.435  1.00  0.00           C  
ATOM   1224  HB2 TYR    77      64.260  32.998  54.410  1.00  0.00           H  
ATOM   1225  HB3 TYR    77      63.511  34.103  55.599  1.00  0.00           H  
ATOM   1226  CG  TYR    77      65.050  33.012  56.396  1.00  0.00           C  
ATOM   1227  CD1 TYR    77      65.031  33.658  57.601  1.00  0.00           C  
ATOM   1228  HD1 TYR    77      64.207  34.276  57.925  1.00  0.00           H  
ATOM   1229  CE1 TYR    77      66.128  33.424  58.476  1.00  0.00           C  
ATOM   1230  HE1 TYR    77      66.188  33.861  59.461  1.00  0.00           H  
ATOM   1231  CZ  TYR    77      67.340  32.786  57.998  1.00  0.00           C  
ATOM   1232  OH  TYR    77      68.447  32.684  58.894  1.00  0.00           O  
ATOM   1233  HH  TYR    77      69.219  32.278  58.493  1.00  0.00           H  
ATOM   1234  CE2 TYR    77      67.388  32.275  56.734  1.00  0.00           C  
ATOM   1235  HE2 TYR    77      68.276  31.800  56.343  1.00  0.00           H  
ATOM   1236  CD2 TYR    77      66.204  32.314  55.921  1.00  0.00           C  
ATOM   1237  HD2 TYR    77      66.287  31.848  54.950  1.00  0.00           H  
ATOM   1238  C   TYR    77      61.594  32.321  54.578  1.00  0.00           C  
ATOM   1239  O   TYR    77      61.565  31.562  53.586  1.00  0.00           O  
ATOM   1240  N   ASN    78      60.773  33.338  54.631  1.00  0.00           N  
ATOM   1241  H   ASN    78      61.016  33.961  55.388  1.00  0.00           H  
ATOM   1242  CA  ASN    78      60.283  34.056  53.393  1.00  0.00           C  
ATOM   1243  HA  ASN    78      60.278  33.381  52.537  1.00  0.00           H  
ATOM   1244  CB  ASN    78      58.899  34.562  53.669  1.00  0.00           C  
ATOM   1245  HB2 ASN    78      58.868  34.856  54.719  1.00  0.00           H  
ATOM   1246  HB3 ASN    78      58.814  35.434  53.020  1.00  0.00           H  
ATOM   1247  CG  ASN    78      57.844  33.552  53.327  1.00  0.00           C  
ATOM   1248  OD1 ASN    78      57.669  33.102  52.216  1.00  0.00           O  
ATOM   1249  ND2 ASN    78      57.043  33.300  54.338  1.00  0.00           N  
ATOM   1250 HD21 ASN    78      56.400  32.524  54.277  1.00  0.00           H  
ATOM   1251 HD22 ASN    78      57.125  33.795  55.215  1.00  0.00           H  
ATOM   1252  C   ASN    78      61.238  35.267  53.141  1.00  0.00           C  
ATOM   1253  O   ASN    78      61.914  35.775  54.056  1.00  0.00           O  
ATOM   1254  N   VAL    79      61.362  35.635  51.845  1.00  0.00           N  
ATOM   1255  H   VAL    79      60.898  35.026  51.187  1.00  0.00           H  
ATOM   1256  CA  VAL    79      62.313  36.625  51.303  1.00  0.00           C  
ATOM   1257  HA  VAL    79      62.520  37.303  52.131  1.00  0.00           H  
ATOM   1258  CB  VAL    79      63.656  35.952  50.764  1.00  0.00           C  
ATOM   1259  HB  VAL    79      63.948  35.177  51.473  1.00  0.00           H  
ATOM   1260  CG1 VAL    79      63.422  35.204  49.397  1.00  0.00           C  
ATOM   1261 HG11 VAL    79      62.930  35.817  48.643  1.00  0.00           H  
ATOM   1262 HG12 VAL    79      64.396  34.971  48.967  1.00  0.00           H  
ATOM   1263 HG13 VAL    79      62.837  34.305  49.595  1.00  0.00           H  
ATOM   1264  CG2 VAL    79      64.818  36.923  50.528  1.00  0.00           C  
ATOM   1265 HG21 VAL    79      65.194  37.389  51.439  1.00  0.00           H  
ATOM   1266 HG22 VAL    79      65.660  36.288  50.252  1.00  0.00           H  
ATOM   1267 HG23 VAL    79      64.519  37.706  49.831  1.00  0.00           H  
ATOM   1268  C   VAL    79      61.633  37.493  50.180  1.00  0.00           C  
ATOM   1269  O   VAL    79      60.742  37.052  49.426  1.00  0.00           O  
ATOM   1270  N   LEU    80      62.097  38.745  50.083  1.00  0.00           N  
ATOM   1271  H   LEU    80      62.687  39.130  50.807  1.00  0.00           H  
ATOM   1272  CA  LEU    80      61.753  39.708  49.010  1.00  0.00           C  
ATOM   1273  HA  LEU    80      61.381  39.175  48.135  1.00  0.00           H  
ATOM   1274  CB  LEU    80      60.693  40.676  49.714  1.00  0.00           C  
ATOM   1275  HB2 LEU    80      59.967  40.039  50.218  1.00  0.00           H  
ATOM   1276  HB3 LEU    80      61.267  41.190  50.485  1.00  0.00           H  
ATOM   1277  CG  LEU    80      59.866  41.591  48.776  1.00  0.00           C  
ATOM   1278  HG  LEU    80      60.595  42.171  48.210  1.00  0.00           H  
ATOM   1279  CD1 LEU    80      59.001  40.882  47.754  1.00  0.00           C  
ATOM   1280 HD11 LEU    80      58.238  41.522  47.311  1.00  0.00           H  
ATOM   1281 HD12 LEU    80      59.613  40.452  46.961  1.00  0.00           H  
ATOM   1282 HD13 LEU    80      58.507  39.985  48.129  1.00  0.00           H  
ATOM   1283  CD2 LEU    80      58.972  42.530  49.585  1.00  0.00           C  
ATOM   1284 HD21 LEU    80      58.083  41.964  49.865  1.00  0.00           H  
ATOM   1285 HD22 LEU    80      59.358  42.898  50.535  1.00  0.00           H  
ATOM   1286 HD23 LEU    80      58.722  43.407  48.987  1.00  0.00           H  
ATOM   1287  C   LEU    80      62.968  40.516  48.538  1.00  0.00           C  
ATOM   1288  O   LEU    80      63.844  40.852  49.277  1.00  0.00           O  
ATOM   1289  N   VAL    81      63.160  40.587  47.199  1.00  0.00           N  
ATOM   1290  H   VAL    81      62.375  40.329  46.619  1.00  0.00           H  
ATOM   1291  CA  VAL    81      64.324  41.093  46.475  1.00  0.00           C  
ATOM   1292  HA  VAL    81      64.975  41.546  47.222  1.00  0.00           H  
ATOM   1293  CB  VAL    81      65.060  39.977  45.752  1.00  0.00           C  
ATOM   1294  HB  VAL    81      64.382  39.411  45.113  1.00  0.00           H  
ATOM   1295  CG1 VAL    81      66.206  40.634  45.012  1.00  0.00           C  
ATOM   1296 HG11 VAL    81      65.866  41.276  44.199  1.00  0.00           H  
ATOM   1297 HG12 VAL    81      66.761  41.326  45.645  1.00  0.00           H  
ATOM   1298 HG13 VAL    81      66.865  39.811  44.737  1.00  0.00           H  
ATOM   1299  CG2 VAL    81      65.673  38.937  46.759  1.00  0.00           C  
ATOM   1300 HG21 VAL    81      66.576  38.427  46.421  1.00  0.00           H  
ATOM   1301 HG22 VAL    81      66.108  39.453  47.615  1.00  0.00           H  
ATOM   1302 HG23 VAL    81      65.010  38.199  47.210  1.00  0.00           H  
ATOM   1303  C   VAL    81      63.839  42.179  45.511  1.00  0.00           C  
ATOM   1304  O   VAL    81      62.942  41.953  44.734  1.00  0.00           O  
ATOM   1305  N   MET    82      64.366  43.387  45.586  1.00  0.00           N  
ATOM   1306  H   MET    82      65.057  43.615  46.287  1.00  0.00           H  
ATOM   1307  CA  MET    82      63.730  44.515  45.032  1.00  0.00           C  
ATOM   1308  HA  MET    82      63.293  44.316  44.054  1.00  0.00           H  
ATOM   1309  CB  MET    82      62.652  44.967  45.938  1.00  0.00           C  
ATOM   1310  HB2 MET    82      62.085  45.682  45.341  1.00  0.00           H  
ATOM   1311  HB3 MET    82      61.949  44.171  46.185  1.00  0.00           H  
ATOM   1312  CG  MET    82      63.005  45.695  47.193  1.00  0.00           C  
ATOM   1313  HG2 MET    82      64.070  45.513  47.337  1.00  0.00           H  
ATOM   1314  HG3 MET    82      62.711  46.742  47.122  1.00  0.00           H  
ATOM   1315  SD  MET    82      62.172  44.965  48.572  1.00  0.00           S  
ATOM   1316  CE  MET    82      63.480  44.077  49.342  1.00  0.00           C  
ATOM   1317  HE1 MET    82      63.046  43.543  50.187  1.00  0.00           H  
ATOM   1318  HE2 MET    82      63.921  43.412  48.599  1.00  0.00           H  
ATOM   1319  HE3 MET    82      64.316  44.681  49.696  1.00  0.00           H  
ATOM   1320  C   MET    82      64.752  45.665  44.766  1.00  0.00           C  
ATOM   1321  O   MET    82      65.889  45.576  45.258  1.00  0.00           O  
ATOM   1322  N   ASP    83      64.321  46.753  44.014  1.00  0.00           N  
ATOM   1323  H   ASP    83      63.338  46.748  43.781  1.00  0.00           H  
ATOM   1324  CA  ASP    83      65.180  48.000  43.927  1.00  0.00           C  
ATOM   1325  HA  ASP    83      65.903  47.821  43.131  1.00  0.00           H  
ATOM   1326  CB  ASP    83      64.448  49.267  43.481  1.00  0.00           C  
ATOM   1327  HB2 ASP    83      63.578  49.421  44.119  1.00  0.00           H  
ATOM   1328  HB3 ASP    83      65.121  50.110  43.633  1.00  0.00           H  
ATOM   1329  CG  ASP    83      63.961  49.235  42.049  1.00  0.00           C  
ATOM   1330  OD1 ASP    83      63.236  50.199  41.685  1.00  0.00           O  
ATOM   1331  OD2 ASP    83      64.168  48.235  41.323  1.00  0.00           O  
ATOM   1332  C   ASP    83      65.958  48.385  45.221  1.00  0.00           C  
ATOM   1333  O   ASP    83      65.453  48.468  46.310  1.00  0.00           O  
ATOM   1334  N   LEU    84      67.290  48.545  45.077  1.00  0.00           N  
ATOM   1335  H   LEU    84      67.749  48.419  44.185  1.00  0.00           H  
ATOM   1336  CA  LEU    84      68.087  49.194  46.100  1.00  0.00           C  
ATOM   1337  HA  LEU    84      67.852  48.766  47.074  1.00  0.00           H  
ATOM   1338  CB  LEU    84      69.558  48.871  45.745  1.00  0.00           C  
ATOM   1339  HB2 LEU    84      69.648  47.786  45.704  1.00  0.00           H  
ATOM   1340  HB3 LEU    84      69.811  49.158  44.724  1.00  0.00           H  
ATOM   1341  CG  LEU    84      70.547  49.544  46.835  1.00  0.00           C  
ATOM   1342  HG  LEU    84      70.441  50.628  46.870  1.00  0.00           H  
ATOM   1343  CD1 LEU    84      70.411  49.012  48.238  1.00  0.00           C  
ATOM   1344 HD11 LEU    84      69.479  49.265  48.744  1.00  0.00           H  
ATOM   1345 HD12 LEU    84      70.416  47.922  48.269  1.00  0.00           H  
ATOM   1346 HD13 LEU    84      71.223  49.410  48.847  1.00  0.00           H  
ATOM   1347  CD2 LEU    84      71.921  49.244  46.292  1.00  0.00           C  
ATOM   1348 HD21 LEU    84      72.036  49.698  45.308  1.00  0.00           H  
ATOM   1349 HD22 LEU    84      72.719  49.488  46.993  1.00  0.00           H  
ATOM   1350 HD23 LEU    84      72.153  48.180  46.243  1.00  0.00           H  
ATOM   1351  C   LEU    84      67.867  50.700  46.216  1.00  0.00           C  
ATOM   1352  O   LEU    84      67.871  51.408  45.238  1.00  0.00           O  
ATOM   1353  N   LEU    85      67.651  51.218  47.407  1.00  0.00           N  
ATOM   1354  H   LEU    85      67.479  50.568  48.160  1.00  0.00           H  
ATOM   1355  CA  LEU    85      67.313  52.589  47.747  1.00  0.00           C  
ATOM   1356  HA  LEU    85      67.404  53.186  46.841  1.00  0.00           H  
ATOM   1357  CB  LEU    85      65.874  52.698  48.270  1.00  0.00           C  
ATOM   1358  HB2 LEU    85      65.797  52.104  49.180  1.00  0.00           H  
ATOM   1359  HB3 LEU    85      65.601  53.730  48.490  1.00  0.00           H  
ATOM   1360  CG  LEU    85      64.782  52.214  47.278  1.00  0.00           C  
ATOM   1361  HG  LEU    85      64.889  51.194  46.908  1.00  0.00           H  
ATOM   1362  CD1 LEU    85      63.376  52.358  47.904  1.00  0.00           C  
ATOM   1363 HD11 LEU    85      63.375  51.940  48.911  1.00  0.00           H  
ATOM   1364 HD12 LEU    85      63.106  53.401  48.067  1.00  0.00           H  
ATOM   1365 HD13 LEU    85      62.630  51.832  47.308  1.00  0.00           H  
ATOM   1366  CD2 LEU    85      64.812  52.939  45.959  1.00  0.00           C  
ATOM   1367 HD21 LEU    85      64.075  52.528  45.269  1.00  0.00           H  
ATOM   1368 HD22 LEU    85      64.741  54.012  46.136  1.00  0.00           H  
ATOM   1369 HD23 LEU    85      65.730  52.729  45.410  1.00  0.00           H  
ATOM   1370  C   LEU    85      68.397  53.121  48.744  1.00  0.00           C  
ATOM   1371  O   LEU    85      69.234  52.368  49.167  1.00  0.00           O  
ATOM   1372  N   GLY    86      68.466  54.440  49.029  1.00  0.00           N  
ATOM   1373  H   GLY    86      67.721  55.023  48.674  1.00  0.00           H  
ATOM   1374  CA  GLY    86      69.494  54.978  49.903  1.00  0.00           C  
ATOM   1375  HA2 GLY    86      70.417  54.432  49.705  1.00  0.00           H  
ATOM   1376  HA3 GLY    86      69.691  55.992  49.555  1.00  0.00           H  
ATOM   1377  C   GLY    86      69.118  54.860  51.435  1.00  0.00           C  
ATOM   1378  O   GLY    86      68.302  53.964  51.797  1.00  0.00           O  
ATOM   1379  N   PRO    87      69.672  55.678  52.295  1.00  0.00           N  
ATOM   1380  CD  PRO    87      70.694  56.710  52.067  1.00  0.00           C  
ATOM   1381  HD2 PRO    87      70.423  57.272  51.173  1.00  0.00           H  
ATOM   1382  HD3 PRO    87      71.608  56.147  51.882  1.00  0.00           H  
ATOM   1383  CG  PRO    87      70.665  57.610  53.232  1.00  0.00           C  
ATOM   1384  HG2 PRO    87      69.854  58.307  53.020  1.00  0.00           H  
ATOM   1385  HG3 PRO    87      71.638  58.101  53.207  1.00  0.00           H  
ATOM   1386  CB  PRO    87      70.284  56.710  54.378  1.00  0.00           C  
ATOM   1387  HB2 PRO    87      69.852  57.237  55.228  1.00  0.00           H  
ATOM   1388  HB3 PRO    87      71.194  56.185  54.667  1.00  0.00           H  
ATOM   1389  CA  PRO    87      69.300  55.757  53.686  1.00  0.00           C  
ATOM   1390  HA  PRO    87      69.318  54.802  54.211  1.00  0.00           H  
ATOM   1391  C   PRO    87      67.916  56.338  53.874  1.00  0.00           C  
ATOM   1392  O   PRO    87      67.416  57.177  53.126  1.00  0.00           O  
ATOM   1393  N   SER    88      67.302  55.873  55.021  1.00  0.00           N  
ATOM   1394  H   SER    88      67.748  55.163  55.585  1.00  0.00           H  
ATOM   1395  CA  SER    88      66.050  56.510  55.483  1.00  0.00           C  
ATOM   1396  HA  SER    88      65.435  56.598  54.587  1.00  0.00           H  
ATOM   1397  CB  SER    88      65.433  55.742  56.617  1.00  0.00           C  
ATOM   1398  HB2 SER    88      64.465  56.200  56.820  1.00  0.00           H  
ATOM   1399  HB3 SER    88      65.275  54.703  56.330  1.00  0.00           H  
ATOM   1400  OG  SER    88      66.411  55.900  57.683  1.00  0.00           O  
ATOM   1401  HG  SER    88      66.557  55.034  58.071  1.00  0.00           H  
ATOM   1402  C   SER    88      66.333  57.943  55.929  1.00  0.00           C  
ATOM   1403  O   SER    88      67.498  58.377  56.122  1.00  0.00           O  
ATOM   1404  N   LEU    89      65.243  58.682  56.048  1.00  0.00           N  
ATOM   1405  H   LEU    89      64.348  58.286  55.800  1.00  0.00           H  
ATOM   1406  CA  LEU    89      65.279  60.100  56.478  1.00  0.00           C  
ATOM   1407  HA  LEU    89      66.090  60.701  56.067  1.00  0.00           H  
ATOM   1408  CB  LEU    89      63.870  60.767  56.189  1.00  0.00           C  
ATOM   1409  HB2 LEU    89      63.066  60.124  56.547  1.00  0.00           H  
ATOM   1410  HB3 LEU    89      63.871  61.641  56.840  1.00  0.00           H  
ATOM   1411  CG  LEU    89      63.512  61.176  54.757  1.00  0.00           C  
ATOM   1412  HG  LEU    89      63.442  60.292  54.124  1.00  0.00           H  
ATOM   1413  CD1 LEU    89      62.201  61.969  54.780  1.00  0.00           C  
ATOM   1414 HD11 LEU    89      62.197  62.730  54.000  1.00  0.00           H  
ATOM   1415 HD12 LEU    89      61.418  61.222  54.649  1.00  0.00           H  
ATOM   1416 HD13 LEU    89      62.089  62.474  55.739  1.00  0.00           H  
ATOM   1417  CD2 LEU    89      64.774  61.918  54.232  1.00  0.00           C  
ATOM   1418 HD21 LEU    89      64.971  62.771  54.881  1.00  0.00           H  
ATOM   1419 HD22 LEU    89      65.608  61.241  54.046  1.00  0.00           H  
ATOM   1420 HD23 LEU    89      64.331  62.280  53.305  1.00  0.00           H  
ATOM   1421  C   LEU    89      65.545  60.385  58.001  1.00  0.00           C  
ATOM   1422  O   LEU    89      65.757  61.503  58.421  1.00  0.00           O  
ATOM   1423  N   GLU    90      65.450  59.310  58.889  1.00  0.00           N  
ATOM   1424  H   GLU    90      65.132  58.410  58.559  1.00  0.00           H  
ATOM   1425  CA  GLU    90      65.890  59.409  60.281  1.00  0.00           C  
ATOM   1426  HA  GLU    90      65.793  60.451  60.584  1.00  0.00           H  
ATOM   1427  CB  GLU    90      65.135  58.526  61.270  1.00  0.00           C  
ATOM   1428  HB2 GLU    90      64.096  58.841  61.167  1.00  0.00           H  
ATOM   1429  HB3 GLU    90      65.150  57.471  60.998  1.00  0.00           H  
ATOM   1430  CG  GLU    90      65.408  58.755  62.768  1.00  0.00           C  
ATOM   1431  HG2 GLU    90      66.394  58.403  63.072  1.00  0.00           H  
ATOM   1432  HG3 GLU    90      65.443  59.829  62.952  1.00  0.00           H  
ATOM   1433  CD  GLU    90      64.316  58.175  63.632  1.00  0.00           C  
ATOM   1434  OE1 GLU    90      63.994  56.965  63.535  1.00  0.00           O  
ATOM   1435  OE2 GLU    90      63.841  58.858  64.531  1.00  0.00           O  
ATOM   1436  C   GLU    90      67.459  59.214  60.389  1.00  0.00           C  
ATOM   1437  O   GLU    90      68.165  59.906  61.157  1.00  0.00           O  
ATOM   1438  N   ASP    91      68.022  58.221  59.654  1.00  0.00           N  
ATOM   1439  H   ASP    91      67.493  57.639  59.019  1.00  0.00           H  
ATOM   1440  CA  ASP    91      69.489  58.172  59.501  1.00  0.00           C  
ATOM   1441  HA  ASP    91      69.841  58.045  60.525  1.00  0.00           H  
ATOM   1442  CB  ASP    91      69.947  56.969  58.649  1.00  0.00           C  
ATOM   1443  HB2 ASP    91      69.271  56.877  57.799  1.00  0.00           H  
ATOM   1444  HB3 ASP    91      70.953  57.167  58.281  1.00  0.00           H  
ATOM   1445  CG  ASP    91      70.076  55.670  59.465  1.00  0.00           C  
ATOM   1446  OD1 ASP    91      70.094  55.668  60.712  1.00  0.00           O  
ATOM   1447  OD2 ASP    91      70.184  54.657  58.756  1.00  0.00           O  
ATOM   1448  C   ASP    91      70.053  59.475  58.944  1.00  0.00           C  
ATOM   1449  O   ASP    91      71.016  59.959  59.549  1.00  0.00           O  
ATOM   1450  N   LEU    92      69.469  60.072  57.933  1.00  0.00           N  
ATOM   1451  H   LEU    92      68.731  59.537  57.498  1.00  0.00           H  
ATOM   1452  CA  LEU    92      69.841  61.435  57.396  1.00  0.00           C  
ATOM   1453  HA  LEU    92      70.912  61.514  57.209  1.00  0.00           H  
ATOM   1454  CB  LEU    92      69.020  61.560  56.070  1.00  0.00           C  
ATOM   1455  HB2 LEU    92      67.978  61.332  56.291  1.00  0.00           H  
ATOM   1456  HB3 LEU    92      69.224  62.593  55.787  1.00  0.00           H  
ATOM   1457  CG  LEU    92      69.597  60.697  54.943  1.00  0.00           C  
ATOM   1458  HG  LEU    92      69.617  59.645  55.229  1.00  0.00           H  
ATOM   1459  CD1 LEU    92      68.758  60.902  53.705  1.00  0.00           C  
ATOM   1460 HD11 LEU    92      67.677  60.771  53.755  1.00  0.00           H  
ATOM   1461 HD12 LEU    92      68.959  61.909  53.338  1.00  0.00           H  
ATOM   1462 HD13 LEU    92      69.069  60.233  52.902  1.00  0.00           H  
ATOM   1463  CD2 LEU    92      71.083  60.995  54.564  1.00  0.00           C  
ATOM   1464 HD21 LEU    92      71.501  60.351  53.790  1.00  0.00           H  
ATOM   1465 HD22 LEU    92      71.104  61.970  54.078  1.00  0.00           H  
ATOM   1466 HD23 LEU    92      71.689  61.004  55.471  1.00  0.00           H  
ATOM   1467  C   LEU    92      69.496  62.644  58.330  1.00  0.00           C  
ATOM   1468  O   LEU    92      70.289  63.556  58.346  1.00  0.00           O  
ATOM   1469  N   PHE    93      68.433  62.562  59.199  1.00  0.00           N  
ATOM   1470  H   PHE    93      67.676  61.908  59.063  1.00  0.00           H  
ATOM   1471  CA  PHE    93      68.173  63.462  60.318  1.00  0.00           C  
ATOM   1472  HA  PHE    93      68.069  64.486  59.957  1.00  0.00           H  
ATOM   1473  CB  PHE    93      66.814  63.115  60.920  1.00  0.00           C  
ATOM   1474  HB2 PHE    93      66.159  63.116  60.049  1.00  0.00           H  
ATOM   1475  HB3 PHE    93      66.750  62.091  61.288  1.00  0.00           H  
ATOM   1476  CG  PHE    93      66.208  64.024  61.981  1.00  0.00           C  
ATOM   1477  CD1 PHE    93      66.009  65.411  61.664  1.00  0.00           C  
ATOM   1478  HD1 PHE    93      66.245  65.806  60.688  1.00  0.00           H  
ATOM   1479  CE1 PHE    93      65.528  66.278  62.630  1.00  0.00           C  
ATOM   1480  HE1 PHE    93      65.259  67.281  62.331  1.00  0.00           H  
ATOM   1481  CZ  PHE    93      65.200  65.821  63.919  1.00  0.00           C  
ATOM   1482  HZ  PHE    93      64.941  66.524  64.696  1.00  0.00           H  
ATOM   1483  CE2 PHE    93      65.413  64.446  64.166  1.00  0.00           C  
ATOM   1484  HE2 PHE    93      65.047  64.116  65.127  1.00  0.00           H  
ATOM   1485  CD2 PHE    93      65.889  63.519  63.226  1.00  0.00           C  
ATOM   1486  HD2 PHE    93      65.985  62.474  63.480  1.00  0.00           H  
ATOM   1487  C   PHE    93      69.248  63.363  61.441  1.00  0.00           C  
ATOM   1488  O   PHE    93      69.748  64.416  61.763  1.00  0.00           O  
ATOM   1489  N   ASN    94      69.614  62.157  61.834  1.00  0.00           N  
ATOM   1490  H   ASN    94      69.093  61.323  61.608  1.00  0.00           H  
ATOM   1491  CA  ASN    94      70.728  61.970  62.774  1.00  0.00           C  
ATOM   1492  HA  ASN    94      70.605  62.596  63.658  1.00  0.00           H  
ATOM   1493  CB  ASN    94      70.725  60.499  63.323  1.00  0.00           C  
ATOM   1494  HB2 ASN    94      70.626  59.882  62.430  1.00  0.00           H  
ATOM   1495  HB3 ASN    94      71.680  60.266  63.793  1.00  0.00           H  
ATOM   1496  CG  ASN    94      69.626  60.116  64.321  1.00  0.00           C  
ATOM   1497  OD1 ASN    94      69.233  60.859  65.176  1.00  0.00           O  
ATOM   1498  ND2 ASN    94      69.105  58.956  64.054  1.00  0.00           N  
ATOM   1499 HD21 ASN    94      68.270  58.696  64.559  1.00  0.00           H  
ATOM   1500 HD22 ASN    94      69.539  58.374  63.351  1.00  0.00           H  
ATOM   1501  C   ASN    94      72.086  62.350  62.160  1.00  0.00           C  
ATOM   1502  O   ASN    94      72.943  62.834  62.871  1.00  0.00           O  
ATOM   1503  N   PHE    95      72.184  62.169  60.849  1.00  0.00           N  
ATOM   1504  H   PHE    95      71.545  61.576  60.340  1.00  0.00           H  
ATOM   1505  CA  PHE    95      73.351  62.664  60.050  1.00  0.00           C  
ATOM   1506  HA  PHE    95      74.260  62.397  60.588  1.00  0.00           H  
ATOM   1507  CB  PHE    95      73.354  62.091  58.646  1.00  0.00           C  
ATOM   1508  HB2 PHE    95      73.206  61.011  58.633  1.00  0.00           H  
ATOM   1509  HB3 PHE    95      72.493  62.459  58.089  1.00  0.00           H  
ATOM   1510  CG  PHE    95      74.605  62.331  57.873  1.00  0.00           C  
ATOM   1511  CD1 PHE    95      75.779  61.698  58.293  1.00  0.00           C  
ATOM   1512  HD1 PHE    95      75.769  60.796  58.886  1.00  0.00           H  
ATOM   1513  CE1 PHE    95      77.016  62.080  57.745  1.00  0.00           C  
ATOM   1514  HE1 PHE    95      77.881  61.482  57.993  1.00  0.00           H  
ATOM   1515  CZ  PHE    95      77.069  63.168  56.811  1.00  0.00           C  
ATOM   1516  HZ  PHE    95      78.021  63.612  56.560  1.00  0.00           H  
ATOM   1517  CE2 PHE    95      75.894  63.768  56.347  1.00  0.00           C  
ATOM   1518  HE2 PHE    95      75.894  64.594  55.652  1.00  0.00           H  
ATOM   1519  CD2 PHE    95      74.646  63.339  56.865  1.00  0.00           C  
ATOM   1520  HD2 PHE    95      73.725  63.742  56.471  1.00  0.00           H  
ATOM   1521  C   PHE    95      73.425  64.175  60.021  1.00  0.00           C  
ATOM   1522  O   PHE    95      74.531  64.688  60.138  1.00  0.00           O  
ATOM   1523  N   CYS    96      72.293  64.886  59.915  1.00  0.00           N  
ATOM   1524  H   CYS    96      71.418  64.439  59.682  1.00  0.00           H  
ATOM   1525  CA  CYS    96      72.172  66.346  59.947  1.00  0.00           C  
ATOM   1526  HA  CYS    96      73.120  66.726  59.564  1.00  0.00           H  
ATOM   1527  CB  CYS    96      71.035  66.881  59.038  1.00  0.00           C  
ATOM   1528  HB2 CYS    96      70.081  66.559  59.457  1.00  0.00           H  
ATOM   1529  HB3 CYS    96      71.022  67.964  58.920  1.00  0.00           H  
ATOM   1530  SG  CYS    96      71.432  66.324  57.360  1.00  0.00           S  
ATOM   1531  HG  CYS    96      71.044  65.050  57.470  1.00  0.00           H  
ATOM   1532  C   CYS    96      72.130  66.920  61.358  1.00  0.00           C  
ATOM   1533  O   CYS    96      71.429  67.958  61.589  1.00  0.00           O  
ATOM   1534  N   SER    97      72.668  66.220  62.409  1.00  0.00           N  
ATOM   1535  H   SER    97      73.277  65.446  62.184  1.00  0.00           H  
ATOM   1536  CA  SER    97      72.558  66.604  63.839  1.00  0.00           C  
ATOM   1537  HA  SER    97      72.975  65.828  64.480  1.00  0.00           H  
ATOM   1538  CB  SER    97      73.561  67.716  64.228  1.00  0.00           C  
ATOM   1539  HB2 SER    97      74.578  67.639  63.843  1.00  0.00           H  
ATOM   1540  HB3 SER    97      73.186  68.696  63.934  1.00  0.00           H  
ATOM   1541  OG  SER    97      73.707  67.723  65.675  1.00  0.00           O  
ATOM   1542  HG  SER    97      73.057  68.301  66.083  1.00  0.00           H  
ATOM   1543  C   SER    97      71.146  66.807  64.459  1.00  0.00           C  
ATOM   1544  O   SER    97      70.956  67.731  65.293  1.00  0.00           O  
ATOM   1545  N   ARG    98      70.125  66.072  63.993  1.00  0.00           N  
ATOM   1546  H   ARG    98      70.294  65.609  63.111  1.00  0.00           H  
ATOM   1547  CA  ARG    98      68.713  66.073  64.500  1.00  0.00           C  
ATOM   1548  HA  ARG    98      68.199  65.400  63.814  1.00  0.00           H  
ATOM   1549  CB  ARG    98      68.584  65.502  65.907  1.00  0.00           C  
ATOM   1550  HB2 ARG    98      69.111  66.146  66.611  1.00  0.00           H  
ATOM   1551  HB3 ARG    98      67.509  65.618  66.048  1.00  0.00           H  
ATOM   1552  CG  ARG    98      68.966  63.981  66.004  1.00  0.00           C  
ATOM   1553  HG2 ARG    98      68.250  63.471  65.360  1.00  0.00           H  
ATOM   1554  HG3 ARG    98      69.976  63.841  65.618  1.00  0.00           H  
ATOM   1555  CD  ARG    98      68.769  63.389  67.389  1.00  0.00           C  
ATOM   1556  HD2 ARG    98      69.245  62.409  67.363  1.00  0.00           H  
ATOM   1557  HD3 ARG    98      69.231  63.978  68.181  1.00  0.00           H  
ATOM   1558  NE  ARG    98      67.394  63.246  67.850  1.00  0.00           N  
ATOM   1559  HE  ARG    98      67.093  64.002  68.448  1.00  0.00           H  
ATOM   1560  CZ  ARG    98      66.623  62.243  67.581  1.00  0.00           C  
ATOM   1561  NH1 ARG    98      66.974  61.210  66.863  1.00  0.00           N  
ATOM   1562 HH11 ARG    98      67.867  61.206  66.391  1.00  0.00           H  
ATOM   1563 HH12 ARG    98      66.380  60.393  66.834  1.00  0.00           H  
ATOM   1564  NH2 ARG    98      65.333  62.358  67.861  1.00  0.00           N  
ATOM   1565 HH21 ARG    98      64.881  63.171  68.253  1.00  0.00           H  
ATOM   1566 HH22 ARG    98      64.784  61.511  67.876  1.00  0.00           H  
ATOM   1567  C   ARG    98      68.045  67.399  64.252  1.00  0.00           C  
ATOM   1568  O   ARG    98      67.317  67.882  65.119  1.00  0.00           O  
ATOM   1569  N   ARG    99      68.495  68.078  63.148  1.00  0.00           N  
ATOM   1570  H   ARG    99      69.288  67.681  62.664  1.00  0.00           H  
ATOM   1571  CA  ARG    99      67.975  69.276  62.503  1.00  0.00           C  
ATOM   1572  HA  ARG    99      66.922  69.276  62.786  1.00  0.00           H  
ATOM   1573  CB  ARG    99      68.594  70.666  63.115  1.00  0.00           C  
ATOM   1574  HB2 ARG    99      68.150  71.581  62.722  1.00  0.00           H  
ATOM   1575  HB3 ARG    99      68.342  70.653  64.176  1.00  0.00           H  
ATOM   1576  CG  ARG    99      70.138  70.849  62.862  1.00  0.00           C  
ATOM   1577  HG2 ARG    99      70.625  69.944  63.226  1.00  0.00           H  
ATOM   1578  HG3 ARG    99      70.356  70.831  61.794  1.00  0.00           H  
ATOM   1579  CD  ARG    99      70.774  72.083  63.411  1.00  0.00           C  
ATOM   1580  HD2 ARG    99      71.830  71.848  63.277  1.00  0.00           H  
ATOM   1581  HD3 ARG    99      70.434  72.893  62.766  1.00  0.00           H  
ATOM   1582  NE  ARG    99      70.438  72.455  64.850  1.00  0.00           N  
ATOM   1583  HE  ARG    99      70.631  71.746  65.544  1.00  0.00           H  
ATOM   1584  CZ  ARG    99      70.131  73.671  65.255  1.00  0.00           C  
ATOM   1585  NH1 ARG    99      69.724  74.590  64.476  1.00  0.00           N  
ATOM   1586 HH11 ARG    99      69.595  74.294  63.519  1.00  0.00           H  
ATOM   1587 HH12 ARG    99      69.290  75.446  64.791  1.00  0.00           H  
ATOM   1588  NH2 ARG    99      70.058  73.947  66.540  1.00  0.00           N  
ATOM   1589 HH21 ARG    99      70.408  73.332  67.261  1.00  0.00           H  
ATOM   1590 HH22 ARG    99      69.950  74.932  66.734  1.00  0.00           H  
ATOM   1591  C   ARG    99      67.834  69.240  60.988  1.00  0.00           C  
ATOM   1592  O   ARG    99      68.830  68.878  60.284  1.00  0.00           O  
ATOM   1593  N   PHE   100      66.697  69.677  60.403  1.00  0.00           N  
ATOM   1594  H   PHE   100      65.916  69.894  61.005  1.00  0.00           H  
ATOM   1595  CA  PHE   100      66.534  69.950  58.949  1.00  0.00           C  
ATOM   1596  HA  PHE   100      67.454  69.775  58.392  1.00  0.00           H  
ATOM   1597  CB  PHE   100      65.304  69.101  58.407  1.00  0.00           C  
ATOM   1598  HB2 PHE   100      64.531  69.160  59.173  1.00  0.00           H  
ATOM   1599  HB3 PHE   100      64.987  69.598  57.490  1.00  0.00           H  
ATOM   1600  CG  PHE   100      65.507  67.669  57.936  1.00  0.00           C  
ATOM   1601  CD1 PHE   100      66.847  67.163  57.811  1.00  0.00           C  
ATOM   1602  HD1 PHE   100      67.784  67.685  57.939  1.00  0.00           H  
ATOM   1603  CE1 PHE   100      67.043  65.816  57.512  1.00  0.00           C  
ATOM   1604  HE1 PHE   100      68.026  65.384  57.629  1.00  0.00           H  
ATOM   1605  CZ  PHE   100      65.924  64.962  57.464  1.00  0.00           C  
ATOM   1606  HZ  PHE   100      66.129  63.927  57.234  1.00  0.00           H  
ATOM   1607  CE2 PHE   100      64.553  65.406  57.632  1.00  0.00           C  
ATOM   1608  HE2 PHE   100      63.721  64.718  57.619  1.00  0.00           H  
ATOM   1609  CD2 PHE   100      64.375  66.784  57.798  1.00  0.00           C  
ATOM   1610  HD2 PHE   100      63.386  67.213  57.863  1.00  0.00           H  
ATOM   1611  C   PHE   100      66.256  71.493  58.722  1.00  0.00           C  
ATOM   1612  O   PHE   100      65.555  72.078  59.513  1.00  0.00           O  
ATOM   1613  N   THR   101      66.765  72.113  57.641  1.00  0.00           N  
ATOM   1614  H   THR   101      67.385  71.579  57.049  1.00  0.00           H  
ATOM   1615  CA  THR   101      66.294  73.440  57.233  1.00  0.00           C  
ATOM   1616  HA  THR   101      66.369  74.137  58.068  1.00  0.00           H  
ATOM   1617  CB  THR   101      67.086  74.121  56.086  1.00  0.00           C  
ATOM   1618  HB  THR   101      66.607  74.993  55.640  1.00  0.00           H  
ATOM   1619  CG2 THR   101      68.542  74.477  56.432  1.00  0.00           C  
ATOM   1620 HG21 THR   101      69.147  73.648  56.800  1.00  0.00           H  
ATOM   1621 HG22 THR   101      69.049  74.858  55.546  1.00  0.00           H  
ATOM   1622 HG23 THR   101      68.578  75.281  57.167  1.00  0.00           H  
ATOM   1623  OG1 THR   101      67.171  73.258  54.955  1.00  0.00           O  
ATOM   1624  HG1 THR   101      68.090  72.980  54.963  1.00  0.00           H  
ATOM   1625  C   THR   101      64.781  73.434  56.743  1.00  0.00           C  
ATOM   1626  O   THR   101      64.294  72.413  56.266  1.00  0.00           O  
ATOM   1627  N   MET   102      64.009  74.589  56.807  1.00  0.00           N  
ATOM   1628  H   MET   102      64.415  75.406  57.241  1.00  0.00           H  
ATOM   1629  CA  MET   102      62.730  74.625  56.128  1.00  0.00           C  
ATOM   1630  HA  MET   102      62.073  73.848  56.520  1.00  0.00           H  
ATOM   1631  CB  MET   102      62.007  75.950  56.322  1.00  0.00           C  
ATOM   1632  HB2 MET   102      62.633  76.819  56.121  1.00  0.00           H  
ATOM   1633  HB3 MET   102      61.156  75.885  55.644  1.00  0.00           H  
ATOM   1634  CG  MET   102      61.321  75.957  57.695  1.00  0.00           C  
ATOM   1635  HG2 MET   102      62.108  75.924  58.449  1.00  0.00           H  
ATOM   1636  HG3 MET   102      60.733  76.850  57.905  1.00  0.00           H  
ATOM   1637  SD  MET   102      60.223  74.639  58.157  1.00  0.00           S  
ATOM   1638  CE  MET   102      59.328  75.284  59.584  1.00  0.00           C  
ATOM   1639  HE1 MET   102      59.978  75.856  60.246  1.00  0.00           H  
ATOM   1640  HE2 MET   102      58.598  76.043  59.302  1.00  0.00           H  
ATOM   1641  HE3 MET   102      58.790  74.529  60.157  1.00  0.00           H  
ATOM   1642  C   MET   102      62.743  74.396  54.578  1.00  0.00           C  
ATOM   1643  O   MET   102      61.915  73.678  54.003  1.00  0.00           O  
ATOM   1644  N   LYS   103      63.842  74.761  53.908  1.00  0.00           N  
ATOM   1645  H   LYS   103      64.531  75.257  54.456  1.00  0.00           H  
ATOM   1646  CA  LYS   103      64.325  74.310  52.556  1.00  0.00           C  
ATOM   1647  HA  LYS   103      63.691  74.718  51.769  1.00  0.00           H  
ATOM   1648  CB  LYS   103      65.687  74.859  52.165  1.00  0.00           C  
ATOM   1649  HB2 LYS   103      65.656  75.947  52.098  1.00  0.00           H  
ATOM   1650  HB3 LYS   103      66.363  74.646  52.994  1.00  0.00           H  
ATOM   1651  CG  LYS   103      66.238  74.252  50.831  1.00  0.00           C  
ATOM   1652  HG2 LYS   103      67.308  74.437  50.731  1.00  0.00           H  
ATOM   1653  HG3 LYS   103      66.181  73.170  50.950  1.00  0.00           H  
ATOM   1654  CD  LYS   103      65.498  74.783  49.624  1.00  0.00           C  
ATOM   1655  HD2 LYS   103      64.468  74.442  49.730  1.00  0.00           H  
ATOM   1656  HD3 LYS   103      65.563  75.871  49.646  1.00  0.00           H  
ATOM   1657  CE  LYS   103      66.025  74.164  48.358  1.00  0.00           C  
ATOM   1658  HE2 LYS   103      66.481  73.191  48.541  1.00  0.00           H  
ATOM   1659  HE3 LYS   103      65.192  73.810  47.751  1.00  0.00           H  
ATOM   1660  NZ  LYS   103      66.988  75.038  47.580  1.00  0.00           N  
ATOM   1661  HZ1 LYS   103      66.529  75.937  47.602  1.00  0.00           H  
ATOM   1662  HZ2 LYS   103      67.817  75.257  48.113  1.00  0.00           H  
ATOM   1663  HZ3 LYS   103      67.134  74.773  46.617  1.00  0.00           H  
ATOM   1664  C   LYS   103      64.163  72.786  52.356  1.00  0.00           C  
ATOM   1665  O   LYS   103      63.285  72.367  51.662  1.00  0.00           O  
ATOM   1666  N   THR   104      64.925  71.986  53.155  1.00  0.00           N  
ATOM   1667  H   THR   104      65.342  72.445  53.951  1.00  0.00           H  
ATOM   1668  CA  THR   104      64.895  70.543  53.086  1.00  0.00           C  
ATOM   1669  HA  THR   104      65.050  70.308  52.033  1.00  0.00           H  
ATOM   1670  CB  THR   104      66.091  70.105  54.000  1.00  0.00           C  
ATOM   1671  HB  THR   104      66.089  70.672  54.931  1.00  0.00           H  
ATOM   1672  CG2 THR   104      66.227  68.615  54.312  1.00  0.00           C  
ATOM   1673 HG21 THR   104      66.001  68.062  53.400  1.00  0.00           H  
ATOM   1674 HG22 THR   104      67.206  68.400  54.738  1.00  0.00           H  
ATOM   1675 HG23 THR   104      65.419  68.436  55.021  1.00  0.00           H  
ATOM   1676  OG1 THR   104      67.209  70.484  53.187  1.00  0.00           O  
ATOM   1677  HG1 THR   104      67.781  71.053  53.707  1.00  0.00           H  
ATOM   1678  C   THR   104      63.548  69.975  53.581  1.00  0.00           C  
ATOM   1679  O   THR   104      62.932  69.235  52.824  1.00  0.00           O  
ATOM   1680  N   VAL   105      63.002  70.323  54.752  1.00  0.00           N  
ATOM   1681  H   VAL   105      63.468  71.073  55.242  1.00  0.00           H  
ATOM   1682  CA  VAL   105      61.831  69.516  55.240  1.00  0.00           C  
ATOM   1683  HA  VAL   105      62.000  68.488  54.917  1.00  0.00           H  
ATOM   1684  CB  VAL   105      61.828  69.530  56.804  1.00  0.00           C  
ATOM   1685  HB  VAL   105      62.851  69.359  57.140  1.00  0.00           H  
ATOM   1686  CG1 VAL   105      61.373  70.919  57.305  1.00  0.00           C  
ATOM   1687 HG11 VAL   105      60.312  71.106  57.141  1.00  0.00           H  
ATOM   1688 HG12 VAL   105      61.606  71.139  58.347  1.00  0.00           H  
ATOM   1689 HG13 VAL   105      61.956  71.661  56.758  1.00  0.00           H  
ATOM   1690  CG2 VAL   105      61.016  68.388  57.361  1.00  0.00           C  
ATOM   1691 HG21 VAL   105      59.970  68.690  57.400  1.00  0.00           H  
ATOM   1692 HG22 VAL   105      61.160  67.502  56.743  1.00  0.00           H  
ATOM   1693 HG23 VAL   105      61.432  68.094  58.325  1.00  0.00           H  
ATOM   1694  C   VAL   105      60.493  69.798  54.524  1.00  0.00           C  
ATOM   1695  O   VAL   105      59.701  68.908  54.419  1.00  0.00           O  
ATOM   1696  N   LEU   106      60.322  71.086  53.990  1.00  0.00           N  
ATOM   1697  H   LEU   106      61.074  71.756  54.061  1.00  0.00           H  
ATOM   1698  CA  LEU   106      59.131  71.422  53.123  1.00  0.00           C  
ATOM   1699  HA  LEU   106      58.220  70.981  53.528  1.00  0.00           H  
ATOM   1700  CB  LEU   106      58.869  72.920  53.225  1.00  0.00           C  
ATOM   1701  HB2 LEU   106      59.798  73.347  52.847  1.00  0.00           H  
ATOM   1702  HB3 LEU   106      58.010  73.099  52.579  1.00  0.00           H  
ATOM   1703  CG  LEU   106      58.657  73.485  54.619  1.00  0.00           C  
ATOM   1704  HG  LEU   106      59.544  73.318  55.230  1.00  0.00           H  
ATOM   1705  CD1 LEU   106      58.669  75.013  54.418  1.00  0.00           C  
ATOM   1706 HD11 LEU   106      58.634  75.483  55.401  1.00  0.00           H  
ATOM   1707 HD12 LEU   106      59.540  75.325  53.841  1.00  0.00           H  
ATOM   1708 HD13 LEU   106      57.761  75.243  53.861  1.00  0.00           H  
ATOM   1709  CD2 LEU   106      57.454  73.055  55.371  1.00  0.00           C  
ATOM   1710 HD21 LEU   106      57.307  73.676  56.255  1.00  0.00           H  
ATOM   1711 HD22 LEU   106      56.539  73.282  54.825  1.00  0.00           H  
ATOM   1712 HD23 LEU   106      57.500  72.004  55.656  1.00  0.00           H  
ATOM   1713  C   LEU   106      59.214  70.973  51.621  1.00  0.00           C  
ATOM   1714  O   LEU   106      58.157  70.672  51.050  1.00  0.00           O  
ATOM   1715  N   MET   107      60.435  70.997  50.978  1.00  0.00           N  
ATOM   1716  H   MET   107      61.241  71.131  51.573  1.00  0.00           H  
ATOM   1717  CA  MET   107      60.697  70.410  49.647  1.00  0.00           C  
ATOM   1718  HA  MET   107      60.064  70.900  48.907  1.00  0.00           H  
ATOM   1719  CB  MET   107      62.111  70.774  49.179  1.00  0.00           C  
ATOM   1720  HB2 MET   107      62.082  71.858  49.071  1.00  0.00           H  
ATOM   1721  HB3 MET   107      62.804  70.432  49.948  1.00  0.00           H  
ATOM   1722  CG  MET   107      62.483  70.161  47.860  1.00  0.00           C  
ATOM   1723  HG2 MET   107      62.706  69.106  48.019  1.00  0.00           H  
ATOM   1724  HG3 MET   107      61.658  70.259  47.154  1.00  0.00           H  
ATOM   1725  SD  MET   107      63.908  71.045  47.119  1.00  0.00           S  
ATOM   1726  CE  MET   107      65.114  70.889  48.376  1.00  0.00           C  
ATOM   1727  HE1 MET   107      65.289  69.819  48.491  1.00  0.00           H  
ATOM   1728  HE2 MET   107      66.029  71.360  48.017  1.00  0.00           H  
ATOM   1729  HE3 MET   107      64.718  71.315  49.298  1.00  0.00           H  
ATOM   1730  C   MET   107      60.363  68.875  49.751  1.00  0.00           C  
ATOM   1731  O   MET   107      59.793  68.377  48.802  1.00  0.00           O  
ATOM   1732  N   LEU   108      60.665  68.150  50.860  1.00  0.00           N  
ATOM   1733  H   LEU   108      61.134  68.698  51.567  1.00  0.00           H  
ATOM   1734  CA  LEU   108      60.377  66.757  51.151  1.00  0.00           C  
ATOM   1735  HA  LEU   108      60.705  66.143  50.313  1.00  0.00           H  
ATOM   1736  CB  LEU   108      61.063  66.264  52.448  1.00  0.00           C  
ATOM   1737  HB2 LEU   108      60.951  66.927  53.306  1.00  0.00           H  
ATOM   1738  HB3 LEU   108      60.641  65.309  52.762  1.00  0.00           H  
ATOM   1739  CG  LEU   108      62.539  65.970  52.212  1.00  0.00           C  
ATOM   1740  HG  LEU   108      62.895  66.892  51.753  1.00  0.00           H  
ATOM   1741  CD1 LEU   108      63.290  65.739  53.535  1.00  0.00           C  
ATOM   1742 HD11 LEU   108      64.237  65.225  53.371  1.00  0.00           H  
ATOM   1743 HD12 LEU   108      63.348  66.703  54.042  1.00  0.00           H  
ATOM   1744 HD13 LEU   108      62.679  64.973  54.012  1.00  0.00           H  
ATOM   1745  CD2 LEU   108      62.822  64.855  51.223  1.00  0.00           C  
ATOM   1746 HD21 LEU   108      63.030  63.939  51.777  1.00  0.00           H  
ATOM   1747 HD22 LEU   108      62.075  64.476  50.525  1.00  0.00           H  
ATOM   1748 HD23 LEU   108      63.827  65.004  50.827  1.00  0.00           H  
ATOM   1749  C   LEU   108      58.800  66.594  51.277  1.00  0.00           C  
ATOM   1750  O   LEU   108      58.307  65.644  50.725  1.00  0.00           O  
ATOM   1751  N   ALA   109      58.136  67.444  52.136  1.00  0.00           N  
ATOM   1752  H   ALA   109      58.724  68.058  52.680  1.00  0.00           H  
ATOM   1753  CA  ALA   109      56.697  67.441  52.470  1.00  0.00           C  
ATOM   1754  HA  ALA   109      56.532  66.516  53.022  1.00  0.00           H  
ATOM   1755  CB  ALA   109      56.118  68.659  53.233  1.00  0.00           C  
ATOM   1756  HB1 ALA   109      55.028  68.652  53.273  1.00  0.00           H  
ATOM   1757  HB2 ALA   109      56.453  68.692  54.270  1.00  0.00           H  
ATOM   1758  HB3 ALA   109      56.458  69.560  52.723  1.00  0.00           H  
ATOM   1759  C   ALA   109      55.962  67.240  51.163  1.00  0.00           C  
ATOM   1760  O   ALA   109      55.137  66.313  51.005  1.00  0.00           O  
ATOM   1761  N   ASP   110      56.247  67.953  50.045  1.00  0.00           N  
ATOM   1762  H   ASP   110      56.915  68.708  50.100  1.00  0.00           H  
ATOM   1763  CA  ASP   110      55.594  67.898  48.719  1.00  0.00           C  
ATOM   1764  HA  ASP   110      54.540  68.147  48.848  1.00  0.00           H  
ATOM   1765  CB  ASP   110      56.144  68.916  47.678  1.00  0.00           C  
ATOM   1766  HB2 ASP   110      56.400  69.830  48.214  1.00  0.00           H  
ATOM   1767  HB3 ASP   110      57.020  68.513  47.169  1.00  0.00           H  
ATOM   1768  CG  ASP   110      55.099  69.267  46.661  1.00  0.00           C  
ATOM   1769  OD1 ASP   110      54.338  70.218  46.876  1.00  0.00           O  
ATOM   1770  OD2 ASP   110      55.028  68.587  45.631  1.00  0.00           O  
ATOM   1771  C   ASP   110      55.488  66.436  48.242  1.00  0.00           C  
ATOM   1772  O   ASP   110      54.392  65.982  47.798  1.00  0.00           O  
ATOM   1773  N   GLN   111      56.581  65.653  48.388  1.00  0.00           N  
ATOM   1774  H   GLN   111      57.413  66.029  48.822  1.00  0.00           H  
ATOM   1775  CA  GLN   111      56.747  64.350  47.819  1.00  0.00           C  
ATOM   1776  HA  GLN   111      56.156  64.205  46.915  1.00  0.00           H  
ATOM   1777  CB  GLN   111      58.267  63.989  47.688  1.00  0.00           C  
ATOM   1778  HB2 GLN   111      58.789  63.882  48.638  1.00  0.00           H  
ATOM   1779  HB3 GLN   111      58.227  62.978  47.282  1.00  0.00           H  
ATOM   1780  CG  GLN   111      58.975  64.916  46.782  1.00  0.00           C  
ATOM   1781  HG2 GLN   111      58.302  65.186  45.968  1.00  0.00           H  
ATOM   1782  HG3 GLN   111      59.259  65.736  47.442  1.00  0.00           H  
ATOM   1783  CD  GLN   111      60.173  64.387  46.048  1.00  0.00           C  
ATOM   1784  OE1 GLN   111      60.534  63.220  46.129  1.00  0.00           O  
ATOM   1785  NE2 GLN   111      61.055  65.178  45.438  1.00  0.00           N  
ATOM   1786 HE21 GLN   111      61.903  64.733  45.118  1.00  0.00           H  
ATOM   1787 HE22 GLN   111      60.925  66.178  45.503  1.00  0.00           H  
ATOM   1788  C   GLN   111      56.247  63.295  48.876  1.00  0.00           C  
ATOM   1789  O   GLN   111      55.571  62.275  48.559  1.00  0.00           O  
ATOM   1790  N   MET   112      56.477  63.496  50.162  1.00  0.00           N  
ATOM   1791  H   MET   112      56.930  64.372  50.380  1.00  0.00           H  
ATOM   1792  CA  MET   112      55.903  62.721  51.228  1.00  0.00           C  
ATOM   1793  HA  MET   112      56.206  61.677  51.155  1.00  0.00           H  
ATOM   1794  CB  MET   112      56.489  63.188  52.538  1.00  0.00           C  
ATOM   1795  HB2 MET   112      56.220  64.222  52.751  1.00  0.00           H  
ATOM   1796  HB3 MET   112      56.025  62.564  53.301  1.00  0.00           H  
ATOM   1797  CG  MET   112      57.988  62.895  52.813  1.00  0.00           C  
ATOM   1798  HG2 MET   112      58.167  61.821  52.862  1.00  0.00           H  
ATOM   1799  HG3 MET   112      58.584  63.203  51.954  1.00  0.00           H  
ATOM   1800  SD  MET   112      58.796  63.723  54.218  1.00  0.00           S  
ATOM   1801  CE  MET   112      58.597  62.550  55.608  1.00  0.00           C  
ATOM   1802  HE1 MET   112      59.141  61.625  55.419  1.00  0.00           H  
ATOM   1803  HE2 MET   112      58.938  62.991  56.545  1.00  0.00           H  
ATOM   1804  HE3 MET   112      57.539  62.427  55.842  1.00  0.00           H  
ATOM   1805  C   MET   112      54.361  62.690  51.156  1.00  0.00           C  
ATOM   1806  O   MET   112      53.772  61.705  51.615  1.00  0.00           O  
ATOM   1807  N   ILE   113      53.680  63.755  50.673  1.00  0.00           N  
ATOM   1808  H   ILE   113      54.237  64.592  50.577  1.00  0.00           H  
ATOM   1809  CA  ILE   113      52.224  63.750  50.462  1.00  0.00           C  
ATOM   1810  HA  ILE   113      51.756  63.252  51.312  1.00  0.00           H  
ATOM   1811  CB  ILE   113      51.649  65.140  50.433  1.00  0.00           C  
ATOM   1812  HB  ILE   113      52.281  65.697  49.741  1.00  0.00           H  
ATOM   1813  CG2 ILE   113      50.076  65.091  50.221  1.00  0.00           C  
ATOM   1814 HG21 ILE   113      49.684  66.102  50.116  1.00  0.00           H  
ATOM   1815 HG22 ILE   113      49.901  64.647  49.241  1.00  0.00           H  
ATOM   1816 HG23 ILE   113      49.661  64.511  51.045  1.00  0.00           H  
ATOM   1817  CG1 ILE   113      51.909  65.874  51.766  1.00  0.00           C  
ATOM   1818 HG12 ILE   113      51.676  65.137  52.534  1.00  0.00           H  
ATOM   1819 HG13 ILE   113      52.983  66.056  51.788  1.00  0.00           H  
ATOM   1820  CD1 ILE   113      51.207  67.102  52.126  1.00  0.00           C  
ATOM   1821 HD11 ILE   113      50.147  66.897  52.278  1.00  0.00           H  
ATOM   1822 HD12 ILE   113      51.725  67.491  53.002  1.00  0.00           H  
ATOM   1823 HD13 ILE   113      51.349  67.793  51.295  1.00  0.00           H  
ATOM   1824  C   ILE   113      51.878  62.995  49.181  1.00  0.00           C  
ATOM   1825  O   ILE   113      50.947  62.103  49.212  1.00  0.00           O  
ATOM   1826  N   SER   114      52.666  63.101  48.054  1.00  0.00           N  
ATOM   1827  H   SER   114      53.459  63.727  48.045  1.00  0.00           H  
ATOM   1828  CA  SER   114      52.486  62.345  46.825  1.00  0.00           C  
ATOM   1829  HA  SER   114      51.448  62.437  46.506  1.00  0.00           H  
ATOM   1830  CB  SER   114      53.369  62.866  45.749  1.00  0.00           C  
ATOM   1831  HB2 SER   114      54.419  62.907  46.038  1.00  0.00           H  
ATOM   1832  HB3 SER   114      53.240  62.219  44.881  1.00  0.00           H  
ATOM   1833  OG  SER   114      53.127  64.146  45.344  1.00  0.00           O  
ATOM   1834  HG  SER   114      53.895  64.655  45.077  1.00  0.00           H  
ATOM   1835  C   SER   114      52.823  60.777  46.973  1.00  0.00           C  
ATOM   1836  O   SER   114      52.203  59.951  46.292  1.00  0.00           O  
ATOM   1837  N   ARG   115      53.654  60.333  47.901  1.00  0.00           N  
ATOM   1838  H   ARG   115      54.249  61.003  48.366  1.00  0.00           H  
ATOM   1839  CA  ARG   115      53.727  58.832  48.192  1.00  0.00           C  
ATOM   1840  HA  ARG   115      53.969  58.310  47.267  1.00  0.00           H  
ATOM   1841  CB  ARG   115      54.942  58.586  49.225  1.00  0.00           C  
ATOM   1842  HB2 ARG   115      54.651  59.006  50.188  1.00  0.00           H  
ATOM   1843  HB3 ARG   115      55.022  57.519  49.429  1.00  0.00           H  
ATOM   1844  CG  ARG   115      56.368  59.004  48.844  1.00  0.00           C  
ATOM   1845  HG2 ARG   115      56.476  60.088  48.806  1.00  0.00           H  
ATOM   1846  HG3 ARG   115      57.095  58.643  49.571  1.00  0.00           H  
ATOM   1847  CD  ARG   115      56.890  58.409  47.584  1.00  0.00           C  
ATOM   1848  HD2 ARG   115      57.939  58.673  47.716  1.00  0.00           H  
ATOM   1849  HD3 ARG   115      56.643  57.349  47.519  1.00  0.00           H  
ATOM   1850  NE  ARG   115      56.295  58.979  46.324  1.00  0.00           N  
ATOM   1851  HE  ARG   115      55.673  58.479  45.705  1.00  0.00           H  
ATOM   1852  CZ  ARG   115      56.562  60.095  45.698  1.00  0.00           C  
ATOM   1853  NH1 ARG   115      57.561  60.900  46.054  1.00  0.00           N  
ATOM   1854 HH11 ARG   115      58.281  60.548  46.668  1.00  0.00           H  
ATOM   1855 HH12 ARG   115      57.818  61.633  45.408  1.00  0.00           H  
ATOM   1856  NH2 ARG   115      55.828  60.459  44.685  1.00  0.00           N  
ATOM   1857 HH21 ARG   115      55.118  59.876  44.265  1.00  0.00           H  
ATOM   1858 HH22 ARG   115      56.085  61.322  44.228  1.00  0.00           H  
ATOM   1859  C   ARG   115      52.440  58.369  48.818  1.00  0.00           C  
ATOM   1860  O   ARG   115      52.057  57.280  48.452  1.00  0.00           O  
ATOM   1861  N   ILE   116      51.799  59.128  49.702  1.00  0.00           N  
ATOM   1862  H   ILE   116      52.146  60.025  50.010  1.00  0.00           H  
ATOM   1863  CA  ILE   116      50.540  58.663  50.334  1.00  0.00           C  
ATOM   1864  HA  ILE   116      50.467  57.631  50.677  1.00  0.00           H  
ATOM   1865  CB  ILE   116      50.204  59.381  51.637  1.00  0.00           C  
ATOM   1866  HB  ILE   116      50.191  60.443  51.391  1.00  0.00           H  
ATOM   1867  CG2 ILE   116      48.805  59.039  52.258  1.00  0.00           C  
ATOM   1868 HG21 ILE   116      48.721  59.868  52.961  1.00  0.00           H  
ATOM   1869 HG22 ILE   116      48.089  59.207  51.453  1.00  0.00           H  
ATOM   1870 HG23 ILE   116      48.783  58.062  52.741  1.00  0.00           H  
ATOM   1871  CG1 ILE   116      51.279  59.172  52.718  1.00  0.00           C  
ATOM   1872 HG12 ILE   116      51.188  58.149  53.082  1.00  0.00           H  
ATOM   1873 HG13 ILE   116      52.296  59.369  52.379  1.00  0.00           H  
ATOM   1874  CD1 ILE   116      50.956  60.025  53.929  1.00  0.00           C  
ATOM   1875 HD11 ILE   116      51.888  60.243  54.451  1.00  0.00           H  
ATOM   1876 HD12 ILE   116      50.527  60.942  53.525  1.00  0.00           H  
ATOM   1877 HD13 ILE   116      50.355  59.454  54.637  1.00  0.00           H  
ATOM   1878  C   ILE   116      49.482  58.693  49.286  1.00  0.00           C  
ATOM   1879  O   ILE   116      48.777  57.716  49.172  1.00  0.00           O  
ATOM   1880  N   GLU   117      49.299  59.824  48.551  1.00  0.00           N  
ATOM   1881  H   GLU   117      49.954  60.578  48.705  1.00  0.00           H  
ATOM   1882  CA  GLU   117      48.363  59.917  47.422  1.00  0.00           C  
ATOM   1883  HA  GLU   117      47.356  60.006  47.828  1.00  0.00           H  
ATOM   1884  CB  GLU   117      48.625  61.356  46.793  1.00  0.00           C  
ATOM   1885  HB2 GLU   117      48.583  62.147  47.541  1.00  0.00           H  
ATOM   1886  HB3 GLU   117      49.604  61.355  46.315  1.00  0.00           H  
ATOM   1887  CG  GLU   117      47.542  61.592  45.723  1.00  0.00           C  
ATOM   1888  HG2 GLU   117      47.638  60.762  45.023  1.00  0.00           H  
ATOM   1889  HG3 GLU   117      46.594  61.466  46.246  1.00  0.00           H  
ATOM   1890  CD  GLU   117      47.627  63.009  45.048  1.00  0.00           C  
ATOM   1891  OE1 GLU   117      48.700  63.460  44.713  1.00  0.00           O  
ATOM   1892  OE2 GLU   117      46.605  63.646  44.713  1.00  0.00           O  
ATOM   1893  C   GLU   117      48.395  58.717  46.519  1.00  0.00           C  
ATOM   1894  O   GLU   117      47.361  58.147  46.214  1.00  0.00           O  
ATOM   1895  N   TYR   118      49.585  58.332  46.036  1.00  0.00           N  
ATOM   1896  H   TYR   118      50.423  58.828  46.301  1.00  0.00           H  
ATOM   1897  CA  TYR   118      49.663  57.135  45.216  1.00  0.00           C  
ATOM   1898  HA  TYR   118      49.006  57.410  44.391  1.00  0.00           H  
ATOM   1899  CB  TYR   118      51.059  56.837  44.731  1.00  0.00           C  
ATOM   1900  HB2 TYR   118      51.319  57.695  44.110  1.00  0.00           H  
ATOM   1901  HB3 TYR   118      51.779  56.828  45.549  1.00  0.00           H  
ATOM   1902  CG  TYR   118      51.165  55.626  43.836  1.00  0.00           C  
ATOM   1903  CD1 TYR   118      51.446  54.390  44.459  1.00  0.00           C  
ATOM   1904  HD1 TYR   118      51.490  54.318  45.536  1.00  0.00           H  
ATOM   1905  CE1 TYR   118      51.588  53.250  43.660  1.00  0.00           C  
ATOM   1906  HE1 TYR   118      51.795  52.252  44.015  1.00  0.00           H  
ATOM   1907  CZ  TYR   118      51.357  53.361  42.199  1.00  0.00           C  
ATOM   1908  OH  TYR   118      51.343  52.308  41.374  1.00  0.00           O  
ATOM   1909  HH  TYR   118      51.762  51.537  41.762  1.00  0.00           H  
ATOM   1910  CE2 TYR   118      50.928  54.626  41.624  1.00  0.00           C  
ATOM   1911  HE2 TYR   118      50.641  54.602  40.583  1.00  0.00           H  
ATOM   1912  CD2 TYR   118      50.924  55.776  42.429  1.00  0.00           C  
ATOM   1913  HD2 TYR   118      50.830  56.740  41.951  1.00  0.00           H  
ATOM   1914  C   TYR   118      48.948  55.852  45.861  1.00  0.00           C  
ATOM   1915  O   TYR   118      48.045  55.334  45.238  1.00  0.00           O  
ATOM   1916  N   VAL   119      49.447  55.465  47.008  1.00  0.00           N  
ATOM   1917  H   VAL   119      50.394  55.764  47.192  1.00  0.00           H  
ATOM   1918  CA  VAL   119      48.913  54.252  47.754  1.00  0.00           C  
ATOM   1919  HA  VAL   119      49.190  53.338  47.228  1.00  0.00           H  
ATOM   1920  CB  VAL   119      49.650  54.181  49.083  1.00  0.00           C  
ATOM   1921  HB  VAL   119      49.311  55.089  49.581  1.00  0.00           H  
ATOM   1922  CG1 VAL   119      49.182  53.028  49.982  1.00  0.00           C  
ATOM   1923 HG11 VAL   119      49.483  52.066  49.568  1.00  0.00           H  
ATOM   1924 HG12 VAL   119      49.622  53.200  50.965  1.00  0.00           H  
ATOM   1925 HG13 VAL   119      48.095  53.111  49.987  1.00  0.00           H  
ATOM   1926  CG2 VAL   119      51.226  54.110  48.962  1.00  0.00           C  
ATOM   1927 HG21 VAL   119      51.561  54.924  48.319  1.00  0.00           H  
ATOM   1928 HG22 VAL   119      51.607  54.447  49.926  1.00  0.00           H  
ATOM   1929 HG23 VAL   119      51.556  53.129  48.621  1.00  0.00           H  
ATOM   1930  C   VAL   119      47.351  54.311  47.893  1.00  0.00           C  
ATOM   1931  O   VAL   119      46.640  53.310  47.657  1.00  0.00           O  
ATOM   1932  N   HIE   120      46.817  55.396  48.360  1.00  0.00           N  
ATOM   1933  H   HIE   120      47.455  56.143  48.595  1.00  0.00           H  
ATOM   1934  CA  HIE   120      45.408  55.648  48.507  1.00  0.00           C  
ATOM   1935  HA  HIE   120      44.907  54.902  49.125  1.00  0.00           H  
ATOM   1936  CB  HIE   120      45.173  57.041  49.154  1.00  0.00           C  
ATOM   1937  HB2 HIE   120      45.597  57.842  48.550  1.00  0.00           H  
ATOM   1938  HB3 HIE   120      44.090  57.164  49.143  1.00  0.00           H  
ATOM   1939  CG  HIE   120      45.641  57.150  50.597  1.00  0.00           C  
ATOM   1940  ND1 HIE   120      45.389  58.244  51.429  1.00  0.00           N  
ATOM   1941  CE1 HIE   120      45.877  57.840  52.603  1.00  0.00           C  
ATOM   1942  HE1 HIE   120      45.810  58.465  53.482  1.00  0.00           H  
ATOM   1943  NE2 HIE   120      46.481  56.585  52.545  1.00  0.00           N  
ATOM   1944  HE2 HIE   120      46.794  56.084  53.364  1.00  0.00           H  
ATOM   1945  CD2 HIE   120      46.286  56.196  51.215  1.00  0.00           C  
ATOM   1946  HD2 HIE   120      46.500  55.215  50.817  1.00  0.00           H  
ATOM   1947  C   HIE   120      44.687  55.495  47.170  1.00  0.00           C  
ATOM   1948  O   HIE   120      43.653  54.893  47.075  1.00  0.00           O  
ATOM   1949  N   THR   121      45.236  56.025  46.075  1.00  0.00           N  
ATOM   1950  H   THR   121      46.095  56.543  46.195  1.00  0.00           H  
ATOM   1951  CA  THR   121      44.618  56.072  44.671  1.00  0.00           C  
ATOM   1952  HA  THR   121      43.672  56.575  44.876  1.00  0.00           H  
ATOM   1953  CB  THR   121      45.456  56.848  43.643  1.00  0.00           C  
ATOM   1954  HB  THR   121      46.460  56.423  43.644  1.00  0.00           H  
ATOM   1955  CG2 THR   121      44.926  56.839  42.247  1.00  0.00           C  
ATOM   1956 HG21 THR   121      43.868  57.094  42.189  1.00  0.00           H  
ATOM   1957 HG22 THR   121      45.539  57.564  41.711  1.00  0.00           H  
ATOM   1958 HG23 THR   121      45.000  55.809  41.899  1.00  0.00           H  
ATOM   1959  OG1 THR   121      45.568  58.200  44.050  1.00  0.00           O  
ATOM   1960  HG1 THR   121      46.192  58.109  44.774  1.00  0.00           H  
ATOM   1961  C   THR   121      44.367  54.636  44.109  1.00  0.00           C  
ATOM   1962  O   THR   121      43.326  54.307  43.530  1.00  0.00           O  
ATOM   1963  N   LYS   122      45.374  53.826  44.413  1.00  0.00           N  
ATOM   1964  H   LYS   122      46.221  54.162  44.849  1.00  0.00           H  
ATOM   1965  CA  LYS   122      45.294  52.382  44.267  1.00  0.00           C  
ATOM   1966  HA  LYS   122      44.771  52.241  43.320  1.00  0.00           H  
ATOM   1967  CB  LYS   122      46.716  51.876  44.003  1.00  0.00           C  
ATOM   1968  HB2 LYS   122      47.340  52.006  44.887  1.00  0.00           H  
ATOM   1969  HB3 LYS   122      46.666  50.799  43.841  1.00  0.00           H  
ATOM   1970  CG  LYS   122      47.394  52.461  42.792  1.00  0.00           C  
ATOM   1971  HG2 LYS   122      47.541  53.512  43.041  1.00  0.00           H  
ATOM   1972  HG3 LYS   122      48.343  51.938  42.673  1.00  0.00           H  
ATOM   1973  CD  LYS   122      46.543  52.415  41.474  1.00  0.00           C  
ATOM   1974  HD2 LYS   122      46.433  51.359  41.228  1.00  0.00           H  
ATOM   1975  HD3 LYS   122      45.640  53.026  41.488  1.00  0.00           H  
ATOM   1976  CE  LYS   122      47.321  53.192  40.384  1.00  0.00           C  
ATOM   1977  HE2 LYS   122      46.575  53.508  39.654  1.00  0.00           H  
ATOM   1978  HE3 LYS   122      47.680  54.131  40.807  1.00  0.00           H  
ATOM   1979  NZ  LYS   122      48.450  52.407  39.865  1.00  0.00           N  
ATOM   1980  HZ1 LYS   122      49.144  52.151  40.553  1.00  0.00           H  
ATOM   1981  HZ2 LYS   122      48.121  51.592  39.368  1.00  0.00           H  
ATOM   1982  HZ3 LYS   122      48.945  52.856  39.107  1.00  0.00           H  
ATOM   1983  C   LYS   122      44.660  51.585  45.387  1.00  0.00           C  
ATOM   1984  O   LYS   122      44.904  50.401  45.588  1.00  0.00           O  
ATOM   1985  N   ASN   123      43.682  52.169  46.100  1.00  0.00           N  
ATOM   1986  H   ASN   123      43.528  53.091  45.717  1.00  0.00           H  
ATOM   1987  CA  ASN   123      42.821  51.491  47.073  1.00  0.00           C  
ATOM   1988  HA  ASN   123      42.257  52.251  47.613  1.00  0.00           H  
ATOM   1989  CB  ASN   123      41.822  50.599  46.287  1.00  0.00           C  
ATOM   1990  HB2 ASN   123      42.356  49.733  45.895  1.00  0.00           H  
ATOM   1991  HB3 ASN   123      41.003  50.219  46.897  1.00  0.00           H  
ATOM   1992  CG  ASN   123      41.349  51.274  45.041  1.00  0.00           C  
ATOM   1993  OD1 ASN   123      40.929  52.395  45.050  1.00  0.00           O  
ATOM   1994  ND2 ASN   123      41.184  50.565  43.916  1.00  0.00           N  
ATOM   1995 HD21 ASN   123      41.079  51.143  43.094  1.00  0.00           H  
ATOM   1996 HD22 ASN   123      41.500  49.608  43.964  1.00  0.00           H  
ATOM   1997  C   ASN   123      43.494  50.805  48.265  1.00  0.00           C  
ATOM   1998  O   ASN   123      43.044  49.703  48.610  1.00  0.00           O  
ATOM   1999  N   PHE   124      44.540  51.392  48.914  1.00  0.00           N  
ATOM   2000  H   PHE   124      45.058  52.166  48.524  1.00  0.00           H  
ATOM   2001  CA  PHE   124      45.043  50.829  50.214  1.00  0.00           C  
ATOM   2002  HA  PHE   124      44.376  50.123  50.710  1.00  0.00           H  
ATOM   2003  CB  PHE   124      46.366  50.051  49.919  1.00  0.00           C  
ATOM   2004  HB2 PHE   124      47.050  50.761  49.454  1.00  0.00           H  
ATOM   2005  HB3 PHE   124      46.606  49.786  50.948  1.00  0.00           H  
ATOM   2006  CG  PHE   124      46.332  48.824  49.103  1.00  0.00           C  
ATOM   2007  CD1 PHE   124      46.585  48.806  47.707  1.00  0.00           C  
ATOM   2008  HD1 PHE   124      46.757  49.756  47.222  1.00  0.00           H  
ATOM   2009  CE1 PHE   124      46.799  47.593  47.069  1.00  0.00           C  
ATOM   2010  HE1 PHE   124      47.200  47.596  46.066  1.00  0.00           H  
ATOM   2011  CZ  PHE   124      46.677  46.388  47.715  1.00  0.00           C  
ATOM   2012  HZ  PHE   124      46.840  45.418  47.269  1.00  0.00           H  
ATOM   2013  CE2 PHE   124      46.369  46.459  49.089  1.00  0.00           C  
ATOM   2014  HE2 PHE   124      46.294  45.502  49.585  1.00  0.00           H  
ATOM   2015  CD2 PHE   124      46.217  47.644  49.851  1.00  0.00           C  
ATOM   2016  HD2 PHE   124      46.141  47.697  50.927  1.00  0.00           H  
ATOM   2017  C   PHE   124      45.244  52.048  51.198  1.00  0.00           C  
ATOM   2018  O   PHE   124      45.252  53.184  50.729  1.00  0.00           O  
ATOM   2019  N   ILE   125      45.093  51.841  52.526  1.00  0.00           N  
ATOM   2020  H   ILE   125      44.835  50.902  52.793  1.00  0.00           H  
ATOM   2021  CA  ILE   125      45.685  52.620  53.634  1.00  0.00           C  
ATOM   2022  HA  ILE   125      45.993  53.569  53.195  1.00  0.00           H  
ATOM   2023  CB  ILE   125      44.738  52.936  54.760  1.00  0.00           C  
ATOM   2024  HB  ILE   125      45.210  53.169  55.714  1.00  0.00           H  
ATOM   2025  CG2 ILE   125      43.937  54.155  54.360  1.00  0.00           C  
ATOM   2026 HG21 ILE   125      44.509  54.868  53.766  1.00  0.00           H  
ATOM   2027 HG22 ILE   125      43.086  53.914  53.722  1.00  0.00           H  
ATOM   2028 HG23 ILE   125      43.481  54.588  55.250  1.00  0.00           H  
ATOM   2029  CG1 ILE   125      43.815  51.740  55.069  1.00  0.00           C  
ATOM   2030 HG12 ILE   125      43.198  51.446  54.220  1.00  0.00           H  
ATOM   2031 HG13 ILE   125      44.450  50.965  55.498  1.00  0.00           H  
ATOM   2032  CD1 ILE   125      42.760  51.970  56.154  1.00  0.00           C  
ATOM   2033 HD11 ILE   125      42.067  52.708  55.750  1.00  0.00           H  
ATOM   2034 HD12 ILE   125      42.249  51.010  56.221  1.00  0.00           H  
ATOM   2035 HD13 ILE   125      43.283  52.274  57.061  1.00  0.00           H  
ATOM   2036  C   ILE   125      47.016  51.991  54.115  1.00  0.00           C  
ATOM   2037  O   ILE   125      47.231  50.793  53.892  1.00  0.00           O  
ATOM   2038  N   HIE   126      48.020  52.785  54.485  1.00  0.00           N  
ATOM   2039  H   HIE   126      47.826  53.768  54.605  1.00  0.00           H  
ATOM   2040  CA  HIE   126      49.280  52.241  54.868  1.00  0.00           C  
ATOM   2041  HA  HIE   126      49.493  51.395  54.215  1.00  0.00           H  
ATOM   2042  CB  HIE   126      50.462  53.146  54.629  1.00  0.00           C  
ATOM   2043  HB2 HIE   126      50.294  53.557  53.633  1.00  0.00           H  
ATOM   2044  HB3 HIE   126      50.546  53.970  55.337  1.00  0.00           H  
ATOM   2045  CG  HIE   126      51.805  52.590  54.762  1.00  0.00           C  
ATOM   2046  ND1 HIE   126      52.322  52.185  55.983  1.00  0.00           N  
ATOM   2047  CE1 HIE   126      53.632  51.941  55.912  1.00  0.00           C  
ATOM   2048  HE1 HIE   126      54.272  51.610  56.717  1.00  0.00           H  
ATOM   2049  NE2 HIE   126      53.980  52.179  54.610  1.00  0.00           N  
ATOM   2050  HE2 HIE   126      54.928  52.179  54.262  1.00  0.00           H  
ATOM   2051  CD2 HIE   126      52.885  52.571  53.907  1.00  0.00           C  
ATOM   2052  HD2 HIE   126      52.862  52.903  52.880  1.00  0.00           H  
ATOM   2053  C   HIE   126      49.256  51.803  56.354  1.00  0.00           C  
ATOM   2054  O   HIE   126      49.568  50.654  56.613  1.00  0.00           O  
ATOM   2055  N   ARG   127      48.654  52.624  57.174  1.00  0.00           N  
ATOM   2056  H   ARG   127      48.361  53.524  56.823  1.00  0.00           H  
ATOM   2057  CA  ARG   127      48.485  52.382  58.599  1.00  0.00           C  
ATOM   2058  HA  ARG   127      47.962  53.263  58.971  1.00  0.00           H  
ATOM   2059  CB  ARG   127      47.510  51.111  58.846  1.00  0.00           C  
ATOM   2060  HB2 ARG   127      48.054  50.169  58.774  1.00  0.00           H  
ATOM   2061  HB3 ARG   127      47.133  51.138  59.868  1.00  0.00           H  
ATOM   2062  CG  ARG   127      46.236  51.042  57.922  1.00  0.00           C  
ATOM   2063  HG2 ARG   127      45.906  52.080  57.943  1.00  0.00           H  
ATOM   2064  HG3 ARG   127      46.475  50.819  56.882  1.00  0.00           H  
ATOM   2065  CD  ARG   127      45.208  50.040  58.561  1.00  0.00           C  
ATOM   2066  HD2 ARG   127      44.875  50.350  59.552  1.00  0.00           H  
ATOM   2067  HD3 ARG   127      44.337  50.082  57.907  1.00  0.00           H  
ATOM   2068  NE  ARG   127      45.772  48.630  58.485  1.00  0.00           N  
ATOM   2069  HE  ARG   127      46.648  48.517  57.996  1.00  0.00           H  
ATOM   2070  CZ  ARG   127      45.388  47.594  59.222  1.00  0.00           C  
ATOM   2071  NH1 ARG   127      44.211  47.688  59.802  1.00  0.00           N  
ATOM   2072 HH11 ARG   127      43.636  48.489  59.581  1.00  0.00           H  
ATOM   2073 HH12 ARG   127      43.752  46.878  60.192  1.00  0.00           H  
ATOM   2074  NH2 ARG   127      46.163  46.566  59.344  1.00  0.00           N  
ATOM   2075 HH21 ARG   127      46.940  46.480  58.704  1.00  0.00           H  
ATOM   2076 HH22 ARG   127      46.115  45.816  60.019  1.00  0.00           H  
ATOM   2077  C   ARG   127      49.725  52.217  59.493  1.00  0.00           C  
ATOM   2078  O   ARG   127      49.520  51.971  60.621  1.00  0.00           O  
ATOM   2079  N   ASP   128      50.939  52.338  59.042  1.00  0.00           N  
ATOM   2080  H   ASP   128      50.927  52.579  58.061  1.00  0.00           H  
ATOM   2081  CA  ASP   128      52.162  52.139  59.819  1.00  0.00           C  
ATOM   2082  HA  ASP   128      51.902  52.433  60.836  1.00  0.00           H  
ATOM   2083  CB  ASP   128      52.508  50.661  59.736  1.00  0.00           C  
ATOM   2084  HB2 ASP   128      51.644  50.141  60.150  1.00  0.00           H  
ATOM   2085  HB3 ASP   128      52.835  50.334  58.749  1.00  0.00           H  
ATOM   2086  CG  ASP   128      53.687  50.304  60.683  1.00  0.00           C  
ATOM   2087  OD1 ASP   128      54.357  49.305  60.397  1.00  0.00           O  
ATOM   2088  OD2 ASP   128      54.131  51.089  61.580  1.00  0.00           O  
ATOM   2089  C   ASP   128      53.334  53.128  59.280  1.00  0.00           C  
ATOM   2090  O   ASP   128      54.572  52.882  59.290  1.00  0.00           O  
ATOM   2091  N   ILE   129      52.951  54.361  58.850  1.00  0.00           N  
ATOM   2092  H   ILE   129      51.992  54.592  59.069  1.00  0.00           H  
ATOM   2093  CA  ILE   129      53.836  55.483  58.433  1.00  0.00           C  
ATOM   2094  HA  ILE   129      54.525  55.022  57.725  1.00  0.00           H  
ATOM   2095  CB  ILE   129      52.994  56.627  57.790  1.00  0.00           C  
ATOM   2096  HB  ILE   129      52.331  57.006  58.568  1.00  0.00           H  
ATOM   2097  CG2 ILE   129      53.909  57.685  57.205  1.00  0.00           C  
ATOM   2098 HG21 ILE   129      54.509  57.073  56.532  1.00  0.00           H  
ATOM   2099 HG22 ILE   129      53.263  58.440  56.758  1.00  0.00           H  
ATOM   2100 HG23 ILE   129      54.581  58.059  57.977  1.00  0.00           H  
ATOM   2101  CG1 ILE   129      52.082  56.289  56.613  1.00  0.00           C  
ATOM   2102 HG12 ILE   129      51.349  55.584  57.004  1.00  0.00           H  
ATOM   2103 HG13 ILE   129      51.382  57.073  56.326  1.00  0.00           H  
ATOM   2104  CD1 ILE   129      52.765  55.702  55.355  1.00  0.00           C  
ATOM   2105 HD11 ILE   129      53.422  56.465  54.939  1.00  0.00           H  
ATOM   2106 HD12 ILE   129      53.315  54.794  55.604  1.00  0.00           H  
ATOM   2107 HD13 ILE   129      52.076  55.457  54.547  1.00  0.00           H  
ATOM   2108  C   ILE   129      54.607  55.971  59.642  1.00  0.00           C  
ATOM   2109  O   ILE   129      54.119  56.557  60.618  1.00  0.00           O  
ATOM   2110  N   LYS   130      55.925  55.837  59.558  1.00  0.00           N  
ATOM   2111  H   LYS   130      56.244  55.314  58.755  1.00  0.00           H  
ATOM   2112  CA  LYS   130      56.942  56.200  60.510  1.00  0.00           C  
ATOM   2113  HA  LYS   130      56.404  56.839  61.211  1.00  0.00           H  
ATOM   2114  CB  LYS   130      57.493  54.991  61.170  1.00  0.00           C  
ATOM   2115  HB2 LYS   130      58.003  54.330  60.469  1.00  0.00           H  
ATOM   2116  HB3 LYS   130      58.361  55.230  61.784  1.00  0.00           H  
ATOM   2117  CG  LYS   130      56.396  54.208  62.039  1.00  0.00           C  
ATOM   2118  HG2 LYS   130      56.035  54.807  62.875  1.00  0.00           H  
ATOM   2119  HG3 LYS   130      55.604  53.926  61.345  1.00  0.00           H  
ATOM   2120  CD  LYS   130      57.053  52.937  62.674  1.00  0.00           C  
ATOM   2121  HD2 LYS   130      57.865  53.284  63.313  1.00  0.00           H  
ATOM   2122  HD3 LYS   130      56.243  52.512  63.266  1.00  0.00           H  
ATOM   2123  CE  LYS   130      57.657  51.929  61.706  1.00  0.00           C  
ATOM   2124  HE2 LYS   130      58.649  52.161  61.317  1.00  0.00           H  
ATOM   2125  HE3 LYS   130      57.868  50.969  62.178  1.00  0.00           H  
ATOM   2126  NZ  LYS   130      56.675  51.718  60.577  1.00  0.00           N  
ATOM   2127  HZ1 LYS   130      55.730  51.730  60.932  1.00  0.00           H  
ATOM   2128  HZ2 LYS   130      56.745  52.349  59.791  1.00  0.00           H  
ATOM   2129  HZ3 LYS   130      56.633  50.782  60.200  1.00  0.00           H  
ATOM   2130  C   LYS   130      58.069  57.036  59.906  1.00  0.00           C  
ATOM   2131  O   LYS   130      58.276  56.948  58.638  1.00  0.00           O  
ATOM   2132  N   PRO   131      58.743  57.891  60.696  1.00  0.00           N  
ATOM   2133  CD  PRO   131      58.566  58.176  62.077  1.00  0.00           C  
ATOM   2134  HD2 PRO   131      59.106  57.398  62.616  1.00  0.00           H  
ATOM   2135  HD3 PRO   131      57.570  58.107  62.514  1.00  0.00           H  
ATOM   2136  CG  PRO   131      59.341  59.493  62.366  1.00  0.00           C  
ATOM   2137  HG2 PRO   131      59.934  59.406  63.276  1.00  0.00           H  
ATOM   2138  HG3 PRO   131      58.644  60.331  62.360  1.00  0.00           H  
ATOM   2139  CB  PRO   131      60.284  59.714  61.227  1.00  0.00           C  
ATOM   2140  HB2 PRO   131      61.339  59.494  61.394  1.00  0.00           H  
ATOM   2141  HB3 PRO   131      60.108  60.755  60.959  1.00  0.00           H  
ATOM   2142  CA  PRO   131      59.723  58.835  60.085  1.00  0.00           C  
ATOM   2143  HA  PRO   131      59.170  59.514  59.436  1.00  0.00           H  
ATOM   2144  C   PRO   131      60.817  58.159  59.226  1.00  0.00           C  
ATOM   2145  O   PRO   131      61.423  58.851  58.452  1.00  0.00           O  
ATOM   2146  N   ASP   132      61.009  56.827  59.411  1.00  0.00           N  
ATOM   2147  H   ASP   132      60.495  56.376  60.155  1.00  0.00           H  
ATOM   2148  CA  ASP   132      62.045  56.089  58.633  1.00  0.00           C  
ATOM   2149  HA  ASP   132      62.540  56.839  58.016  1.00  0.00           H  
ATOM   2150  CB  ASP   132      63.039  55.477  59.672  1.00  0.00           C  
ATOM   2151  HB2 ASP   132      63.869  54.980  59.169  1.00  0.00           H  
ATOM   2152  HB3 ASP   132      63.442  56.246  60.332  1.00  0.00           H  
ATOM   2153  CG  ASP   132      62.380  54.496  60.633  1.00  0.00           C  
ATOM   2154  OD1 ASP   132      63.188  53.836  61.388  1.00  0.00           O  
ATOM   2155  OD2 ASP   132      61.153  54.381  60.835  1.00  0.00           O  
ATOM   2156  C   ASP   132      61.499  55.094  57.639  1.00  0.00           C  
ATOM   2157  O   ASP   132      62.281  54.375  57.005  1.00  0.00           O  
ATOM   2158  N   ASN   133      60.178  55.205  57.328  1.00  0.00           N  
ATOM   2159  H   ASN   133      59.633  55.836  57.898  1.00  0.00           H  
ATOM   2160  CA  ASN   133      59.528  54.576  56.205  1.00  0.00           C  
ATOM   2161  HA  ASN   133      59.939  53.570  56.291  1.00  0.00           H  
ATOM   2162  CB  ASN   133      57.997  54.418  56.436  1.00  0.00           C  
ATOM   2163  HB2 ASN   133      57.726  55.333  56.962  1.00  0.00           H  
ATOM   2164  HB3 ASN   133      57.526  54.301  55.460  1.00  0.00           H  
ATOM   2165  CG  ASN   133      57.665  53.234  57.268  1.00  0.00           C  
ATOM   2166  OD1 ASN   133      57.755  53.250  58.468  1.00  0.00           O  
ATOM   2167  ND2 ASN   133      57.168  52.132  56.658  1.00  0.00           N  
ATOM   2168 HD21 ASN   133      56.849  51.438  57.318  1.00  0.00           H  
ATOM   2169 HD22 ASN   133      57.080  52.107  55.652  1.00  0.00           H  
ATOM   2170  C   ASN   133      59.905  55.214  54.839  1.00  0.00           C  
ATOM   2171  O   ASN   133      59.733  54.571  53.762  1.00  0.00           O  
ATOM   2172  N   PHE   134      60.388  56.476  54.915  1.00  0.00           N  
ATOM   2173  H   PHE   134      60.649  56.761  55.849  1.00  0.00           H  
ATOM   2174  CA  PHE   134      60.859  57.280  53.778  1.00  0.00           C  
ATOM   2175  HA  PHE   134      60.431  56.816  52.889  1.00  0.00           H  
ATOM   2176  CB  PHE   134      60.208  58.601  53.848  1.00  0.00           C  
ATOM   2177  HB2 PHE   134      60.685  59.213  54.614  1.00  0.00           H  
ATOM   2178  HB3 PHE   134      60.531  59.104  52.937  1.00  0.00           H  
ATOM   2179  CG  PHE   134      58.730  58.651  53.975  1.00  0.00           C  
ATOM   2180  CD1 PHE   134      57.859  58.564  52.820  1.00  0.00           C  
ATOM   2181  HD1 PHE   134      58.184  58.419  51.800  1.00  0.00           H  
ATOM   2182  CE1 PHE   134      56.425  58.660  53.047  1.00  0.00           C  
ATOM   2183  HE1 PHE   134      55.867  58.669  52.122  1.00  0.00           H  
ATOM   2184  CZ  PHE   134      55.825  58.835  54.260  1.00  0.00           C  
ATOM   2185  HZ  PHE   134      54.768  58.911  54.464  1.00  0.00           H  
ATOM   2186  CE2 PHE   134      56.713  58.959  55.371  1.00  0.00           C  
ATOM   2187  HE2 PHE   134      56.416  59.166  56.389  1.00  0.00           H  
ATOM   2188  CD2 PHE   134      58.074  58.723  55.257  1.00  0.00           C  
ATOM   2189  HD2 PHE   134      58.667  58.611  56.153  1.00  0.00           H  
ATOM   2190  C   PHE   134      62.334  57.312  53.589  1.00  0.00           C  
ATOM   2191  O   PHE   134      63.082  57.686  54.538  1.00  0.00           O  
ATOM   2192  N   LEU   135      62.736  56.988  52.355  1.00  0.00           N  
ATOM   2193  H   LEU   135      62.031  56.829  51.650  1.00  0.00           H  
ATOM   2194  CA  LEU   135      64.153  56.824  51.979  1.00  0.00           C  
ATOM   2195  HA  LEU   135      64.854  57.140  52.751  1.00  0.00           H  
ATOM   2196  CB  LEU   135      64.413  55.363  51.571  1.00  0.00           C  
ATOM   2197  HB2 LEU   135      63.561  54.890  51.083  1.00  0.00           H  
ATOM   2198  HB3 LEU   135      65.260  55.270  50.892  1.00  0.00           H  
ATOM   2199  CG  LEU   135      64.900  54.375  52.770  1.00  0.00           C  
ATOM   2200  HG  LEU   135      65.840  54.740  53.183  1.00  0.00           H  
ATOM   2201  CD1 LEU   135      63.847  54.325  53.804  1.00  0.00           C  
ATOM   2202 HD11 LEU   135      63.866  53.459  54.466  1.00  0.00           H  
ATOM   2203 HD12 LEU   135      63.842  55.196  54.460  1.00  0.00           H  
ATOM   2204 HD13 LEU   135      62.879  54.314  53.304  1.00  0.00           H  
ATOM   2205  CD2 LEU   135      65.032  52.931  52.200  1.00  0.00           C  
ATOM   2206 HD21 LEU   135      65.790  52.951  51.416  1.00  0.00           H  
ATOM   2207 HD22 LEU   135      65.194  52.249  53.035  1.00  0.00           H  
ATOM   2208 HD23 LEU   135      64.064  52.762  51.729  1.00  0.00           H  
ATOM   2209  C   LEU   135      64.322  57.668  50.755  1.00  0.00           C  
ATOM   2210  O   LEU   135      63.477  57.824  49.868  1.00  0.00           O  
ATOM   2211  N   MET   136      65.596  58.100  50.576  1.00  0.00           N  
ATOM   2212  H   MET   136      66.410  57.848  51.118  1.00  0.00           H  
ATOM   2213  CA  MET   136      65.815  58.715  49.299  1.00  0.00           C  
ATOM   2214  HA  MET   136      64.927  59.220  48.918  1.00  0.00           H  
ATOM   2215  CB  MET   136      66.963  59.693  49.407  1.00  0.00           C  
ATOM   2216  HB2 MET   136      67.950  59.373  49.741  1.00  0.00           H  
ATOM   2217  HB3 MET   136      66.972  60.083  48.390  1.00  0.00           H  
ATOM   2218  CG  MET   136      66.592  60.864  50.313  1.00  0.00           C  
ATOM   2219  HG2 MET   136      66.643  60.465  51.326  1.00  0.00           H  
ATOM   2220  HG3 MET   136      67.423  61.567  50.361  1.00  0.00           H  
ATOM   2221  SD  MET   136      65.022  61.713  50.032  1.00  0.00           S  
ATOM   2222  CE  MET   136      65.432  62.836  48.612  1.00  0.00           C  
ATOM   2223  HE1 MET   136      66.163  63.604  48.864  1.00  0.00           H  
ATOM   2224  HE2 MET   136      65.671  62.209  47.753  1.00  0.00           H  
ATOM   2225  HE3 MET   136      64.568  63.487  48.481  1.00  0.00           H  
ATOM   2226  C   MET   136      66.205  57.658  48.240  1.00  0.00           C  
ATOM   2227  O   MET   136      66.525  56.525  48.574  1.00  0.00           O  
ATOM   2228  N   GLY   137      66.109  57.929  46.919  1.00  0.00           N  
ATOM   2229  H   GLY   137      65.609  58.767  46.660  1.00  0.00           H  
ATOM   2230  CA  GLY   137      66.699  57.146  45.895  1.00  0.00           C  
ATOM   2231  HA2 GLY   137      66.342  56.117  45.872  1.00  0.00           H  
ATOM   2232  HA3 GLY   137      66.336  57.588  44.966  1.00  0.00           H  
ATOM   2233  C   GLY   137      68.258  57.290  45.789  1.00  0.00           C  
ATOM   2234  O   GLY   137      68.927  58.068  46.575  1.00  0.00           O  
ATOM   2235  N   ILE   138      68.816  56.571  44.797  1.00  0.00           N  
ATOM   2236  H   ILE   138      68.264  55.949  44.223  1.00  0.00           H  
ATOM   2237  CA  ILE   138      70.258  56.603  44.472  1.00  0.00           C  
ATOM   2238  HA  ILE   138      70.740  57.516  44.823  1.00  0.00           H  
ATOM   2239  CB  ILE   138      71.031  55.436  45.063  1.00  0.00           C  
ATOM   2240  HB  ILE   138      72.085  55.448  44.783  1.00  0.00           H  
ATOM   2241  CG2 ILE   138      71.020  55.606  46.634  1.00  0.00           C  
ATOM   2242 HG21 ILE   138      71.882  55.087  47.054  1.00  0.00           H  
ATOM   2243 HG22 ILE   138      71.184  56.664  46.842  1.00  0.00           H  
ATOM   2244 HG23 ILE   138      70.124  55.109  47.007  1.00  0.00           H  
ATOM   2245  CG1 ILE   138      70.467  54.105  44.668  1.00  0.00           C  
ATOM   2246 HG12 ILE   138      69.443  54.046  45.037  1.00  0.00           H  
ATOM   2247 HG13 ILE   138      70.279  54.047  43.596  1.00  0.00           H  
ATOM   2248  CD1 ILE   138      71.196  52.833  45.174  1.00  0.00           C  
ATOM   2249 HD11 ILE   138      72.255  53.001  44.975  1.00  0.00           H  
ATOM   2250 HD12 ILE   138      70.834  52.910  46.199  1.00  0.00           H  
ATOM   2251 HD13 ILE   138      70.816  51.925  44.706  1.00  0.00           H  
ATOM   2252  C   ILE   138      70.509  56.513  42.894  1.00  0.00           C  
ATOM   2253  O   ILE   138      69.730  56.111  42.109  1.00  0.00           O  
ATOM   2254  N   GLY   139      71.656  57.084  42.435  1.00  0.00           N  
ATOM   2255  H   GLY   139      72.278  57.503  43.112  1.00  0.00           H  
ATOM   2256  CA  GLY   139      72.024  57.330  41.008  1.00  0.00           C  
ATOM   2257  HA2 GLY   139      73.091  57.553  41.023  1.00  0.00           H  
ATOM   2258  HA3 GLY   139      71.744  56.418  40.482  1.00  0.00           H  
ATOM   2259  C   GLY   139      71.304  58.560  40.391  1.00  0.00           C  
ATOM   2260  O   GLY   139      71.306  59.660  40.910  1.00  0.00           O  
ATOM   2261  N   ARG   140      70.598  58.355  39.300  1.00  0.00           N  
ATOM   2262  H   ARG   140      70.523  57.395  38.995  1.00  0.00           H  
ATOM   2263  CA  ARG   140      69.747  59.369  38.578  1.00  0.00           C  
ATOM   2264  HA  ARG   140      70.246  60.339  38.580  1.00  0.00           H  
ATOM   2265  CB  ARG   140      69.566  58.955  37.129  1.00  0.00           C  
ATOM   2266  HB2 ARG   140      69.010  59.717  36.583  1.00  0.00           H  
ATOM   2267  HB3 ARG   140      70.590  59.057  36.769  1.00  0.00           H  
ATOM   2268  CG  ARG   140      68.868  57.602  36.871  1.00  0.00           C  
ATOM   2269  HG2 ARG   140      69.411  56.741  37.261  1.00  0.00           H  
ATOM   2270  HG3 ARG   140      67.892  57.722  37.342  1.00  0.00           H  
ATOM   2271  CD  ARG   140      68.634  57.348  35.364  1.00  0.00           C  
ATOM   2272  HD2 ARG   140      67.991  58.175  35.062  1.00  0.00           H  
ATOM   2273  HD3 ARG   140      69.580  57.332  34.823  1.00  0.00           H  
ATOM   2274  NE  ARG   140      68.009  56.026  35.128  1.00  0.00           N  
ATOM   2275  HE  ARG   140      68.440  55.205  35.529  1.00  0.00           H  
ATOM   2276  CZ  ARG   140      67.122  55.816  34.225  1.00  0.00           C  
ATOM   2277  NH1 ARG   140      66.595  56.738  33.511  1.00  0.00           N  
ATOM   2278 HH11 ARG   140      66.955  57.677  33.606  1.00  0.00           H  
ATOM   2279 HH12 ARG   140      65.772  56.598  32.943  1.00  0.00           H  
ATOM   2280  NH2 ARG   140      66.711  54.631  33.905  1.00  0.00           N  
ATOM   2281 HH21 ARG   140      67.170  53.854  34.360  1.00  0.00           H  
ATOM   2282 HH22 ARG   140      66.037  54.569  33.157  1.00  0.00           H  
ATOM   2283  C   ARG   140      68.377  59.643  39.316  1.00  0.00           C  
ATOM   2284  O   ARG   140      67.443  60.135  38.700  1.00  0.00           O  
ATOM   2285  N   HIE   141      68.294  59.288  40.618  1.00  0.00           N  
ATOM   2286  H   HIE   141      68.975  58.646  40.999  1.00  0.00           H  
ATOM   2287  CA  HIE   141      67.146  59.318  41.544  1.00  0.00           C  
ATOM   2288  HA  HIE   141      66.348  59.918  41.105  1.00  0.00           H  
ATOM   2289  CB  HIE   141      66.563  57.943  41.838  1.00  0.00           C  
ATOM   2290  HB2 HIE   141      67.321  57.355  42.356  1.00  0.00           H  
ATOM   2291  HB3 HIE   141      65.673  58.105  42.445  1.00  0.00           H  
ATOM   2292  CG  HIE   141      66.108  57.266  40.555  1.00  0.00           C  
ATOM   2293  ND1 HIE   141      65.142  57.704  39.806  1.00  0.00           N  
ATOM   2294  CE1 HIE   141      64.849  56.766  38.939  1.00  0.00           C  
ATOM   2295  HE1 HIE   141      64.094  56.826  38.169  1.00  0.00           H  
ATOM   2296  NE2 HIE   141      65.798  55.791  39.030  1.00  0.00           N  
ATOM   2297  HE2 HIE   141      65.934  55.023  38.388  1.00  0.00           H  
ATOM   2298  CD2 HIE   141      66.602  56.051  40.119  1.00  0.00           C  
ATOM   2299  HD2 HIE   141      67.426  55.487  40.530  1.00  0.00           H  
ATOM   2300  C   HIE   141      67.385  60.148  42.800  1.00  0.00           C  
ATOM   2301  O   HIE   141      66.462  60.264  43.600  1.00  0.00           O  
ATOM   2302  N   CYS   142      68.579  60.680  43.020  1.00  0.00           N  
ATOM   2303  H   CYS   142      69.361  60.559  42.392  1.00  0.00           H  
ATOM   2304  CA  CYS   142      68.851  61.413  44.293  1.00  0.00           C  
ATOM   2305  HA  CYS   142      68.832  60.656  45.076  1.00  0.00           H  
ATOM   2306  CB  CYS   142      70.294  61.939  44.236  1.00  0.00           C  
ATOM   2307  HB2 CYS   142      70.429  62.660  43.431  1.00  0.00           H  
ATOM   2308  HB3 CYS   142      70.504  62.498  45.148  1.00  0.00           H  
ATOM   2309  SG  CYS   142      71.546  60.606  44.187  1.00  0.00           S  
ATOM   2310  HG  CYS   142      72.488  61.323  44.805  1.00  0.00           H  
ATOM   2311  C   CYS   142      68.024  62.680  44.696  1.00  0.00           C  
ATOM   2312  O   CYS   142      67.925  63.187  45.839  1.00  0.00           O  
ATOM   2313  N   ASN   143      67.181  63.171  43.777  1.00  0.00           N  
ATOM   2314  H   ASN   143      67.477  62.780  42.894  1.00  0.00           H  
ATOM   2315  CA  ASN   143      66.125  64.147  43.860  1.00  0.00           C  
ATOM   2316  HA  ASN   143      66.323  64.924  44.598  1.00  0.00           H  
ATOM   2317  CB  ASN   143      65.930  64.930  42.591  1.00  0.00           C  
ATOM   2318  HB2 ASN   143      65.596  64.248  41.809  1.00  0.00           H  
ATOM   2319  HB3 ASN   143      65.117  65.654  42.651  1.00  0.00           H  
ATOM   2320  CG  ASN   143      67.098  65.715  42.071  1.00  0.00           C  
ATOM   2321  OD1 ASN   143      68.217  65.850  42.610  1.00  0.00           O  
ATOM   2322  ND2 ASN   143      66.873  66.230  40.888  1.00  0.00           N  
ATOM   2323 HD21 ASN   143      67.480  66.943  40.510  1.00  0.00           H  
ATOM   2324 HD22 ASN   143      65.946  66.059  40.525  1.00  0.00           H  
ATOM   2325  C   ASN   143      64.800  63.639  44.400  1.00  0.00           C  
ATOM   2326  O   ASN   143      63.879  64.473  44.488  1.00  0.00           O  
ATOM   2327  N   LYS   144      64.691  62.311  44.673  1.00  0.00           N  
ATOM   2328  H   LYS   144      65.513  61.736  44.551  1.00  0.00           H  
ATOM   2329  CA  LYS   144      63.460  61.596  44.736  1.00  0.00           C  
ATOM   2330  HA  LYS   144      62.561  62.212  44.696  1.00  0.00           H  
ATOM   2331  CB  LYS   144      63.242  60.636  43.582  1.00  0.00           C  
ATOM   2332  HB2 LYS   144      64.004  59.857  43.573  1.00  0.00           H  
ATOM   2333  HB3 LYS   144      62.243  60.256  43.795  1.00  0.00           H  
ATOM   2334  CG  LYS   144      63.354  61.430  42.288  1.00  0.00           C  
ATOM   2335  HG2 LYS   144      62.782  62.349  42.411  1.00  0.00           H  
ATOM   2336  HG3 LYS   144      64.395  61.702  42.113  1.00  0.00           H  
ATOM   2337  CD  LYS   144      62.867  60.419  41.194  1.00  0.00           C  
ATOM   2338  HD2 LYS   144      63.465  59.522  41.358  1.00  0.00           H  
ATOM   2339  HD3 LYS   144      61.785  60.300  41.250  1.00  0.00           H  
ATOM   2340  CE  LYS   144      63.406  61.118  39.965  1.00  0.00           C  
ATOM   2341  HE2 LYS   144      62.799  61.945  39.597  1.00  0.00           H  
ATOM   2342  HE3 LYS   144      64.419  61.417  40.234  1.00  0.00           H  
ATOM   2343  NZ  LYS   144      63.548  60.065  38.890  1.00  0.00           N  
ATOM   2344  HZ1 LYS   144      63.744  59.188  39.349  1.00  0.00           H  
ATOM   2345  HZ2 LYS   144      62.753  59.970  38.274  1.00  0.00           H  
ATOM   2346  HZ3 LYS   144      64.278  60.385  38.270  1.00  0.00           H  
ATOM   2347  C   LYS   144      63.306  60.872  45.994  1.00  0.00           C  
ATOM   2348  O   LYS   144      64.136  60.013  46.193  1.00  0.00           O  
ATOM   2349  N   LEU   145      62.274  61.157  46.835  1.00  0.00           N  
ATOM   2350  H   LEU   145      61.698  61.913  46.495  1.00  0.00           H  
ATOM   2351  CA  LEU   145      61.941  60.367  47.998  1.00  0.00           C  
ATOM   2352  HA  LEU   145      62.889  59.974  48.366  1.00  0.00           H  
ATOM   2353  CB  LEU   145      61.499  61.323  49.080  1.00  0.00           C  
ATOM   2354  HB2 LEU   145      62.324  61.956  49.405  1.00  0.00           H  
ATOM   2355  HB3 LEU   145      60.832  62.015  48.566  1.00  0.00           H  
ATOM   2356  CG  LEU   145      60.772  60.735  50.244  1.00  0.00           C  
ATOM   2357  HG  LEU   145      61.086  59.710  50.443  1.00  0.00           H  
ATOM   2358  CD1 LEU   145      60.978  61.643  51.433  1.00  0.00           C  
ATOM   2359 HD11 LEU   145      60.783  62.689  51.198  1.00  0.00           H  
ATOM   2360 HD12 LEU   145      60.426  61.401  52.341  1.00  0.00           H  
ATOM   2361 HD13 LEU   145      62.041  61.680  51.669  1.00  0.00           H  
ATOM   2362  CD2 LEU   145      59.189  60.693  50.054  1.00  0.00           C  
ATOM   2363 HD21 LEU   145      58.678  61.648  49.929  1.00  0.00           H  
ATOM   2364 HD22 LEU   145      58.916  60.044  49.221  1.00  0.00           H  
ATOM   2365 HD23 LEU   145      58.788  60.263  50.972  1.00  0.00           H  
ATOM   2366  C   LEU   145      61.000  59.155  47.607  1.00  0.00           C  
ATOM   2367  O   LEU   145      60.065  59.336  46.826  1.00  0.00           O  
ATOM   2368  N   PHE   146      61.253  58.012  48.248  1.00  0.00           N  
ATOM   2369  H   PHE   146      62.061  58.012  48.853  1.00  0.00           H  
ATOM   2370  CA  PHE   146      60.530  56.744  48.088  1.00  0.00           C  
ATOM   2371  HA  PHE   146      59.728  56.875  47.361  1.00  0.00           H  
ATOM   2372  CB  PHE   146      61.576  55.656  47.625  1.00  0.00           C  
ATOM   2373  HB2 PHE   146      62.467  55.752  48.246  1.00  0.00           H  
ATOM   2374  HB3 PHE   146      61.288  54.713  48.091  1.00  0.00           H  
ATOM   2375  CG  PHE   146      61.985  55.555  46.211  1.00  0.00           C  
ATOM   2376  CD1 PHE   146      62.725  56.555  45.580  1.00  0.00           C  
ATOM   2377  HD1 PHE   146      63.081  57.330  46.242  1.00  0.00           H  
ATOM   2378  CE1 PHE   146      63.175  56.400  44.245  1.00  0.00           C  
ATOM   2379  HE1 PHE   146      63.943  57.067  43.882  1.00  0.00           H  
ATOM   2380  CZ  PHE   146      62.671  55.314  43.500  1.00  0.00           C  
ATOM   2381  HZ  PHE   146      62.906  55.317  42.446  1.00  0.00           H  
ATOM   2382  CE2 PHE   146      61.824  54.319  44.139  1.00  0.00           C  
ATOM   2383  HE2 PHE   146      61.489  53.432  43.622  1.00  0.00           H  
ATOM   2384  CD2 PHE   146      61.464  54.496  45.479  1.00  0.00           C  
ATOM   2385  HD2 PHE   146      60.961  53.667  45.955  1.00  0.00           H  
ATOM   2386  C   PHE   146      59.788  56.366  49.431  1.00  0.00           C  
ATOM   2387  O   PHE   146      60.123  56.930  50.517  1.00  0.00           O  
ATOM   2388  N   LEU   147      58.896  55.343  49.359  1.00  0.00           N  
ATOM   2389  H   LEU   147      58.796  54.894  48.460  1.00  0.00           H  
ATOM   2390  CA  LEU   147      58.229  54.811  50.607  1.00  0.00           C  
ATOM   2391  HA  LEU   147      58.765  55.095  51.513  1.00  0.00           H  
ATOM   2392  CB  LEU   147      56.774  55.376  50.707  1.00  0.00           C  
ATOM   2393  HB2 LEU   147      56.870  56.414  51.027  1.00  0.00           H  
ATOM   2394  HB3 LEU   147      56.468  55.195  49.677  1.00  0.00           H  
ATOM   2395  CG  LEU   147      55.787  54.665  51.725  1.00  0.00           C  
ATOM   2396  HG  LEU   147      55.665  53.631  51.405  1.00  0.00           H  
ATOM   2397  CD1 LEU   147      56.165  54.860  53.207  1.00  0.00           C  
ATOM   2398 HD11 LEU   147      56.642  53.929  53.514  1.00  0.00           H  
ATOM   2399 HD12 LEU   147      56.961  55.583  53.382  1.00  0.00           H  
ATOM   2400 HD13 LEU   147      55.256  55.038  53.781  1.00  0.00           H  
ATOM   2401  CD2 LEU   147      54.439  55.417  51.497  1.00  0.00           C  
ATOM   2402 HD21 LEU   147      53.662  54.933  52.089  1.00  0.00           H  
ATOM   2403 HD22 LEU   147      54.500  56.444  51.856  1.00  0.00           H  
ATOM   2404 HD23 LEU   147      54.177  55.432  50.440  1.00  0.00           H  
ATOM   2405  C   LEU   147      58.274  53.291  50.731  1.00  0.00           C  
ATOM   2406  O   LEU   147      57.959  52.610  49.748  1.00  0.00           O  
ATOM   2407  N   ILE   148      58.464  52.696  51.903  1.00  0.00           N  
ATOM   2408  H   ILE   148      58.538  53.284  52.721  1.00  0.00           H  
ATOM   2409  CA  ILE   148      58.646  51.193  52.127  1.00  0.00           C  
ATOM   2410  HA  ILE   148      58.120  50.733  51.290  1.00  0.00           H  
ATOM   2411  CB  ILE   148      60.090  50.602  51.903  1.00  0.00           C  
ATOM   2412  HB  ILE   148      60.155  49.544  52.155  1.00  0.00           H  
ATOM   2413  CG2 ILE   148      60.568  50.662  50.430  1.00  0.00           C  
ATOM   2414 HG21 ILE   148      60.544  51.709  50.128  1.00  0.00           H  
ATOM   2415 HG22 ILE   148      61.568  50.242  50.320  1.00  0.00           H  
ATOM   2416 HG23 ILE   148      59.902  50.123  49.757  1.00  0.00           H  
ATOM   2417  CG1 ILE   148      61.153  51.279  52.799  1.00  0.00           C  
ATOM   2418 HG12 ILE   148      62.118  50.836  52.554  1.00  0.00           H  
ATOM   2419 HG13 ILE   148      61.261  52.352  52.642  1.00  0.00           H  
ATOM   2420  CD1 ILE   148      60.846  50.998  54.275  1.00  0.00           C  
ATOM   2421 HD11 ILE   148      59.955  51.556  54.563  1.00  0.00           H  
ATOM   2422 HD12 ILE   148      60.713  49.943  54.515  1.00  0.00           H  
ATOM   2423 HD13 ILE   148      61.678  51.400  54.853  1.00  0.00           H  
ATOM   2424  C   ILE   148      57.830  50.660  53.316  1.00  0.00           C  
ATOM   2425  O   ILE   148      57.078  51.358  53.997  1.00  0.00           O  
ATOM   2426  N   ASP   149      58.059  49.379  53.633  1.00  0.00           N  
ATOM   2427  H   ASP   149      58.702  48.831  53.080  1.00  0.00           H  
ATOM   2428  CA  ASP   149      57.523  48.662  54.820  1.00  0.00           C  
ATOM   2429  HA  ASP   149      57.719  47.605  54.645  1.00  0.00           H  
ATOM   2430  CB  ASP   149      58.350  48.963  56.160  1.00  0.00           C  
ATOM   2431  HB2 ASP   149      58.464  50.034  56.328  1.00  0.00           H  
ATOM   2432  HB3 ASP   149      57.766  48.521  56.967  1.00  0.00           H  
ATOM   2433  CG  ASP   149      59.667  48.234  56.152  1.00  0.00           C  
ATOM   2434  OD1 ASP   149      60.539  48.672  56.983  1.00  0.00           O  
ATOM   2435  OD2 ASP   149      59.881  47.260  55.419  1.00  0.00           O  
ATOM   2436  C   ASP   149      55.996  48.748  55.016  1.00  0.00           C  
ATOM   2437  O   ASP   149      55.524  49.333  55.972  1.00  0.00           O  
ATOM   2438  N   PHE   150      55.346  48.010  54.134  1.00  0.00           N  
ATOM   2439  H   PHE   150      55.884  47.386  53.550  1.00  0.00           H  
ATOM   2440  CA  PHE   150      53.834  48.005  53.950  1.00  0.00           C  
ATOM   2441  HA  PHE   150      53.526  48.913  54.469  1.00  0.00           H  
ATOM   2442  CB  PHE   150      53.510  48.092  52.447  1.00  0.00           C  
ATOM   2443  HB2 PHE   150      54.122  47.412  51.855  1.00  0.00           H  
ATOM   2444  HB3 PHE   150      52.467  47.807  52.314  1.00  0.00           H  
ATOM   2445  CG  PHE   150      53.551  49.386  51.745  1.00  0.00           C  
ATOM   2446  CD1 PHE   150      54.753  49.759  51.130  1.00  0.00           C  
ATOM   2447  HD1 PHE   150      55.648  49.161  51.222  1.00  0.00           H  
ATOM   2448  CE1 PHE   150      54.788  50.950  50.330  1.00  0.00           C  
ATOM   2449  HE1 PHE   150      55.708  51.130  49.794  1.00  0.00           H  
ATOM   2450  CZ  PHE   150      53.703  51.830  50.286  1.00  0.00           C  
ATOM   2451  HZ  PHE   150      53.824  52.814  49.857  1.00  0.00           H  
ATOM   2452  CE2 PHE   150      52.507  51.437  50.928  1.00  0.00           C  
ATOM   2453  HE2 PHE   150      51.749  52.189  50.771  1.00  0.00           H  
ATOM   2454  CD2 PHE   150      52.392  50.238  51.662  1.00  0.00           C  
ATOM   2455  HD2 PHE   150      51.479  50.033  52.202  1.00  0.00           H  
ATOM   2456  C   PHE   150      53.171  46.747  54.639  1.00  0.00           C  
ATOM   2457  O   PHE   150      52.047  46.403  54.330  1.00  0.00           O  
ATOM   2458  N   GLY   151      53.751  46.046  55.615  1.00  0.00           N  
ATOM   2459  H   GLY   151      54.630  46.407  55.959  1.00  0.00           H  
ATOM   2460  CA  GLY   151      53.179  44.755  56.040  1.00  0.00           C  
ATOM   2461  HA2 GLY   151      53.026  44.173  55.131  1.00  0.00           H  
ATOM   2462  HA3 GLY   151      53.946  44.226  56.604  1.00  0.00           H  
ATOM   2463  C   GLY   151      51.925  44.771  56.829  1.00  0.00           C  
ATOM   2464  O   GLY   151      51.382  43.764  57.222  1.00  0.00           O  
ATOM   2465  N   LEU   152      51.420  46.002  57.073  1.00  0.00           N  
ATOM   2466  H   LEU   152      51.894  46.811  56.699  1.00  0.00           H  
ATOM   2467  CA  LEU   152      50.178  46.280  57.792  1.00  0.00           C  
ATOM   2468  HA  LEU   152      49.660  45.346  58.005  1.00  0.00           H  
ATOM   2469  CB  LEU   152      50.633  46.910  59.146  1.00  0.00           C  
ATOM   2470  HB2 LEU   152      51.533  46.528  59.628  1.00  0.00           H  
ATOM   2471  HB3 LEU   152      50.826  47.962  58.933  1.00  0.00           H  
ATOM   2472  CG  LEU   152      49.549  47.072  60.232  1.00  0.00           C  
ATOM   2473  HG  LEU   152      48.653  47.606  59.916  1.00  0.00           H  
ATOM   2474  CD1 LEU   152      49.004  45.630  60.574  1.00  0.00           C  
ATOM   2475 HD11 LEU   152      49.833  44.939  60.727  1.00  0.00           H  
ATOM   2476 HD12 LEU   152      48.336  45.589  61.434  1.00  0.00           H  
ATOM   2477 HD13 LEU   152      48.472  45.183  59.733  1.00  0.00           H  
ATOM   2478  CD2 LEU   152      49.997  47.646  61.576  1.00  0.00           C  
ATOM   2479 HD21 LEU   152      49.854  48.727  61.567  1.00  0.00           H  
ATOM   2480 HD22 LEU   152      49.254  47.433  62.344  1.00  0.00           H  
ATOM   2481 HD23 LEU   152      50.890  47.297  62.093  1.00  0.00           H  
ATOM   2482  C   LEU   152      49.191  47.148  56.980  1.00  0.00           C  
ATOM   2483  O   LEU   152      48.081  47.459  57.432  1.00  0.00           O  
ATOM   2484  N   ALA   153      49.547  47.390  55.714  1.00  0.00           N  
ATOM   2485  H   ALA   153      50.405  46.976  55.377  1.00  0.00           H  
ATOM   2486  CA  ALA   153      48.676  48.085  54.753  1.00  0.00           C  
ATOM   2487  HA  ALA   153      48.388  49.034  55.205  1.00  0.00           H  
ATOM   2488  CB  ALA   153      49.417  48.356  53.541  1.00  0.00           C  
ATOM   2489  HB1 ALA   153      50.219  49.074  53.717  1.00  0.00           H  
ATOM   2490  HB2 ALA   153      49.739  47.390  53.153  1.00  0.00           H  
ATOM   2491  HB3 ALA   153      48.678  48.669  52.803  1.00  0.00           H  
ATOM   2492  C   ALA   153      47.391  47.307  54.569  1.00  0.00           C  
ATOM   2493  O   ALA   153      47.449  46.117  54.589  1.00  0.00           O  
ATOM   2494  N   LYS   154      46.267  47.964  54.215  1.00  0.00           N  
ATOM   2495  H   LYS   154      46.398  48.928  53.944  1.00  0.00           H  
ATOM   2496  CA  LYS   154      44.947  47.400  54.187  1.00  0.00           C  
ATOM   2497  HA  LYS   154      45.088  46.393  53.794  1.00  0.00           H  
ATOM   2498  CB  LYS   154      44.392  47.190  55.668  1.00  0.00           C  
ATOM   2499  HB2 LYS   154      45.258  47.217  56.329  1.00  0.00           H  
ATOM   2500  HB3 LYS   154      43.670  47.935  56.001  1.00  0.00           H  
ATOM   2501  CG  LYS   154      43.649  45.843  55.760  1.00  0.00           C  
ATOM   2502  HG2 LYS   154      42.838  45.694  55.047  1.00  0.00           H  
ATOM   2503  HG3 LYS   154      44.367  45.059  55.518  1.00  0.00           H  
ATOM   2504  CD  LYS   154      43.091  45.479  57.118  1.00  0.00           C  
ATOM   2505  HD2 LYS   154      43.954  45.523  57.783  1.00  0.00           H  
ATOM   2506  HD3 LYS   154      42.296  46.177  57.379  1.00  0.00           H  
ATOM   2507  CE  LYS   154      42.607  44.008  57.062  1.00  0.00           C  
ATOM   2508  HE2 LYS   154      42.003  43.891  56.162  1.00  0.00           H  
ATOM   2509  HE3 LYS   154      43.494  43.442  56.781  1.00  0.00           H  
ATOM   2510  NZ  LYS   154      41.881  43.509  58.252  1.00  0.00           N  
ATOM   2511  HZ1 LYS   154      41.393  42.658  58.010  1.00  0.00           H  
ATOM   2512  HZ2 LYS   154      42.572  43.365  58.975  1.00  0.00           H  
ATOM   2513  HZ3 LYS   154      41.195  44.145  58.632  1.00  0.00           H  
ATOM   2514  C   LYS   154      43.951  48.116  53.354  1.00  0.00           C  
ATOM   2515  O   LYS   154      44.256  49.259  52.914  1.00  0.00           O  
ATOM   2516  N   LYS   155      42.813  47.475  53.085  1.00  0.00           N  
ATOM   2517  H   LYS   155      42.750  46.513  53.388  1.00  0.00           H  
ATOM   2518  CA  LYS   155      41.702  47.978  52.247  1.00  0.00           C  
ATOM   2519  HA  LYS   155      42.087  48.391  51.315  1.00  0.00           H  
ATOM   2520  CB  LYS   155      40.618  46.847  51.977  1.00  0.00           C  
ATOM   2521  HB2 LYS   155      39.823  47.182  51.312  1.00  0.00           H  
ATOM   2522  HB3 LYS   155      41.030  45.990  51.444  1.00  0.00           H  
ATOM   2523  CG  LYS   155      40.002  46.236  53.302  1.00  0.00           C  
ATOM   2524  HG2 LYS   155      40.835  45.956  53.947  1.00  0.00           H  
ATOM   2525  HG3 LYS   155      39.534  47.062  53.837  1.00  0.00           H  
ATOM   2526  CD  LYS   155      39.046  45.107  53.024  1.00  0.00           C  
ATOM   2527  HD2 LYS   155      38.321  45.362  52.251  1.00  0.00           H  
ATOM   2528  HD3 LYS   155      39.636  44.290  52.609  1.00  0.00           H  
ATOM   2529  CE  LYS   155      38.244  44.557  54.239  1.00  0.00           C  
ATOM   2530  HE2 LYS   155      39.016  44.342  54.978  1.00  0.00           H  
ATOM   2531  HE3 LYS   155      37.612  45.335  54.668  1.00  0.00           H  
ATOM   2532  NZ  LYS   155      37.325  43.371  53.968  1.00  0.00           N  
ATOM   2533  HZ1 LYS   155      36.504  43.535  53.403  1.00  0.00           H  
ATOM   2534  HZ2 LYS   155      37.729  42.507  53.634  1.00  0.00           H  
ATOM   2535  HZ3 LYS   155      36.926  43.089  54.852  1.00  0.00           H  
ATOM   2536  C   LYS   155      40.979  49.149  52.960  1.00  0.00           C  
ATOM   2537  O   LYS   155      40.968  49.142  54.198  1.00  0.00           O  
ATOM   2538  N   TYR   156      40.211  49.984  52.285  1.00  0.00           N  
ATOM   2539  H   TYR   156      40.252  49.955  51.276  1.00  0.00           H  
ATOM   2540  CA  TYR   156      39.256  50.990  52.757  1.00  0.00           C  
ATOM   2541  HA  TYR   156      38.853  50.751  53.741  1.00  0.00           H  
ATOM   2542  CB  TYR   156      40.081  52.279  53.068  1.00  0.00           C  
ATOM   2543  HB2 TYR   156      39.552  52.987  53.706  1.00  0.00           H  
ATOM   2544  HB3 TYR   156      40.986  51.958  53.584  1.00  0.00           H  
ATOM   2545  CG  TYR   156      40.433  53.063  51.784  1.00  0.00           C  
ATOM   2546  CD1 TYR   156      39.465  53.918  51.239  1.00  0.00           C  
ATOM   2547  HD1 TYR   156      38.458  54.007  51.619  1.00  0.00           H  
ATOM   2548  CE1 TYR   156      39.811  54.749  50.111  1.00  0.00           C  
ATOM   2549  HE1 TYR   156      39.048  55.373  49.671  1.00  0.00           H  
ATOM   2550  CZ  TYR   156      41.090  54.668  49.531  1.00  0.00           C  
ATOM   2551  OH  TYR   156      41.360  55.385  48.436  1.00  0.00           O  
ATOM   2552  HH  TYR   156      42.288  55.344  48.195  1.00  0.00           H  
ATOM   2553  CE2 TYR   156      42.029  53.834  50.072  1.00  0.00           C  
ATOM   2554  HE2 TYR   156      43.012  53.804  49.624  1.00  0.00           H  
ATOM   2555  CD2 TYR   156      41.727  53.033  51.214  1.00  0.00           C  
ATOM   2556  HD2 TYR   156      42.497  52.428  51.670  1.00  0.00           H  
ATOM   2557  C   TYR   156      38.026  51.302  51.946  1.00  0.00           C  
ATOM   2558  O   TYR   156      37.088  51.874  52.502  1.00  0.00           O  
ATOM   2559  N   ARG   157      38.045  51.066  50.632  1.00  0.00           N  
ATOM   2560  H   ARG   157      38.847  50.610  50.220  1.00  0.00           H  
ATOM   2561  CA  ARG   157      36.851  51.267  49.785  1.00  0.00           C  
ATOM   2562  HA  ARG   157      36.015  51.529  50.433  1.00  0.00           H  
ATOM   2563  CB  ARG   157      36.981  52.444  48.869  1.00  0.00           C  
ATOM   2564  HB2 ARG   157      36.046  52.577  48.324  1.00  0.00           H  
ATOM   2565  HB3 ARG   157      37.253  53.329  49.444  1.00  0.00           H  
ATOM   2566  CG  ARG   157      38.180  52.268  47.903  1.00  0.00           C  
ATOM   2567  HG2 ARG   157      39.104  52.400  48.467  1.00  0.00           H  
ATOM   2568  HG3 ARG   157      38.285  51.261  47.497  1.00  0.00           H  
ATOM   2569  CD  ARG   157      37.998  53.195  46.718  1.00  0.00           C  
ATOM   2570  HD2 ARG   157      38.745  52.828  46.014  1.00  0.00           H  
ATOM   2571  HD3 ARG   157      36.964  53.082  46.389  1.00  0.00           H  
ATOM   2572  NE  ARG   157      38.131  54.585  46.988  1.00  0.00           N  
ATOM   2573  HE  ARG   157      37.590  54.915  47.774  1.00  0.00           H  
ATOM   2574  CZ  ARG   157      38.831  55.466  46.392  1.00  0.00           C  
ATOM   2575  NH1 ARG   157      39.742  55.128  45.558  1.00  0.00           N  
ATOM   2576 HH11 ARG   157      40.022  54.159  45.497  1.00  0.00           H  
ATOM   2577 HH12 ARG   157      40.414  55.816  45.250  1.00  0.00           H  
ATOM   2578  NH2 ARG   157      38.684  56.698  46.689  1.00  0.00           N  
ATOM   2579 HH21 ARG   157      37.859  56.980  47.198  1.00  0.00           H  
ATOM   2580 HH22 ARG   157      39.271  57.395  46.253  1.00  0.00           H  
ATOM   2581  C   ARG   157      36.399  49.989  48.982  1.00  0.00           C  
ATOM   2582  O   ARG   157      37.190  49.081  48.613  1.00  0.00           O  
ATOM   2583  N   ASP   158      35.065  49.890  48.780  1.00  0.00           N  
ATOM   2584  H   ASP   158      34.477  50.669  49.040  1.00  0.00           H  
ATOM   2585  CA  ASP   158      34.458  48.787  48.018  1.00  0.00           C  
ATOM   2586  HA  ASP   158      34.780  47.860  48.493  1.00  0.00           H  
ATOM   2587  CB  ASP   158      32.952  48.956  48.192  1.00  0.00           C  
ATOM   2588  HB2 ASP   158      32.700  48.748  49.232  1.00  0.00           H  
ATOM   2589  HB3 ASP   158      32.694  49.979  47.920  1.00  0.00           H  
ATOM   2590  CG  ASP   158      32.186  47.991  47.287  1.00  0.00           C  
ATOM   2591  OD1 ASP   158      32.650  46.810  47.144  1.00  0.00           O  
ATOM   2592  OD2 ASP   158      31.090  48.352  46.925  1.00  0.00           O  
ATOM   2593  C   ASP   158      34.848  48.774  46.507  1.00  0.00           C  
ATOM   2594  O   ASP   158      34.748  49.826  45.883  1.00  0.00           O  
ATOM   2595  N   ASN   159      35.058  47.608  45.869  1.00  0.00           N  
ATOM   2596  H   ASN   159      34.951  46.883  46.563  1.00  0.00           H  
ATOM   2597  CA  ASN   159      35.436  47.257  44.449  1.00  0.00           C  
ATOM   2598  HA  ASN   159      36.335  47.832  44.228  1.00  0.00           H  
ATOM   2599  CB  ASN   159      35.838  45.840  44.204  1.00  0.00           C  
ATOM   2600  HB2 ASN   159      35.008  45.232  44.566  1.00  0.00           H  
ATOM   2601  HB3 ASN   159      35.832  45.764  43.117  1.00  0.00           H  
ATOM   2602  CG  ASN   159      37.218  45.368  44.717  1.00  0.00           C  
ATOM   2603  OD1 ASN   159      38.098  45.257  43.859  1.00  0.00           O  
ATOM   2604  ND2 ASN   159      37.402  45.160  46.015  1.00  0.00           N  
ATOM   2605 HD21 ASN   159      38.182  44.615  46.355  1.00  0.00           H  
ATOM   2606 HD22 ASN   159      36.637  45.279  46.664  1.00  0.00           H  
ATOM   2607  C   ASN   159      34.363  47.624  43.426  1.00  0.00           C  
ATOM   2608  O   ASN   159      34.664  48.194  42.385  1.00  0.00           O  
ATOM   2609  N   ARG   160      33.082  47.457  43.802  1.00  0.00           N  
ATOM   2610  H   ARG   160      32.891  47.037  44.701  1.00  0.00           H  
ATOM   2611  CA  ARG   160      31.862  47.648  42.958  1.00  0.00           C  
ATOM   2612  HA  ARG   160      32.083  47.426  41.914  1.00  0.00           H  
ATOM   2613  CB  ARG   160      30.824  46.590  43.437  1.00  0.00           C  
ATOM   2614  HB2 ARG   160      31.211  45.579  43.303  1.00  0.00           H  
ATOM   2615  HB3 ARG   160      30.524  46.693  44.479  1.00  0.00           H  
ATOM   2616  CG  ARG   160      29.598  46.449  42.620  1.00  0.00           C  
ATOM   2617  HG2 ARG   160      28.900  45.825  43.179  1.00  0.00           H  
ATOM   2618  HG3 ARG   160      29.128  47.423  42.478  1.00  0.00           H  
ATOM   2619  CD  ARG   160      29.758  45.864  41.194  1.00  0.00           C  
ATOM   2620  HD2 ARG   160      30.537  46.393  40.646  1.00  0.00           H  
ATOM   2621  HD3 ARG   160      29.970  44.795  41.216  1.00  0.00           H  
ATOM   2622  NE  ARG   160      28.463  45.974  40.499  1.00  0.00           N  
ATOM   2623  HE  ARG   160      27.682  45.486  40.915  1.00  0.00           H  
ATOM   2624  CZ  ARG   160      28.219  46.399  39.255  1.00  0.00           C  
ATOM   2625  NH1 ARG   160      29.218  46.833  38.514  1.00  0.00           N  
ATOM   2626 HH11 ARG   160      30.082  46.327  38.648  1.00  0.00           H  
ATOM   2627 HH12 ARG   160      29.046  47.258  37.614  1.00  0.00           H  
ATOM   2628  NH2 ARG   160      26.952  46.376  38.751  1.00  0.00           N  
ATOM   2629 HH21 ARG   160      26.160  46.194  39.351  1.00  0.00           H  
ATOM   2630 HH22 ARG   160      26.693  46.551  37.791  1.00  0.00           H  
ATOM   2631  C   ARG   160      31.351  49.034  42.992  1.00  0.00           C  
ATOM   2632  O   ARG   160      31.151  49.650  41.943  1.00  0.00           O  
ATOM   2633  N   THR   161      30.921  49.582  44.216  1.00  0.00           N  
ATOM   2634  H   THR   161      30.938  48.903  44.963  1.00  0.00           H  
ATOM   2635  CA  THR   161      30.296  50.960  44.400  1.00  0.00           C  
ATOM   2636  HA  THR   161      29.627  51.115  43.554  1.00  0.00           H  
ATOM   2637  CB  THR   161      29.269  50.948  45.555  1.00  0.00           C  
ATOM   2638  HB  THR   161      28.853  51.940  45.730  1.00  0.00           H  
ATOM   2639  CG2 THR   161      28.145  49.956  45.435  1.00  0.00           C  
ATOM   2640 HG21 THR   161      27.916  49.951  44.370  1.00  0.00           H  
ATOM   2641 HG22 THR   161      28.408  48.976  45.836  1.00  0.00           H  
ATOM   2642 HG23 THR   161      27.302  50.357  45.998  1.00  0.00           H  
ATOM   2643  OG1 THR   161      29.912  50.690  46.747  1.00  0.00           O  
ATOM   2644  HG1 THR   161      30.175  49.767  46.744  1.00  0.00           H  
ATOM   2645  C   THR   161      31.273  52.114  44.667  1.00  0.00           C  
ATOM   2646  O   THR   161      30.906  53.273  44.744  1.00  0.00           O  
ATOM   2647  N   ARG   162      32.631  51.842  44.847  1.00  0.00           N  
ATOM   2648  H   ARG   162      32.867  50.863  44.922  1.00  0.00           H  
ATOM   2649  CA  ARG   162      33.704  52.852  45.195  1.00  0.00           C  
ATOM   2650  HA  ARG   162      34.639  52.293  45.241  1.00  0.00           H  
ATOM   2651  CB  ARG   162      33.872  53.980  44.144  1.00  0.00           C  
ATOM   2652  HB2 ARG   162      33.056  54.691  44.274  1.00  0.00           H  
ATOM   2653  HB3 ARG   162      34.752  54.555  44.431  1.00  0.00           H  
ATOM   2654  CG  ARG   162      34.136  53.653  42.714  1.00  0.00           C  
ATOM   2655  HG2 ARG   162      33.242  53.151  42.343  1.00  0.00           H  
ATOM   2656  HG3 ARG   162      34.261  54.533  42.083  1.00  0.00           H  
ATOM   2657  CD  ARG   162      35.318  52.765  42.472  1.00  0.00           C  
ATOM   2658  HD2 ARG   162      36.163  53.249  42.960  1.00  0.00           H  
ATOM   2659  HD3 ARG   162      35.087  51.812  42.947  1.00  0.00           H  
ATOM   2660  NE  ARG   162      35.599  52.669  41.038  1.00  0.00           N  
ATOM   2661  HE  ARG   162      35.393  53.480  40.473  1.00  0.00           H  
ATOM   2662  CZ  ARG   162      36.064  51.610  40.458  1.00  0.00           C  
ATOM   2663  NH1 ARG   162      36.639  50.613  41.122  1.00  0.00           N  
ATOM   2664 HH11 ARG   162      36.624  50.793  42.116  1.00  0.00           H  
ATOM   2665 HH12 ARG   162      36.855  49.697  40.756  1.00  0.00           H  
ATOM   2666  NH2 ARG   162      35.973  51.453  39.170  1.00  0.00           N  
ATOM   2667 HH21 ARG   162      35.453  52.192  38.718  1.00  0.00           H  
ATOM   2668 HH22 ARG   162      36.323  50.687  38.613  1.00  0.00           H  
ATOM   2669  C   ARG   162      33.591  53.473  46.658  1.00  0.00           C  
ATOM   2670  O   ARG   162      34.582  54.038  47.163  1.00  0.00           O  
ATOM   2671  N   GLN   163      32.537  53.239  47.340  1.00  0.00           N  
ATOM   2672  H   GLN   163      31.778  52.748  46.890  1.00  0.00           H  
ATOM   2673  CA  GLN   163      32.275  53.848  48.652  1.00  0.00           C  
ATOM   2674  HA  GLN   163      32.400  54.931  48.616  1.00  0.00           H  
ATOM   2675  CB  GLN   163      30.813  53.528  49.068  1.00  0.00           C  
ATOM   2676  HB2 GLN   163      30.706  52.479  49.345  1.00  0.00           H  
ATOM   2677  HB3 GLN   163      30.644  54.170  49.933  1.00  0.00           H  
ATOM   2678  CG  GLN   163      29.653  53.831  48.101  1.00  0.00           C  
ATOM   2679  HG2 GLN   163      29.722  53.137  47.264  1.00  0.00           H  
ATOM   2680  HG3 GLN   163      28.696  53.707  48.609  1.00  0.00           H  
ATOM   2681  CD  GLN   163      29.803  55.264  47.604  1.00  0.00           C  
ATOM   2682  OE1 GLN   163      29.426  56.260  48.202  1.00  0.00           O  
ATOM   2683  NE2 GLN   163      30.597  55.427  46.593  1.00  0.00           N  
ATOM   2684 HE21 GLN   163      30.464  56.327  46.154  1.00  0.00           H  
ATOM   2685 HE22 GLN   163      30.745  54.666  45.946  1.00  0.00           H  
ATOM   2686  C   GLN   163      33.173  53.279  49.768  1.00  0.00           C  
ATOM   2687  O   GLN   163      33.643  52.152  49.603  1.00  0.00           O  
ATOM   2688  N   HIE   164      33.474  54.042  50.821  1.00  0.00           N  
ATOM   2689  H   HIE   164      33.025  54.946  50.846  1.00  0.00           H  
ATOM   2690  CA  HIE   164      34.241  53.597  51.943  1.00  0.00           C  
ATOM   2691  HA  HIE   164      35.233  53.249  51.655  1.00  0.00           H  
ATOM   2692  CB  HIE   164      34.441  54.838  52.824  1.00  0.00           C  
ATOM   2693  HB2 HIE   164      34.634  55.661  52.136  1.00  0.00           H  
ATOM   2694  HB3 HIE   164      33.480  54.947  53.328  1.00  0.00           H  
ATOM   2695  CG  HIE   164      35.553  54.664  53.812  1.00  0.00           C  
ATOM   2696  ND1 HIE   164      36.955  54.874  53.573  1.00  0.00           N  
ATOM   2697  CE1 HIE   164      37.521  54.767  54.783  1.00  0.00           C  
ATOM   2698  HE1 HIE   164      38.576  54.997  54.771  1.00  0.00           H  
ATOM   2699  NE2 HIE   164      36.620  54.510  55.697  1.00  0.00           N  
ATOM   2700  HE2 HIE   164      36.831  54.381  56.676  1.00  0.00           H  
ATOM   2701  CD2 HIE   164      35.378  54.435  55.112  1.00  0.00           C  
ATOM   2702  HD2 HIE   164      34.451  54.275  55.643  1.00  0.00           H  
ATOM   2703  C   HIE   164      33.467  52.487  52.617  1.00  0.00           C  
ATOM   2704  O   HIE   164      32.203  52.483  52.608  1.00  0.00           O  
ATOM   2705  N   ILE   165      34.197  51.524  53.163  1.00  0.00           N  
ATOM   2706  H   ILE   165      35.195  51.473  53.018  1.00  0.00           H  
ATOM   2707  CA  ILE   165      33.709  50.496  54.070  1.00  0.00           C  
ATOM   2708  HA  ILE   165      32.896  49.940  53.602  1.00  0.00           H  
ATOM   2709  CB  ILE   165      34.841  49.452  54.224  1.00  0.00           C  
ATOM   2710  HB  ILE   165      35.628  50.047  54.687  1.00  0.00           H  
ATOM   2711  CG2 ILE   165      34.319  48.279  55.127  1.00  0.00           C  
ATOM   2712 HG21 ILE   165      33.351  47.921  54.778  1.00  0.00           H  
ATOM   2713 HG22 ILE   165      35.074  47.494  55.088  1.00  0.00           H  
ATOM   2714 HG23 ILE   165      34.178  48.693  56.126  1.00  0.00           H  
ATOM   2715  CG1 ILE   165      35.422  48.987  52.887  1.00  0.00           C  
ATOM   2716 HG12 ILE   165      34.751  48.337  52.325  1.00  0.00           H  
ATOM   2717 HG13 ILE   165      35.632  49.882  52.302  1.00  0.00           H  
ATOM   2718  CD1 ILE   165      36.773  48.374  53.026  1.00  0.00           C  
ATOM   2719 HD11 ILE   165      36.592  47.371  53.413  1.00  0.00           H  
ATOM   2720 HD12 ILE   165      37.104  48.268  51.993  1.00  0.00           H  
ATOM   2721 HD13 ILE   165      37.450  49.047  53.550  1.00  0.00           H  
ATOM   2722  C   ILE   165      33.162  51.002  55.472  1.00  0.00           C  
ATOM   2723  O   ILE   165      33.770  51.911  55.964  1.00  0.00           O  
ATOM   2724  N   PRO   166      32.045  50.498  56.055  1.00  0.00           N  
ATOM   2725  CD  PRO   166      31.232  49.321  55.690  1.00  0.00           C  
ATOM   2726  HD2 PRO   166      31.549  48.359  56.093  1.00  0.00           H  
ATOM   2727  HD3 PRO   166      31.176  49.191  54.609  1.00  0.00           H  
ATOM   2728  CG  PRO   166      29.829  49.624  56.276  1.00  0.00           C  
ATOM   2729  HG2 PRO   166      29.284  48.706  56.493  1.00  0.00           H  
ATOM   2730  HG3 PRO   166      29.325  50.391  55.687  1.00  0.00           H  
ATOM   2731  CB  PRO   166      30.259  50.243  57.605  1.00  0.00           C  
ATOM   2732  HB2 PRO   166      30.630  49.513  58.325  1.00  0.00           H  
ATOM   2733  HB3 PRO   166      29.502  50.901  58.032  1.00  0.00           H  
ATOM   2734  CA  PRO   166      31.482  51.050  57.250  1.00  0.00           C  
ATOM   2735  HA  PRO   166      31.044  52.038  57.108  1.00  0.00           H  
ATOM   2736  C   PRO   166      32.495  51.178  58.375  1.00  0.00           C  
ATOM   2737  O   PRO   166      33.274  50.328  58.680  1.00  0.00           O  
ATOM   2738  N   TYR   167      32.366  52.273  59.223  1.00  0.00           N  
ATOM   2739  H   TYR   167      31.546  52.840  59.063  1.00  0.00           H  
ATOM   2740  CA  TYR   167      33.195  52.481  60.445  1.00  0.00           C  
ATOM   2741  HA  TYR   167      34.264  52.386  60.251  1.00  0.00           H  
ATOM   2742  CB  TYR   167      32.939  53.919  60.948  1.00  0.00           C  
ATOM   2743  HB2 TYR   167      33.804  54.521  60.667  1.00  0.00           H  
ATOM   2744  HB3 TYR   167      32.017  54.312  60.520  1.00  0.00           H  
ATOM   2745  CG  TYR   167      32.825  54.079  62.407  1.00  0.00           C  
ATOM   2746  CD1 TYR   167      33.946  54.137  63.283  1.00  0.00           C  
ATOM   2747  HD1 TYR   167      34.919  53.889  62.885  1.00  0.00           H  
ATOM   2748  CE1 TYR   167      33.746  54.251  64.677  1.00  0.00           C  
ATOM   2749  HE1 TYR   167      34.656  54.308  65.256  1.00  0.00           H  
ATOM   2750  CZ  TYR   167      32.448  54.435  65.279  1.00  0.00           C  
ATOM   2751  OH  TYR   167      32.335  54.585  66.610  1.00  0.00           O  
ATOM   2752  HH  TYR   167      33.147  54.407  67.092  1.00  0.00           H  
ATOM   2753  CE2 TYR   167      31.343  54.197  64.416  1.00  0.00           C  
ATOM   2754  HE2 TYR   167      30.316  54.102  64.735  1.00  0.00           H  
ATOM   2755  CD2 TYR   167      31.486  54.021  62.986  1.00  0.00           C  
ATOM   2756  HD2 TYR   167      30.638  53.851  62.340  1.00  0.00           H  
ATOM   2757  C   TYR   167      32.835  51.447  61.547  1.00  0.00           C  
ATOM   2758  O   TYR   167      31.751  50.912  61.520  1.00  0.00           O  
ATOM   2759  N   ARG   168      33.730  51.175  62.516  1.00  0.00           N  
ATOM   2760  H   ARG   168      34.709  51.414  62.447  1.00  0.00           H  
ATOM   2761  CA  ARG   168      33.493  50.211  63.671  1.00  0.00           C  
ATOM   2762  HA  ARG   168      32.499  50.343  64.100  1.00  0.00           H  
ATOM   2763  CB  ARG   168      33.653  48.711  63.271  1.00  0.00           C  
ATOM   2764  HB2 ARG   168      34.540  48.685  62.638  1.00  0.00           H  
ATOM   2765  HB3 ARG   168      33.853  48.119  64.164  1.00  0.00           H  
ATOM   2766  CG  ARG   168      32.481  48.021  62.527  1.00  0.00           C  
ATOM   2767  HG2 ARG   168      32.454  48.455  61.527  1.00  0.00           H  
ATOM   2768  HG3 ARG   168      32.627  46.973  62.266  1.00  0.00           H  
ATOM   2769  CD  ARG   168      31.047  48.084  63.189  1.00  0.00           C  
ATOM   2770  HD2 ARG   168      30.662  49.103  63.196  1.00  0.00           H  
ATOM   2771  HD3 ARG   168      30.470  47.544  62.439  1.00  0.00           H  
ATOM   2772  NE  ARG   168      30.942  47.426  64.526  1.00  0.00           N  
ATOM   2773  HE  ARG   168      31.219  47.911  65.368  1.00  0.00           H  
ATOM   2774  CZ  ARG   168      30.442  46.232  64.782  1.00  0.00           C  
ATOM   2775  NH1 ARG   168      29.973  45.484  63.847  1.00  0.00           N  
ATOM   2776 HH11 ARG   168      30.298  45.710  62.918  1.00  0.00           H  
ATOM   2777 HH12 ARG   168      29.697  44.543  64.087  1.00  0.00           H  
ATOM   2778  NH2 ARG   168      30.362  45.947  66.057  1.00  0.00           N  
ATOM   2779 HH21 ARG   168      30.809  46.509  66.768  1.00  0.00           H  
ATOM   2780 HH22 ARG   168      30.009  45.052  66.364  1.00  0.00           H  
ATOM   2781  C   ARG   168      34.369  50.706  64.847  1.00  0.00           C  
ATOM   2782  O   ARG   168      35.155  51.605  64.711  1.00  0.00           O  
ATOM   2783  N   GLU   169      34.041  50.210  66.043  1.00  0.00           N  
ATOM   2784  H   GLU   169      33.267  49.566  66.119  1.00  0.00           H  
ATOM   2785  CA  GLU   169      34.548  50.595  67.411  1.00  0.00           C  
ATOM   2786  HA  GLU   169      35.062  51.553  67.337  1.00  0.00           H  
ATOM   2787  CB  GLU   169      33.256  50.767  68.269  1.00  0.00           C  
ATOM   2788  HB2 GLU   169      33.539  51.297  69.179  1.00  0.00           H  
ATOM   2789  HB3 GLU   169      32.673  51.441  67.640  1.00  0.00           H  
ATOM   2790  CG  GLU   169      32.504  49.529  68.760  1.00  0.00           C  
ATOM   2791  HG2 GLU   169      33.093  49.101  69.570  1.00  0.00           H  
ATOM   2792  HG3 GLU   169      31.568  49.902  69.177  1.00  0.00           H  
ATOM   2793  CD  GLU   169      32.177  48.558  67.675  1.00  0.00           C  
ATOM   2794  OE1 GLU   169      32.443  47.318  67.732  1.00  0.00           O  
ATOM   2795  OE2 GLU   169      31.577  48.996  66.627  1.00  0.00           O  
ATOM   2796  C   GLU   169      35.535  49.610  68.017  1.00  0.00           C  
ATOM   2797  O   GLU   169      35.679  48.443  67.557  1.00  0.00           O  
ATOM   2798  N   ASP   170      36.279  50.075  69.097  1.00  0.00           N  
ATOM   2799  H   ASP   170      36.149  51.048  69.333  1.00  0.00           H  
ATOM   2800  CA  ASP   170      37.148  49.323  69.894  1.00  0.00           C  
ATOM   2801  HA  ASP   170      37.600  50.141  70.456  1.00  0.00           H  
ATOM   2802  CB  ASP   170      36.303  48.381  70.782  1.00  0.00           C  
ATOM   2803  HB2 ASP   170      35.671  47.735  70.173  1.00  0.00           H  
ATOM   2804  HB3 ASP   170      36.992  47.835  71.427  1.00  0.00           H  
ATOM   2805  CG  ASP   170      35.414  49.008  71.804  1.00  0.00           C  
ATOM   2806  OD1 ASP   170      35.700  50.071  72.356  1.00  0.00           O  
ATOM   2807  OD2 ASP   170      34.443  48.315  72.168  1.00  0.00           O  
ATOM   2808  C   ASP   170      38.274  48.591  69.105  1.00  0.00           C  
ATOM   2809  O   ASP   170      39.002  47.787  69.717  1.00  0.00           O  
ATOM   2810  N   LYS   171      38.603  48.975  67.854  1.00  0.00           N  
ATOM   2811  H   LYS   171      38.096  49.707  67.377  1.00  0.00           H  
ATOM   2812  CA  LYS   171      39.710  48.360  67.141  1.00  0.00           C  
ATOM   2813  HA  LYS   171      39.495  47.294  67.212  1.00  0.00           H  
ATOM   2814  CB  LYS   171      39.558  48.723  65.571  1.00  0.00           C  
ATOM   2815  HB2 LYS   171      39.889  49.756  65.465  1.00  0.00           H  
ATOM   2816  HB3 LYS   171      40.330  48.097  65.121  1.00  0.00           H  
ATOM   2817  CG  LYS   171      38.284  48.440  64.820  1.00  0.00           C  
ATOM   2818  HG2 LYS   171      37.391  49.000  65.095  1.00  0.00           H  
ATOM   2819  HG3 LYS   171      38.390  48.577  63.744  1.00  0.00           H  
ATOM   2820  CD  LYS   171      37.984  46.885  64.995  1.00  0.00           C  
ATOM   2821  HD2 LYS   171      38.846  46.233  64.854  1.00  0.00           H  
ATOM   2822  HD3 LYS   171      37.456  46.755  65.940  1.00  0.00           H  
ATOM   2823  CE  LYS   171      37.035  46.426  63.896  1.00  0.00           C  
ATOM   2824  HE2 LYS   171      36.211  47.130  63.781  1.00  0.00           H  
ATOM   2825  HE3 LYS   171      37.633  46.279  62.996  1.00  0.00           H  
ATOM   2826  NZ  LYS   171      36.458  45.139  64.263  1.00  0.00           N  
ATOM   2827  HZ1 LYS   171      36.064  45.167  65.192  1.00  0.00           H  
ATOM   2828  HZ2 LYS   171      35.726  44.960  63.591  1.00  0.00           H  
ATOM   2829  HZ3 LYS   171      37.121  44.380  64.195  1.00  0.00           H  
ATOM   2830  C   LYS   171      41.130  48.650  67.650  1.00  0.00           C  
ATOM   2831  O   LYS   171      41.385  49.575  68.403  1.00  0.00           O  
ATOM   2832  N   ASN   172      42.089  47.913  67.247  1.00  0.00           N  
ATOM   2833  H   ASN   172      41.829  47.170  66.615  1.00  0.00           H  
ATOM   2834  CA  ASN   172      43.531  47.900  67.633  1.00  0.00           C  
ATOM   2835  HA  ASN   172      43.632  47.883  68.718  1.00  0.00           H  
ATOM   2836  CB  ASN   172      43.944  46.444  67.199  1.00  0.00           C  
ATOM   2837  HB2 ASN   172      43.355  45.613  67.588  1.00  0.00           H  
ATOM   2838  HB3 ASN   172      43.904  46.380  66.112  1.00  0.00           H  
ATOM   2839  CG  ASN   172      45.408  46.161  67.594  1.00  0.00           C  
ATOM   2840  OD1 ASN   172      45.820  46.543  68.601  1.00  0.00           O  
ATOM   2841  ND2 ASN   172      46.159  45.624  66.681  1.00  0.00           N  
ATOM   2842 HD21 ASN   172      47.057  45.267  66.973  1.00  0.00           H  
ATOM   2843 HD22 ASN   172      45.872  45.668  65.713  1.00  0.00           H  
ATOM   2844  C   ASN   172      44.471  49.009  67.126  1.00  0.00           C  
ATOM   2845  O   ASN   172      44.347  49.613  66.089  1.00  0.00           O  
ATOM   2846  N   LEU   173      45.507  49.332  67.907  1.00  0.00           N  
ATOM   2847  H   LEU   173      45.474  48.858  68.798  1.00  0.00           H  
ATOM   2848  CA  LEU   173      46.431  50.433  67.655  1.00  0.00           C  
ATOM   2849  HA  LEU   173      45.846  51.208  67.162  1.00  0.00           H  
ATOM   2850  CB  LEU   173      46.919  51.115  68.996  1.00  0.00           C  
ATOM   2851  HB2 LEU   173      45.984  51.482  69.419  1.00  0.00           H  
ATOM   2852  HB3 LEU   173      47.266  50.268  69.589  1.00  0.00           H  
ATOM   2853  CG  LEU   173      47.998  52.217  68.889  1.00  0.00           C  
ATOM   2854  HG  LEU   173      48.822  51.824  68.293  1.00  0.00           H  
ATOM   2855  CD1 LEU   173      47.388  53.533  68.312  1.00  0.00           C  
ATOM   2856 HD11 LEU   173      47.289  53.517  67.227  1.00  0.00           H  
ATOM   2857 HD12 LEU   173      46.402  53.770  68.713  1.00  0.00           H  
ATOM   2858 HD13 LEU   173      47.896  54.438  68.647  1.00  0.00           H  
ATOM   2859  CD2 LEU   173      48.558  52.542  70.333  1.00  0.00           C  
ATOM   2860 HD21 LEU   173      49.397  53.238  70.309  1.00  0.00           H  
ATOM   2861 HD22 LEU   173      47.666  52.839  70.884  1.00  0.00           H  
ATOM   2862 HD23 LEU   173      48.799  51.556  70.729  1.00  0.00           H  
ATOM   2863  C   LEU   173      47.556  49.999  66.665  1.00  0.00           C  
ATOM   2864  O   LEU   173      48.410  49.199  67.075  1.00  0.00           O  
ATOM   2865  N   THR   174      47.502  50.455  65.412  1.00  0.00           N  
ATOM   2866  H   THR   174      46.792  51.135  65.182  1.00  0.00           H  
ATOM   2867  CA  THR   174      48.108  49.774  64.234  1.00  0.00           C  
ATOM   2868  HA  THR   174      47.951  48.706  64.382  1.00  0.00           H  
ATOM   2869  CB  THR   174      47.425  50.186  62.872  1.00  0.00           C  
ATOM   2870  HB  THR   174      47.900  49.601  62.084  1.00  0.00           H  
ATOM   2871  CG2 THR   174      45.945  49.807  62.777  1.00  0.00           C  
ATOM   2872 HG21 THR   174      45.290  50.232  63.537  1.00  0.00           H  
ATOM   2873 HG22 THR   174      45.494  50.135  61.840  1.00  0.00           H  
ATOM   2874 HG23 THR   174      45.884  48.740  62.987  1.00  0.00           H  
ATOM   2875  OG1 THR   174      47.613  51.586  62.569  1.00  0.00           O  
ATOM   2876  HG1 THR   174      48.118  51.723  61.765  1.00  0.00           H  
ATOM   2877  C   THR   174      49.635  50.043  64.268  1.00  0.00           C  
ATOM   2878  O   THR   174      50.414  49.159  64.533  1.00  0.00           O  
ATOM   2879  N   GLY   175      50.071  51.205  63.981  1.00  0.00           N  
ATOM   2880  H   GLY   175      49.257  51.798  63.899  1.00  0.00           H  
ATOM   2881  CA  GLY   175      51.432  51.740  64.220  1.00  0.00           C  
ATOM   2882  HA2 GLY   175      52.108  51.038  63.731  1.00  0.00           H  
ATOM   2883  HA3 GLY   175      51.517  52.700  63.710  1.00  0.00           H  
ATOM   2884  C   GLY   175      51.796  52.003  65.716  1.00  0.00           C  
ATOM   2885  O   GLY   175      50.943  51.872  66.621  1.00  0.00           O  
ATOM   2886  N   THR   176      53.002  52.372  65.899  1.00  0.00           N  
ATOM   2887  H   THR   176      53.528  52.410  65.038  1.00  0.00           H  
ATOM   2888  CA  THR   176      53.580  52.788  67.196  1.00  0.00           C  
ATOM   2889  HA  THR   176      53.328  52.073  67.979  1.00  0.00           H  
ATOM   2890  CB  THR   176      55.115  52.808  67.046  1.00  0.00           C  
ATOM   2891  HB  THR   176      55.349  51.879  66.526  1.00  0.00           H  
ATOM   2892  CG2 THR   176      55.562  53.979  66.137  1.00  0.00           C  
ATOM   2893 HG21 THR   176      56.650  53.936  66.169  1.00  0.00           H  
ATOM   2894 HG22 THR   176      55.053  53.904  65.176  1.00  0.00           H  
ATOM   2895 HG23 THR   176      55.311  54.902  66.661  1.00  0.00           H  
ATOM   2896  OG1 THR   176      55.803  52.893  68.266  1.00  0.00           O  
ATOM   2897  HG1 THR   176      55.402  52.316  68.921  1.00  0.00           H  
ATOM   2898  C   THR   176      52.976  54.159  67.639  1.00  0.00           C  
ATOM   2899  O   THR   176      52.702  54.986  66.822  1.00  0.00           O  
ATOM   2900  N   ALA   177      52.760  54.353  68.985  1.00  0.00           N  
ATOM   2901  H   ALA   177      52.997  53.624  69.643  1.00  0.00           H  
ATOM   2902  CA  ALA   177      51.907  55.368  69.556  1.00  0.00           C  
ATOM   2903  HA  ALA   177      50.934  55.167  69.106  1.00  0.00           H  
ATOM   2904  CB  ALA   177      51.911  55.113  71.072  1.00  0.00           C  
ATOM   2905  HB1 ALA   177      51.384  54.178  71.266  1.00  0.00           H  
ATOM   2906  HB2 ALA   177      52.963  54.956  71.308  1.00  0.00           H  
ATOM   2907  HB3 ALA   177      51.463  55.992  71.536  1.00  0.00           H  
ATOM   2908  C   ALA   177      52.402  56.819  69.344  1.00  0.00           C  
ATOM   2909  O   ALA   177      51.502  57.656  69.426  1.00  0.00           O  
ATOM   2910  N   ARG   178      53.708  57.073  69.094  1.00  0.00           N  
ATOM   2911  H   ARG   178      54.332  56.293  69.244  1.00  0.00           H  
ATOM   2912  CA  ARG   178      54.267  58.257  68.534  1.00  0.00           C  
ATOM   2913  HA  ARG   178      54.100  59.095  69.211  1.00  0.00           H  
ATOM   2914  CB  ARG   178      55.822  58.073  68.318  1.00  0.00           C  
ATOM   2915  HB2 ARG   178      55.881  57.193  67.676  1.00  0.00           H  
ATOM   2916  HB3 ARG   178      56.109  58.959  67.753  1.00  0.00           H  
ATOM   2917  CG  ARG   178      56.624  58.174  69.612  1.00  0.00           C  
ATOM   2918  HG2 ARG   178      56.485  59.180  70.007  1.00  0.00           H  
ATOM   2919  HG3 ARG   178      56.262  57.453  70.345  1.00  0.00           H  
ATOM   2920  CD  ARG   178      58.118  57.980  69.335  1.00  0.00           C  
ATOM   2921  HD2 ARG   178      58.233  56.983  68.911  1.00  0.00           H  
ATOM   2922  HD3 ARG   178      58.307  58.777  68.616  1.00  0.00           H  
ATOM   2923  NE  ARG   178      59.012  58.145  70.447  1.00  0.00           N  
ATOM   2924  HE  ARG   178      58.521  58.587  71.211  1.00  0.00           H  
ATOM   2925  CZ  ARG   178      60.254  57.796  70.434  1.00  0.00           C  
ATOM   2926  NH1 ARG   178      60.924  57.433  69.365  1.00  0.00           N  
ATOM   2927 HH11 ARG   178      60.326  57.359  68.555  1.00  0.00           H  
ATOM   2928 HH12 ARG   178      61.927  57.325  69.318  1.00  0.00           H  
ATOM   2929  NH2 ARG   178      60.985  57.812  71.556  1.00  0.00           N  
ATOM   2930 HH21 ARG   178      60.505  58.170  72.369  1.00  0.00           H  
ATOM   2931 HH22 ARG   178      61.990  57.782  71.454  1.00  0.00           H  
ATOM   2932  C   ARG   178      53.630  58.692  67.163  1.00  0.00           C  
ATOM   2933  O   ARG   178      53.400  59.884  66.945  1.00  0.00           O  
ATOM   2934  N   TYR   179      53.317  57.807  66.222  1.00  0.00           N  
ATOM   2935  H   TYR   179      53.407  56.823  66.429  1.00  0.00           H  
ATOM   2936  CA  TYR   179      52.994  58.153  64.863  1.00  0.00           C  
ATOM   2937  HA  TYR   179      52.877  59.236  64.849  1.00  0.00           H  
ATOM   2938  CB  TYR   179      54.116  57.773  63.926  1.00  0.00           C  
ATOM   2939  HB2 TYR   179      54.214  56.696  63.791  1.00  0.00           H  
ATOM   2940  HB3 TYR   179      54.052  58.374  63.019  1.00  0.00           H  
ATOM   2941  CG  TYR   179      55.466  58.169  64.452  1.00  0.00           C  
ATOM   2942  CD1 TYR   179      55.778  59.577  64.578  1.00  0.00           C  
ATOM   2943  HD1 TYR   179      55.123  60.332  64.170  1.00  0.00           H  
ATOM   2944  CE1 TYR   179      56.970  59.979  65.154  1.00  0.00           C  
ATOM   2945  HE1 TYR   179      57.171  61.015  65.384  1.00  0.00           H  
ATOM   2946  CZ  TYR   179      57.966  58.960  65.470  1.00  0.00           C  
ATOM   2947  OH  TYR   179      59.132  59.364  66.053  1.00  0.00           O  
ATOM   2948  HH  TYR   179      59.890  59.008  65.585  1.00  0.00           H  
ATOM   2949  CE2 TYR   179      57.647  57.590  65.356  1.00  0.00           C  
ATOM   2950  HE2 TYR   179      58.392  56.898  65.721  1.00  0.00           H  
ATOM   2951  CD2 TYR   179      56.404  57.177  64.805  1.00  0.00           C  
ATOM   2952  HD2 TYR   179      56.129  56.135  64.729  1.00  0.00           H  
ATOM   2953  C   TYR   179      51.671  57.669  64.357  1.00  0.00           C  
ATOM   2954  O   TYR   179      51.134  58.331  63.504  1.00  0.00           O  
ATOM   2955  N   ALA   180      51.090  56.811  65.178  1.00  0.00           N  
ATOM   2956  H   ALA   180      51.643  56.414  65.925  1.00  0.00           H  
ATOM   2957  CA  ALA   180      49.698  56.353  64.957  1.00  0.00           C  
ATOM   2958  HA  ALA   180      49.573  56.044  63.920  1.00  0.00           H  
ATOM   2959  CB  ALA   180      49.359  55.182  65.884  1.00  0.00           C  
ATOM   2960  HB1 ALA   180      48.356  54.813  65.670  1.00  0.00           H  
ATOM   2961  HB2 ALA   180      50.038  54.341  65.745  1.00  0.00           H  
ATOM   2962  HB3 ALA   180      49.309  55.461  66.936  1.00  0.00           H  
ATOM   2963  C   ALA   180      48.771  57.483  65.283  1.00  0.00           C  
ATOM   2964  O   ALA   180      49.196  58.428  65.924  1.00  0.00           O  
ATOM   2965  N   SER   181      47.617  57.541  64.709  1.00  0.00           N  
ATOM   2966  H   SER   181      47.411  56.824  64.028  1.00  0.00           H  
ATOM   2967  CA  SER   181      46.549  58.539  64.913  1.00  0.00           C  
ATOM   2968  HA  SER   181      47.112  59.472  64.891  1.00  0.00           H  
ATOM   2969  CB  SER   181      45.566  58.355  63.809  1.00  0.00           C  
ATOM   2970  HB2 SER   181      45.004  59.286  63.740  1.00  0.00           H  
ATOM   2971  HB3 SER   181      46.169  58.125  62.930  1.00  0.00           H  
ATOM   2972  OG  SER   181      44.655  57.294  63.978  1.00  0.00           O  
ATOM   2973  HG  SER   181      44.163  57.209  63.158  1.00  0.00           H  
ATOM   2974  C   SER   181      45.878  58.408  66.277  1.00  0.00           C  
ATOM   2975  O   SER   181      45.811  57.396  66.951  1.00  0.00           O  
ATOM   2976  N   ILE   182      45.171  59.497  66.641  1.00  0.00           N  
ATOM   2977  H   ILE   182      45.185  60.297  66.025  1.00  0.00           H  
ATOM   2978  CA  ILE   182      44.316  59.611  67.806  1.00  0.00           C  
ATOM   2979  HA  ILE   182      44.863  59.221  68.665  1.00  0.00           H  
ATOM   2980  CB  ILE   182      43.978  61.155  68.045  1.00  0.00           C  
ATOM   2981  HB  ILE   182      43.515  61.565  67.147  1.00  0.00           H  
ATOM   2982  CG2 ILE   182      42.879  61.241  69.088  1.00  0.00           C  
ATOM   2983 HG21 ILE   182      41.944  60.824  68.714  1.00  0.00           H  
ATOM   2984 HG22 ILE   182      43.191  60.771  70.021  1.00  0.00           H  
ATOM   2985 HG23 ILE   182      42.636  62.296  69.218  1.00  0.00           H  
ATOM   2986  CG1 ILE   182      45.330  61.912  68.312  1.00  0.00           C  
ATOM   2987 HG12 ILE   182      45.699  61.585  69.284  1.00  0.00           H  
ATOM   2988 HG13 ILE   182      46.055  61.718  67.521  1.00  0.00           H  
ATOM   2989  CD1 ILE   182      45.181  63.443  68.563  1.00  0.00           C  
ATOM   2990 HD11 ILE   182      46.161  63.892  68.724  1.00  0.00           H  
ATOM   2991 HD12 ILE   182      44.785  63.855  67.636  1.00  0.00           H  
ATOM   2992 HD13 ILE   182      44.449  63.562  69.362  1.00  0.00           H  
ATOM   2993  C   ILE   182      43.109  58.665  67.601  1.00  0.00           C  
ATOM   2994  O   ILE   182      42.680  58.070  68.556  1.00  0.00           O  
ATOM   2995  N   ASN   183      42.612  58.530  66.348  1.00  0.00           N  
ATOM   2996  H   ASN   183      43.201  58.930  65.632  1.00  0.00           H  
ATOM   2997  CA  ASN   183      41.384  57.749  66.020  1.00  0.00           C  
ATOM   2998  HA  ASN   183      40.517  58.185  66.515  1.00  0.00           H  
ATOM   2999  CB  ASN   183      41.010  57.890  64.499  1.00  0.00           C  
ATOM   3000  HB2 ASN   183      41.831  57.316  64.068  1.00  0.00           H  
ATOM   3001  HB3 ASN   183      40.071  57.361  64.341  1.00  0.00           H  
ATOM   3002  CG  ASN   183      40.908  59.308  63.992  1.00  0.00           C  
ATOM   3003  OD1 ASN   183      40.193  60.140  64.607  1.00  0.00           O  
ATOM   3004  ND2 ASN   183      41.452  59.615  62.847  1.00  0.00           N  
ATOM   3005 HD21 ASN   183      41.609  60.574  62.573  1.00  0.00           H  
ATOM   3006 HD22 ASN   183      42.038  58.932  62.389  1.00  0.00           H  
ATOM   3007  C   ASN   183      41.614  56.303  66.491  1.00  0.00           C  
ATOM   3008  O   ASN   183      40.823  55.748  67.194  1.00  0.00           O  
ATOM   3009  N   ALA   184      42.792  55.753  66.233  1.00  0.00           N  
ATOM   3010  H   ALA   184      43.516  56.235  65.720  1.00  0.00           H  
ATOM   3011  CA  ALA   184      43.149  54.420  66.664  1.00  0.00           C  
ATOM   3012  HA  ALA   184      42.407  53.724  66.272  1.00  0.00           H  
ATOM   3013  CB  ALA   184      44.529  54.065  66.084  1.00  0.00           C  
ATOM   3014  HB1 ALA   184      44.660  54.369  65.045  1.00  0.00           H  
ATOM   3015  HB2 ALA   184      45.254  54.487  66.780  1.00  0.00           H  
ATOM   3016  HB3 ALA   184      44.526  52.975  66.098  1.00  0.00           H  
ATOM   3017  C   ALA   184      43.128  54.252  68.180  1.00  0.00           C  
ATOM   3018  O   ALA   184      42.748  53.177  68.587  1.00  0.00           O  
ATOM   3019  N   HIE   185      43.507  55.274  68.974  1.00  0.00           N  
ATOM   3020  H   HIE   185      43.687  56.161  68.524  1.00  0.00           H  
ATOM   3021  CA  HIE   185      43.480  55.213  70.448  1.00  0.00           C  
ATOM   3022  HA  HIE   185      43.935  54.290  70.809  1.00  0.00           H  
ATOM   3023  CB  HIE   185      44.379  56.325  71.086  1.00  0.00           C  
ATOM   3024  HB2 HIE   185      45.317  56.239  70.537  1.00  0.00           H  
ATOM   3025  HB3 HIE   185      44.063  57.348  70.881  1.00  0.00           H  
ATOM   3026  CG  HIE   185      44.702  56.219  72.539  1.00  0.00           C  
ATOM   3027  ND1 HIE   185      45.513  55.262  73.158  1.00  0.00           N  
ATOM   3028  CE1 HIE   185      45.471  55.489  74.495  1.00  0.00           C  
ATOM   3029  HE1 HIE   185      45.873  54.885  75.295  1.00  0.00           H  
ATOM   3030  NE2 HIE   185      44.776  56.621  74.722  1.00  0.00           N  
ATOM   3031  HE2 HIE   185      44.652  56.991  75.654  1.00  0.00           H  
ATOM   3032  CD2 HIE   185      44.184  57.020  73.517  1.00  0.00           C  
ATOM   3033  HD2 HIE   185      43.528  57.876  73.462  1.00  0.00           H  
ATOM   3034  C   HIE   185      42.043  55.359  70.997  1.00  0.00           C  
ATOM   3035  O   HIE   185      41.681  54.565  71.912  1.00  0.00           O  
ATOM   3036  N   LEU   186      41.163  56.166  70.381  1.00  0.00           N  
ATOM   3037  H   LEU   186      41.555  56.830  69.728  1.00  0.00           H  
ATOM   3038  CA  LEU   186      39.730  56.040  70.627  1.00  0.00           C  
ATOM   3039  HA  LEU   186      39.563  56.146  71.699  1.00  0.00           H  
ATOM   3040  CB  LEU   186      38.915  57.171  70.000  1.00  0.00           C  
ATOM   3041  HB2 LEU   186      39.109  57.271  68.932  1.00  0.00           H  
ATOM   3042  HB3 LEU   186      37.869  56.944  70.208  1.00  0.00           H  
ATOM   3043  CG  LEU   186      39.234  58.640  70.516  1.00  0.00           C  
ATOM   3044  HG  LEU   186      40.320  58.731  70.540  1.00  0.00           H  
ATOM   3045  CD1 LEU   186      38.678  59.750  69.675  1.00  0.00           C  
ATOM   3046 HD11 LEU   186      38.995  59.709  68.633  1.00  0.00           H  
ATOM   3047 HD12 LEU   186      37.594  59.724  69.790  1.00  0.00           H  
ATOM   3048 HD13 LEU   186      38.991  60.693  70.124  1.00  0.00           H  
ATOM   3049  CD2 LEU   186      38.797  58.814  72.012  1.00  0.00           C  
ATOM   3050 HD21 LEU   186      39.046  59.806  72.388  1.00  0.00           H  
ATOM   3051 HD22 LEU   186      37.716  58.712  72.111  1.00  0.00           H  
ATOM   3052 HD23 LEU   186      39.325  58.123  72.669  1.00  0.00           H  
ATOM   3053  C   LEU   186      39.261  54.642  70.227  1.00  0.00           C  
ATOM   3054  O   LEU   186      38.326  54.154  70.860  1.00  0.00           O  
ATOM   3055  N   GLY   187      39.876  53.964  69.293  1.00  0.00           N  
ATOM   3056  H   GLY   187      40.562  54.472  68.753  1.00  0.00           H  
ATOM   3057  CA  GLY   187      39.376  52.603  68.778  1.00  0.00           C  
ATOM   3058  HA2 GLY   187      40.163  51.859  68.650  1.00  0.00           H  
ATOM   3059  HA3 GLY   187      38.720  52.112  69.497  1.00  0.00           H  
ATOM   3060  C   GLY   187      38.657  52.646  67.458  1.00  0.00           C  
ATOM   3061  O   GLY   187      37.972  51.691  67.026  1.00  0.00           O  
ATOM   3062  N   ILE   188      38.633  53.822  66.876  1.00  0.00           N  
ATOM   3063  H   ILE   188      39.115  54.612  67.282  1.00  0.00           H  
ATOM   3064  CA  ILE   188      37.892  53.948  65.649  1.00  0.00           C  
ATOM   3065  HA  ILE   188      36.907  53.501  65.778  1.00  0.00           H  
ATOM   3066  CB  ILE   188      37.741  55.463  65.241  1.00  0.00           C  
ATOM   3067  HB  ILE   188      38.759  55.851  65.220  1.00  0.00           H  
ATOM   3068  CG2 ILE   188      37.101  55.729  63.911  1.00  0.00           C  
ATOM   3069 HG21 ILE   188      36.030  55.696  64.114  1.00  0.00           H  
ATOM   3070 HG22 ILE   188      37.270  56.785  63.701  1.00  0.00           H  
ATOM   3071 HG23 ILE   188      37.442  55.015  63.161  1.00  0.00           H  
ATOM   3072  CG1 ILE   188      37.053  56.303  66.288  1.00  0.00           C  
ATOM   3073 HG12 ILE   188      36.057  55.900  66.465  1.00  0.00           H  
ATOM   3074 HG13 ILE   188      37.630  56.192  67.206  1.00  0.00           H  
ATOM   3075  CD1 ILE   188      36.815  57.790  66.015  1.00  0.00           C  
ATOM   3076 HD11 ILE   188      36.645  58.330  66.947  1.00  0.00           H  
ATOM   3077 HD12 ILE   188      37.675  58.220  65.501  1.00  0.00           H  
ATOM   3078 HD13 ILE   188      35.961  57.990  65.368  1.00  0.00           H  
ATOM   3079  C   ILE   188      38.781  53.157  64.595  1.00  0.00           C  
ATOM   3080  O   ILE   188      40.004  53.166  64.569  1.00  0.00           O  
ATOM   3081  N   GLU   189      38.024  52.505  63.734  1.00  0.00           N  
ATOM   3082  H   GLU   189      37.047  52.383  63.958  1.00  0.00           H  
ATOM   3083  CA  GLU   189      38.557  51.864  62.580  1.00  0.00           C  
ATOM   3084  HA  GLU   189      39.445  51.296  62.858  1.00  0.00           H  
ATOM   3085  CB  GLU   189      37.460  50.978  62.023  1.00  0.00           C  
ATOM   3086  HB2 GLU   189      37.373  50.164  62.742  1.00  0.00           H  
ATOM   3087  HB3 GLU   189      36.496  51.484  62.074  1.00  0.00           H  
ATOM   3088  CG  GLU   189      37.566  50.343  60.627  1.00  0.00           C  
ATOM   3089  HG2 GLU   189      36.629  49.840  60.390  1.00  0.00           H  
ATOM   3090  HG3 GLU   189      37.658  51.158  59.909  1.00  0.00           H  
ATOM   3091  CD  GLU   189      38.718  49.279  60.501  1.00  0.00           C  
ATOM   3092  OE1 GLU   189      39.905  49.661  60.659  1.00  0.00           O  
ATOM   3093  OE2 GLU   189      38.454  48.085  60.259  1.00  0.00           O  
ATOM   3094  C   GLU   189      39.102  52.860  61.534  1.00  0.00           C  
ATOM   3095  O   GLU   189      38.710  54.052  61.538  1.00  0.00           O  
ATOM   3096  N   GLN   190      40.143  52.451  60.789  1.00  0.00           N  
ATOM   3097  H   GLN   190      40.253  51.459  60.636  1.00  0.00           H  
ATOM   3098  CA  GLN   190      41.006  53.374  60.080  1.00  0.00           C  
ATOM   3099  HA  GLN   190      41.191  54.202  60.764  1.00  0.00           H  
ATOM   3100  CB  GLN   190      42.365  52.784  59.916  1.00  0.00           C  
ATOM   3101  HB2 GLN   190      42.204  51.778  59.529  1.00  0.00           H  
ATOM   3102  HB3 GLN   190      43.014  53.277  59.193  1.00  0.00           H  
ATOM   3103  CG  GLN   190      43.086  52.520  61.252  1.00  0.00           C  
ATOM   3104  HG2 GLN   190      42.351  52.030  61.890  1.00  0.00           H  
ATOM   3105  HG3 GLN   190      44.004  51.955  61.086  1.00  0.00           H  
ATOM   3106  CD  GLN   190      43.363  53.801  61.988  1.00  0.00           C  
ATOM   3107  OE1 GLN   190      44.331  54.518  61.748  1.00  0.00           O  
ATOM   3108  NE2 GLN   190      42.531  54.204  62.891  1.00  0.00           N  
ATOM   3109 HE21 GLN   190      42.706  55.147  63.209  1.00  0.00           H  
ATOM   3110 HE22 GLN   190      41.647  53.750  63.074  1.00  0.00           H  
ATOM   3111  C   GLN   190      40.439  53.862  58.732  1.00  0.00           C  
ATOM   3112  O   GLN   190      39.574  53.270  58.118  1.00  0.00           O  
ATOM   3113  N   SER   191      41.016  54.932  58.108  1.00  0.00           N  
ATOM   3114  H   SER   191      41.741  55.441  58.593  1.00  0.00           H  
ATOM   3115  CA  SER   191      40.574  55.570  56.822  1.00  0.00           C  
ATOM   3116  HA  SER   191      40.451  54.778  56.083  1.00  0.00           H  
ATOM   3117  CB  SER   191      39.324  56.310  57.044  1.00  0.00           C  
ATOM   3118  HB2 SER   191      38.575  55.522  57.117  1.00  0.00           H  
ATOM   3119  HB3 SER   191      39.369  56.929  57.941  1.00  0.00           H  
ATOM   3120  OG  SER   191      38.995  57.113  55.872  1.00  0.00           O  
ATOM   3121  HG  SER   191      38.240  57.696  55.986  1.00  0.00           H  
ATOM   3122  C   SER   191      41.713  56.454  56.348  1.00  0.00           C  
ATOM   3123  O   SER   191      42.595  56.753  57.095  1.00  0.00           O  
ATOM   3124  N   ARG   192      41.674  57.017  55.118  1.00  0.00           N  
ATOM   3125  H   ARG   192      40.926  56.701  54.518  1.00  0.00           H  
ATOM   3126  CA  ARG   192      42.763  57.775  54.490  1.00  0.00           C  
ATOM   3127  HA  ARG   192      43.611  57.132  54.256  1.00  0.00           H  
ATOM   3128  CB  ARG   192      42.272  58.311  53.118  1.00  0.00           C  
ATOM   3129  HB2 ARG   192      41.315  58.825  53.199  1.00  0.00           H  
ATOM   3130  HB3 ARG   192      43.003  58.946  52.617  1.00  0.00           H  
ATOM   3131  CG  ARG   192      42.051  57.264  51.952  1.00  0.00           C  
ATOM   3132  HG2 ARG   192      43.044  56.847  51.782  1.00  0.00           H  
ATOM   3133  HG3 ARG   192      41.352  56.489  52.268  1.00  0.00           H  
ATOM   3134  CD  ARG   192      41.497  57.966  50.724  1.00  0.00           C  
ATOM   3135  HD2 ARG   192      42.086  58.842  50.454  1.00  0.00           H  
ATOM   3136  HD3 ARG   192      41.642  57.326  49.854  1.00  0.00           H  
ATOM   3137  NE  ARG   192      40.048  58.232  50.741  1.00  0.00           N  
ATOM   3138  HE  ARG   192      39.521  58.011  51.574  1.00  0.00           H  
ATOM   3139  CZ  ARG   192      39.247  58.432  49.744  1.00  0.00           C  
ATOM   3140  NH1 ARG   192      39.741  58.909  48.586  1.00  0.00           N  
ATOM   3141 HH11 ARG   192      40.747  58.989  48.569  1.00  0.00           H  
ATOM   3142 HH12 ARG   192      39.141  59.031  47.782  1.00  0.00           H  
ATOM   3143  NH2 ARG   192      38.000  58.369  50.029  1.00  0.00           N  
ATOM   3144 HH21 ARG   192      37.758  57.851  50.862  1.00  0.00           H  
ATOM   3145 HH22 ARG   192      37.280  58.504  49.334  1.00  0.00           H  
ATOM   3146  C   ARG   192      43.368  58.895  55.390  1.00  0.00           C  
ATOM   3147  O   ARG   192      44.590  59.090  55.344  1.00  0.00           O  
ATOM   3148  N   ARG   193      42.503  59.600  56.179  1.00  0.00           N  
ATOM   3149  H   ARG   193      41.527  59.417  55.990  1.00  0.00           H  
ATOM   3150  CA  ARG   193      42.853  60.609  57.216  1.00  0.00           C  
ATOM   3151  HA  ARG   193      43.053  61.487  56.601  1.00  0.00           H  
ATOM   3152  CB  ARG   193      41.556  60.988  58.015  1.00  0.00           C  
ATOM   3153  HB2 ARG   193      41.785  61.902  58.562  1.00  0.00           H  
ATOM   3154  HB3 ARG   193      40.766  61.232  57.304  1.00  0.00           H  
ATOM   3155  CG  ARG   193      40.998  59.972  59.023  1.00  0.00           C  
ATOM   3156  HG2 ARG   193      40.740  59.019  58.560  1.00  0.00           H  
ATOM   3157  HG3 ARG   193      41.669  59.880  59.877  1.00  0.00           H  
ATOM   3158  CD  ARG   193      39.793  60.536  59.674  1.00  0.00           C  
ATOM   3159  HD2 ARG   193      40.136  61.420  60.211  1.00  0.00           H  
ATOM   3160  HD3 ARG   193      39.153  60.825  58.841  1.00  0.00           H  
ATOM   3161  NE  ARG   193      39.125  59.498  60.499  1.00  0.00           N  
ATOM   3162  HE  ARG   193      39.716  58.693  60.648  1.00  0.00           H  
ATOM   3163  CZ  ARG   193      38.005  59.751  61.182  1.00  0.00           C  
ATOM   3164  NH1 ARG   193      37.241  60.785  61.021  1.00  0.00           N  
ATOM   3165 HH11 ARG   193      37.492  61.581  60.452  1.00  0.00           H  
ATOM   3166 HH12 ARG   193      36.485  60.761  61.691  1.00  0.00           H  
ATOM   3167  NH2 ARG   193      37.666  58.940  62.147  1.00  0.00           N  
ATOM   3168 HH21 ARG   193      38.277  58.154  62.315  1.00  0.00           H  
ATOM   3169 HH22 ARG   193      37.001  59.292  62.820  1.00  0.00           H  
ATOM   3170  C   ARG   193      43.965  60.322  58.148  1.00  0.00           C  
ATOM   3171  O   ARG   193      44.725  61.201  58.537  1.00  0.00           O  
ATOM   3172  N   ASP   194      43.956  59.059  58.633  1.00  0.00           N  
ATOM   3173  H   ASP   194      43.280  58.421  58.239  1.00  0.00           H  
ATOM   3174  CA  ASP   194      44.884  58.529  59.633  1.00  0.00           C  
ATOM   3175  HA  ASP   194      44.873  59.159  60.522  1.00  0.00           H  
ATOM   3176  CB  ASP   194      44.401  57.101  60.079  1.00  0.00           C  
ATOM   3177  HB2 ASP   194      44.320  56.419  59.232  1.00  0.00           H  
ATOM   3178  HB3 ASP   194      45.109  56.555  60.701  1.00  0.00           H  
ATOM   3179  CG  ASP   194      43.057  57.104  60.860  1.00  0.00           C  
ATOM   3180  OD1 ASP   194      43.105  57.700  61.930  1.00  0.00           O  
ATOM   3181  OD2 ASP   194      41.979  56.553  60.313  1.00  0.00           O  
ATOM   3182  C   ASP   194      46.345  58.369  59.040  1.00  0.00           C  
ATOM   3183  O   ASP   194      47.273  58.582  59.755  1.00  0.00           O  
ATOM   3184  N   ASP   195      46.432  58.108  57.740  1.00  0.00           N  
ATOM   3185  H   ASP   195      45.661  58.013  57.095  1.00  0.00           H  
ATOM   3186  CA  ASP   195      47.746  58.207  57.126  1.00  0.00           C  
ATOM   3187  HA  ASP   195      48.479  57.657  57.715  1.00  0.00           H  
ATOM   3188  CB  ASP   195      47.796  57.474  55.730  1.00  0.00           C  
ATOM   3189  HB2 ASP   195      47.110  57.819  54.956  1.00  0.00           H  
ATOM   3190  HB3 ASP   195      48.832  57.582  55.409  1.00  0.00           H  
ATOM   3191  CG  ASP   195      47.620  56.037  55.854  1.00  0.00           C  
ATOM   3192  OD1 ASP   195      47.456  55.409  56.953  1.00  0.00           O  
ATOM   3193  OD2 ASP   195      47.700  55.381  54.798  1.00  0.00           O  
ATOM   3194  C   ASP   195      48.185  59.635  57.125  1.00  0.00           C  
ATOM   3195  O   ASP   195      49.298  59.902  57.585  1.00  0.00           O  
ATOM   3196  N   MET   196      47.393  60.618  56.673  1.00  0.00           N  
ATOM   3197  H   MET   196      46.498  60.256  56.377  1.00  0.00           H  
ATOM   3198  CA  MET   196      47.742  62.077  56.680  1.00  0.00           C  
ATOM   3199  HA  MET   196      48.611  62.186  56.030  1.00  0.00           H  
ATOM   3200  CB  MET   196      46.635  62.949  55.999  1.00  0.00           C  
ATOM   3201  HB2 MET   196      45.986  63.273  56.812  1.00  0.00           H  
ATOM   3202  HB3 MET   196      47.102  63.850  55.602  1.00  0.00           H  
ATOM   3203  CG  MET   196      45.744  62.331  54.921  1.00  0.00           C  
ATOM   3204  HG2 MET   196      45.052  61.592  55.324  1.00  0.00           H  
ATOM   3205  HG3 MET   196      45.227  63.190  54.492  1.00  0.00           H  
ATOM   3206  SD  MET   196      46.636  61.511  53.542  1.00  0.00           S  
ATOM   3207  CE  MET   196      47.517  62.862  52.732  1.00  0.00           C  
ATOM   3208  HE1 MET   196      46.941  63.540  52.102  1.00  0.00           H  
ATOM   3209  HE2 MET   196      48.040  63.520  53.426  1.00  0.00           H  
ATOM   3210  HE3 MET   196      48.243  62.412  52.054  1.00  0.00           H  
ATOM   3211  C   MET   196      48.127  62.641  58.088  1.00  0.00           C  
ATOM   3212  O   MET   196      49.127  63.362  58.208  1.00  0.00           O  
ATOM   3213  N   GLU   197      47.315  62.373  59.139  1.00  0.00           N  
ATOM   3214  H   GLU   197      46.444  61.895  58.958  1.00  0.00           H  
ATOM   3215  CA  GLU   197      47.562  62.647  60.547  1.00  0.00           C  
ATOM   3216  HA  GLU   197      47.709  63.717  60.690  1.00  0.00           H  
ATOM   3217  CB  GLU   197      46.421  62.262  61.473  1.00  0.00           C  
ATOM   3218  HB2 GLU   197      45.459  62.529  61.035  1.00  0.00           H  
ATOM   3219  HB3 GLU   197      46.370  61.174  61.502  1.00  0.00           H  
ATOM   3220  CG  GLU   197      46.587  62.810  62.832  1.00  0.00           C  
ATOM   3221  HG2 GLU   197      47.625  62.603  63.093  1.00  0.00           H  
ATOM   3222  HG3 GLU   197      46.404  63.883  62.784  1.00  0.00           H  
ATOM   3223  CD  GLU   197      45.640  62.065  63.770  1.00  0.00           C  
ATOM   3224  OE1 GLU   197      44.436  61.966  63.433  1.00  0.00           O  
ATOM   3225  OE2 GLU   197      46.066  61.625  64.875  1.00  0.00           O  
ATOM   3226  C   GLU   197      48.851  61.993  60.963  1.00  0.00           C  
ATOM   3227  O   GLU   197      49.675  62.609  61.619  1.00  0.00           O  
ATOM   3228  N   SER   198      49.142  60.779  60.510  1.00  0.00           N  
ATOM   3229  H   SER   198      48.353  60.334  60.062  1.00  0.00           H  
ATOM   3230  CA  SER   198      50.388  60.084  60.809  1.00  0.00           C  
ATOM   3231  HA  SER   198      50.631  60.146  61.869  1.00  0.00           H  
ATOM   3232  CB  SER   198      50.257  58.552  60.499  1.00  0.00           C  
ATOM   3233  HB2 SER   198      49.395  58.055  60.944  1.00  0.00           H  
ATOM   3234  HB3 SER   198      50.149  58.425  59.422  1.00  0.00           H  
ATOM   3235  OG  SER   198      51.330  57.809  60.867  1.00  0.00           O  
ATOM   3236  HG  SER   198      51.474  58.032  61.790  1.00  0.00           H  
ATOM   3237  C   SER   198      51.656  60.748  60.233  1.00  0.00           C  
ATOM   3238  O   SER   198      52.664  60.972  60.921  1.00  0.00           O  
ATOM   3239  N   LEU   199      51.561  61.137  58.990  1.00  0.00           N  
ATOM   3240  H   LEU   199      50.730  60.947  58.447  1.00  0.00           H  
ATOM   3241  CA  LEU   199      52.532  62.060  58.303  1.00  0.00           C  
ATOM   3242  HA  LEU   199      53.512  61.588  58.364  1.00  0.00           H  
ATOM   3243  CB  LEU   199      52.242  62.106  56.861  1.00  0.00           C  
ATOM   3244  HB2 LEU   199      52.495  61.127  56.456  1.00  0.00           H  
ATOM   3245  HB3 LEU   199      51.190  62.235  56.607  1.00  0.00           H  
ATOM   3246  CG  LEU   199      53.103  63.107  56.032  1.00  0.00           C  
ATOM   3247  HG  LEU   199      53.094  64.100  56.483  1.00  0.00           H  
ATOM   3248  CD1 LEU   199      54.607  62.657  55.881  1.00  0.00           C  
ATOM   3249 HD11 LEU   199      54.661  61.651  55.464  1.00  0.00           H  
ATOM   3250 HD12 LEU   199      55.104  63.449  55.320  1.00  0.00           H  
ATOM   3251 HD13 LEU   199      55.121  62.673  56.842  1.00  0.00           H  
ATOM   3252  CD2 LEU   199      52.620  63.395  54.570  1.00  0.00           C  
ATOM   3253 HD21 LEU   199      53.078  64.305  54.182  1.00  0.00           H  
ATOM   3254 HD22 LEU   199      52.827  62.531  53.940  1.00  0.00           H  
ATOM   3255 HD23 LEU   199      51.550  63.563  54.692  1.00  0.00           H  
ATOM   3256  C   LEU   199      52.604  63.438  58.979  1.00  0.00           C  
ATOM   3257  O   LEU   199      53.675  63.990  59.030  1.00  0.00           O  
ATOM   3258  N   GLY   200      51.531  63.959  59.536  1.00  0.00           N  
ATOM   3259  H   GLY   200      50.698  63.389  59.530  1.00  0.00           H  
ATOM   3260  CA  GLY   200      51.504  65.077  60.472  1.00  0.00           C  
ATOM   3261  HA2 GLY   200      51.658  65.976  59.877  1.00  0.00           H  
ATOM   3262  HA3 GLY   200      50.543  65.224  60.964  1.00  0.00           H  
ATOM   3263  C   GLY   200      52.615  65.033  61.617  1.00  0.00           C  
ATOM   3264  O   GLY   200      53.486  65.888  61.704  1.00  0.00           O  
ATOM   3265  N   TYR   201      52.500  63.956  62.417  1.00  0.00           N  
ATOM   3266  H   TYR   201      51.798  63.252  62.240  1.00  0.00           H  
ATOM   3267  CA  TYR   201      53.409  63.762  63.542  1.00  0.00           C  
ATOM   3268  HA  TYR   201      53.374  64.561  64.283  1.00  0.00           H  
ATOM   3269  CB  TYR   201      53.051  62.596  64.390  1.00  0.00           C  
ATOM   3270  HB2 TYR   201      53.297  61.702  63.818  1.00  0.00           H  
ATOM   3271  HB3 TYR   201      53.702  62.629  65.264  1.00  0.00           H  
ATOM   3272  CG  TYR   201      51.640  62.627  64.949  1.00  0.00           C  
ATOM   3273  CD1 TYR   201      51.272  63.656  65.850  1.00  0.00           C  
ATOM   3274  HD1 TYR   201      51.960  64.463  66.056  1.00  0.00           H  
ATOM   3275  CE1 TYR   201      49.961  63.707  66.382  1.00  0.00           C  
ATOM   3276  HE1 TYR   201      49.642  64.535  66.997  1.00  0.00           H  
ATOM   3277  CZ  TYR   201      49.085  62.706  65.936  1.00  0.00           C  
ATOM   3278  OH  TYR   201      47.802  62.865  66.304  1.00  0.00           O  
ATOM   3279  HH  TYR   201      47.221  62.352  65.739  1.00  0.00           H  
ATOM   3280  CE2 TYR   201      49.447  61.618  65.088  1.00  0.00           C  
ATOM   3281  HE2 TYR   201      48.681  60.929  64.764  1.00  0.00           H  
ATOM   3282  CD2 TYR   201      50.803  61.573  64.631  1.00  0.00           C  
ATOM   3283  HD2 TYR   201      51.140  60.749  64.021  1.00  0.00           H  
ATOM   3284  C   TYR   201      54.795  63.575  63.038  1.00  0.00           C  
ATOM   3285  O   TYR   201      55.709  64.106  63.637  1.00  0.00           O  
ATOM   3286  N   VAL   202      54.985  62.922  61.864  1.00  0.00           N  
ATOM   3287  H   VAL   202      54.274  62.283  61.539  1.00  0.00           H  
ATOM   3288  CA  VAL   202      56.322  62.759  61.259  1.00  0.00           C  
ATOM   3289  HA  VAL   202      56.976  62.452  62.076  1.00  0.00           H  
ATOM   3290  CB  VAL   202      56.075  61.821  60.118  1.00  0.00           C  
ATOM   3291  HB  VAL   202      55.205  62.142  59.546  1.00  0.00           H  
ATOM   3292  CG1 VAL   202      57.246  61.554  59.164  1.00  0.00           C  
ATOM   3293 HG11 VAL   202      57.522  62.475  58.650  1.00  0.00           H  
ATOM   3294 HG12 VAL   202      58.076  61.235  59.794  1.00  0.00           H  
ATOM   3295 HG13 VAL   202      57.104  60.697  58.505  1.00  0.00           H  
ATOM   3296  CG2 VAL   202      55.808  60.388  60.675  1.00  0.00           C  
ATOM   3297 HG21 VAL   202      56.718  59.864  60.966  1.00  0.00           H  
ATOM   3298 HG22 VAL   202      55.265  60.345  61.619  1.00  0.00           H  
ATOM   3299 HG23 VAL   202      55.419  59.811  59.836  1.00  0.00           H  
ATOM   3300  C   VAL   202      56.860  64.084  60.878  1.00  0.00           C  
ATOM   3301  O   VAL   202      58.075  64.236  61.066  1.00  0.00           O  
ATOM   3302  N   LEU   203      56.124  65.024  60.267  1.00  0.00           N  
ATOM   3303  H   LEU   203      55.196  64.757  59.969  1.00  0.00           H  
ATOM   3304  CA  LEU   203      56.677  66.327  59.865  1.00  0.00           C  
ATOM   3305  HA  LEU   203      57.689  66.189  59.483  1.00  0.00           H  
ATOM   3306  CB  LEU   203      55.862  66.995  58.750  1.00  0.00           C  
ATOM   3307  HB2 LEU   203      54.834  67.194  59.054  1.00  0.00           H  
ATOM   3308  HB3 LEU   203      56.403  67.924  58.570  1.00  0.00           H  
ATOM   3309  CG  LEU   203      55.901  66.224  57.407  1.00  0.00           C  
ATOM   3310  HG  LEU   203      55.632  65.182  57.579  1.00  0.00           H  
ATOM   3311  CD1 LEU   203      54.861  66.916  56.493  1.00  0.00           C  
ATOM   3312 HD11 LEU   203      54.844  66.431  55.517  1.00  0.00           H  
ATOM   3313 HD12 LEU   203      53.875  66.766  56.935  1.00  0.00           H  
ATOM   3314 HD13 LEU   203      54.956  68.001  56.451  1.00  0.00           H  
ATOM   3315  CD2 LEU   203      57.274  66.285  56.719  1.00  0.00           C  
ATOM   3316 HD21 LEU   203      57.461  67.197  56.152  1.00  0.00           H  
ATOM   3317 HD22 LEU   203      58.134  66.055  57.349  1.00  0.00           H  
ATOM   3318 HD23 LEU   203      57.268  65.485  55.979  1.00  0.00           H  
ATOM   3319  C   LEU   203      56.851  67.323  61.083  1.00  0.00           C  
ATOM   3320  O   LEU   203      57.798  68.078  61.120  1.00  0.00           O  
ATOM   3321  N   MET   204      55.934  67.265  62.152  1.00  0.00           N  
ATOM   3322  H   MET   204      55.070  66.758  62.024  1.00  0.00           H  
ATOM   3323  CA  MET   204      56.067  67.923  63.427  1.00  0.00           C  
ATOM   3324  HA  MET   204      56.290  68.986  63.334  1.00  0.00           H  
ATOM   3325  CB  MET   204      54.842  67.612  64.291  1.00  0.00           C  
ATOM   3326  HB2 MET   204      54.767  66.526  64.347  1.00  0.00           H  
ATOM   3327  HB3 MET   204      55.001  67.946  65.317  1.00  0.00           H  
ATOM   3328  CG  MET   204      53.399  68.210  63.929  1.00  0.00           C  
ATOM   3329  HG2 MET   204      53.358  69.300  63.926  1.00  0.00           H  
ATOM   3330  HG3 MET   204      53.203  68.008  62.876  1.00  0.00           H  
ATOM   3331  SD  MET   204      52.049  67.517  65.052  1.00  0.00           S  
ATOM   3332  CE  MET   204      52.071  68.686  66.410  1.00  0.00           C  
ATOM   3333  HE1 MET   204      51.394  68.428  67.224  1.00  0.00           H  
ATOM   3334  HE2 MET   204      53.046  69.037  66.749  1.00  0.00           H  
ATOM   3335  HE3 MET   204      51.602  69.608  66.065  1.00  0.00           H  
ATOM   3336  C   MET   204      57.335  67.396  64.175  1.00  0.00           C  
ATOM   3337  O   MET   204      58.235  68.137  64.487  1.00  0.00           O  
ATOM   3338  N   TYR   205      57.582  66.069  64.166  1.00  0.00           N  
ATOM   3339  H   TYR   205      56.899  65.538  63.644  1.00  0.00           H  
ATOM   3340  CA  TYR   205      58.680  65.379  64.887  1.00  0.00           C  
ATOM   3341  HA  TYR   205      58.584  65.687  65.929  1.00  0.00           H  
ATOM   3342  CB  TYR   205      58.670  63.906  64.670  1.00  0.00           C  
ATOM   3343  HB2 TYR   205      57.783  63.463  65.125  1.00  0.00           H  
ATOM   3344  HB3 TYR   205      58.485  63.741  63.608  1.00  0.00           H  
ATOM   3345  CG  TYR   205      59.924  63.081  64.975  1.00  0.00           C  
ATOM   3346  CD1 TYR   205      60.359  62.940  66.295  1.00  0.00           C  
ATOM   3347  HD1 TYR   205      59.835  63.452  67.089  1.00  0.00           H  
ATOM   3348  CE1 TYR   205      61.569  62.211  66.564  1.00  0.00           C  
ATOM   3349  HE1 TYR   205      61.808  62.103  67.611  1.00  0.00           H  
ATOM   3350  CZ  TYR   205      62.310  61.622  65.513  1.00  0.00           C  
ATOM   3351  OH  TYR   205      63.493  61.051  65.788  1.00  0.00           O  
ATOM   3352  HH  TYR   205      63.653  60.272  65.249  1.00  0.00           H  
ATOM   3353  CE2 TYR   205      61.856  61.728  64.194  1.00  0.00           C  
ATOM   3354  HE2 TYR   205      62.443  61.261  63.418  1.00  0.00           H  
ATOM   3355  CD2 TYR   205      60.711  62.485  63.906  1.00  0.00           C  
ATOM   3356  HD2 TYR   205      60.380  62.612  62.887  1.00  0.00           H  
ATOM   3357  C   TYR   205      60.089  65.876  64.384  1.00  0.00           C  
ATOM   3358  O   TYR   205      60.982  66.237  65.192  1.00  0.00           O  
ATOM   3359  N   PHE   206      60.178  66.021  63.046  1.00  0.00           N  
ATOM   3360  H   PHE   206      59.325  65.775  62.565  1.00  0.00           H  
ATOM   3361  CA  PHE   206      61.389  66.489  62.332  1.00  0.00           C  
ATOM   3362  HA  PHE   206      62.244  66.244  62.963  1.00  0.00           H  
ATOM   3363  CB  PHE   206      61.434  66.084  60.876  1.00  0.00           C  
ATOM   3364  HB2 PHE   206      60.569  66.404  60.296  1.00  0.00           H  
ATOM   3365  HB3 PHE   206      62.348  66.571  60.536  1.00  0.00           H  
ATOM   3366  CG  PHE   206      61.603  64.598  60.495  1.00  0.00           C  
ATOM   3367  CD1 PHE   206      62.739  63.898  60.922  1.00  0.00           C  
ATOM   3368  HD1 PHE   206      63.435  64.486  61.502  1.00  0.00           H  
ATOM   3369  CE1 PHE   206      62.993  62.560  60.524  1.00  0.00           C  
ATOM   3370  HE1 PHE   206      63.865  62.007  60.840  1.00  0.00           H  
ATOM   3371  CZ  PHE   206      62.126  61.909  59.568  1.00  0.00           C  
ATOM   3372  HZ  PHE   206      62.322  60.917  59.188  1.00  0.00           H  
ATOM   3373  CE2 PHE   206      60.953  62.627  59.159  1.00  0.00           C  
ATOM   3374  HE2 PHE   206      60.230  62.107  58.548  1.00  0.00           H  
ATOM   3375  CD2 PHE   206      60.715  63.952  59.681  1.00  0.00           C  
ATOM   3376  HD2 PHE   206      59.933  64.584  59.287  1.00  0.00           H  
ATOM   3377  C   PHE   206      61.519  68.032  62.424  1.00  0.00           C  
ATOM   3378  O   PHE   206      62.612  68.540  62.319  1.00  0.00           O  
ATOM   3379  N   ASN   207      60.506  68.853  62.545  1.00  0.00           N  
ATOM   3380  H   ASN   207      59.575  68.462  62.545  1.00  0.00           H  
ATOM   3381  CA  ASN   207      60.675  70.257  62.886  1.00  0.00           C  
ATOM   3382  HA  ASN   207      61.448  70.587  62.192  1.00  0.00           H  
ATOM   3383  CB  ASN   207      59.418  71.100  62.469  1.00  0.00           C  
ATOM   3384  HB2 ASN   207      59.344  71.118  61.382  1.00  0.00           H  
ATOM   3385  HB3 ASN   207      58.470  70.752  62.878  1.00  0.00           H  
ATOM   3386  CG  ASN   207      59.488  72.609  62.808  1.00  0.00           C  
ATOM   3387  OD1 ASN   207      58.946  73.128  63.785  1.00  0.00           O  
ATOM   3388  ND2 ASN   207      60.245  73.381  62.077  1.00  0.00           N  
ATOM   3389 HD21 ASN   207      60.473  74.263  62.513  1.00  0.00           H  
ATOM   3390 HD22 ASN   207      60.898  72.894  61.480  1.00  0.00           H  
ATOM   3391  C   ASN   207      61.155  70.590  64.295  1.00  0.00           C  
ATOM   3392  O   ASN   207      62.173  71.252  64.441  1.00  0.00           O  
ATOM   3393  N   ARG   208      60.374  70.172  65.309  1.00  0.00           N  
ATOM   3394  H   ARG   208      59.526  69.664  65.100  1.00  0.00           H  
ATOM   3395  CA  ARG   208      60.685  70.580  66.688  1.00  0.00           C  
ATOM   3396  HA  ARG   208      60.986  71.628  66.707  1.00  0.00           H  
ATOM   3397  CB  ARG   208      59.507  70.292  67.587  1.00  0.00           C  
ATOM   3398  HB2 ARG   208      59.242  69.251  67.401  1.00  0.00           H  
ATOM   3399  HB3 ARG   208      59.765  70.299  68.646  1.00  0.00           H  
ATOM   3400  CG  ARG   208      58.294  71.239  67.413  1.00  0.00           C  
ATOM   3401  HG2 ARG   208      58.611  72.241  67.701  1.00  0.00           H  
ATOM   3402  HG3 ARG   208      58.119  71.241  66.337  1.00  0.00           H  
ATOM   3403  CD  ARG   208      57.061  70.853  68.243  1.00  0.00           C  
ATOM   3404  HD2 ARG   208      56.212  71.492  68.001  1.00  0.00           H  
ATOM   3405  HD3 ARG   208      56.824  69.815  68.012  1.00  0.00           H  
ATOM   3406  NE  ARG   208      57.400  70.960  69.678  1.00  0.00           N  
ATOM   3407  HE  ARG   208      58.234  70.451  69.935  1.00  0.00           H  
ATOM   3408  CZ  ARG   208      56.774  71.458  70.718  1.00  0.00           C  
ATOM   3409  NH1 ARG   208      55.551  71.860  70.546  1.00  0.00           N  
ATOM   3410 HH11 ARG   208      55.088  71.649  69.673  1.00  0.00           H  
ATOM   3411 HH12 ARG   208      55.085  72.335  71.306  1.00  0.00           H  
ATOM   3412  NH2 ARG   208      57.276  71.680  71.883  1.00  0.00           N  
ATOM   3413 HH21 ARG   208      58.257  71.476  72.010  1.00  0.00           H  
ATOM   3414 HH22 ARG   208      56.851  72.380  72.474  1.00  0.00           H  
ATOM   3415  C   ARG   208      61.839  69.759  67.319  1.00  0.00           C  
ATOM   3416  O   ARG   208      62.012  68.523  67.096  1.00  0.00           O  
ATOM   3417  N   THR   209      62.657  70.402  68.130  1.00  0.00           N  
ATOM   3418  H   THR   209      62.380  71.363  68.272  1.00  0.00           H  
ATOM   3419  CA  THR   209      63.630  69.704  68.958  1.00  0.00           C  
ATOM   3420  HA  THR   209      64.485  69.389  68.360  1.00  0.00           H  
ATOM   3421  CB  THR   209      64.214  70.765  69.924  1.00  0.00           C  
ATOM   3422  HB  THR   209      64.931  70.138  70.455  1.00  0.00           H  
ATOM   3423  CG2 THR   209      65.098  71.783  69.310  1.00  0.00           C  
ATOM   3424 HG21 THR   209      64.430  72.371  68.681  1.00  0.00           H  
ATOM   3425 HG22 THR   209      65.508  72.400  70.110  1.00  0.00           H  
ATOM   3426 HG23 THR   209      65.898  71.307  68.742  1.00  0.00           H  
ATOM   3427  OG1 THR   209      63.147  71.403  70.609  1.00  0.00           O  
ATOM   3428  HG1 THR   209      63.418  71.446  71.529  1.00  0.00           H  
ATOM   3429  C   THR   209      63.018  68.511  69.734  1.00  0.00           C  
ATOM   3430  O   THR   209      63.718  67.477  69.859  1.00  0.00           O  
ATOM   3431  N   SER   210      61.785  68.664  70.255  1.00  0.00           N  
ATOM   3432  H   SER   210      61.318  69.552  70.138  1.00  0.00           H  
ATOM   3433  CA  SER   210      60.984  67.623  70.873  1.00  0.00           C  
ATOM   3434  HA  SER   210      61.191  66.665  70.397  1.00  0.00           H  
ATOM   3435  CB  SER   210      61.579  67.518  72.265  1.00  0.00           C  
ATOM   3436  HB2 SER   210      61.154  66.665  72.794  1.00  0.00           H  
ATOM   3437  HB3 SER   210      62.652  67.351  72.167  1.00  0.00           H  
ATOM   3438  OG  SER   210      61.342  68.719  73.098  1.00  0.00           O  
ATOM   3439  HG  SER   210      62.007  68.765  73.789  1.00  0.00           H  
ATOM   3440  C   SER   210      59.488  67.928  70.788  1.00  0.00           C  
ATOM   3441  O   SER   210      59.108  69.074  70.701  1.00  0.00           O  
ATOM   3442  N   LEU   211      58.737  66.849  70.900  1.00  0.00           N  
ATOM   3443  H   LEU   211      59.163  65.963  71.131  1.00  0.00           H  
ATOM   3444  CA  LEU   211      57.273  66.922  71.131  1.00  0.00           C  
ATOM   3445  HA  LEU   211      56.907  67.909  70.851  1.00  0.00           H  
ATOM   3446  CB  LEU   211      56.614  65.722  70.378  1.00  0.00           C  
ATOM   3447  HB2 LEU   211      57.274  64.893  70.633  1.00  0.00           H  
ATOM   3448  HB3 LEU   211      55.587  65.558  70.706  1.00  0.00           H  
ATOM   3449  CG  LEU   211      56.723  66.008  68.844  1.00  0.00           C  
ATOM   3450  HG  LEU   211      57.735  66.359  68.640  1.00  0.00           H  
ATOM   3451  CD1 LEU   211      56.509  64.676  68.035  1.00  0.00           C  
ATOM   3452 HD11 LEU   211      55.509  64.271  68.189  1.00  0.00           H  
ATOM   3453 HD12 LEU   211      56.806  64.756  66.989  1.00  0.00           H  
ATOM   3454 HD13 LEU   211      57.209  63.948  68.444  1.00  0.00           H  
ATOM   3455  CD2 LEU   211      55.759  67.072  68.358  1.00  0.00           C  
ATOM   3456 HD21 LEU   211      55.904  68.029  68.858  1.00  0.00           H  
ATOM   3457 HD22 LEU   211      56.045  67.293  67.329  1.00  0.00           H  
ATOM   3458 HD23 LEU   211      54.732  66.713  68.303  1.00  0.00           H  
ATOM   3459  C   LEU   211      56.890  66.917  72.650  1.00  0.00           C  
ATOM   3460  O   LEU   211      57.741  66.552  73.478  1.00  0.00           O  
ATOM   3461  N   PRO   212      55.665  67.270  73.113  1.00  0.00           N  
ATOM   3462  CD  PRO   212      54.603  67.926  72.277  1.00  0.00           C  
ATOM   3463  HD2 PRO   212      53.958  67.168  71.833  1.00  0.00           H  
ATOM   3464  HD3 PRO   212      54.840  68.522  71.396  1.00  0.00           H  
ATOM   3465  CG  PRO   212      53.839  68.710  73.313  1.00  0.00           C  
ATOM   3466  HG2 PRO   212      52.795  68.912  73.074  1.00  0.00           H  
ATOM   3467  HG3 PRO   212      54.453  69.595  73.481  1.00  0.00           H  
ATOM   3468  CB  PRO   212      53.844  67.902  74.611  1.00  0.00           C  
ATOM   3469  HB2 PRO   212      52.983  67.242  74.507  1.00  0.00           H  
ATOM   3470  HB3 PRO   212      53.800  68.584  75.460  1.00  0.00           H  
ATOM   3471  CA  PRO   212      55.233  67.254  74.521  1.00  0.00           C  
ATOM   3472  HA  PRO   212      55.948  67.887  75.047  1.00  0.00           H  
ATOM   3473  C   PRO   212      55.262  65.891  75.263  1.00  0.00           C  
ATOM   3474  O   PRO   212      55.193  65.767  76.475  1.00  0.00           O  
ATOM   3475  N   TRP   213      55.275  64.851  74.409  1.00  0.00           N  
ATOM   3476  H   TRP   213      55.326  65.068  73.424  1.00  0.00           H  
ATOM   3477  CA  TRP   213      55.238  63.437  74.705  1.00  0.00           C  
ATOM   3478  HA  TRP   213      55.031  63.313  75.768  1.00  0.00           H  
ATOM   3479  CB  TRP   213      53.984  62.787  74.116  1.00  0.00           C  
ATOM   3480  HB2 TRP   213      54.064  61.707  74.235  1.00  0.00           H  
ATOM   3481  HB3 TRP   213      53.124  63.190  74.651  1.00  0.00           H  
ATOM   3482  CG  TRP   213      53.828  62.937  72.644  1.00  0.00           C  
ATOM   3483  CD1 TRP   213      54.535  62.302  71.690  1.00  0.00           C  
ATOM   3484  HD1 TRP   213      55.235  61.502  71.881  1.00  0.00           H  
ATOM   3485  NE1 TRP   213      54.284  62.894  70.468  1.00  0.00           N  
ATOM   3486  HE1 TRP   213      54.824  62.608  69.664  1.00  0.00           H  
ATOM   3487  CE2 TRP   213      53.411  63.963  70.550  1.00  0.00           C  
ATOM   3488  CZ2 TRP   213      52.770  64.741  69.562  1.00  0.00           C  
ATOM   3489  HZ2 TRP   213      53.156  64.596  68.564  1.00  0.00           H  
ATOM   3490  CH2 TRP   213      51.842  65.694  69.993  1.00  0.00           C  
ATOM   3491  HH2 TRP   213      51.381  66.335  69.256  1.00  0.00           H  
ATOM   3492  CZ3 TRP   213      51.563  65.807  71.341  1.00  0.00           C  
ATOM   3493  HZ3 TRP   213      50.877  66.602  71.593  1.00  0.00           H  
ATOM   3494  CE3 TRP   213      52.052  64.905  72.308  1.00  0.00           C  
ATOM   3495  HE3 TRP   213      51.663  64.983  73.312  1.00  0.00           H  
ATOM   3496  CD2 TRP   213      53.054  63.968  71.932  1.00  0.00           C  
ATOM   3497  C   TRP   213      56.639  62.749  74.485  1.00  0.00           C  
ATOM   3498  O   TRP   213      56.776  61.604  74.017  1.00  0.00           O  
ATOM   3499  N   GLN   214      57.689  63.511  74.665  1.00  0.00           N  
ATOM   3500  H   GLN   214      57.606  64.452  75.023  1.00  0.00           H  
ATOM   3501  CA  GLN   214      59.055  63.124  74.373  1.00  0.00           C  
ATOM   3502  HA  GLN   214      59.044  62.661  73.386  1.00  0.00           H  
ATOM   3503  CB  GLN   214      59.958  64.320  74.233  1.00  0.00           C  
ATOM   3504  HB2 GLN   214      59.668  64.979  73.415  1.00  0.00           H  
ATOM   3505  HB3 GLN   214      59.904  64.818  75.202  1.00  0.00           H  
ATOM   3506  CG  GLN   214      61.417  63.990  73.967  1.00  0.00           C  
ATOM   3507  HG2 GLN   214      62.039  64.814  74.317  1.00  0.00           H  
ATOM   3508  HG3 GLN   214      61.760  63.131  74.544  1.00  0.00           H  
ATOM   3509  CD  GLN   214      61.796  63.758  72.494  1.00  0.00           C  
ATOM   3510  OE1 GLN   214      61.040  64.107  71.653  1.00  0.00           O  
ATOM   3511  NE2 GLN   214      62.903  63.038  72.220  1.00  0.00           N  
ATOM   3512 HE21 GLN   214      63.087  62.838  71.247  1.00  0.00           H  
ATOM   3513 HE22 GLN   214      63.496  62.653  72.941  1.00  0.00           H  
ATOM   3514  C   GLN   214      59.538  62.134  75.457  1.00  0.00           C  
ATOM   3515  O   GLN   214      59.973  60.993  75.183  1.00  0.00           O  
ATOM   3516  N   GLY   215      59.528  62.454  76.779  1.00  0.00           N  
ATOM   3517  H   GLY   215      59.084  63.344  76.960  1.00  0.00           H  
ATOM   3518  CA  GLY   215      60.005  61.669  77.914  1.00  0.00           C  
ATOM   3519  HA2 GLY   215      60.236  60.688  77.500  1.00  0.00           H  
ATOM   3520  HA3 GLY   215      60.964  62.115  78.176  1.00  0.00           H  
ATOM   3521  C   GLY   215      59.017  61.667  79.111  1.00  0.00           C  
ATOM   3522  O   GLY   215      59.439  61.931  80.266  1.00  0.00           O  
ATOM   3523  N   LEU   216      57.734  61.222  78.934  1.00  0.00           N  
ATOM   3524  H   LEU   216      57.413  60.974  78.009  1.00  0.00           H  
ATOM   3525  CA  LEU   216      56.754  60.948  79.986  1.00  0.00           C  
ATOM   3526  HA  LEU   216      56.606  61.832  80.605  1.00  0.00           H  
ATOM   3527  CB  LEU   216      55.458  60.529  79.217  1.00  0.00           C  
ATOM   3528  HB2 LEU   216      55.614  59.644  78.601  1.00  0.00           H  
ATOM   3529  HB3 LEU   216      54.875  60.255  80.096  1.00  0.00           H  
ATOM   3530  CG  LEU   216      54.838  61.613  78.326  1.00  0.00           C  
ATOM   3531  HG  LEU   216      55.572  61.840  77.553  1.00  0.00           H  
ATOM   3532  CD1 LEU   216      53.565  61.071  77.717  1.00  0.00           C  
ATOM   3533 HD11 LEU   216      53.760  60.066  77.341  1.00  0.00           H  
ATOM   3534 HD12 LEU   216      52.797  60.864  78.462  1.00  0.00           H  
ATOM   3535 HD13 LEU   216      53.123  61.681  76.929  1.00  0.00           H  
ATOM   3536  CD2 LEU   216      54.521  62.948  78.900  1.00  0.00           C  
ATOM   3537 HD21 LEU   216      55.384  63.402  79.387  1.00  0.00           H  
ATOM   3538 HD22 LEU   216      54.206  63.637  78.116  1.00  0.00           H  
ATOM   3539 HD23 LEU   216      53.765  62.817  79.674  1.00  0.00           H  
ATOM   3540  C   LEU   216      57.222  59.871  81.021  1.00  0.00           C  
ATOM   3541  O   LEU   216      57.666  58.844  80.577  1.00  0.00           O  
ATOM   3542  N   LYS   217      57.005  60.135  82.325  1.00  0.00           N  
ATOM   3543  H   LYS   217      56.659  61.071  82.483  1.00  0.00           H  
ATOM   3544  CA  LYS   217      57.011  59.233  83.467  1.00  0.00           C  
ATOM   3545  HA  LYS   217      58.033  58.956  83.727  1.00  0.00           H  
ATOM   3546  CB  LYS   217      56.408  59.881  84.747  1.00  0.00           C  
ATOM   3547  HB2 LYS   217      55.436  60.214  84.382  1.00  0.00           H  
ATOM   3548  HB3 LYS   217      56.429  59.090  85.496  1.00  0.00           H  
ATOM   3549  CG  LYS   217      57.297  60.946  85.359  1.00  0.00           C  
ATOM   3550  HG2 LYS   217      58.235  60.481  85.661  1.00  0.00           H  
ATOM   3551  HG3 LYS   217      57.363  61.786  84.667  1.00  0.00           H  
ATOM   3552  CD  LYS   217      56.499  61.479  86.598  1.00  0.00           C  
ATOM   3553  HD2 LYS   217      55.545  61.958  86.381  1.00  0.00           H  
ATOM   3554  HD3 LYS   217      56.372  60.665  87.311  1.00  0.00           H  
ATOM   3555  CE  LYS   217      57.356  62.536  87.340  1.00  0.00           C  
ATOM   3556  HE2 LYS   217      58.386  62.197  87.455  1.00  0.00           H  
ATOM   3557  HE3 LYS   217      57.270  63.449  86.752  1.00  0.00           H  
ATOM   3558  NZ  LYS   217      56.763  62.819  88.593  1.00  0.00           N  
ATOM   3559  HZ1 LYS   217      55.805  63.057  88.381  1.00  0.00           H  
ATOM   3560  HZ2 LYS   217      56.959  62.035  89.199  1.00  0.00           H  
ATOM   3561  HZ3 LYS   217      57.216  63.611  89.025  1.00  0.00           H  
ATOM   3562  C   LYS   217      56.293  57.876  83.169  1.00  0.00           C  
ATOM   3563  O   LYS   217      55.077  57.930  82.962  1.00  0.00           O  
ATOM   3564  N   ALA   218      57.019  56.736  83.170  1.00  0.00           N  
ATOM   3565  H   ALA   218      58.023  56.789  83.262  1.00  0.00           H  
ATOM   3566  CA  ALA   218      56.386  55.517  82.913  1.00  0.00           C  
ATOM   3567  HA  ALA   218      55.393  55.536  83.363  1.00  0.00           H  
ATOM   3568  CB  ALA   218      56.310  55.297  81.403  1.00  0.00           C  
ATOM   3569  HB1 ALA   218      55.799  56.125  80.912  1.00  0.00           H  
ATOM   3570  HB2 ALA   218      57.371  55.256  81.156  1.00  0.00           H  
ATOM   3571  HB3 ALA   218      55.830  54.331  81.248  1.00  0.00           H  
ATOM   3572  C   ALA   218      57.122  54.376  83.598  1.00  0.00           C  
ATOM   3573  O   ALA   218      58.322  54.135  83.343  1.00  0.00           O  
ATOM   3574  N   ALA   219      56.398  53.664  84.382  1.00  0.00           N  
ATOM   3575  H   ALA   219      55.446  53.941  84.573  1.00  0.00           H  
ATOM   3576  CA  ALA   219      56.876  52.436  85.019  1.00  0.00           C  
ATOM   3577  HA  ALA   219      57.880  52.711  85.342  1.00  0.00           H  
ATOM   3578  CB  ALA   219      56.031  52.110  86.320  1.00  0.00           C  
ATOM   3579  HB1 ALA   219      56.429  51.255  86.865  1.00  0.00           H  
ATOM   3580  HB2 ALA   219      56.225  52.862  87.085  1.00  0.00           H  
ATOM   3581  HB3 ALA   219      55.005  51.801  86.121  1.00  0.00           H  
ATOM   3582  C   ALA   219      57.129  51.138  84.086  1.00  0.00           C  
ATOM   3583  O   ALA   219      57.904  50.268  84.450  1.00  0.00           O  
ATOM   3584  N   THR   220      56.618  51.164  82.826  1.00  0.00           N  
ATOM   3585  H   THR   220      55.930  51.888  82.673  1.00  0.00           H  
ATOM   3586  CA  THR   220      56.770  50.096  81.824  1.00  0.00           C  
ATOM   3587  HA  THR   220      57.802  49.753  81.892  1.00  0.00           H  
ATOM   3588  CB  THR   220      55.735  48.912  81.888  1.00  0.00           C  
ATOM   3589  HB  THR   220      55.964  48.175  81.118  1.00  0.00           H  
ATOM   3590  CG2 THR   220      55.932  48.185  83.242  1.00  0.00           C  
ATOM   3591 HG21 THR   220      55.646  48.802  84.094  1.00  0.00           H  
ATOM   3592 HG22 THR   220      55.321  47.284  83.205  1.00  0.00           H  
ATOM   3593 HG23 THR   220      56.946  47.830  83.427  1.00  0.00           H  
ATOM   3594  OG1 THR   220      54.426  49.252  81.562  1.00  0.00           O  
ATOM   3595  HG1 THR   220      53.853  49.258  82.332  1.00  0.00           H  
ATOM   3596  C   THR   220      56.709  50.711  80.447  1.00  0.00           C  
ATOM   3597  O   THR   220      56.018  51.663  80.219  1.00  0.00           O  
ATOM   3598  N   LYS   221      57.392  50.214  79.424  1.00  0.00           N  
ATOM   3599  H   LYS   221      57.629  49.232  79.442  1.00  0.00           H  
ATOM   3600  CA  LYS   221      57.291  50.656  78.012  1.00  0.00           C  
ATOM   3601  HA  LYS   221      57.513  51.722  78.053  1.00  0.00           H  
ATOM   3602  CB  LYS   221      58.319  49.883  77.136  1.00  0.00           C  
ATOM   3603  HB2 LYS   221      58.021  48.836  77.180  1.00  0.00           H  
ATOM   3604  HB3 LYS   221      58.166  50.259  76.125  1.00  0.00           H  
ATOM   3605  CG  LYS   221      59.797  50.008  77.558  1.00  0.00           C  
ATOM   3606  HG2 LYS   221      60.077  51.056  77.457  1.00  0.00           H  
ATOM   3607  HG3 LYS   221      59.989  49.767  78.603  1.00  0.00           H  
ATOM   3608  CD  LYS   221      60.709  49.232  76.661  1.00  0.00           C  
ATOM   3609  HD2 LYS   221      60.706  48.221  77.068  1.00  0.00           H  
ATOM   3610  HD3 LYS   221      60.302  49.295  75.651  1.00  0.00           H  
ATOM   3611  CE  LYS   221      62.110  49.951  76.627  1.00  0.00           C  
ATOM   3612  HE2 LYS   221      61.890  51.001  76.435  1.00  0.00           H  
ATOM   3613  HE3 LYS   221      62.616  49.761  77.574  1.00  0.00           H  
ATOM   3614  NZ  LYS   221      63.053  49.427  75.557  1.00  0.00           N  
ATOM   3615  HZ1 LYS   221      63.516  48.564  75.803  1.00  0.00           H  
ATOM   3616  HZ2 LYS   221      62.531  49.392  74.692  1.00  0.00           H  
ATOM   3617  HZ3 LYS   221      63.753  50.093  75.264  1.00  0.00           H  
ATOM   3618  C   LYS   221      55.856  50.541  77.425  1.00  0.00           C  
ATOM   3619  O   LYS   221      55.330  51.481  76.870  1.00  0.00           O  
ATOM   3620  N   LYS   222      55.071  49.503  77.817  1.00  0.00           N  
ATOM   3621  H   LYS   222      55.469  48.838  78.465  1.00  0.00           H  
ATOM   3622  CA  LYS   222      53.658  49.455  77.426  1.00  0.00           C  
ATOM   3623  HA  LYS   222      53.573  49.718  76.372  1.00  0.00           H  
ATOM   3624  CB  LYS   222      53.106  48.031  77.547  1.00  0.00           C  
ATOM   3625  HB2 LYS   222      52.109  47.966  77.112  1.00  0.00           H  
ATOM   3626  HB3 LYS   222      53.715  47.363  76.936  1.00  0.00           H  
ATOM   3627  CG  LYS   222      52.952  47.666  78.993  1.00  0.00           C  
ATOM   3628  HG2 LYS   222      53.927  47.590  79.474  1.00  0.00           H  
ATOM   3629  HG3 LYS   222      52.280  48.328  79.541  1.00  0.00           H  
ATOM   3630  CD  LYS   222      52.236  46.332  79.009  1.00  0.00           C  
ATOM   3631  HD2 LYS   222      51.295  46.535  78.498  1.00  0.00           H  
ATOM   3632  HD3 LYS   222      52.740  45.516  78.492  1.00  0.00           H  
ATOM   3633  CE  LYS   222      51.965  45.926  80.464  1.00  0.00           C  
ATOM   3634  HE2 LYS   222      52.856  45.944  81.091  1.00  0.00           H  
ATOM   3635  HE3 LYS   222      51.220  46.597  80.892  1.00  0.00           H  
ATOM   3636  NZ  LYS   222      51.418  44.526  80.541  1.00  0.00           N  
ATOM   3637  HZ1 LYS   222      50.693  44.376  79.854  1.00  0.00           H  
ATOM   3638  HZ2 LYS   222      52.134  43.854  80.304  1.00  0.00           H  
ATOM   3639  HZ3 LYS   222      50.955  44.433  81.434  1.00  0.00           H  
ATOM   3640  C   LYS   222      52.821  50.594  78.125  1.00  0.00           C  
ATOM   3641  O   LYS   222      52.048  51.213  77.396  1.00  0.00           O  
ATOM   3642  N   GLN   223      53.197  50.973  79.319  1.00  0.00           N  
ATOM   3643  H   GLN   223      53.816  50.421  79.895  1.00  0.00           H  
ATOM   3644  CA  GLN   223      52.620  52.162  79.972  1.00  0.00           C  
ATOM   3645  HA  GLN   223      51.540  52.177  79.829  1.00  0.00           H  
ATOM   3646  CB  GLN   223      52.752  52.104  81.507  1.00  0.00           C  
ATOM   3647  HB2 GLN   223      52.115  51.327  81.929  1.00  0.00           H  
ATOM   3648  HB3 GLN   223      53.703  51.677  81.823  1.00  0.00           H  
ATOM   3649  CG  GLN   223      52.371  53.370  82.206  1.00  0.00           C  
ATOM   3650  HG2 GLN   223      52.808  54.275  81.784  1.00  0.00           H  
ATOM   3651  HG3 GLN   223      51.308  53.561  82.057  1.00  0.00           H  
ATOM   3652  CD  GLN   223      52.726  53.383  83.697  1.00  0.00           C  
ATOM   3653  OE1 GLN   223      53.609  54.090  84.061  1.00  0.00           O  
ATOM   3654  NE2 GLN   223      52.122  52.564  84.521  1.00  0.00           N  
ATOM   3655 HE21 GLN   223      52.549  52.496  85.434  1.00  0.00           H  
ATOM   3656 HE22 GLN   223      51.233  52.119  84.343  1.00  0.00           H  
ATOM   3657  C   GLN   223      53.120  53.449  79.373  1.00  0.00           C  
ATOM   3658  O   GLN   223      52.391  54.443  79.248  1.00  0.00           O  
ATOM   3659  N   LYS   224      54.335  53.538  78.791  1.00  0.00           N  
ATOM   3660  H   LYS   224      55.005  52.795  78.931  1.00  0.00           H  
ATOM   3661  CA  LYS   224      54.696  54.785  77.992  1.00  0.00           C  
ATOM   3662  HA  LYS   224      54.474  55.691  78.554  1.00  0.00           H  
ATOM   3663  CB  LYS   224      56.215  54.940  77.682  1.00  0.00           C  
ATOM   3664  HB2 LYS   224      56.803  54.403  78.427  1.00  0.00           H  
ATOM   3665  HB3 LYS   224      56.306  54.550  76.668  1.00  0.00           H  
ATOM   3666  CG  LYS   224      56.684  56.368  77.742  1.00  0.00           C  
ATOM   3667  HG2 LYS   224      56.078  57.001  77.093  1.00  0.00           H  
ATOM   3668  HG3 LYS   224      56.616  56.694  78.779  1.00  0.00           H  
ATOM   3669  CD  LYS   224      58.175  56.689  77.360  1.00  0.00           C  
ATOM   3670  HD2 LYS   224      58.396  56.254  76.385  1.00  0.00           H  
ATOM   3671  HD3 LYS   224      58.283  57.759  77.179  1.00  0.00           H  
ATOM   3672  CE  LYS   224      59.216  56.224  78.370  1.00  0.00           C  
ATOM   3673  HE2 LYS   224      58.694  55.394  78.844  1.00  0.00           H  
ATOM   3674  HE3 LYS   224      60.061  55.795  77.832  1.00  0.00           H  
ATOM   3675  NZ  LYS   224      59.643  57.329  79.217  1.00  0.00           N  
ATOM   3676  HZ1 LYS   224      59.993  56.906  80.065  1.00  0.00           H  
ATOM   3677  HZ2 LYS   224      60.433  57.794  78.794  1.00  0.00           H  
ATOM   3678  HZ3 LYS   224      58.920  57.967  79.521  1.00  0.00           H  
ATOM   3679  C   LYS   224      53.932  54.905  76.709  1.00  0.00           C  
ATOM   3680  O   LYS   224      53.436  55.963  76.388  1.00  0.00           O  
ATOM   3681  N   TYR   225      53.891  53.818  75.905  1.00  0.00           N  
ATOM   3682  H   TYR   225      54.244  52.904  76.151  1.00  0.00           H  
ATOM   3683  CA  TYR   225      53.033  53.828  74.690  1.00  0.00           C  
ATOM   3684  HA  TYR   225      53.489  54.520  73.981  1.00  0.00           H  
ATOM   3685  CB  TYR   225      52.888  52.463  73.946  1.00  0.00           C  
ATOM   3686  HB2 TYR   225      52.322  51.930  74.710  1.00  0.00           H  
ATOM   3687  HB3 TYR   225      52.288  52.538  73.040  1.00  0.00           H  
ATOM   3688  CG  TYR   225      54.247  51.808  73.646  1.00  0.00           C  
ATOM   3689  CD1 TYR   225      54.471  50.420  73.695  1.00  0.00           C  
ATOM   3690  HD1 TYR   225      53.694  49.737  74.006  1.00  0.00           H  
ATOM   3691  CE1 TYR   225      55.750  49.889  73.464  1.00  0.00           C  
ATOM   3692  HE1 TYR   225      55.963  48.845  73.637  1.00  0.00           H  
ATOM   3693  CZ  TYR   225      56.823  50.736  72.929  1.00  0.00           C  
ATOM   3694  OH  TYR   225      58.107  50.346  72.677  1.00  0.00           O  
ATOM   3695  HH  TYR   225      57.979  49.435  72.404  1.00  0.00           H  
ATOM   3696  CE2 TYR   225      56.563  52.073  72.723  1.00  0.00           C  
ATOM   3697  HE2 TYR   225      57.370  52.709  72.391  1.00  0.00           H  
ATOM   3698  CD2 TYR   225      55.324  52.611  73.096  1.00  0.00           C  
ATOM   3699  HD2 TYR   225      55.293  53.688  73.024  1.00  0.00           H  
ATOM   3700  C   TYR   225      51.653  54.371  74.901  1.00  0.00           C  
ATOM   3701  O   TYR   225      51.294  55.273  74.139  1.00  0.00           O  
ATOM   3702  N   GLU   226      51.029  53.850  75.933  1.00  0.00           N  
ATOM   3703  H   GLU   226      51.485  53.104  76.438  1.00  0.00           H  
ATOM   3704  CA  GLU   226      49.696  54.288  76.360  1.00  0.00           C  
ATOM   3705  HA  GLU   226      48.943  54.141  75.586  1.00  0.00           H  
ATOM   3706  CB  GLU   226      49.453  53.488  77.653  1.00  0.00           C  
ATOM   3707  HB2 GLU   226      49.418  52.438  77.363  1.00  0.00           H  
ATOM   3708  HB3 GLU   226      50.330  53.616  78.287  1.00  0.00           H  
ATOM   3709  CG  GLU   226      48.084  53.922  78.392  1.00  0.00           C  
ATOM   3710  HG2 GLU   226      47.989  53.327  79.300  1.00  0.00           H  
ATOM   3711  HG3 GLU   226      48.285  54.955  78.677  1.00  0.00           H  
ATOM   3712  CD  GLU   226      46.813  53.775  77.696  1.00  0.00           C  
ATOM   3713  OE1 GLU   226      45.737  54.036  78.277  1.00  0.00           O  
ATOM   3714  OE2 GLU   226      46.710  53.240  76.549  1.00  0.00           O  
ATOM   3715  C   GLU   226      49.619  55.831  76.671  1.00  0.00           C  
ATOM   3716  O   GLU   226      48.764  56.544  76.081  1.00  0.00           O  
ATOM   3717  N   LYS   227      50.613  56.340  77.397  1.00  0.00           N  
ATOM   3718  H   LYS   227      51.269  55.722  77.853  1.00  0.00           H  
ATOM   3719  CA  LYS   227      50.676  57.715  77.900  1.00  0.00           C  
ATOM   3720  HA  LYS   227      49.751  58.057  78.365  1.00  0.00           H  
ATOM   3721  CB  LYS   227      51.794  57.878  78.997  1.00  0.00           C  
ATOM   3722  HB2 LYS   227      52.770  57.549  78.639  1.00  0.00           H  
ATOM   3723  HB3 LYS   227      51.935  58.933  79.232  1.00  0.00           H  
ATOM   3724  CG  LYS   227      51.314  57.281  80.322  1.00  0.00           C  
ATOM   3725  HG2 LYS   227      50.421  57.860  80.555  1.00  0.00           H  
ATOM   3726  HG3 LYS   227      51.081  56.233  80.134  1.00  0.00           H  
ATOM   3727  CD  LYS   227      52.313  57.294  81.448  1.00  0.00           C  
ATOM   3728  HD2 LYS   227      53.127  56.610  81.208  1.00  0.00           H  
ATOM   3729  HD3 LYS   227      52.741  58.293  81.532  1.00  0.00           H  
ATOM   3730  CE  LYS   227      51.731  56.899  82.831  1.00  0.00           C  
ATOM   3731  HE2 LYS   227      50.929  57.613  83.018  1.00  0.00           H  
ATOM   3732  HE3 LYS   227      51.266  55.922  82.707  1.00  0.00           H  
ATOM   3733  NZ  LYS   227      52.690  56.877  83.944  1.00  0.00           N  
ATOM   3734  HZ1 LYS   227      53.147  57.773  84.035  1.00  0.00           H  
ATOM   3735  HZ2 LYS   227      52.201  56.798  84.824  1.00  0.00           H  
ATOM   3736  HZ3 LYS   227      53.417  56.182  83.854  1.00  0.00           H  
ATOM   3737  C   LYS   227      50.940  58.656  76.765  1.00  0.00           C  
ATOM   3738  O   LYS   227      50.389  59.768  76.788  1.00  0.00           O  
ATOM   3739  N   ILE   228      51.802  58.276  75.868  1.00  0.00           N  
ATOM   3740  H   ILE   228      52.341  57.426  75.950  1.00  0.00           H  
ATOM   3741  CA  ILE   228      52.149  59.032  74.652  1.00  0.00           C  
ATOM   3742  HA  ILE   228      52.513  60.014  74.956  1.00  0.00           H  
ATOM   3743  CB  ILE   228      53.285  58.337  73.915  1.00  0.00           C  
ATOM   3744  HB  ILE   228      53.091  57.267  73.836  1.00  0.00           H  
ATOM   3745  CG2 ILE   228      53.394  58.902  72.504  1.00  0.00           C  
ATOM   3746 HG21 ILE   228      52.622  58.370  71.949  1.00  0.00           H  
ATOM   3747 HG22 ILE   228      53.334  59.990  72.470  1.00  0.00           H  
ATOM   3748 HG23 ILE   228      54.302  58.484  72.070  1.00  0.00           H  
ATOM   3749  CG1 ILE   228      54.593  58.379  74.702  1.00  0.00           C  
ATOM   3750 HG12 ILE   228      54.883  59.412  74.899  1.00  0.00           H  
ATOM   3751 HG13 ILE   228      54.427  58.024  75.719  1.00  0.00           H  
ATOM   3752  CD1 ILE   228      55.666  57.444  74.120  1.00  0.00           C  
ATOM   3753 HD11 ILE   228      55.553  56.376  74.311  1.00  0.00           H  
ATOM   3754 HD12 ILE   228      55.754  57.595  73.044  1.00  0.00           H  
ATOM   3755 HD13 ILE   228      56.659  57.709  74.484  1.00  0.00           H  
ATOM   3756  C   ILE   228      50.902  59.206  73.871  1.00  0.00           C  
ATOM   3757  O   ILE   228      50.645  60.311  73.512  1.00  0.00           O  
ATOM   3758  N   SER   229      50.069  58.176  73.711  1.00  0.00           N  
ATOM   3759  H   SER   229      50.289  57.322  74.204  1.00  0.00           H  
ATOM   3760  CA  SER   229      48.831  58.176  73.018  1.00  0.00           C  
ATOM   3761  HA  SER   229      49.088  58.613  72.053  1.00  0.00           H  
ATOM   3762  CB  SER   229      48.472  56.787  72.631  1.00  0.00           C  
ATOM   3763  HB2 SER   229      49.308  56.188  72.269  1.00  0.00           H  
ATOM   3764  HB3 SER   229      48.026  56.300  73.498  1.00  0.00           H  
ATOM   3765  OG  SER   229      47.520  56.758  71.597  1.00  0.00           O  
ATOM   3766  HG  SER   229      46.859  56.117  71.869  1.00  0.00           H  
ATOM   3767  C   SER   229      47.811  59.101  73.712  1.00  0.00           C  
ATOM   3768  O   SER   229      47.189  59.962  73.032  1.00  0.00           O  
ATOM   3769  N   GLU   230      47.653  58.961  75.041  1.00  0.00           N  
ATOM   3770  H   GLU   230      48.124  58.202  75.513  1.00  0.00           H  
ATOM   3771  CA  GLU   230      46.829  59.848  75.879  1.00  0.00           C  
ATOM   3772  HA  GLU   230      45.825  59.852  75.455  1.00  0.00           H  
ATOM   3773  CB  GLU   230      46.665  59.289  77.260  1.00  0.00           C  
ATOM   3774  HB2 GLU   230      46.425  58.232  77.151  1.00  0.00           H  
ATOM   3775  HB3 GLU   230      47.592  59.348  77.831  1.00  0.00           H  
ATOM   3776  CG  GLU   230      45.625  60.059  78.116  1.00  0.00           C  
ATOM   3777  HG2 GLU   230      44.795  60.471  77.542  1.00  0.00           H  
ATOM   3778  HG3 GLU   230      45.344  59.190  78.711  1.00  0.00           H  
ATOM   3779  CD  GLU   230      46.083  61.212  79.024  1.00  0.00           C  
ATOM   3780  OE1 GLU   230      47.320  61.494  79.189  1.00  0.00           O  
ATOM   3781  OE2 GLU   230      45.150  61.811  79.598  1.00  0.00           O  
ATOM   3782  C   GLU   230      47.310  61.320  75.870  1.00  0.00           C  
ATOM   3783  O   GLU   230      46.425  62.171  75.728  1.00  0.00           O  
ATOM   3784  N   LYS   231      48.606  61.678  75.778  1.00  0.00           N  
ATOM   3785  H   LYS   231      49.266  60.917  75.706  1.00  0.00           H  
ATOM   3786  CA  LYS   231      49.103  63.001  75.725  1.00  0.00           C  
ATOM   3787  HA  LYS   231      48.516  63.551  76.461  1.00  0.00           H  
ATOM   3788  CB  LYS   231      50.602  63.122  76.063  1.00  0.00           C  
ATOM   3789  HB2 LYS   231      50.873  62.432  76.862  1.00  0.00           H  
ATOM   3790  HB3 LYS   231      51.037  62.854  75.100  1.00  0.00           H  
ATOM   3791  CG  LYS   231      51.164  64.551  76.340  1.00  0.00           C  
ATOM   3792  HG2 LYS   231      52.248  64.493  76.242  1.00  0.00           H  
ATOM   3793  HG3 LYS   231      50.814  65.265  75.594  1.00  0.00           H  
ATOM   3794  CD  LYS   231      50.705  65.187  77.692  1.00  0.00           C  
ATOM   3795  HD2 LYS   231      51.088  66.187  77.896  1.00  0.00           H  
ATOM   3796  HD3 LYS   231      49.648  65.158  77.956  1.00  0.00           H  
ATOM   3797  CE  LYS   231      51.334  64.538  78.909  1.00  0.00           C  
ATOM   3798  HE2 LYS   231      51.260  63.456  78.804  1.00  0.00           H  
ATOM   3799  HE3 LYS   231      52.392  64.792  78.977  1.00  0.00           H  
ATOM   3800  NZ  LYS   231      50.711  64.927  80.205  1.00  0.00           N  
ATOM   3801  HZ1 LYS   231      50.703  65.929  80.326  1.00  0.00           H  
ATOM   3802  HZ2 LYS   231      49.826  64.452  80.309  1.00  0.00           H  
ATOM   3803  HZ3 LYS   231      51.133  64.508  81.021  1.00  0.00           H  
ATOM   3804  C   LYS   231      48.708  63.779  74.499  1.00  0.00           C  
ATOM   3805  O   LYS   231      48.205  64.898  74.526  1.00  0.00           O  
ATOM   3806  N   LYS   232      48.952  63.172  73.324  1.00  0.00           N  
ATOM   3807  H   LYS   232      49.282  62.230  73.481  1.00  0.00           H  
ATOM   3808  CA  LYS   232      48.524  63.575  71.988  1.00  0.00           C  
ATOM   3809  HA  LYS   232      48.970  64.502  71.629  1.00  0.00           H  
ATOM   3810  CB  LYS   232      48.870  62.323  71.096  1.00  0.00           C  
ATOM   3811  HB2 LYS   232      48.597  61.425  71.650  1.00  0.00           H  
ATOM   3812  HB3 LYS   232      48.269  62.317  70.187  1.00  0.00           H  
ATOM   3813  CG  LYS   232      50.412  62.214  70.787  1.00  0.00           C  
ATOM   3814  HG2 LYS   232      50.721  62.961  70.056  1.00  0.00           H  
ATOM   3815  HG3 LYS   232      51.020  62.288  71.689  1.00  0.00           H  
ATOM   3816  CD  LYS   232      50.752  60.878  70.124  1.00  0.00           C  
ATOM   3817  HD2 LYS   232      51.836  60.847  70.010  1.00  0.00           H  
ATOM   3818  HD3 LYS   232      50.445  59.985  70.668  1.00  0.00           H  
ATOM   3819  CE  LYS   232      50.026  60.943  68.752  1.00  0.00           C  
ATOM   3820  HE2 LYS   232      48.958  60.818  68.932  1.00  0.00           H  
ATOM   3821  HE3 LYS   232      50.175  61.899  68.251  1.00  0.00           H  
ATOM   3822  NZ  LYS   232      50.575  59.878  67.900  1.00  0.00           N  
ATOM   3823  HZ1 LYS   232      50.991  59.193  68.514  1.00  0.00           H  
ATOM   3824  HZ2 LYS   232      49.784  59.489  67.407  1.00  0.00           H  
ATOM   3825  HZ3 LYS   232      51.145  60.277  67.168  1.00  0.00           H  
ATOM   3826  C   LYS   232      47.078  63.845  71.920  1.00  0.00           C  
ATOM   3827  O   LYS   232      46.690  64.880  71.455  1.00  0.00           O  
ATOM   3828  N   MET   233      46.255  62.977  72.489  1.00  0.00           N  
ATOM   3829  H   MET   233      46.555  62.084  72.852  1.00  0.00           H  
ATOM   3830  CA  MET   233      44.804  63.183  72.483  1.00  0.00           C  
ATOM   3831  HA  MET   233      44.489  63.411  71.465  1.00  0.00           H  
ATOM   3832  CB  MET   233      44.205  61.803  72.838  1.00  0.00           C  
ATOM   3833  HB2 MET   233      44.680  60.949  72.355  1.00  0.00           H  
ATOM   3834  HB3 MET   233      44.332  61.664  73.911  1.00  0.00           H  
ATOM   3835  CG  MET   233      42.659  61.761  72.641  1.00  0.00           C  
ATOM   3836  HG2 MET   233      42.213  62.497  73.309  1.00  0.00           H  
ATOM   3837  HG3 MET   233      42.578  62.072  71.599  1.00  0.00           H  
ATOM   3838  SD  MET   233      42.073  60.045  73.000  1.00  0.00           S  
ATOM   3839  CE  MET   233      42.300  60.115  74.792  1.00  0.00           C  
ATOM   3840  HE1 MET   233      41.814  59.295  75.321  1.00  0.00           H  
ATOM   3841  HE2 MET   233      43.335  60.280  75.091  1.00  0.00           H  
ATOM   3842  HE3 MET   233      41.676  60.916  75.190  1.00  0.00           H  
ATOM   3843  C   MET   233      44.337  64.299  73.465  1.00  0.00           C  
ATOM   3844  O   MET   233      43.428  65.095  73.149  1.00  0.00           O  
ATOM   3845  N   SER   234      44.892  64.429  74.674  1.00  0.00           N  
ATOM   3846  H   SER   234      45.370  63.634  75.073  1.00  0.00           H  
ATOM   3847  CA  SER   234      44.481  65.412  75.660  1.00  0.00           C  
ATOM   3848  HA  SER   234      43.408  65.549  75.795  1.00  0.00           H  
ATOM   3849  CB  SER   234      45.074  64.881  76.994  1.00  0.00           C  
ATOM   3850  HB2 SER   234      44.709  65.562  77.763  1.00  0.00           H  
ATOM   3851  HB3 SER   234      44.695  63.889  77.239  1.00  0.00           H  
ATOM   3852  OG  SER   234      46.475  64.984  76.973  1.00  0.00           O  
ATOM   3853  HG  SER   234      46.839  64.140  76.697  1.00  0.00           H  
ATOM   3854  C   SER   234      44.908  66.906  75.392  1.00  0.00           C  
ATOM   3855  O   SER   234      44.302  67.855  75.944  1.00  0.00           O  
ATOM   3856  N   THR   235      45.960  67.037  74.568  1.00  0.00           N  
ATOM   3857  H   THR   235      46.332  66.174  74.199  1.00  0.00           H  
ATOM   3858  CA  THR   235      46.456  68.301  74.131  1.00  0.00           C  
ATOM   3859  HA  THR   235      46.354  69.092  74.874  1.00  0.00           H  
ATOM   3860  CB  THR   235      47.917  68.214  73.642  1.00  0.00           C  
ATOM   3861  HB  THR   235      47.895  67.464  72.852  1.00  0.00           H  
ATOM   3862  CG2 THR   235      48.605  69.547  73.368  1.00  0.00           C  
ATOM   3863 HG21 THR   235      48.406  69.908  72.359  1.00  0.00           H  
ATOM   3864 HG22 THR   235      48.276  70.293  74.092  1.00  0.00           H  
ATOM   3865 HG23 THR   235      49.680  69.375  73.420  1.00  0.00           H  
ATOM   3866  OG1 THR   235      48.623  67.662  74.731  1.00  0.00           O  
ATOM   3867  HG1 THR   235      48.424  66.729  74.835  1.00  0.00           H  
ATOM   3868  C   THR   235      45.594  68.755  72.907  1.00  0.00           C  
ATOM   3869  O   THR   235      45.605  68.037  71.848  1.00  0.00           O  
ATOM   3870  N   PRO   236      44.884  69.909  73.004  1.00  0.00           N  
ATOM   3871  CD  PRO   236      44.908  70.925  74.061  1.00  0.00           C  
ATOM   3872  HD2 PRO   236      45.936  71.057  74.399  1.00  0.00           H  
ATOM   3873  HD3 PRO   236      44.426  70.631  74.994  1.00  0.00           H  
ATOM   3874  CG  PRO   236      44.214  72.155  73.490  1.00  0.00           C  
ATOM   3875  HG2 PRO   236      44.984  72.661  72.907  1.00  0.00           H  
ATOM   3876  HG3 PRO   236      43.690  72.728  74.255  1.00  0.00           H  
ATOM   3877  CB  PRO   236      43.152  71.525  72.641  1.00  0.00           C  
ATOM   3878  HB2 PRO   236      42.759  72.176  71.860  1.00  0.00           H  
ATOM   3879  HB3 PRO   236      42.448  71.135  73.377  1.00  0.00           H  
ATOM   3880  CA  PRO   236      43.979  70.347  72.046  1.00  0.00           C  
ATOM   3881  HA  PRO   236      43.302  69.521  71.826  1.00  0.00           H  
ATOM   3882  C   PRO   236      44.684  70.777  70.726  1.00  0.00           C  
ATOM   3883  O   PRO   236      45.844  71.249  70.657  1.00  0.00           O  
ATOM   3884  N   VAL   237      43.949  70.883  69.579  1.00  0.00           N  
ATOM   3885  H   VAL   237      42.967  70.664  69.668  1.00  0.00           H  
ATOM   3886  CA  VAL   237      44.446  71.180  68.243  1.00  0.00           C  
ATOM   3887  HA  VAL   237      45.232  70.487  67.945  1.00  0.00           H  
ATOM   3888  CB  VAL   237      43.319  70.897  67.200  1.00  0.00           C  
ATOM   3889  HB  VAL   237      42.863  69.934  67.428  1.00  0.00           H  
ATOM   3890  CG1 VAL   237      42.194  71.973  67.041  1.00  0.00           C  
ATOM   3891 HG11 VAL   237      41.698  72.163  67.993  1.00  0.00           H  
ATOM   3892 HG12 VAL   237      42.635  72.882  66.632  1.00  0.00           H  
ATOM   3893 HG13 VAL   237      41.432  71.665  66.325  1.00  0.00           H  
ATOM   3894  CG2 VAL   237      44.104  70.831  65.917  1.00  0.00           C  
ATOM   3895 HG21 VAL   237      44.369  71.844  65.614  1.00  0.00           H  
ATOM   3896 HG22 VAL   237      44.929  70.132  66.055  1.00  0.00           H  
ATOM   3897 HG23 VAL   237      43.447  70.539  65.098  1.00  0.00           H  
ATOM   3898  C   VAL   237      45.071  72.549  68.281  1.00  0.00           C  
ATOM   3899  O   VAL   237      46.006  72.777  67.520  1.00  0.00           O  
ATOM   3900  N   GLU   238      44.663  73.454  69.175  1.00  0.00           N  
ATOM   3901  H   GLU   238      43.976  73.085  69.816  1.00  0.00           H  
ATOM   3902  CA  GLU   238      45.217  74.874  69.277  1.00  0.00           C  
ATOM   3903  HA  GLU   238      45.348  75.332  68.296  1.00  0.00           H  
ATOM   3904  CB  GLU   238      44.239  75.794  70.068  1.00  0.00           C  
ATOM   3905  HB2 GLU   238      44.556  76.822  69.896  1.00  0.00           H  
ATOM   3906  HB3 GLU   238      43.226  75.639  69.696  1.00  0.00           H  
ATOM   3907  CG  GLU   238      44.203  75.750  71.671  1.00  0.00           C  
ATOM   3908  HG2 GLU   238      44.142  74.702  71.965  1.00  0.00           H  
ATOM   3909  HG3 GLU   238      45.052  76.362  71.978  1.00  0.00           H  
ATOM   3910  CD  GLU   238      42.933  76.416  72.283  1.00  0.00           C  
ATOM   3911  OE1 GLU   238      43.035  77.503  72.872  1.00  0.00           O  
ATOM   3912  OE2 GLU   238      41.785  75.815  72.161  1.00  0.00           O  
ATOM   3913  C   GLU   238      46.627  74.812  69.865  1.00  0.00           C  
ATOM   3914  O   GLU   238      47.501  75.425  69.306  1.00  0.00           O  
ATOM   3915  N   VAL   239      46.859  74.047  70.901  1.00  0.00           N  
ATOM   3916  H   VAL   239      46.089  73.491  71.243  1.00  0.00           H  
ATOM   3917  CA  VAL   239      48.092  73.815  71.587  1.00  0.00           C  
ATOM   3918  HA  VAL   239      48.606  74.774  71.651  1.00  0.00           H  
ATOM   3919  CB  VAL   239      47.841  73.369  73.072  1.00  0.00           C  
ATOM   3920  HB  VAL   239      47.186  72.499  73.044  1.00  0.00           H  
ATOM   3921  CG1 VAL   239      49.154  73.068  73.869  1.00  0.00           C  
ATOM   3922 HG11 VAL   239      49.778  72.269  73.468  1.00  0.00           H  
ATOM   3923 HG12 VAL   239      49.761  73.964  73.995  1.00  0.00           H  
ATOM   3924 HG13 VAL   239      48.932  72.578  74.817  1.00  0.00           H  
ATOM   3925  CG2 VAL   239      47.070  74.477  73.748  1.00  0.00           C  
ATOM   3926 HG21 VAL   239      47.117  74.371  74.831  1.00  0.00           H  
ATOM   3927 HG22 VAL   239      47.305  75.521  73.538  1.00  0.00           H  
ATOM   3928 HG23 VAL   239      45.997  74.460  73.554  1.00  0.00           H  
ATOM   3929  C   VAL   239      49.015  72.832  70.810  1.00  0.00           C  
ATOM   3930  O   VAL   239      50.276  72.989  70.799  1.00  0.00           O  
ATOM   3931  N   LEU   240      48.419  71.948  70.055  1.00  0.00           N  
ATOM   3932  H   LEU   240      47.426  71.834  70.199  1.00  0.00           H  
ATOM   3933  CA  LEU   240      49.161  71.032  69.109  1.00  0.00           C  
ATOM   3934  HA  LEU   240      49.828  70.453  69.748  1.00  0.00           H  
ATOM   3935  CB  LEU   240      48.142  69.995  68.499  1.00  0.00           C  
ATOM   3936  HB2 LEU   240      47.229  70.483  68.160  1.00  0.00           H  
ATOM   3937  HB3 LEU   240      48.649  69.691  67.584  1.00  0.00           H  
ATOM   3938  CG  LEU   240      47.935  68.675  69.294  1.00  0.00           C  
ATOM   3939  HG  LEU   240      47.946  68.940  70.351  1.00  0.00           H  
ATOM   3940  CD1 LEU   240      46.587  68.003  68.870  1.00  0.00           C  
ATOM   3941 HD11 LEU   240      46.505  67.103  69.480  1.00  0.00           H  
ATOM   3942 HD12 LEU   240      45.740  68.588  69.230  1.00  0.00           H  
ATOM   3943 HD13 LEU   240      46.615  67.806  67.799  1.00  0.00           H  
ATOM   3944  CD2 LEU   240      49.066  67.665  69.119  1.00  0.00           C  
ATOM   3945 HD21 LEU   240      48.798  66.686  69.518  1.00  0.00           H  
ATOM   3946 HD22 LEU   240      49.163  67.601  68.036  1.00  0.00           H  
ATOM   3947 HD23 LEU   240      50.016  67.957  69.566  1.00  0.00           H  
ATOM   3948  C   LEU   240      49.762  71.827  67.886  1.00  0.00           C  
ATOM   3949  O   LEU   240      50.871  71.602  67.425  1.00  0.00           O  
ATOM   3950  N   CYS   241      48.944  72.782  67.381  1.00  0.00           N  
ATOM   3951  H   CYS   241      48.017  72.777  67.783  1.00  0.00           H  
ATOM   3952  CA  CYS   241      49.392  73.816  66.467  1.00  0.00           C  
ATOM   3953  HA  CYS   241      49.866  73.351  65.603  1.00  0.00           H  
ATOM   3954  CB  CYS   241      48.172  74.534  65.837  1.00  0.00           C  
ATOM   3955  HB2 CYS   241      47.420  74.875  66.548  1.00  0.00           H  
ATOM   3956  HB3 CYS   241      48.472  75.338  65.164  1.00  0.00           H  
ATOM   3957  SG  CYS   241      47.303  73.311  64.826  1.00  0.00           S  
ATOM   3958  HG  CYS   241      46.763  72.726  65.899  1.00  0.00           H  
ATOM   3959  C   CYS   241      50.399  74.858  67.112  1.00  0.00           C  
ATOM   3960  O   CYS   241      50.923  75.726  66.316  1.00  0.00           O  
ATOM   3961  N   LYS   242      50.777  74.710  68.406  1.00  0.00           N  
ATOM   3962  H   LYS   242      50.412  73.893  68.872  1.00  0.00           H  
ATOM   3963  CA  LYS   242      51.728  75.637  69.072  1.00  0.00           C  
ATOM   3964  HA  LYS   242      51.446  76.673  68.882  1.00  0.00           H  
ATOM   3965  CB  LYS   242      51.727  75.620  70.651  1.00  0.00           C  
ATOM   3966  HB2 LYS   242      50.728  75.783  71.055  1.00  0.00           H  
ATOM   3967  HB3 LYS   242      52.064  74.645  71.002  1.00  0.00           H  
ATOM   3968  CG  LYS   242      52.623  76.631  71.316  1.00  0.00           C  
ATOM   3969  HG2 LYS   242      53.640  76.503  70.946  1.00  0.00           H  
ATOM   3970  HG3 LYS   242      52.267  77.627  71.055  1.00  0.00           H  
ATOM   3971  CD  LYS   242      52.665  76.381  72.828  1.00  0.00           C  
ATOM   3972  HD2 LYS   242      51.663  76.298  73.251  1.00  0.00           H  
ATOM   3973  HD3 LYS   242      53.106  75.404  73.025  1.00  0.00           H  
ATOM   3974  CE  LYS   242      53.389  77.444  73.568  1.00  0.00           C  
ATOM   3975  HE2 LYS   242      54.439  77.440  73.279  1.00  0.00           H  
ATOM   3976  HE3 LYS   242      52.949  78.415  73.339  1.00  0.00           H  
ATOM   3977  NZ  LYS   242      53.237  77.121  75.021  1.00  0.00           N  
ATOM   3978  HZ1 LYS   242      53.712  77.714  75.687  1.00  0.00           H  
ATOM   3979  HZ2 LYS   242      52.238  77.084  75.166  1.00  0.00           H  
ATOM   3980  HZ3 LYS   242      53.458  76.166  75.261  1.00  0.00           H  
ATOM   3981  C   LYS   242      53.207  75.445  68.561  1.00  0.00           C  
ATOM   3982  O   LYS   242      53.792  74.351  68.575  1.00  0.00           O  
ATOM   3983  N   GLY   243      53.851  76.590  68.236  1.00  0.00           N  
ATOM   3984  H   GLY   243      53.291  77.430  68.229  1.00  0.00           H  
ATOM   3985  CA  GLY   243      55.241  76.708  67.803  1.00  0.00           C  
ATOM   3986  HA2 GLY   243      55.744  77.580  68.222  1.00  0.00           H  
ATOM   3987  HA3 GLY   243      55.777  75.845  68.196  1.00  0.00           H  
ATOM   3988  C   GLY   243      55.332  76.595  66.267  1.00  0.00           C  
ATOM   3989  O   GLY   243      56.462  76.417  65.765  1.00  0.00           O  
ATOM   3990  N   PHE   244      54.254  76.767  65.521  1.00  0.00           N  
ATOM   3991  H   PHE   244      53.442  77.082  66.031  1.00  0.00           H  
ATOM   3992  CA  PHE   244      54.153  76.674  64.069  1.00  0.00           C  
ATOM   3993  HA  PHE   244      55.161  76.546  63.674  1.00  0.00           H  
ATOM   3994  CB  PHE   244      53.343  75.454  63.682  1.00  0.00           C  
ATOM   3995  HB2 PHE   244      52.385  75.596  64.182  1.00  0.00           H  
ATOM   3996  HB3 PHE   244      53.151  75.433  62.609  1.00  0.00           H  
ATOM   3997  CG  PHE   244      53.932  74.113  64.087  1.00  0.00           C  
ATOM   3998  CD1 PHE   244      53.129  73.154  64.811  1.00  0.00           C  
ATOM   3999  HD1 PHE   244      52.143  73.416  65.164  1.00  0.00           H  
ATOM   4000  CE1 PHE   244      53.620  71.810  65.116  1.00  0.00           C  
ATOM   4001  HE1 PHE   244      53.046  71.033  65.598  1.00  0.00           H  
ATOM   4002  CZ  PHE   244      54.908  71.493  64.735  1.00  0.00           C  
ATOM   4003  HZ  PHE   244      55.267  70.502  64.972  1.00  0.00           H  
ATOM   4004  CE2 PHE   244      55.679  72.403  63.997  1.00  0.00           C  
ATOM   4005  HE2 PHE   244      56.704  72.100  63.846  1.00  0.00           H  
ATOM   4006  CD2 PHE   244      55.225  73.679  63.696  1.00  0.00           C  
ATOM   4007  HD2 PHE   244      55.871  74.295  63.088  1.00  0.00           H  
ATOM   4008  C   PHE   244      53.468  77.985  63.468  1.00  0.00           C  
ATOM   4009  O   PHE   244      52.634  78.671  64.086  1.00  0.00           O  
ATOM   4010  N   PRO   245      53.751  78.240  62.180  1.00  0.00           N  
ATOM   4011  CD  PRO   245      54.961  77.701  61.436  1.00  0.00           C  
ATOM   4012  HD2 PRO   245      55.065  76.620  61.528  1.00  0.00           H  
ATOM   4013  HD3 PRO   245      55.874  78.076  61.898  1.00  0.00           H  
ATOM   4014  CG  PRO   245      54.896  78.120  60.022  1.00  0.00           C  
ATOM   4015  HG2 PRO   245      54.209  77.535  59.410  1.00  0.00           H  
ATOM   4016  HG3 PRO   245      55.871  78.293  59.567  1.00  0.00           H  
ATOM   4017  CB  PRO   245      54.047  79.410  60.224  1.00  0.00           C  
ATOM   4018  HB2 PRO   245      53.531  79.628  59.289  1.00  0.00           H  
ATOM   4019  HB3 PRO   245      54.698  80.246  60.480  1.00  0.00           H  
ATOM   4020  CA  PRO   245      53.073  79.140  61.329  1.00  0.00           C  
ATOM   4021  HA  PRO   245      52.864  80.091  61.820  1.00  0.00           H  
ATOM   4022  C   PRO   245      51.734  78.624  60.834  1.00  0.00           C  
ATOM   4023  O   PRO   245      51.498  77.393  60.744  1.00  0.00           O  
ATOM   4024  N   ALA   246      50.830  79.496  60.393  1.00  0.00           N  
ATOM   4025  H   ALA   246      51.168  80.444  60.475  1.00  0.00           H  
ATOM   4026  CA  ALA   246      49.426  79.194  60.031  1.00  0.00           C  
ATOM   4027  HA  ALA   246      48.893  78.740  60.866  1.00  0.00           H  
ATOM   4028  CB  ALA   246      48.708  80.492  59.535  1.00  0.00           C  
ATOM   4029  HB1 ALA   246      49.258  80.849  58.664  1.00  0.00           H  
ATOM   4030  HB2 ALA   246      47.675  80.220  59.316  1.00  0.00           H  
ATOM   4031  HB3 ALA   246      48.572  81.221  60.334  1.00  0.00           H  
ATOM   4032  C   ALA   246      49.300  78.105  58.916  1.00  0.00           C  
ATOM   4033  O   ALA   246      48.428  77.222  59.058  1.00  0.00           O  
ATOM   4034  N   GLU   247      50.126  78.111  57.892  1.00  0.00           N  
ATOM   4035  H   GLU   247      50.802  78.860  57.840  1.00  0.00           H  
ATOM   4036  CA  GLU   247      50.012  77.024  56.942  1.00  0.00           C  
ATOM   4037  HA  GLU   247      48.983  77.001  56.582  1.00  0.00           H  
ATOM   4038  CB  GLU   247      51.008  77.250  55.838  1.00  0.00           C  
ATOM   4039  HB2 GLU   247      52.029  77.405  56.189  1.00  0.00           H  
ATOM   4040  HB3 GLU   247      50.996  76.326  55.260  1.00  0.00           H  
ATOM   4041  CG  GLU   247      50.607  78.403  54.869  1.00  0.00           C  
ATOM   4042  HG2 GLU   247      51.226  78.255  53.984  1.00  0.00           H  
ATOM   4043  HG3 GLU   247      49.554  78.296  54.607  1.00  0.00           H  
ATOM   4044  CD  GLU   247      50.815  79.756  55.422  1.00  0.00           C  
ATOM   4045  OE1 GLU   247      51.792  79.950  56.162  1.00  0.00           O  
ATOM   4046  OE2 GLU   247      50.169  80.696  54.973  1.00  0.00           O  
ATOM   4047  C   GLU   247      50.256  75.567  57.595  1.00  0.00           C  
ATOM   4048  O   GLU   247      49.638  74.582  57.126  1.00  0.00           O  
ATOM   4049  N   PHE   248      51.030  75.455  58.680  1.00  0.00           N  
ATOM   4050  H   PHE   248      51.496  76.239  59.114  1.00  0.00           H  
ATOM   4051  CA  PHE   248      51.050  74.165  59.377  1.00  0.00           C  
ATOM   4052  HA  PHE   248      51.214  73.353  58.668  1.00  0.00           H  
ATOM   4053  CB  PHE   248      52.347  74.099  60.235  1.00  0.00           C  
ATOM   4054  HB2 PHE   248      52.907  74.903  59.756  1.00  0.00           H  
ATOM   4055  HB3 PHE   248      52.092  74.325  61.270  1.00  0.00           H  
ATOM   4056  CG  PHE   248      53.139  72.816  60.319  1.00  0.00           C  
ATOM   4057  CD1 PHE   248      52.548  71.554  60.625  1.00  0.00           C  
ATOM   4058  HD1 PHE   248      51.490  71.503  60.836  1.00  0.00           H  
ATOM   4059  CE1 PHE   248      53.382  70.468  60.697  1.00  0.00           C  
ATOM   4060  HE1 PHE   248      52.991  69.542  61.091  1.00  0.00           H  
ATOM   4061  CZ  PHE   248      54.713  70.555  60.273  1.00  0.00           C  
ATOM   4062  HZ  PHE   248      55.286  69.641  60.229  1.00  0.00           H  
ATOM   4063  CE2 PHE   248      55.220  71.742  59.754  1.00  0.00           C  
ATOM   4064  HE2 PHE   248      56.199  71.869  59.315  1.00  0.00           H  
ATOM   4065  CD2 PHE   248      54.450  72.899  59.875  1.00  0.00           C  
ATOM   4066  HD2 PHE   248      54.945  73.815  59.588  1.00  0.00           H  
ATOM   4067  C   PHE   248      49.842  73.882  60.312  1.00  0.00           C  
ATOM   4068  O   PHE   248      49.315  72.824  60.418  1.00  0.00           O  
ATOM   4069  N   ALA   249      49.203  74.971  60.798  1.00  0.00           N  
ATOM   4070  H   ALA   249      49.557  75.898  60.612  1.00  0.00           H  
ATOM   4071  CA  ALA   249      48.047  74.870  61.728  1.00  0.00           C  
ATOM   4072  HA  ALA   249      48.126  74.068  62.462  1.00  0.00           H  
ATOM   4073  CB  ALA   249      47.933  76.242  62.427  1.00  0.00           C  
ATOM   4074  HB1 ALA   249      48.733  76.381  63.154  1.00  0.00           H  
ATOM   4075  HB2 ALA   249      47.949  76.912  61.567  1.00  0.00           H  
ATOM   4076  HB3 ALA   249      46.937  76.192  62.868  1.00  0.00           H  
ATOM   4077  C   ALA   249      46.771  74.524  60.897  1.00  0.00           C  
ATOM   4078  O   ALA   249      46.037  73.658  61.338  1.00  0.00           O  
ATOM   4079  N   MET   250      46.635  75.080  59.667  1.00  0.00           N  
ATOM   4080  H   MET   250      47.210  75.897  59.520  1.00  0.00           H  
ATOM   4081  CA  MET   250      45.719  74.731  58.570  1.00  0.00           C  
ATOM   4082  HA  MET   250      44.687  74.918  58.867  1.00  0.00           H  
ATOM   4083  CB  MET   250      46.031  75.521  57.329  1.00  0.00           C  
ATOM   4084  HB2 MET   250      47.080  75.414  57.049  1.00  0.00           H  
ATOM   4085  HB3 MET   250      45.420  75.219  56.478  1.00  0.00           H  
ATOM   4086  CG  MET   250      45.728  77.041  57.525  1.00  0.00           C  
ATOM   4087  HG2 MET   250      44.645  77.102  57.637  1.00  0.00           H  
ATOM   4088  HG3 MET   250      46.264  77.494  58.359  1.00  0.00           H  
ATOM   4089  SD  MET   250      46.254  77.901  56.087  1.00  0.00           S  
ATOM   4090  CE  MET   250      46.510  79.565  56.708  1.00  0.00           C  
ATOM   4091  HE1 MET   250      45.931  79.762  57.610  1.00  0.00           H  
ATOM   4092  HE2 MET   250      47.571  79.715  56.908  1.00  0.00           H  
ATOM   4093  HE3 MET   250      46.187  80.298  55.969  1.00  0.00           H  
ATOM   4094  C   MET   250      45.764  73.234  58.267  1.00  0.00           C  
ATOM   4095  O   MET   250      44.724  72.573  58.235  1.00  0.00           O  
ATOM   4096  N   TYR   251      46.946  72.722  58.155  1.00  0.00           N  
ATOM   4097  H   TYR   251      47.762  73.307  58.263  1.00  0.00           H  
ATOM   4098  CA  TYR   251      47.116  71.308  57.923  1.00  0.00           C  
ATOM   4099  HA  TYR   251      46.423  71.220  57.086  1.00  0.00           H  
ATOM   4100  CB  TYR   251      48.603  71.079  57.444  1.00  0.00           C  
ATOM   4101  HB2 TYR   251      48.892  71.631  56.550  1.00  0.00           H  
ATOM   4102  HB3 TYR   251      49.243  71.464  58.239  1.00  0.00           H  
ATOM   4103  CG  TYR   251      49.106  69.636  57.195  1.00  0.00           C  
ATOM   4104  CD1 TYR   251      49.220  68.708  58.272  1.00  0.00           C  
ATOM   4105  HD1 TYR   251      48.950  69.082  59.249  1.00  0.00           H  
ATOM   4106  CE1 TYR   251      49.569  67.374  58.035  1.00  0.00           C  
ATOM   4107  HE1 TYR   251      49.764  66.761  58.902  1.00  0.00           H  
ATOM   4108  CZ  TYR   251      49.725  66.900  56.720  1.00  0.00           C  
ATOM   4109  OH  TYR   251      50.199  65.635  56.515  1.00  0.00           O  
ATOM   4110  HH  TYR   251      49.842  65.051  57.188  1.00  0.00           H  
ATOM   4111  CE2 TYR   251      49.653  67.869  55.675  1.00  0.00           C  
ATOM   4112  HE2 TYR   251      49.830  67.506  54.673  1.00  0.00           H  
ATOM   4113  CD2 TYR   251      49.354  69.211  55.883  1.00  0.00           C  
ATOM   4114  HD2 TYR   251      49.196  69.892  55.060  1.00  0.00           H  
ATOM   4115  C   TYR   251      46.696  70.464  59.135  1.00  0.00           C  
ATOM   4116  O   TYR   251      45.964  69.480  59.018  1.00  0.00           O  
ATOM   4117  N   LEU   252      47.216  70.742  60.325  1.00  0.00           N  
ATOM   4118  H   LEU   252      47.759  71.592  60.288  1.00  0.00           H  
ATOM   4119  CA  LEU   252      46.783  70.071  61.522  1.00  0.00           C  
ATOM   4120  HA  LEU   252      47.091  69.087  61.171  1.00  0.00           H  
ATOM   4121  CB  LEU   252      47.657  70.423  62.782  1.00  0.00           C  
ATOM   4122  HB2 LEU   252      47.684  71.512  62.821  1.00  0.00           H  
ATOM   4123  HB3 LEU   252      47.232  69.961  63.673  1.00  0.00           H  
ATOM   4124  CG  LEU   252      49.150  69.987  62.787  1.00  0.00           C  
ATOM   4125  HG  LEU   252      49.582  70.409  61.880  1.00  0.00           H  
ATOM   4126  CD1 LEU   252      49.900  70.520  64.049  1.00  0.00           C  
ATOM   4127 HD11 LEU   252      50.965  70.303  63.969  1.00  0.00           H  
ATOM   4128 HD12 LEU   252      49.744  71.598  64.005  1.00  0.00           H  
ATOM   4129 HD13 LEU   252      49.423  69.991  64.875  1.00  0.00           H  
ATOM   4130  CD2 LEU   252      49.326  68.430  62.749  1.00  0.00           C  
ATOM   4131 HD21 LEU   252      48.631  67.862  62.131  1.00  0.00           H  
ATOM   4132 HD22 LEU   252      50.342  68.191  62.435  1.00  0.00           H  
ATOM   4133 HD23 LEU   252      49.207  68.163  63.799  1.00  0.00           H  
ATOM   4134  C   LEU   252      45.285  70.117  61.872  1.00  0.00           C  
ATOM   4135  O   LEU   252      44.663  69.093  62.127  1.00  0.00           O  
ATOM   4136  N   ASN   253      44.623  71.291  61.807  1.00  0.00           N  
ATOM   4137  H   ASN   253      45.221  72.103  61.749  1.00  0.00           H  
ATOM   4138  CA  ASN   253      43.198  71.480  61.934  1.00  0.00           C  
ATOM   4139  HA  ASN   253      42.769  71.084  62.854  1.00  0.00           H  
ATOM   4140  CB  ASN   253      42.866  72.997  61.791  1.00  0.00           C  
ATOM   4141  HB2 ASN   253      43.273  73.408  60.867  1.00  0.00           H  
ATOM   4142  HB3 ASN   253      41.781  72.932  61.700  1.00  0.00           H  
ATOM   4143  CG  ASN   253      43.083  73.807  63.061  1.00  0.00           C  
ATOM   4144  OD1 ASN   253      42.451  73.494  64.077  1.00  0.00           O  
ATOM   4145  ND2 ASN   253      43.967  74.718  63.076  1.00  0.00           N  
ATOM   4146 HD21 ASN   253      44.107  75.245  63.926  1.00  0.00           H  
ATOM   4147 HD22 ASN   253      44.682  74.684  62.363  1.00  0.00           H  
ATOM   4148  C   ASN   253      42.503  70.664  60.800  1.00  0.00           C  
ATOM   4149  O   ASN   253      41.369  70.226  61.067  1.00  0.00           O  
ATOM   4150  N   TYR   254      43.103  70.497  59.625  1.00  0.00           N  
ATOM   4151  H   TYR   254      44.033  70.844  59.437  1.00  0.00           H  
ATOM   4152  CA  TYR   254      42.589  69.700  58.502  1.00  0.00           C  
ATOM   4153  HA  TYR   254      41.549  69.970  58.319  1.00  0.00           H  
ATOM   4154  CB  TYR   254      43.277  70.002  57.189  1.00  0.00           C  
ATOM   4155  HB2 TYR   254      43.208  71.081  57.044  1.00  0.00           H  
ATOM   4156  HB3 TYR   254      44.303  69.658  57.321  1.00  0.00           H  
ATOM   4157  CG  TYR   254      42.513  69.429  56.017  1.00  0.00           C  
ATOM   4158  CD1 TYR   254      41.380  70.061  55.556  1.00  0.00           C  
ATOM   4159  HD1 TYR   254      41.072  71.036  55.903  1.00  0.00           H  
ATOM   4160  CE1 TYR   254      40.791  69.586  54.352  1.00  0.00           C  
ATOM   4161  HE1 TYR   254      40.082  70.218  53.838  1.00  0.00           H  
ATOM   4162  CZ  TYR   254      41.146  68.307  53.786  1.00  0.00           C  
ATOM   4163  OH  TYR   254      40.487  67.693  52.747  1.00  0.00           O  
ATOM   4164  HH  TYR   254      39.614  68.091  52.702  1.00  0.00           H  
ATOM   4165  CE2 TYR   254      42.191  67.605  54.411  1.00  0.00           C  
ATOM   4166  HE2 TYR   254      42.453  66.618  54.060  1.00  0.00           H  
ATOM   4167  CD2 TYR   254      42.847  68.161  55.513  1.00  0.00           C  
ATOM   4168  HD2 TYR   254      43.715  67.627  55.870  1.00  0.00           H  
ATOM   4169  C   TYR   254      42.501  68.216  58.742  1.00  0.00           C  
ATOM   4170  O   TYR   254      41.426  67.593  58.734  1.00  0.00           O  
ATOM   4171  N   CYS   255      43.631  67.700  59.230  1.00  0.00           N  
ATOM   4172  H   CYS   255      44.483  68.237  59.158  1.00  0.00           H  
ATOM   4173  CA  CYS   255      43.782  66.290  59.513  1.00  0.00           C  
ATOM   4174  HA  CYS   255      43.376  65.762  58.651  1.00  0.00           H  
ATOM   4175  CB  CYS   255      45.263  65.982  59.627  1.00  0.00           C  
ATOM   4176  HB2 CYS   255      45.813  66.693  60.245  1.00  0.00           H  
ATOM   4177  HB3 CYS   255      45.393  64.931  59.885  1.00  0.00           H  
ATOM   4178  SG  CYS   255      46.005  66.171  58.046  1.00  0.00           S  
ATOM   4179  HG  CYS   255      46.200  67.485  57.907  1.00  0.00           H  
ATOM   4180  C   CYS   255      43.003  65.764  60.733  1.00  0.00           C  
ATOM   4181  O   CYS   255      42.281  64.708  60.711  1.00  0.00           O  
ATOM   4182  N   ARG   256      42.953  66.561  61.806  1.00  0.00           N  
ATOM   4183  H   ARG   256      43.504  67.406  61.763  1.00  0.00           H  
ATOM   4184  CA  ARG   256      42.119  66.283  62.995  1.00  0.00           C  
ATOM   4185  HA  ARG   256      42.278  65.217  63.158  1.00  0.00           H  
ATOM   4186  CB  ARG   256      42.533  67.199  64.156  1.00  0.00           C  
ATOM   4187  HB2 ARG   256      42.459  68.236  63.827  1.00  0.00           H  
ATOM   4188  HB3 ARG   256      41.774  67.254  64.937  1.00  0.00           H  
ATOM   4189  CG  ARG   256      43.936  66.858  64.832  1.00  0.00           C  
ATOM   4190  HG2 ARG   256      44.646  66.626  64.038  1.00  0.00           H  
ATOM   4191  HG3 ARG   256      44.269  67.805  65.255  1.00  0.00           H  
ATOM   4192  CD  ARG   256      44.034  65.656  65.850  1.00  0.00           C  
ATOM   4193  HD2 ARG   256      45.076  65.603  66.166  1.00  0.00           H  
ATOM   4194  HD3 ARG   256      43.414  65.904  66.711  1.00  0.00           H  
ATOM   4195  NE  ARG   256      43.598  64.389  65.225  1.00  0.00           N  
ATOM   4196  HE  ARG   256      44.167  63.810  64.625  1.00  0.00           H  
ATOM   4197  CZ  ARG   256      42.498  63.789  65.510  1.00  0.00           C  
ATOM   4198  NH1 ARG   256      41.598  64.233  66.319  1.00  0.00           N  
ATOM   4199 HH11 ARG   256      41.614  65.206  66.589  1.00  0.00           H  
ATOM   4200 HH12 ARG   256      40.742  63.698  66.358  1.00  0.00           H  
ATOM   4201  NH2 ARG   256      42.249  62.584  64.986  1.00  0.00           N  
ATOM   4202 HH21 ARG   256      42.826  62.164  64.271  1.00  0.00           H  
ATOM   4203 HH22 ARG   256      41.360  62.144  65.175  1.00  0.00           H  
ATOM   4204  C   ARG   256      40.592  66.455  62.759  1.00  0.00           C  
ATOM   4205  O   ARG   256      39.795  65.706  63.371  1.00  0.00           O  
ATOM   4206  N   GLY   257      40.206  67.447  61.948  1.00  0.00           N  
ATOM   4207  H   GLY   257      40.902  68.105  61.628  1.00  0.00           H  
ATOM   4208  CA  GLY   257      38.712  67.743  61.763  1.00  0.00           C  
ATOM   4209  HA2 GLY   257      38.252  67.571  62.736  1.00  0.00           H  
ATOM   4210  HA3 GLY   257      38.577  68.807  61.566  1.00  0.00           H  
ATOM   4211  C   GLY   257      38.168  66.772  60.770  1.00  0.00           C  
ATOM   4212  O   GLY   257      36.987  66.506  60.775  1.00  0.00           O  
ATOM   4213  N   LEU   258      38.946  66.294  59.778  1.00  0.00           N  
ATOM   4214  H   LEU   258      39.875  66.666  59.639  1.00  0.00           H  
ATOM   4215  CA  LEU   258      38.607  65.484  58.597  1.00  0.00           C  
ATOM   4216  HA  LEU   258      38.083  66.085  57.854  1.00  0.00           H  
ATOM   4217  CB  LEU   258      39.872  64.942  57.962  1.00  0.00           C  
ATOM   4218  HB2 LEU   258      40.394  65.834  57.616  1.00  0.00           H  
ATOM   4219  HB3 LEU   258      40.494  64.527  58.756  1.00  0.00           H  
ATOM   4220  CG  LEU   258      39.800  63.968  56.789  1.00  0.00           C  
ATOM   4221  HG  LEU   258      39.484  63.005  57.188  1.00  0.00           H  
ATOM   4222  CD1 LEU   258      38.803  64.515  55.710  1.00  0.00           C  
ATOM   4223 HD11 LEU   258      37.754  64.316  55.927  1.00  0.00           H  
ATOM   4224 HD12 LEU   258      38.972  65.580  55.551  1.00  0.00           H  
ATOM   4225 HD13 LEU   258      38.891  64.000  54.753  1.00  0.00           H  
ATOM   4226  CD2 LEU   258      41.221  63.904  56.180  1.00  0.00           C  
ATOM   4227 HD21 LEU   258      41.934  63.636  56.960  1.00  0.00           H  
ATOM   4228 HD22 LEU   258      41.130  63.188  55.363  1.00  0.00           H  
ATOM   4229 HD23 LEU   258      41.535  64.878  55.804  1.00  0.00           H  
ATOM   4230  C   LEU   258      37.670  64.283  58.936  1.00  0.00           C  
ATOM   4231  O   LEU   258      37.924  63.421  59.789  1.00  0.00           O  
ATOM   4232  N   ARG   259      36.553  64.231  58.220  1.00  0.00           N  
ATOM   4233  H   ARG   259      36.328  65.037  57.655  1.00  0.00           H  
ATOM   4234  CA  ARG   259      35.550  63.185  58.225  1.00  0.00           C  
ATOM   4235  HA  ARG   259      35.263  63.066  59.270  1.00  0.00           H  
ATOM   4236  CB  ARG   259      34.280  63.600  57.438  1.00  0.00           C  
ATOM   4237  HB2 ARG   259      34.417  63.638  56.358  1.00  0.00           H  
ATOM   4238  HB3 ARG   259      33.448  62.923  57.636  1.00  0.00           H  
ATOM   4239  CG  ARG   259      33.731  64.950  57.882  1.00  0.00           C  
ATOM   4240  HG2 ARG   259      33.400  64.817  58.912  1.00  0.00           H  
ATOM   4241  HG3 ARG   259      34.556  65.636  57.689  1.00  0.00           H  
ATOM   4242  CD  ARG   259      32.557  65.415  57.094  1.00  0.00           C  
ATOM   4243  HD2 ARG   259      31.938  64.594  56.732  1.00  0.00           H  
ATOM   4244  HD3 ARG   259      32.062  66.139  57.741  1.00  0.00           H  
ATOM   4245  NE  ARG   259      33.039  66.225  55.923  1.00  0.00           N  
ATOM   4246  HE  ARG   259      33.994  66.249  55.597  1.00  0.00           H  
ATOM   4247  CZ  ARG   259      32.270  66.764  54.982  1.00  0.00           C  
ATOM   4248  NH1 ARG   259      31.041  66.930  55.163  1.00  0.00           N  
ATOM   4249 HH11 ARG   259      30.648  66.845  56.090  1.00  0.00           H  
ATOM   4250 HH12 ARG   259      30.603  67.600  54.547  1.00  0.00           H  
ATOM   4251  NH2 ARG   259      32.795  67.259  53.887  1.00  0.00           N  
ATOM   4252 HH21 ARG   259      33.751  67.059  53.629  1.00  0.00           H  
ATOM   4253 HH22 ARG   259      32.196  67.869  53.348  1.00  0.00           H  
ATOM   4254  C   ARG   259      36.166  61.820  57.908  1.00  0.00           C  
ATOM   4255  O   ARG   259      37.101  61.770  57.176  1.00  0.00           O  
ATOM   4256  N   PHE   260      35.587  60.725  58.436  1.00  0.00           N  
ATOM   4257  H   PHE   260      34.856  60.976  59.086  1.00  0.00           H  
ATOM   4258  CA  PHE   260      36.016  59.356  58.189  1.00  0.00           C  
ATOM   4259  HA  PHE   260      37.040  59.174  58.513  1.00  0.00           H  
ATOM   4260  CB  PHE   260      35.067  58.327  58.902  1.00  0.00           C  
ATOM   4261  HB2 PHE   260      35.039  58.588  59.960  1.00  0.00           H  
ATOM   4262  HB3 PHE   260      34.062  58.539  58.539  1.00  0.00           H  
ATOM   4263  CG  PHE   260      35.427  56.831  58.761  1.00  0.00           C  
ATOM   4264  CD1 PHE   260      36.662  56.396  59.336  1.00  0.00           C  
ATOM   4265  HD1 PHE   260      37.363  57.091  59.776  1.00  0.00           H  
ATOM   4266  CE1 PHE   260      37.039  55.092  59.167  1.00  0.00           C  
ATOM   4267  HE1 PHE   260      38.049  54.798  59.414  1.00  0.00           H  
ATOM   4268  CZ  PHE   260      36.101  54.076  58.728  1.00  0.00           C  
ATOM   4269  HZ  PHE   260      36.380  53.035  58.650  1.00  0.00           H  
ATOM   4270  CE2 PHE   260      34.892  54.478  58.261  1.00  0.00           C  
ATOM   4271  HE2 PHE   260      34.198  53.741  57.885  1.00  0.00           H  
ATOM   4272  CD2 PHE   260      34.524  55.860  58.261  1.00  0.00           C  
ATOM   4273  HD2 PHE   260      33.504  56.147  58.051  1.00  0.00           H  
ATOM   4274  C   PHE   260      35.904  59.027  56.673  1.00  0.00           C  
ATOM   4275  O   PHE   260      36.889  58.599  56.102  1.00  0.00           O  
ATOM   4276  N   GLU   261      34.859  59.212  55.965  1.00  0.00           N  
ATOM   4277  H   GLU   261      34.043  59.507  56.482  1.00  0.00           H  
ATOM   4278  CA  GLU   261      34.612  58.587  54.631  1.00  0.00           C  
ATOM   4279  HA  GLU   261      35.252  57.716  54.486  1.00  0.00           H  
ATOM   4280  CB  GLU   261      33.091  58.261  54.479  1.00  0.00           C  
ATOM   4281  HB2 GLU   261      32.512  59.182  54.539  1.00  0.00           H  
ATOM   4282  HB3 GLU   261      32.881  57.834  53.498  1.00  0.00           H  
ATOM   4283  CG  GLU   261      32.552  57.308  55.613  1.00  0.00           C  
ATOM   4284  HG2 GLU   261      33.192  56.436  55.740  1.00  0.00           H  
ATOM   4285  HG3 GLU   261      32.638  57.884  56.535  1.00  0.00           H  
ATOM   4286  CD  GLU   261      31.117  56.935  55.365  1.00  0.00           C  
ATOM   4287  OE1 GLU   261      30.323  57.691  54.685  1.00  0.00           O  
ATOM   4288  OE2 GLU   261      30.715  55.835  55.904  1.00  0.00           O  
ATOM   4289  C   GLU   261      35.104  59.492  53.553  1.00  0.00           C  
ATOM   4290  O   GLU   261      35.190  59.072  52.460  1.00  0.00           O  
ATOM   4291  N   GLU   262      35.540  60.733  53.857  1.00  0.00           N  
ATOM   4292  H   GLU   262      35.568  61.038  54.819  1.00  0.00           H  
ATOM   4293  CA  GLU   262      35.896  61.784  52.789  1.00  0.00           C  
ATOM   4294  HA  GLU   262      35.212  61.461  52.004  1.00  0.00           H  
ATOM   4295  CB  GLU   262      35.504  63.193  53.163  1.00  0.00           C  
ATOM   4296  HB2 GLU   262      36.170  63.608  53.920  1.00  0.00           H  
ATOM   4297  HB3 GLU   262      35.703  63.836  52.305  1.00  0.00           H  
ATOM   4298  CG  GLU   262      34.067  63.394  53.631  1.00  0.00           C  
ATOM   4299  HG2 GLU   262      33.804  62.726  54.452  1.00  0.00           H  
ATOM   4300  HG3 GLU   262      34.043  64.440  53.934  1.00  0.00           H  
ATOM   4301  CD  GLU   262      32.938  63.244  52.636  1.00  0.00           C  
ATOM   4302  OE1 GLU   262      31.803  63.410  53.072  1.00  0.00           O  
ATOM   4303  OE2 GLU   262      33.170  62.875  51.452  1.00  0.00           O  
ATOM   4304  C   GLU   262      37.348  61.630  52.293  1.00  0.00           C  
ATOM   4305  O   GLU   262      38.183  61.236  53.092  1.00  0.00           O  
ATOM   4306  N   ALA   263      37.672  61.930  51.047  1.00  0.00           N  
ATOM   4307  H   ALA   263      37.028  62.282  50.353  1.00  0.00           H  
ATOM   4308  CA  ALA   263      39.068  61.927  50.539  1.00  0.00           C  
ATOM   4309  HA  ALA   263      39.512  60.979  50.845  1.00  0.00           H  
ATOM   4310  CB  ALA   263      38.872  61.937  48.971  1.00  0.00           C  
ATOM   4311  HB1 ALA   263      38.446  60.964  48.726  1.00  0.00           H  
ATOM   4312  HB2 ALA   263      38.201  62.785  48.837  1.00  0.00           H  
ATOM   4313  HB3 ALA   263      39.883  62.044  48.577  1.00  0.00           H  
ATOM   4314  C   ALA   263      39.994  63.073  51.050  1.00  0.00           C  
ATOM   4315  O   ALA   263      39.515  64.220  51.001  1.00  0.00           O  
ATOM   4316  N   PRO   264      41.203  62.918  51.540  1.00  0.00           N  
ATOM   4317  CD  PRO   264      41.959  61.662  51.681  1.00  0.00           C  
ATOM   4318  HD2 PRO   264      41.771  61.062  50.791  1.00  0.00           H  
ATOM   4319  HD3 PRO   264      41.480  61.365  52.614  1.00  0.00           H  
ATOM   4320  CG  PRO   264      43.443  62.053  51.903  1.00  0.00           C  
ATOM   4321  HG2 PRO   264      43.783  62.115  50.870  1.00  0.00           H  
ATOM   4322  HG3 PRO   264      43.954  61.267  52.459  1.00  0.00           H  
ATOM   4323  CB  PRO   264      43.302  63.420  52.513  1.00  0.00           C  
ATOM   4324  HB2 PRO   264      44.219  63.972  52.310  1.00  0.00           H  
ATOM   4325  HB3 PRO   264      43.190  63.358  53.595  1.00  0.00           H  
ATOM   4326  CA  PRO   264      42.068  64.079  51.911  1.00  0.00           C  
ATOM   4327  HA  PRO   264      41.649  64.760  52.652  1.00  0.00           H  
ATOM   4328  C   PRO   264      42.544  64.933  50.729  1.00  0.00           C  
ATOM   4329  O   PRO   264      43.097  64.397  49.769  1.00  0.00           O  
ATOM   4330  N   ASP   265      42.251  66.227  50.710  1.00  0.00           N  
ATOM   4331  H   ASP   265      41.727  66.694  51.436  1.00  0.00           H  
ATOM   4332  CA  ASP   265      42.627  67.020  49.510  1.00  0.00           C  
ATOM   4333  HA  ASP   265      42.439  66.384  48.646  1.00  0.00           H  
ATOM   4334  CB  ASP   265      41.864  68.369  49.427  1.00  0.00           C  
ATOM   4335  HB2 ASP   265      40.786  68.208  49.431  1.00  0.00           H  
ATOM   4336  HB3 ASP   265      42.112  69.035  50.253  1.00  0.00           H  
ATOM   4337  CG  ASP   265      42.258  69.226  48.193  1.00  0.00           C  
ATOM   4338  OD1 ASP   265      43.086  68.822  47.370  1.00  0.00           O  
ATOM   4339  OD2 ASP   265      41.783  70.428  48.110  1.00  0.00           O  
ATOM   4340  C   ASP   265      44.166  67.181  49.521  1.00  0.00           C  
ATOM   4341  O   ASP   265      44.628  68.005  50.284  1.00  0.00           O  
ATOM   4342  N   TYR   266      44.915  66.416  48.672  1.00  0.00           N  
ATOM   4343  H   TYR   266      44.559  65.491  48.478  1.00  0.00           H  
ATOM   4344  CA  TYR   266      46.405  66.562  48.556  1.00  0.00           C  
ATOM   4345  HA  TYR   266      46.712  66.593  49.601  1.00  0.00           H  
ATOM   4346  CB  TYR   266      47.033  65.370  47.825  1.00  0.00           C  
ATOM   4347  HB2 TYR   266      46.746  65.519  46.784  1.00  0.00           H  
ATOM   4348  HB3 TYR   266      48.116  65.241  47.844  1.00  0.00           H  
ATOM   4349  CG  TYR   266      46.450  64.007  48.271  1.00  0.00           C  
ATOM   4350  CD1 TYR   266      46.987  63.180  49.269  1.00  0.00           C  
ATOM   4351  HD1 TYR   266      47.891  63.500  49.766  1.00  0.00           H  
ATOM   4352  CE1 TYR   266      46.456  61.911  49.564  1.00  0.00           C  
ATOM   4353  HE1 TYR   266      46.936  61.307  50.320  1.00  0.00           H  
ATOM   4354  CZ  TYR   266      45.291  61.531  48.926  1.00  0.00           C  
ATOM   4355  OH  TYR   266      44.698  60.389  49.342  1.00  0.00           O  
ATOM   4356  HH  TYR   266      45.089  60.117  50.175  1.00  0.00           H  
ATOM   4357  CE2 TYR   266      44.658  62.361  47.882  1.00  0.00           C  
ATOM   4358  HE2 TYR   266      43.788  62.016  47.343  1.00  0.00           H  
ATOM   4359  CD2 TYR   266      45.266  63.583  47.610  1.00  0.00           C  
ATOM   4360  HD2 TYR   266      44.880  64.188  46.803  1.00  0.00           H  
ATOM   4361  C   TYR   266      46.897  67.838  47.883  1.00  0.00           C  
ATOM   4362  O   TYR   266      48.019  68.288  48.232  1.00  0.00           O  
ATOM   4363  N   MET   267      46.062  68.503  47.145  1.00  0.00           N  
ATOM   4364  H   MET   267      45.084  68.254  47.095  1.00  0.00           H  
ATOM   4365  CA  MET   267      46.321  69.810  46.581  1.00  0.00           C  
ATOM   4366  HA  MET   267      47.344  69.820  46.205  1.00  0.00           H  
ATOM   4367  CB  MET   267      45.276  69.957  45.381  1.00  0.00           C  
ATOM   4368  HB2 MET   267      45.500  69.148  44.686  1.00  0.00           H  
ATOM   4369  HB3 MET   267      44.327  69.968  45.918  1.00  0.00           H  
ATOM   4370  CG  MET   267      45.526  71.218  44.604  1.00  0.00           C  
ATOM   4371  HG2 MET   267      45.622  72.100  45.236  1.00  0.00           H  
ATOM   4372  HG3 MET   267      46.474  71.113  44.077  1.00  0.00           H  
ATOM   4373  SD  MET   267      44.262  71.435  43.296  1.00  0.00           S  
ATOM   4374  CE  MET   267      44.526  73.123  42.878  1.00  0.00           C  
ATOM   4375  HE1 MET   267      44.435  73.815  43.715  1.00  0.00           H  
ATOM   4376  HE2 MET   267      45.492  73.279  42.397  1.00  0.00           H  
ATOM   4377  HE3 MET   267      43.695  73.335  42.206  1.00  0.00           H  
ATOM   4378  C   MET   267      46.159  70.902  47.619  1.00  0.00           C  
ATOM   4379  O   MET   267      47.142  71.642  47.780  1.00  0.00           O  
ATOM   4380  N   TYR   268      45.117  70.923  48.431  1.00  0.00           N  
ATOM   4381  H   TYR   268      44.243  70.473  48.203  1.00  0.00           H  
ATOM   4382  CA  TYR   268      45.159  71.935  49.570  1.00  0.00           C  
ATOM   4383  HA  TYR   268      45.267  72.950  49.188  1.00  0.00           H  
ATOM   4384  CB  TYR   268      43.845  71.960  50.342  1.00  0.00           C  
ATOM   4385  HB2 TYR   268      43.068  72.201  49.615  1.00  0.00           H  
ATOM   4386  HB3 TYR   268      43.576  70.981  50.739  1.00  0.00           H  
ATOM   4387  CG  TYR   268      43.707  72.938  51.525  1.00  0.00           C  
ATOM   4388  CD1 TYR   268      44.185  74.275  51.458  1.00  0.00           C  
ATOM   4389  HD1 TYR   268      44.759  74.581  50.596  1.00  0.00           H  
ATOM   4390  CE1 TYR   268      43.870  75.264  52.506  1.00  0.00           C  
ATOM   4391  HE1 TYR   268      44.176  76.295  52.408  1.00  0.00           H  
ATOM   4392  CZ  TYR   268      43.329  74.804  53.682  1.00  0.00           C  
ATOM   4393  OH  TYR   268      43.091  75.638  54.747  1.00  0.00           O  
ATOM   4394  HH  TYR   268      42.886  75.227  55.590  1.00  0.00           H  
ATOM   4395  CE2 TYR   268      42.991  73.465  53.796  1.00  0.00           C  
ATOM   4396  HE2 TYR   268      42.540  73.263  54.757  1.00  0.00           H  
ATOM   4397  CD2 TYR   268      43.008  72.564  52.688  1.00  0.00           C  
ATOM   4398  HD2 TYR   268      42.571  71.581  52.791  1.00  0.00           H  
ATOM   4399  C   TYR   268      46.310  71.614  50.538  1.00  0.00           C  
ATOM   4400  O   TYR   268      47.155  72.443  50.800  1.00  0.00           O  
ATOM   4401  N   LEU   269      46.536  70.361  50.949  1.00  0.00           N  
ATOM   4402  H   LEU   269      45.797  69.699  50.756  1.00  0.00           H  
ATOM   4403  CA  LEU   269      47.646  69.919  51.750  1.00  0.00           C  
ATOM   4404  HA  LEU   269      47.652  70.512  52.664  1.00  0.00           H  
ATOM   4405  CB  LEU   269      47.414  68.451  52.201  1.00  0.00           C  
ATOM   4406  HB2 LEU   269      47.367  67.817  51.316  1.00  0.00           H  
ATOM   4407  HB3 LEU   269      48.383  68.234  52.650  1.00  0.00           H  
ATOM   4408  CG  LEU   269      46.146  68.166  53.132  1.00  0.00           C  
ATOM   4409  HG  LEU   269      45.302  68.740  52.750  1.00  0.00           H  
ATOM   4410  CD1 LEU   269      45.702  66.615  53.042  1.00  0.00           C  
ATOM   4411 HD11 LEU   269      44.763  66.430  53.563  1.00  0.00           H  
ATOM   4412 HD12 LEU   269      45.461  66.391  52.003  1.00  0.00           H  
ATOM   4413 HD13 LEU   269      46.479  65.961  53.440  1.00  0.00           H  
ATOM   4414  CD2 LEU   269      46.335  68.502  54.597  1.00  0.00           C  
ATOM   4415 HD21 LEU   269      47.023  67.851  55.135  1.00  0.00           H  
ATOM   4416 HD22 LEU   269      46.699  69.530  54.600  1.00  0.00           H  
ATOM   4417 HD23 LEU   269      45.338  68.643  55.013  1.00  0.00           H  
ATOM   4418  C   LEU   269      49.066  70.151  51.187  1.00  0.00           C  
ATOM   4419  O   LEU   269      49.937  70.418  52.043  1.00  0.00           O  
ATOM   4420  N   ARG   270      49.327  69.917  49.935  1.00  0.00           N  
ATOM   4421  H   ARG   270      48.572  69.491  49.417  1.00  0.00           H  
ATOM   4422  CA  ARG   270      50.599  70.363  49.312  1.00  0.00           C  
ATOM   4423  HA  ARG   270      51.420  70.114  49.984  1.00  0.00           H  
ATOM   4424  CB  ARG   270      50.815  69.743  47.922  1.00  0.00           C  
ATOM   4425  HB2 ARG   270      49.864  69.844  47.398  1.00  0.00           H  
ATOM   4426  HB3 ARG   270      51.550  70.307  47.348  1.00  0.00           H  
ATOM   4427  CG  ARG   270      51.350  68.321  48.045  1.00  0.00           C  
ATOM   4428  HG2 ARG   270      52.314  68.389  48.548  1.00  0.00           H  
ATOM   4429  HG3 ARG   270      50.614  67.807  48.664  1.00  0.00           H  
ATOM   4430  CD  ARG   270      51.855  67.524  46.838  1.00  0.00           C  
ATOM   4431  HD2 ARG   270      52.657  68.070  46.342  1.00  0.00           H  
ATOM   4432  HD3 ARG   270      52.161  66.567  47.260  1.00  0.00           H  
ATOM   4433  NE  ARG   270      50.710  67.358  45.945  1.00  0.00           N  
ATOM   4434  HE  ARG   270      50.329  68.198  45.533  1.00  0.00           H  
ATOM   4435  CZ  ARG   270      50.107  66.189  45.641  1.00  0.00           C  
ATOM   4436  NH1 ARG   270      50.577  65.025  45.952  1.00  0.00           N  
ATOM   4437 HH11 ARG   270      51.551  64.905  46.189  1.00  0.00           H  
ATOM   4438 HH12 ARG   270      50.008  64.280  45.575  1.00  0.00           H  
ATOM   4439  NH2 ARG   270      49.038  66.222  44.893  1.00  0.00           N  
ATOM   4440 HH21 ARG   270      48.690  67.130  44.620  1.00  0.00           H  
ATOM   4441 HH22 ARG   270      48.596  65.404  44.498  1.00  0.00           H  
ATOM   4442  C   ARG   270      50.641  71.876  49.229  1.00  0.00           C  
ATOM   4443  O   ARG   270      51.694  72.521  49.230  1.00  0.00           O  
ATOM   4444  N   GLN   271      49.502  72.591  48.983  1.00  0.00           N  
ATOM   4445  H   GLN   271      48.601  72.137  49.014  1.00  0.00           H  
ATOM   4446  CA  GLN   271      49.590  74.041  48.585  1.00  0.00           C  
ATOM   4447  HA  GLN   271      50.352  74.149  47.813  1.00  0.00           H  
ATOM   4448  CB  GLN   271      48.244  74.532  48.067  1.00  0.00           C  
ATOM   4449  HB2 GLN   271      48.101  73.965  47.147  1.00  0.00           H  
ATOM   4450  HB3 GLN   271      47.372  74.315  48.684  1.00  0.00           H  
ATOM   4451  CG  GLN   271      47.929  76.031  47.779  1.00  0.00           C  
ATOM   4452  HG2 GLN   271      46.929  76.236  47.398  1.00  0.00           H  
ATOM   4453  HG3 GLN   271      47.869  76.500  48.761  1.00  0.00           H  
ATOM   4454  CD  GLN   271      48.967  76.745  46.812  1.00  0.00           C  
ATOM   4455  OE1 GLN   271      49.981  76.310  46.317  1.00  0.00           O  
ATOM   4456  NE2 GLN   271      48.642  77.943  46.444  1.00  0.00           N  
ATOM   4457 HE21 GLN   271      49.302  78.419  45.847  1.00  0.00           H  
ATOM   4458 HE22 GLN   271      47.749  78.307  46.745  1.00  0.00           H  
ATOM   4459  C   GLN   271      49.997  74.930  49.761  1.00  0.00           C  
ATOM   4460  O   GLN   271      50.618  76.005  49.588  1.00  0.00           O  
ATOM   4461  N   LEU   272      49.801  74.472  50.957  1.00  0.00           N  
ATOM   4462  H   LEU   272      49.230  73.640  50.999  1.00  0.00           H  
ATOM   4463  CA  LEU   272      50.027  75.185  52.212  1.00  0.00           C  
ATOM   4464  HA  LEU   272      49.525  76.152  52.237  1.00  0.00           H  
ATOM   4465  CB  LEU   272      49.512  74.325  53.333  1.00  0.00           C  
ATOM   4466  HB2 LEU   272      49.848  73.302  53.161  1.00  0.00           H  
ATOM   4467  HB3 LEU   272      49.842  74.548  54.348  1.00  0.00           H  
ATOM   4468  CG  LEU   272      47.960  74.302  53.447  1.00  0.00           C  
ATOM   4469  HG  LEU   272      47.526  74.025  52.486  1.00  0.00           H  
ATOM   4470  CD1 LEU   272      47.406  73.374  54.572  1.00  0.00           C  
ATOM   4471 HD11 LEU   272      47.641  72.326  54.385  1.00  0.00           H  
ATOM   4472 HD12 LEU   272      47.786  73.668  55.551  1.00  0.00           H  
ATOM   4473 HD13 LEU   272      46.322  73.481  54.536  1.00  0.00           H  
ATOM   4474  CD2 LEU   272      47.378  75.700  53.873  1.00  0.00           C  
ATOM   4475 HD21 LEU   272      47.436  76.406  53.045  1.00  0.00           H  
ATOM   4476 HD22 LEU   272      46.294  75.594  53.904  1.00  0.00           H  
ATOM   4477 HD23 LEU   272      47.781  75.979  54.847  1.00  0.00           H  
ATOM   4478  C   LEU   272      51.546  75.368  52.452  1.00  0.00           C  
ATOM   4479  O   LEU   272      52.073  76.429  52.776  1.00  0.00           O  
ATOM   4480  N   PHE   273      52.252  74.298  52.158  1.00  0.00           N  
ATOM   4481  H   PHE   273      51.846  73.388  51.996  1.00  0.00           H  
ATOM   4482  CA  PHE   273      53.654  74.236  52.376  1.00  0.00           C  
ATOM   4483  HA  PHE   273      53.918  74.749  53.301  1.00  0.00           H  
ATOM   4484  CB  PHE   273      54.022  72.827  52.620  1.00  0.00           C  
ATOM   4485  HB2 PHE   273      53.595  72.313  51.759  1.00  0.00           H  
ATOM   4486  HB3 PHE   273      55.106  72.741  52.697  1.00  0.00           H  
ATOM   4487  CG  PHE   273      53.503  72.084  53.889  1.00  0.00           C  
ATOM   4488  CD1 PHE   273      52.825  70.814  53.749  1.00  0.00           C  
ATOM   4489  HD1 PHE   273      52.475  70.412  52.810  1.00  0.00           H  
ATOM   4490  CE1 PHE   273      52.529  70.032  54.861  1.00  0.00           C  
ATOM   4491  HE1 PHE   273      51.902  69.165  54.712  1.00  0.00           H  
ATOM   4492  CZ  PHE   273      52.990  70.402  56.136  1.00  0.00           C  
ATOM   4493  HZ  PHE   273      52.709  69.737  56.940  1.00  0.00           H  
ATOM   4494  CE2 PHE   273      53.725  71.603  56.380  1.00  0.00           C  
ATOM   4495  HE2 PHE   273      54.012  71.893  57.380  1.00  0.00           H  
ATOM   4496  CD2 PHE   273      53.910  72.491  55.219  1.00  0.00           C  
ATOM   4497  HD2 PHE   273      54.572  73.336  55.340  1.00  0.00           H  
ATOM   4498  C   PHE   273      54.340  74.941  51.239  1.00  0.00           C  
ATOM   4499  O   PHE   273      55.377  75.542  51.460  1.00  0.00           O  
ATOM   4500  N   ARG   274      53.748  74.829  50.032  1.00  0.00           N  
ATOM   4501  H   ARG   274      53.000  74.163  49.902  1.00  0.00           H  
ATOM   4502  CA  ARG   274      54.132  75.681  48.902  1.00  0.00           C  
ATOM   4503  HA  ARG   274      55.162  75.345  48.779  1.00  0.00           H  
ATOM   4504  CB  ARG   274      53.409  75.324  47.606  1.00  0.00           C  
ATOM   4505  HB2 ARG   274      52.336  75.453  47.746  1.00  0.00           H  
ATOM   4506  HB3 ARG   274      53.806  76.014  46.861  1.00  0.00           H  
ATOM   4507  CG  ARG   274      53.771  73.975  47.041  1.00  0.00           C  
ATOM   4508  HG2 ARG   274      54.707  74.118  46.501  1.00  0.00           H  
ATOM   4509  HG3 ARG   274      53.944  73.184  47.771  1.00  0.00           H  
ATOM   4510  CD  ARG   274      52.759  73.490  45.987  1.00  0.00           C  
ATOM   4511  HD2 ARG   274      51.732  73.411  46.343  1.00  0.00           H  
ATOM   4512  HD3 ARG   274      52.839  74.211  45.173  1.00  0.00           H  
ATOM   4513  NE  ARG   274      53.161  72.185  45.470  1.00  0.00           N  
ATOM   4514  HE  ARG   274      54.003  71.726  45.787  1.00  0.00           H  
ATOM   4515  CZ  ARG   274      52.561  71.395  44.625  1.00  0.00           C  
ATOM   4516  NH1 ARG   274      51.444  71.761  44.034  1.00  0.00           N  
ATOM   4517 HH11 ARG   274      50.850  72.499  44.384  1.00  0.00           H  
ATOM   4518 HH12 ARG   274      51.080  71.118  43.345  1.00  0.00           H  
ATOM   4519  NH2 ARG   274      52.997  70.236  44.415  1.00  0.00           N  
ATOM   4520 HH21 ARG   274      53.803  69.822  44.861  1.00  0.00           H  
ATOM   4521 HH22 ARG   274      52.470  69.587  43.848  1.00  0.00           H  
ATOM   4522  C   ARG   274      54.022  77.207  49.210  1.00  0.00           C  
ATOM   4523  O   ARG   274      54.923  77.951  48.903  1.00  0.00           O  
ATOM   4524  N   ILE   275      52.872  77.700  49.680  1.00  0.00           N  
ATOM   4525  H   ILE   275      52.055  77.107  49.686  1.00  0.00           H  
ATOM   4526  CA  ILE   275      52.715  79.134  50.083  1.00  0.00           C  
ATOM   4527  HA  ILE   275      52.915  79.685  49.164  1.00  0.00           H  
ATOM   4528  CB  ILE   275      51.291  79.460  50.646  1.00  0.00           C  
ATOM   4529  HB  ILE   275      51.148  78.807  51.508  1.00  0.00           H  
ATOM   4530  CG2 ILE   275      51.234  80.938  51.176  1.00  0.00           C  
ATOM   4531 HG21 ILE   275      52.085  81.190  51.809  1.00  0.00           H  
ATOM   4532 HG22 ILE   275      51.213  81.625  50.330  1.00  0.00           H  
ATOM   4533 HG23 ILE   275      50.333  81.013  51.785  1.00  0.00           H  
ATOM   4534  CG1 ILE   275      50.212  79.253  49.576  1.00  0.00           C  
ATOM   4535 HG12 ILE   275      50.066  80.199  49.055  1.00  0.00           H  
ATOM   4536 HG13 ILE   275      50.339  78.454  48.845  1.00  0.00           H  
ATOM   4537  CD1 ILE   275      48.980  78.978  50.435  1.00  0.00           C  
ATOM   4538 HD11 ILE   275      48.829  79.894  51.006  1.00  0.00           H  
ATOM   4539 HD12 ILE   275      48.130  78.602  49.866  1.00  0.00           H  
ATOM   4540 HD13 ILE   275      49.158  78.195  51.172  1.00  0.00           H  
ATOM   4541  C   ILE   275      53.772  79.493  51.161  1.00  0.00           C  
ATOM   4542  O   ILE   275      54.480  80.536  51.070  1.00  0.00           O  
ATOM   4543  N   LEU   276      53.964  78.594  52.144  1.00  0.00           N  
ATOM   4544  H   LEU   276      53.433  77.736  52.175  1.00  0.00           H  
ATOM   4545  CA  LEU   276      55.056  78.765  53.135  1.00  0.00           C  
ATOM   4546  HA  LEU   276      54.968  79.736  53.622  1.00  0.00           H  
ATOM   4547  CB  LEU   276      54.929  77.674  54.242  1.00  0.00           C  
ATOM   4548  HB2 LEU   276      53.914  77.757  54.629  1.00  0.00           H  
ATOM   4549  HB3 LEU   276      54.821  76.691  53.784  1.00  0.00           H  
ATOM   4550  CG  LEU   276      56.055  77.591  55.327  1.00  0.00           C  
ATOM   4551  HG  LEU   276      57.010  77.349  54.861  1.00  0.00           H  
ATOM   4552  CD1 LEU   276      56.300  78.944  55.958  1.00  0.00           C  
ATOM   4553 HD11 LEU   276      56.940  78.749  56.819  1.00  0.00           H  
ATOM   4554 HD12 LEU   276      56.819  79.624  55.282  1.00  0.00           H  
ATOM   4555 HD13 LEU   276      55.318  79.337  56.221  1.00  0.00           H  
ATOM   4556  CD2 LEU   276      55.706  76.483  56.346  1.00  0.00           C  
ATOM   4557 HD21 LEU   276      54.824  76.860  56.864  1.00  0.00           H  
ATOM   4558 HD22 LEU   276      55.556  75.602  55.722  1.00  0.00           H  
ATOM   4559 HD23 LEU   276      56.543  76.315  57.023  1.00  0.00           H  
ATOM   4560  C   LEU   276      56.491  78.806  52.477  1.00  0.00           C  
ATOM   4561  O   LEU   276      57.102  79.835  52.626  1.00  0.00           O  
ATOM   4562  N   PHE   277      56.881  77.865  51.599  1.00  0.00           N  
ATOM   4563  H   PHE   277      56.334  77.039  51.404  1.00  0.00           H  
ATOM   4564  CA  PHE   277      58.195  77.827  50.869  1.00  0.00           C  
ATOM   4565  HA  PHE   277      59.055  77.650  51.515  1.00  0.00           H  
ATOM   4566  CB  PHE   277      58.061  76.591  49.935  1.00  0.00           C  
ATOM   4567  HB2 PHE   277      57.580  75.775  50.474  1.00  0.00           H  
ATOM   4568  HB3 PHE   277      57.339  76.797  49.145  1.00  0.00           H  
ATOM   4569  CG  PHE   277      59.348  76.130  49.305  1.00  0.00           C  
ATOM   4570  CD1 PHE   277      60.095  75.193  50.049  1.00  0.00           C  
ATOM   4571  HD1 PHE   277      59.877  74.941  51.077  1.00  0.00           H  
ATOM   4572  CE1 PHE   277      61.275  74.655  49.498  1.00  0.00           C  
ATOM   4573  HE1 PHE   277      61.872  73.895  49.980  1.00  0.00           H  
ATOM   4574  CZ  PHE   277      61.623  74.953  48.184  1.00  0.00           C  
ATOM   4575  HZ  PHE   277      62.480  74.451  47.760  1.00  0.00           H  
ATOM   4576  CE2 PHE   277      60.757  75.744  47.371  1.00  0.00           C  
ATOM   4577  HE2 PHE   277      60.956  75.842  46.314  1.00  0.00           H  
ATOM   4578  CD2 PHE   277      59.619  76.321  47.927  1.00  0.00           C  
ATOM   4579  HD2 PHE   277      59.016  76.989  47.331  1.00  0.00           H  
ATOM   4580  C   PHE   277      58.500  79.092  50.090  1.00  0.00           C  
ATOM   4581  O   PHE   277      59.644  79.477  50.017  1.00  0.00           O  
ATOM   4582  N   ARG   278      57.456  79.658  49.384  1.00  0.00           N  
ATOM   4583  H   ARG   278      56.633  79.073  49.409  1.00  0.00           H  
ATOM   4584  CA  ARG   278      57.474  80.802  48.475  1.00  0.00           C  
ATOM   4585  HA  ARG   278      58.444  80.842  47.978  1.00  0.00           H  
ATOM   4586  CB  ARG   278      56.287  80.869  47.544  1.00  0.00           C  
ATOM   4587  HB2 ARG   278      55.374  80.986  48.128  1.00  0.00           H  
ATOM   4588  HB3 ARG   278      56.309  81.780  46.946  1.00  0.00           H  
ATOM   4589  CG  ARG   278      56.095  79.582  46.701  1.00  0.00           C  
ATOM   4590  HG2 ARG   278      56.260  78.701  47.322  1.00  0.00           H  
ATOM   4591  HG3 ARG   278      55.083  79.728  46.326  1.00  0.00           H  
ATOM   4592  CD  ARG   278      57.097  79.605  45.572  1.00  0.00           C  
ATOM   4593  HD2 ARG   278      57.025  80.556  45.044  1.00  0.00           H  
ATOM   4594  HD3 ARG   278      58.091  79.454  45.992  1.00  0.00           H  
ATOM   4595  NE  ARG   278      56.830  78.510  44.618  1.00  0.00           N  
ATOM   4596  HE  ARG   278      55.930  78.062  44.708  1.00  0.00           H  
ATOM   4597  CZ  ARG   278      57.568  78.127  43.552  1.00  0.00           C  
ATOM   4598  NH1 ARG   278      58.759  78.563  43.343  1.00  0.00           N  
ATOM   4599 HH11 ARG   278      59.124  79.338  43.879  1.00  0.00           H  
ATOM   4600 HH12 ARG   278      59.282  78.303  42.519  1.00  0.00           H  
ATOM   4601  NH2 ARG   278      57.135  77.098  42.885  1.00  0.00           N  
ATOM   4602 HH21 ARG   278      56.162  76.843  42.975  1.00  0.00           H  
ATOM   4603 HH22 ARG   278      57.721  76.679  42.177  1.00  0.00           H  
ATOM   4604  C   ARG   278      57.517  82.009  49.352  1.00  0.00           C  
ATOM   4605  O   ARG   278      58.309  82.864  49.051  1.00  0.00           O  
ATOM   4606  N   THR   279      56.826  82.042  50.498  1.00  0.00           N  
ATOM   4607  H   THR   279      56.191  81.259  50.564  1.00  0.00           H  
ATOM   4608  CA  THR   279      57.075  83.102  51.547  1.00  0.00           C  
ATOM   4609  HA  THR   279      56.921  84.060  51.052  1.00  0.00           H  
ATOM   4610  CB  THR   279      56.094  83.155  52.743  1.00  0.00           C  
ATOM   4611  HB  THR   279      56.212  82.294  53.401  1.00  0.00           H  
ATOM   4612  CG2 THR   279      56.091  84.393  53.575  1.00  0.00           C  
ATOM   4613 HG21 THR   279      55.209  84.339  54.213  1.00  0.00           H  
ATOM   4614 HG22 THR   279      57.005  84.335  54.165  1.00  0.00           H  
ATOM   4615 HG23 THR   279      55.933  85.249  52.919  1.00  0.00           H  
ATOM   4616  OG1 THR   279      54.798  83.100  52.177  1.00  0.00           O  
ATOM   4617  HG1 THR   279      54.587  82.167  52.102  1.00  0.00           H  
ATOM   4618  C   THR   279      58.501  83.083  52.132  1.00  0.00           C  
ATOM   4619  O   THR   279      59.133  84.102  52.297  1.00  0.00           O  
ATOM   4620  N   LEU   280      59.071  81.873  52.292  1.00  0.00           N  
ATOM   4621  H   LEU   280      58.593  80.984  52.277  1.00  0.00           H  
ATOM   4622  CA  LEU   280      60.487  81.663  52.610  1.00  0.00           C  
ATOM   4623  HA  LEU   280      60.712  82.396  53.384  1.00  0.00           H  
ATOM   4624  CB  LEU   280      60.751  80.206  53.126  1.00  0.00           C  
ATOM   4625  HB2 LEU   280      60.278  79.515  52.428  1.00  0.00           H  
ATOM   4626  HB3 LEU   280      61.825  80.021  53.122  1.00  0.00           H  
ATOM   4627  CG  LEU   280      60.081  80.001  54.514  1.00  0.00           C  
ATOM   4628  HG  LEU   280      59.056  80.373  54.504  1.00  0.00           H  
ATOM   4629  CD1 LEU   280      60.164  78.560  55.013  1.00  0.00           C  
ATOM   4630 HD11 LEU   280      61.228  78.346  55.107  1.00  0.00           H  
ATOM   4631 HD12 LEU   280      59.710  78.417  55.994  1.00  0.00           H  
ATOM   4632 HD13 LEU   280      59.694  77.910  54.275  1.00  0.00           H  
ATOM   4633  CD2 LEU   280      60.903  80.766  55.618  1.00  0.00           C  
ATOM   4634 HD21 LEU   280      60.599  80.423  56.607  1.00  0.00           H  
ATOM   4635 HD22 LEU   280      61.948  80.526  55.424  1.00  0.00           H  
ATOM   4636 HD23 LEU   280      60.703  81.832  55.503  1.00  0.00           H  
ATOM   4637  C   LEU   280      61.519  82.039  51.486  1.00  0.00           C  
ATOM   4638  O   LEU   280      62.732  82.147  51.801  1.00  0.00           O  
ATOM   4639  N   ASN   281      60.971  82.176  50.275  1.00  0.00           N  
ATOM   4640  H   ASN   281      59.987  81.957  50.337  1.00  0.00           H  
ATOM   4641  CA  ASN   281      61.653  82.528  49.023  1.00  0.00           C  
ATOM   4642  HA  ASN   281      60.866  82.683  48.285  1.00  0.00           H  
ATOM   4643  CB  ASN   281      62.375  83.862  49.135  1.00  0.00           C  
ATOM   4644  HB2 ASN   281      61.677  84.480  49.699  1.00  0.00           H  
ATOM   4645  HB3 ASN   281      63.230  83.588  49.753  1.00  0.00           H  
ATOM   4646  CG  ASN   281      62.729  84.351  47.736  1.00  0.00           C  
ATOM   4647  OD1 ASN   281      61.877  84.511  46.851  1.00  0.00           O  
ATOM   4648  ND2 ASN   281      63.964  84.703  47.572  1.00  0.00           N  
ATOM   4649 HD21 ASN   281      64.283  85.087  46.694  1.00  0.00           H  
ATOM   4650 HD22 ASN   281      64.634  84.390  48.260  1.00  0.00           H  
ATOM   4651  C   ASN   281      62.501  81.447  48.384  1.00  0.00           C  
ATOM   4652  O   ASN   281      63.526  81.743  47.786  1.00  0.00           O  
ATOM   4653  N   HIE   282      62.216  80.194  48.468  1.00  0.00           N  
ATOM   4654  H   HIE   282      61.404  79.965  49.024  1.00  0.00           H  
ATOM   4655  CA  HIE   282      62.943  79.093  47.994  1.00  0.00           C  
ATOM   4656  HA  HIE   282      64.020  79.252  47.947  1.00  0.00           H  
ATOM   4657  CB  HIE   282      62.746  77.926  48.981  1.00  0.00           C  
ATOM   4658  HB2 HIE   282      61.674  77.788  49.121  1.00  0.00           H  
ATOM   4659  HB3 HIE   282      63.301  77.035  48.687  1.00  0.00           H  
ATOM   4660  CG  HIE   282      63.367  78.087  50.278  1.00  0.00           C  
ATOM   4661  ND1 HIE   282      64.505  78.794  50.541  1.00  0.00           N  
ATOM   4662  CE1 HIE   282      64.772  78.699  51.833  1.00  0.00           C  
ATOM   4663  HE1 HIE   282      65.460  79.223  52.479  1.00  0.00           H  
ATOM   4664  NE2 HIE   282      63.781  77.970  52.373  1.00  0.00           N  
ATOM   4665  HE2 HIE   282      63.756  77.741  53.357  1.00  0.00           H  
ATOM   4666  CD2 HIE   282      62.878  77.594  51.440  1.00  0.00           C  
ATOM   4667  HD2 HIE   282      62.080  76.866  51.455  1.00  0.00           H  
ATOM   4668  C   HIE   282      62.491  78.579  46.580  1.00  0.00           C  
ATOM   4669  O   HIE   282      61.313  78.721  46.226  1.00  0.00           O  
ATOM   4670  N   GLN   283      63.325  77.806  45.848  1.00  0.00           N  
ATOM   4671  H   GLN   283      64.289  77.830  46.150  1.00  0.00           H  
ATOM   4672  CA  GLN   283      62.910  77.071  44.559  1.00  0.00           C  
ATOM   4673  HA  GLN   283      61.833  77.230  44.515  1.00  0.00           H  
ATOM   4674  CB  GLN   283      63.593  77.764  43.280  1.00  0.00           C  
ATOM   4675  HB2 GLN   283      64.562  77.268  43.223  1.00  0.00           H  
ATOM   4676  HB3 GLN   283      63.142  77.429  42.346  1.00  0.00           H  
ATOM   4677  CG  GLN   283      63.546  79.280  43.249  1.00  0.00           C  
ATOM   4678  HG2 GLN   283      63.916  79.688  42.309  1.00  0.00           H  
ATOM   4679  HG3 GLN   283      62.510  79.551  43.450  1.00  0.00           H  
ATOM   4680  CD  GLN   283      64.435  79.911  44.278  1.00  0.00           C  
ATOM   4681  OE1 GLN   283      65.494  79.383  44.583  1.00  0.00           O  
ATOM   4682  NE2 GLN   283      64.086  81.036  44.862  1.00  0.00           N  
ATOM   4683 HE21 GLN   283      64.764  81.406  45.513  1.00  0.00           H  
ATOM   4684 HE22 GLN   283      63.350  81.682  44.615  1.00  0.00           H  
ATOM   4685  C   GLN   283      63.099  75.524  44.716  1.00  0.00           C  
ATOM   4686  O   GLN   283      63.838  75.080  45.623  1.00  0.00           O  
ATOM   4687  N   TYR   284      62.520  74.738  43.825  1.00  0.00           N  
ATOM   4688  H   TYR   284      62.214  75.109  42.937  1.00  0.00           H  
ATOM   4689  CA  TYR   284      62.502  73.275  43.921  1.00  0.00           C  
ATOM   4690  HA  TYR   284      62.709  73.043  44.965  1.00  0.00           H  
ATOM   4691  CB  TYR   284      61.139  72.748  43.520  1.00  0.00           C  
ATOM   4692  HB2 TYR   284      60.910  73.371  42.655  1.00  0.00           H  
ATOM   4693  HB3 TYR   284      61.112  71.687  43.273  1.00  0.00           H  
ATOM   4694  CG  TYR   284      60.029  73.094  44.514  1.00  0.00           C  
ATOM   4695  CD1 TYR   284      59.781  72.225  45.543  1.00  0.00           C  
ATOM   4696  HD1 TYR   284      60.245  71.253  45.631  1.00  0.00           H  
ATOM   4697  CE1 TYR   284      58.905  72.587  46.604  1.00  0.00           C  
ATOM   4698  HE1 TYR   284      58.637  71.806  47.299  1.00  0.00           H  
ATOM   4699  CZ  TYR   284      58.226  73.809  46.627  1.00  0.00           C  
ATOM   4700  OH  TYR   284      57.366  74.069  47.616  1.00  0.00           O  
ATOM   4701  HH  TYR   284      57.134  73.352  48.211  1.00  0.00           H  
ATOM   4702  CE2 TYR   284      58.374  74.720  45.530  1.00  0.00           C  
ATOM   4703  HE2 TYR   284      57.899  75.683  45.415  1.00  0.00           H  
ATOM   4704  CD2 TYR   284      59.260  74.327  44.524  1.00  0.00           C  
ATOM   4705  HD2 TYR   284      59.481  75.030  43.734  1.00  0.00           H  
ATOM   4706  C   TYR   284      63.672  72.695  43.178  1.00  0.00           C  
ATOM   4707  O   TYR   284      63.457  71.922  42.185  1.00  0.00           O  
ATOM   4708  N   ASP   285      64.924  73.093  43.554  1.00  0.00           N  
ATOM   4709  H   ASP   285      64.930  73.721  44.345  1.00  0.00           H  
ATOM   4710  CA  ASP   285      66.233  72.693  42.984  1.00  0.00           C  
ATOM   4711  HA  ASP   285      66.037  72.401  41.952  1.00  0.00           H  
ATOM   4712  CB  ASP   285      67.127  73.936  42.895  1.00  0.00           C  
ATOM   4713  HB2 ASP   285      68.089  73.749  42.416  1.00  0.00           H  
ATOM   4714  HB3 ASP   285      66.577  74.757  42.434  1.00  0.00           H  
ATOM   4715  CG  ASP   285      67.519  74.445  44.332  1.00  0.00           C  
ATOM   4716  OD1 ASP   285      67.423  73.674  45.288  1.00  0.00           O  
ATOM   4717  OD2 ASP   285      67.881  75.624  44.557  1.00  0.00           O  
ATOM   4718  C   ASP   285      66.933  71.451  43.712  1.00  0.00           C  
ATOM   4719  O   ASP   285      68.098  71.175  43.448  1.00  0.00           O  
ATOM   4720  N   TYR   286      66.271  70.745  44.595  1.00  0.00           N  
ATOM   4721  H   TYR   286      65.321  71.072  44.693  1.00  0.00           H  
ATOM   4722  CA  TYR   286      66.720  69.554  45.304  1.00  0.00           C  
ATOM   4723  HA  TYR   286      66.031  69.382  46.132  1.00  0.00           H  
ATOM   4724  CB  TYR   286      66.711  68.358  44.328  1.00  0.00           C  
ATOM   4725  HB2 TYR   286      67.511  68.545  43.612  1.00  0.00           H  
ATOM   4726  HB3 TYR   286      67.016  67.465  44.873  1.00  0.00           H  
ATOM   4727  CG  TYR   286      65.392  68.208  43.616  1.00  0.00           C  
ATOM   4728  CD1 TYR   286      64.306  67.524  44.231  1.00  0.00           C  
ATOM   4729  HD1 TYR   286      64.428  67.115  45.223  1.00  0.00           H  
ATOM   4730  CE1 TYR   286      63.062  67.527  43.661  1.00  0.00           C  
ATOM   4731  HE1 TYR   286      62.230  67.053  44.160  1.00  0.00           H  
ATOM   4732  CZ  TYR   286      62.912  68.190  42.412  1.00  0.00           C  
ATOM   4733  OH  TYR   286      61.780  68.168  41.837  1.00  0.00           O  
ATOM   4734  HH  TYR   286      61.112  67.607  42.238  1.00  0.00           H  
ATOM   4735  CE2 TYR   286      63.976  68.687  41.718  1.00  0.00           C  
ATOM   4736  HE2 TYR   286      63.852  69.165  40.758  1.00  0.00           H  
ATOM   4737  CD2 TYR   286      65.273  68.774  42.337  1.00  0.00           C  
ATOM   4738  HD2 TYR   286      66.065  69.179  41.724  1.00  0.00           H  
ATOM   4739  C   TYR   286      67.988  69.722  46.123  1.00  0.00           C  
ATOM   4740  O   TYR   286      68.600  68.718  46.449  1.00  0.00           O  
ATOM   4741  N   THR   287      68.346  70.969  46.450  1.00  0.00           N  
ATOM   4742  H   THR   287      67.816  71.715  46.023  1.00  0.00           H  
ATOM   4743  CA  THR   287      69.364  71.388  47.467  1.00  0.00           C  
ATOM   4744  HA  THR   287      70.245  70.801  47.208  1.00  0.00           H  
ATOM   4745  CB  THR   287      69.684  72.869  47.339  1.00  0.00           C  
ATOM   4746  HB  THR   287      68.898  73.545  47.675  1.00  0.00           H  
ATOM   4747  CG2 THR   287      71.090  73.258  47.881  1.00  0.00           C  
ATOM   4748 HG21 THR   287      71.800  72.533  47.481  1.00  0.00           H  
ATOM   4749 HG22 THR   287      71.432  74.252  47.592  1.00  0.00           H  
ATOM   4750 HG23 THR   287      70.947  73.095  48.949  1.00  0.00           H  
ATOM   4751  OG1 THR   287      69.952  73.193  45.975  1.00  0.00           O  
ATOM   4752  HG1 THR   287      69.138  73.407  45.514  1.00  0.00           H  
ATOM   4753  C   THR   287      68.980  70.986  48.899  1.00  0.00           C  
ATOM   4754  O   THR   287      68.420  71.792  49.652  1.00  0.00           O  
ATOM   4755  N   PHE   288      69.150  69.728  49.254  1.00  0.00           N  
ATOM   4756  H   PHE   288      69.889  69.203  48.809  1.00  0.00           H  
ATOM   4757  CA  PHE   288      68.826  69.206  50.572  1.00  0.00           C  
ATOM   4758  HA  PHE   288      68.140  69.848  51.124  1.00  0.00           H  
ATOM   4759  CB  PHE   288      68.313  67.729  50.509  1.00  0.00           C  
ATOM   4760  HB2 PHE   288      69.182  67.154  50.188  1.00  0.00           H  
ATOM   4761  HB3 PHE   288      68.130  67.532  51.565  1.00  0.00           H  
ATOM   4762  CG  PHE   288      67.130  67.380  49.628  1.00  0.00           C  
ATOM   4763  CD1 PHE   288      65.790  67.590  50.160  1.00  0.00           C  
ATOM   4764  HD1 PHE   288      65.659  68.049  51.129  1.00  0.00           H  
ATOM   4765  CE1 PHE   288      64.699  67.501  49.339  1.00  0.00           C  
ATOM   4766  HE1 PHE   288      63.723  67.673  49.769  1.00  0.00           H  
ATOM   4767  CZ  PHE   288      64.847  67.082  48.049  1.00  0.00           C  
ATOM   4768  HZ  PHE   288      63.942  67.125  47.462  1.00  0.00           H  
ATOM   4769  CE2 PHE   288      66.073  66.598  47.610  1.00  0.00           C  
ATOM   4770  HE2 PHE   288      66.254  66.111  46.663  1.00  0.00           H  
ATOM   4771  CD2 PHE   288      67.201  66.847  48.362  1.00  0.00           C  
ATOM   4772  HD2 PHE   288      68.173  66.621  47.949  1.00  0.00           H  
ATOM   4773  C   PHE   288      70.096  69.283  51.530  1.00  0.00           C  
ATOM   4774  O   PHE   288      71.210  69.363  50.969  1.00  0.00           O  
ATOM   4775  N   ASP   289      69.928  69.218  52.773  1.00  0.00           N  
ATOM   4776  H   ASP   289      68.974  69.190  53.104  1.00  0.00           H  
ATOM   4777  CA  ASP   289      71.036  69.533  53.725  1.00  0.00           C  
ATOM   4778  HA  ASP   289      71.497  70.456  53.373  1.00  0.00           H  
ATOM   4779  CB  ASP   289      70.527  69.602  55.217  1.00  0.00           C  
ATOM   4780  HB2 ASP   289      70.169  68.597  55.440  1.00  0.00           H  
ATOM   4781  HB3 ASP   289      71.361  69.843  55.875  1.00  0.00           H  
ATOM   4782  CG  ASP   289      69.494  70.668  55.502  1.00  0.00           C  
ATOM   4783  OD1 ASP   289      68.896  70.593  56.607  1.00  0.00           O  
ATOM   4784  OD2 ASP   289      69.195  71.457  54.580  1.00  0.00           O  
ATOM   4785  C   ASP   289      72.162  68.452  53.768  1.00  0.00           C  
ATOM   4786  O   ASP   289      73.121  68.546  54.476  1.00  0.00           O  
ATOM   4787  N   TRP   290      72.023  67.379  52.968  1.00  0.00           N  
ATOM   4788  H   TRP   290      71.223  67.298  52.357  1.00  0.00           H  
ATOM   4789  CA  TRP   290      73.103  66.405  52.839  1.00  0.00           C  
ATOM   4790  HA  TRP   290      73.837  66.458  53.642  1.00  0.00           H  
ATOM   4791  CB  TRP   290      72.462  65.075  53.133  1.00  0.00           C  
ATOM   4792  HB2 TRP   290      73.181  64.258  53.074  1.00  0.00           H  
ATOM   4793  HB3 TRP   290      72.316  65.033  54.212  1.00  0.00           H  
ATOM   4794  CG  TRP   290      71.289  64.595  52.370  1.00  0.00           C  
ATOM   4795  CD1 TRP   290      71.385  64.018  51.134  1.00  0.00           C  
ATOM   4796  HD1 TRP   290      72.318  63.783  50.644  1.00  0.00           H  
ATOM   4797  NE1 TRP   290      70.098  63.991  50.623  1.00  0.00           N  
ATOM   4798  HE1 TRP   290      69.843  63.397  49.847  1.00  0.00           H  
ATOM   4799  CE2 TRP   290      69.161  64.387  51.500  1.00  0.00           C  
ATOM   4800  CZ2 TRP   290      67.813  64.362  51.478  1.00  0.00           C  
ATOM   4801  HZ2 TRP   290      67.277  64.150  50.565  1.00  0.00           H  
ATOM   4802  CH2 TRP   290      67.060  64.688  52.650  1.00  0.00           C  
ATOM   4803  HH2 TRP   290      65.981  64.640  52.642  1.00  0.00           H  
ATOM   4804  CZ3 TRP   290      67.755  65.001  53.870  1.00  0.00           C  
ATOM   4805  HZ3 TRP   290      67.334  65.380  54.789  1.00  0.00           H  
ATOM   4806  CE3 TRP   290      69.165  64.970  53.864  1.00  0.00           C  
ATOM   4807  HE3 TRP   290      69.773  65.082  54.750  1.00  0.00           H  
ATOM   4808  CD2 TRP   290      69.879  64.678  52.698  1.00  0.00           C  
ATOM   4809  C   TRP   290      73.819  66.304  51.472  1.00  0.00           C  
ATOM   4810  O   TRP   290      74.608  65.364  51.258  1.00  0.00           O  
ATOM   4811  N   THR   291      73.317  66.989  50.416  1.00  0.00           N  
ATOM   4812  H   THR   291      72.621  67.711  50.539  1.00  0.00           H  
ATOM   4813  CA  THR   291      73.696  66.843  49.048  1.00  0.00           C  
ATOM   4814  HA  THR   291      73.804  65.766  48.914  1.00  0.00           H  
ATOM   4815  CB  THR   291      72.638  67.419  48.095  1.00  0.00           C  
ATOM   4816  HB  THR   291      72.990  67.238  47.080  1.00  0.00           H  
ATOM   4817  CG2 THR   291      71.346  66.633  48.153  1.00  0.00           C  
ATOM   4818 HG21 THR   291      70.764  67.058  48.971  1.00  0.00           H  
ATOM   4819 HG22 THR   291      70.749  66.949  47.298  1.00  0.00           H  
ATOM   4820 HG23 THR   291      71.456  65.552  48.241  1.00  0.00           H  
ATOM   4821  OG1 THR   291      72.439  68.824  48.384  1.00  0.00           O  
ATOM   4822  HG1 THR   291      72.711  69.240  47.563  1.00  0.00           H  
ATOM   4823  C   THR   291      75.056  67.405  48.737  1.00  0.00           C  
ATOM   4824  O   THR   291      75.690  66.912  47.779  1.00  0.00           O  
ATOM   4825  N   MET   292      75.649  68.399  49.471  1.00  0.00           N  
ATOM   4826  H   MET   292      75.071  68.821  50.184  1.00  0.00           H  
ATOM   4827  CA  MET   292      77.068  68.736  49.409  1.00  0.00           C  
ATOM   4828  HA  MET   292      77.303  68.948  48.366  1.00  0.00           H  
ATOM   4829  CB  MET   292      77.404  70.007  50.205  1.00  0.00           C  
ATOM   4830  HB2 MET   292      77.011  69.956  51.220  1.00  0.00           H  
ATOM   4831  HB3 MET   292      78.482  70.169  50.192  1.00  0.00           H  
ATOM   4832  CG  MET   292      76.814  71.238  49.596  1.00  0.00           C  
ATOM   4833  HG2 MET   292      75.740  71.086  49.497  1.00  0.00           H  
ATOM   4834  HG3 MET   292      76.993  72.037  50.316  1.00  0.00           H  
ATOM   4835  SD  MET   292      77.331  71.598  47.854  1.00  0.00           S  
ATOM   4836  CE  MET   292      79.091  72.028  47.913  1.00  0.00           C  
ATOM   4837  HE1 MET   292      79.508  71.419  48.715  1.00  0.00           H  
ATOM   4838  HE2 MET   292      79.512  71.943  46.911  1.00  0.00           H  
ATOM   4839  HE3 MET   292      79.153  73.107  48.054  1.00  0.00           H  
ATOM   4840  C   MET   292      77.949  67.532  49.764  1.00  0.00           C  
ATOM   4841  O   MET   292      77.646  66.813  50.720  1.00  0.00           O  
ATOM   4842  N   LEU   293      79.113  67.439  49.095  1.00  0.00           N  
ATOM   4843  H   LEU   293      79.409  68.226  48.535  1.00  0.00           H  
ATOM   4844  CA  LEU   293      80.099  66.427  49.288  1.00  0.00           C  
ATOM   4845  HA  LEU   293      79.641  65.438  49.253  1.00  0.00           H  
ATOM   4846  CB  LEU   293      81.007  66.524  48.064  1.00  0.00           C  
ATOM   4847  HB2 LEU   293      80.375  66.549  47.177  1.00  0.00           H  
ATOM   4848  HB3 LEU   293      81.528  67.481  48.105  1.00  0.00           H  
ATOM   4849  CG  LEU   293      82.180  65.498  47.921  1.00  0.00           C  
ATOM   4850  HG  LEU   293      82.919  65.698  48.697  1.00  0.00           H  
ATOM   4851  CD1 LEU   293      81.581  64.072  48.045  1.00  0.00           C  
ATOM   4852 HD11 LEU   293      82.313  63.279  47.889  1.00  0.00           H  
ATOM   4853 HD12 LEU   293      81.244  63.872  49.062  1.00  0.00           H  
ATOM   4854 HD13 LEU   293      80.705  64.013  47.399  1.00  0.00           H  
ATOM   4855  CD2 LEU   293      82.860  65.645  46.525  1.00  0.00           C  
ATOM   4856 HD21 LEU   293      83.082  66.705  46.407  1.00  0.00           H  
ATOM   4857 HD22 LEU   293      83.734  64.993  46.528  1.00  0.00           H  
ATOM   4858 HD23 LEU   293      82.163  65.250  45.785  1.00  0.00           H  
ATOM   4859  C   LEU   293      80.946  66.745  50.605  1.00  0.00           C  
ATOM   4860  O   LEU   293      81.608  67.825  50.622  1.00  0.00           O  
ATOM   4861  N   LYS   294      80.716  66.014  51.699  1.00  0.00           N  
ATOM   4862  H   LYS   294      79.968  65.343  51.598  1.00  0.00           H  
ATOM   4863  CA  LYS   294      81.351  66.308  53.036  1.00  0.00           C  
ATOM   4864  HA  LYS   294      81.531  67.383  53.030  1.00  0.00           H  
ATOM   4865  CB  LYS   294      80.355  66.077  54.205  1.00  0.00           C  
ATOM   4866  HB2 LYS   294      80.062  65.028  54.257  1.00  0.00           H  
ATOM   4867  HB3 LYS   294      80.813  66.187  55.188  1.00  0.00           H  
ATOM   4868  CG  LYS   294      79.162  67.053  54.185  1.00  0.00           C  
ATOM   4869  HG2 LYS   294      79.473  68.084  54.019  1.00  0.00           H  
ATOM   4870  HG3 LYS   294      78.496  66.794  53.362  1.00  0.00           H  
ATOM   4871  CD  LYS   294      78.312  66.938  55.439  1.00  0.00           C  
ATOM   4872  HD2 LYS   294      77.907  65.928  55.505  1.00  0.00           H  
ATOM   4873  HD3 LYS   294      78.946  67.205  56.284  1.00  0.00           H  
ATOM   4874  CE  LYS   294      77.255  68.012  55.382  1.00  0.00           C  
ATOM   4875  HE2 LYS   294      77.737  68.975  55.209  1.00  0.00           H  
ATOM   4876  HE3 LYS   294      76.542  67.774  54.593  1.00  0.00           H  
ATOM   4877  NZ  LYS   294      76.628  68.184  56.688  1.00  0.00           N  
ATOM   4878  HZ1 LYS   294      77.279  68.261  57.457  1.00  0.00           H  
ATOM   4879  HZ2 LYS   294      75.911  68.888  56.786  1.00  0.00           H  
ATOM   4880  HZ3 LYS   294      76.138  67.324  56.891  1.00  0.00           H  
ATOM   4881  C   LYS   294      82.671  65.480  53.297  1.00  0.00           C  
ATOM   4882  O   LYS   294      82.809  64.449  52.641  1.00  0.00           O  
ATOM   4883  N   GLN   295      83.498  65.939  54.176  1.00  0.00           N  
ATOM   4884  H   GLN   295      83.259  66.766  54.704  1.00  0.00           H  
ATOM   4885  CA  GLN   295      84.825  65.359  54.470  1.00  0.00           C  
ATOM   4886  HA  GLN   295      85.155  64.986  53.500  1.00  0.00           H  
ATOM   4887  CB  GLN   295      85.804  66.545  54.794  1.00  0.00           C  
ATOM   4888  HB2 GLN   295      85.578  67.067  55.724  1.00  0.00           H  
ATOM   4889  HB3 GLN   295      86.801  66.123  54.923  1.00  0.00           H  
ATOM   4890  CG  GLN   295      85.759  67.583  53.666  1.00  0.00           C  
ATOM   4891  HG2 GLN   295      85.848  67.113  52.686  1.00  0.00           H  
ATOM   4892  HG3 GLN   295      84.840  68.156  53.791  1.00  0.00           H  
ATOM   4893  CD  GLN   295      86.856  68.614  53.827  1.00  0.00           C  
ATOM   4894  OE1 GLN   295      87.497  68.863  54.852  1.00  0.00           O  
ATOM   4895  NE2 GLN   295      87.060  69.404  52.760  1.00  0.00           N  
ATOM   4896 HE21 GLN   295      87.722  70.166  52.770  1.00  0.00           H  
ATOM   4897 HE22 GLN   295      86.448  69.272  51.967  1.00  0.00           H  
ATOM   4898  C   GLN   295      84.836  64.295  55.468  1.00  0.00           C  
ATOM   4899  O   GLN   295      85.150  63.123  55.150  1.00  0.00           O  
ATOM   4900  N   NME   296      84.311  64.567  56.628  1.00  0.00           N  
ATOM   4901  H   NME   296      84.101  65.494  56.969  1.00  0.00           H  
ATOM   4902  CH3 NME   296      84.187  63.560  57.733  1.00  0.00           C  
ATOM   4903 HH31 NME   296      85.152  63.065  57.847  1.00  0.00           H  
ATOM   4904 HH32 NME   296      83.910  64.044  58.669  1.00  0.00           H  
ATOM   4905 HH33 NME   296      83.445  62.851  57.366  1.00  0.00           H  
TER    4906      NME   296 
ATOM   4906  H1  ACE   297      89.668  59.860  18.070  1.00  0.00           H  
ATOM   4907  CH3 ACE   297      90.593  60.310  18.430  1.00  0.00           C  
ATOM   4908  H2  ACE   297      90.698  61.364  18.173  1.00  0.00           H  
ATOM   4909  H3  ACE   297      91.442  59.811  17.963  1.00  0.00           H  
ATOM   4910  C   ACE   297      90.701  60.120  19.924  1.00  0.00           C  
ATOM   4911  O   ACE   297      90.353  61.016  20.671  1.00  0.00           O  
ATOM   4912  N   ILE   298      91.106  58.915  20.303  1.00  0.00           N  
ATOM   4913  H   ILE   298      91.261  58.234  19.573  1.00  0.00           H  
ATOM   4914  CA  ILE   298      90.985  58.286  21.607  1.00  0.00           C  
ATOM   4915  HA  ILE   298      90.264  58.864  22.186  1.00  0.00           H  
ATOM   4916  CB  ILE   298      90.536  56.789  21.460  1.00  0.00           C  
ATOM   4917  HB  ILE   298      91.160  56.418  20.647  1.00  0.00           H  
ATOM   4918  CG2 ILE   298      90.709  55.943  22.751  1.00  0.00           C  
ATOM   4919 HG21 ILE   298      91.758  55.871  23.040  1.00  0.00           H  
ATOM   4920 HG22 ILE   298      90.161  56.432  23.556  1.00  0.00           H  
ATOM   4921 HG23 ILE   298      90.353  54.959  22.448  1.00  0.00           H  
ATOM   4922  CG1 ILE   298      89.113  56.976  20.882  1.00  0.00           C  
ATOM   4923 HG12 ILE   298      88.670  57.826  21.400  1.00  0.00           H  
ATOM   4924 HG13 ILE   298      89.090  57.309  19.844  1.00  0.00           H  
ATOM   4925  CD1 ILE   298      88.207  55.712  20.911  1.00  0.00           C  
ATOM   4926 HD11 ILE   298      88.500  54.878  20.274  1.00  0.00           H  
ATOM   4927 HD12 ILE   298      88.250  55.282  21.911  1.00  0.00           H  
ATOM   4928 HD13 ILE   298      87.214  56.029  20.594  1.00  0.00           H  
ATOM   4929  C   ILE   298      92.379  58.475  22.219  1.00  0.00           C  
ATOM   4930  O   ILE   298      93.384  58.198  21.578  1.00  0.00           O  
ATOM   4931  N   ASN   299      92.453  58.873  23.499  1.00  0.00           N  
ATOM   4932  H   ASN   299      91.617  59.013  24.048  1.00  0.00           H  
ATOM   4933  CA  ASN   299      93.757  59.169  24.218  1.00  0.00           C  
ATOM   4934  HA  ASN   299      94.557  58.899  23.529  1.00  0.00           H  
ATOM   4935  CB  ASN   299      93.755  60.743  24.420  1.00  0.00           C  
ATOM   4936  HB2 ASN   299      94.781  61.099  24.324  1.00  0.00           H  
ATOM   4937  HB3 ASN   299      93.163  61.195  23.625  1.00  0.00           H
[truncated: 425,856 more chars]
