# Supplementary material for: Lenalidomide Stabilizes Protein–Protein Complexes by Turning Labile Intermolecular H-Bonds into Robust Interactions
Source: J Med Chem. 2023 Apr 21;66(9):6037–46. doi: 10.1021/acs.jmedchem.2c01692 (PMC10184122; doi:10.1021/acs.jmedchem.2c01692)
Supplement: Supplementary file 2 — jm2c01692_si_002.zip [file jm2c01692_si_002.zip › 100ns_MD_last_pdbs/crb-ck1/r1/crb-ck1.lastpdb.pdb]

CRYST1  111.890  111.890  111.890 109.47 109.47 109.47               1
ATOM      1  H1  ACE     1      41.512  34.777  44.851  1.00  0.00           H  
ATOM      2  CH3 ACE     1      42.469  35.041  45.301  1.00  0.00           C  
ATOM      3  H2  ACE     1      42.711  34.397  46.146  1.00  0.00           H  
ATOM      4  H3  ACE     1      42.570  36.057  45.683  1.00  0.00           H  
ATOM      5  C   ACE     1      43.433  34.981  44.107  1.00  0.00           C  
ATOM      6  O   ACE     1      44.572  35.385  44.199  1.00  0.00           O  
ATOM      7  N   GLU     2      42.948  34.531  42.960  1.00  0.00           N  
ATOM      8  H   GLU     2      41.951  34.373  42.930  1.00  0.00           H  
ATOM      9  CA  GLU     2      43.706  34.211  41.756  1.00  0.00           C  
ATOM     10  HA  GLU     2      44.709  34.594  41.949  1.00  0.00           H  
ATOM     11  CB  GLU     2      43.957  32.669  41.743  1.00  0.00           C  
ATOM     12  HB2 GLU     2      44.720  32.582  40.970  1.00  0.00           H  
ATOM     13  HB3 GLU     2      44.234  32.315  42.736  1.00  0.00           H  
ATOM     14  CG  GLU     2      42.747  31.737  41.347  1.00  0.00           C  
ATOM     15  HG2 GLU     2      42.118  32.168  40.567  1.00  0.00           H  
ATOM     16  HG3 GLU     2      43.133  30.766  41.038  1.00  0.00           H  
ATOM     17  CD  GLU     2      41.812  31.475  42.612  1.00  0.00           C  
ATOM     18  OE1 GLU     2      40.955  32.294  42.902  1.00  0.00           O  
ATOM     19  OE2 GLU     2      42.045  30.424  43.254  1.00  0.00           O  
ATOM     20  C   GLU     2      43.140  34.762  40.416  1.00  0.00           C  
ATOM     21  O   GLU     2      43.189  34.154  39.368  1.00  0.00           O  
ATOM     22  N   PHE     3      42.541  35.949  40.533  1.00  0.00           N  
ATOM     23  H   PHE     3      42.574  36.433  41.419  1.00  0.00           H  
ATOM     24  CA  PHE     3      41.889  36.579  39.390  1.00  0.00           C  
ATOM     25  HA  PHE     3      41.505  35.860  38.666  1.00  0.00           H  
ATOM     26  CB  PHE     3      40.582  37.214  39.971  1.00  0.00           C  
ATOM     27  HB2 PHE     3      39.951  37.603  39.171  1.00  0.00           H  
ATOM     28  HB3 PHE     3      40.105  36.380  40.485  1.00  0.00           H  
ATOM     29  CG  PHE     3      40.610  38.418  40.900  1.00  0.00           C  
ATOM     30  CD1 PHE     3      40.830  39.718  40.357  1.00  0.00           C  
ATOM     31  HD1 PHE     3      40.833  39.875  39.289  1.00  0.00           H  
ATOM     32  CE1 PHE     3      40.704  40.819  41.250  1.00  0.00           C  
ATOM     33  HE1 PHE     3      40.884  41.823  40.896  1.00  0.00           H  
ATOM     34  CZ  PHE     3      40.357  40.618  42.592  1.00  0.00           C  
ATOM     35  HZ  PHE     3      40.250  41.437  43.287  1.00  0.00           H  
ATOM     36  CE2 PHE     3      40.250  39.311  43.126  1.00  0.00           C  
ATOM     37  HE2 PHE     3      39.931  39.079  44.132  1.00  0.00           H  
ATOM     38  CD2 PHE     3      40.475  38.247  42.292  1.00  0.00           C  
ATOM     39  HD2 PHE     3      40.429  37.251  42.706  1.00  0.00           H  
ATOM     40  C   PHE     3      42.754  37.543  38.552  1.00  0.00           C  
ATOM     41  O   PHE     3      43.699  38.189  38.996  1.00  0.00           O  
ATOM     42  N   ILE     4      42.373  37.817  37.279  1.00  0.00           N  
ATOM     43  H   ILE     4      41.554  37.305  36.984  1.00  0.00           H  
ATOM     44  CA  ILE     4      43.114  38.642  36.348  1.00  0.00           C  
ATOM     45  HA  ILE     4      44.190  38.664  36.523  1.00  0.00           H  
ATOM     46  CB  ILE     4      42.807  38.167  34.882  1.00  0.00           C  
ATOM     47  HB  ILE     4      41.730  38.155  34.712  1.00  0.00           H  
ATOM     48  CG2 ILE     4      43.396  39.141  33.772  1.00  0.00           C  
ATOM     49 HG21 ILE     4      42.875  40.098  33.782  1.00  0.00           H  
ATOM     50 HG22 ILE     4      44.472  39.229  33.924  1.00  0.00           H  
ATOM     51 HG23 ILE     4      43.212  38.659  32.812  1.00  0.00           H  
ATOM     52  CG1 ILE     4      43.401  36.748  34.601  1.00  0.00           C  
ATOM     53 HG12 ILE     4      44.435  36.825  34.265  1.00  0.00           H  
ATOM     54 HG13 ILE     4      43.379  36.142  35.507  1.00  0.00           H  
ATOM     55  CD1 ILE     4      42.671  35.988  33.535  1.00  0.00           C  
ATOM     56 HD11 ILE     4      43.281  35.944  32.632  1.00  0.00           H  
ATOM     57 HD12 ILE     4      42.336  35.022  33.914  1.00  0.00           H  
ATOM     58 HD13 ILE     4      41.749  36.527  33.322  1.00  0.00           H  
ATOM     59  C   ILE     4      42.574  40.141  36.427  1.00  0.00           C  
ATOM     60  O   ILE     4      41.400  40.481  36.245  1.00  0.00           O  
ATOM     61  N   VAL     5      43.523  41.045  36.729  1.00  0.00           N  
ATOM     62  H   VAL     5      44.475  40.760  36.912  1.00  0.00           H  
ATOM     63  CA  VAL     5      43.338  42.530  36.667  1.00  0.00           C  
ATOM     64  HA  VAL     5      42.272  42.702  36.815  1.00  0.00           H  
ATOM     65  CB  VAL     5      44.073  43.217  37.772  1.00  0.00           C  
ATOM     66  HB  VAL     5      45.119  42.911  37.770  1.00  0.00           H  
ATOM     67  CG1 VAL     5      43.975  44.716  37.593  1.00  0.00           C  
ATOM     68 HG11 VAL     5      43.009  44.892  37.119  1.00  0.00           H  
ATOM     69 HG12 VAL     5      43.983  45.247  38.545  1.00  0.00           H  
ATOM     70 HG13 VAL     5      44.785  44.990  36.917  1.00  0.00           H  
ATOM     71  CG2 VAL     5      43.551  42.701  39.182  1.00  0.00           C  
ATOM     72 HG21 VAL     5      42.649  43.217  39.511  1.00  0.00           H  
ATOM     73 HG22 VAL     5      43.414  41.622  39.255  1.00  0.00           H  
ATOM     74 HG23 VAL     5      44.384  42.853  39.868  1.00  0.00           H  
ATOM     75  C   VAL     5      43.760  43.153  35.240  1.00  0.00           C  
ATOM     76  O   VAL     5      44.924  42.928  34.771  1.00  0.00           O  
ATOM     77  N   GLY     6      42.784  43.906  34.708  1.00  0.00           N  
ATOM     78  H   GLY     6      41.928  43.945  35.242  1.00  0.00           H  
ATOM     79  CA  GLY     6      43.102  44.706  33.453  1.00  0.00           C  
ATOM     80  HA2 GLY     6      42.408  45.537  33.329  1.00  0.00           H  
ATOM     81  HA3 GLY     6      44.017  45.248  33.692  1.00  0.00           H  
ATOM     82  C   GLY     6      43.229  43.925  32.092  1.00  0.00           C  
ATOM     83  O   GLY     6      43.504  44.509  31.052  1.00  0.00           O  
ATOM     84  N   GLY     7      42.932  42.610  32.175  1.00  0.00           N  
ATOM     85  H   GLY     7      42.363  42.291  32.946  1.00  0.00           H  
ATOM     86  CA  GLY     7      43.204  41.689  31.079  1.00  0.00           C  
ATOM     87  HA2 GLY     7      42.520  40.845  31.158  1.00  0.00           H  
ATOM     88  HA3 GLY     7      42.965  42.132  30.113  1.00  0.00           H  
ATOM     89  C   GLY     7      44.589  41.049  31.003  1.00  0.00           C  
ATOM     90  O   GLY     7      44.877  40.268  30.126  1.00  0.00           O  
ATOM     91  N   LYS     8      45.400  41.278  32.006  1.00  0.00           N  
ATOM     92  H   LYS     8      44.940  41.772  32.758  1.00  0.00           H  
ATOM     93  CA  LYS     8      46.857  41.164  31.972  1.00  0.00           C  
ATOM     94  HA  LYS     8      46.988  40.435  31.172  1.00  0.00           H  
ATOM     95  CB  LYS     8      47.433  42.621  31.821  1.00  0.00           C  
ATOM     96  HB2 LYS     8      46.788  43.342  32.325  1.00  0.00           H  
ATOM     97  HB3 LYS     8      48.455  42.677  32.195  1.00  0.00           H  
ATOM     98  CG  LYS     8      47.527  43.054  30.441  1.00  0.00           C  
ATOM     99  HG2 LYS     8      48.165  42.413  29.832  1.00  0.00           H  
ATOM    100  HG3 LYS     8      46.525  43.102  30.016  1.00  0.00           H  
ATOM    101  CD  LYS     8      48.221  44.444  30.404  1.00  0.00           C  
ATOM    102  HD2 LYS     8      47.551  45.039  31.024  1.00  0.00           H  
ATOM    103  HD3 LYS     8      49.207  44.369  30.862  1.00  0.00           H  
ATOM    104  CE  LYS     8      48.259  45.121  29.035  1.00  0.00           C  
ATOM    105  HE2 LYS     8      48.831  44.424  28.423  1.00  0.00           H  
ATOM    106  HE3 LYS     8      47.284  45.261  28.568  1.00  0.00           H  
ATOM    107  NZ  LYS     8      48.962  46.389  29.022  1.00  0.00           N  
ATOM    108  HZ1 LYS     8      48.507  47.101  29.575  1.00  0.00           H  
ATOM    109  HZ2 LYS     8      49.905  46.242  29.354  1.00  0.00           H  
ATOM    110  HZ3 LYS     8      48.953  46.798  28.099  1.00  0.00           H  
ATOM    111  C   LYS     8      47.475  40.539  33.253  1.00  0.00           C  
ATOM    112  O   LYS     8      48.339  39.699  33.233  1.00  0.00           O  
ATOM    113  N   TYR     9      47.228  41.229  34.419  1.00  0.00           N  
ATOM    114  H   TYR     9      46.603  42.019  34.345  1.00  0.00           H  
ATOM    115  CA  TYR     9      47.965  41.040  35.672  1.00  0.00           C  
ATOM    116  HA  TYR     9      48.950  40.626  35.459  1.00  0.00           H  
ATOM    117  CB  TYR     9      48.147  42.389  36.287  1.00  0.00           C  
ATOM    118  HB2 TYR     9      47.220  42.927  36.488  1.00  0.00           H  
ATOM    119  HB3 TYR     9      48.621  42.310  37.265  1.00  0.00           H  
ATOM    120  CG  TYR     9      48.922  43.399  35.387  1.00  0.00           C  
ATOM    121  CD1 TYR     9      50.308  43.255  35.234  1.00  0.00           C  
ATOM    122  HD1 TYR     9      50.853  42.475  35.745  1.00  0.00           H  
ATOM    123  CE1 TYR     9      51.011  44.093  34.383  1.00  0.00           C  
ATOM    124  HE1 TYR     9      52.086  44.019  34.311  1.00  0.00           H  
ATOM    125  CZ  TYR     9      50.277  45.002  33.584  1.00  0.00           C  
ATOM    126  OH  TYR     9      50.974  45.817  32.743  1.00  0.00           O  
ATOM    127  HH  TYR     9      51.904  45.579  32.752  1.00  0.00           H  
ATOM    128  CE2 TYR     9      48.903  45.150  33.712  1.00  0.00           C  
ATOM    129  HE2 TYR     9      48.368  45.906  33.157  1.00  0.00           H  
ATOM    130  CD2 TYR     9      48.198  44.388  34.717  1.00  0.00           C  
ATOM    131  HD2 TYR     9      47.159  44.603  34.922  1.00  0.00           H  
ATOM    132  C   TYR     9      47.293  40.033  36.676  1.00  0.00           C  
ATOM    133  O   TYR     9      46.239  40.408  37.250  1.00  0.00           O  
ATOM    134  N   LYS    10      47.811  38.804  36.847  1.00  0.00           N  
ATOM    135  H   LYS    10      48.623  38.471  36.346  1.00  0.00           H  
ATOM    136  CA  LYS    10      47.020  37.761  37.570  1.00  0.00           C  
ATOM    137  HA  LYS    10      45.960  38.012  37.536  1.00  0.00           H  
ATOM    138  CB  LYS    10      47.239  36.471  36.781  1.00  0.00           C  
ATOM    139  HB2 LYS    10      46.749  36.471  35.808  1.00  0.00           H  
ATOM    140  HB3 LYS    10      48.286  36.175  36.715  1.00  0.00           H  
ATOM    141  CG  LYS    10      46.518  35.355  37.593  1.00  0.00           C  
ATOM    142  HG2 LYS    10      46.966  35.181  38.571  1.00  0.00           H  
ATOM    143  HG3 LYS    10      45.470  35.584  37.786  1.00  0.00           H  
ATOM    144  CD  LYS    10      46.370  34.031  36.837  1.00  0.00           C  
ATOM    145  HD2 LYS    10      45.730  34.239  35.980  1.00  0.00           H  
ATOM    146  HD3 LYS    10      47.346  33.688  36.494  1.00  0.00           H  
ATOM    147  CE  LYS    10      45.695  32.953  37.668  1.00  0.00           C  
ATOM    148  HE2 LYS    10      46.316  32.586  38.485  1.00  0.00           H  
ATOM    149  HE3 LYS    10      44.750  33.352  38.038  1.00  0.00           H  
ATOM    150  NZ  LYS    10      45.423  31.684  36.840  1.00  0.00           N  
ATOM    151  HZ1 LYS    10      46.201  31.124  36.522  1.00  0.00           H  
ATOM    152  HZ2 LYS    10      44.823  31.170  37.469  1.00  0.00           H  
ATOM    153  HZ3 LYS    10      44.970  31.969  35.983  1.00  0.00           H  
ATOM    154  C   LYS    10      47.459  37.676  38.964  1.00  0.00           C  
ATOM    155  O   LYS    10      48.630  37.594  39.330  1.00  0.00           O  
ATOM    156  N   LEU    11      46.463  37.739  39.903  1.00  0.00           N  
ATOM    157  H   LEU    11      45.475  37.744  39.691  1.00  0.00           H  
ATOM    158  CA  LEU    11      46.894  37.850  41.301  1.00  0.00           C  
ATOM    159  HA  LEU    11      47.540  38.715  41.455  1.00  0.00           H  
ATOM    160  CB  LEU    11      45.641  38.165  42.180  1.00  0.00           C  
ATOM    161  HB2 LEU    11      44.739  37.675  41.814  1.00  0.00           H  
ATOM    162  HB3 LEU    11      45.787  37.745  43.176  1.00  0.00           H  
ATOM    163  CG  LEU    11      45.311  39.670  42.326  1.00  0.00           C  
ATOM    164  HG  LEU    11      46.119  40.093  42.925  1.00  0.00           H  
ATOM    165  CD1 LEU    11      45.339  40.450  41.072  1.00  0.00           C  
ATOM    166 HD11 LEU    11      44.918  41.420  41.337  1.00  0.00           H  
ATOM    167 HD12 LEU    11      46.328  40.498  40.617  1.00  0.00           H  
ATOM    168 HD13 LEU    11      44.594  39.955  40.449  1.00  0.00           H  
ATOM    169  CD2 LEU    11      43.939  39.872  42.980  1.00  0.00           C  
ATOM    170 HD21 LEU    11      43.797  40.900  43.313  1.00  0.00           H  
ATOM    171 HD22 LEU    11      43.186  39.658  42.221  1.00  0.00           H  
ATOM    172 HD23 LEU    11      43.705  39.162  43.773  1.00  0.00           H  
ATOM    173  C   LEU    11      47.591  36.504  41.695  1.00  0.00           C  
ATOM    174  O   LEU    11      47.038  35.400  41.465  1.00  0.00           O  
ATOM    175  N   VAL    12      48.764  36.527  42.280  1.00  0.00           N  
ATOM    176  H   VAL    12      49.137  37.462  42.361  1.00  0.00           H  
ATOM    177  CA  VAL    12      49.696  35.364  42.384  1.00  0.00           C  
ATOM    178  HA  VAL    12      49.144  34.478  42.069  1.00  0.00           H  
ATOM    179  CB  VAL    12      50.931  35.467  41.376  1.00  0.00           C  
ATOM    180  HB  VAL    12      50.573  35.860  40.424  1.00  0.00           H  
ATOM    181  CG1 VAL    12      52.148  36.195  41.898  1.00  0.00           C  
ATOM    182 HG11 VAL    12      52.747  36.570  41.068  1.00  0.00           H  
ATOM    183 HG12 VAL    12      51.811  37.097  42.407  1.00  0.00           H  
ATOM    184 HG13 VAL    12      52.717  35.585  42.599  1.00  0.00           H  
ATOM    185  CG2 VAL    12      51.419  34.045  41.079  1.00  0.00           C  
ATOM    186 HG21 VAL    12      50.728  33.286  40.713  1.00  0.00           H  
ATOM    187 HG22 VAL    12      52.233  34.132  40.360  1.00  0.00           H  
ATOM    188 HG23 VAL    12      51.864  33.642  41.989  1.00  0.00           H  
ATOM    189  C   VAL    12      50.023  35.013  43.803  1.00  0.00           C  
ATOM    190  O   VAL    12      50.274  33.838  44.091  1.00  0.00           O  
ATOM    191  N   ARG    13      49.874  35.995  44.710  1.00  0.00           N  
ATOM    192  H   ARG    13      49.334  36.799  44.423  1.00  0.00           H  
ATOM    193  CA  ARG    13      49.884  35.781  46.159  1.00  0.00           C  
ATOM    194  HA  ARG    13      49.207  34.954  46.374  1.00  0.00           H  
ATOM    195  CB  ARG    13      51.288  35.446  46.651  1.00  0.00           C  
ATOM    196  HB2 ARG    13      51.306  35.232  47.720  1.00  0.00           H  
ATOM    197  HB3 ARG    13      51.611  34.500  46.217  1.00  0.00           H  
ATOM    198  CG  ARG    13      52.392  36.487  46.357  1.00  0.00           C  
ATOM    199  HG2 ARG    13      52.349  36.787  45.309  1.00  0.00           H  
ATOM    200  HG3 ARG    13      52.350  37.356  47.014  1.00  0.00           H  
ATOM    201  CD  ARG    13      53.774  35.928  46.774  1.00  0.00           C  
ATOM    202  HD2 ARG    13      53.871  35.839  47.856  1.00  0.00           H  
ATOM    203  HD3 ARG    13      53.847  34.902  46.414  1.00  0.00           H  
ATOM    204  NE  ARG    13      54.890  36.670  46.210  1.00  0.00           N  
ATOM    205  HE  ARG    13      55.585  36.899  46.907  1.00  0.00           H  
ATOM    206  CZ  ARG    13      55.353  36.843  44.955  1.00  0.00           C  
ATOM    207  NH1 ARG    13      54.855  36.162  43.906  1.00  0.00           N  
ATOM    208 HH11 ARG    13      54.278  35.355  44.096  1.00  0.00           H  
ATOM    209 HH12 ARG    13      55.025  36.466  42.958  1.00  0.00           H  
ATOM    210  NH2 ARG    13      56.442  37.562  44.704  1.00  0.00           N  
ATOM    211 HH21 ARG    13      57.035  38.044  45.365  1.00  0.00           H  
ATOM    212 HH22 ARG    13      56.835  37.596  43.775  1.00  0.00           H  
ATOM    213  C   ARG    13      49.389  37.134  46.883  1.00  0.00           C  
ATOM    214  O   ARG    13      49.830  38.186  46.466  1.00  0.00           O  
ATOM    215  N   LYS    14      48.522  37.089  47.886  1.00  0.00           N  
ATOM    216  H   LYS    14      48.275  36.154  48.177  1.00  0.00           H  
ATOM    217  CA  LYS    14      48.203  38.214  48.745  1.00  0.00           C  
ATOM    218  HA  LYS    14      48.167  39.105  48.119  1.00  0.00           H  
ATOM    219  CB  LYS    14      46.840  37.911  49.435  1.00  0.00           C  
ATOM    220  HB2 LYS    14      46.112  37.485  48.744  1.00  0.00           H  
ATOM    221  HB3 LYS    14      46.880  37.251  50.302  1.00  0.00           H  
ATOM    222  CG  LYS    14      46.075  39.216  49.972  1.00  0.00           C  
ATOM    223  HG2 LYS    14      46.734  39.815  50.600  1.00  0.00           H  
ATOM    224  HG3 LYS    14      45.602  39.786  49.172  1.00  0.00           H  
ATOM    225  CD  LYS    14      44.929  38.746  50.869  1.00  0.00           C  
ATOM    226  HD2 LYS    14      44.408  37.871  50.481  1.00  0.00           H  
ATOM    227  HD3 LYS    14      45.350  38.407  51.815  1.00  0.00           H  
ATOM    228  CE  LYS    14      43.988  39.938  51.021  1.00  0.00           C  
ATOM    229  HE2 LYS    14      44.381  40.626  51.770  1.00  0.00           H  
ATOM    230  HE3 LYS    14      43.930  40.501  50.089  1.00  0.00           H  
ATOM    231  NZ  LYS    14      42.725  39.408  51.455  1.00  0.00           N  
ATOM    232  HZ1 LYS    14      42.759  39.038  52.394  1.00  0.00           H  
ATOM    233  HZ2 LYS    14      42.096  40.192  51.549  1.00  0.00           H  
ATOM    234  HZ3 LYS    14      42.424  38.742  50.758  1.00  0.00           H  
ATOM    235  C   LYS    14      49.262  38.463  49.755  1.00  0.00           C  
ATOM    236  O   LYS    14      49.922  37.565  50.136  1.00  0.00           O  
ATOM    237  N   ILE    15      49.332  39.690  50.259  1.00  0.00           N  
ATOM    238  H   ILE    15      48.665  40.321  49.838  1.00  0.00           H  
ATOM    239  CA  ILE    15      50.394  40.202  51.161  1.00  0.00           C  
ATOM    240  HA  ILE    15      50.503  39.333  51.810  1.00  0.00           H  
ATOM    241  CB  ILE    15      51.726  40.569  50.380  1.00  0.00           C  
ATOM    242  HB  ILE    15      51.940  39.680  49.786  1.00  0.00           H  
ATOM    243  CG2 ILE    15      51.700  41.802  49.431  1.00  0.00           C  
ATOM    244 HG21 ILE    15      51.434  42.662  50.045  1.00  0.00           H  
ATOM    245 HG22 ILE    15      52.690  41.924  48.992  1.00  0.00           H  
ATOM    246 HG23 ILE    15      50.940  41.625  48.669  1.00  0.00           H  
ATOM    247  CG1 ILE    15      52.893  40.855  51.374  1.00  0.00           C  
ATOM    248 HG12 ILE    15      52.937  41.848  51.822  1.00  0.00           H  
ATOM    249 HG13 ILE    15      52.870  40.151  52.205  1.00  0.00           H  
ATOM    250  CD1 ILE    15      54.375  40.633  50.942  1.00  0.00           C  
ATOM    251 HD11 ILE    15      54.433  39.707  50.370  1.00  0.00           H  
ATOM    252 HD12 ILE    15      54.647  41.477  50.308  1.00  0.00           H  
ATOM    253 HD13 ILE    15      55.009  40.485  51.816  1.00  0.00           H  
ATOM    254  C   ILE    15      49.910  41.328  52.153  1.00  0.00           C  
ATOM    255  O   ILE    15      50.714  41.856  52.971  1.00  0.00           O  
ATOM    256  N   GLY    16      48.685  41.810  51.998  1.00  0.00           N  
ATOM    257  H   GLY    16      48.132  41.356  51.286  1.00  0.00           H  
ATOM    258  CA  GLY    16      47.917  42.570  53.048  1.00  0.00           C  
ATOM    259  HA2 GLY    16      48.080  42.142  54.037  1.00  0.00           H  
ATOM    260  HA3 GLY    16      48.470  43.498  53.193  1.00  0.00           H  
ATOM    261  C   GLY    16      46.475  42.949  52.781  1.00  0.00           C  
ATOM    262  O   GLY    16      45.840  42.492  51.814  1.00  0.00           O  
ATOM    263  N   SER    17      45.898  43.546  53.838  1.00  0.00           N  
ATOM    264  H   SER    17      46.461  43.765  54.648  1.00  0.00           H  
ATOM    265  CA  SER    17      44.387  43.794  53.908  1.00  0.00           C  
ATOM    266  HA  SER    17      44.090  44.189  52.936  1.00  0.00           H  
ATOM    267  CB  SER    17      43.619  42.474  54.040  1.00  0.00           C  
ATOM    268  HB2 SER    17      43.929  41.798  53.243  1.00  0.00           H  
ATOM    269  HB3 SER    17      43.809  42.040  55.022  1.00  0.00           H  
ATOM    270  OG  SER    17      42.245  42.646  53.750  1.00  0.00           O  
ATOM    271  HG  SER    17      42.068  42.260  52.889  1.00  0.00           H  
ATOM    272  C   SER    17      43.898  44.777  54.982  1.00  0.00           C  
ATOM    273  O   SER    17      44.477  44.812  56.093  1.00  0.00           O  
ATOM    274  N   GLY    18      43.000  45.698  54.708  1.00  0.00           N  
ATOM    275  H   GLY    18      42.692  45.740  53.746  1.00  0.00           H  
ATOM    276  CA  GLY    18      42.415  46.676  55.627  1.00  0.00           C  
ATOM    277  HA2 GLY    18      42.811  46.482  56.624  1.00  0.00           H  
ATOM    278  HA3 GLY    18      42.694  47.692  55.351  1.00  0.00           H  
ATOM    279  C   GLY    18      40.847  46.465  55.610  1.00  0.00           C  
ATOM    280  O   GLY    18      40.371  45.390  55.149  1.00  0.00           O  
ATOM    281  N   SER    19      39.998  47.389  56.154  1.00  0.00           N  
ATOM    282  H   SER    19      40.390  48.297  56.363  1.00  0.00           H  
ATOM    283  CA  SER    19      38.565  47.203  56.230  1.00  0.00           C  
ATOM    284  HA  SER    19      38.363  46.259  56.737  1.00  0.00           H  
ATOM    285  CB  SER    19      37.934  48.374  57.010  1.00  0.00           C  
ATOM    286  HB2 SER    19      38.195  48.441  58.066  1.00  0.00           H  
ATOM    287  HB3 SER    19      38.184  49.302  56.497  1.00  0.00           H  
ATOM    288  OG  SER    19      36.503  48.360  56.975  1.00  0.00           O  
ATOM    289  HG  SER    19      36.177  47.524  57.317  1.00  0.00           H  
ATOM    290  C   SER    19      37.855  47.100  54.857  1.00  0.00           C  
ATOM    291  O   SER    19      36.831  46.464  54.800  1.00  0.00           O  
ATOM    292  N   PHE    20      38.375  47.682  53.762  1.00  0.00           N  
ATOM    293  H   PHE    20      39.349  47.951  53.785  1.00  0.00           H  
ATOM    294  CA  PHE    20      37.780  47.848  52.451  1.00  0.00           C  
ATOM    295  HA  PHE    20      37.082  47.020  52.324  1.00  0.00           H  
ATOM    296  CB  PHE    20      37.020  49.176  52.447  1.00  0.00           C  
ATOM    297  HB2 PHE    20      36.380  49.338  51.580  1.00  0.00           H  
ATOM    298  HB3 PHE    20      36.352  48.993  53.288  1.00  0.00           H  
ATOM    299  CG  PHE    20      37.879  50.387  52.782  1.00  0.00           C  
ATOM    300  CD1 PHE    20      38.044  50.840  54.075  1.00  0.00           C  
ATOM    301  HD1 PHE    20      37.586  50.273  54.872  1.00  0.00           H  
ATOM    302  CE1 PHE    20      38.731  52.037  54.297  1.00  0.00           C  
ATOM    303  HE1 PHE    20      38.825  52.348  55.327  1.00  0.00           H  
ATOM    304  CZ  PHE    20      39.274  52.760  53.234  1.00  0.00           C  
ATOM    305  HZ  PHE    20      39.798  53.677  53.457  1.00  0.00           H  
ATOM    306  CE2 PHE    20      39.087  52.330  51.913  1.00  0.00           C  
ATOM    307  HE2 PHE    20      39.536  52.836  51.071  1.00  0.00           H  
ATOM    308  CD2 PHE    20      38.378  51.113  51.691  1.00  0.00           C  
ATOM    309  HD2 PHE    20      38.342  50.724  50.684  1.00  0.00           H  
ATOM    310  C   PHE    20      38.692  47.698  51.275  1.00  0.00           C  
ATOM    311  O   PHE    20      38.365  48.186  50.153  1.00  0.00           O  
ATOM    312  N   GLY    21      39.798  47.024  51.452  1.00  0.00           N  
ATOM    313  H   GLY    21      40.089  46.563  52.302  1.00  0.00           H  
ATOM    314  CA  GLY    21      40.752  46.854  50.413  1.00  0.00           C  
ATOM    315  HA2 GLY    21      40.306  46.537  49.470  1.00  0.00           H  
ATOM    316  HA3 GLY    21      41.265  47.805  50.270  1.00  0.00           H  
ATOM    317  C   GLY    21      41.884  45.854  50.799  1.00  0.00           C  
ATOM    318  O   GLY    21      41.963  45.576  51.977  1.00  0.00           O  
ATOM    319  N   ASP    22      42.729  45.464  49.874  1.00  0.00           N  
ATOM    320  H   ASP    22      42.659  46.004  49.024  1.00  0.00           H  
ATOM    321  CA  ASP    22      43.608  44.323  49.980  1.00  0.00           C  
ATOM    322  HA  ASP    22      43.918  44.106  51.002  1.00  0.00           H  
ATOM    323  CB  ASP    22      42.720  43.105  49.569  1.00  0.00           C  
ATOM    324  HB2 ASP    22      42.392  43.256  48.540  1.00  0.00           H  
ATOM    325  HB3 ASP    22      43.371  42.231  49.555  1.00  0.00           H  
ATOM    326  CG  ASP    22      41.488  42.824  50.397  1.00  0.00           C  
ATOM    327  OD1 ASP    22      40.363  43.191  50.023  1.00  0.00           O  
ATOM    328  OD2 ASP    22      41.603  42.053  51.404  1.00  0.00           O  
ATOM    329  C   ASP    22      44.844  44.499  49.070  1.00  0.00           C  
ATOM    330  O   ASP    22      44.847  45.388  48.179  1.00  0.00           O  
ATOM    331  N   ILE    23      45.912  43.718  49.316  1.00  0.00           N  
ATOM    332  H   ILE    23      45.850  42.966  49.987  1.00  0.00           H  
ATOM    333  CA  ILE    23      47.261  44.013  48.729  1.00  0.00           C  
ATOM    334  HA  ILE    23      47.153  44.589  47.810  1.00  0.00           H  
ATOM    335  CB  ILE    23      48.171  44.809  49.702  1.00  0.00           C  
ATOM    336  HB  ILE    23      48.622  44.022  50.307  1.00  0.00           H  
ATOM    337  CG2 ILE    23      49.259  45.451  48.732  1.00  0.00           C  
ATOM    338 HG21 ILE    23      49.592  44.674  48.044  1.00  0.00           H  
ATOM    339 HG22 ILE    23      48.877  46.266  48.116  1.00  0.00           H  
ATOM    340 HG23 ILE    23      50.125  45.777  49.308  1.00  0.00           H  
ATOM    341  CG1 ILE    23      47.459  45.876  50.510  1.00  0.00           C  
ATOM    342 HG12 ILE    23      46.878  46.539  49.869  1.00  0.00           H  
ATOM    343 HG13 ILE    23      46.777  45.292  51.129  1.00  0.00           H  
ATOM    344  CD1 ILE    23      48.384  46.636  51.496  1.00  0.00           C  
ATOM    345 HD11 ILE    23      49.015  47.335  50.948  1.00  0.00           H  
ATOM    346 HD12 ILE    23      47.657  47.183  52.096  1.00  0.00           H  
ATOM    347 HD13 ILE    23      48.969  45.919  52.072  1.00  0.00           H  
ATOM    348  C   ILE    23      47.824  42.656  48.231  1.00  0.00           C  
ATOM    349  O   ILE    23      47.812  41.729  48.935  1.00  0.00           O  
ATOM    350  N   TYR    24      48.461  42.564  47.038  1.00  0.00           N  
ATOM    351  H   TYR    24      48.481  43.417  46.499  1.00  0.00           H  
ATOM    352  CA  TYR    24      48.936  41.314  46.428  1.00  0.00           C  
ATOM    353  HA  TYR    24      49.188  40.594  47.206  1.00  0.00           H  
ATOM    354  CB  TYR    24      47.898  40.751  45.423  1.00  0.00           C  
ATOM    355  HB2 TYR    24      47.610  41.486  44.671  1.00  0.00           H  
ATOM    356  HB3 TYR    24      48.300  39.934  44.824  1.00  0.00           H  
ATOM    357  CG  TYR    24      46.574  40.153  45.991  1.00  0.00           C  
ATOM    358  CD1 TYR    24      45.550  41.017  46.372  1.00  0.00           C  
ATOM    359  HD1 TYR    24      45.737  42.081  46.380  1.00  0.00           H  
ATOM    360  CE1 TYR    24      44.257  40.508  46.736  1.00  0.00           C  
ATOM    361  HE1 TYR    24      43.424  41.154  46.968  1.00  0.00           H  
ATOM    362  CZ  TYR    24      43.998  39.098  46.647  1.00  0.00           C  
ATOM    363  OH  TYR    24      42.718  38.622  46.769  1.00  0.00           O  
ATOM    364  HH  TYR    24      42.234  39.239  47.323  1.00  0.00           H  
ATOM    365  CE2 TYR    24      45.066  38.225  46.264  1.00  0.00           C  
ATOM    366  HE2 TYR    24      44.921  37.155  46.234  1.00  0.00           H  
ATOM    367  CD2 TYR    24      46.330  38.763  45.832  1.00  0.00           C  
ATOM    368  HD2 TYR    24      47.083  38.044  45.543  1.00  0.00           H  
ATOM    369  C   TYR    24      50.246  41.608  45.590  1.00  0.00           C  
ATOM    370  O   TYR    24      50.587  42.759  45.174  1.00  0.00           O  
ATOM    371  N   LEU    25      51.042  40.566  45.317  1.00  0.00           N  
ATOM    372  H   LEU    25      50.631  39.721  45.689  1.00  0.00           H  
ATOM    373  CA  LEU    25      51.881  40.450  44.095  1.00  0.00           C  
ATOM    374  HA  LEU    25      52.203  41.462  43.850  1.00  0.00           H  
ATOM    375  CB  LEU    25      53.200  39.661  44.368  1.00  0.00           C  
ATOM    376  HB2 LEU    25      52.880  38.739  44.855  1.00  0.00           H  
ATOM    377  HB3 LEU    25      53.632  39.366  43.411  1.00  0.00           H  
ATOM    378  CG  LEU    25      54.197  40.406  45.322  1.00  0.00           C  
ATOM    379  HG  LEU    25      55.127  39.936  45.005  1.00  0.00           H  
ATOM    380  CD1 LEU    25      54.395  41.888  45.026  1.00  0.00           C  
ATOM    381 HD11 LEU    25      54.588  42.115  43.977  1.00  0.00           H  
ATOM    382 HD12 LEU    25      53.625  42.522  45.463  1.00  0.00           H  
ATOM    383 HD13 LEU    25      55.288  42.284  45.509  1.00  0.00           H  
ATOM    384  CD2 LEU    25      53.826  40.162  46.767  1.00  0.00           C  
ATOM    385 HD21 LEU    25      54.569  40.482  47.498  1.00  0.00           H  
ATOM    386 HD22 LEU    25      52.801  40.450  47.000  1.00  0.00           H  
ATOM    387 HD23 LEU    25      53.713  39.081  46.852  1.00  0.00           H  
ATOM    388  C   LEU    25      51.001  39.787  42.996  1.00  0.00           C  
ATOM    389  O   LEU    25      50.111  38.974  43.399  1.00  0.00           O  
ATOM    390  N   ALA    26      51.362  39.946  41.694  1.00  0.00           N  
ATOM    391  H   ALA    26      52.218  40.457  41.532  1.00  0.00           H  
ATOM    392  CA  ALA    26      50.683  39.497  40.476  1.00  0.00           C  
ATOM    393  HA  ALA    26      50.338  38.493  40.720  1.00  0.00           H  
ATOM    394  CB  ALA    26      49.657  40.518  40.071  1.00  0.00           C  
ATOM    395  HB1 ALA    26      50.063  41.516  39.904  1.00  0.00           H  
ATOM    396  HB2 ALA    26      49.018  40.127  39.278  1.00  0.00           H  
ATOM    397  HB3 ALA    26      48.998  40.677  40.925  1.00  0.00           H  
ATOM    398  C   ALA    26      51.579  39.358  39.242  1.00  0.00           C  
ATOM    399  O   ALA    26      52.661  39.967  39.150  1.00  0.00           O  
ATOM    400  N   ILE    27      51.265  38.521  38.288  1.00  0.00           N  
ATOM    401  H   ILE    27      50.435  37.958  38.401  1.00  0.00           H  
ATOM    402  CA  ILE    27      52.071  38.043  37.230  1.00  0.00           C  
ATOM    403  HA  ILE    27      53.025  38.561  37.334  1.00  0.00           H  
ATOM    404  CB  ILE    27      52.210  36.497  37.155  1.00  0.00           C  
ATOM    405  HB  ILE    27      52.566  36.329  38.171  1.00  0.00           H  
ATOM    406  CG2 ILE    27      50.866  35.732  37.061  1.00  0.00           C  
ATOM    407 HG21 ILE    27      51.003  34.714  37.426  1.00  0.00           H  
ATOM    408 HG22 ILE    27      50.133  36.114  37.771  1.00  0.00           H  
ATOM    409 HG23 ILE    27      50.427  35.682  36.064  1.00  0.00           H  
ATOM    410  CG1 ILE    27      53.214  36.060  36.089  1.00  0.00           C  
ATOM    411 HG12 ILE    27      52.972  35.148  35.543  1.00  0.00           H  
ATOM    412 HG13 ILE    27      53.398  36.827  35.336  1.00  0.00           H  
ATOM    413  CD1 ILE    27      54.575  35.867  36.666  1.00  0.00           C  
ATOM    414 HD11 ILE    27      54.910  36.697  37.288  1.00  0.00           H  
ATOM    415 HD12 ILE    27      54.499  35.042  37.375  1.00  0.00           H  
ATOM    416 HD13 ILE    27      55.289  35.512  35.922  1.00  0.00           H  
ATOM    417  C   ILE    27      51.458  38.547  35.904  1.00  0.00           C  
ATOM    418  O   ILE    27      50.267  38.381  35.681  1.00  0.00           O  
ATOM    419  N   ASN    28      52.208  39.280  35.028  1.00  0.00           N  
ATOM    420  H   ASN    28      53.161  39.492  35.289  1.00  0.00           H  
ATOM    421  CA  ASN    28      51.757  39.622  33.700  1.00  0.00           C  
ATOM    422  HA  ASN    28      50.751  40.031  33.798  1.00  0.00           H  
ATOM    423  CB  ASN    28      52.636  40.773  33.075  1.00  0.00           C  
ATOM    424  HB2 ASN    28      52.747  41.644  33.721  1.00  0.00           H  
ATOM    425  HB3 ASN    28      53.655  40.484  32.815  1.00  0.00           H  
ATOM    426  CG  ASN    28      51.998  41.369  31.809  1.00  0.00           C  
ATOM    427  OD1 ASN    28      51.514  40.618  30.965  1.00  0.00           O  
ATOM    428  ND2 ASN    28      52.002  42.597  31.630  1.00  0.00           N  
ATOM    429 HD21 ASN    28      51.808  42.834  30.668  1.00  0.00           H  
ATOM    430 HD22 ASN    28      52.627  43.140  32.209  1.00  0.00           H  
ATOM    431  C   ASN    28      51.719  38.443  32.735  1.00  0.00           C  
ATOM    432  O   ASN    28      52.788  37.908  32.316  1.00  0.00           O  
ATOM    433  N   ILE    29      50.514  37.953  32.386  1.00  0.00           N  
ATOM    434  H   ILE    29      49.745  38.282  32.952  1.00  0.00           H  
ATOM    435  CA  ILE    29      50.209  36.661  31.646  1.00  0.00           C  
ATOM    436  HA  ILE    29      50.719  35.814  32.105  1.00  0.00           H  
ATOM    437  CB  ILE    29      48.770  36.232  31.678  1.00  0.00           C  
ATOM    438  HB  ILE    29      48.807  35.262  31.182  1.00  0.00           H  
ATOM    439  CG2 ILE    29      48.398  35.985  33.193  1.00  0.00           C  
ATOM    440 HG21 ILE    29      48.392  36.945  33.708  1.00  0.00           H  
ATOM    441 HG22 ILE    29      47.402  35.545  33.255  1.00  0.00           H  
ATOM    442 HG23 ILE    29      49.171  35.393  33.682  1.00  0.00           H  
ATOM    443  CG1 ILE    29      47.803  37.123  30.923  1.00  0.00           C  
ATOM    444 HG12 ILE    29      47.943  38.171  31.190  1.00  0.00           H  
ATOM    445 HG13 ILE    29      48.217  37.200  29.917  1.00  0.00           H  
ATOM    446  CD1 ILE    29      46.331  36.828  31.034  1.00  0.00           C  
ATOM    447 HD11 ILE    29      45.822  37.523  30.365  1.00  0.00           H  
ATOM    448 HD12 ILE    29      46.090  35.833  30.661  1.00  0.00           H  
ATOM    449 HD13 ILE    29      45.902  36.954  32.028  1.00  0.00           H  
ATOM    450  C   ILE    29      50.889  36.672  30.322  1.00  0.00           C  
ATOM    451  O   ILE    29      51.201  35.630  29.738  1.00  0.00           O  
ATOM    452  N   THR    30      51.147  37.852  29.758  1.00  0.00           N  
ATOM    453  H   THR    30      50.895  38.658  30.312  1.00  0.00           H  
ATOM    454  CA  THR    30      51.634  37.948  28.378  1.00  0.00           C  
ATOM    455  HA  THR    30      51.296  37.089  27.798  1.00  0.00           H  
ATOM    456  CB  THR    30      51.241  39.199  27.604  1.00  0.00           C  
ATOM    457  HB  THR    30      51.665  39.097  26.606  1.00  0.00           H  
ATOM    458  CG2 THR    30      49.793  39.443  27.516  1.00  0.00           C  
ATOM    459 HG21 THR    30      49.252  39.369  28.459  1.00  0.00           H  
ATOM    460 HG22 THR    30      49.510  40.314  26.925  1.00  0.00           H  
ATOM    461 HG23 THR    30      49.465  38.599  26.909  1.00  0.00           H  
ATOM    462  OG1 THR    30      51.850  40.286  28.146  1.00  0.00           O  
ATOM    463  HG1 THR    30      51.681  40.417  29.082  1.00  0.00           H  
ATOM    464  C   THR    30      53.089  37.568  28.266  1.00  0.00           C  
ATOM    465  O   THR    30      53.487  37.140  27.154  1.00  0.00           O  
ATOM    466  N   ASN    31      53.886  37.629  29.382  1.00  0.00           N  
ATOM    467  H   ASN    31      53.471  38.048  30.201  1.00  0.00           H  
ATOM    468  CA  ASN    31      55.351  37.532  29.275  1.00  0.00           C  
ATOM    469  HA  ASN    31      55.620  36.730  28.588  1.00  0.00           H  
ATOM    470  CB  ASN    31      56.014  38.812  28.720  1.00  0.00           C  
ATOM    471  HB2 ASN    31      57.075  38.654  28.914  1.00  0.00           H  
ATOM    472  HB3 ASN    31      55.796  38.980  27.666  1.00  0.00           H  
ATOM    473  CG  ASN    31      55.604  39.992  29.555  1.00  0.00           C  
ATOM    474  OD1 ASN    31      56.023  40.248  30.681  1.00  0.00           O  
ATOM    475  ND2 ASN    31      54.599  40.679  29.017  1.00  0.00           N  
ATOM    476 HD21 ASN    31      54.311  41.503  29.526  1.00  0.00           H  
ATOM    477 HD22 ASN    31      54.201  40.290  28.174  1.00  0.00           H  
ATOM    478  C   ASN    31      55.991  37.117  30.598  1.00  0.00           C  
ATOM    479  O   ASN    31      57.192  36.917  30.516  1.00  0.00           O  
ATOM    480  N   GLY    32      55.313  36.987  31.751  1.00  0.00           N  
ATOM    481  H   GLY    32      54.304  36.999  31.715  1.00  0.00           H  
ATOM    482  CA  GLY    32      55.829  36.671  33.140  1.00  0.00           C  
ATOM    483  HA2 GLY    32      55.008  36.198  33.679  1.00  0.00           H  
ATOM    484  HA3 GLY    32      56.630  35.934  33.080  1.00  0.00           H  
ATOM    485  C   GLY    32      56.368  37.796  33.889  1.00  0.00           C  
ATOM    486  O   GLY    32      57.145  37.566  34.792  1.00  0.00           O  
ATOM    487  N   GLU    33      56.193  39.093  33.545  1.00  0.00           N  
ATOM    488  H   GLU    33      55.706  39.345  32.697  1.00  0.00           H  
ATOM    489  CA  GLU    33      56.636  40.193  34.430  1.00  0.00           C  
ATOM    490  HA  GLU    33      57.698  40.098  34.654  1.00  0.00           H  
ATOM    491  CB  GLU    33      56.427  41.605  33.807  1.00  0.00           C  
ATOM    492  HB2 GLU    33      56.652  41.522  32.744  1.00  0.00           H  
ATOM    493  HB3 GLU    33      55.420  42.006  33.923  1.00  0.00           H  
ATOM    494  CG  GLU    33      57.187  42.753  34.546  1.00  0.00           C  
ATOM    495  HG2 GLU    33      57.030  42.634  35.618  1.00  0.00           H  
ATOM    496  HG3 GLU    33      58.250  42.642  34.330  1.00  0.00           H  
ATOM    497  CD  GLU    33      56.647  44.154  34.134  1.00  0.00           C  
ATOM    498  OE1 GLU    33      56.178  44.352  32.962  1.00  0.00           O  
ATOM    499  OE2 GLU    33      56.670  45.115  34.927  1.00  0.00           O  
ATOM    500  C   GLU    33      55.841  40.213  35.740  1.00  0.00           C  
ATOM    501  O   GLU    33      54.656  40.322  35.734  1.00  0.00           O  
ATOM    502  N   GLU    34      56.568  39.963  36.856  1.00  0.00           N  
ATOM    503  H   GLU    34      57.424  39.428  36.825  1.00  0.00           H  
ATOM    504  CA  GLU    34      55.911  40.215  38.191  1.00  0.00           C  
ATOM    505  HA  GLU    34      54.865  39.925  38.098  1.00  0.00           H  
ATOM    506  CB  GLU    34      56.599  39.327  39.252  1.00  0.00           C  
ATOM    507  HB2 GLU    34      56.771  38.351  38.797  1.00  0.00           H  
ATOM    508  HB3 GLU    34      57.590  39.735  39.453  1.00  0.00           H  
ATOM    509  CG  GLU    34      55.704  39.267  40.530  1.00  0.00           C  
ATOM    510  HG2 GLU    34      55.690  40.177  41.130  1.00  0.00           H  
ATOM    511  HG3 GLU    34      54.716  38.964  40.186  1.00  0.00           H  
ATOM    512  CD  GLU    34      56.300  38.108  41.335  1.00  0.00           C  
ATOM    513  OE1 GLU    34      55.670  37.059  41.326  1.00  0.00           O  
ATOM    514  OE2 GLU    34      57.267  38.247  42.088  1.00  0.00           O  
ATOM    515  C   GLU    34      55.836  41.670  38.654  1.00  0.00           C  
ATOM    516  O   GLU    34      56.626  42.511  38.266  1.00  0.00           O  
ATOM    517  N   VAL    35      54.682  41.993  39.300  1.00  0.00           N  
ATOM    518  H   VAL    35      54.087  41.207  39.525  1.00  0.00           H  
ATOM    519  CA  VAL    35      54.198  43.379  39.646  1.00  0.00           C  
ATOM    520  HA  VAL    35      55.116  43.965  39.679  1.00  0.00           H  
ATOM    521  CB  VAL    35      53.187  43.899  38.619  1.00  0.00           C  
ATOM    522  HB  VAL    35      53.181  44.973  38.801  1.00  0.00           H  
ATOM    523  CG1 VAL    35      53.707  43.740  37.175  1.00  0.00           C  
ATOM    524 HG11 VAL    35      54.773  43.952  37.087  1.00  0.00           H  
ATOM    525 HG12 VAL    35      53.743  42.666  36.994  1.00  0.00           H  
ATOM    526 HG13 VAL    35      53.054  44.268  36.480  1.00  0.00           H  
ATOM    527  CG2 VAL    35      51.745  43.329  38.561  1.00  0.00           C  
ATOM    528 HG21 VAL    35      51.733  42.269  38.304  1.00  0.00           H  
ATOM    529 HG22 VAL    35      51.264  43.403  39.536  1.00  0.00           H  
ATOM    530 HG23 VAL    35      51.140  43.807  37.790  1.00  0.00           H  
ATOM    531  C   VAL    35      53.609  43.370  41.074  1.00  0.00           C  
ATOM    532  O   VAL    35      52.954  42.453  41.406  1.00  0.00           O  
ATOM    533  N   ALA    36      53.837  44.508  41.763  1.00  0.00           N  
ATOM    534  H   ALA    36      54.463  45.202  41.381  1.00  0.00           H  
ATOM    535  CA  ALA    36      53.048  44.875  42.975  1.00  0.00           C  
ATOM    536  HA  ALA    36      52.954  43.935  43.520  1.00  0.00           H  
ATOM    537  CB  ALA    36      53.944  45.863  43.693  1.00  0.00           C  
ATOM    538  HB1 ALA    36      54.830  45.427  44.155  1.00  0.00           H  
ATOM    539  HB2 ALA    36      54.397  46.578  43.007  1.00  0.00           H  
ATOM    540  HB3 ALA    36      53.380  46.446  44.422  1.00  0.00           H  
ATOM    541  C   ALA    36      51.612  45.364  42.615  1.00  0.00           C  
ATOM    542  O   ALA    36      51.440  46.109  41.647  1.00  0.00           O  
ATOM    543  N   VAL    37      50.565  45.067  43.447  1.00  0.00           N  
ATOM    544  H   VAL    37      50.781  44.529  44.274  1.00  0.00           H  
ATOM    545  CA  VAL    37      49.173  45.450  43.178  1.00  0.00           C  
ATOM    546  HA  VAL    37      49.054  46.232  42.428  1.00  0.00           H  
ATOM    547  CB  VAL    37      48.308  44.226  42.721  1.00  0.00           C  
ATOM    548  HB  VAL    37      48.228  43.521  43.548  1.00  0.00           H  
ATOM    549  CG1 VAL    37      46.895  44.695  42.252  1.00  0.00           C  
ATOM    550 HG11 VAL    37      46.362  43.943  41.670  1.00  0.00           H  
ATOM    551 HG12 VAL    37      46.259  45.017  43.076  1.00  0.00           H  
ATOM    552 HG13 VAL    37      47.112  45.543  41.601  1.00  0.00           H  
ATOM    553  CG2 VAL    37      48.786  43.606  41.409  1.00  0.00           C  
ATOM    554 HG21 VAL    37      48.108  42.876  40.965  1.00  0.00           H  
ATOM    555 HG22 VAL    37      48.917  44.408  40.683  1.00  0.00           H  
ATOM    556 HG23 VAL    37      49.760  43.144  41.567  1.00  0.00           H  
ATOM    557  C   VAL    37      48.530  45.966  44.441  1.00  0.00           C  
ATOM    558  O   VAL    37      48.761  45.497  45.577  1.00  0.00           O  
ATOM    559  N   LYS    38      47.590  46.895  44.250  1.00  0.00           N  
ATOM    560  H   LYS    38      47.504  47.323  43.339  1.00  0.00           H  
ATOM    561  CA  LYS    38      46.773  47.506  45.329  1.00  0.00           C  
ATOM    562  HA  LYS    38      46.856  46.856  46.200  1.00  0.00           H  
ATOM    563  CB  LYS    38      47.430  48.802  45.713  1.00  0.00           C  
ATOM    564  HB2 LYS    38      48.459  48.511  45.925  1.00  0.00           H  
ATOM    565  HB3 LYS    38      47.508  49.439  44.832  1.00  0.00           H  
ATOM    566  CG  LYS    38      46.716  49.449  46.881  1.00  0.00           C  
ATOM    567  HG2 LYS    38      45.790  49.856  46.476  1.00  0.00           H  
ATOM    568  HG3 LYS    38      46.591  48.752  47.710  1.00  0.00           H  
ATOM    569  CD  LYS    38      47.574  50.618  47.283  1.00  0.00           C  
ATOM    570  HD2 LYS    38      48.536  50.136  47.454  1.00  0.00           H  
ATOM    571  HD3 LYS    38      47.580  51.354  46.479  1.00  0.00           H  
ATOM    572  CE  LYS    38      47.205  51.259  48.609  1.00  0.00           C  
ATOM    573  HE2 LYS    38      46.165  51.570  48.703  1.00  0.00           H  
ATOM    574  HE3 LYS    38      47.223  50.464  49.354  1.00  0.00           H  
ATOM    575  NZ  LYS    38      48.217  52.251  48.968  1.00  0.00           N  
ATOM    576  HZ1 LYS    38      48.086  53.066  48.386  1.00  0.00           H  
ATOM    577  HZ2 LYS    38      48.121  52.579  49.919  1.00  0.00           H  
ATOM    578  HZ3 LYS    38      49.152  51.889  48.851  1.00  0.00           H  
ATOM    579  C   LYS    38      45.328  47.691  45.005  1.00  0.00           C  
ATOM    580  O   LYS    38      45.092  48.238  43.898  1.00  0.00           O  
ATOM    581  N   LEU    39      44.405  47.206  45.825  1.00  0.00           N  
ATOM    582  H   LEU    39      44.792  46.563  46.501  1.00  0.00           H  
ATOM    583  CA  LEU    39      42.958  47.226  45.644  1.00  0.00           C  
ATOM    584  HA  LEU    39      42.631  47.616  44.680  1.00  0.00           H  
ATOM    585  CB  LEU    39      42.419  45.746  45.631  1.00  0.00           C  
ATOM    586  HB2 LEU    39      42.713  45.228  46.543  1.00  0.00           H  
ATOM    587  HB3 LEU    39      41.333  45.714  45.718  1.00  0.00           H  
ATOM    588  CG  LEU    39      42.942  44.890  44.460  1.00  0.00           C  
ATOM    589  HG  LEU    39      43.263  45.494  43.611  1.00  0.00           H  
ATOM    590  CD1 LEU    39      44.172  44.145  44.927  1.00  0.00           C  
ATOM    591 HD11 LEU    39      44.724  43.815  44.047  1.00  0.00           H  
ATOM    592 HD12 LEU    39      44.881  44.683  45.557  1.00  0.00           H  
ATOM    593 HD13 LEU    39      43.882  43.249  45.475  1.00  0.00           H  
ATOM    594  CD2 LEU    39      41.945  43.906  43.900  1.00  0.00           C  
ATOM    595 HD21 LEU    39      41.286  44.383  43.174  1.00  0.00           H  
ATOM    596 HD22 LEU    39      42.486  43.136  43.350  1.00  0.00           H  
ATOM    597 HD23 LEU    39      41.338  43.506  44.711  1.00  0.00           H  
ATOM    598  C   LEU    39      42.129  47.961  46.719  1.00  0.00           C  
ATOM    599  O   LEU    39      42.331  47.781  47.912  1.00  0.00           O  
ATOM    600  N   GLU    40      41.074  48.634  46.252  1.00  0.00           N  
ATOM    601  H   GLU    40      40.924  48.702  45.256  1.00  0.00           H  
ATOM    602  CA  GLU    40      40.083  49.312  47.130  1.00  0.00           C  
ATOM    603  HA  GLU    40      40.114  48.930  48.151  1.00  0.00           H  
ATOM    604  CB  GLU    40      40.519  50.762  47.218  1.00  0.00           C  
ATOM    605  HB2 GLU    40      41.430  50.925  47.793  1.00  0.00           H  
ATOM    606  HB3 GLU    40      40.655  51.001  46.163  1.00  0.00           H  
ATOM    607  CG  GLU    40      39.528  51.714  47.864  1.00  0.00           C  
ATOM    608  HG2 GLU    40      38.509  51.366  47.692  1.00  0.00           H  
ATOM    609  HG3 GLU    40      39.778  51.768  48.924  1.00  0.00           H  
ATOM    610  CD  GLU    40      39.652  53.078  47.197  1.00  0.00           C  
ATOM    611  OE1 GLU    40      38.901  53.306  46.214  1.00  0.00           O  
ATOM    612  OE2 GLU    40      40.553  53.921  47.532  1.00  0.00           O  
ATOM    613  C   GLU    40      38.622  49.190  46.555  1.00  0.00           C  
ATOM    614  O   GLU    40      38.332  49.480  45.415  1.00  0.00           O  
ATOM    615  N   SER    41      37.672  48.774  47.461  1.00  0.00           N  
ATOM    616  H   SER    41      37.855  48.571  48.434  1.00  0.00           H  
ATOM    617  CA  SER    41      36.375  48.343  47.002  1.00  0.00           C  
ATOM    618  HA  SER    41      36.460  47.456  46.373  1.00  0.00           H  
ATOM    619  CB  SER    41      35.593  47.859  48.158  1.00  0.00           C  
ATOM    620  HB2 SER    41      36.151  47.105  48.713  1.00  0.00           H  
ATOM    621  HB3 SER    41      35.416  48.742  48.771  1.00  0.00           H  
ATOM    622  OG  SER    41      34.316  47.309  47.573  1.00  0.00           O  
ATOM    623  HG  SER    41      34.492  46.471  47.138  1.00  0.00           H  
ATOM    624  C   SER    41      35.584  49.551  46.451  1.00  0.00           C  
ATOM    625  O   SER    41      35.787  50.632  46.971  1.00  0.00           O  
ATOM    626  N   GLN    42      34.777  49.364  45.342  1.00  0.00           N  
ATOM    627  H   GLN    42      34.698  48.398  45.061  1.00  0.00           H  
ATOM    628  CA  GLN    42      33.934  50.419  44.718  1.00  0.00           C  
ATOM    629  HA  GLN    42      34.653  51.199  44.472  1.00  0.00           H  
ATOM    630  CB  GLN    42      33.186  49.927  43.463  1.00  0.00           C  
ATOM    631  HB2 GLN    42      32.705  48.987  43.734  1.00  0.00           H  
ATOM    632  HB3 GLN    42      32.463  50.621  43.034  1.00  0.00           H  
ATOM    633  CG  GLN    42      34.236  49.590  42.392  1.00  0.00           C  
ATOM    634  HG2 GLN    42      34.541  50.495  41.867  1.00  0.00           H  
ATOM    635  HG3 GLN    42      35.208  49.269  42.768  1.00  0.00           H  
ATOM    636  CD  GLN    42      33.703  48.659  41.299  1.00  0.00           C  
ATOM    637  OE1 GLN    42      32.505  48.517  40.974  1.00  0.00           O  
ATOM    638  NE2 GLN    42      34.554  47.946  40.637  1.00  0.00           N  
ATOM    639 HE21 GLN    42      34.196  47.607  39.755  1.00  0.00           H  
ATOM    640 HE22 GLN    42      35.554  47.891  40.769  1.00  0.00           H  
ATOM    641  C   GLN    42      32.918  51.043  45.675  1.00  0.00           C  
ATOM    642  O   GLN    42      32.339  50.344  46.522  1.00  0.00           O  
ATOM    643  N   LYS    43      32.729  52.371  45.522  1.00  0.00           N  
ATOM    644  H   LYS    43      33.320  52.838  44.849  1.00  0.00           H  
ATOM    645  CA  LYS    43      31.902  53.244  46.270  1.00  0.00           C  
ATOM    646  HA  LYS    43      32.144  54.272  46.001  1.00  0.00           H  
ATOM    647  CB  LYS    43      30.370  52.919  45.934  1.00  0.00           C  
ATOM    648  HB2 LYS    43      30.001  52.023  46.433  1.00  0.00           H  
ATOM    649  HB3 LYS    43      29.850  53.767  46.380  1.00  0.00           H  
ATOM    650  CG  LYS    43      30.098  52.865  44.440  1.00  0.00           C  
ATOM    651  HG2 LYS    43      30.721  53.439  43.754  1.00  0.00           H  
ATOM    652  HG3 LYS    43      30.348  51.824  44.236  1.00  0.00           H  
ATOM    653  CD  LYS    43      28.600  53.144  44.169  1.00  0.00           C  
ATOM    654  HD2 LYS    43      27.995  52.429  44.727  1.00  0.00           H  
ATOM    655  HD3 LYS    43      28.342  54.118  44.584  1.00  0.00           H  
ATOM    656  CE  LYS    43      28.140  52.978  42.715  1.00  0.00           C  
ATOM    657  HE2 LYS    43      28.986  53.124  42.044  1.00  0.00           H  
ATOM    658  HE3 LYS    43      27.904  51.927  42.547  1.00  0.00           H  
ATOM    659  NZ  LYS    43      27.032  53.839  42.335  1.00  0.00           N  
ATOM    660  HZ1 LYS    43      27.335  54.797  42.441  1.00  0.00           H  
ATOM    661  HZ2 LYS    43      26.759  53.724  41.369  1.00  0.00           H  
ATOM    662  HZ3 LYS    43      26.277  53.721  42.995  1.00  0.00           H  
ATOM    663  C   LYS    43      32.128  53.290  47.803  1.00  0.00           C  
ATOM    664  O   LYS    43      31.219  53.446  48.617  1.00  0.00           O  
ATOM    665  N   ALA    44      33.376  53.085  48.172  1.00  0.00           N  
ATOM    666  H   ALA    44      34.067  52.936  47.450  1.00  0.00           H  
ATOM    667  CA  ALA    44      33.785  52.903  49.564  1.00  0.00           C  
ATOM    668  HA  ALA    44      33.089  52.167  49.967  1.00  0.00           H  
ATOM    669  CB  ALA    44      35.306  52.505  49.616  1.00  0.00           C  
ATOM    670  HB1 ALA    44      35.791  53.004  48.777  1.00  0.00           H  
ATOM    671  HB2 ALA    44      35.686  52.896  50.561  1.00  0.00           H  
ATOM    672  HB3 ALA    44      35.348  51.429  49.446  1.00  0.00           H  
ATOM    673  C   ALA    44      33.654  54.224  50.373  1.00  0.00           C  
ATOM    674  O   ALA    44      33.504  55.321  49.791  1.00  0.00           O  
ATOM    675  N   ARG    45      33.626  54.119  51.708  1.00  0.00           N  
ATOM    676  H   ARG    45      33.806  53.195  52.075  1.00  0.00           H  
ATOM    677  CA  ARG    45      33.412  55.239  52.570  1.00  0.00           C  
ATOM    678  HA  ARG    45      32.613  55.894  52.222  1.00  0.00           H  
ATOM    679  CB  ARG    45      33.050  54.726  54.044  1.00  0.00           C  
ATOM    680  HB2 ARG    45      33.982  54.573  54.588  1.00  0.00           H  
ATOM    681  HB3 ARG    45      32.586  55.505  54.649  1.00  0.00           H  
ATOM    682  CG  ARG    45      32.162  53.476  54.223  1.00  0.00           C  
ATOM    683  HG2 ARG    45      31.395  53.566  53.453  1.00  0.00           H  
ATOM    684  HG3 ARG    45      32.865  52.657  54.069  1.00  0.00           H  
ATOM    685  CD  ARG    45      31.468  53.367  55.573  1.00  0.00           C  
ATOM    686  HD2 ARG    45      32.122  53.607  56.412  1.00  0.00           H  
ATOM    687  HD3 ARG    45      30.651  54.065  55.756  1.00  0.00           H  
ATOM    688  NE  ARG    45      30.817  52.066  55.702  1.00  0.00           N  
ATOM    689  HE  ARG    45      31.411  51.299  55.985  1.00  0.00           H  
ATOM    690  CZ  ARG    45      29.569  51.761  55.363  1.00  0.00           C  
ATOM    691  NH1 ARG    45      28.714  52.522  54.758  1.00  0.00           N  
ATOM    692 HH11 ARG    45      28.856  53.488  54.501  1.00  0.00           H  
ATOM    693 HH12 ARG    45      27.726  52.318  54.714  1.00  0.00           H  
ATOM    694  NH2 ARG    45      29.230  50.527  55.476  1.00  0.00           N  
ATOM    695 HH21 ARG    45      29.870  49.898  55.940  1.00  0.00           H  
ATOM    696 HH22 ARG    45      28.403  50.125  55.059  1.00  0.00           H  
ATOM    697  C   ARG    45      34.579  56.185  52.536  1.00  0.00           C  
ATOM    698  O   ARG    45      34.318  57.396  52.479  1.00  0.00           O  
ATOM    699  N   HIE    46      35.789  55.610  52.625  1.00  0.00           N  
ATOM    700  H   HIE    46      35.848  54.603  52.668  1.00  0.00           H  
ATOM    701  CA  HIE    46      36.998  56.372  52.754  1.00  0.00           C  
ATOM    702  HA  HIE    46      36.793  57.442  52.752  1.00  0.00           H  
ATOM    703  CB  HIE    46      37.609  56.149  54.125  1.00  0.00           C  
ATOM    704  HB2 HIE    46      37.843  55.087  54.189  1.00  0.00           H  
ATOM    705  HB3 HIE    46      38.534  56.726  54.134  1.00  0.00           H  
ATOM    706  CG  HIE    46      36.811  56.479  55.313  1.00  0.00           C  
ATOM    707  ND1 HIE    46      37.134  56.024  56.620  1.00  0.00           N  
ATOM    708  CE1 HIE    46      36.328  56.581  57.480  1.00  0.00           C  
ATOM    709  HE1 HIE    46      36.387  56.612  58.558  1.00  0.00           H  
ATOM    710  NE2 HIE    46      35.402  57.210  56.788  1.00  0.00           N  
ATOM    711  HE2 HIE    46      34.563  57.596  57.197  1.00  0.00           H  
ATOM    712  CD2 HIE    46      35.644  57.161  55.463  1.00  0.00           C  
ATOM    713  HD2 HIE    46      35.118  57.779  54.751  1.00  0.00           H  
ATOM    714  C   HIE    46      37.970  56.115  51.552  1.00  0.00           C  
ATOM    715  O   HIE    46      39.039  55.479  51.745  1.00  0.00           O  
ATOM    716  N   PRO    47      37.541  56.426  50.304  1.00  0.00           N  
ATOM    717  CD  PRO    47      36.354  57.170  49.915  1.00  0.00           C  
ATOM    718  HD2 PRO    47      36.146  58.119  50.409  1.00  0.00           H  
ATOM    719  HD3 PRO    47      35.530  56.470  50.052  1.00  0.00           H  
ATOM    720  CG  PRO    47      36.505  57.487  48.432  1.00  0.00           C  
ATOM    721  HG2 PRO    47      37.156  58.335  48.218  1.00  0.00           H  
ATOM    722  HG3 PRO    47      35.534  57.517  47.939  1.00  0.00           H  
ATOM    723  CB  PRO    47      37.253  56.271  47.928  1.00  0.00           C  
ATOM    724  HB2 PRO    47      37.730  56.376  46.953  1.00  0.00           H  
ATOM    725  HB3 PRO    47      36.573  55.423  48.004  1.00  0.00           H  
ATOM    726  CA  PRO    47      38.287  56.075  49.097  1.00  0.00           C  
ATOM    727  HA  PRO    47      38.533  55.014  49.078  1.00  0.00           H  
ATOM    728  C   PRO    47      39.564  56.990  48.942  1.00  0.00           C  
ATOM    729  O   PRO    47      39.575  58.083  49.539  1.00  0.00           O  
ATOM    730  N   GLN    48      40.576  56.574  48.205  1.00  0.00           N  
ATOM    731  H   GLN    48      40.511  55.701  47.700  1.00  0.00           H  
ATOM    732  CA  GLN    48      41.857  57.283  48.053  1.00  0.00           C  
ATOM    733  HA  GLN    48      41.611  58.345  48.054  1.00  0.00           H  
ATOM    734  CB  GLN    48      42.649  57.057  49.401  1.00  0.00           C  
ATOM    735  HB2 GLN    48      42.197  57.499  50.289  1.00  0.00           H  
ATOM    736  HB3 GLN    48      42.826  55.987  49.511  1.00  0.00           H  
ATOM    737  CG  GLN    48      43.977  57.752  49.381  1.00  0.00           C  
ATOM    738  HG2 GLN    48      44.613  57.292  50.137  1.00  0.00           H  
ATOM    739  HG3 GLN    48      44.509  57.532  48.456  1.00  0.00           H  
ATOM    740  CD  GLN    48      43.934  59.228  49.711  1.00  0.00           C  
ATOM    741  OE1 GLN    48      42.933  59.879  49.817  1.00  0.00           O  
ATOM    742  NE2 GLN    48      45.030  59.782  50.072  1.00  0.00           N  
ATOM    743 HE21 GLN    48      44.978  60.707  50.474  1.00  0.00           H  
ATOM    744 HE22 GLN    48      45.849  59.193  50.119  1.00  0.00           H  
ATOM    745  C   GLN    48      42.624  56.867  46.829  1.00  0.00           C  
ATOM    746  O   GLN    48      43.359  57.729  46.374  1.00  0.00           O  
ATOM    747  N   LEU    49      42.535  55.653  46.290  1.00  0.00           N  
ATOM    748  H   LEU    49      41.863  54.968  46.605  1.00  0.00           H  
ATOM    749  CA  LEU    49      43.433  55.107  45.306  1.00  0.00           C  
ATOM    750  HA  LEU    49      44.467  55.112  45.651  1.00  0.00           H  
ATOM    751  CB  LEU    49      43.040  53.590  45.314  1.00  0.00           C  
ATOM    752  HB2 LEU    49      43.006  53.238  46.344  1.00  0.00           H  
ATOM    753  HB3 LEU    49      42.045  53.588  44.869  1.00  0.00           H  
ATOM    754  CG  LEU    49      43.940  52.629  44.524  1.00  0.00           C  
ATOM    755  HG  LEU    49      44.028  52.791  43.450  1.00  0.00           H  
ATOM    756  CD1 LEU    49      45.338  52.646  45.169  1.00  0.00           C  
ATOM    757 HD11 LEU    49      45.866  51.740  44.872  1.00  0.00           H  
ATOM    758 HD12 LEU    49      45.971  53.507  44.954  1.00  0.00           H  
ATOM    759 HD13 LEU    49      45.243  52.567  46.252  1.00  0.00           H  
ATOM    760  CD2 LEU    49      43.215  51.222  44.630  1.00  0.00           C  
ATOM    761 HD21 LEU    49      43.854  50.496  44.126  1.00  0.00           H  
ATOM    762 HD22 LEU    49      43.032  50.974  45.675  1.00  0.00           H  
ATOM    763 HD23 LEU    49      42.200  51.315  44.244  1.00  0.00           H  
ATOM    764  C   LEU    49      43.334  55.792  43.908  1.00  0.00           C  
ATOM    765  O   LEU    49      44.359  55.928  43.249  1.00  0.00           O  
ATOM    766  N   LEU    50      42.222  56.397  43.597  1.00  0.00           N  
ATOM    767  H   LEU    50      41.376  56.085  44.054  1.00  0.00           H  
ATOM    768  CA  LEU    50      42.094  57.461  42.564  1.00  0.00           C  
ATOM    769  HA  LEU    50      42.335  57.062  41.578  1.00  0.00           H  
ATOM    770  CB  LEU    50      40.591  57.710  42.432  1.00  0.00           C  
ATOM    771  HB2 LEU    50      40.073  56.752  42.373  1.00  0.00           H  
ATOM    772  HB3 LEU    50      40.217  58.191  43.336  1.00  0.00           H  
ATOM    773  CG  LEU    50      40.223  58.529  41.130  1.00  0.00           C  
ATOM    774  HG  LEU    50      41.028  59.215  40.866  1.00  0.00           H  
ATOM    775  CD1 LEU    50      40.134  57.700  39.807  1.00  0.00           C  
ATOM    776 HD11 LEU    50      39.910  58.336  38.950  1.00  0.00           H  
ATOM    777 HD12 LEU    50      41.090  57.178  39.773  1.00  0.00           H  
ATOM    778 HD13 LEU    50      39.381  56.957  40.071  1.00  0.00           H  
ATOM    779  CD2 LEU    50      38.914  59.249  41.302  1.00  0.00           C  
ATOM    780 HD21 LEU    50      38.117  58.561  41.584  1.00  0.00           H  
ATOM    781 HD22 LEU    50      39.077  59.971  42.102  1.00  0.00           H  
ATOM    782 HD23 LEU    50      38.790  59.828  40.387  1.00  0.00           H  
ATOM    783  C   LEU    50      42.992  58.690  42.739  1.00  0.00           C  
ATOM    784  O   LEU    50      43.756  59.062  41.832  1.00  0.00           O  
ATOM    785  N   TYR    51      42.941  59.228  43.966  1.00  0.00           N  
ATOM    786  H   TYR    51      42.304  58.763  44.597  1.00  0.00           H  
ATOM    787  CA  TYR    51      43.893  60.288  44.355  1.00  0.00           C  
ATOM    788  HA  TYR    51      43.814  61.071  43.600  1.00  0.00           H  
ATOM    789  CB  TYR    51      43.383  60.833  45.724  1.00  0.00           C  
ATOM    790  HB2 TYR    51      42.343  61.153  45.655  1.00  0.00           H  
ATOM    791  HB3 TYR    51      43.430  60.064  46.495  1.00  0.00           H  
ATOM    792  CG  TYR    51      44.237  61.980  46.077  1.00  0.00           C  
ATOM    793  CD1 TYR    51      43.972  63.186  45.485  1.00  0.00           C  
ATOM    794  HD1 TYR    51      43.143  63.207  44.793  1.00  0.00           H  
ATOM    795  CE1 TYR    51      44.754  64.310  45.799  1.00  0.00           C  
ATOM    796  HE1 TYR    51      44.576  65.296  45.395  1.00  0.00           H  
ATOM    797  CZ  TYR    51      45.788  64.192  46.708  1.00  0.00           C  
ATOM    798  OH  TYR    51      46.526  65.256  47.041  1.00  0.00           O  
ATOM    799  HH  TYR    51      46.119  66.010  46.608  1.00  0.00           H  
ATOM    800  CE2 TYR    51      46.090  62.948  47.307  1.00  0.00           C  
ATOM    801  HE2 TYR    51      46.883  62.830  48.032  1.00  0.00           H  
ATOM    802  CD2 TYR    51      45.314  61.844  46.954  1.00  0.00           C  
ATOM    803  HD2 TYR    51      45.595  60.907  47.411  1.00  0.00           H  
ATOM    804  C   TYR    51      45.345  59.720  44.373  1.00  0.00           C  
ATOM    805  O   TYR    51      46.257  60.410  43.952  1.00  0.00           O  
ATOM    806  N   GLU    52      45.567  58.565  44.968  1.00  0.00           N  
ATOM    807  H   GLU    52      44.716  58.170  45.343  1.00  0.00           H  
ATOM    808  CA  GLU    52      46.910  57.932  45.245  1.00  0.00           C  
ATOM    809  HA  GLU    52      47.482  58.624  45.863  1.00  0.00           H  
ATOM    810  CB  GLU    52      46.826  56.690  46.099  1.00  0.00           C  
ATOM    811  HB2 GLU    52      46.149  56.814  46.943  1.00  0.00           H  
ATOM    812  HB3 GLU    52      46.583  55.838  45.464  1.00  0.00           H  
ATOM    813  CG  GLU    52      48.185  56.494  46.838  1.00  0.00           C  
ATOM    814  HG2 GLU    52      48.964  56.547  46.078  1.00  0.00           H  
ATOM    815  HG3 GLU    52      48.344  57.388  47.441  1.00  0.00           H  
ATOM    816  CD  GLU    52      48.210  55.217  47.794  1.00  0.00           C  
ATOM    817  OE1 GLU    52      49.296  54.772  48.155  1.00  0.00           O  
ATOM    818  OE2 GLU    52      47.185  54.701  48.235  1.00  0.00           O  
ATOM    819  C   GLU    52      47.607  57.605  43.876  1.00  0.00           C  
ATOM    820  O   GLU    52      48.747  58.007  43.652  1.00  0.00           O  
ATOM    821  N   SER    53      46.885  57.004  42.910  1.00  0.00           N  
ATOM    822  H   SER    53      45.928  56.786  43.148  1.00  0.00           H  
ATOM    823  CA  SER    53      47.416  56.725  41.572  1.00  0.00           C  
ATOM    824  HA  SER    53      48.176  55.962  41.745  1.00  0.00           H  
ATOM    825  CB  SER    53      46.346  56.098  40.673  1.00  0.00           C  
ATOM    826  HB2 SER    53      46.817  56.046  39.691  1.00  0.00           H  
ATOM    827  HB3 SER    53      46.141  55.114  41.095  1.00  0.00           H  
ATOM    828  OG  SER    53      45.080  56.826  40.544  1.00  0.00           O  
ATOM    829  HG  SER    53      44.499  56.566  41.263  1.00  0.00           H  
ATOM    830  C   SER    53      48.024  58.034  40.952  1.00  0.00           C  
ATOM    831  O   SER    53      49.126  58.036  40.378  1.00  0.00           O  
ATOM    832  N   LYS    54      47.316  59.177  40.993  1.00  0.00           N  
ATOM    833  H   LYS    54      46.355  59.122  41.296  1.00  0.00           H  
ATOM    834  CA  LYS    54      47.846  60.419  40.444  1.00  0.00           C  
ATOM    835  HA  LYS    54      48.119  60.242  39.403  1.00  0.00           H  
ATOM    836  CB  LYS    54      46.625  61.305  40.384  1.00  0.00           C  
ATOM    837  HB2 LYS    54      46.089  61.016  39.480  1.00  0.00           H  
ATOM    838  HB3 LYS    54      45.954  61.253  41.242  1.00  0.00           H  
ATOM    839  CG  LYS    54      46.893  62.786  40.195  1.00  0.00           C  
ATOM    840  HG2 LYS    54      47.264  63.178  41.142  1.00  0.00           H  
ATOM    841  HG3 LYS    54      47.712  62.989  39.506  1.00  0.00           H  
ATOM    842  CD  LYS    54      45.811  63.676  39.596  1.00  0.00           C  
ATOM    843  HD2 LYS    54      45.955  63.737  38.518  1.00  0.00           H  
ATOM    844  HD3 LYS    54      44.835  63.246  39.822  1.00  0.00           H  
ATOM    845  CE  LYS    54      46.054  65.106  40.030  1.00  0.00           C  
ATOM    846  HE2 LYS    54      46.018  65.183  41.117  1.00  0.00           H  
ATOM    847  HE3 LYS    54      47.082  65.418  39.850  1.00  0.00           H  
ATOM    848  NZ  LYS    54      45.159  66.087  39.327  1.00  0.00           N  
ATOM    849  HZ1 LYS    54      45.005  66.808  40.018  1.00  0.00           H  
ATOM    850  HZ2 LYS    54      45.648  66.432  38.514  1.00  0.00           H  
ATOM    851  HZ3 LYS    54      44.305  65.646  39.019  1.00  0.00           H  
ATOM    852  C   LYS    54      49.062  60.931  41.295  1.00  0.00           C  
ATOM    853  O   LYS    54      49.960  61.448  40.753  1.00  0.00           O  
ATOM    854  N   LEU    55      49.014  60.785  42.617  1.00  0.00           N  
ATOM    855  H   LEU    55      48.114  60.433  42.912  1.00  0.00           H  
ATOM    856  CA  LEU    55      50.048  61.186  43.576  1.00  0.00           C  
ATOM    857  HA  LEU    55      50.335  62.194  43.275  1.00  0.00           H  
ATOM    858  CB  LEU    55      49.480  61.038  45.067  1.00  0.00           C  
ATOM    859  HB2 LEU    55      48.691  61.767  45.248  1.00  0.00           H  
ATOM    860  HB3 LEU    55      48.881  60.133  45.171  1.00  0.00           H  
ATOM    861  CG  LEU    55      50.464  61.022  46.297  1.00  0.00           C  
ATOM    862  HG  LEU    55      51.245  61.745  46.060  1.00  0.00           H  
ATOM    863  CD1 LEU    55      49.733  61.333  47.556  1.00  0.00           C  
ATOM    864 HD11 LEU    55      49.342  62.347  47.465  1.00  0.00           H  
ATOM    865 HD12 LEU    55      48.897  60.679  47.802  1.00  0.00           H  
ATOM    866 HD13 LEU    55      50.497  61.303  48.332  1.00  0.00           H  
ATOM    867  CD2 LEU    55      51.032  59.610  46.443  1.00  0.00           C  
ATOM    868 HD21 LEU    55      50.345  58.813  46.728  1.00  0.00           H  
ATOM    869 HD22 LEU    55      51.389  59.311  45.457  1.00  0.00           H  
ATOM    870 HD23 LEU    55      51.797  59.607  47.219  1.00  0.00           H  
ATOM    871  C   LEU    55      51.297  60.401  43.156  1.00  0.00           C  
ATOM    872  O   LEU    55      52.420  60.903  43.226  1.00  0.00           O  
ATOM    873  N   TYR    56      51.256  59.147  42.754  1.00  0.00           N  
ATOM    874  H   TYR    56      50.318  58.776  42.789  1.00  0.00           H  
ATOM    875  CA  TYR    56      52.405  58.471  42.246  1.00  0.00           C  
ATOM    876  HA  TYR    56      53.250  58.591  42.924  1.00  0.00           H  
ATOM    877  CB  TYR    56      52.117  56.975  42.181  1.00  0.00           C  
ATOM    878  HB2 TYR    56      51.164  56.781  41.688  1.00  0.00           H  
ATOM    879  HB3 TYR    56      52.929  56.504  41.628  1.00  0.00           H  
ATOM    880  CG  TYR    56      52.020  56.282  43.615  1.00  0.00           C  
ATOM    881  CD1 TYR    56      50.836  55.618  43.963  1.00  0.00           C  
ATOM    882  HD1 TYR    56      50.067  55.623  43.205  1.00  0.00           H  
ATOM    883  CE1 TYR    56      50.777  54.975  45.226  1.00  0.00           C  
ATOM    884  HE1 TYR    56      49.832  54.599  45.587  1.00  0.00           H  
ATOM    885  CZ  TYR    56      51.904  54.908  46.111  1.00  0.00           C  
ATOM    886  OH  TYR    56      51.828  54.452  47.394  1.00  0.00           O  
ATOM    887  HH  TYR    56      50.910  54.584  47.642  1.00  0.00           H  
ATOM    888  CE2 TYR    56      53.097  55.495  45.600  1.00  0.00           C  
ATOM    889  HE2 TYR    56      53.984  55.508  46.215  1.00  0.00           H  
ATOM    890  CD2 TYR    56      53.135  56.192  44.401  1.00  0.00           C  
ATOM    891  HD2 TYR    56      54.074  56.677  44.179  1.00  0.00           H  
ATOM    892  C   TYR    56      52.871  58.897  40.887  1.00  0.00           C  
ATOM    893  O   TYR    56      54.065  58.997  40.655  1.00  0.00           O  
ATOM    894  N   LYS    57      51.895  59.146  40.020  1.00  0.00           N  
ATOM    895  H   LYS    57      50.955  58.918  40.308  1.00  0.00           H  
ATOM    896  CA  LYS    57      52.250  59.898  38.755  1.00  0.00           C  
ATOM    897  HA  LYS    57      52.860  59.298  38.080  1.00  0.00           H  
ATOM    898  CB  LYS    57      50.917  60.132  37.999  1.00  0.00           C  
ATOM    899  HB2 LYS    57      50.309  59.227  38.010  1.00  0.00           H  
ATOM    900  HB3 LYS    57      50.336  60.975  38.371  1.00  0.00           H  
ATOM    901  CG  LYS    57      51.307  60.521  36.527  1.00  0.00           C  
ATOM    902  HG2 LYS    57      51.731  61.524  36.564  1.00  0.00           H  
ATOM    903  HG3 LYS    57      52.033  59.794  36.163  1.00  0.00           H  
ATOM    904  CD  LYS    57      50.116  60.431  35.599  1.00  0.00           C  
ATOM    905  HD2 LYS    57      49.567  59.498  35.470  1.00  0.00           H  
ATOM    906  HD3 LYS    57      49.536  61.232  36.057  1.00  0.00           H  
ATOM    907  CE  LYS    57      50.460  61.016  34.198  1.00  0.00           C  
ATOM    908  HE2 LYS    57      49.565  61.471  33.773  1.00  0.00           H  
ATOM    909  HE3 LYS    57      51.105  61.837  34.512  1.00  0.00           H  
ATOM    910  NZ  LYS    57      51.205  60.136  33.277  1.00  0.00           N  
ATOM    911  HZ1 LYS    57      51.778  59.559  33.876  1.00  0.00           H  
ATOM    912  HZ2 LYS    57      50.482  59.635  32.782  1.00  0.00           H  
ATOM    913  HZ3 LYS    57      51.737  60.772  32.701  1.00  0.00           H  
ATOM    914  C   LYS    57      52.931  61.191  38.990  1.00  0.00           C  
ATOM    915  O   LYS    57      53.809  61.582  38.250  1.00  0.00           O  
ATOM    916  N   ILE    58      52.404  62.099  39.860  1.00  0.00           N  
ATOM    917  H   ILE    58      51.617  61.933  40.471  1.00  0.00           H  
ATOM    918  CA  ILE    58      53.089  63.323  40.178  1.00  0.00           C  
ATOM    919  HA  ILE    58      53.452  63.869  39.308  1.00  0.00           H  
ATOM    920  CB  ILE    58      52.064  64.209  40.927  1.00  0.00           C  
ATOM    921  HB  ILE    58      51.720  63.529  41.706  1.00  0.00           H  
ATOM    922  CG2 ILE    58      52.656  65.425  41.685  1.00  0.00           C  
ATOM    923 HG21 ILE    58      53.144  66.110  40.992  1.00  0.00           H  
ATOM    924 HG22 ILE    58      51.902  65.954  42.267  1.00  0.00           H  
ATOM    925 HG23 ILE    58      53.403  65.094  42.406  1.00  0.00           H  
ATOM    926  CG1 ILE    58      50.823  64.610  40.111  1.00  0.00           C  
ATOM    927 HG12 ILE    58      51.255  65.301  39.387  1.00  0.00           H  
ATOM    928 HG13 ILE    58      50.383  63.812  39.514  1.00  0.00           H  
ATOM    929  CD1 ILE    58      49.733  65.295  40.883  1.00  0.00           C  
ATOM    930 HD11 ILE    58      48.900  65.418  40.191  1.00  0.00           H  
ATOM    931 HD12 ILE    58      49.493  64.607  41.694  1.00  0.00           H  
ATOM    932 HD13 ILE    58      50.074  66.305  41.109  1.00  0.00           H  
ATOM    933  C   ILE    58      54.375  63.193  41.011  1.00  0.00           C  
ATOM    934  O   ILE    58      55.178  64.113  40.868  1.00  0.00           O  
ATOM    935  N   LEU    59      54.622  62.135  41.813  1.00  0.00           N  
ATOM    936  H   LEU    59      53.855  61.478  41.832  1.00  0.00           H  
ATOM    937  CA  LEU    59      55.919  61.957  42.529  1.00  0.00           C  
ATOM    938  HA  LEU    59      56.270  62.903  42.941  1.00  0.00           H  
ATOM    939  CB  LEU    59      55.643  61.208  43.850  1.00  0.00           C  
ATOM    940  HB2 LEU    59      55.114  60.293  43.584  1.00  0.00           H  
ATOM    941  HB3 LEU    59      56.589  60.935  44.318  1.00  0.00           H  
ATOM    942  CG  LEU    59      54.836  61.850  44.972  1.00  0.00           C  
ATOM    943  HG  LEU    59      53.910  62.199  44.516  1.00  0.00           H  
ATOM    944  CD1 LEU    59      54.595  60.764  46.037  1.00  0.00           C  
ATOM    945 HD11 LEU    59      55.433  60.587  46.711  1.00  0.00           H  
ATOM    946 HD12 LEU    59      53.811  61.053  46.737  1.00  0.00           H  
ATOM    947 HD13 LEU    59      54.147  59.856  45.633  1.00  0.00           H  
ATOM    948  CD2 LEU    59      55.495  63.070  45.603  1.00  0.00           C  
ATOM    949 HD21 LEU    59      55.396  63.901  44.904  1.00  0.00           H  
ATOM    950 HD22 LEU    59      54.820  63.393  46.396  1.00  0.00           H  
ATOM    951 HD23 LEU    59      56.506  62.873  45.958  1.00  0.00           H  
ATOM    952  C   LEU    59      56.958  61.216  41.730  1.00  0.00           C  
ATOM    953  O   LEU    59      58.098  61.106  42.126  1.00  0.00           O  
ATOM    954  N   GLN    60      56.540  60.797  40.540  1.00  0.00           N  
ATOM    955  H   GLN    60      55.593  60.758  40.192  1.00  0.00           H  
ATOM    956  CA  GLN    60      57.365  60.081  39.582  1.00  0.00           C  
ATOM    957  HA  GLN    60      57.643  59.131  40.040  1.00  0.00           H  
ATOM    958  CB  GLN    60      56.619  59.802  38.249  1.00  0.00           C  
ATOM    959  HB2 GLN    60      55.606  59.510  38.526  1.00  0.00           H  
ATOM    960  HB3 GLN    60      56.540  60.756  37.728  1.00  0.00           H  
ATOM    961  CG  GLN    60      57.201  58.720  37.360  1.00  0.00           C  
ATOM    962  HG2 GLN    60      57.916  59.091  36.626  1.00  0.00           H  
ATOM    963  HG3 GLN    60      57.653  58.022  38.066  1.00  0.00           H  
ATOM    964  CD  GLN    60      56.122  57.882  36.618  1.00  0.00           C  
ATOM    965  OE1 GLN    60      54.942  58.247  36.430  1.00  0.00           O  
ATOM    966  NE2 GLN    60      56.304  56.616  36.354  1.00  0.00           N  
ATOM    967 HE21 GLN    60      55.491  56.084  36.078  1.00  0.00           H  
ATOM    968 HE22 GLN    60      57.137  56.064  36.502  1.00  0.00           H  
ATOM    969  C   GLN    60      58.732  60.809  39.296  1.00  0.00           C  
ATOM    970  O   GLN    60      58.745  62.049  39.103  1.00  0.00           O  
ATOM    971  N   GLY    61      59.804  60.026  39.118  1.00  0.00           N  
ATOM    972  H   GLY    61      59.673  59.045  39.323  1.00  0.00           H  
ATOM    973  CA  GLY    61      61.182  60.410  38.991  1.00  0.00           C  
ATOM    974  HA2 GLY    61      61.709  59.681  38.376  1.00  0.00           H  
ATOM    975  HA3 GLY    61      61.294  61.407  38.564  1.00  0.00           H  
ATOM    976  C   GLY    61      61.981  60.294  40.266  1.00  0.00           C  
ATOM    977  O   GLY    61      63.174  60.258  40.165  1.00  0.00           O  
ATOM    978  N   GLY    62      61.341  60.214  41.446  1.00  0.00           N  
ATOM    979  H   GLY    62      60.367  59.948  41.484  1.00  0.00           H  
ATOM    980  CA  GLY    62      62.045  60.198  42.699  1.00  0.00           C  
ATOM    981  HA2 GLY    62      62.696  61.057  42.861  1.00  0.00           H  
ATOM    982  HA3 GLY    62      61.251  60.122  43.442  1.00  0.00           H  
ATOM    983  C   GLY    62      62.899  58.905  42.936  1.00  0.00           C  
ATOM    984  O   GLY    62      62.594  57.836  42.382  1.00  0.00           O  
ATOM    985  N   VAL    63      63.906  59.036  43.765  1.00  0.00           N  
ATOM    986  H   VAL    63      64.152  59.940  44.143  1.00  0.00           H  
ATOM    987  CA  VAL    63      64.513  57.849  44.397  1.00  0.00           C  
ATOM    988  HA  VAL    63      64.688  57.100  43.624  1.00  0.00           H  
ATOM    989  CB  VAL    63      65.842  58.223  44.994  1.00  0.00           C  
ATOM    990  HB  VAL    63      65.646  58.902  45.824  1.00  0.00           H  
ATOM    991  CG1 VAL    63      66.558  56.983  45.631  1.00  0.00           C  
ATOM    992 HG11 VAL    63      66.443  56.191  44.891  1.00  0.00           H  
ATOM    993 HG12 VAL    63      67.636  57.137  45.685  1.00  0.00           H  
ATOM    994 HG13 VAL    63      66.056  56.672  46.548  1.00  0.00           H  
ATOM    995  CG2 VAL    63      66.705  58.890  43.953  1.00  0.00           C  
ATOM    996 HG21 VAL    63      66.266  59.779  43.498  1.00  0.00           H  
ATOM    997 HG22 VAL    63      67.704  59.155  44.299  1.00  0.00           H  
ATOM    998 HG23 VAL    63      66.932  58.242  43.107  1.00  0.00           H  
ATOM    999  C   VAL    63      63.591  57.260  45.504  1.00  0.00           C  
ATOM   1000  O   VAL    63      62.945  57.915  46.266  1.00  0.00           O  
ATOM   1001  N   GLY    64      63.493  55.891  45.487  1.00  0.00           N  
ATOM   1002  H   GLY    64      63.900  55.412  44.696  1.00  0.00           H  
ATOM   1003  CA  GLY    64      62.543  55.083  46.277  1.00  0.00           C  
ATOM   1004  HA2 GLY    64      62.754  54.031  46.084  1.00  0.00           H  
ATOM   1005  HA3 GLY    64      62.772  55.301  47.320  1.00  0.00           H  
ATOM   1006  C   GLY    64      61.060  55.324  46.017  1.00  0.00           C  
ATOM   1007  O   GLY    64      60.213  54.949  46.839  1.00  0.00           O  
ATOM   1008  N   ILE    65      60.727  55.877  44.830  1.00  0.00           N  
ATOM   1009  H   ILE    65      61.424  55.911  44.099  1.00  0.00           H  
ATOM   1010  CA  ILE    65      59.352  56.132  44.353  1.00  0.00           C  
ATOM   1011  HA  ILE    65      58.676  55.906  45.177  1.00  0.00           H  
ATOM   1012  CB  ILE    65      59.141  57.647  44.053  1.00  0.00           C  
ATOM   1013  HB  ILE    65      59.824  57.969  43.267  1.00  0.00           H  
ATOM   1014  CG2 ILE    65      57.763  57.776  43.303  1.00  0.00           C  
ATOM   1015 HG21 ILE    65      57.530  58.835  43.194  1.00  0.00           H  
ATOM   1016 HG22 ILE    65      57.898  57.340  42.314  1.00  0.00           H  
ATOM   1017 HG23 ILE    65      56.915  57.298  43.794  1.00  0.00           H  
ATOM   1018  CG1 ILE    65      59.149  58.545  45.285  1.00  0.00           C  
ATOM   1019 HG12 ILE    65      60.079  58.319  45.807  1.00  0.00           H  
ATOM   1020 HG13 ILE    65      59.144  59.592  44.981  1.00  0.00           H  
ATOM   1021  CD1 ILE    65      58.039  58.241  46.289  1.00  0.00           C  
ATOM   1022 HD11 ILE    65      58.181  59.020  47.038  1.00  0.00           H  
ATOM   1023 HD12 ILE    65      57.032  58.269  45.872  1.00  0.00           H  
ATOM   1024 HD13 ILE    65      58.339  57.263  46.663  1.00  0.00           H  
ATOM   1025  C   ILE    65      59.036  55.204  43.208  1.00  0.00           C  
ATOM   1026  O   ILE    65      59.811  55.107  42.202  1.00  0.00           O  
ATOM   1027  N   PRO    66      58.026  54.280  43.235  1.00  0.00           N  
ATOM   1028  CD  PRO    66      56.897  54.234  44.175  1.00  0.00           C  
ATOM   1029  HD2 PRO    66      56.407  55.207  44.140  1.00  0.00           H  
ATOM   1030  HD3 PRO    66      57.241  54.193  45.208  1.00  0.00           H  
ATOM   1031  CG  PRO    66      55.985  53.048  43.796  1.00  0.00           C  
ATOM   1032  HG2 PRO    66      55.118  53.434  43.259  1.00  0.00           H  
ATOM   1033  HG3 PRO    66      55.642  52.627  44.742  1.00  0.00           H  
ATOM   1034  CB  PRO    66      56.962  52.159  43.002  1.00  0.00           C  
ATOM   1035  HB2 PRO    66      56.408  51.602  42.247  1.00  0.00           H  
ATOM   1036  HB3 PRO    66      57.655  51.632  43.658  1.00  0.00           H  
ATOM   1037  CA  PRO    66      57.791  53.229  42.247  1.00  0.00           C  
ATOM   1038  HA  PRO    66      58.704  52.731  41.920  1.00  0.00           H  
ATOM   1039  C   PRO    66      57.074  53.798  41.029  1.00  0.00           C  
ATOM   1040  O   PRO    66      56.825  55.017  41.003  1.00  0.00           O  
ATOM   1041  N   HIE    67      56.850  52.968  39.995  1.00  0.00           N  
ATOM   1042  H   HIE    67      56.961  51.967  40.070  1.00  0.00           H  
ATOM   1043  CA  HIE    67      56.254  53.355  38.760  1.00  0.00           C  
ATOM   1044  HA  HIE    67      56.055  54.426  38.714  1.00  0.00           H  
ATOM   1045  CB  HIE    67      57.195  52.934  37.600  1.00  0.00           C  
ATOM   1046  HB2 HIE    67      57.344  51.861  37.717  1.00  0.00           H  
ATOM   1047  HB3 HIE    67      56.721  53.033  36.623  1.00  0.00           H  
ATOM   1048  CG  HIE    67      58.516  53.639  37.664  1.00  0.00           C  
ATOM   1049  ND1 HIE    67      58.798  54.899  37.045  1.00  0.00           N  
ATOM   1050  CE1 HIE    67      60.084  55.127  37.249  1.00  0.00           C  
ATOM   1051  HE1 HIE    67      60.588  56.054  37.019  1.00  0.00           H  
ATOM   1052  NE2 HIE    67      60.646  54.119  37.987  1.00  0.00           N  
ATOM   1053  HE2 HIE    67      61.562  54.164  38.411  1.00  0.00           H  
ATOM   1054  CD2 HIE    67      59.674  53.223  38.260  1.00  0.00           C  
ATOM   1055  HD2 HIE    67      59.919  52.308  38.780  1.00  0.00           H  
ATOM   1056  C   HIE    67      54.915  52.642  38.709  1.00  0.00           C  
ATOM   1057  O   HIE    67      55.025  51.498  39.100  1.00  0.00           O  
ATOM   1058  N   ILE    68      53.831  53.182  38.257  1.00  0.00           N  
ATOM   1059  H   ILE    68      53.890  54.184  38.149  1.00  0.00           H  
ATOM   1060  CA  ILE    68      52.561  52.496  37.935  1.00  0.00           C  
ATOM   1061  HA  ILE    68      52.366  51.666  38.614  1.00  0.00           H  
ATOM   1062  CB  ILE    68      51.481  53.586  38.091  1.00  0.00           C  
ATOM   1063  HB  ILE    68      51.620  54.380  37.357  1.00  0.00           H  
ATOM   1064  CG2 ILE    68      50.104  53.008  37.722  1.00  0.00           C  
ATOM   1065 HG21 ILE    68      49.824  52.171  38.361  1.00  0.00           H  
ATOM   1066 HG22 ILE    68      49.407  53.825  37.907  1.00  0.00           H  
ATOM   1067 HG23 ILE    68      50.063  52.797  36.653  1.00  0.00           H  
ATOM   1068  CG1 ILE    68      51.429  54.296  39.485  1.00  0.00           C  
ATOM   1069 HG12 ILE    68      52.259  54.999  39.557  1.00  0.00           H  
ATOM   1070 HG13 ILE    68      50.554  54.937  39.592  1.00  0.00           H  
ATOM   1071  CD1 ILE    68      51.676  53.402  40.749  1.00  0.00           C  
ATOM   1072 HD11 ILE    68      52.740  53.200  40.873  1.00  0.00           H  
ATOM   1073 HD12 ILE    68      51.405  53.899  41.681  1.00  0.00           H  
ATOM   1074 HD13 ILE    68      51.261  52.395  40.713  1.00  0.00           H  
ATOM   1075  C   ILE    68      52.644  51.849  36.537  1.00  0.00           C  
ATOM   1076  O   ILE    68      53.243  52.379  35.591  1.00  0.00           O  
ATOM   1077  N   ARG    69      52.066  50.650  36.462  1.00  0.00           N  
ATOM   1078  H   ARG    69      51.655  50.231  37.284  1.00  0.00           H  
ATOM   1079  CA  ARG    69      52.011  49.914  35.155  1.00  0.00           C  
ATOM   1080  HA  ARG    69      52.653  50.406  34.424  1.00  0.00           H  
ATOM   1081  CB  ARG    69      52.331  48.446  35.332  1.00  0.00           C  
ATOM   1082  HB2 ARG    69      51.597  48.019  36.016  1.00  0.00           H  
ATOM   1083  HB3 ARG    69      52.217  47.990  34.348  1.00  0.00           H  
ATOM   1084  CG  ARG    69      53.672  47.972  35.851  1.00  0.00           C  
ATOM   1085  HG2 ARG    69      53.883  48.415  36.824  1.00  0.00           H  
ATOM   1086  HG3 ARG    69      53.510  46.947  36.186  1.00  0.00           H  
ATOM   1087  CD  ARG    69      54.813  48.226  34.861  1.00  0.00           C  
ATOM   1088  HD2 ARG    69      54.703  47.575  33.994  1.00  0.00           H  
ATOM   1089  HD3 ARG    69      54.764  49.278  34.581  1.00  0.00           H  
ATOM   1090  NE  ARG    69      56.074  47.740  35.396  1.00  0.00           N  
ATOM   1091  HE  ARG    69      56.104  46.730  35.402  1.00  0.00           H  
ATOM   1092  CZ  ARG    69      57.270  48.280  35.434  1.00  0.00           C  
ATOM   1093  NH1 ARG    69      57.396  49.609  35.332  1.00  0.00           N  
ATOM   1094 HH11 ARG    69      56.557  50.149  35.178  1.00  0.00           H  
ATOM   1095 HH12 ARG    69      58.314  50.030  35.299  1.00  0.00           H  
ATOM   1096  NH2 ARG    69      58.292  47.460  35.648  1.00  0.00           N  
ATOM   1097 HH21 ARG    69      58.121  46.465  35.639  1.00  0.00           H  
ATOM   1098 HH22 ARG    69      59.202  47.854  35.839  1.00  0.00           H  
ATOM   1099  C   ARG    69      50.612  49.976  34.569  1.00  0.00           C  
ATOM   1100  O   ARG    69      50.497  50.053  33.345  1.00  0.00           O  
ATOM   1101  N   TRP    70      49.526  50.041  35.393  1.00  0.00           N  
ATOM   1102  H   TRP    70      49.726  49.963  36.380  1.00  0.00           H  
ATOM   1103  CA  TRP    70      48.108  50.309  34.996  1.00  0.00           C  
ATOM   1104  HA  TRP    70      48.163  51.112  34.260  1.00  0.00           H  
ATOM   1105  CB  TRP    70      47.488  49.026  34.411  1.00  0.00           C  
ATOM   1106  HB2 TRP    70      48.125  48.602  33.634  1.00  0.00           H  
ATOM   1107  HB3 TRP    70      47.411  48.188  35.103  1.00  0.00           H  
ATOM   1108  CG  TRP    70      46.129  49.096  33.903  1.00  0.00           C  
ATOM   1109  CD1 TRP    70      45.769  49.532  32.691  1.00  0.00           C  
ATOM   1110  HD1 TRP    70      46.464  49.868  31.935  1.00  0.00           H  
ATOM   1111  NE1 TRP    70      44.419  49.383  32.526  1.00  0.00           N  
ATOM   1112  HE1 TRP    70      43.884  49.389  31.669  1.00  0.00           H  
ATOM   1113  CE2 TRP    70      43.839  48.970  33.762  1.00  0.00           C  
ATOM   1114  CZ2 TRP    70      42.510  48.657  34.149  1.00  0.00           C  
ATOM   1115  HZ2 TRP    70      41.711  48.923  33.473  1.00  0.00           H  
ATOM   1116  CH2 TRP    70      42.265  48.088  35.409  1.00  0.00           C  
ATOM   1117  HH2 TRP    70      41.255  47.785  35.640  1.00  0.00           H  
ATOM   1118  CZ3 TRP    70      43.361  47.920  36.304  1.00  0.00           C  
ATOM   1119  HZ3 TRP    70      43.112  47.568  37.294  1.00  0.00           H  
ATOM   1120  CE3 TRP    70      44.637  48.305  35.969  1.00  0.00           C  
ATOM   1121  HE3 TRP    70      45.431  48.240  36.699  1.00  0.00           H  
ATOM   1122  CD2 TRP    70      44.896  48.779  34.635  1.00  0.00           C  
ATOM   1123  C   TRP    70      47.279  50.820  36.202  1.00  0.00           C  
ATOM   1124  O   TRP    70      47.662  50.527  37.342  1.00  0.00           O  
ATOM   1125  N   TYR    71      46.121  51.486  35.918  1.00  0.00           N  
ATOM   1126  H   TYR    71      45.925  51.608  34.935  1.00  0.00           H  
ATOM   1127  CA  TYR    71      45.125  51.835  36.882  1.00  0.00           C  
ATOM   1128  HA  TYR    71      45.089  51.121  37.704  1.00  0.00           H  
ATOM   1129  CB  TYR    71      45.394  53.217  37.542  1.00  0.00           C  
ATOM   1130  HB2 TYR    71      46.354  53.137  38.053  1.00  0.00           H  
ATOM   1131  HB3 TYR    71      45.387  53.979  36.763  1.00  0.00           H  
ATOM   1132  CG  TYR    71      44.315  53.756  38.443  1.00  0.00           C  
ATOM   1133  CD1 TYR    71      44.191  53.289  39.766  1.00  0.00           C  
ATOM   1134  HD1 TYR    71      44.980  52.623  40.084  1.00  0.00           H  
ATOM   1135  CE1 TYR    71      43.048  53.600  40.540  1.00  0.00           C  
ATOM   1136  HE1 TYR    71      42.847  53.287  41.554  1.00  0.00           H  
ATOM   1137  CZ  TYR    71      42.051  54.337  39.970  1.00  0.00           C  
ATOM   1138  OH  TYR    71      40.925  54.567  40.670  1.00  0.00           O  
ATOM   1139  HH  TYR    71      40.237  54.333  40.042  1.00  0.00           H  
ATOM   1140  CE2 TYR    71      42.139  54.850  38.640  1.00  0.00           C  
ATOM   1141  HE2 TYR    71      41.238  55.279  38.227  1.00  0.00           H  
ATOM   1142  CD2 TYR    71      43.308  54.578  37.859  1.00  0.00           C  
ATOM   1143  HD2 TYR    71      43.354  54.949  36.846  1.00  0.00           H  
ATOM   1144  C   TYR    71      43.699  51.653  36.321  1.00  0.00           C  
ATOM   1145  O   TYR    71      43.538  51.999  35.145  1.00  0.00           O  
ATOM   1146  N   GLY    72      42.678  51.276  37.078  1.00  0.00           N  
ATOM   1147  H   GLY    72      42.894  51.025  38.033  1.00  0.00           H  
ATOM   1148  CA  GLY    72      41.267  51.001  36.623  1.00  0.00           C  
ATOM   1149  HA2 GLY    72      40.881  51.940  36.226  1.00  0.00           H  
ATOM   1150  HA3 GLY    72      41.308  50.292  35.796  1.00  0.00           H  
ATOM   1151  C   GLY    72      40.456  50.438  37.769  1.00  0.00           C  
ATOM   1152  O   GLY    72      40.615  50.769  38.972  1.00  0.00           O  
ATOM   1153  N   GLN    73      39.684  49.428  37.407  1.00  0.00           N  
ATOM   1154  H   GLN    73      39.705  49.093  36.455  1.00  0.00           H  
ATOM   1155  CA  GLN    73      38.729  48.717  38.222  1.00  0.00           C  
ATOM   1156  HA  GLN    73      38.868  48.780  39.302  1.00  0.00           H  
ATOM   1157  CB  GLN    73      37.348  49.352  38.025  1.00  0.00           C  
ATOM   1158  HB2 GLN    73      36.891  49.157  37.054  1.00  0.00           H  
ATOM   1159  HB3 GLN    73      36.667  48.917  38.756  1.00  0.00           H  
ATOM   1160  CG  GLN    73      37.286  50.842  38.227  1.00  0.00           C  
ATOM   1161  HG2 GLN    73      37.893  51.073  39.104  1.00  0.00           H  
ATOM   1162  HG3 GLN    73      37.764  51.347  37.388  1.00  0.00           H  
ATOM   1163  CD  GLN    73      35.859  51.340  38.495  1.00  0.00           C  
ATOM   1164  OE1 GLN    73      34.910  51.001  37.769  1.00  0.00           O  
ATOM   1165  NE2 GLN    73      35.753  52.384  39.345  1.00  0.00           N  
ATOM   1166 HE21 GLN    73      34.807  52.718  39.456  1.00  0.00           H  
ATOM   1167 HE22 GLN    73      36.536  52.642  39.930  1.00  0.00           H  
ATOM   1168  C   GLN    73      38.790  47.222  37.822  1.00  0.00           C  
ATOM   1169  O   GLN    73      38.953  46.818  36.636  1.00  0.00           O  
ATOM   1170  N   GLU    74      38.582  46.315  38.800  1.00  0.00           N  
ATOM   1171  H   GLU    74      38.484  46.601  39.764  1.00  0.00           H  
ATOM   1172  CA  GLU    74      38.404  44.871  38.456  1.00  0.00           C  
ATOM   1173  HA  GLU    74      38.036  44.782  37.434  1.00  0.00           H  
ATOM   1174  CB  GLU    74      39.774  44.264  38.563  1.00  0.00           C  
ATOM   1175  HB2 GLU    74      40.496  44.724  37.888  1.00  0.00           H  
ATOM   1176  HB3 GLU    74      40.138  44.365  39.585  1.00  0.00           H  
ATOM   1177  CG  GLU    74      39.717  42.792  38.234  1.00  0.00           C  
ATOM   1178  HG2 GLU    74      40.695  42.322  38.337  1.00  0.00           H  
ATOM   1179  HG3 GLU    74      39.217  42.155  38.963  1.00  0.00           H  
ATOM   1180  CD  GLU    74      39.109  42.566  36.798  1.00  0.00           C  
ATOM   1181  OE1 GLU    74      37.984  42.069  36.650  1.00  0.00           O  
ATOM   1182  OE2 GLU    74      39.720  43.150  35.877  1.00  0.00           O  
ATOM   1183  C   GLU    74      37.525  44.137  39.515  1.00  0.00           C  
ATOM   1184  O   GLU    74      37.649  44.398  40.724  1.00  0.00           O  
ATOM   1185  N   LYS    75      36.684  43.219  39.012  1.00  0.00           N  
ATOM   1186  H   LYS    75      36.734  43.108  38.009  1.00  0.00           H  
ATOM   1187  CA  LYS    75      35.630  42.562  39.700  1.00  0.00           C  
ATOM   1188  HA  LYS    75      34.897  42.124  39.023  1.00  0.00           H  
ATOM   1189  CB  LYS    75      36.147  41.516  40.688  1.00  0.00           C  
ATOM   1190  HB2 LYS    75      36.822  41.906  41.450  1.00  0.00           H  
ATOM   1191  HB3 LYS    75      35.295  41.146  41.259  1.00  0.00           H  
ATOM   1192  CG  LYS    75      36.811  40.314  40.067  1.00  0.00           C  
ATOM   1193  HG2 LYS    75      36.216  39.793  39.317  1.00  0.00           H  
ATOM   1194  HG3 LYS    75      37.709  40.782  39.665  1.00  0.00           H  
ATOM   1195  CD  LYS    75      37.290  39.266  41.080  1.00  0.00           C  
ATOM   1196  HD2 LYS    75      37.879  38.500  40.576  1.00  0.00           H  
ATOM   1197  HD3 LYS    75      37.846  39.761  41.875  1.00  0.00           H  
ATOM   1198  CE  LYS    75      36.169  38.602  41.797  1.00  0.00           C  
ATOM   1199  HE2 LYS    75      36.498  38.081  42.697  1.00  0.00           H  
ATOM   1200  HE3 LYS    75      35.479  39.368  42.150  1.00  0.00           H  
ATOM   1201  NZ  LYS    75      35.572  37.548  40.980  1.00  0.00           N  
ATOM   1202  HZ1 LYS    75      36.258  36.821  40.836  1.00  0.00           H  
ATOM   1203  HZ2 LYS    75      34.669  37.298  41.358  1.00  0.00           H  
ATOM   1204  HZ3 LYS    75      35.311  37.923  40.079  1.00  0.00           H  
ATOM   1205  C   LYS    75      34.681  43.588  40.392  1.00  0.00           C  
ATOM   1206  O   LYS    75      33.781  44.033  39.767  1.00  0.00           O  
ATOM   1207  N   ASP    76      34.956  44.076  41.552  1.00  0.00           N  
ATOM   1208  H   ASP    76      35.800  43.678  41.938  1.00  0.00           H  
ATOM   1209  CA  ASP    76      34.247  45.068  42.285  1.00  0.00           C  
ATOM   1210  HA  ASP    76      33.820  45.773  41.571  1.00  0.00           H  
ATOM   1211  CB  ASP    76      33.079  44.526  43.145  1.00  0.00           C  
ATOM   1212  HB2 ASP    76      32.383  45.297  43.475  1.00  0.00           H  
ATOM   1213  HB3 ASP    76      32.590  43.790  42.508  1.00  0.00           H  
ATOM   1214  CG  ASP    76      33.405  43.589  44.316  1.00  0.00           C  
ATOM   1215  OD1 ASP    76      32.474  43.061  44.964  1.00  0.00           O  
ATOM   1216  OD2 ASP    76      34.619  43.425  44.527  1.00  0.00           O  
ATOM   1217  C   ASP    76      35.207  46.002  43.040  1.00  0.00           C  
ATOM   1218  O   ASP    76      34.707  46.907  43.695  1.00  0.00           O  
ATOM   1219  N   TYR    77      36.517  45.981  42.923  1.00  0.00           N  
ATOM   1220  H   TYR    77      36.827  45.226  42.327  1.00  0.00           H  
ATOM   1221  CA  TYR    77      37.447  47.066  43.352  1.00  0.00           C  
ATOM   1222  HA  TYR    77      36.928  47.538  44.186  1.00  0.00           H  
ATOM   1223  CB  TYR    77      38.647  46.382  43.980  1.00  0.00           C  
ATOM   1224  HB2 TYR    77      39.225  45.927  43.176  1.00  0.00           H  
ATOM   1225  HB3 TYR    77      39.320  47.176  44.301  1.00  0.00           H  
ATOM   1226  CG  TYR    77      38.455  45.304  45.128  1.00  0.00           C  
ATOM   1227  CD1 TYR    77      38.746  45.584  46.510  1.00  0.00           C  
ATOM   1228  HD1 TYR    77      38.922  46.596  46.845  1.00  0.00           H  
ATOM   1229  CE1 TYR    77      38.847  44.572  47.469  1.00  0.00           C  
ATOM   1230  HE1 TYR    77      39.230  44.761  48.461  1.00  0.00           H  
ATOM   1231  CZ  TYR    77      38.632  43.210  47.060  1.00  0.00           C  
ATOM   1232  OH  TYR    77      38.833  42.201  47.952  1.00  0.00           O  
ATOM   1233  HH  TYR    77      39.196  42.467  48.799  1.00  0.00           H  
ATOM   1234  CE2 TYR    77      38.224  42.938  45.692  1.00  0.00           C  
ATOM   1235  HE2 TYR    77      38.062  41.902  45.433  1.00  0.00           H  
ATOM   1236  CD2 TYR    77      38.252  43.937  44.698  1.00  0.00           C  
ATOM   1237  HD2 TYR    77      38.078  43.690  43.661  1.00  0.00           H  
ATOM   1238  C   TYR    77      37.711  48.070  42.260  1.00  0.00           C  
ATOM   1239  O   TYR    77      37.721  47.734  41.097  1.00  0.00           O  
ATOM   1240  N   ASN    78      38.121  49.309  42.656  1.00  0.00           N  
ATOM   1241  H   ASN    78      37.956  49.500  43.633  1.00  0.00           H  
ATOM   1242  CA  ASN    78      39.213  50.060  42.113  1.00  0.00           C  
ATOM   1243  HA  ASN    78      39.105  50.089  41.028  1.00  0.00           H  
ATOM   1244  CB  ASN    78      39.188  51.438  42.871  1.00  0.00           C  
ATOM   1245  HB2 ASN    78      39.400  51.231  43.920  1.00  0.00           H  
ATOM   1246  HB3 ASN    78      40.010  52.075  42.546  1.00  0.00           H  
ATOM   1247  CG  ASN    78      37.951  52.298  42.680  1.00  0.00           C  
ATOM   1248  OD1 ASN    78      37.283  52.233  41.665  1.00  0.00           O  
ATOM   1249  ND2 ASN    78      37.503  52.902  43.743  1.00  0.00           N  
ATOM   1250 HD21 ASN    78      36.664  53.462  43.803  1.00  0.00           H  
ATOM   1251 HD22 ASN    78      38.073  52.863  44.576  1.00  0.00           H  
ATOM   1252  C   ASN    78      40.543  49.344  42.368  1.00  0.00           C  
ATOM   1253  O   ASN    78      40.846  48.769  43.460  1.00  0.00           O  
ATOM   1254  N   VAL    79      41.477  49.599  41.424  1.00  0.00           N  
ATOM   1255  H   VAL    79      41.129  50.100  40.619  1.00  0.00           H  
ATOM   1256  CA  VAL    79      42.774  48.861  41.397  1.00  0.00           C  
ATOM   1257  HA  VAL    79      43.040  48.707  42.443  1.00  0.00           H  
ATOM   1258  CB  VAL    79      42.681  47.509  40.724  1.00  0.00           C  
ATOM   1259  HB  VAL    79      42.628  47.607  39.639  1.00  0.00           H  
ATOM   1260  CG1 VAL    79      43.936  46.629  40.974  1.00  0.00           C  
ATOM   1261 HG11 VAL    79      44.073  46.606  42.055  1.00  0.00           H  
ATOM   1262 HG12 VAL    79      43.826  45.630  40.552  1.00  0.00           H  
ATOM   1263 HG13 VAL    79      44.737  47.136  40.434  1.00  0.00           H  
ATOM   1264  CG2 VAL    79      41.453  46.667  41.175  1.00  0.00           C  
ATOM   1265 HG21 VAL    79      41.546  45.590  41.037  1.00  0.00           H  
ATOM   1266 HG22 VAL    79      41.531  46.710  42.262  1.00  0.00           H  
ATOM   1267 HG23 VAL    79      40.513  46.981  40.722  1.00  0.00           H  
ATOM   1268  C   VAL    79      43.895  49.723  40.821  1.00  0.00           C  
ATOM   1269  O   VAL    79      43.688  50.323  39.780  1.00  0.00           O  
ATOM   1270  N   LEU    80      45.074  49.579  41.473  1.00  0.00           N  
ATOM   1271  H   LEU    80      45.110  48.902  42.222  1.00  0.00           H  
ATOM   1272  CA  LEU    80      46.389  50.092  41.040  1.00  0.00           C  
ATOM   1273  HA  LEU    80      46.170  50.625  40.115  1.00  0.00           H  
ATOM   1274  CB  LEU    80      46.814  51.110  42.104  1.00  0.00           C  
ATOM   1275  HB2 LEU    80      46.066  51.896  42.204  1.00  0.00           H  
ATOM   1276  HB3 LEU    80      46.848  50.667  43.099  1.00  0.00           H  
ATOM   1277  CG  LEU    80      48.163  51.767  41.790  1.00  0.00           C  
ATOM   1278  HG  LEU    80      48.959  51.052  41.582  1.00  0.00           H  
ATOM   1279  CD1 LEU    80      48.051  52.727  40.570  1.00  0.00           C  
ATOM   1280 HD11 LEU    80      47.223  53.418  40.730  1.00  0.00           H  
ATOM   1281 HD12 LEU    80      48.912  53.396  40.587  1.00  0.00           H  
ATOM   1282 HD13 LEU    80      47.977  52.204  39.617  1.00  0.00           H  
ATOM   1283  CD2 LEU    80      48.575  52.582  43.056  1.00  0.00           C  
ATOM   1284 HD21 LEU    80      47.839  53.382  43.134  1.00  0.00           H  
ATOM   1285 HD22 LEU    80      48.702  51.961  43.942  1.00  0.00           H  
ATOM   1286 HD23 LEU    80      49.456  53.170  42.797  1.00  0.00           H  
ATOM   1287  C   LEU    80      47.419  48.988  40.873  1.00  0.00           C  
ATOM   1288  O   LEU    80      47.493  48.103  41.737  1.00  0.00           O  
ATOM   1289  N   VAL    81      48.254  49.115  39.792  1.00  0.00           N  
ATOM   1290  H   VAL    81      48.152  49.897  39.160  1.00  0.00           H  
ATOM   1291  CA  VAL    81      49.281  48.093  39.471  1.00  0.00           C  
ATOM   1292  HA  VAL    81      49.393  47.418  40.319  1.00  0.00           H  
ATOM   1293  CB  VAL    81      48.844  47.284  38.237  1.00  0.00           C  
ATOM   1294  HB  VAL    81      48.650  47.926  37.378  1.00  0.00           H  
ATOM   1295  CG1 VAL    81      49.879  46.227  37.858  1.00  0.00           C  
ATOM   1296 HG11 VAL    81      50.888  46.640  37.845  1.00  0.00           H  
ATOM   1297 HG12 VAL    81      49.859  45.483  38.654  1.00  0.00           H  
ATOM   1298 HG13 VAL    81      49.649  45.806  36.880  1.00  0.00           H  
ATOM   1299  CG2 VAL    81      47.453  46.608  38.525  1.00  0.00           C  
ATOM   1300 HG21 VAL    81      46.664  47.323  38.758  1.00  0.00           H  
ATOM   1301 HG22 VAL    81      47.179  46.115  37.592  1.00  0.00           H  
ATOM   1302 HG23 VAL    81      47.550  45.844  39.295  1.00  0.00           H  
ATOM   1303  C   VAL    81      50.611  48.686  39.297  1.00  0.00           C  
ATOM   1304  O   VAL    81      50.719  49.798  38.777  1.00  0.00           O  
ATOM   1305  N   MET    82      51.727  48.159  39.737  1.00  0.00           N  
ATOM   1306  H   MET    82      51.517  47.245  40.112  1.00  0.00           H  
ATOM   1307  CA  MET    82      53.030  48.832  40.113  1.00  0.00           C  
ATOM   1308  HA  MET    82      53.146  49.737  39.515  1.00  0.00           H  
ATOM   1309  CB  MET    82      52.975  49.158  41.637  1.00  0.00           C  
ATOM   1310  HB2 MET    82      51.956  49.536  41.714  1.00  0.00           H  
ATOM   1311  HB3 MET    82      53.052  48.208  42.166  1.00  0.00           H  
ATOM   1312  CG  MET    82      53.987  50.100  42.168  1.00  0.00           C  
ATOM   1313  HG2 MET    82      54.981  49.869  41.783  1.00  0.00           H  
ATOM   1314  HG3 MET    82      53.705  51.107  41.862  1.00  0.00           H  
ATOM   1315  SD  MET    82      53.884  50.144  43.981  1.00  0.00           S  
ATOM   1316  CE  MET    82      52.361  51.019  44.169  1.00  0.00           C  
ATOM   1317  HE1 MET    82      51.464  50.512  43.814  1.00  0.00           H  
ATOM   1318  HE2 MET    82      52.349  51.194  45.245  1.00  0.00           H  
ATOM   1319  HE3 MET    82      52.490  52.022  43.761  1.00  0.00           H  
ATOM   1320  C   MET    82      54.301  48.014  39.781  1.00  0.00           C  
ATOM   1321  O   MET    82      54.342  46.836  39.982  1.00  0.00           O  
ATOM   1322  N   ASP    83      55.337  48.677  39.372  1.00  0.00           N  
ATOM   1323  H   ASP    83      55.192  49.660  39.193  1.00  0.00           H  
ATOM   1324  CA  ASP    83      56.738  48.212  39.327  1.00  0.00           C  
ATOM   1325  HA  ASP    83      56.831  47.455  38.548  1.00  0.00           H  
ATOM   1326  CB  ASP    83      57.728  49.313  38.957  1.00  0.00           C  
ATOM   1327  HB2 ASP    83      57.419  49.636  37.963  1.00  0.00           H  
ATOM   1328  HB3 ASP    83      57.598  50.165  39.623  1.00  0.00           H  
ATOM   1329  CG  ASP    83      59.190  48.867  38.960  1.00  0.00           C  
ATOM   1330  OD1 ASP    83      60.045  49.801  39.177  1.00  0.00           O  
ATOM   1331  OD2 ASP    83      59.596  47.700  38.707  1.00  0.00           O  
ATOM   1332  C   ASP    83      57.039  47.455  40.684  1.00  0.00           C  
ATOM   1333  O   ASP    83      56.663  47.893  41.764  1.00  0.00           O  
ATOM   1334  N   LEU    84      57.754  46.309  40.637  1.00  0.00           N  
ATOM   1335  H   LEU    84      58.112  45.982  39.751  1.00  0.00           H  
ATOM   1336  CA  LEU    84      57.888  45.351  41.799  1.00  0.00           C  
ATOM   1337  HA  LEU    84      56.935  44.950  42.146  1.00  0.00           H  
ATOM   1338  CB  LEU    84      58.638  44.131  41.316  1.00  0.00           C  
ATOM   1339  HB2 LEU    84      58.020  43.730  40.513  1.00  0.00           H  
ATOM   1340  HB3 LEU    84      59.606  44.402  40.894  1.00  0.00           H  
ATOM   1341  CG  LEU    84      58.814  42.978  42.348  1.00  0.00           C  
ATOM   1342  HG  LEU    84      59.510  43.163  43.166  1.00  0.00           H  
ATOM   1343  CD1 LEU    84      57.397  42.476  42.896  1.00  0.00           C  
ATOM   1344 HD11 LEU    84      57.552  41.621  43.555  1.00  0.00           H  
ATOM   1345 HD12 LEU    84      56.875  43.208  43.512  1.00  0.00           H  
ATOM   1346 HD13 LEU    84      56.644  42.257  42.138  1.00  0.00           H  
ATOM   1347  CD2 LEU    84      59.445  41.761  41.589  1.00  0.00           C  
ATOM   1348 HD21 LEU    84      60.355  41.986  41.033  1.00  0.00           H  
ATOM   1349 HD22 LEU    84      59.714  41.119  42.428  1.00  0.00           H  
ATOM   1350 HD23 LEU    84      58.755  41.307  40.878  1.00  0.00           H  
ATOM   1351  C   LEU    84      58.501  46.023  43.037  1.00  0.00           C  
ATOM   1352  O   LEU    84      59.599  46.587  42.940  1.00  0.00           O  
ATOM   1353  N   LEU    85      57.871  45.810  44.207  1.00  0.00           N  
ATOM   1354  H   LEU    85      57.081  45.185  44.287  1.00  0.00           H  
ATOM   1355  CA  LEU    85      58.339  46.310  45.466  1.00  0.00           C  
ATOM   1356  HA  LEU    85      58.886  47.220  45.221  1.00  0.00           H  
ATOM   1357  CB  LEU    85      57.068  46.657  46.355  1.00  0.00           C  
ATOM   1358  HB2 LEU    85      56.366  45.847  46.155  1.00  0.00           H  
ATOM   1359  HB3 LEU    85      57.313  46.590  47.415  1.00  0.00           H  
ATOM   1360  CG  LEU    85      56.509  48.023  45.969  1.00  0.00           C  
ATOM   1361  HG  LEU    85      56.288  48.040  44.902  1.00  0.00           H  
ATOM   1362  CD1 LEU    85      55.125  48.324  46.653  1.00  0.00           C  
ATOM   1363 HD11 LEU    85      54.330  47.787  46.135  1.00  0.00           H  
ATOM   1364 HD12 LEU    85      55.189  48.005  47.694  1.00  0.00           H  
ATOM   1365 HD13 LEU    85      54.843  49.370  46.533  1.00  0.00           H  
ATOM   1366  CD2 LEU    85      57.358  49.190  46.315  1.00  0.00           C  
ATOM   1367 HD21 LEU    85      57.526  49.287  47.387  1.00  0.00           H  
ATOM   1368 HD22 LEU    85      58.298  49.215  45.765  1.00  0.00           H  
ATOM   1369 HD23 LEU    85      56.922  50.116  45.939  1.00  0.00           H  
ATOM   1370  C   LEU    85      59.325  45.324  46.166  1.00  0.00           C  
ATOM   1371  O   LEU    85      59.210  44.128  45.886  1.00  0.00           O  
ATOM   1372  N   GLY    86      60.178  45.844  46.993  1.00  0.00           N  
ATOM   1373  H   GLY    86      60.049  46.725  47.469  1.00  0.00           H  
ATOM   1374  CA  GLY    86      61.242  45.002  47.692  1.00  0.00           C  
ATOM   1375  HA2 GLY    86      61.388  44.054  47.174  1.00  0.00           H  
ATOM   1376  HA3 GLY    86      62.210  45.501  47.657  1.00  0.00           H  
ATOM   1377  C   GLY    86      60.940  44.577  49.108  1.00  0.00           C  
ATOM   1378  O   GLY    86      59.762  44.675  49.440  1.00  0.00           O  
ATOM   1379  N   PRO    87      61.941  44.132  49.929  1.00  0.00           N  
ATOM   1380  CD  PRO    87      63.308  43.898  49.607  1.00  0.00           C  
ATOM   1381  HD2 PRO    87      63.724  44.843  49.260  1.00  0.00           H  
ATOM   1382  HD3 PRO    87      63.331  43.093  48.872  1.00  0.00           H  
ATOM   1383  CG  PRO    87      64.016  43.392  50.946  1.00  0.00           C  
ATOM   1384  HG2 PRO    87      64.347  44.247  51.535  1.00  0.00           H  
ATOM   1385  HG3 PRO    87      64.790  42.647  50.759  1.00  0.00           H  
ATOM   1386  CB  PRO    87      62.790  42.799  51.705  1.00  0.00           C  
ATOM   1387  HB2 PRO    87      62.950  42.793  52.784  1.00  0.00           H  
ATOM   1388  HB3 PRO    87      62.723  41.793  51.293  1.00  0.00           H  
ATOM   1389  CA  PRO    87      61.619  43.605  51.249  1.00  0.00           C  
ATOM   1390  HA  PRO    87      60.836  42.848  51.218  1.00  0.00           H  
ATOM   1391  C   PRO    87      61.199  44.706  52.225  1.00  0.00           C  
ATOM   1392  O   PRO    87      61.934  45.671  52.292  1.00  0.00           O  
ATOM   1393  N   SER    88      60.052  44.653  52.954  1.00  0.00           N  
ATOM   1394  H   SER    88      59.451  43.907  52.635  1.00  0.00           H  
ATOM   1395  CA  SER    88      59.650  45.494  54.065  1.00  0.00           C  
ATOM   1396  HA  SER    88      59.319  46.516  53.885  1.00  0.00           H  
ATOM   1397  CB  SER    88      58.441  44.858  54.636  1.00  0.00           C  
ATOM   1398  HB2 SER    88      57.570  45.250  54.110  1.00  0.00           H  
ATOM   1399  HB3 SER    88      58.423  43.781  54.469  1.00  0.00           H  
ATOM   1400  OG  SER    88      58.220  45.147  56.053  1.00  0.00           O  
ATOM   1401  HG  SER    88      57.947  46.061  56.160  1.00  0.00           H  
ATOM   1402  C   SER    88      60.879  45.645  55.017  1.00  0.00           C  
ATOM   1403  O   SER    88      61.584  44.708  55.363  1.00  0.00           O  
ATOM   1404  N   LEU    89      60.999  46.855  55.551  1.00  0.00           N  
ATOM   1405  H   LEU    89      60.499  47.616  55.114  1.00  0.00           H  
ATOM   1406  CA  LEU    89      61.963  47.252  56.569  1.00  0.00           C  
ATOM   1407  HA  LEU    89      62.887  46.727  56.323  1.00  0.00           H  
ATOM   1408  CB  LEU    89      62.175  48.782  56.567  1.00  0.00           C  
ATOM   1409  HB2 LEU    89      62.214  49.174  55.550  1.00  0.00           H  
ATOM   1410  HB3 LEU    89      61.232  49.136  56.984  1.00  0.00           H  
ATOM   1411  CG  LEU    89      63.401  49.277  57.395  1.00  0.00           C  
ATOM   1412  HG  LEU    89      63.258  48.902  58.408  1.00  0.00           H  
ATOM   1413  CD1 LEU    89      64.739  48.656  56.928  1.00  0.00           C  
ATOM   1414 HD11 LEU    89      64.580  47.596  57.126  1.00  0.00           H  
ATOM   1415 HD12 LEU    89      64.908  48.805  55.862  1.00  0.00           H  
ATOM   1416 HD13 LEU    89      65.558  49.086  57.505  1.00  0.00           H  
ATOM   1417  CD2 LEU    89      63.629  50.812  57.422  1.00  0.00           C  
ATOM   1418 HD21 LEU    89      64.382  51.102  58.155  1.00  0.00           H  
ATOM   1419 HD22 LEU    89      64.023  51.217  56.490  1.00  0.00           H  
ATOM   1420 HD23 LEU    89      62.715  51.367  57.634  1.00  0.00           H  
ATOM   1421  C   LEU    89      61.693  46.677  57.923  1.00  0.00           C  
ATOM   1422  O   LEU    89      62.608  46.072  58.530  1.00  0.00           O  
ATOM   1423  N   GLU    90      60.415  46.483  58.241  1.00  0.00           N  
ATOM   1424  H   GLU    90      59.774  46.750  57.507  1.00  0.00           H  
ATOM   1425  CA  GLU    90      59.956  45.726  59.385  1.00  0.00           C  
ATOM   1426  HA  GLU    90      60.502  45.910  60.311  1.00  0.00           H  
ATOM   1427  CB  GLU    90      58.620  46.146  59.874  1.00  0.00           C  
ATOM   1428  HB2 GLU    90      58.684  47.185  60.200  1.00  0.00           H  
ATOM   1429  HB3 GLU    90      58.034  46.217  58.958  1.00  0.00           H  
ATOM   1430  CG  GLU    90      58.113  45.199  61.012  1.00  0.00           C  
ATOM   1431  HG2 GLU    90      57.828  44.255  60.549  1.00  0.00           H  
ATOM   1432  HG3 GLU    90      58.960  44.973  61.659  1.00  0.00           H  
ATOM   1433  CD  GLU    90      56.917  45.795  61.758  1.00  0.00           C  
ATOM   1434  OE1 GLU    90      55.928  45.036  61.945  1.00  0.00           O  
ATOM   1435  OE2 GLU    90      56.949  46.932  62.189  1.00  0.00           O  
ATOM   1436  C   GLU    90      60.112  44.197  59.235  1.00  0.00           C  
ATOM   1437  O   GLU    90      60.488  43.456  60.147  1.00  0.00           O  
ATOM   1438  N   ASP    91      59.962  43.572  58.102  1.00  0.00           N  
ATOM   1439  H   ASP    91      59.684  44.002  57.232  1.00  0.00           H  
ATOM   1440  CA  ASP    91      60.348  42.167  57.893  1.00  0.00           C  
ATOM   1441  HA  ASP    91      59.857  41.662  58.725  1.00  0.00           H  
ATOM   1442  CB  ASP    91      59.780  41.725  56.544  1.00  0.00           C  
ATOM   1443  HB2 ASP    91      58.750  42.063  56.437  1.00  0.00           H  
ATOM   1444  HB3 ASP    91      60.182  42.273  55.692  1.00  0.00           H  
ATOM   1445  CG  ASP    91      59.806  40.185  56.356  1.00  0.00           C  
ATOM   1446  OD1 ASP    91      60.776  39.592  55.787  1.00  0.00           O  
ATOM   1447  OD2 ASP    91      58.861  39.614  56.907  1.00  0.00           O  
ATOM   1448  C   ASP    91      61.891  41.847  58.038  1.00  0.00           C  
ATOM   1449  O   ASP    91      62.177  40.848  58.694  1.00  0.00           O  
ATOM   1450  N   LEU    92      62.756  42.814  57.670  1.00  0.00           N  
ATOM   1451  H   LEU    92      62.467  43.606  57.114  1.00  0.00           H  
ATOM   1452  CA  LEU    92      64.186  42.898  57.956  1.00  0.00           C  
ATOM   1453  HA  LEU    92      64.571  41.903  57.729  1.00  0.00           H  
ATOM   1454  CB  LEU    92      64.985  43.920  57.141  1.00  0.00           C  
ATOM   1455  HB2 LEU    92      64.445  44.834  57.391  1.00  0.00           H  
ATOM   1456  HB3 LEU    92      66.014  44.068  57.468  1.00  0.00           H  
ATOM   1457  CG  LEU    92      64.753  43.495  55.641  1.00  0.00           C  
ATOM   1458  HG  LEU    92      63.728  43.174  55.452  1.00  0.00           H  
ATOM   1459  CD1 LEU    92      65.029  44.644  54.688  1.00  0.00           C  
ATOM   1460 HD11 LEU    92      65.189  44.257  53.682  1.00  0.00           H  
ATOM   1461 HD12 LEU    92      64.133  45.263  54.645  1.00  0.00           H  
ATOM   1462 HD13 LEU    92      65.911  45.220  54.970  1.00  0.00           H  
ATOM   1463  CD2 LEU    92      65.674  42.318  55.239  1.00  0.00           C  
ATOM   1464 HD21 LEU    92      65.232  41.844  54.362  1.00  0.00           H  
ATOM   1465 HD22 LEU    92      66.710  42.622  55.091  1.00  0.00           H  
ATOM   1466 HD23 LEU    92      65.718  41.499  55.957  1.00  0.00           H  
ATOM   1467  C   LEU    92      64.490  43.037  59.496  1.00  0.00           C  
ATOM   1468  O   LEU    92      65.341  42.426  60.056  1.00  0.00           O  
ATOM   1469  N   PHE    93      63.641  43.828  60.177  1.00  0.00           N  
ATOM   1470  H   PHE    93      62.943  44.301  59.622  1.00  0.00           H  
ATOM   1471  CA  PHE    93      63.717  43.931  61.604  1.00  0.00           C  
ATOM   1472  HA  PHE    93      64.725  44.220  61.899  1.00  0.00           H  
ATOM   1473  CB  PHE    93      62.806  45.126  62.014  1.00  0.00           C  
ATOM   1474  HB2 PHE    93      63.087  45.899  61.299  1.00  0.00           H  
ATOM   1475  HB3 PHE    93      61.773  44.870  61.779  1.00  0.00           H  
ATOM   1476  CG  PHE    93      62.875  45.775  63.379  1.00  0.00           C  
ATOM   1477  CD1 PHE    93      64.105  46.100  63.921  1.00  0.00           C  
ATOM   1478  HD1 PHE    93      65.032  46.020  63.372  1.00  0.00           H  
ATOM   1479  CE1 PHE    93      64.222  46.836  65.034  1.00  0.00           C  
ATOM   1480  HE1 PHE    93      65.164  47.297  65.292  1.00  0.00           H  
ATOM   1481  CZ  PHE    93      63.084  47.032  65.854  1.00  0.00           C  
ATOM   1482  HZ  PHE    93      63.143  47.493  66.829  1.00  0.00           H  
ATOM   1483  CE2 PHE    93      61.833  46.668  65.333  1.00  0.00           C  
ATOM   1484  HE2 PHE    93      60.996  46.820  65.999  1.00  0.00           H  
ATOM   1485  CD2 PHE    93      61.705  46.125  64.021  1.00  0.00           C  
ATOM   1486  HD2 PHE    93      60.725  45.913  63.620  1.00  0.00           H  
ATOM   1487  C   PHE    93      63.424  42.607  62.342  1.00  0.00           C  
ATOM   1488  O   PHE    93      64.198  42.167  63.101  1.00  0.00           O  
ATOM   1489  N   ASN    94      62.238  41.975  62.086  1.00  0.00           N  
ATOM   1490  H   ASN    94      61.549  42.465  61.533  1.00  0.00           H  
ATOM   1491  CA  ASN    94      61.874  40.792  62.802  1.00  0.00           C  
ATOM   1492  HA  ASN    94      61.753  40.887  63.881  1.00  0.00           H  
ATOM   1493  CB  ASN    94      60.542  40.275  62.202  1.00  0.00           C  
ATOM   1494  HB2 ASN    94      60.598  40.268  61.113  1.00  0.00           H  
ATOM   1495  HB3 ASN    94      60.365  39.258  62.550  1.00  0.00           H  
ATOM   1496  CG  ASN    94      59.275  41.143  62.593  1.00  0.00           C  
ATOM   1497  OD1 ASN    94      59.363  41.856  63.579  1.00  0.00           O  
ATOM   1498  ND2 ASN    94      58.140  40.965  61.995  1.00  0.00           N  
ATOM   1499 HD21 ASN    94      57.419  41.630  62.235  1.00  0.00           H  
ATOM   1500 HD22 ASN    94      58.020  40.451  61.134  1.00  0.00           H  
ATOM   1501  C   ASN    94      62.977  39.741  62.602  1.00  0.00           C  
ATOM   1502  O   ASN    94      63.428  39.118  63.542  1.00  0.00           O  
ATOM   1503  N   PHE    95      63.442  39.548  61.351  1.00  0.00           N  
ATOM   1504  H   PHE    95      62.877  39.947  60.615  1.00  0.00           H  
ATOM   1505  CA  PHE    95      64.654  38.806  61.022  1.00  0.00           C  
ATOM   1506  HA  PHE    95      64.590  37.761  61.326  1.00  0.00           H  
ATOM   1507  CB  PHE    95      64.908  38.891  59.480  1.00  0.00           C  
ATOM   1508  HB2 PHE    95      64.076  38.438  58.941  1.00  0.00           H  
ATOM   1509  HB3 PHE    95      65.090  39.937  59.232  1.00  0.00           H  
ATOM   1510  CG  PHE    95      66.091  38.078  58.976  1.00  0.00           C  
ATOM   1511  CD1 PHE    95      66.050  36.692  58.835  1.00  0.00           C  
ATOM   1512  HD1 PHE    95      65.134  36.199  59.128  1.00  0.00           H  
ATOM   1513  CE1 PHE    95      67.224  35.935  58.603  1.00  0.00           C  
ATOM   1514  HE1 PHE    95      67.127  34.871  58.442  1.00  0.00           H  
ATOM   1515  CZ  PHE    95      68.446  36.638  58.388  1.00  0.00           C  
ATOM   1516  HZ  PHE    95      69.319  36.024  58.220  1.00  0.00           H  
ATOM   1517  CE2 PHE    95      68.487  38.041  58.437  1.00  0.00           C  
ATOM   1518  HE2 PHE    95      69.434  38.547  58.325  1.00  0.00           H  
ATOM   1519  CD2 PHE    95      67.311  38.743  58.812  1.00  0.00           C  
ATOM   1520  HD2 PHE    95      67.422  39.798  59.014  1.00  0.00           H  
ATOM   1521  C   PHE    95      65.975  39.227  61.755  1.00  0.00           C  
ATOM   1522  O   PHE    95      66.661  38.369  62.294  1.00  0.00           O  
ATOM   1523  N   CYS    96      66.185  40.511  61.892  1.00  0.00           N  
ATOM   1524  H   CYS    96      65.662  41.233  61.417  1.00  0.00           H  
ATOM   1525  CA  CYS    96      67.227  41.041  62.807  1.00  0.00           C  
ATOM   1526  HA  CYS    96      68.099  40.389  62.775  1.00  0.00           H  
ATOM   1527  CB  CYS    96      67.590  42.449  62.298  1.00  0.00           C  
ATOM   1528  HB2 CYS    96      66.621  42.946  62.289  1.00  0.00           H  
ATOM   1529  HB3 CYS    96      68.308  42.872  63.001  1.00  0.00           H  
ATOM   1530  SG  CYS    96      68.379  42.373  60.655  1.00  0.00           S  
ATOM   1531  HG  CYS    96      67.145  42.371  60.144  1.00  0.00           H  
ATOM   1532  C   CYS    96      66.946  41.061  64.287  1.00  0.00           C  
ATOM   1533  O   CYS    96      67.356  41.956  65.014  1.00  0.00           O  
ATOM   1534  N   SER    97      66.252  40.011  64.777  1.00  0.00           N  
ATOM   1535  H   SER    97      65.617  39.565  64.131  1.00  0.00           H  
ATOM   1536  CA  SER    97      65.823  39.810  66.208  1.00  0.00           C  
ATOM   1537  HA  SER    97      65.139  38.962  66.189  1.00  0.00           H  
ATOM   1538  CB  SER    97      66.941  39.282  67.137  1.00  0.00           C  
ATOM   1539  HB2 SER    97      67.674  40.084  67.223  1.00  0.00           H  
ATOM   1540  HB3 SER    97      66.602  38.937  68.114  1.00  0.00           H  
ATOM   1541  OG  SER    97      67.495  38.109  66.676  1.00  0.00           O  
ATOM   1542  HG  SER    97      66.781  37.469  66.630  1.00  0.00           H  
ATOM   1543  C   SER    97      65.127  41.031  66.876  1.00  0.00           C  
ATOM   1544  O   SER    97      65.247  41.270  68.060  1.00  0.00           O  
ATOM   1545  N   ARG    98      64.539  41.884  66.014  1.00  0.00           N  
ATOM   1546  H   ARG    98      64.478  41.670  65.029  1.00  0.00           H  
ATOM   1547  CA  ARG    98      64.033  43.236  66.350  1.00  0.00           C  
ATOM   1548  HA  ARG    98      63.956  43.816  65.431  1.00  0.00           H  
ATOM   1549  CB  ARG    98      62.682  43.344  67.091  1.00  0.00           C  
ATOM   1550  HB2 ARG    98      62.778  42.871  68.068  1.00  0.00           H  
ATOM   1551  HB3 ARG    98      62.349  44.353  67.331  1.00  0.00           H  
ATOM   1552  CG  ARG    98      61.527  42.617  66.356  1.00  0.00           C  
ATOM   1553  HG2 ARG    98      61.352  43.113  65.402  1.00  0.00           H  
ATOM   1554  HG3 ARG    98      61.801  41.568  66.238  1.00  0.00           H  
ATOM   1555  CD  ARG    98      60.150  42.694  67.132  1.00  0.00           C  
ATOM   1556  HD2 ARG    98      59.489  42.090  66.511  1.00  0.00           H  
ATOM   1557  HD3 ARG    98      60.378  42.230  68.092  1.00  0.00           H  
ATOM   1558  NE  ARG    98      59.740  44.068  67.423  1.00  0.00           N  
ATOM   1559  HE  ARG    98      60.141  44.467  68.260  1.00  0.00           H  
ATOM   1560  CZ  ARG    98      58.822  44.735  66.786  1.00  0.00           C  
ATOM   1561  NH1 ARG    98      58.158  44.307  65.748  1.00  0.00           N  
ATOM   1562 HH11 ARG    98      58.275  43.374  65.381  1.00  0.00           H  
ATOM   1563 HH12 ARG    98      57.609  44.986  65.239  1.00  0.00           H  
ATOM   1564  NH2 ARG    98      58.421  45.918  67.175  1.00  0.00           N  
ATOM   1565 HH21 ARG    98      58.878  46.416  67.925  1.00  0.00           H  
ATOM   1566 HH22 ARG    98      57.791  46.387  66.539  1.00  0.00           H  
ATOM   1567  C   ARG    98      65.072  44.133  67.104  1.00  0.00           C  
ATOM   1568  O   ARG    98      64.789  44.703  68.208  1.00  0.00           O  
ATOM   1569  N   ARG    99      66.267  44.270  66.514  1.00  0.00           N  
ATOM   1570  H   ARG    99      66.608  43.624  65.816  1.00  0.00           H  
ATOM   1571  CA  ARG    99      67.295  45.215  66.922  1.00  0.00           C  
ATOM   1572  HA  ARG    99      66.879  46.196  67.151  1.00  0.00           H  
ATOM   1573  CB  ARG    99      67.963  44.768  68.264  1.00  0.00           C  
ATOM   1574  HB2 ARG    99      68.664  45.542  68.577  1.00  0.00           H  
ATOM   1575  HB3 ARG    99      67.211  44.583  69.032  1.00  0.00           H  
ATOM   1576  CG  ARG    99      68.673  43.345  68.140  1.00  0.00           C  
ATOM   1577  HG2 ARG    99      67.891  42.618  67.921  1.00  0.00           H  
ATOM   1578  HG3 ARG    99      69.465  43.330  67.391  1.00  0.00           H  
ATOM   1579  CD  ARG    99      69.147  42.989  69.560  1.00  0.00           C  
ATOM   1580  HD2 ARG    99      69.713  43.820  69.982  1.00  0.00           H  
ATOM   1581  HD3 ARG    99      68.280  42.861  70.209  1.00  0.00           H  
ATOM   1582  NE  ARG    99      69.987  41.747  69.507  1.00  0.00           N  
ATOM   1583  HE  ARG    99      69.887  41.217  68.653  1.00  0.00           H  
ATOM   1584  CZ  ARG    99      70.695  41.298  70.492  1.00  0.00           C  
ATOM   1585  NH1 ARG    99      70.612  41.930  71.724  1.00  0.00           N  
ATOM   1586 HH11 ARG    99      69.776  42.452  71.944  1.00  0.00           H  
ATOM   1587 HH12 ARG    99      71.382  41.809  72.366  1.00  0.00           H  
ATOM   1588  NH2 ARG    99      71.453  40.271  70.362  1.00  0.00           N  
ATOM   1589 HH21 ARG    99      71.556  39.834  69.458  1.00  0.00           H  
ATOM   1590 HH22 ARG    99      71.832  39.818  71.182  1.00  0.00           H  
ATOM   1591  C   ARG    99      68.315  45.475  65.838  1.00  0.00           C  
ATOM   1592  O   ARG    99      68.746  44.424  65.215  1.00  0.00           O  
ATOM   1593  N   PHE   100      68.769  46.762  65.701  1.00  0.00           N  
ATOM   1594  H   PHE   100      68.467  47.439  66.387  1.00  0.00           H  
ATOM   1595  CA  PHE   100      69.603  47.225  64.532  1.00  0.00           C  
ATOM   1596  HA  PHE   100      69.838  46.329  63.957  1.00  0.00           H  
ATOM   1597  CB  PHE   100      68.773  48.228  63.654  1.00  0.00           C  
ATOM   1598  HB2 PHE   100      68.303  48.987  64.280  1.00  0.00           H  
ATOM   1599  HB3 PHE   100      69.457  48.855  63.082  1.00  0.00           H  
ATOM   1600  CG  PHE   100      67.780  47.686  62.666  1.00  0.00           C  
ATOM   1601  CD1 PHE   100      67.790  46.327  62.290  1.00  0.00           C  
ATOM   1602  HD1 PHE   100      68.366  45.640  62.892  1.00  0.00           H  
ATOM   1603  CE1 PHE   100      67.043  45.850  61.196  1.00  0.00           C  
ATOM   1604  HE1 PHE   100      66.991  44.799  60.954  1.00  0.00           H  
ATOM   1605  CZ  PHE   100      66.109  46.646  60.593  1.00  0.00           C  
ATOM   1606  HZ  PHE   100      65.380  46.268  59.891  1.00  0.00           H  
ATOM   1607  CE2 PHE   100      66.021  48.076  60.970  1.00  0.00           C  
ATOM   1608  HE2 PHE   100      65.431  48.799  60.427  1.00  0.00           H  
ATOM   1609  CD2 PHE   100      66.936  48.577  61.927  1.00  0.00           C  
ATOM   1610  HD2 PHE   100      66.920  49.620  62.208  1.00  0.00           H  
ATOM   1611  C   PHE   100      70.891  47.904  65.134  1.00  0.00           C  
ATOM   1612  O   PHE   100      70.677  48.599  66.101  1.00  0.00           O  
ATOM   1613  N   THR   101      72.049  47.764  64.562  1.00  0.00           N  
ATOM   1614  H   THR   101      72.087  47.229  63.706  1.00  0.00           H  
ATOM   1615  CA  THR   101      73.237  48.499  64.947  1.00  0.00           C  
ATOM   1616  HA  THR   101      73.476  48.365  66.003  1.00  0.00           H  
ATOM   1617  CB  THR   101      74.415  47.983  64.193  1.00  0.00           C  
ATOM   1618  HB  THR   101      75.206  48.715  64.354  1.00  0.00           H  
ATOM   1619  CG2 THR   101      74.835  46.565  64.555  1.00  0.00           C  
ATOM   1620 HG21 THR   101      73.947  45.932  64.543  1.00  0.00           H  
ATOM   1621 HG22 THR   101      75.580  46.139  63.883  1.00  0.00           H  
ATOM   1622 HG23 THR   101      75.223  46.546  65.573  1.00  0.00           H  
ATOM   1623  OG1 THR   101      74.252  48.008  62.797  1.00  0.00           O  
ATOM   1624  HG1 THR   101      73.647  47.296  62.577  1.00  0.00           H  
ATOM   1625  C   THR   101      73.063  50.038  64.701  1.00  0.00           C  
ATOM   1626  O   THR   101      72.386  50.428  63.758  1.00  0.00           O  
ATOM   1627  N   MET   102      73.577  50.928  65.524  1.00  0.00           N  
ATOM   1628  H   MET   102      74.172  50.664  66.297  1.00  0.00           H  
ATOM   1629  CA  MET   102      73.463  52.348  65.319  1.00  0.00           C  
ATOM   1630  HA  MET   102      72.404  52.584  65.421  1.00  0.00           H  
ATOM   1631  CB  MET   102      74.268  53.087  66.417  1.00  0.00           C  
ATOM   1632  HB2 MET   102      73.951  52.634  67.356  1.00  0.00           H  
ATOM   1633  HB3 MET   102      75.315  52.890  66.186  1.00  0.00           H  
ATOM   1634  CG  MET   102      73.987  54.596  66.453  1.00  0.00           C  
ATOM   1635  HG2 MET   102      74.681  55.079  67.142  1.00  0.00           H  
ATOM   1636  HG3 MET   102      74.444  55.040  65.568  1.00  0.00           H  
ATOM   1637  SD  MET   102      72.271  55.135  66.678  1.00  0.00           S  
ATOM   1638  CE  MET   102      71.858  54.353  68.228  1.00  0.00           C  
ATOM   1639  HE1 MET   102      72.802  54.141  68.731  1.00  0.00           H  
ATOM   1640  HE2 MET   102      71.141  54.887  68.852  1.00  0.00           H  
ATOM   1641  HE3 MET   102      71.269  53.484  67.935  1.00  0.00           H  
ATOM   1642  C   MET   102      73.958  52.806  63.953  1.00  0.00           C  
ATOM   1643  O   MET   102      73.519  53.790  63.398  1.00  0.00           O  
ATOM   1644  N   LYS   103      74.901  52.111  63.345  1.00  0.00           N  
ATOM   1645  H   LYS   103      75.336  51.359  63.861  1.00  0.00           H  
ATOM   1646  CA  LYS   103      75.389  52.213  61.930  1.00  0.00           C  
ATOM   1647  HA  LYS   103      75.692  53.249  61.784  1.00  0.00           H  
ATOM   1648  CB  LYS   103      76.506  51.228  61.706  1.00  0.00           C  
ATOM   1649  HB2 LYS   103      77.413  51.484  62.254  1.00  0.00           H  
ATOM   1650  HB3 LYS   103      76.242  50.212  62.002  1.00  0.00           H  
ATOM   1651  CG  LYS   103      76.827  51.213  60.225  1.00  0.00           C  
ATOM   1652  HG2 LYS   103      75.890  51.034  59.696  1.00  0.00           H  
ATOM   1653  HG3 LYS   103      77.169  52.215  59.966  1.00  0.00           H  
ATOM   1654  CD  LYS   103      78.036  50.384  59.848  1.00  0.00           C  
ATOM   1655  HD2 LYS   103      78.865  50.791  60.427  1.00  0.00           H  
ATOM   1656  HD3 LYS   103      77.770  49.366  60.134  1.00  0.00           H  
ATOM   1657  CE  LYS   103      78.419  50.522  58.364  1.00  0.00           C  
ATOM   1658  HE2 LYS   103      77.693  49.943  57.793  1.00  0.00           H  
ATOM   1659  HE3 LYS   103      78.249  51.542  58.019  1.00  0.00           H  
ATOM   1660  NZ  LYS   103      79.733  49.936  58.106  1.00  0.00           N  
ATOM   1661  HZ1 LYS   103      79.808  48.953  58.328  1.00  0.00           H  
ATOM   1662  HZ2 LYS   103      79.928  50.050  57.122  1.00  0.00           H  
ATOM   1663  HZ3 LYS   103      80.356  50.484  58.681  1.00  0.00           H  
ATOM   1664  C   LYS   103      74.155  52.122  60.961  1.00  0.00           C  
ATOM   1665  O   LYS   103      73.781  53.039  60.176  1.00  0.00           O  
ATOM   1666  N   THR   104      73.483  50.992  60.992  1.00  0.00           N  
ATOM   1667  H   THR   104      73.725  50.318  61.703  1.00  0.00           H  
ATOM   1668  CA  THR   104      72.188  50.726  60.314  1.00  0.00           C  
ATOM   1669  HA  THR   104      72.286  50.751  59.228  1.00  0.00           H  
ATOM   1670  CB  THR   104      71.640  49.260  60.752  1.00  0.00           C  
ATOM   1671  HB  THR   104      71.642  49.265  61.842  1.00  0.00           H  
ATOM   1672  CG2 THR   104      70.300  48.890  60.165  1.00  0.00           C  
ATOM   1673 HG21 THR   104      70.286  49.158  59.109  1.00  0.00           H  
ATOM   1674 HG22 THR   104      69.998  47.844  60.223  1.00  0.00           H  
ATOM   1675 HG23 THR   104      69.508  49.488  60.616  1.00  0.00           H  
ATOM   1676  OG1 THR   104      72.557  48.219  60.422  1.00  0.00           O  
ATOM   1677  HG1 THR   104      72.403  47.575  61.117  1.00  0.00           H  
ATOM   1678  C   THR   104      71.211  51.828  60.529  1.00  0.00           C  
ATOM   1679  O   THR   104      70.662  52.421  59.575  1.00  0.00           O  
ATOM   1680  N   VAL   105      70.855  52.135  61.780  1.00  0.00           N  
ATOM   1681  H   VAL   105      71.421  51.733  62.514  1.00  0.00           H  
ATOM   1682  CA  VAL   105      69.912  53.181  62.117  1.00  0.00           C  
ATOM   1683  HA  VAL   105      68.895  53.002  61.767  1.00  0.00           H  
ATOM   1684  CB  VAL   105      69.823  53.326  63.638  1.00  0.00           C  
ATOM   1685  HB  VAL   105      70.773  53.730  63.988  1.00  0.00           H  
ATOM   1686  CG1 VAL   105      68.747  54.427  63.980  1.00  0.00           C  
ATOM   1687 HG11 VAL   105      68.905  54.686  65.027  1.00  0.00           H  
ATOM   1688 HG12 VAL   105      68.935  55.382  63.489  1.00  0.00           H  
ATOM   1689 HG13 VAL   105      67.711  54.193  63.735  1.00  0.00           H  
ATOM   1690  CG2 VAL   105      69.437  52.087  64.338  1.00  0.00           C  
ATOM   1691 HG21 VAL   105      70.160  51.321  64.060  1.00  0.00           H  
ATOM   1692 HG22 VAL   105      69.446  52.353  65.395  1.00  0.00           H  
ATOM   1693 HG23 VAL   105      68.478  51.689  64.005  1.00  0.00           H  
ATOM   1694  C   VAL   105      70.209  54.514  61.372  1.00  0.00           C  
ATOM   1695  O   VAL   105      69.346  55.039  60.736  1.00  0.00           O  
ATOM   1696  N   LEU   106      71.415  54.960  61.474  1.00  0.00           N  
ATOM   1697  H   LEU   106      72.074  54.314  61.883  1.00  0.00           H  
ATOM   1698  CA  LEU   106      71.775  56.319  60.967  1.00  0.00           C  
ATOM   1699  HA  LEU   106      70.880  56.941  61.004  1.00  0.00           H  
ATOM   1700  CB  LEU   106      72.860  57.004  61.779  1.00  0.00           C  
ATOM   1701  HB2 LEU   106      73.786  56.442  61.664  1.00  0.00           H  
ATOM   1702  HB3 LEU   106      73.046  58.016  61.420  1.00  0.00           H  
ATOM   1703  CG  LEU   106      72.662  57.023  63.238  1.00  0.00           C  
ATOM   1704  HG  LEU   106      72.604  56.003  63.618  1.00  0.00           H  
ATOM   1705  CD1 LEU   106      73.915  57.622  63.815  1.00  0.00           C  
ATOM   1706 HD11 LEU   106      74.162  57.245  64.808  1.00  0.00           H  
ATOM   1707 HD12 LEU   106      74.851  57.522  63.267  1.00  0.00           H  
ATOM   1708 HD13 LEU   106      73.674  58.685  63.795  1.00  0.00           H  
ATOM   1709  CD2 LEU   106      71.424  57.724  63.773  1.00  0.00           C  
ATOM   1710 HD21 LEU   106      71.410  57.692  64.862  1.00  0.00           H  
ATOM   1711 HD22 LEU   106      71.438  58.782  63.511  1.00  0.00           H  
ATOM   1712 HD23 LEU   106      70.551  57.196  63.389  1.00  0.00           H  
ATOM   1713  C   LEU   106      72.018  56.315  59.462  1.00  0.00           C  
ATOM   1714  O   LEU   106      71.986  57.368  58.809  1.00  0.00           O  
ATOM   1715  N   MET   107      72.340  55.148  58.850  1.00  0.00           N  
ATOM   1716  H   MET   107      72.428  54.246  59.297  1.00  0.00           H  
ATOM   1717  CA  MET   107      72.505  54.990  57.388  1.00  0.00           C  
ATOM   1718  HA  MET   107      72.981  55.936  57.130  1.00  0.00           H  
ATOM   1719  CB  MET   107      73.478  53.832  57.169  1.00  0.00           C  
ATOM   1720  HB2 MET   107      74.388  54.017  57.740  1.00  0.00           H  
ATOM   1721  HB3 MET   107      73.164  52.925  57.685  1.00  0.00           H  
ATOM   1722  CG  MET   107      73.857  53.444  55.706  1.00  0.00           C  
ATOM   1723  HG2 MET   107      73.023  52.946  55.212  1.00  0.00           H  
ATOM   1724  HG3 MET   107      74.095  54.218  54.976  1.00  0.00           H  
ATOM   1725  SD  MET   107      75.339  52.296  55.577  1.00  0.00           S  
ATOM   1726  CE  MET   107      74.801  50.658  56.397  1.00  0.00           C  
ATOM   1727  HE1 MET   107      75.726  50.097  56.532  1.00  0.00           H  
ATOM   1728  HE2 MET   107      74.406  50.930  57.375  1.00  0.00           H  
ATOM   1729  HE3 MET   107      74.102  50.117  55.759  1.00  0.00           H  
ATOM   1730  C   MET   107      71.129  54.893  56.730  1.00  0.00           C  
ATOM   1731  O   MET   107      71.023  55.288  55.615  1.00  0.00           O  
ATOM   1732  N   LEU   108      70.107  54.377  57.473  1.00  0.00           N  
ATOM   1733  H   LEU   108      70.409  53.825  58.263  1.00  0.00           H  
ATOM   1734  CA  LEU   108      68.637  54.431  57.155  1.00  0.00           C  
ATOM   1735  HA  LEU   108      68.578  54.371  56.069  1.00  0.00           H  
ATOM   1736  CB  LEU   108      67.979  53.275  57.938  1.00  0.00           C  
ATOM   1737  HB2 LEU   108      68.141  53.477  58.997  1.00  0.00           H  
ATOM   1738  HB3 LEU   108      66.900  53.406  57.857  1.00  0.00           H  
ATOM   1739  CG  LEU   108      68.358  51.865  57.517  1.00  0.00           C  
ATOM   1740  HG  LEU   108      69.425  51.784  57.307  1.00  0.00           H  
ATOM   1741  CD1 LEU   108      67.844  50.878  58.527  1.00  0.00           C  
ATOM   1742 HD11 LEU   108      68.423  51.025  59.439  1.00  0.00           H  
ATOM   1743 HD12 LEU   108      66.764  50.952  58.649  1.00  0.00           H  
ATOM   1744 HD13 LEU   108      68.114  49.860  58.243  1.00  0.00           H  
ATOM   1745  CD2 LEU   108      67.855  51.467  56.121  1.00  0.00           C  
ATOM   1746 HD21 LEU   108      68.183  52.070  55.274  1.00  0.00           H  
ATOM   1747 HD22 LEU   108      68.132  50.459  55.814  1.00  0.00           H  
ATOM   1748 HD23 LEU   108      66.771  51.523  56.219  1.00  0.00           H  
ATOM   1749  C   LEU   108      68.090  55.809  57.420  1.00  0.00           C  
ATOM   1750  O   LEU   108      67.455  56.369  56.510  1.00  0.00           O  
ATOM   1751  N   ALA   109      68.369  56.504  58.535  1.00  0.00           N  
ATOM   1752  H   ALA   109      68.919  56.090  59.273  1.00  0.00           H  
ATOM   1753  CA  ALA   109      67.869  57.837  58.812  1.00  0.00           C  
ATOM   1754  HA  ALA   109      66.788  57.821  58.953  1.00  0.00           H  
ATOM   1755  CB  ALA   109      68.425  58.416  60.072  1.00  0.00           C  
ATOM   1756  HB1 ALA   109      67.892  59.269  60.492  1.00  0.00           H  
ATOM   1757  HB2 ALA   109      68.506  57.610  60.801  1.00  0.00           H  
ATOM   1758  HB3 ALA   109      69.443  58.666  59.772  1.00  0.00           H  
ATOM   1759  C   ALA   109      68.169  58.810  57.678  1.00  0.00           C  
ATOM   1760  O   ALA   109      67.329  59.590  57.269  1.00  0.00           O  
ATOM   1761  N   ASP   110      69.405  58.803  57.099  1.00  0.00           N  
ATOM   1762  H   ASP   110      69.903  57.955  57.329  1.00  0.00           H  
ATOM   1763  CA  ASP   110      69.740  59.652  55.986  1.00  0.00           C  
ATOM   1764  HA  ASP   110      69.674  60.638  56.446  1.00  0.00           H  
ATOM   1765  CB  ASP   110      71.202  59.272  55.544  1.00  0.00           C  
ATOM   1766  HB2 ASP   110      71.787  59.116  56.450  1.00  0.00           H  
ATOM   1767  HB3 ASP   110      71.208  58.400  54.890  1.00  0.00           H  
ATOM   1768  CG  ASP   110      71.814  60.493  54.875  1.00  0.00           C  
ATOM   1769  OD1 ASP   110      71.983  61.521  55.511  1.00  0.00           O  
ATOM   1770  OD2 ASP   110      72.305  60.334  53.778  1.00  0.00           O  
ATOM   1771  C   ASP   110      68.797  59.572  54.771  1.00  0.00           C  
ATOM   1772  O   ASP   110      68.561  60.530  54.103  1.00  0.00           O  
ATOM   1773  N   GLN   111      68.181  58.408  54.536  1.00  0.00           N  
ATOM   1774  H   GLN   111      68.260  57.696  55.248  1.00  0.00           H  
ATOM   1775  CA  GLN   111      67.289  58.156  53.378  1.00  0.00           C  
ATOM   1776  HA  GLN   111      67.399  58.908  52.596  1.00  0.00           H  
ATOM   1777  CB  GLN   111      67.575  56.796  52.799  1.00  0.00           C  
ATOM   1778  HB2 GLN   111      67.137  56.061  53.474  1.00  0.00           H  
ATOM   1779  HB3 GLN   111      66.931  56.887  51.925  1.00  0.00           H  
ATOM   1780  CG  GLN   111      69.008  56.401  52.441  1.00  0.00           C  
ATOM   1781  HG2 GLN   111      69.385  57.217  51.825  1.00  0.00           H  
ATOM   1782  HG3 GLN   111      69.576  56.260  53.361  1.00  0.00           H  
ATOM   1783  CD  GLN   111      69.129  55.161  51.577  1.00  0.00           C  
ATOM   1784  OE1 GLN   111      68.348  54.998  50.667  1.00  0.00           O  
ATOM   1785  NE2 GLN   111      70.176  54.418  51.578  1.00  0.00           N  
ATOM   1786 HE21 GLN   111      70.148  53.694  50.873  1.00  0.00           H  
ATOM   1787 HE22 GLN   111      70.933  54.649  52.205  1.00  0.00           H  
ATOM   1788  C   GLN   111      65.819  58.285  53.785  1.00  0.00           C  
ATOM   1789  O   GLN   111      64.889  58.619  53.027  1.00  0.00           O  
ATOM   1790  N   MET   112      65.553  57.985  55.020  1.00  0.00           N  
ATOM   1791  H   MET   112      66.290  57.542  55.549  1.00  0.00           H  
ATOM   1792  CA  MET   112      64.215  58.314  55.603  1.00  0.00           C  
ATOM   1793  HA  MET   112      63.462  57.695  55.116  1.00  0.00           H  
ATOM   1794  CB  MET   112      64.115  57.783  57.025  1.00  0.00           C  
ATOM   1795  HB2 MET   112      64.900  58.275  57.600  1.00  0.00           H  
ATOM   1796  HB3 MET   112      63.096  58.051  57.306  1.00  0.00           H  
ATOM   1797  CG  MET   112      64.164  56.260  57.210  1.00  0.00           C  
ATOM   1798  HG2 MET   112      63.102  56.018  57.202  1.00  0.00           H  
ATOM   1799  HG3 MET   112      64.659  55.832  56.338  1.00  0.00           H  
ATOM   1800  SD  MET   112      65.021  55.846  58.725  1.00  0.00           S  
ATOM   1801  CE  MET   112      63.942  54.494  59.283  1.00  0.00           C  
ATOM   1802  HE1 MET   112      64.387  53.921  60.097  1.00  0.00           H  
ATOM   1803  HE2 MET   112      63.007  54.963  59.591  1.00  0.00           H  
ATOM   1804  HE3 MET   112      63.796  53.835  58.427  1.00  0.00           H  
ATOM   1805  C   MET   112      63.840  59.777  55.507  1.00  0.00           C  
ATOM   1806  O   MET   112      62.809  60.137  54.904  1.00  0.00           O  
ATOM   1807  N   ILE   113      64.718  60.628  56.075  1.00  0.00           N  
ATOM   1808  H   ILE   113      65.544  60.170  56.434  1.00  0.00           H  
ATOM   1809  CA  ILE   113      64.558  62.100  56.076  1.00  0.00           C  
ATOM   1810  HA  ILE   113      63.623  62.238  56.620  1.00  0.00           H  
ATOM   1811  CB  ILE   113      65.635  62.799  56.891  1.00  0.00           C  
ATOM   1812  HB  ILE   113      66.652  62.577  56.568  1.00  0.00           H  
ATOM   1813  CG2 ILE   113      65.598  64.346  56.720  1.00  0.00           C  
ATOM   1814 HG21 ILE   113      65.817  64.601  55.683  1.00  0.00           H  
ATOM   1815 HG22 ILE   113      64.649  64.708  57.115  1.00  0.00           H  
ATOM   1816 HG23 ILE   113      66.406  64.703  57.359  1.00  0.00           H  
ATOM   1817  CG1 ILE   113      65.566  62.239  58.376  1.00  0.00           C  
ATOM   1818 HG12 ILE   113      64.644  62.526  58.883  1.00  0.00           H  
ATOM   1819 HG13 ILE   113      65.578  61.151  58.309  1.00  0.00           H  
ATOM   1820  CD1 ILE   113      66.804  62.665  59.192  1.00  0.00           C  
ATOM   1821 HD11 ILE   113      66.749  62.314  60.222  1.00  0.00           H  
ATOM   1822 HD12 ILE   113      67.690  62.177  58.787  1.00  0.00           H  
ATOM   1823 HD13 ILE   113      66.907  63.747  59.283  1.00  0.00           H  
ATOM   1824  C   ILE   113      64.444  62.635  54.610  1.00  0.00           C  
ATOM   1825  O   ILE   113      63.614  63.525  54.323  1.00  0.00           O  
ATOM   1826  N   SER   114      65.277  62.131  53.663  1.00  0.00           N  
ATOM   1827  H   SER   114      66.029  61.561  54.023  1.00  0.00           H  
ATOM   1828  CA  SER   114      65.288  62.443  52.228  1.00  0.00           C  
ATOM   1829  HA  SER   114      65.387  63.528  52.188  1.00  0.00           H  
ATOM   1830  CB  SER   114      66.542  61.839  51.656  1.00  0.00           C  
ATOM   1831  HB2 SER   114      66.647  60.760  51.549  1.00  0.00           H  
ATOM   1832  HB3 SER   114      66.776  62.367  50.731  1.00  0.00           H  
ATOM   1833  OG  SER   114      67.617  62.344  52.454  1.00  0.00           O  
ATOM   1834  HG  SER   114      68.133  61.580  52.722  1.00  0.00           H  
ATOM   1835  C   SER   114      64.059  61.974  51.447  1.00  0.00           C  
ATOM   1836  O   SER   114      63.595  62.729  50.635  1.00  0.00           O  
ATOM   1837  N   ARG   115      63.406  60.865  51.880  1.00  0.00           N  
ATOM   1838  H   ARG   115      63.962  60.172  52.360  1.00  0.00           H  
ATOM   1839  CA  ARG   115      62.148  60.468  51.291  1.00  0.00           C  
ATOM   1840  HA  ARG   115      62.285  60.395  50.212  1.00  0.00           H  
ATOM   1841  CB  ARG   115      61.770  59.082  51.831  1.00  0.00           C  
ATOM   1842  HB2 ARG   115      61.815  59.017  52.918  1.00  0.00           H  
ATOM   1843  HB3 ARG   115      60.706  58.907  51.670  1.00  0.00           H  
ATOM   1844  CG  ARG   115      62.460  57.879  51.180  1.00  0.00           C  
ATOM   1845  HG2 ARG   115      63.419  57.627  51.633  1.00  0.00           H  
ATOM   1846  HG3 ARG   115      61.712  57.119  51.405  1.00  0.00           H  
ATOM   1847  CD  ARG   115      62.663  57.874  49.609  1.00  0.00           C  
ATOM   1848  HD2 ARG   115      62.563  56.876  49.182  1.00  0.00           H  
ATOM   1849  HD3 ARG   115      61.868  58.413  49.094  1.00  0.00           H  
ATOM   1850  NE  ARG   115      63.856  58.678  49.142  1.00  0.00           N  
ATOM   1851  HE  ARG   115      63.706  59.550  48.655  1.00  0.00           H  
ATOM   1852  CZ  ARG   115      65.128  58.280  49.207  1.00  0.00           C  
ATOM   1853  NH1 ARG   115      65.473  57.084  49.517  1.00  0.00           N  
ATOM   1854 HH11 ARG   115      64.793  56.344  49.417  1.00  0.00           H  
ATOM   1855 HH12 ARG   115      66.415  56.768  49.336  1.00  0.00           H  
ATOM   1856  NH2 ARG   115      66.096  59.114  49.007  1.00  0.00           N  
ATOM   1857 HH21 ARG   115      65.764  60.053  48.835  1.00  0.00           H  
ATOM   1858 HH22 ARG   115      67.046  58.977  49.320  1.00  0.00           H  
ATOM   1859  C   ARG   115      61.070  61.567  51.655  1.00  0.00           C  
ATOM   1860  O   ARG   115      60.234  61.893  50.820  1.00  0.00           O  
ATOM   1861  N   ILE   116      61.146  62.117  52.936  1.00  0.00           N  
ATOM   1862  H   ILE   116      61.840  61.795  53.595  1.00  0.00           H  
ATOM   1863  CA  ILE   116      60.156  63.091  53.347  1.00  0.00           C  
ATOM   1864  HA  ILE   116      59.147  62.880  52.995  1.00  0.00           H  
ATOM   1865  CB  ILE   116      60.083  63.172  54.886  1.00  0.00           C  
ATOM   1866  HB  ILE   116      61.100  63.345  55.239  1.00  0.00           H  
ATOM   1867  CG2 ILE   116      59.210  64.356  55.403  1.00  0.00           C  
ATOM   1868 HG21 ILE   116      59.636  65.318  55.116  1.00  0.00           H  
ATOM   1869 HG22 ILE   116      58.331  64.324  54.759  1.00  0.00           H  
ATOM   1870 HG23 ILE   116      59.051  64.419  56.480  1.00  0.00           H  
ATOM   1871  CG1 ILE   116      59.530  61.790  55.403  1.00  0.00           C  
ATOM   1872 HG12 ILE   116      58.557  61.572  54.962  1.00  0.00           H  
ATOM   1873 HG13 ILE   116      60.302  61.036  55.253  1.00  0.00           H  
ATOM   1874  CD1 ILE   116      59.066  61.822  56.916  1.00  0.00           C  
ATOM   1875 HD11 ILE   116      59.829  62.351  57.486  1.00  0.00           H  
ATOM   1876 HD12 ILE   116      58.166  62.426  57.025  1.00  0.00           H  
ATOM   1877 HD13 ILE   116      58.854  60.783  57.170  1.00  0.00           H  
ATOM   1878  C   ILE   116      60.393  64.478  52.618  1.00  0.00           C  
ATOM   1879  O   ILE   116      59.401  65.055  52.136  1.00  0.00           O  
ATOM   1880  N   GLU   117      61.598  64.999  52.515  1.00  0.00           N  
ATOM   1881  H   GLU   117      62.401  64.676  53.037  1.00  0.00           H  
ATOM   1882  CA  GLU   117      61.916  66.230  51.692  1.00  0.00           C  
ATOM   1883  HA  GLU   117      61.397  67.073  52.151  1.00  0.00           H  
ATOM   1884  CB  GLU   117      63.453  66.489  51.623  1.00  0.00           C  
ATOM   1885  HB2 GLU   117      63.836  66.527  52.643  1.00  0.00           H  
ATOM   1886  HB3 GLU   117      63.868  65.577  51.195  1.00  0.00           H  
ATOM   1887  CG  GLU   117      63.965  67.663  50.682  1.00  0.00           C  
ATOM   1888  HG2 GLU   117      63.846  67.251  49.680  1.00  0.00           H  
ATOM   1889  HG3 GLU   117      63.336  68.519  50.930  1.00  0.00           H  
ATOM   1890  CD  GLU   117      65.490  67.948  50.827  1.00  0.00           C  
ATOM   1891  OE1 GLU   117      66.109  67.206  51.637  1.00  0.00           O  
ATOM   1892  OE2 GLU   117      66.098  68.658  49.974  1.00  0.00           O  
ATOM   1893  C   GLU   117      61.462  66.138  50.247  1.00  0.00           C  
ATOM   1894  O   GLU   117      61.032  67.141  49.642  1.00  0.00           O  
ATOM   1895  N   TYR   118      61.453  64.997  49.612  1.00  0.00           N  
ATOM   1896  H   TYR   118      61.980  64.235  50.016  1.00  0.00           H  
ATOM   1897  CA  TYR   118      61.058  64.851  48.199  1.00  0.00           C  
ATOM   1898  HA  TYR   118      61.497  65.613  47.555  1.00  0.00           H  
ATOM   1899  CB  TYR   118      61.649  63.518  47.700  1.00  0.00           C  
ATOM   1900  HB2 TYR   118      62.737  63.505  47.773  1.00  0.00           H  
ATOM   1901  HB3 TYR   118      61.300  62.710  48.343  1.00  0.00           H  
ATOM   1902  CG  TYR   118      61.234  63.158  46.253  1.00  0.00           C  
ATOM   1903  CD1 TYR   118      62.115  63.548  45.229  1.00  0.00           C  
ATOM   1904  HD1 TYR   118      63.101  63.939  45.434  1.00  0.00           H  
ATOM   1905  CE1 TYR   118      61.633  63.474  43.935  1.00  0.00           C  
ATOM   1906  HE1 TYR   118      62.135  63.924  43.092  1.00  0.00           H  
ATOM   1907  CZ  TYR   118      60.336  63.066  43.730  1.00  0.00           C  
ATOM   1908  OH  TYR   118      59.751  63.257  42.489  1.00  0.00           O  
ATOM   1909  HH  TYR   118      59.133  62.543  42.314  1.00  0.00           H  
ATOM   1910  CE2 TYR   118      59.526  62.525  44.763  1.00  0.00           C  
ATOM   1911  HE2 TYR   118      58.490  62.274  44.590  1.00  0.00           H  
ATOM   1912  CD2 TYR   118      59.950  62.619  46.049  1.00  0.00           C  
ATOM   1913  HD2 TYR   118      59.383  62.141  46.833  1.00  0.00           H  
ATOM   1914  C   TYR   118      59.569  65.001  48.006  1.00  0.00           C  
ATOM   1915  O   TYR   118      59.069  65.636  47.111  1.00  0.00           O  
ATOM   1916  N   VAL   119      58.758  64.456  48.910  1.00  0.00           N  
ATOM   1917  H   VAL   119      59.259  63.893  49.582  1.00  0.00           H  
ATOM   1918  CA  VAL   119      57.296  64.471  48.991  1.00  0.00           C  
ATOM   1919  HA  VAL   119      56.893  64.254  48.002  1.00  0.00           H  
ATOM   1920  CB  VAL   119      56.734  63.399  49.975  1.00  0.00           C  
ATOM   1921  HB  VAL   119      57.309  63.462  50.899  1.00  0.00           H  
ATOM   1922  CG1 VAL   119      55.369  63.512  50.506  1.00  0.00           C  
ATOM   1923 HG11 VAL   119      55.265  62.681  51.204  1.00  0.00           H  
ATOM   1924 HG12 VAL   119      55.229  64.425  51.084  1.00  0.00           H  
ATOM   1925 HG13 VAL   119      54.613  63.375  49.733  1.00  0.00           H  
ATOM   1926  CG2 VAL   119      56.944  62.025  49.395  1.00  0.00           C  
ATOM   1927 HG21 VAL   119      56.548  61.339  50.144  1.00  0.00           H  
ATOM   1928 HG22 VAL   119      56.223  61.916  48.585  1.00  0.00           H  
ATOM   1929 HG23 VAL   119      57.981  61.729  49.234  1.00  0.00           H  
ATOM   1930  C   VAL   119      56.861  65.870  49.360  1.00  0.00           C  
ATOM   1931  O   VAL   119      55.886  66.394  48.813  1.00  0.00           O  
ATOM   1932  N   HIE   120      57.496  66.541  50.324  1.00  0.00           N  
ATOM   1933  H   HIE   120      58.335  66.131  50.709  1.00  0.00           H  
ATOM   1934  CA  HIE   120      57.163  67.854  50.859  1.00  0.00           C  
ATOM   1935  HA  HIE   120      56.128  68.063  51.128  1.00  0.00           H  
ATOM   1936  CB  HIE   120      57.881  68.043  52.172  1.00  0.00           C  
ATOM   1937  HB2 HIE   120      58.965  68.004  52.069  1.00  0.00           H  
ATOM   1938  HB3 HIE   120      57.631  69.082  52.382  1.00  0.00           H  
ATOM   1939  CG  HIE   120      57.417  67.196  53.375  1.00  0.00           C  
ATOM   1940  ND1 HIE   120      57.952  67.499  54.597  1.00  0.00           N  
ATOM   1941  CE1 HIE   120      57.183  66.871  55.505  1.00  0.00           C  
ATOM   1942  HE1 HIE   120      57.368  67.014  56.559  1.00  0.00           H  
ATOM   1943  NE2 HIE   120      56.266  66.170  54.892  1.00  0.00           N  
ATOM   1944  HE2 HIE   120      55.499  65.650  55.294  1.00  0.00           H  
ATOM   1945  CD2 HIE   120      56.367  66.430  53.521  1.00  0.00           C  
ATOM   1946  HD2 HIE   120      55.709  66.057  52.751  1.00  0.00           H  
ATOM   1947  C   HIE   120      57.514  68.839  49.729  1.00  0.00           C  
ATOM   1948  O   HIE   120      56.689  69.687  49.532  1.00  0.00           O  
ATOM   1949  N   THR   121      58.617  68.739  49.061  1.00  0.00           N  
ATOM   1950  H   THR   121      59.174  67.977  49.422  1.00  0.00           H  
ATOM   1951  CA  THR   121      58.975  69.564  47.903  1.00  0.00           C  
ATOM   1952  HA  THR   121      59.150  70.588  48.234  1.00  0.00           H  
ATOM   1953  CB  THR   121      60.331  69.103  47.308  1.00  0.00           C  
ATOM   1954  HB  THR   121      60.339  68.026  47.142  1.00  0.00           H  
ATOM   1955  CG2 THR   121      60.659  69.782  46.027  1.00  0.00           C  
ATOM   1956 HG21 THR   121      61.658  69.470  45.722  1.00  0.00           H  
ATOM   1957 HG22 THR   121      59.915  69.510  45.278  1.00  0.00           H  
ATOM   1958 HG23 THR   121      60.724  70.857  46.194  1.00  0.00           H  
ATOM   1959  OG1 THR   121      61.376  69.337  48.218  1.00  0.00           O  
ATOM   1960  HG1 THR   121      61.256  68.666  48.894  1.00  0.00           H  
ATOM   1961  C   THR   121      57.862  69.566  46.871  1.00  0.00           C  
ATOM   1962  O   THR   121      57.643  70.530  46.155  1.00  0.00           O  
ATOM   1963  N   LYS   122      57.193  68.427  46.684  1.00  0.00           N  
ATOM   1964  H   LYS   122      57.430  67.597  47.207  1.00  0.00           H  
ATOM   1965  CA  LYS   122      56.067  68.144  45.762  1.00  0.00           C  
ATOM   1966  HA  LYS   122      56.284  68.827  44.940  1.00  0.00           H  
ATOM   1967  CB  LYS   122      56.155  66.643  45.451  1.00  0.00           C  
ATOM   1968  HB2 LYS   122      56.597  66.102  46.287  1.00  0.00           H  
ATOM   1969  HB3 LYS   122      55.125  66.339  45.261  1.00  0.00           H  
ATOM   1970  CG  LYS   122      57.032  66.376  44.266  1.00  0.00           C  
ATOM   1971  HG2 LYS   122      57.925  67.001  44.290  1.00  0.00           H  
ATOM   1972  HG3 LYS   122      57.480  65.390  44.390  1.00  0.00           H  
ATOM   1973  CD  LYS   122      56.365  66.569  42.876  1.00  0.00           C  
ATOM   1974  HD2 LYS   122      55.548  65.869  42.699  1.00  0.00           H  
ATOM   1975  HD3 LYS   122      55.859  67.534  42.884  1.00  0.00           H  
ATOM   1976  CE  LYS   122      57.290  66.451  41.669  1.00  0.00           C  
ATOM   1977  HE2 LYS   122      58.007  67.264  41.783  1.00  0.00           H  
ATOM   1978  HE3 LYS   122      57.766  65.472  41.630  1.00  0.00           H  
ATOM   1979  NZ  LYS   122      56.512  66.502  40.440  1.00  0.00           N  
ATOM   1980  HZ1 LYS   122      57.035  66.860  39.653  1.00  0.00           H  
ATOM   1981  HZ2 LYS   122      56.052  65.621  40.264  1.00  0.00           H  
ATOM   1982  HZ3 LYS   122      55.746  67.157  40.518  1.00  0.00           H  
ATOM   1983  C   LYS   122      54.663  68.474  46.337  1.00  0.00           C  
ATOM   1984  O   LYS   122      53.624  67.935  45.961  1.00  0.00           O  
ATOM   1985  N   ASN   123      54.644  69.432  47.285  1.00  0.00           N  
ATOM   1986  H   ASN   123      55.576  69.742  47.521  1.00  0.00           H  
ATOM   1987  CA  ASN   123      53.478  70.065  48.020  1.00  0.00           C  
ATOM   1988  HA  ASN   123      53.980  70.583  48.837  1.00  0.00           H  
ATOM   1989  CB  ASN   123      52.881  71.137  47.142  1.00  0.00           C  
ATOM   1990  HB2 ASN   123      52.440  70.631  46.282  1.00  0.00           H  
ATOM   1991  HB3 ASN   123      52.112  71.602  47.758  1.00  0.00           H  
ATOM   1992  CG  ASN   123      53.827  72.127  46.651  1.00  0.00           C  
ATOM   1993  OD1 ASN   123      54.782  72.544  47.292  1.00  0.00           O  
ATOM   1994  ND2 ASN   123      53.454  72.755  45.584  1.00  0.00           N  
ATOM   1995 HD21 ASN   123      54.180  73.228  45.066  1.00  0.00           H  
ATOM   1996 HD22 ASN   123      52.586  72.541  45.114  1.00  0.00           H  
ATOM   1997  C   ASN   123      52.488  69.136  48.763  1.00  0.00           C  
ATOM   1998  O   ASN   123      51.438  69.605  49.241  1.00  0.00           O  
ATOM   1999  N   PHE   124      52.845  67.873  48.979  1.00  0.00           N  
ATOM   2000  H   PHE   124      53.736  67.568  48.614  1.00  0.00           H  
ATOM   2001  CA  PHE   124      52.078  66.951  49.817  1.00  0.00           C  
ATOM   2002  HA  PHE   124      51.059  67.309  49.959  1.00  0.00           H  
ATOM   2003  CB  PHE   124      51.874  65.560  49.215  1.00  0.00           C  
ATOM   2004  HB2 PHE   124      52.728  64.887  49.300  1.00  0.00           H  
ATOM   2005  HB3 PHE   124      51.015  65.238  49.803  1.00  0.00           H  
ATOM   2006  CG  PHE   124      51.415  65.561  47.805  1.00  0.00           C  
ATOM   2007  CD1 PHE   124      52.388  65.490  46.788  1.00  0.00           C  
ATOM   2008  HD1 PHE   124      53.420  65.524  47.105  1.00  0.00           H  
ATOM   2009  CE1 PHE   124      52.105  65.352  45.455  1.00  0.00           C  
ATOM   2010  HE1 PHE   124      52.919  65.357  44.745  1.00  0.00           H  
ATOM   2011  CZ  PHE   124      50.830  65.256  45.091  1.00  0.00           C  
ATOM   2012  HZ  PHE   124      50.644  64.997  44.060  1.00  0.00           H  
ATOM   2013  CE2 PHE   124      49.795  65.225  45.964  1.00  0.00           C  
ATOM   2014  HE2 PHE   124      48.824  64.983  45.559  1.00  0.00           H  
ATOM   2015  CD2 PHE   124      50.048  65.304  47.360  1.00  0.00           C  
ATOM   2016  HD2 PHE   124      49.230  65.134  48.044  1.00  0.00           H  
ATOM   2017  C   PHE   124      52.623  66.795  51.255  1.00  0.00           C  
ATOM   2018  O   PHE   124      53.803  67.049  51.561  1.00  0.00           O  
ATOM   2019  N   ILE   125      51.786  66.113  52.059  1.00  0.00           N  
ATOM   2020  H   ILE   125      50.828  66.094  51.739  1.00  0.00           H  
ATOM   2021  CA  ILE   125      52.014  65.453  53.352  1.00  0.00           C  
ATOM   2022  HA  ILE   125      53.070  65.223  53.497  1.00  0.00           H  
ATOM   2023  CB  ILE   125      51.698  66.339  54.581  1.00  0.00           C  
ATOM   2024  HB  ILE   125      51.766  65.750  55.495  1.00  0.00           H  
ATOM   2025  CG2 ILE   125      52.541  67.593  54.676  1.00  0.00           C  
ATOM   2026 HG21 ILE   125      52.195  68.284  55.444  1.00  0.00           H  
ATOM   2027 HG22 ILE   125      53.593  67.367  54.847  1.00  0.00           H  
ATOM   2028 HG23 ILE   125      52.635  68.143  53.739  1.00  0.00           H  
ATOM   2029  CG1 ILE   125      50.189  66.534  54.636  1.00  0.00           C  
ATOM   2030 HG12 ILE   125      49.945  67.254  53.855  1.00  0.00           H  
ATOM   2031 HG13 ILE   125      49.594  65.620  54.612  1.00  0.00           H  
ATOM   2032  CD1 ILE   125      49.739  67.137  55.971  1.00  0.00           C  
ATOM   2033 HD11 ILE   125      50.175  68.130  56.072  1.00  0.00           H  
ATOM   2034 HD12 ILE   125      48.676  67.370  56.025  1.00  0.00           H  
ATOM   2035 HD13 ILE   125      50.104  66.472  56.754  1.00  0.00           H  
ATOM   2036  C   ILE   125      51.308  64.127  53.485  1.00  0.00           C  
ATOM   2037  O   ILE   125      50.162  63.968  53.020  1.00  0.00           O  
ATOM   2038  N   HIE   126      52.030  63.137  54.022  1.00  0.00           N  
ATOM   2039  H   HIE   126      52.907  63.426  54.432  1.00  0.00           H  
ATOM   2040  CA  HIE   126      51.575  61.784  54.131  1.00  0.00           C  
ATOM   2041  HA  HIE   126      51.252  61.427  53.153  1.00  0.00           H  
ATOM   2042  CB  HIE   126      52.805  60.896  54.425  1.00  0.00           C  
ATOM   2043  HB2 HIE   126      53.457  61.072  53.569  1.00  0.00           H  
ATOM   2044  HB3 HIE   126      53.329  61.179  55.338  1.00  0.00           H  
ATOM   2045  CG  HIE   126      52.462  59.381  54.542  1.00  0.00           C  
ATOM   2046  ND1 HIE   126      52.031  58.636  55.653  1.00  0.00           N  
ATOM   2047  CE1 HIE   126      51.825  57.387  55.223  1.00  0.00           C  
ATOM   2048  HE1 HIE   126      51.433  56.544  55.773  1.00  0.00           H  
ATOM   2049  NE2 HIE   126      52.239  57.251  53.927  1.00  0.00           N  
ATOM   2050  HE2 HIE   126      52.104  56.387  53.422  1.00  0.00           H  
ATOM   2051  CD2 HIE   126      52.621  58.508  53.458  1.00  0.00           C  
ATOM   2052  HD2 HIE   126      52.781  58.820  52.436  1.00  0.00           H  
ATOM   2053  C   HIE   126      50.539  61.551  55.276  1.00  0.00           C  
ATOM   2054  O   HIE   126      49.694  60.754  55.150  1.00  0.00           O  
ATOM   2055  N   ARG   127      50.793  62.309  56.365  1.00  0.00           N  
ATOM   2056  H   ARG   127      51.632  62.869  56.326  1.00  0.00           H  
ATOM   2057  CA  ARG   127      49.935  62.358  57.531  1.00  0.00           C  
ATOM   2058  HA  ARG   127      50.622  62.866  58.208  1.00  0.00           H  
ATOM   2059  CB  ARG   127      48.950  63.430  57.534  1.00  0.00           C  
ATOM   2060  HB2 ARG   127      48.808  63.649  58.592  1.00  0.00           H  
ATOM   2061  HB3 ARG   127      49.310  64.371  57.119  1.00  0.00           H  
ATOM   2062  CG  ARG   127      47.748  63.018  56.692  1.00  0.00           C  
ATOM   2063  HG2 ARG   127      48.079  62.964  55.655  1.00  0.00           H  
ATOM   2064  HG3 ARG   127      47.345  62.070  57.048  1.00  0.00           H  
ATOM   2065  CD  ARG   127      46.715  64.101  56.793  1.00  0.00           C  
ATOM   2066  HD2 ARG   127      46.631  64.385  57.842  1.00  0.00           H  
ATOM   2067  HD3 ARG   127      47.114  65.022  56.368  1.00  0.00           H  
ATOM   2068  NE  ARG   127      45.492  63.637  56.074  1.00  0.00           N  
ATOM   2069  HE  ARG   127      45.753  63.236  55.185  1.00  0.00           H  
ATOM   2070  CZ  ARG   127      44.243  63.769  56.414  1.00  0.00           C  
ATOM   2071  NH1 ARG   127      43.922  64.346  57.512  1.00  0.00           N  
ATOM   2072 HH11 ARG   127      44.640  64.755  58.093  1.00  0.00           H  
ATOM   2073 HH12 ARG   127      42.984  64.711  57.601  1.00  0.00           H  
ATOM   2074  NH2 ARG   127      43.323  63.213  55.687  1.00  0.00           N  
ATOM   2075 HH21 ARG   127      43.576  62.772  54.814  1.00  0.00           H  
ATOM   2076 HH22 ARG   127      42.399  63.030  56.051  1.00  0.00           H  
ATOM   2077  C   ARG   127      49.589  60.998  58.220  1.00  0.00           C  
ATOM   2078  O   ARG   127      48.680  60.976  59.052  1.00  0.00           O  
ATOM   2079  N   ASP   128      50.162  59.904  57.818  1.00  0.00           N  
ATOM   2080  H   ASP   128      50.861  59.964  57.092  1.00  0.00           H  
ATOM   2081  CA  ASP   128      49.904  58.661  58.480  1.00  0.00           C  
ATOM   2082  HA  ASP   128      49.597  58.844  59.510  1.00  0.00           H  
ATOM   2083  CB  ASP   128      48.732  57.935  57.752  1.00  0.00           C  
ATOM   2084  HB2 ASP   128      47.896  58.634  57.781  1.00  0.00           H  
ATOM   2085  HB3 ASP   128      48.807  57.945  56.664  1.00  0.00           H  
ATOM   2086  CG  ASP   128      48.253  56.627  58.454  1.00  0.00           C  
ATOM   2087  OD1 ASP   128      48.436  56.416  59.675  1.00  0.00           O  
ATOM   2088  OD2 ASP   128      47.624  55.790  57.709  1.00  0.00           O  
ATOM   2089  C   ASP   128      51.200  57.760  58.549  1.00  0.00           C  
ATOM   2090  O   ASP   128      51.179  56.559  58.283  1.00  0.00           O  
ATOM   2091  N   ILE   129      52.329  58.401  58.810  1.00  0.00           N  
ATOM   2092  H   ILE   129      52.258  59.376  59.065  1.00  0.00           H  
ATOM   2093  CA  ILE   129      53.651  57.783  58.707  1.00  0.00           C  
ATOM   2094  HA  ILE   129      53.753  57.290  57.740  1.00  0.00           H  
ATOM   2095  CB  ILE   129      54.748  58.832  58.815  1.00  0.00           C  
ATOM   2096  HB  ILE   129      54.457  59.494  59.630  1.00  0.00           H  
ATOM   2097  CG2 ILE   129      56.108  58.239  59.179  1.00  0.00           C  
ATOM   2098 HG21 ILE   129      56.897  58.963  58.977  1.00  0.00           H  
ATOM   2099 HG22 ILE   129      56.095  58.164  60.267  1.00  0.00           H  
ATOM   2100 HG23 ILE   129      56.394  57.308  58.691  1.00  0.00           H  
ATOM   2101  CG1 ILE   129      54.922  59.632  57.460  1.00  0.00           C  
ATOM   2102 HG12 ILE   129      53.901  59.781  57.109  1.00  0.00           H  
ATOM   2103 HG13 ILE   129      55.420  60.554  57.758  1.00  0.00           H  
ATOM   2104  CD1 ILE   129      55.806  58.940  56.329  1.00  0.00           C  
ATOM   2105 HD11 ILE   129      55.653  59.444  55.375  1.00  0.00           H  
ATOM   2106 HD12 ILE   129      56.829  59.137  56.646  1.00  0.00           H  
ATOM   2107 HD13 ILE   129      55.487  57.899  56.270  1.00  0.00           H  
ATOM   2108  C   ILE   129      53.695  56.638  59.710  1.00  0.00           C  
ATOM   2109  O   ILE   129      53.562  56.929  60.873  1.00  0.00           O  
ATOM   2110  N   LYS   130      53.892  55.383  59.324  1.00  0.00           N  
ATOM   2111  H   LYS   130      53.831  55.181  58.336  1.00  0.00           H  
ATOM   2112  CA  LYS   130      54.102  54.113  60.158  1.00  0.00           C  
ATOM   2113  HA  LYS   130      54.432  54.466  61.135  1.00  0.00           H  
ATOM   2114  CB  LYS   130      52.779  53.414  60.326  1.00  0.00           C  
ATOM   2115  HB2 LYS   130      52.828  52.906  61.289  1.00  0.00           H  
ATOM   2116  HB3 LYS   130      52.052  54.217  60.206  1.00  0.00           H  
ATOM   2117  CG  LYS   130      52.515  52.334  59.307  1.00  0.00           C  
ATOM   2118  HG2 LYS   130      52.673  52.643  58.274  1.00  0.00           H  
ATOM   2119  HG3 LYS   130      53.003  51.377  59.489  1.00  0.00           H  
ATOM   2120  CD  LYS   130      50.970  51.993  59.114  1.00  0.00           C  
ATOM   2121  HD2 LYS   130      50.968  51.365  58.223  1.00  0.00           H  
ATOM   2122  HD3 LYS   130      50.618  51.358  59.927  1.00  0.00           H  
ATOM   2123  CE  LYS   130      50.014  53.185  58.953  1.00  0.00           C  
ATOM   2124  HE2 LYS   130      49.012  52.757  58.958  1.00  0.00           H  
ATOM   2125  HE3 LYS   130      50.124  53.866  59.797  1.00  0.00           H  
ATOM   2126  NZ  LYS   130      50.452  53.985  57.714  1.00  0.00           N  
ATOM   2127  HZ1 LYS   130      49.828  54.748  57.491  1.00  0.00           H  
ATOM   2128  HZ2 LYS   130      51.347  54.452  57.720  1.00  0.00           H  
ATOM   2129  HZ3 LYS   130      50.322  53.471  56.854  1.00  0.00           H  
ATOM   2130  C   LYS   130      55.337  53.366  59.635  1.00  0.00           C  
ATOM   2131  O   LYS   130      55.733  53.521  58.530  1.00  0.00           O  
ATOM   2132  N   PRO   131      55.982  52.406  60.381  1.00  0.00           N  
ATOM   2133  CD  PRO   131      55.689  52.021  61.754  1.00  0.00           C  
ATOM   2134  HD2 PRO   131      54.912  51.257  61.767  1.00  0.00           H  
ATOM   2135  HD3 PRO   131      55.283  52.805  62.394  1.00  0.00           H  
ATOM   2136  CG  PRO   131      56.935  51.315  62.304  1.00  0.00           C  
ATOM   2137  HG2 PRO   131      56.644  50.552  63.026  1.00  0.00           H  
ATOM   2138  HG3 PRO   131      57.548  52.120  62.710  1.00  0.00           H  
ATOM   2139  CB  PRO   131      57.632  50.659  61.071  1.00  0.00           C  
ATOM   2140  HB2 PRO   131      57.109  49.720  60.892  1.00  0.00           H  
ATOM   2141  HB3 PRO   131      58.698  50.552  61.276  1.00  0.00           H  
ATOM   2142  CA  PRO   131      57.179  51.589  59.893  1.00  0.00           C  
ATOM   2143  HA  PRO   131      58.005  52.271  59.691  1.00  0.00           H  
ATOM   2144  C   PRO   131      56.832  50.800  58.571  1.00  0.00           C  
ATOM   2145  O   PRO   131      57.579  50.682  57.587  1.00  0.00           O  
ATOM   2146  N   ASP   132      55.596  50.174  58.551  1.00  0.00           N  
ATOM   2147  H   ASP   132      54.951  50.295  59.319  1.00  0.00           H  
ATOM   2148  CA  ASP   132      55.010  49.511  57.271  1.00  0.00           C  
ATOM   2149  HA  ASP   132      55.647  48.641  57.116  1.00  0.00           H  
ATOM   2150  CB  ASP   132      53.591  49.047  57.486  1.00  0.00           C  
ATOM   2151  HB2 ASP   132      52.924  49.884  57.695  1.00  0.00           H  
ATOM   2152  HB3 ASP   132      53.284  48.526  56.579  1.00  0.00           H  
ATOM   2153  CG  ASP   132      53.247  48.037  58.559  1.00  0.00           C  
ATOM   2154  OD1 ASP   132      54.176  47.285  58.891  1.00  0.00           O  
ATOM   2155  OD2 ASP   132      52.103  47.973  59.024  1.00  0.00           O  
ATOM   2156  C   ASP   132      55.009  50.386  56.018  1.00  0.00           C  
ATOM   2157  O   ASP   132      54.872  49.782  54.966  1.00  0.00           O  
ATOM   2158  N   ASN   133      55.115  51.696  56.133  1.00  0.00           N  
ATOM   2159  H   ASN   133      55.203  52.141  57.036  1.00  0.00           H  
ATOM   2160  CA  ASN   133      55.405  52.585  54.996  1.00  0.00           C  
ATOM   2161  HA  ASN   133      54.753  52.314  54.166  1.00  0.00           H  
ATOM   2162  CB  ASN   133      55.104  54.059  55.349  1.00  0.00           C  
ATOM   2163  HB2 ASN   133      55.580  54.453  56.247  1.00  0.00           H  
ATOM   2164  HB3 ASN   133      55.402  54.629  54.470  1.00  0.00           H  
ATOM   2165  CG  ASN   133      53.601  54.321  55.611  1.00  0.00           C  
ATOM   2166  OD1 ASN   133      53.070  54.362  56.734  1.00  0.00           O  
ATOM   2167  ND2 ASN   133      52.722  54.344  54.660  1.00  0.00           N  
ATOM   2168 HD21 ASN   133      51.736  54.163  54.783  1.00  0.00           H  
ATOM   2169 HD22 ASN   133      53.044  54.448  53.709  1.00  0.00           H  
ATOM   2170  C   ASN   133      56.828  52.567  54.365  1.00  0.00           C  
ATOM   2171  O   ASN   133      57.028  52.998  53.224  1.00  0.00           O  
ATOM   2172  N   PHE   134      57.792  51.993  55.018  1.00  0.00           N  
ATOM   2173  H   PHE   134      57.664  51.654  55.961  1.00  0.00           H  
ATOM   2174  CA  PHE   134      59.184  51.992  54.568  1.00  0.00           C  
ATOM   2175  HA  PHE   134      59.279  52.617  53.680  1.00  0.00           H  
ATOM   2176  CB  PHE   134      60.155  52.538  55.684  1.00  0.00           C  
ATOM   2177  HB2 PHE   134      60.070  51.999  56.628  1.00  0.00           H  
ATOM   2178  HB3 PHE   134      61.126  52.215  55.308  1.00  0.00           H  
ATOM   2179  CG  PHE   134      60.031  54.041  55.983  1.00  0.00           C  
ATOM   2180  CD1 PHE   134      60.550  54.935  55.041  1.00  0.00           C  
ATOM   2181  HD1 PHE   134      60.985  54.559  54.127  1.00  0.00           H  
ATOM   2182  CE1 PHE   134      60.533  56.333  55.338  1.00  0.00           C  
ATOM   2183  HE1 PHE   134      61.055  57.003  54.672  1.00  0.00           H  
ATOM   2184  CZ  PHE   134      59.845  56.816  56.460  1.00  0.00           C  
ATOM   2185  HZ  PHE   134      59.699  57.877  56.602  1.00  0.00           H  
ATOM   2186  CE2 PHE   134      59.071  55.928  57.250  1.00  0.00           C  
ATOM   2187  HE2 PHE   134      58.519  56.182  58.143  1.00  0.00           H  
ATOM   2188  CD2 PHE   134      59.318  54.557  57.139  1.00  0.00           C  
ATOM   2189  HD2 PHE   134      59.012  53.811  57.857  1.00  0.00           H  
ATOM   2190  C   PHE   134      59.609  50.568  54.190  1.00  0.00           C  
ATOM   2191  O   PHE   134      59.350  49.568  54.868  1.00  0.00           O  
ATOM   2192  N   LEU   135      60.437  50.444  53.185  1.00  0.00           N  
ATOM   2193  H   LEU   135      60.640  51.321  52.727  1.00  0.00           H  
ATOM   2194  CA  LEU   135      60.956  49.168  52.652  1.00  0.00           C  
ATOM   2195  HA  LEU   135      61.320  48.605  53.512  1.00  0.00           H  
ATOM   2196  CB  LEU   135      59.879  48.366  51.853  1.00  0.00           C  
ATOM   2197  HB2 LEU   135      60.233  47.348  51.689  1.00  0.00           H  
ATOM   2198  HB3 LEU   135      59.017  48.354  52.520  1.00  0.00           H  
ATOM   2199  CG  LEU   135      59.380  48.937  50.542  1.00  0.00           C  
ATOM   2200  HG  LEU   135      60.148  48.926  49.769  1.00  0.00           H  
ATOM   2201  CD1 LEU   135      58.257  47.937  50.004  1.00  0.00           C  
ATOM   2202 HD11 LEU   135      57.684  48.208  49.116  1.00  0.00           H  
ATOM   2203 HD12 LEU   135      58.866  47.078  49.720  1.00  0.00           H  
ATOM   2204 HD13 LEU   135      57.583  47.680  50.821  1.00  0.00           H  
ATOM   2205  CD2 LEU   135      58.745  50.331  50.641  1.00  0.00           C  
ATOM   2206 HD21 LEU   135      59.477  51.054  51.000  1.00  0.00           H  
ATOM   2207 HD22 LEU   135      58.448  50.662  49.646  1.00  0.00           H  
ATOM   2208 HD23 LEU   135      57.812  50.340  51.205  1.00  0.00           H  
ATOM   2209  C   LEU   135      62.183  49.406  51.755  1.00  0.00           C  
ATOM   2210  O   LEU   135      62.432  50.486  51.249  1.00  0.00           O  
ATOM   2211  N   MET   136      62.988  48.365  51.605  1.00  0.00           N  
ATOM   2212  H   MET   136      62.627  47.452  51.842  1.00  0.00           H  
ATOM   2213  CA  MET   136      64.074  48.333  50.662  1.00  0.00           C  
ATOM   2214  HA  MET   136      64.556  49.307  50.576  1.00  0.00           H  
ATOM   2215  CB  MET   136      65.132  47.327  51.181  1.00  0.00           C  
ATOM   2216  HB2 MET   136      64.836  46.306  50.943  1.00  0.00           H  
ATOM   2217  HB3 MET   136      66.065  47.485  50.641  1.00  0.00           H  
ATOM   2218  CG  MET   136      65.461  47.356  52.686  1.00  0.00           C  
ATOM   2219  HG2 MET   136      64.517  47.187  53.204  1.00  0.00           H  
ATOM   2220  HG3 MET   136      66.154  46.560  52.959  1.00  0.00           H  
ATOM   2221  SD  MET   136      65.962  49.036  53.241  1.00  0.00           S  
ATOM   2222  CE  MET   136      67.295  49.429  52.141  1.00  0.00           C  
ATOM   2223  HE1 MET   136      66.912  49.631  51.140  1.00  0.00           H  
ATOM   2224  HE2 MET   136      67.875  50.296  52.456  1.00  0.00           H  
ATOM   2225  HE3 MET   136      67.997  48.596  52.104  1.00  0.00           H  
ATOM   2226  C   MET   136      63.645  48.024  49.215  1.00  0.00           C  
ATOM   2227  O   MET   136      62.519  47.640  48.868  1.00  0.00           O  
ATOM   2228  N   GLY   137      64.553  48.256  48.229  1.00  0.00           N  
ATOM   2229  H   GLY   137      65.450  48.645  48.484  1.00  0.00           H  
ATOM   2230  CA  GLY   137      64.388  47.911  46.881  1.00  0.00           C  
ATOM   2231  HA2 GLY   137      63.366  48.234  46.685  1.00  0.00           H  
ATOM   2232  HA3 GLY   137      65.030  48.386  46.139  1.00  0.00           H  
ATOM   2233  C   GLY   137      64.384  46.383  46.680  1.00  0.00           C  
ATOM   2234  O   GLY   137      64.961  45.703  47.521  1.00  0.00           O  
ATOM   2235  N   ILE   138      63.833  45.853  45.550  1.00  0.00           N  
ATOM   2236  H   ILE   138      63.464  46.567  44.938  1.00  0.00           H  
ATOM   2237  CA  ILE   138      63.966  44.432  45.120  1.00  0.00           C  
ATOM   2238  HA  ILE   138      64.148  43.718  45.923  1.00  0.00           H  
ATOM   2239  CB  ILE   138      62.756  43.980  44.289  1.00  0.00           C  
ATOM   2240  HB  ILE   138      61.830  44.399  44.683  1.00  0.00           H  
ATOM   2241  CG2 ILE   138      62.774  44.476  42.831  1.00  0.00           C  
ATOM   2242 HG21 ILE   138      63.493  43.987  42.174  1.00  0.00           H  
ATOM   2243 HG22 ILE   138      61.833  44.341  42.298  1.00  0.00           H  
ATOM   2244 HG23 ILE   138      62.774  45.566  42.789  1.00  0.00           H  
ATOM   2245  CG1 ILE   138      62.589  42.417  44.232  1.00  0.00           C  
ATOM   2246 HG12 ILE   138      61.991  42.113  43.372  1.00  0.00           H  
ATOM   2247 HG13 ILE   138      63.538  41.889  44.137  1.00  0.00           H  
ATOM   2248  CD1 ILE   138      62.015  41.795  45.512  1.00  0.00           C  
ATOM   2249 HD11 ILE   138      62.356  40.763  45.598  1.00  0.00           H  
ATOM   2250 HD12 ILE   138      62.444  42.296  46.380  1.00  0.00           H  
ATOM   2251 HD13 ILE   138      60.931  41.863  45.424  1.00  0.00           H  
ATOM   2252  C   ILE   138      65.249  44.269  44.260  1.00  0.00           C  
ATOM   2253  O   ILE   138      65.577  45.142  43.442  1.00  0.00           O  
ATOM   2254  N   GLY   139      66.092  43.220  44.498  1.00  0.00           N  
ATOM   2255  H   GLY   139      65.974  42.644  45.319  1.00  0.00           H  
ATOM   2256  CA  GLY   139      67.302  42.862  43.646  1.00  0.00           C  
ATOM   2257  HA2 GLY   139      67.779  41.917  43.907  1.00  0.00           H  
ATOM   2258  HA3 GLY   139      66.971  42.696  42.621  1.00  0.00           H  
ATOM   2259  C   GLY   139      68.439  43.925  43.694  1.00  0.00           C  
ATOM   2260  O   GLY   139      68.943  44.118  44.792  1.00  0.00           O  
ATOM   2261  N   ARG   140      68.871  44.478  42.556  1.00  0.00           N  
ATOM   2262  H   ARG   140      68.667  43.989  41.696  1.00  0.00           H  
ATOM   2263  CA  ARG   140      69.971  45.519  42.313  1.00  0.00           C  
ATOM   2264  HA  ARG   140      70.858  45.060  42.749  1.00  0.00           H  
ATOM   2265  CB  ARG   140      70.361  45.607  40.867  1.00  0.00           C  
ATOM   2266  HB2 ARG   140      71.304  46.154  40.834  1.00  0.00           H  
ATOM   2267  HB3 ARG   140      70.535  44.626  40.426  1.00  0.00           H  
ATOM   2268  CG  ARG   140      69.357  46.349  40.022  1.00  0.00           C  
ATOM   2269  HG2 ARG   140      68.518  45.656  39.954  1.00  0.00           H  
ATOM   2270  HG3 ARG   140      68.990  47.256  40.501  1.00  0.00           H  
ATOM   2271  CD  ARG   140      69.930  46.575  38.601  1.00  0.00           C  
ATOM   2272  HD2 ARG   140      70.841  47.171  38.656  1.00  0.00           H  
ATOM   2273  HD3 ARG   140      70.138  45.631  38.096  1.00  0.00           H  
ATOM   2274  NE  ARG   140      69.001  47.366  37.760  1.00  0.00           N  
ATOM   2275  HE  ARG   140      68.258  46.773  37.420  1.00  0.00           H  
ATOM   2276  CZ  ARG   140      69.036  48.645  37.665  1.00  0.00           C  
ATOM   2277  NH1 ARG   140      69.742  49.407  38.440  1.00  0.00           N  
ATOM   2278 HH11 ARG   140      70.172  49.067  39.288  1.00  0.00           H  
ATOM   2279 HH12 ARG   140      69.894  50.394  38.290  1.00  0.00           H  
ATOM   2280  NH2 ARG   140      68.271  49.199  36.743  1.00  0.00           N  
ATOM   2281 HH21 ARG   140      67.570  48.556  36.402  1.00  0.00           H  
ATOM   2282 HH22 ARG   140      68.176  50.201  36.665  1.00  0.00           H  
ATOM   2283  C   ARG   140      69.639  46.907  42.996  1.00  0.00           C  
ATOM   2284  O   ARG   140      70.483  47.752  43.342  1.00  0.00           O  
ATOM   2285  N   HIE   141      68.371  47.114  43.442  1.00  0.00           N  
ATOM   2286  H   HIE   141      67.758  46.321  43.326  1.00  0.00           H  
ATOM   2287  CA  HIE   141      67.898  48.427  44.096  1.00  0.00           C  
ATOM   2288  HA  HIE   141      68.556  49.219  43.737  1.00  0.00           H  
ATOM   2289  CB  HIE   141      66.602  48.851  43.497  1.00  0.00           C  
ATOM   2290  HB2 HIE   141      65.819  48.119  43.698  1.00  0.00           H  
ATOM   2291  HB3 HIE   141      66.367  49.854  43.854  1.00  0.00           H  
ATOM   2292  CG  HIE   141      66.533  48.880  42.013  1.00  0.00           C  
ATOM   2293  ND1 HIE   141      67.065  49.830  41.165  1.00  0.00           N  
ATOM   2294  CE1 HIE   141      66.755  49.421  39.937  1.00  0.00           C  
ATOM   2295  HE1 HIE   141      66.983  49.999  39.054  1.00  0.00           H  
ATOM   2296  NE2 HIE   141      66.129  48.202  39.940  1.00  0.00           N  
ATOM   2297  HE2 HIE   141      65.679  47.695  39.190  1.00  0.00           H  
ATOM   2298  CD2 HIE   141      66.004  47.872  41.275  1.00  0.00           C  
ATOM   2299  HD2 HIE   141      65.447  47.040  41.680  1.00  0.00           H  
ATOM   2300  C   HIE   141      68.013  48.404  45.654  1.00  0.00           C  
ATOM   2301  O   HIE   141      67.415  49.220  46.340  1.00  0.00           O  
ATOM   2302  N   CYS   142      68.612  47.321  46.201  1.00  0.00           N  
ATOM   2303  H   CYS   142      69.036  46.681  45.545  1.00  0.00           H  
ATOM   2304  CA  CYS   142      68.415  46.869  47.550  1.00  0.00           C  
ATOM   2305  HA  CYS   142      67.335  46.879  47.700  1.00  0.00           H  
ATOM   2306  CB  CYS   142      68.942  45.460  47.720  1.00  0.00           C  
ATOM   2307  HB2 CYS   142      68.677  45.073  48.704  1.00  0.00           H  
ATOM   2308  HB3 CYS   142      68.554  44.798  46.945  1.00  0.00           H  
ATOM   2309  SG  CYS   142      70.760  45.521  47.532  1.00  0.00           S  
ATOM   2310  HG  CYS   142      70.992  46.197  48.660  1.00  0.00           H  
ATOM   2311  C   CYS   142      69.039  47.789  48.529  1.00  0.00           C  
ATOM   2312  O   CYS   142      68.774  47.720  49.726  1.00  0.00           O  
ATOM   2313  N   ASN   143      69.886  48.700  48.032  1.00  0.00           N  
ATOM   2314  H   ASN   143      70.216  48.577  47.086  1.00  0.00           H  
ATOM   2315  CA  ASN   143      70.655  49.697  48.861  1.00  0.00           C  
ATOM   2316  HA  ASN   143      70.829  49.224  49.828  1.00  0.00           H  
ATOM   2317  CB  ASN   143      72.000  50.012  48.145  1.00  0.00           C  
ATOM   2318  HB2 ASN   143      71.811  50.618  47.259  1.00  0.00           H  
ATOM   2319  HB3 ASN   143      72.580  50.594  48.861  1.00  0.00           H  
ATOM   2320  CG  ASN   143      72.858  48.813  47.680  1.00  0.00           C  
ATOM   2321  OD1 ASN   143      73.623  48.290  48.461  1.00  0.00           O  
ATOM   2322  ND2 ASN   143      72.738  48.286  46.516  1.00  0.00           N  
ATOM   2323 HD21 ASN   143      73.288  47.442  46.443  1.00  0.00           H  
ATOM   2324 HD22 ASN   143      71.910  48.586  46.020  1.00  0.00           H  
ATOM   2325  C   ASN   143      69.848  50.919  49.130  1.00  0.00           C  
ATOM   2326  O   ASN   143      70.090  51.616  50.129  1.00  0.00           O  
ATOM   2327  N   LYS   144      68.879  51.219  48.270  1.00  0.00           N  
ATOM   2328  H   LYS   144      68.758  50.665  47.434  1.00  0.00           H  
ATOM   2329  CA  LYS   144      67.879  52.243  48.360  1.00  0.00           C  
ATOM   2330  HA  LYS   144      68.330  53.164  48.730  1.00  0.00           H  
ATOM   2331  CB  LYS   144      67.446  52.572  46.900  1.00  0.00           C  
ATOM   2332  HB2 LYS   144      67.002  51.689  46.439  1.00  0.00           H  
ATOM   2333  HB3 LYS   144      66.666  53.330  46.981  1.00  0.00           H  
ATOM   2334  CG  LYS   144      68.520  53.123  45.944  1.00  0.00           C  
ATOM   2335  HG2 LYS   144      68.921  54.111  46.170  1.00  0.00           H  
ATOM   2336  HG3 LYS   144      69.330  52.393  45.929  1.00  0.00           H  
ATOM   2337  CD  LYS   144      67.988  53.353  44.537  1.00  0.00           C  
ATOM   2338  HD2 LYS   144      67.764  52.376  44.107  1.00  0.00           H  
ATOM   2339  HD3 LYS   144      67.147  54.046  44.556  1.00  0.00           H  
ATOM   2340  CE  LYS   144      69.177  53.944  43.709  1.00  0.00           C  
ATOM   2341  HE2 LYS   144      69.383  54.952  44.067  1.00  0.00           H  
ATOM   2342  HE3 LYS   144      70.041  53.282  43.658  1.00  0.00           H  
ATOM   2343  NZ  LYS   144      68.842  54.003  42.325  1.00  0.00           N  
ATOM   2344  HZ1 LYS   144      69.481  54.508  41.728  1.00  0.00           H  
ATOM   2345  HZ2 LYS   144      68.746  53.047  42.012  1.00  0.00           H  
ATOM   2346  HZ3 LYS   144      68.037  54.580  42.127  1.00  0.00           H  
ATOM   2347  C   LYS   144      66.628  51.972  49.204  1.00  0.00           C  
ATOM   2348  O   LYS   144      66.147  50.848  49.279  1.00  0.00           O  
ATOM   2349  N   LEU   145      66.145  53.001  49.892  1.00  0.00           N  
ATOM   2350  H   LEU   145      66.651  53.866  49.768  1.00  0.00           H  
ATOM   2351  CA  LEU   145      64.914  52.940  50.750  1.00  0.00           C  
ATOM   2352  HA  LEU   145      64.690  51.883  50.892  1.00  0.00           H  
ATOM   2353  CB  LEU   145      65.373  53.536  52.064  1.00  0.00           C  
ATOM   2354  HB2 LEU   145      66.111  52.819  52.426  1.00  0.00           H  
ATOM   2355  HB3 LEU   145      65.919  54.463  51.890  1.00  0.00           H  
ATOM   2356  CG  LEU   145      64.220  53.710  53.151  1.00  0.00           C  
ATOM   2357  HG  LEU   145      63.388  53.048  52.907  1.00  0.00           H  
ATOM   2358  CD1 LEU   145      64.661  53.332  54.553  1.00  0.00           C  
ATOM   2359 HD11 LEU   145      63.816  53.536  55.210  1.00  0.00           H  
ATOM   2360 HD12 LEU   145      64.959  52.285  54.494  1.00  0.00           H  
ATOM   2361 HD13 LEU   145      65.464  53.917  55.000  1.00  0.00           H  
ATOM   2362  CD2 LEU   145      63.685  55.142  53.009  1.00  0.00           C  
ATOM   2363 HD21 LEU   145      64.445  55.920  52.941  1.00  0.00           H  
ATOM   2364 HD22 LEU   145      63.026  55.236  52.146  1.00  0.00           H  
ATOM   2365 HD23 LEU   145      63.230  55.428  53.958  1.00  0.00           H  
ATOM   2366  C   LEU   145      63.747  53.682  50.026  1.00  0.00           C  
ATOM   2367  O   LEU   145      64.009  54.718  49.393  1.00  0.00           O  
ATOM   2368  N   PHE   146      62.581  53.105  50.099  1.00  0.00           N  
ATOM   2369  H   PHE   146      62.603  52.294  50.701  1.00  0.00           H  
ATOM   2370  CA  PHE   146      61.333  53.636  49.497  1.00  0.00           C  
ATOM   2371  HA  PHE   146      61.600  54.504  48.894  1.00  0.00           H  
ATOM   2372  CB  PHE   146      60.716  52.450  48.751  1.00  0.00           C  
ATOM   2373  HB2 PHE   146      60.744  51.583  49.411  1.00  0.00           H  
ATOM   2374  HB3 PHE   146      59.701  52.669  48.420  1.00  0.00           H  
ATOM   2375  CG  PHE   146      61.426  51.846  47.538  1.00  0.00           C  
ATOM   2376  CD1 PHE   146      62.803  51.449  47.687  1.00  0.00           C  
ATOM   2377  HD1 PHE   146      63.214  51.308  48.676  1.00  0.00           H  
ATOM   2378  CE1 PHE   146      63.497  51.046  46.546  1.00  0.00           C  
ATOM   2379  HE1 PHE   146      64.531  50.784  46.713  1.00  0.00           H  
ATOM   2380  CZ  PHE   146      62.905  51.171  45.235  1.00  0.00           C  
ATOM   2381  HZ  PHE   146      63.352  50.839  44.309  1.00  0.00           H  
ATOM   2382  CE2 PHE   146      61.563  51.546  45.136  1.00  0.00           C  
ATOM   2383  HE2 PHE   146      60.931  51.443  44.266  1.00  0.00           H  
ATOM   2384  CD2 PHE   146      60.868  51.927  46.283  1.00  0.00           C  
ATOM   2385  HD2 PHE   146      59.846  52.218  46.092  1.00  0.00           H  
ATOM   2386  C   PHE   146      60.331  54.193  50.574  1.00  0.00           C  
ATOM   2387  O   PHE   146      60.307  53.798  51.751  1.00  0.00           O  
ATOM   2388  N   LEU   147      59.540  55.076  50.170  1.00  0.00           N  
ATOM   2389  H   LEU   147      59.500  55.340  49.196  1.00  0.00           H  
ATOM   2390  CA  LEU   147      58.314  55.533  50.936  1.00  0.00           C  
ATOM   2391  HA  LEU   147      58.267  54.939  51.849  1.00  0.00           H  
ATOM   2392  CB  LEU   147      58.409  57.021  51.221  1.00  0.00           C  
ATOM   2393  HB2 LEU   147      59.175  57.229  51.968  1.00  0.00           H  
ATOM   2394  HB3 LEU   147      58.495  57.577  50.288  1.00  0.00           H  
ATOM   2395  CG  LEU   147      57.152  57.614  51.869  1.00  0.00           C  
ATOM   2396  HG  LEU   147      56.290  57.347  51.257  1.00  0.00           H  
ATOM   2397  CD1 LEU   147      56.752  57.185  53.264  1.00  0.00           C  
ATOM   2398 HD11 LEU   147      56.627  56.105  53.344  1.00  0.00           H  
ATOM   2399 HD12 LEU   147      57.518  57.587  53.927  1.00  0.00           H  
ATOM   2400 HD13 LEU   147      55.755  57.588  53.442  1.00  0.00           H  
ATOM   2401  CD2 LEU   147      57.202  59.095  51.915  1.00  0.00           C  
ATOM   2402 HD21 LEU   147      57.545  59.488  50.958  1.00  0.00           H  
ATOM   2403 HD22 LEU   147      56.207  59.450  52.185  1.00  0.00           H  
ATOM   2404 HD23 LEU   147      57.992  59.490  52.553  1.00  0.00           H  
ATOM   2405  C   LEU   147      57.002  55.183  50.117  1.00  0.00           C  
ATOM   2406  O   LEU   147      56.891  55.727  49.022  1.00  0.00           O  
ATOM   2407  N   ILE   148      56.058  54.414  50.696  1.00  0.00           N  
ATOM   2408  H   ILE   148      56.228  54.095  51.639  1.00  0.00           H  
ATOM   2409  CA  ILE   148      54.789  54.051  50.034  1.00  0.00           C  
ATOM   2410  HA  ILE   148      54.661  54.789  49.242  1.00  0.00           H  
ATOM   2411  CB  ILE   148      54.883  52.638  49.375  1.00  0.00           C  
ATOM   2412  HB  ILE   148      53.998  52.130  48.990  1.00  0.00           H  
ATOM   2413  CG2 ILE   148      56.032  52.526  48.311  1.00  0.00           C  
ATOM   2414 HG21 ILE   148      55.894  51.564  47.818  1.00  0.00           H  
ATOM   2415 HG22 ILE   148      55.858  53.275  47.539  1.00  0.00           H  
ATOM   2416 HG23 ILE   148      57.009  52.783  48.721  1.00  0.00           H  
ATOM   2417  CG1 ILE   148      55.157  51.543  50.476  1.00  0.00           C  
ATOM   2418 HG12 ILE   148      56.054  51.816  51.033  1.00  0.00           H  
ATOM   2419 HG13 ILE   148      54.408  51.594  51.266  1.00  0.00           H  
ATOM   2420  CD1 ILE   148      55.025  50.070  49.997  1.00  0.00           C  
ATOM   2421 HD11 ILE   148      55.745  49.756  49.242  1.00  0.00           H  
ATOM   2422 HD12 ILE   148      55.013  49.446  50.890  1.00  0.00           H  
ATOM   2423 HD13 ILE   148      54.011  49.895  49.638  1.00  0.00           H  
ATOM   2424  C   ILE   148      53.487  54.118  50.897  1.00  0.00           C  
ATOM   2425  O   ILE   148      53.515  54.512  52.053  1.00  0.00           O  
ATOM   2426  N   ASP   149      52.330  53.664  50.308  1.00  0.00           N  
ATOM   2427  H   ASP   149      52.548  53.428  49.351  1.00  0.00           H  
ATOM   2428  CA  ASP   149      51.032  53.585  50.886  1.00  0.00           C  
ATOM   2429  HA  ASP   149      50.306  53.318  50.118  1.00  0.00           H  
ATOM   2430  CB  ASP   149      50.890  52.433  51.928  1.00  0.00           C  
ATOM   2431  HB2 ASP   149      51.196  51.491  51.474  1.00  0.00           H  
ATOM   2432  HB3 ASP   149      51.551  52.616  52.774  1.00  0.00           H  
ATOM   2433  CG  ASP   149      49.395  52.285  52.464  1.00  0.00           C  
ATOM   2434  OD1 ASP   149      48.458  52.776  51.777  1.00  0.00           O  
ATOM   2435  OD2 ASP   149      49.189  51.645  53.495  1.00  0.00           O  
ATOM   2436  C   ASP   149      50.477  54.904  51.502  1.00  0.00           C  
ATOM   2437  O   ASP   149      50.275  55.102  52.727  1.00  0.00           O  
ATOM   2438  N   PHE   150      50.110  55.756  50.582  1.00  0.00           N  
ATOM   2439  H   PHE   150      50.051  55.398  49.639  1.00  0.00           H  
ATOM   2440  CA  PHE   150      49.633  57.090  50.850  1.00  0.00           C  
ATOM   2441  HA  PHE   150      50.049  57.349  51.823  1.00  0.00           H  
ATOM   2442  CB  PHE   150      50.141  57.957  49.723  1.00  0.00           C  
ATOM   2443  HB2 PHE   150      49.848  57.529  48.764  1.00  0.00           H  
ATOM   2444  HB3 PHE   150      49.697  58.952  49.739  1.00  0.00           H  
ATOM   2445  CG  PHE   150      51.601  58.302  49.669  1.00  0.00           C  
ATOM   2446  CD1 PHE   150      51.976  59.515  50.112  1.00  0.00           C  
ATOM   2447  HD1 PHE   150      51.307  60.281  50.475  1.00  0.00           H  
ATOM   2448  CE1 PHE   150      53.284  59.914  50.139  1.00  0.00           C  
ATOM   2449  HE1 PHE   150      53.487  60.886  50.564  1.00  0.00           H  
ATOM   2450  CZ  PHE   150      54.251  59.067  49.611  1.00  0.00           C  
ATOM   2451  HZ  PHE   150      55.305  59.302  49.600  1.00  0.00           H  
ATOM   2452  CE2 PHE   150      53.856  57.822  49.073  1.00  0.00           C  
ATOM   2453  HE2 PHE   150      54.621  57.159  48.697  1.00  0.00           H  
ATOM   2454  CD2 PHE   150      52.492  57.399  49.148  1.00  0.00           C  
ATOM   2455  HD2 PHE   150      52.206  56.470  48.677  1.00  0.00           H  
ATOM   2456  C   PHE   150      48.101  57.064  51.106  1.00  0.00           C  
ATOM   2457  O   PHE   150      47.399  57.830  50.492  1.00  0.00           O  
ATOM   2458  N   GLY   151      47.674  56.188  52.014  1.00  0.00           N  
ATOM   2459  H   GLY   151      48.351  55.672  52.559  1.00  0.00           H  
ATOM   2460  CA  GLY   151      46.200  55.966  52.210  1.00  0.00           C  
ATOM   2461  HA2 GLY   151      45.714  55.668  51.281  1.00  0.00           H  
ATOM   2462  HA3 GLY   151      46.107  55.048  52.790  1.00  0.00           H  
ATOM   2463  C   GLY   151      45.299  57.082  52.910  1.00  0.00           C  
ATOM   2464  O   GLY   151      44.092  57.099  52.676  1.00  0.00           O  
ATOM   2465  N   LEU   152      45.950  58.046  53.518  1.00  0.00           N  
ATOM   2466  H   LEU   152      46.923  57.797  53.627  1.00  0.00           H  
ATOM   2467  CA  LEU   152      45.360  59.258  54.089  1.00  0.00           C  
ATOM   2468  HA  LEU   152      44.322  59.336  53.766  1.00  0.00           H  
ATOM   2469  CB  LEU   152      45.470  59.092  55.660  1.00  0.00           C  
ATOM   2470  HB2 LEU   152      45.413  58.034  55.915  1.00  0.00           H  
ATOM   2471  HB3 LEU   152      46.478  59.393  55.946  1.00  0.00           H  
ATOM   2472  CG  LEU   152      44.287  59.724  56.411  1.00  0.00           C  
ATOM   2473  HG  LEU   152      43.894  60.627  55.943  1.00  0.00           H  
ATOM   2474  CD1 LEU   152      43.183  58.665  56.663  1.00  0.00           C  
ATOM   2475 HD11 LEU   152      42.288  59.043  57.159  1.00  0.00           H  
ATOM   2476 HD12 LEU   152      42.858  58.261  55.704  1.00  0.00           H  
ATOM   2477 HD13 LEU   152      43.596  57.909  57.331  1.00  0.00           H  
ATOM   2478  CD2 LEU   152      44.675  60.130  57.865  1.00  0.00           C  
ATOM   2479 HD21 LEU   152      44.995  59.197  58.328  1.00  0.00           H  
ATOM   2480 HD22 LEU   152      45.368  60.965  57.763  1.00  0.00           H  
ATOM   2481 HD23 LEU   152      43.818  60.556  58.387  1.00  0.00           H  
ATOM   2482  C   LEU   152      45.995  60.524  53.660  1.00  0.00           C  
ATOM   2483  O   LEU   152      45.752  61.544  54.310  1.00  0.00           O  
ATOM   2484  N   ALA   153      47.045  60.544  52.769  1.00  0.00           N  
ATOM   2485  H   ALA   153      47.358  59.741  52.242  1.00  0.00           H  
ATOM   2486  CA  ALA   153      47.724  61.760  52.344  1.00  0.00           C  
ATOM   2487  HA  ALA   153      48.139  62.153  53.272  1.00  0.00           H  
ATOM   2488  CB  ALA   153      48.927  61.349  51.467  1.00  0.00           C  
ATOM   2489  HB1 ALA   153      49.582  62.199  51.277  1.00  0.00           H  
ATOM   2490  HB2 ALA   153      49.494  60.656  52.089  1.00  0.00           H  
ATOM   2491  HB3 ALA   153      48.617  60.948  50.502  1.00  0.00           H  
ATOM   2492  C   ALA   153      46.830  62.937  51.661  1.00  0.00           C  
ATOM   2493  O   ALA   153      45.826  62.590  51.081  1.00  0.00           O  
ATOM   2494  N   LYS   154      47.225  64.193  51.808  1.00  0.00           N  
ATOM   2495  H   LYS   154      48.029  64.246  52.418  1.00  0.00           H  
ATOM   2496  CA  LYS   154      46.578  65.422  51.236  1.00  0.00           C  
ATOM   2497  HA  LYS   154      46.135  65.187  50.268  1.00  0.00           H  
ATOM   2498  CB  LYS   154      45.462  65.969  52.111  1.00  0.00           C  
ATOM   2499  HB2 LYS   154      45.017  66.808  51.577  1.00  0.00           H  
ATOM   2500  HB3 LYS   154      44.681  65.237  52.318  1.00  0.00           H  
ATOM   2501  CG  LYS   154      46.001  66.408  53.462  1.00  0.00           C  
ATOM   2502  HG2 LYS   154      46.249  65.546  54.081  1.00  0.00           H  
ATOM   2503  HG3 LYS   154      46.856  67.072  53.335  1.00  0.00           H  
ATOM   2504  CD  LYS   154      44.936  67.140  54.291  1.00  0.00           C  
ATOM   2505  HD2 LYS   154      44.100  66.463  54.471  1.00  0.00           H  
ATOM   2506  HD3 LYS   154      45.332  67.287  55.296  1.00  0.00           H  
ATOM   2507  CE  LYS   154      44.324  68.448  53.735  1.00  0.00           C  
ATOM   2508  HE2 LYS   154      43.898  68.329  52.739  1.00  0.00           H  
ATOM   2509  HE3 LYS   154      43.450  68.688  54.339  1.00  0.00           H  
ATOM   2510  NZ  LYS   154      45.382  69.489  53.694  1.00  0.00           N  
ATOM   2511  HZ1 LYS   154      45.621  69.647  54.662  1.00  0.00           H  
ATOM   2512  HZ2 LYS   154      46.201  69.136  53.220  1.00  0.00           H  
ATOM   2513  HZ3 LYS   154      45.175  70.338  53.188  1.00  0.00           H  
ATOM   2514  C   LYS   154      47.750  66.436  51.028  1.00  0.00           C  
ATOM   2515  O   LYS   154      48.938  66.133  51.250  1.00  0.00           O  
ATOM   2516  N   LYS   155      47.404  67.587  50.440  1.00  0.00           N  
ATOM   2517  H   LYS   155      46.460  67.801  50.150  1.00  0.00           H  
ATOM   2518  CA  LYS   155      48.372  68.677  50.263  1.00  0.00           C  
ATOM   2519  HA  LYS   155      49.369  68.289  50.051  1.00  0.00           H  
ATOM   2520  CB  LYS   155      48.148  69.476  48.951  1.00  0.00           C  
ATOM   2521  HB2 LYS   155      47.092  69.745  48.920  1.00  0.00           H  
ATOM   2522  HB3 LYS   155      48.810  70.336  48.845  1.00  0.00           H  
ATOM   2523  CG  LYS   155      48.526  68.602  47.671  1.00  0.00           C  
ATOM   2524  HG2 LYS   155      49.594  68.387  47.626  1.00  0.00           H  
ATOM   2525  HG3 LYS   155      47.982  67.663  47.765  1.00  0.00           H  
ATOM   2526  CD  LYS   155      48.239  69.252  46.357  1.00  0.00           C  
ATOM   2527  HD2 LYS   155      48.387  68.448  45.636  1.00  0.00           H  
ATOM   2528  HD3 LYS   155      47.237  69.624  46.142  1.00  0.00           H  
ATOM   2529  CE  LYS   155      49.129  70.496  46.157  1.00  0.00           C  
ATOM   2530  HE2 LYS   155      48.830  71.208  46.927  1.00  0.00           H  
ATOM   2531  HE3 LYS   155      50.149  70.193  46.391  1.00  0.00           H  
ATOM   2532  NZ  LYS   155      49.048  70.964  44.736  1.00  0.00           N  
ATOM   2533  HZ1 LYS   155      48.092  71.168  44.480  1.00  0.00           H  
ATOM   2534  HZ2 LYS   155      49.567  71.825  44.645  1.00  0.00           H  
ATOM   2535  HZ3 LYS   155      49.467  70.330  44.071  1.00  0.00           H  
ATOM   2536  C   LYS   155      48.493  69.582  51.480  1.00  0.00           C  
ATOM   2537  O   LYS   155      47.723  69.419  52.426  1.00  0.00           O  
ATOM   2538  N   TYR   156      49.430  70.514  51.420  1.00  0.00           N  
ATOM   2539  H   TYR   156      50.056  70.539  50.629  1.00  0.00           H  
ATOM   2540  CA  TYR   156      49.632  71.512  52.395  1.00  0.00           C  
ATOM   2541  HA  TYR   156      48.769  71.503  53.062  1.00  0.00           H  
ATOM   2542  CB  TYR   156      50.798  71.165  53.360  1.00  0.00           C  
ATOM   2543  HB2 TYR   156      50.823  71.826  54.226  1.00  0.00           H  
ATOM   2544  HB3 TYR   156      50.671  70.140  53.708  1.00  0.00           H  
ATOM   2545  CG  TYR   156      52.212  71.334  52.764  1.00  0.00           C  
ATOM   2546  CD1 TYR   156      52.744  72.588  52.898  1.00  0.00           C  
ATOM   2547  HD1 TYR   156      52.180  73.311  53.469  1.00  0.00           H  
ATOM   2548  CE1 TYR   156      54.026  72.904  52.436  1.00  0.00           C  
ATOM   2549  HE1 TYR   156      54.411  73.889  52.654  1.00  0.00           H  
ATOM   2550  CZ  TYR   156      54.711  71.924  51.666  1.00  0.00           C  
ATOM   2551  OH  TYR   156      55.982  72.184  51.221  1.00  0.00           O  
ATOM   2552  HH  TYR   156      56.278  71.412  50.733  1.00  0.00           H  
ATOM   2553  CE2 TYR   156      54.137  70.640  51.540  1.00  0.00           C  
ATOM   2554  HE2 TYR   156      54.705  69.897  50.999  1.00  0.00           H  
ATOM   2555  CD2 TYR   156      52.865  70.352  52.050  1.00  0.00           C  
ATOM   2556  HD2 TYR   156      52.568  69.323  51.908  1.00  0.00           H  
ATOM   2557  C   TYR   156      49.658  72.983  51.966  1.00  0.00           C  
ATOM   2558  O   TYR   156      49.582  73.891  52.819  1.00  0.00           O  
ATOM   2559  N   ARG   157      49.858  73.197  50.637  1.00  0.00           N  
ATOM   2560  H   ARG   157      49.920  72.490  49.918  1.00  0.00           H  
ATOM   2561  CA  ARG   157      49.870  74.590  49.990  1.00  0.00           C  
ATOM   2562  HA  ARG   157      49.012  75.178  50.317  1.00  0.00           H  
ATOM   2563  CB  ARG   157      51.235  75.259  50.157  1.00  0.00           C  
ATOM   2564  HB2 ARG   157      51.169  76.284  49.793  1.00  0.00           H  
ATOM   2565  HB3 ARG   157      51.483  75.443  51.202  1.00  0.00           H  
ATOM   2566  CG  ARG   157      52.406  74.631  49.431  1.00  0.00           C  
ATOM   2567  HG2 ARG   157      52.445  73.558  49.618  1.00  0.00           H  
ATOM   2568  HG3 ARG   157      52.287  74.772  48.357  1.00  0.00           H  
ATOM   2569  CD  ARG   157      53.756  75.253  49.855  1.00  0.00           C  
ATOM   2570  HD2 ARG   157      53.849  76.248  49.420  1.00  0.00           H  
ATOM   2571  HD3 ARG   157      53.854  75.370  50.934  1.00  0.00           H  
ATOM   2572  NE  ARG   157      54.873  74.517  49.305  1.00  0.00           N  
ATOM   2573  HE  ARG   157      54.662  73.825  48.601  1.00  0.00           H  
ATOM   2574  CZ  ARG   157      56.183  74.691  49.431  1.00  0.00           C  
ATOM   2575  NH1 ARG   157      56.736  75.621  50.174  1.00  0.00           N  
ATOM   2576 HH11 ARG   157      56.061  76.283  50.531  1.00  0.00           H  
ATOM   2577 HH12 ARG   157      57.715  75.734  50.396  1.00  0.00           H  
ATOM   2578  NH2 ARG   157      56.943  73.922  48.690  1.00  0.00           N  
ATOM   2579 HH21 ARG   157      56.473  73.325  48.024  1.00  0.00           H  
ATOM   2580 HH22 ARG   157      57.937  73.956  48.865  1.00  0.00           H  
ATOM   2581  C   ARG   157      49.588  74.378  48.479  1.00  0.00           C  
ATOM   2582  O   ARG   157      49.688  73.271  47.916  1.00  0.00           O  
ATOM   2583  N   ASP   158      49.027  75.401  47.797  1.00  0.00           N  
ATOM   2584  H   ASP   158      48.782  76.230  48.319  1.00  0.00           H  
ATOM   2585  CA  ASP   158      48.746  75.439  46.307  1.00  0.00           C  
ATOM   2586  HA  ASP   158      48.250  74.518  46.000  1.00  0.00           H  
ATOM   2587  CB  ASP   158      47.714  76.516  46.149  1.00  0.00           C  
ATOM   2588  HB2 ASP   158      46.846  76.301  46.772  1.00  0.00           H  
ATOM   2589  HB3 ASP   158      48.156  77.466  46.450  1.00  0.00           H  
ATOM   2590  CG  ASP   158      47.129  76.776  44.722  1.00  0.00           C  
ATOM   2591  OD1 ASP   158      46.046  77.419  44.579  1.00  0.00           O  
ATOM   2592  OD2 ASP   158      47.756  76.183  43.790  1.00  0.00           O  
ATOM   2593  C   ASP   158      50.046  75.639  45.479  1.00  0.00           C  
ATOM   2594  O   ASP   158      50.858  76.545  45.782  1.00  0.00           O  
ATOM   2595  N   ASN   159      50.141  74.860  44.354  1.00  0.00           N  
ATOM   2596  H   ASN   159      49.431  74.185  44.105  1.00  0.00           H  
ATOM   2597  CA  ASN   159      51.298  75.032  43.465  1.00  0.00           C  
ATOM   2598  HA  ASN   159      52.252  74.845  43.958  1.00  0.00           H  
ATOM   2599  CB  ASN   159      51.229  74.030  42.305  1.00  0.00           C  
ATOM   2600  HB2 ASN   159      50.269  74.174  41.809  1.00  0.00           H  
ATOM   2601  HB3 ASN   159      51.937  74.303  41.522  1.00  0.00           H  
ATOM   2602  CG  ASN   159      51.441  72.544  42.516  1.00  0.00           C  
ATOM   2603  OD1 ASN   159      51.497  72.038  43.683  1.00  0.00           O  
ATOM   2604  ND2 ASN   159      51.467  71.724  41.508  1.00  0.00           N  
ATOM   2605 HD21 ASN   159      51.689  70.785  41.808  1.00  0.00           H  
ATOM   2606 HD22 ASN   159      51.306  71.938  40.534  1.00  0.00           H  
ATOM   2607  C   ASN   159      51.463  76.441  42.861  1.00  0.00           C  
ATOM   2608  O   ASN   159      52.526  76.821  42.402  1.00  0.00           O  
ATOM   2609  N   ARG   160      50.347  77.195  42.750  1.00  0.00           N  
ATOM   2610  H   ARG   160      49.487  76.795  43.096  1.00  0.00           H  
ATOM   2611  CA  ARG   160      50.200  78.475  41.970  1.00  0.00           C  
ATOM   2612  HA  ARG   160      50.875  78.465  41.115  1.00  0.00           H  
ATOM   2613  CB  ARG   160      48.730  78.490  41.372  1.00  0.00           C  
ATOM   2614  HB2 ARG   160      48.717  77.554  40.813  1.00  0.00           H  
ATOM   2615  HB3 ARG   160      47.957  78.549  42.138  1.00  0.00           H  
ATOM   2616  CG  ARG   160      48.435  79.623  40.416  1.00  0.00           C  
ATOM   2617  HG2 ARG   160      48.454  80.607  40.883  1.00  0.00           H  
ATOM   2618  HG3 ARG   160      49.127  79.644  39.574  1.00  0.00           H  
ATOM   2619  CD  ARG   160      47.034  79.462  39.729  1.00  0.00           C  
ATOM   2620  HD2 ARG   160      46.947  80.153  38.890  1.00  0.00           H  
ATOM   2621  HD3 ARG   160      47.006  78.495  39.225  1.00  0.00           H  
ATOM   2622  NE  ARG   160      45.936  79.596  40.743  1.00  0.00           N  
ATOM   2623  HE  ARG   160      45.736  78.725  41.213  1.00  0.00           H  
ATOM   2624  CZ  ARG   160      45.417  80.707  41.291  1.00  0.00           C  
ATOM   2625  NH1 ARG   160      45.586  81.867  40.818  1.00  0.00           N  
ATOM   2626 HH11 ARG   160      46.319  81.954  40.129  1.00  0.00           H  
ATOM   2627 HH12 ARG   160      45.307  82.656  41.383  1.00  0.00           H  
ATOM   2628  NH2 ARG   160      44.621  80.620  42.313  1.00  0.00           N  
ATOM   2629 HH21 ARG   160      44.517  79.669  42.637  1.00  0.00           H  
ATOM   2630 HH22 ARG   160      44.318  81.429  42.836  1.00  0.00           H  
ATOM   2631  C   ARG   160      50.469  79.752  42.874  1.00  0.00           C  
ATOM   2632  O   ARG   160      50.747  80.809  42.303  1.00  0.00           O  
ATOM   2633  N   THR   161      50.390  79.566  44.201  1.00  0.00           N  
ATOM   2634  H   THR   161      50.049  78.663  44.499  1.00  0.00           H  
ATOM   2635  CA  THR   161      50.545  80.701  45.161  1.00  0.00           C  
ATOM   2636  HA  THR   161      51.014  81.546  44.656  1.00  0.00           H  
ATOM   2637  CB  THR   161      49.233  81.388  45.569  1.00  0.00           C  
ATOM   2638  HB  THR   161      49.404  82.349  46.055  1.00  0.00           H  
ATOM   2639  CG2 THR   161      48.452  81.831  44.284  1.00  0.00           C  
ATOM   2640 HG21 THR   161      47.464  82.247  44.480  1.00  0.00           H  
ATOM   2641 HG22 THR   161      49.066  82.509  43.692  1.00  0.00           H  
ATOM   2642 HG23 THR   161      48.272  80.980  43.627  1.00  0.00           H  
ATOM   2643  OG1 THR   161      48.407  80.526  46.380  1.00  0.00           O  
ATOM   2644  HG1 THR   161      47.595  80.990  46.596  1.00  0.00           H  
ATOM   2645  C   THR   161      51.367  80.384  46.406  1.00  0.00           C  
ATOM   2646  O   THR   161      51.735  81.285  47.165  1.00  0.00           O  
ATOM   2647  N   ARG   162      51.719  79.117  46.669  1.00  0.00           N  
ATOM   2648  H   ARG   162      51.329  78.348  46.143  1.00  0.00           H  
ATOM   2649  CA  ARG   162      52.670  78.598  47.666  1.00  0.00           C  
ATOM   2650  HA  ARG   162      52.854  77.531  47.541  1.00  0.00           H  
ATOM   2651  CB  ARG   162      54.089  79.191  47.333  1.00  0.00           C  
ATOM   2652  HB2 ARG   162      54.258  79.046  46.266  1.00  0.00           H  
ATOM   2653  HB3 ARG   162      54.112  80.281  47.337  1.00  0.00           H  
ATOM   2654  CG  ARG   162      55.333  78.752  48.160  1.00  0.00           C  
ATOM   2655  HG2 ARG   162      55.169  78.968  49.216  1.00  0.00           H  
ATOM   2656  HG3 ARG   162      55.592  77.705  48.001  1.00  0.00           H  
ATOM   2657  CD  ARG   162      56.569  79.509  47.661  1.00  0.00           C  
ATOM   2658  HD2 ARG   162      56.683  79.198  46.622  1.00  0.00           H  
ATOM   2659  HD3 ARG   162      56.400  80.569  47.851  1.00  0.00           H  
ATOM   2660  NE  ARG   162      57.900  79.264  48.239  1.00  0.00           N  
ATOM   2661  HE  ARG   162      58.610  78.845  47.656  1.00  0.00           H  
ATOM   2662  CZ  ARG   162      58.312  79.126  49.500  1.00  0.00           C  
ATOM   2663  NH1 ARG   162      57.673  79.656  50.502  1.00  0.00           N  
ATOM   2664 HH11 ARG   162      56.857  80.223  50.322  1.00  0.00           H  
ATOM   2665 HH12 ARG   162      58.009  79.542  51.448  1.00  0.00           H  
ATOM   2666  NH2 ARG   162      59.383  78.518  49.875  1.00  0.00           N  
ATOM   2667 HH21 ARG   162      59.850  77.934  49.196  1.00  0.00           H  
ATOM   2668 HH22 ARG   162      59.688  78.516  50.838  1.00  0.00           H  
ATOM   2669  C   ARG   162      52.265  78.888  49.139  1.00  0.00           C  
ATOM   2670  O   ARG   162      52.958  78.545  50.075  1.00  0.00           O  
ATOM   2671  N   GLN   163      51.106  79.487  49.438  1.00  0.00           N  
ATOM   2672  H   GLN   163      50.607  79.806  48.619  1.00  0.00           H  
ATOM   2673  CA  GLN   163      50.604  79.917  50.738  1.00  0.00           C  
ATOM   2674  HA  GLN   163      51.439  80.423  51.223  1.00  0.00           H  
ATOM   2675  CB  GLN   163      49.496  81.032  50.477  1.00  0.00           C  
ATOM   2676  HB2 GLN   163      49.845  81.912  49.936  1.00  0.00           H  
ATOM   2677  HB3 GLN   163      48.714  80.625  49.837  1.00  0.00           H  
ATOM   2678  CG  GLN   163      48.783  81.550  51.797  1.00  0.00           C  
ATOM   2679  HG2 GLN   163      47.943  82.165  51.473  1.00  0.00           H  
ATOM   2680  HG3 GLN   163      48.328  80.714  52.330  1.00  0.00           H  
ATOM   2681  CD  GLN   163      49.661  82.368  52.693  1.00  0.00           C  
ATOM   2682  OE1 GLN   163      50.454  81.839  53.455  1.00  0.00           O  
ATOM   2683  NE2 GLN   163      49.584  83.681  52.587  1.00  0.00           N  
ATOM   2684 HE21 GLN   163      50.352  84.225  52.954  1.00  0.00           H  
ATOM   2685 HE22 GLN   163      48.780  84.021  52.081  1.00  0.00           H  
ATOM   2686  C   GLN   163      50.131  78.790  51.611  1.00  0.00           C  
ATOM   2687  O   GLN   163      49.362  77.964  51.157  1.00  0.00           O  
ATOM   2688  N   HIE   164      50.617  78.667  52.835  1.00  0.00           N  
ATOM   2689  H   HIE   164      51.236  79.406  53.137  1.00  0.00           H  
ATOM   2690  CA  HIE   164      50.100  77.686  53.753  1.00  0.00           C  
ATOM   2691  HA  HIE   164      50.010  76.825  53.089  1.00  0.00           H  
ATOM   2692  CB  HIE   164      51.202  77.401  54.721  1.00  0.00           C  
ATOM   2693  HB2 HIE   164      52.144  77.188  54.215  1.00  0.00           H  
ATOM   2694  HB3 HIE   164      51.301  78.324  55.292  1.00  0.00           H  
ATOM   2695  CG  HIE   164      50.993  76.234  55.662  1.00  0.00           C  
ATOM   2696  ND1 HIE   164      51.475  74.924  55.519  1.00  0.00           N  
ATOM   2697  CE1 HIE   164      50.913  74.324  56.579  1.00  0.00           C  
ATOM   2698  HE1 HIE   164      51.104  73.274  56.742  1.00  0.00           H  
ATOM   2699  NE2 HIE   164      50.243  75.170  57.364  1.00  0.00           N  
ATOM   2700  HE2 HIE   164      49.692  74.886  58.161  1.00  0.00           H  
ATOM   2701  CD2 HIE   164      50.110  76.320  56.709  1.00  0.00           C  
ATOM   2702  HD2 HIE   164      49.460  77.118  57.040  1.00  0.00           H  
ATOM   2703  C   HIE   164      48.620  78.011  54.297  1.00  0.00           C  
ATOM   2704  O   HIE   164      48.284  79.133  54.652  1.00  0.00           O  
ATOM   2705  N   ILE   165      47.705  77.049  54.248  1.00  0.00           N  
ATOM   2706  H   ILE   165      48.003  76.163  53.866  1.00  0.00           H  
ATOM   2707  CA  ILE   165      46.319  77.098  54.666  1.00  0.00           C  
ATOM   2708  HA  ILE   165      45.836  77.697  53.894  1.00  0.00           H  
ATOM   2709  CB  ILE   165      45.625  75.692  54.669  1.00  0.00           C  
ATOM   2710  HB  ILE   165      44.587  75.827  54.974  1.00  0.00           H  
ATOM   2711  CG2 ILE   165      45.478  75.230  53.196  1.00  0.00           C  
ATOM   2712 HG21 ILE   165      46.433  75.179  52.673  1.00  0.00           H  
ATOM   2713 HG22 ILE   165      44.981  74.261  53.226  1.00  0.00           H  
ATOM   2714 HG23 ILE   165      44.751  75.884  52.715  1.00  0.00           H  
ATOM   2715  CG1 ILE   165      46.312  74.691  55.601  1.00  0.00           C  
ATOM   2716 HG12 ILE   165      47.233  74.362  55.120  1.00  0.00           H  
ATOM   2717 HG13 ILE   165      46.619  75.197  56.516  1.00  0.00           H  
ATOM   2718  CD1 ILE   165      45.463  73.517  56.026  1.00  0.00           C  
ATOM   2719 HD11 ILE   165      44.588  73.940  56.520  1.00  0.00           H  
ATOM   2720 HD12 ILE   165      45.229  72.830  55.213  1.00  0.00           H  
ATOM   2721 HD13 ILE   165      46.101  72.814  56.560  1.00  0.00           H  
ATOM   2722  C   ILE   165      46.186  77.831  56.011  1.00  0.00           C  
ATOM   2723  O   ILE   165      47.097  77.693  56.859  1.00  0.00           O  
ATOM   2724  N   PRO   166      45.015  78.467  56.267  1.00  0.00           N  
ATOM   2725  CD  PRO   166      44.073  78.888  55.174  1.00  0.00           C  
ATOM   2726  HD2 PRO   166      43.300  78.178  54.879  1.00  0.00           H  
ATOM   2727  HD3 PRO   166      44.498  79.101  54.193  1.00  0.00           H  
ATOM   2728  CG  PRO   166      43.401  80.108  55.753  1.00  0.00           C  
ATOM   2729  HG2 PRO   166      42.518  80.480  55.233  1.00  0.00           H  
ATOM   2730  HG3 PRO   166      44.220  80.825  55.701  1.00  0.00           H  
ATOM   2731  CB  PRO   166      43.185  79.663  57.246  1.00  0.00           C  
ATOM   2732  HB2 PRO   166      42.305  79.025  57.335  1.00  0.00           H  
ATOM   2733  HB3 PRO   166      43.031  80.534  57.884  1.00  0.00           H  
ATOM   2734  CA  PRO   166      44.532  78.963  57.590  1.00  0.00           C  
ATOM   2735  HA  PRO   166      45.195  79.712  58.024  1.00  0.00           H  
ATOM   2736  C   PRO   166      44.429  77.807  58.644  1.00  0.00           C  
ATOM   2737  O   PRO   166      44.040  76.686  58.286  1.00  0.00           O  
ATOM   2738  N   TYR   167      44.839  78.047  59.864  1.00  0.00           N  
ATOM   2739  H   TYR   167      45.109  78.987  60.115  1.00  0.00           H  
ATOM   2740  CA  TYR   167      44.981  77.061  60.962  1.00  0.00           C  
ATOM   2741  HA  TYR   167      45.357  76.057  60.764  1.00  0.00           H  
ATOM   2742  CB  TYR   167      45.948  77.586  62.056  1.00  0.00           C  
ATOM   2743  HB2 TYR   167      46.897  77.681  61.529  1.00  0.00           H  
ATOM   2744  HB3 TYR   167      45.615  78.606  62.250  1.00  0.00           H  
ATOM   2745  CG  TYR   167      46.080  76.790  63.328  1.00  0.00           C  
ATOM   2746  CD1 TYR   167      46.689  75.493  63.287  1.00  0.00           C  
ATOM   2747  HD1 TYR   167      47.163  75.062  62.417  1.00  0.00           H  
ATOM   2748  CE1 TYR   167      46.781  74.825  64.505  1.00  0.00           C  
ATOM   2749  HE1 TYR   167      47.134  73.808  64.595  1.00  0.00           H  
ATOM   2750  CZ  TYR   167      46.186  75.277  65.667  1.00  0.00           C  
ATOM   2751  OH  TYR   167      46.124  74.498  66.761  1.00  0.00           O  
ATOM   2752  HH  TYR   167      45.636  74.817  67.524  1.00  0.00           H  
ATOM   2753  CE2 TYR   167      45.566  76.544  65.737  1.00  0.00           C  
ATOM   2754  HE2 TYR   167      45.182  77.007  66.634  1.00  0.00           H  
ATOM   2755  CD2 TYR   167      45.529  77.295  64.542  1.00  0.00           C  
ATOM   2756  HD2 TYR   167      45.091  78.268  64.372  1.00  0.00           H  
ATOM   2757  C   TYR   167      43.602  76.811  61.546  1.00  0.00           C  
ATOM   2758  O   TYR   167      42.695  77.667  61.594  1.00  0.00           O  
ATOM   2759  N   ARG   168      43.353  75.632  62.165  1.00  0.00           N  
ATOM   2760  H   ARG   168      44.198  75.096  62.304  1.00  0.00           H  
ATOM   2761  CA  ARG   168      42.189  75.140  62.960  1.00  0.00           C  
ATOM   2762  HA  ARG   168      41.781  76.012  63.471  1.00  0.00           H  
ATOM   2763  CB  ARG   168      41.158  74.571  61.956  1.00  0.00           C  
ATOM   2764  HB2 ARG   168      41.671  73.839  61.332  1.00  0.00           H  
ATOM   2765  HB3 ARG   168      40.449  73.905  62.449  1.00  0.00           H  
ATOM   2766  CG  ARG   168      40.383  75.626  61.147  1.00  0.00           C  
ATOM   2767  HG2 ARG   168      40.243  76.527  61.744  1.00  0.00           H  
ATOM   2768  HG3 ARG   168      41.005  75.878  60.289  1.00  0.00           H  
ATOM   2769  CD  ARG   168      39.080  75.007  60.559  1.00  0.00           C  
ATOM   2770  HD2 ARG   168      38.650  75.686  59.822  1.00  0.00           H  
ATOM   2771  HD3 ARG   168      39.349  74.122  59.982  1.00  0.00           H  
ATOM   2772  NE  ARG   168      38.056  74.822  61.626  1.00  0.00           N  
ATOM   2773  HE  ARG   168      38.286  75.074  62.577  1.00  0.00           H  
ATOM   2774  CZ  ARG   168      36.741  74.766  61.453  1.00  0.00           C  
ATOM   2775  NH1 ARG   168      36.123  74.665  60.331  1.00  0.00           N  
ATOM   2776 HH11 ARG   168      36.639  74.435  59.493  1.00  0.00           H  
ATOM   2777 HH12 ARG   168      35.128  74.839  60.362  1.00  0.00           H  
ATOM   2778  NH2 ARG   168      36.044  75.034  62.508  1.00  0.00           N  
ATOM   2779 HH21 ARG   168      36.467  75.187  63.412  1.00  0.00           H  
ATOM   2780 HH22 ARG   168      35.053  75.041  62.315  1.00  0.00           H  
ATOM   2781  C   ARG   168      42.593  74.174  64.073  1.00  0.00           C  
ATOM   2782  O   ARG   168      43.439  73.320  63.873  1.00  0.00           O  
ATOM   2783  N   GLU   169      42.015  74.371  65.249  1.00  0.00           N  
ATOM   2784  H   GLU   169      41.558  75.260  65.399  1.00  0.00           H  
ATOM   2785  CA  GLU   169      41.932  73.419  66.307  1.00  0.00           C  
ATOM   2786  HA  GLU   169      42.885  72.896  66.232  1.00  0.00           H  
ATOM   2787  CB  GLU   169      41.920  74.038  67.680  1.00  0.00           C  
ATOM   2788  HB2 GLU   169      42.006  73.152  68.309  1.00  0.00           H  
ATOM   2789  HB3 GLU   169      42.802  74.654  67.860  1.00  0.00           H  
ATOM   2790  CG  GLU   169      40.717  74.815  68.139  1.00  0.00           C  
ATOM   2791  HG2 GLU   169      39.863  74.142  68.219  1.00  0.00           H  
ATOM   2792  HG3 GLU   169      41.026  75.273  69.078  1.00  0.00           H  
ATOM   2793  CD  GLU   169      40.216  75.905  67.182  1.00  0.00           C  
ATOM   2794  OE1 GLU   169      39.070  75.847  66.668  1.00  0.00           O  
ATOM   2795  OE2 GLU   169      40.939  76.821  66.688  1.00  0.00           O  
ATOM   2796  C   GLU   169      40.774  72.414  66.140  1.00  0.00           C  
ATOM   2797  O   GLU   169      40.122  72.448  65.141  1.00  0.00           O  
ATOM   2798  N   ASP   170      40.507  71.526  67.112  1.00  0.00           N  
ATOM   2799  H   ASP   170      41.187  71.468  67.857  1.00  0.00           H  
ATOM   2800  CA  ASP   170      39.246  70.731  67.354  1.00  0.00           C  
ATOM   2801  HA  ASP   170      39.539  70.085  68.182  1.00  0.00           H  
ATOM   2802  CB  ASP   170      38.132  71.627  67.840  1.00  0.00           C  
ATOM   2803  HB2 ASP   170      38.060  72.486  67.173  1.00  0.00           H  
ATOM   2804  HB3 ASP   170      37.252  70.993  67.733  1.00  0.00           H  
ATOM   2805  CG  ASP   170      38.222  72.222  69.245  1.00  0.00           C  
ATOM   2806  OD1 ASP   170      39.136  71.731  69.956  1.00  0.00           O  
ATOM   2807  OD2 ASP   170      37.372  73.029  69.686  1.00  0.00           O  
ATOM   2808  C   ASP   170      38.860  69.828  66.178  1.00  0.00           C  
ATOM   2809  O   ASP   170      37.737  69.820  65.651  1.00  0.00           O  
ATOM   2810  N   LYS   171      39.859  69.137  65.623  1.00  0.00           N  
ATOM   2811  H   LYS   171      40.738  69.332  66.081  1.00  0.00           H  
ATOM   2812  CA  LYS   171      39.702  68.128  64.531  1.00  0.00           C  
ATOM   2813  HA  LYS   171      38.876  68.441  63.893  1.00  0.00           H  
ATOM   2814  CB  LYS   171      41.011  67.981  63.629  1.00  0.00           C  
ATOM   2815  HB2 LYS   171      41.733  67.650  64.376  1.00  0.00           H  
ATOM   2816  HB3 LYS   171      40.972  67.210  62.860  1.00  0.00           H  
ATOM   2817  CG  LYS   171      41.409  69.322  62.944  1.00  0.00           C  
ATOM   2818  HG2 LYS   171      41.451  70.129  63.676  1.00  0.00           H  
ATOM   2819  HG3 LYS   171      42.416  69.287  62.527  1.00  0.00           H  
ATOM   2820  CD  LYS   171      40.400  69.829  61.851  1.00  0.00           C  
ATOM   2821  HD2 LYS   171      40.567  69.207  60.972  1.00  0.00           H  
ATOM   2822  HD3 LYS   171      39.400  69.751  62.279  1.00  0.00           H  
ATOM   2823  CE  LYS   171      40.844  71.214  61.495  1.00  0.00           C  
ATOM   2824  HE2 LYS   171      40.533  71.850  62.323  1.00  0.00           H  
ATOM   2825  HE3 LYS   171      41.927  71.201  61.371  1.00  0.00           H  
ATOM   2826  NZ  LYS   171      40.370  71.632  60.202  1.00  0.00           N  
ATOM   2827  HZ1 LYS   171      40.407  70.877  59.532  1.00  0.00           H  
ATOM   2828  HZ2 LYS   171      39.366  71.712  60.279  1.00  0.00           H  
ATOM   2829  HZ3 LYS   171      40.770  72.474  59.814  1.00  0.00           H  
ATOM   2830  C   LYS   171      39.300  66.725  65.010  1.00  0.00           C  
ATOM   2831  O   LYS   171      39.274  66.323  66.192  1.00  0.00           O  
ATOM   2832  N   ASN   172      38.936  65.906  64.043  1.00  0.00           N  
ATOM   2833  H   ASN   172      38.988  66.298  63.113  1.00  0.00           H  
ATOM   2834  CA  ASN   172      38.915  64.448  64.164  1.00  0.00           C  
ATOM   2835  HA  ASN   172      38.303  64.218  65.036  1.00  0.00           H  
ATOM   2836  CB  ASN   172      38.385  63.788  62.839  1.00  0.00           C  
ATOM   2837  HB2 ASN   172      38.895  64.266  62.003  1.00  0.00           H  
ATOM   2838  HB3 ASN   172      38.654  62.733  62.889  1.00  0.00           H  
ATOM   2839  CG  ASN   172      36.861  63.931  62.659  1.00  0.00           C  
ATOM   2840  OD1 ASN   172      36.325  64.954  63.076  1.00  0.00           O  
ATOM   2841  ND2 ASN   172      36.096  62.944  62.168  1.00  0.00           N  
ATOM   2842 HD21 ASN   172      35.092  63.054  62.160  1.00  0.00           H  
ATOM   2843 HD22 ASN   172      36.420  62.004  61.990  1.00  0.00           H  
ATOM   2844  C   ASN   172      40.316  63.899  64.463  1.00  0.00           C  
ATOM   2845  O   ASN   172      41.363  64.489  64.116  1.00  0.00           O  
ATOM   2846  N   LEU   173      40.408  62.781  65.221  1.00  0.00           N  
ATOM   2847  H   LEU   173      39.571  62.274  65.472  1.00  0.00           H  
ATOM   2848  CA  LEU   173      41.760  62.285  65.632  1.00  0.00           C  
ATOM   2849  HA  LEU   173      42.376  63.145  65.893  1.00  0.00           H  
ATOM   2850  CB  LEU   173      41.540  61.464  66.866  1.00  0.00           C  
ATOM   2851  HB2 LEU   173      41.111  60.494  66.617  1.00  0.00           H  
ATOM   2852  HB3 LEU   173      42.576  61.284  67.152  1.00  0.00           H  
ATOM   2853  CG  LEU   173      40.697  62.124  68.078  1.00  0.00           C  
ATOM   2854  HG  LEU   173      39.937  62.829  67.742  1.00  0.00           H  
ATOM   2855  CD1 LEU   173      40.081  61.097  68.954  1.00  0.00           C  
ATOM   2856 HD11 LEU   173      39.465  61.504  69.757  1.00  0.00           H  
ATOM   2857 HD12 LEU   173      39.380  60.436  68.444  1.00  0.00           H  
ATOM   2858 HD13 LEU   173      40.951  60.589  69.371  1.00  0.00           H  
ATOM   2859  CD2 LEU   173      41.561  63.057  68.924  1.00  0.00           C  
ATOM   2860 HD21 LEU   173      41.891  63.874  68.283  1.00  0.00           H  
ATOM   2861 HD22 LEU   173      40.934  63.427  69.736  1.00  0.00           H  
ATOM   2862 HD23 LEU   173      42.412  62.529  69.353  1.00  0.00           H  
ATOM   2863  C   LEU   173      42.418  61.444  64.564  1.00  0.00           C  
ATOM   2864  O   LEU   173      41.870  60.447  64.040  1.00  0.00           O  
ATOM   2865  N   THR   174      43.650  61.852  64.103  1.00  0.00           N  
ATOM   2866  H   THR   174      43.913  62.785  64.387  1.00  0.00           H  
ATOM   2867  CA  THR   174      44.266  61.547  62.823  1.00  0.00           C  
ATOM   2868  HA  THR   174      43.625  60.926  62.197  1.00  0.00           H  
ATOM   2869  CB  THR   174      44.415  62.801  62.058  1.00  0.00           C  
ATOM   2870  HB  THR   174      45.215  63.380  62.518  1.00  0.00           H  
ATOM   2871  CG2 THR   174      44.783  62.504  60.596  1.00  0.00           C  
ATOM   2872 HG21 THR   174      45.660  61.859  60.661  1.00  0.00           H  
ATOM   2873 HG22 THR   174      44.053  61.873  60.090  1.00  0.00           H  
ATOM   2874 HG23 THR   174      44.991  63.455  60.105  1.00  0.00           H  
ATOM   2875  OG1 THR   174      43.095  63.420  61.925  1.00  0.00           O  
ATOM   2876  HG1 THR   174      42.758  63.963  62.641  1.00  0.00           H  
ATOM   2877  C   THR   174      45.533  60.769  63.094  1.00  0.00           C  
ATOM   2878  O   THR   174      46.239  61.058  64.105  1.00  0.00           O  
ATOM   2879  N   GLY   175      45.822  59.764  62.233  1.00  0.00           N  
ATOM   2880  H   GLY   175      45.143  59.478  61.542  1.00  0.00           H  
ATOM   2881  CA  GLY   175      47.085  58.984  62.246  1.00  0.00           C  
ATOM   2882  HA2 GLY   175      47.496  58.728  61.269  1.00  0.00           H  
ATOM   2883  HA3 GLY   175      47.909  59.452  62.785  1.00  0.00           H  
ATOM   2884  C   GLY   175      46.911  57.592  62.876  1.00  0.00           C  
ATOM   2885  O   GLY   175      45.907  57.290  63.499  1.00  0.00           O  
ATOM   2886  N   THR   176      47.857  56.619  62.615  1.00  0.00           N  
ATOM   2887  H   THR   176      48.656  56.881  62.056  1.00  0.00           H  
ATOM   2888  CA  THR   176      47.894  55.263  63.255  1.00  0.00           C  
ATOM   2889  HA  THR   176      46.927  54.761  63.238  1.00  0.00           H  
ATOM   2890  CB  THR   176      48.803  54.340  62.393  1.00  0.00           C  
ATOM   2891  HB  THR   176      49.749  54.856  62.229  1.00  0.00           H  
ATOM   2892  CG2 THR   176      49.067  52.989  63.010  1.00  0.00           C  
ATOM   2893 HG21 THR   176      48.179  52.385  62.823  1.00  0.00           H  
ATOM   2894 HG22 THR   176      50.002  52.633  62.577  1.00  0.00           H  
ATOM   2895 HG23 THR   176      49.201  52.990  64.092  1.00  0.00           H  
ATOM   2896  OG1 THR   176      48.204  54.081  61.105  1.00  0.00           O  
ATOM   2897  HG1 THR   176      48.223  54.891  60.589  1.00  0.00           H  
ATOM   2898  C   THR   176      48.520  55.417  64.657  1.00  0.00           C  
ATOM   2899  O   THR   176      49.644  55.860  64.865  1.00  0.00           O  
ATOM   2900  N   ALA   177      47.666  55.268  65.658  1.00  0.00           N  
ATOM   2901  H   ALA   177      46.751  54.871  65.499  1.00  0.00           H  
ATOM   2902  CA  ALA   177      47.882  55.854  67.044  1.00  0.00           C  
ATOM   2903  HA  ALA   177      47.784  56.939  67.017  1.00  0.00           H  
ATOM   2904  CB  ALA   177      46.862  55.373  68.042  1.00  0.00           C  
ATOM   2905  HB1 ALA   177      47.344  55.468  69.015  1.00  0.00           H  
ATOM   2906  HB2 ALA   177      45.870  55.814  67.939  1.00  0.00           H  
ATOM   2907  HB3 ALA   177      46.827  54.286  67.962  1.00  0.00           H  
ATOM   2908  C   ALA   177      49.351  55.575  67.656  1.00  0.00           C  
ATOM   2909  O   ALA   177      50.083  56.514  67.985  1.00  0.00           O  
ATOM   2910  N   ARG   178      49.858  54.343  67.584  1.00  0.00           N  
ATOM   2911  H   ARG   178      49.281  53.582  67.258  1.00  0.00           H  
ATOM   2912  CA  ARG   178      51.231  53.989  68.050  1.00  0.00           C  
ATOM   2913  HA  ARG   178      51.427  54.288  69.079  1.00  0.00           H  
ATOM   2914  CB  ARG   178      51.503  52.437  67.842  1.00  0.00           C  
ATOM   2915  HB2 ARG   178      50.623  51.874  68.154  1.00  0.00           H  
ATOM   2916  HB3 ARG   178      51.440  52.152  66.792  1.00  0.00           H  
ATOM   2917  CG  ARG   178      52.810  51.786  68.296  1.00  0.00           C  
ATOM   2918  HG2 ARG   178      53.674  52.279  67.849  1.00  0.00           H  
ATOM   2919  HG3 ARG   178      52.658  51.812  69.375  1.00  0.00           H  
ATOM   2920  CD  ARG   178      52.923  50.321  67.817  1.00  0.00           C  
ATOM   2921  HD2 ARG   178      52.438  50.269  66.842  1.00  0.00           H  
ATOM   2922  HD3 ARG   178      53.975  50.076  67.673  1.00  0.00           H  
ATOM   2923  NE  ARG   178      52.303  49.363  68.741  1.00  0.00           N  
ATOM   2924  HE  ARG   178      52.076  49.665  69.677  1.00  0.00           H  
ATOM   2925  CZ  ARG   178      52.188  48.018  68.481  1.00  0.00           C  
ATOM   2926  NH1 ARG   178      52.661  47.513  67.373  1.00  0.00           N  
ATOM   2927 HH11 ARG   178      53.118  48.165  66.752  1.00  0.00           H  
ATOM   2928 HH12 ARG   178      52.393  46.593  67.054  1.00  0.00           H  
ATOM   2929  NH2 ARG   178      51.627  47.193  69.324  1.00  0.00           N  
ATOM   2930 HH21 ARG   178      51.242  47.588  70.171  1.00  0.00           H  
ATOM   2931 HH22 ARG   178      51.599  46.195  69.174  1.00  0.00           H  
ATOM   2932  C   ARG   178      52.423  54.816  67.455  1.00  0.00           C  
ATOM   2933  O   ARG   178      53.455  54.728  68.042  1.00  0.00           O  
ATOM   2934  N   TYR   179      52.276  55.576  66.352  1.00  0.00           N  
ATOM   2935  H   TYR   179      51.347  55.654  65.964  1.00  0.00           H  
ATOM   2936  CA  TYR   179      53.326  56.295  65.621  1.00  0.00           C  
ATOM   2937  HA  TYR   179      54.263  56.354  66.173  1.00  0.00           H  
ATOM   2938  CB  TYR   179      53.534  55.559  64.290  1.00  0.00           C  
ATOM   2939  HB2 TYR   179      52.740  55.884  63.617  1.00  0.00           H  
ATOM   2940  HB3 TYR   179      54.389  55.966  63.751  1.00  0.00           H  
ATOM   2941  CG  TYR   179      53.711  54.015  64.321  1.00  0.00           C  
ATOM   2942  CD1 TYR   179      54.836  53.461  64.951  1.00  0.00           C  
ATOM   2943  HD1 TYR   179      55.572  54.091  65.428  1.00  0.00           H  
ATOM   2944  CE1 TYR   179      54.884  52.015  65.139  1.00  0.00           C  
ATOM   2945  HE1 TYR   179      55.726  51.560  65.638  1.00  0.00           H  
ATOM   2946  CZ  TYR   179      53.838  51.155  64.643  1.00  0.00           C  
ATOM   2947  OH  TYR   179      53.846  49.828  64.938  1.00  0.00           O  
ATOM   2948  HH  TYR   179      53.041  49.377  64.672  1.00  0.00           H  
ATOM   2949  CE2 TYR   179      52.737  51.804  64.015  1.00  0.00           C  
ATOM   2950  HE2 TYR   179      51.880  51.281  63.617  1.00  0.00           H  
ATOM   2951  CD2 TYR   179      52.724  53.204  63.894  1.00  0.00           C  
ATOM   2952  HD2 TYR   179      51.836  53.630  63.452  1.00  0.00           H  
ATOM   2953  C   TYR   179      52.930  57.731  65.291  1.00  0.00           C  
ATOM   2954  O   TYR   179      53.819  58.555  64.967  1.00  0.00           O  
ATOM   2955  N   ALA   180      51.716  58.178  65.422  1.00  0.00           N  
ATOM   2956  H   ALA   180      50.972  57.519  65.604  1.00  0.00           H  
ATOM   2957  CA  ALA   180      51.290  59.438  64.905  1.00  0.00           C  
ATOM   2958  HA  ALA   180      51.792  59.547  63.943  1.00  0.00           H  
ATOM   2959  CB  ALA   180      49.731  59.423  64.663  1.00  0.00           C  
ATOM   2960  HB1 ALA   180      49.457  58.525  64.109  1.00  0.00           H  
ATOM   2961  HB2 ALA   180      49.236  59.305  65.627  1.00  0.00           H  
ATOM   2962  HB3 ALA   180      49.514  60.332  64.103  1.00  0.00           H  
ATOM   2963  C   ALA   180      51.636  60.660  65.763  1.00  0.00           C  
ATOM   2964  O   ALA   180      51.725  60.540  66.998  1.00  0.00           O  
ATOM   2965  N   SER   181      51.890  61.829  65.143  1.00  0.00           N  
ATOM   2966  H   SER   181      52.031  61.934  64.148  1.00  0.00           H  
ATOM   2967  CA  SER   181      52.214  63.037  65.866  1.00  0.00           C  
ATOM   2968  HA  SER   181      53.186  62.950  66.352  1.00  0.00           H  
ATOM   2969  CB  SER   181      52.241  64.227  64.887  1.00  0.00           C  
ATOM   2970  HB2 SER   181      52.981  63.839  64.187  1.00  0.00           H  
ATOM   2971  HB3 SER   181      51.312  64.404  64.345  1.00  0.00           H  
ATOM   2972  OG  SER   181      52.592  65.480  65.474  1.00  0.00           O  
ATOM   2973  HG  SER   181      53.331  65.413  66.083  1.00  0.00           H  
ATOM   2974  C   SER   181      51.263  63.376  66.956  1.00  0.00           C  
ATOM   2975  O   SER   181      50.064  63.118  66.925  1.00  0.00           O  
ATOM   2976  N   ILE   182      51.797  64.071  67.893  1.00  0.00           N  
ATOM   2977  H   ILE   182      52.788  64.217  68.020  1.00  0.00           H  
ATOM   2978  CA  ILE   182      51.067  64.609  68.979  1.00  0.00           C  
ATOM   2979  HA  ILE   182      50.456  63.772  69.316  1.00  0.00           H  
ATOM   2980  CB  ILE   182      51.952  65.159  70.153  1.00  0.00           C  
ATOM   2981  HB  ILE   182      52.763  65.757  69.737  1.00  0.00           H  
ATOM   2982  CG2 ILE   182      51.119  65.931  71.150  1.00  0.00           C  
ATOM   2983 HG21 ILE   182      50.657  66.768  70.627  1.00  0.00           H  
ATOM   2984 HG22 ILE   182      50.333  65.289  71.546  1.00  0.00           H  
ATOM   2985 HG23 ILE   182      51.698  66.446  71.917  1.00  0.00           H  
ATOM   2986  CG1 ILE   182      52.663  64.035  70.864  1.00  0.00           C  
ATOM   2987 HG12 ILE   182      51.998  63.577  71.596  1.00  0.00           H  
ATOM   2988 HG13 ILE   182      53.081  63.261  70.220  1.00  0.00           H  
ATOM   2989  CD1 ILE   182      53.888  64.722  71.559  1.00  0.00           C  
ATOM   2990 HD11 ILE   182      54.635  64.918  70.790  1.00  0.00           H  
ATOM   2991 HD12 ILE   182      53.613  65.614  72.121  1.00  0.00           H  
ATOM   2992 HD13 ILE   182      54.318  64.008  72.261  1.00  0.00           H  
ATOM   2993  C   ILE   182      49.991  65.620  68.434  1.00  0.00           C  
ATOM   2994  O   ILE   182      48.850  65.667  68.889  1.00  0.00           O  
ATOM   2995  N   ASN   183      50.311  66.359  67.336  1.00  0.00           N  
ATOM   2996  H   ASN   183      51.213  66.248  66.897  1.00  0.00           H  
ATOM   2997  CA  ASN   183      49.389  67.399  66.684  1.00  0.00           C  
ATOM   2998  HA  ASN   183      48.903  68.055  67.406  1.00  0.00           H  
ATOM   2999  CB  ASN   183      50.177  68.294  65.731  1.00  0.00           C  
ATOM   3000  HB2 ASN   183      50.976  68.714  66.343  1.00  0.00           H  
ATOM   3001  HB3 ASN   183      50.563  67.694  64.908  1.00  0.00           H  
ATOM   3002  CG  ASN   183      49.338  69.383  65.200  1.00  0.00           C  
ATOM   3003  OD1 ASN   183      49.479  70.563  65.545  1.00  0.00           O  
ATOM   3004  ND2 ASN   183      48.450  69.032  64.253  1.00  0.00           N  
ATOM   3005 HD21 ASN   183      47.761  69.719  63.980  1.00  0.00           H  
ATOM   3006 HD22 ASN   183      48.585  68.207  63.686  1.00  0.00           H  
ATOM   3007  C   ASN   183      48.225  66.707  66.002  1.00  0.00           C  
ATOM   3008  O   ASN   183      47.051  66.658  66.416  1.00  0.00           O  
ATOM   3009  N   ALA   184      48.522  65.933  64.982  1.00  0.00           N  
ATOM   3010  H   ALA   184      49.426  66.091  64.560  1.00  0.00           H  
ATOM   3011  CA  ALA   184      47.515  65.042  64.296  1.00  0.00           C  
ATOM   3012  HA  ALA   184      46.790  65.649  63.755  1.00  0.00           H  
ATOM   3013  CB  ALA   184      48.138  64.117  63.216  1.00  0.00           C  
ATOM   3014  HB1 ALA   184      48.953  63.585  63.708  1.00  0.00           H  
ATOM   3015  HB2 ALA   184      47.437  63.440  62.729  1.00  0.00           H  
ATOM   3016  HB3 ALA   184      48.536  64.726  62.404  1.00  0.00           H  
ATOM   3017  C   ALA   184      46.659  64.195  65.198  1.00  0.00           C  
ATOM   3018  O   ALA   184      45.407  64.334  65.268  1.00  0.00           O  
ATOM   3019  N   HIE   185      47.304  63.430  66.092  1.00  0.00           N  
ATOM   3020  H   HIE   185      48.299  63.286  66.003  1.00  0.00           H  
ATOM   3021  CA  HIE   185      46.630  62.613  67.125  1.00  0.00           C  
ATOM   3022  HA  HIE   185      45.815  62.040  66.684  1.00  0.00           H  
ATOM   3023  CB  HIE   185      47.652  61.582  67.612  1.00  0.00           C  
ATOM   3024  HB2 HIE   185      48.248  61.276  66.753  1.00  0.00           H  
ATOM   3025  HB3 HIE   185      48.377  61.993  68.315  1.00  0.00           H  
ATOM   3026  CG  HIE   185      47.186  60.258  68.049  1.00  0.00           C  
ATOM   3027  ND1 HIE   185      47.785  59.424  68.985  1.00  0.00           N  
ATOM   3028  CE1 HIE   185      46.881  58.434  69.227  1.00  0.00           C  
ATOM   3029  HE1 HIE   185      47.115  57.600  69.871  1.00  0.00           H  
ATOM   3030  NE2 HIE   185      45.874  58.548  68.349  1.00  0.00           N  
ATOM   3031  HE2 HIE   185      45.180  57.815  68.307  1.00  0.00           H  
ATOM   3032  CD2 HIE   185      46.045  59.628  67.563  1.00  0.00           C  
ATOM   3033  HD2 HIE   185      45.415  60.035  66.786  1.00  0.00           H  
ATOM   3034  C   HIE   185      45.953  63.328  68.350  1.00  0.00           C  
ATOM   3035  O   HIE   185      45.099  62.771  68.950  1.00  0.00           O  
ATOM   3036  N   LEU   186      46.242  64.633  68.648  1.00  0.00           N  
ATOM   3037  H   LEU   186      46.997  65.081  68.147  1.00  0.00           H  
ATOM   3038  CA  LEU   186      45.358  65.580  69.431  1.00  0.00           C  
ATOM   3039  HA  LEU   186      45.070  65.167  70.398  1.00  0.00           H  
ATOM   3040  CB  LEU   186      45.989  66.981  69.579  1.00  0.00           C  
ATOM   3041  HB2 LEU   186      46.527  67.233  68.666  1.00  0.00           H  
ATOM   3042  HB3 LEU   186      45.263  67.794  69.584  1.00  0.00           H  
ATOM   3043  CG  LEU   186      46.919  67.087  70.862  1.00  0.00           C  
ATOM   3044  HG  LEU   186      47.433  66.128  70.928  1.00  0.00           H  
ATOM   3045  CD1 LEU   186      47.775  68.319  70.633  1.00  0.00           C  
ATOM   3046 HD11 LEU   186      48.351  68.279  69.709  1.00  0.00           H  
ATOM   3047 HD12 LEU   186      47.161  69.217  70.560  1.00  0.00           H  
ATOM   3048 HD13 LEU   186      48.371  68.458  71.536  1.00  0.00           H  
ATOM   3049  CD2 LEU   186      46.031  67.312  72.105  1.00  0.00           C  
ATOM   3050 HD21 LEU   186      46.656  67.618  72.945  1.00  0.00           H  
ATOM   3051 HD22 LEU   186      45.347  68.147  71.955  1.00  0.00           H  
ATOM   3052 HD23 LEU   186      45.460  66.444  72.434  1.00  0.00           H  
ATOM   3053  C   LEU   186      44.047  65.847  68.714  1.00  0.00           C  
ATOM   3054  O   LEU   186      43.072  66.014  69.419  1.00  0.00           O  
ATOM   3055  N   GLY   187      43.967  65.841  67.348  1.00  0.00           N  
ATOM   3056  H   GLY   187      44.808  65.543  66.874  1.00  0.00           H  
ATOM   3057  CA  GLY   187      42.884  66.476  66.652  1.00  0.00           C  
ATOM   3058  HA2 GLY   187      42.761  65.998  65.680  1.00  0.00           H  
ATOM   3059  HA3 GLY   187      41.938  66.258  67.148  1.00  0.00           H  
ATOM   3060  C   GLY   187      43.203  67.940  66.388  1.00  0.00           C  
ATOM   3061  O   GLY   187      42.405  68.792  66.771  1.00  0.00           O  
ATOM   3062  N   ILE   188      44.233  68.171  65.612  1.00  0.00           N  
ATOM   3063  H   ILE   188      44.961  67.494  65.438  1.00  0.00           H  
ATOM   3064  CA  ILE   188      44.565  69.519  65.165  1.00  0.00           C  
ATOM   3065  HA  ILE   188      43.717  70.200  65.233  1.00  0.00           H  
ATOM   3066  CB  ILE   188      45.661  70.038  66.092  1.00  0.00           C  
ATOM   3067  HB  ILE   188      46.403  69.248  65.974  1.00  0.00           H  
ATOM   3068  CG2 ILE   188      46.271  71.292  65.431  1.00  0.00           C  
ATOM   3069 HG21 ILE   188      45.486  71.992  65.147  1.00  0.00           H  
ATOM   3070 HG22 ILE   188      46.888  71.765  66.195  1.00  0.00           H  
ATOM   3071 HG23 ILE   188      46.798  71.131  64.491  1.00  0.00           H  
ATOM   3072  CG1 ILE   188      45.104  70.243  67.565  1.00  0.00           C  
ATOM   3073 HG12 ILE   188      44.201  70.852  67.543  1.00  0.00           H  
ATOM   3074 HG13 ILE   188      44.754  69.298  67.982  1.00  0.00           H  
ATOM   3075  CD1 ILE   188      46.127  70.883  68.526  1.00  0.00           C  
ATOM   3076 HD11 ILE   188      46.385  71.886  68.185  1.00  0.00           H  
ATOM   3077 HD12 ILE   188      45.663  70.881  69.513  1.00  0.00           H  
ATOM   3078 HD13 ILE   188      47.053  70.308  68.515  1.00  0.00           H  
ATOM   3079  C   ILE   188      44.954  69.393  63.670  1.00  0.00           C  
ATOM   3080  O   ILE   188      45.486  68.407  63.187  1.00  0.00           O  
ATOM   3081  N   GLU   189      44.657  70.469  62.878  1.00  0.00           N  
ATOM   3082  H   GLU   189      44.243  71.309  63.254  1.00  0.00           H  
ATOM   3083  CA  GLU   189      45.220  70.524  61.555  1.00  0.00           C  
ATOM   3084  HA  GLU   189      44.656  69.809  60.955  1.00  0.00           H  
ATOM   3085  CB  GLU   189      44.902  71.898  61.107  1.00  0.00           C  
ATOM   3086  HB2 GLU   189      43.827  72.003  61.256  1.00  0.00           H  
ATOM   3087  HB3 GLU   189      45.322  72.698  61.717  1.00  0.00           H  
ATOM   3088  CG  GLU   189      45.136  72.218  59.628  1.00  0.00           C  
ATOM   3089  HG2 GLU   189      44.857  73.261  59.480  1.00  0.00           H  
ATOM   3090  HG3 GLU   189      46.195  72.245  59.372  1.00  0.00           H  
ATOM   3091  CD  GLU   189      44.356  71.394  58.575  1.00  0.00           C  
ATOM   3092  OE1 GLU   189      43.355  71.927  58.008  1.00  0.00           O  
ATOM   3093  OE2 GLU   189      44.691  70.205  58.302  1.00  0.00           O  
ATOM   3094  C   GLU   189      46.703  70.257  61.249  1.00  0.00           C  
ATOM   3095  O   GLU   189      47.553  70.706  62.003  1.00  0.00           O  
ATOM   3096  N   GLN   190      46.980  69.460  60.212  1.00  0.00           N  
ATOM   3097  H   GLN   190      46.227  69.187  59.598  1.00  0.00           H  
ATOM   3098  CA  GLN   190      48.231  68.719  59.982  1.00  0.00           C  
ATOM   3099  HA  GLN   190      48.719  68.656  60.955  1.00  0.00           H  
ATOM   3100  CB  GLN   190      48.111  67.304  59.446  1.00  0.00           C  
ATOM   3101  HB2 GLN   190      47.889  67.318  58.379  1.00  0.00           H  
ATOM   3102  HB3 GLN   190      49.049  66.761  59.554  1.00  0.00           H  
ATOM   3103  CG  GLN   190      47.100  66.498  60.296  1.00  0.00           C  
ATOM   3104  HG2 GLN   190      47.356  65.443  60.195  1.00  0.00           H  
ATOM   3105  HG3 GLN   190      47.196  66.695  61.364  1.00  0.00           H  
ATOM   3106  CD  GLN   190      45.665  66.766  59.752  1.00  0.00           C  
ATOM   3107  OE1 GLN   190      45.405  66.572  58.531  1.00  0.00           O  
ATOM   3108  NE2 GLN   190      44.663  66.999  60.531  1.00  0.00           N  
ATOM   3109 HE21 GLN   190      43.740  66.806  60.170  1.00  0.00           H  
ATOM   3110 HE22 GLN   190      44.786  67.128  61.525  1.00  0.00           H  
ATOM   3111  C   GLN   190      49.161  69.391  59.068  1.00  0.00           C  
ATOM   3112  O   GLN   190      48.689  69.940  58.053  1.00  0.00           O  
ATOM   3113  N   SER   191      50.457  69.312  59.324  1.00  0.00           N  
ATOM   3114  H   SER   191      50.787  68.821  60.143  1.00  0.00           H  
ATOM   3115  CA  SER   191      51.505  69.971  58.542  1.00  0.00           C  
ATOM   3116  HA  SER   191      51.206  70.195  57.519  1.00  0.00           H  
ATOM   3117  CB  SER   191      51.776  71.351  59.246  1.00  0.00           C  
ATOM   3118  HB2 SER   191      50.867  71.832  59.607  1.00  0.00           H  
ATOM   3119  HB3 SER   191      52.505  71.126  60.025  1.00  0.00           H  
ATOM   3120  OG  SER   191      52.476  72.186  58.328  1.00  0.00           O  
ATOM   3121  HG  SER   191      52.684  73.032  58.731  1.00  0.00           H  
ATOM   3122  C   SER   191      52.737  69.185  58.438  1.00  0.00           C  
ATOM   3123  O   SER   191      52.906  68.073  58.885  1.00  0.00           O  
ATOM   3124  N   ARG   192      53.690  69.771  57.718  1.00  0.00           N  
ATOM   3125  H   ARG   192      53.459  70.705  57.411  1.00  0.00           H  
ATOM   3126  CA  ARG   192      55.092  69.296  57.675  1.00  0.00           C  
ATOM   3127  HA  ARG   192      55.031  68.316  57.200  1.00  0.00           H  
ATOM   3128  CB  ARG   192      56.032  70.298  56.932  1.00  0.00           C  
ATOM   3129  HB2 ARG   192      56.095  71.318  57.313  1.00  0.00           H  
ATOM   3130  HB3 ARG   192      57.028  69.854  56.938  1.00  0.00           H  
ATOM   3131  CG  ARG   192      55.605  70.204  55.436  1.00  0.00           C  
ATOM   3132  HG2 ARG   192      55.832  69.195  55.092  1.00  0.00           H  
ATOM   3133  HG3 ARG   192      54.530  70.347  55.327  1.00  0.00           H  
ATOM   3134  CD  ARG   192      56.344  71.223  54.557  1.00  0.00           C  
ATOM   3135  HD2 ARG   192      57.407  70.987  54.522  1.00  0.00           H  
ATOM   3136  HD3 ARG   192      56.096  71.132  53.500  1.00  0.00           H  
ATOM   3137  NE  ARG   192      56.064  72.595  55.005  1.00  0.00           N  
ATOM   3138  HE  ARG   192      55.217  72.801  55.515  1.00  0.00           H  
ATOM   3139  CZ  ARG   192      56.679  73.697  54.538  1.00  0.00           C  
ATOM   3140  NH1 ARG   192      57.628  73.682  53.722  1.00  0.00           N  
ATOM   3141 HH11 ARG   192      58.052  72.813  53.431  1.00  0.00           H  
ATOM   3142 HH12 ARG   192      57.918  74.532  53.258  1.00  0.00           H  
ATOM   3143  NH2 ARG   192      56.234  74.849  54.895  1.00  0.00           N  
ATOM   3144 HH21 ARG   192      55.439  74.947  55.509  1.00  0.00           H  
ATOM   3145 HH22 ARG   192      56.738  75.690  54.651  1.00  0.00           H  
ATOM   3146  C   ARG   192      55.636  68.911  59.079  1.00  0.00           C  
ATOM   3147  O   ARG   192      56.476  68.044  59.081  1.00  0.00           O  
ATOM   3148  N   ARG   193      55.204  69.697  60.101  1.00  0.00           N  
ATOM   3149  H   ARG   193      54.696  70.527  59.830  1.00  0.00           H  
ATOM   3150  CA  ARG   193      55.422  69.304  61.462  1.00  0.00           C  
ATOM   3151  HA  ARG   193      56.462  69.394  61.774  1.00  0.00           H  
ATOM   3152  CB  ARG   193      54.806  70.328  62.444  1.00  0.00           C  
ATOM   3153  HB2 ARG   193      55.301  71.278  62.239  1.00  0.00           H  
ATOM   3154  HB3 ARG   193      53.751  70.424  62.186  1.00  0.00           H  
ATOM   3155  CG  ARG   193      55.009  69.993  63.954  1.00  0.00           C  
ATOM   3156  HG2 ARG   193      55.839  69.289  64.012  1.00  0.00           H  
ATOM   3157  HG3 ARG   193      55.346  70.910  64.436  1.00  0.00           H  
ATOM   3158  CD  ARG   193      53.740  69.339  64.579  1.00  0.00           C  
ATOM   3159  HD2 ARG   193      52.929  70.068  64.578  1.00  0.00           H  
ATOM   3160  HD3 ARG   193      53.435  68.469  63.998  1.00  0.00           H  
ATOM   3161  NE  ARG   193      53.983  68.740  65.943  1.00  0.00           N  
ATOM   3162  HE  ARG   193      54.207  67.756  65.915  1.00  0.00           H  
ATOM   3163  CZ  ARG   193      53.830  69.262  67.161  1.00  0.00           C  
ATOM   3164  NH1 ARG   193      53.390  70.508  67.350  1.00  0.00           N  
ATOM   3165 HH11 ARG   193      53.285  71.164  66.589  1.00  0.00           H  
ATOM   3166 HH12 ARG   193      53.110  70.773  68.283  1.00  0.00           H  
ATOM   3167  NH2 ARG   193      53.856  68.518  68.201  1.00  0.00           N  
ATOM   3168 HH21 ARG   193      54.084  67.540  68.095  1.00  0.00           H  
ATOM   3169 HH22 ARG   193      53.457  68.883  69.054  1.00  0.00           H  
ATOM   3170  C   ARG   193      55.135  67.808  61.718  1.00  0.00           C  
ATOM   3171  O   ARG   193      55.975  67.003  62.185  1.00  0.00           O  
ATOM   3172  N   ASP   194      53.874  67.395  61.444  1.00  0.00           N  
ATOM   3173  H   ASP   194      53.234  68.024  60.981  1.00  0.00           H  
ATOM   3174  CA  ASP   194      53.285  66.188  61.923  1.00  0.00           C  
ATOM   3175  HA  ASP   194      53.408  66.101  63.003  1.00  0.00           H  
ATOM   3176  CB  ASP   194      51.791  66.107  61.681  1.00  0.00           C  
ATOM   3177  HB2 ASP   194      51.661  65.903  60.618  1.00  0.00           H  
ATOM   3178  HB3 ASP   194      51.392  65.195  62.125  1.00  0.00           H  
ATOM   3179  CG  ASP   194      50.929  67.317  62.099  1.00  0.00           C  
ATOM   3180  OD1 ASP   194      51.313  68.499  61.901  1.00  0.00           O  
ATOM   3181  OD2 ASP   194      49.765  67.097  62.469  1.00  0.00           O  
ATOM   3182  C   ASP   194      53.964  64.945  61.296  1.00  0.00           C  
ATOM   3183  O   ASP   194      54.121  63.949  61.968  1.00  0.00           O  
ATOM   3184  N   ASP   195      54.435  65.061  60.030  1.00  0.00           N  
ATOM   3185  H   ASP   195      54.069  65.863  59.538  1.00  0.00           H  
ATOM   3186  CA  ASP   195      55.221  64.035  59.363  1.00  0.00           C  
ATOM   3187  HA  ASP   195      54.698  63.079  59.383  1.00  0.00           H  
ATOM   3188  CB  ASP   195      55.356  64.335  57.869  1.00  0.00           C  
ATOM   3189  HB2 ASP   195      55.739  65.345  57.726  1.00  0.00           H  
ATOM   3190  HB3 ASP   195      56.080  63.626  57.467  1.00  0.00           H  
ATOM   3191  CG  ASP   195      54.202  63.985  57.025  1.00  0.00           C  
ATOM   3192  OD1 ASP   195      53.096  63.662  57.489  1.00  0.00           O  
ATOM   3193  OD2 ASP   195      54.375  64.172  55.831  1.00  0.00           O  
ATOM   3194  C   ASP   195      56.540  63.760  59.980  1.00  0.00           C  
ATOM   3195  O   ASP   195      56.959  62.584  60.178  1.00  0.00           O  
ATOM   3196  N   MET   196      57.302  64.829  60.349  1.00  0.00           N  
ATOM   3197  H   MET   196      56.907  65.747  60.205  1.00  0.00           H  
ATOM   3198  CA  MET   196      58.722  64.718  60.875  1.00  0.00           C  
ATOM   3199  HA  MET   196      59.327  63.957  60.382  1.00  0.00           H  
ATOM   3200  CB  MET   196      59.459  66.042  60.617  1.00  0.00           C  
ATOM   3201  HB2 MET   196      58.950  66.835  61.165  1.00  0.00           H  
ATOM   3202  HB3 MET   196      60.432  65.940  61.099  1.00  0.00           H  
ATOM   3203  CG  MET   196      59.575  66.415  59.126  1.00  0.00           C  
ATOM   3204  HG2 MET   196      58.897  65.876  58.465  1.00  0.00           H  
ATOM   3205  HG3 MET   196      59.319  67.469  59.026  1.00  0.00           H  
ATOM   3206  SD  MET   196      61.299  66.466  58.543  1.00  0.00           S  
ATOM   3207  CE  MET   196      61.581  64.681  58.230  1.00  0.00           C  
ATOM   3208  HE1 MET   196      62.612  64.370  58.400  1.00  0.00           H  
ATOM   3209  HE2 MET   196      61.037  64.135  59.000  1.00  0.00           H  
ATOM   3210  HE3 MET   196      61.251  64.396  57.230  1.00  0.00           H  
ATOM   3211  C   MET   196      58.754  64.393  62.394  1.00  0.00           C  
ATOM   3212  O   MET   196      59.665  63.700  62.814  1.00  0.00           O  
ATOM   3213  N   GLU   197      57.706  64.797  63.129  1.00  0.00           N  
ATOM   3214  H   GLU   197      57.177  65.567  62.744  1.00  0.00           H  
ATOM   3215  CA  GLU   197      57.425  64.122  64.472  1.00  0.00           C  
ATOM   3216  HA  GLU   197      58.376  64.097  65.006  1.00  0.00           H  
ATOM   3217  CB  GLU   197      56.585  65.118  65.368  1.00  0.00           C  
ATOM   3218  HB2 GLU   197      56.996  66.117  65.226  1.00  0.00           H  
ATOM   3219  HB3 GLU   197      55.584  65.203  64.944  1.00  0.00           H  
ATOM   3220  CG  GLU   197      56.624  64.722  66.851  1.00  0.00           C  
ATOM   3221  HG2 GLU   197      56.949  63.701  67.050  1.00  0.00           H  
ATOM   3222  HG3 GLU   197      57.358  65.337  67.371  1.00  0.00           H  
ATOM   3223  CD  GLU   197      55.242  65.038  67.440  1.00  0.00           C  
ATOM   3224  OE1 GLU   197      54.647  66.039  67.094  1.00  0.00           O  
ATOM   3225  OE2 GLU   197      54.623  64.192  68.148  1.00  0.00           O  
ATOM   3226  C   GLU   197      56.993  62.690  64.426  1.00  0.00           C  
ATOM   3227  O   GLU   197      57.541  61.967  65.244  1.00  0.00           O  
ATOM   3228  N   SER   198      56.244  62.279  63.392  1.00  0.00           N  
ATOM   3229  H   SER   198      55.889  62.902  62.680  1.00  0.00           H  
ATOM   3230  CA  SER   198      55.803  60.886  63.363  1.00  0.00           C  
ATOM   3231  HA  SER   198      55.450  60.758  64.387  1.00  0.00           H  
ATOM   3232  CB  SER   198      54.580  60.752  62.435  1.00  0.00           C  
ATOM   3233  HB2 SER   198      54.837  61.060  61.421  1.00  0.00           H  
ATOM   3234  HB3 SER   198      54.246  59.714  62.464  1.00  0.00           H  
ATOM   3235  OG  SER   198      53.456  61.550  62.659  1.00  0.00           O  
ATOM   3236  HG  SER   198      53.710  62.444  62.418  1.00  0.00           H  
ATOM   3237  C   SER   198      56.954  59.982  62.997  1.00  0.00           C  
ATOM   3238  O   SER   198      57.131  59.050  63.759  1.00  0.00           O  
ATOM   3239  N   LEU   199      57.781  60.447  62.022  1.00  0.00           N  
ATOM   3240  H   LEU   199      57.699  61.366  61.612  1.00  0.00           H  
ATOM   3241  CA  LEU   199      59.121  59.827  61.789  1.00  0.00           C  
ATOM   3242  HA  LEU   199      59.002  58.800  61.443  1.00  0.00           H  
ATOM   3243  CB  LEU   199      59.890  60.536  60.669  1.00  0.00           C  
ATOM   3244  HB2 LEU   199      59.207  60.802  59.863  1.00  0.00           H  
ATOM   3245  HB3 LEU   199      60.177  61.539  60.985  1.00  0.00           H  
ATOM   3246  CG  LEU   199      61.227  59.824  60.153  1.00  0.00           C  
ATOM   3247  HG  LEU   199      62.022  59.997  60.878  1.00  0.00           H  
ATOM   3248  CD1 LEU   199      61.048  58.255  59.952  1.00  0.00           C  
ATOM   3249 HD11 LEU   199      61.935  57.919  59.416  1.00  0.00           H  
ATOM   3250 HD12 LEU   199      61.047  57.802  60.944  1.00  0.00           H  
ATOM   3251 HD13 LEU   199      60.106  58.046  59.445  1.00  0.00           H  
ATOM   3252  CD2 LEU   199      61.701  60.386  58.854  1.00  0.00           C  
ATOM   3253 HD21 LEU   199      61.004  60.174  58.043  1.00  0.00           H  
ATOM   3254 HD22 LEU   199      61.890  61.459  58.887  1.00  0.00           H  
ATOM   3255 HD23 LEU   199      62.697  60.038  58.580  1.00  0.00           H  
ATOM   3256  C   LEU   199      59.968  59.765  63.067  1.00  0.00           C  
ATOM   3257  O   LEU   199      60.645  58.752  63.287  1.00  0.00           O  
ATOM   3258  N   GLY   200      59.916  60.789  64.000  1.00  0.00           N  
ATOM   3259  H   GLY   200      59.239  61.522  63.844  1.00  0.00           H  
ATOM   3260  CA  GLY   200      60.559  60.748  65.302  1.00  0.00           C  
ATOM   3261  HA2 GLY   200      61.626  60.843  65.102  1.00  0.00           H  
ATOM   3262  HA3 GLY   200      60.302  61.668  65.827  1.00  0.00           H  
ATOM   3263  C   GLY   200      60.243  59.509  66.103  1.00  0.00           C  
ATOM   3264  O   GLY   200      61.152  58.831  66.601  1.00  0.00           O  
ATOM   3265  N   TYR   201      58.933  59.100  66.219  1.00  0.00           N  
ATOM   3266  H   TYR   201      58.296  59.646  65.658  1.00  0.00           H  
ATOM   3267  CA  TYR   201      58.571  57.824  66.734  1.00  0.00           C  
ATOM   3268  HA  TYR   201      59.183  57.717  67.630  1.00  0.00           H  
ATOM   3269  CB  TYR   201      57.083  57.726  67.158  1.00  0.00           C  
ATOM   3270  HB2 TYR   201      56.426  57.607  66.297  1.00  0.00           H  
ATOM   3271  HB3 TYR   201      56.918  56.853  67.789  1.00  0.00           H  
ATOM   3272  CG  TYR   201      56.686  59.001  67.998  1.00  0.00           C  
ATOM   3273  CD1 TYR   201      57.238  59.196  69.252  1.00  0.00           C  
ATOM   3274  HD1 TYR   201      57.861  58.424  69.679  1.00  0.00           H  
ATOM   3275  CE1 TYR   201      56.916  60.387  69.920  1.00  0.00           C  
ATOM   3276  HE1 TYR   201      57.297  60.585  70.910  1.00  0.00           H  
ATOM   3277  CZ  TYR   201      56.127  61.386  69.364  1.00  0.00           C  
ATOM   3278  OH  TYR   201      55.867  62.525  69.966  1.00  0.00           O  
ATOM   3279  HH  TYR   201      55.309  63.075  69.411  1.00  0.00           H  
ATOM   3280  CE2 TYR   201      55.559  61.136  68.029  1.00  0.00           C  
ATOM   3281  HE2 TYR   201      54.857  61.880  67.683  1.00  0.00           H  
ATOM   3282  CD2 TYR   201      55.767  59.902  67.362  1.00  0.00           C  
ATOM   3283  HD2 TYR   201      55.338  59.702  66.391  1.00  0.00           H  
ATOM   3284  C   TYR   201      58.821  56.508  65.951  1.00  0.00           C  
ATOM   3285  O   TYR   201      58.903  55.439  66.551  1.00  0.00           O  
ATOM   3286  N   VAL   202      58.921  56.632  64.617  1.00  0.00           N  
ATOM   3287  H   VAL   202      58.805  57.538  64.185  1.00  0.00           H  
ATOM   3288  CA  VAL   202      59.312  55.592  63.719  1.00  0.00           C  
ATOM   3289  HA  VAL   202      58.782  54.697  64.044  1.00  0.00           H  
ATOM   3290  CB  VAL   202      58.796  55.786  62.280  1.00  0.00           C  
ATOM   3291  HB  VAL   202      59.030  56.800  61.956  1.00  0.00           H  
ATOM   3292  CG1 VAL   202      59.484  54.958  61.183  1.00  0.00           C  
ATOM   3293 HG11 VAL   202      58.933  55.213  60.277  1.00  0.00           H  
ATOM   3294 HG12 VAL   202      60.551  55.164  61.096  1.00  0.00           H  
ATOM   3295 HG13 VAL   202      59.282  53.914  61.422  1.00  0.00           H  
ATOM   3296  CG2 VAL   202      57.246  55.529  62.171  1.00  0.00           C  
ATOM   3297 HG21 VAL   202      57.226  54.443  62.090  1.00  0.00           H  
ATOM   3298 HG22 VAL   202      56.720  55.632  63.121  1.00  0.00           H  
ATOM   3299 HG23 VAL   202      56.864  56.138  61.352  1.00  0.00           H  
ATOM   3300  C   VAL   202      60.823  55.154  63.828  1.00  0.00           C  
ATOM   3301  O   VAL   202      61.100  53.971  63.971  1.00  0.00           O  
ATOM   3302  N   LEU   203      61.745  56.104  63.970  1.00  0.00           N  
ATOM   3303  H   LEU   203      61.412  57.057  63.938  1.00  0.00           H  
ATOM   3304  CA  LEU   203      63.184  55.927  64.209  1.00  0.00           C  
ATOM   3305  HA  LEU   203      63.628  55.358  63.392  1.00  0.00           H  
ATOM   3306  CB  LEU   203      63.871  57.315  64.212  1.00  0.00           C  
ATOM   3307  HB2 LEU   203      63.180  57.974  64.736  1.00  0.00           H  
ATOM   3308  HB3 LEU   203      64.798  57.347  64.785  1.00  0.00           H  
ATOM   3309  CG  LEU   203      64.072  57.769  62.781  1.00  0.00           C  
ATOM   3310  HG  LEU   203      63.285  57.451  62.098  1.00  0.00           H  
ATOM   3311  CD1 LEU   203      64.179  59.264  62.634  1.00  0.00           C  
ATOM   3312 HD11 LEU   203      64.338  59.486  61.579  1.00  0.00           H  
ATOM   3313 HD12 LEU   203      63.207  59.678  62.904  1.00  0.00           H  
ATOM   3314 HD13 LEU   203      64.878  59.773  63.297  1.00  0.00           H  
ATOM   3315  CD2 LEU   203      65.485  57.299  62.275  1.00  0.00           C  
ATOM   3316 HD21 LEU   203      66.167  57.333  63.125  1.00  0.00           H  
ATOM   3317 HD22 LEU   203      65.271  56.362  61.760  1.00  0.00           H  
ATOM   3318 HD23 LEU   203      65.810  57.920  61.441  1.00  0.00           H  
ATOM   3319  C   LEU   203      63.383  55.188  65.554  1.00  0.00           C  
ATOM   3320  O   LEU   203      64.272  54.372  65.760  1.00  0.00           O  
ATOM   3321  N   MET   204      62.651  55.575  66.568  1.00  0.00           N  
ATOM   3322  H   MET   204      61.901  56.235  66.415  1.00  0.00           H  
ATOM   3323  CA  MET   204      62.717  54.927  67.962  1.00  0.00           C  
ATOM   3324  HA  MET   204      63.730  54.728  68.311  1.00  0.00           H  
ATOM   3325  CB  MET   204      62.083  55.810  69.029  1.00  0.00           C  
ATOM   3326  HB2 MET   204      61.135  56.249  68.719  1.00  0.00           H  
ATOM   3327  HB3 MET   204      62.101  55.277  69.979  1.00  0.00           H  
ATOM   3328  CG  MET   204      62.959  57.057  69.260  1.00  0.00           C  
ATOM   3329  HG2 MET   204      62.904  57.598  68.315  1.00  0.00           H  
ATOM   3330  HG3 MET   204      62.595  57.671  70.084  1.00  0.00           H  
ATOM   3331  SD  MET   204      64.774  56.874  69.420  1.00  0.00           S  
ATOM   3332  CE  MET   204      64.981  56.540  71.204  1.00  0.00           C  
ATOM   3333  HE1 MET   204      64.658  57.386  71.810  1.00  0.00           H  
ATOM   3334  HE2 MET   204      64.446  55.625  71.460  1.00  0.00           H  
ATOM   3335  HE3 MET   204      65.993  56.353  71.562  1.00  0.00           H  
ATOM   3336  C   MET   204      62.099  53.518  67.990  1.00  0.00           C  
ATOM   3337  O   MET   204      62.692  52.656  68.639  1.00  0.00           O  
ATOM   3338  N   TYR   205      60.983  53.400  67.228  1.00  0.00           N  
ATOM   3339  H   TYR   205      60.474  54.183  66.844  1.00  0.00           H  
ATOM   3340  CA  TYR   205      60.398  52.002  67.132  1.00  0.00           C  
ATOM   3341  HA  TYR   205      60.047  51.732  68.127  1.00  0.00           H  
ATOM   3342  CB  TYR   205      59.066  52.148  66.288  1.00  0.00           C  
ATOM   3343  HB2 TYR   205      58.346  52.648  66.934  1.00  0.00           H  
ATOM   3344  HB3 TYR   205      59.240  52.856  65.478  1.00  0.00           H  
ATOM   3345  CG  TYR   205      58.555  50.795  65.769  1.00  0.00           C  
ATOM   3346  CD1 TYR   205      57.770  50.032  66.706  1.00  0.00           C  
ATOM   3347  HD1 TYR   205      57.560  50.502  67.656  1.00  0.00           H  
ATOM   3348  CE1 TYR   205      57.284  48.780  66.294  1.00  0.00           C  
ATOM   3349  HE1 TYR   205      56.549  48.233  66.866  1.00  0.00           H  
ATOM   3350  CZ  TYR   205      57.667  48.189  65.065  1.00  0.00           C  
ATOM   3351  OH  TYR   205      57.126  47.032  64.687  1.00  0.00           O  
ATOM   3352  HH  TYR   205      57.045  47.000  63.731  1.00  0.00           H  
ATOM   3353  CE2 TYR   205      58.515  48.944  64.217  1.00  0.00           C  
ATOM   3354  HE2 TYR   205      58.689  48.635  63.197  1.00  0.00           H  
ATOM   3355  CD2 TYR   205      58.985  50.233  64.613  1.00  0.00           C  
ATOM   3356  HD2 TYR   205      59.621  50.820  63.967  1.00  0.00           H  
ATOM   3357  C   TYR   205      61.510  50.959  66.668  1.00  0.00           C  
ATOM   3358  O   TYR   205      61.469  49.764  66.958  1.00  0.00           O  
ATOM   3359  N   PHE   206      62.494  51.395  65.937  1.00  0.00           N  
ATOM   3360  H   PHE   206      62.426  52.356  65.635  1.00  0.00           H  
ATOM   3361  CA  PHE   206      63.748  50.673  65.573  1.00  0.00           C  
ATOM   3362  HA  PHE   206      63.587  49.602  65.449  1.00  0.00           H  
ATOM   3363  CB  PHE   206      64.292  51.169  64.257  1.00  0.00           C  
ATOM   3364  HB2 PHE   206      64.373  52.244  64.419  1.00  0.00           H  
ATOM   3365  HB3 PHE   206      65.257  50.676  64.142  1.00  0.00           H  
ATOM   3366  CG  PHE   206      63.439  50.877  62.983  1.00  0.00           C  
ATOM   3367  CD1 PHE   206      63.167  49.595  62.562  1.00  0.00           C  
ATOM   3368  HD1 PHE   206      63.625  48.820  63.159  1.00  0.00           H  
ATOM   3369  CE1 PHE   206      62.337  49.403  61.462  1.00  0.00           C  
ATOM   3370  HE1 PHE   206      62.143  48.380  61.175  1.00  0.00           H  
ATOM   3371  CZ  PHE   206      61.788  50.500  60.750  1.00  0.00           C  
ATOM   3372  HZ  PHE   206      61.208  50.334  59.854  1.00  0.00           H  
ATOM   3373  CE2 PHE   206      62.087  51.800  61.169  1.00  0.00           C  
ATOM   3374  HE2 PHE   206      61.510  52.578  60.693  1.00  0.00           H  
ATOM   3375  CD2 PHE   206      62.934  51.970  62.284  1.00  0.00           C  
ATOM   3376  HD2 PHE   206      63.083  52.966  62.676  1.00  0.00           H  
ATOM   3377  C   PHE   206      64.867  50.723  66.641  1.00  0.00           C  
ATOM   3378  O   PHE   206      65.467  49.668  66.847  1.00  0.00           O  
ATOM   3379  N   ASN   207      65.092  51.826  67.286  1.00  0.00           N  
ATOM   3380  H   ASN   207      64.419  52.533  67.026  1.00  0.00           H  
ATOM   3381  CA  ASN   207      66.288  52.068  68.130  1.00  0.00           C  
ATOM   3382  HA  ASN   207      67.215  51.667  67.718  1.00  0.00           H  
ATOM   3383  CB  ASN   207      66.338  53.663  68.171  1.00  0.00           C  
ATOM   3384  HB2 ASN   207      66.089  54.186  67.248  1.00  0.00           H  
ATOM   3385  HB3 ASN   207      65.603  53.918  68.935  1.00  0.00           H  
ATOM   3386  CG  ASN   207      67.652  54.208  68.561  1.00  0.00           C  
ATOM   3387  OD1 ASN   207      68.741  53.676  68.358  1.00  0.00           O  
ATOM   3388  ND2 ASN   207      67.629  55.548  68.687  1.00  0.00           N  
ATOM   3389 HD21 ASN   207      68.585  55.862  68.607  1.00  0.00           H  
ATOM   3390 HD22 ASN   207      66.791  56.110  68.641  1.00  0.00           H  
ATOM   3391  C   ASN   207      66.196  51.530  69.561  1.00  0.00           C  
ATOM   3392  O   ASN   207      67.276  51.185  70.070  1.00  0.00           O  
ATOM   3393  N   ARG   208      64.964  51.516  70.136  1.00  0.00           N  
ATOM   3394  H   ARG   208      64.164  51.776  69.576  1.00  0.00           H  
ATOM   3395  CA  ARG   208      64.488  50.831  71.274  1.00  0.00           C  
ATOM   3396  HA  ARG   208      65.277  50.644  72.003  1.00  0.00           H  
ATOM   3397  CB  ARG   208      63.279  51.519  71.865  1.00  0.00           C  
ATOM   3398  HB2 ARG   208      62.439  51.525  71.170  1.00  0.00           H  
ATOM   3399  HB3 ARG   208      62.886  50.964  72.717  1.00  0.00           H  
ATOM   3400  CG  ARG   208      63.737  52.976  72.261  1.00  0.00           C  
ATOM   3401  HG2 ARG   208      64.534  52.844  72.993  1.00  0.00           H  
ATOM   3402  HG3 ARG   208      64.078  53.573  71.415  1.00  0.00           H  
ATOM   3403  CD  ARG   208      62.603  53.784  72.938  1.00  0.00           C  
ATOM   3404  HD2 ARG   208      62.917  54.807  73.144  1.00  0.00           H  
ATOM   3405  HD3 ARG   208      61.738  53.695  72.281  1.00  0.00           H  
ATOM   3406  NE  ARG   208      62.182  53.111  74.138  1.00  0.00           N  
ATOM   3407  HE  ARG   208      61.889  52.154  74.006  1.00  0.00           H  
ATOM   3408  CZ  ARG   208      62.193  53.591  75.389  1.00  0.00           C  
ATOM   3409  NH1 ARG   208      62.634  54.820  75.759  1.00  0.00           N  
ATOM   3410 HH11 ARG   208      63.099  55.446  75.116  1.00  0.00           H  
ATOM   3411 HH12 ARG   208      62.889  54.919  76.731  1.00  0.00           H  
ATOM   3412  NH2 ARG   208      61.639  52.927  76.293  1.00  0.00           N  
ATOM   3413 HH21 ARG   208      61.348  51.994  76.039  1.00  0.00           H  
ATOM   3414 HH22 ARG   208      61.505  53.300  77.222  1.00  0.00           H  
ATOM   3415  C   ARG   208      63.918  49.450  70.879  1.00  0.00           C  
ATOM   3416  O   ARG   208      63.535  49.278  69.711  1.00  0.00           O  
ATOM   3417  N   THR   209      63.827  48.452  71.783  1.00  0.00           N  
ATOM   3418  H   THR   209      64.216  48.566  72.708  1.00  0.00           H  
ATOM   3419  CA  THR   209      63.022  47.237  71.699  1.00  0.00           C  
ATOM   3420  HA  THR   209      63.080  47.039  70.629  1.00  0.00           H  
ATOM   3421  CB  THR   209      63.566  46.003  72.467  1.00  0.00           C  
ATOM   3422  HB  THR   209      62.913  45.165  72.224  1.00  0.00           H  
ATOM   3423  CG2 THR   209      65.070  45.588  72.379  1.00  0.00           C  
ATOM   3424 HG21 THR   209      65.282  45.158  71.400  1.00  0.00           H  
ATOM   3425 HG22 THR   209      65.666  46.484  72.555  1.00  0.00           H  
ATOM   3426 HG23 THR   209      65.377  44.887  73.155  1.00  0.00           H  
ATOM   3427  OG1 THR   209      63.388  46.252  73.868  1.00  0.00           O  
ATOM   3428  HG1 THR   209      64.291  46.361  74.176  1.00  0.00           H  
ATOM   3429  C   THR   209      61.518  47.553  72.014  1.00  0.00           C  
ATOM   3430  O   THR   209      60.618  46.780  71.712  1.00  0.00           O  
ATOM   3431  N   SER   210      61.122  48.755  72.525  1.00  0.00           N  
ATOM   3432  H   SER   210      61.805  49.423  72.854  1.00  0.00           H  
ATOM   3433  CA  SER   210      59.631  49.189  72.527  1.00  0.00           C  
ATOM   3434  HA  SER   210      59.168  48.991  71.560  1.00  0.00           H  
ATOM   3435  CB  SER   210      58.751  48.445  73.556  1.00  0.00           C  
ATOM   3436  HB2 SER   210      57.738  48.805  73.371  1.00  0.00           H  
ATOM   3437  HB3 SER   210      58.806  47.387  73.300  1.00  0.00           H  
ATOM   3438  OG  SER   210      59.120  48.588  74.967  1.00  0.00           O  
ATOM   3439  HG  SER   210      59.941  48.113  75.113  1.00  0.00           H  
ATOM   3440  C   SER   210      59.496  50.668  72.805  1.00  0.00           C  
ATOM   3441  O   SER   210      60.281  51.210  73.543  1.00  0.00           O  
ATOM   3442  N   LEU   211      58.505  51.286  72.159  1.00  0.00           N  
ATOM   3443  H   LEU   211      57.886  50.679  71.641  1.00  0.00           H  
ATOM   3444  CA  LEU   211      58.018  52.572  72.627  1.00  0.00           C  
ATOM   3445  HA  LEU   211      58.892  53.158  72.911  1.00  0.00           H  
ATOM   3446  CB  LEU   211      57.150  53.182  71.605  1.00  0.00           C  
ATOM   3447  HB2 LEU   211      56.376  52.479  71.297  1.00  0.00           H  
ATOM   3448  HB3 LEU   211      56.770  54.139  71.964  1.00  0.00           H  
ATOM   3449  CG  LEU   211      57.920  53.442  70.265  1.00  0.00           C  
ATOM   3450  HG  LEU   211      58.406  52.532  69.916  1.00  0.00           H  
ATOM   3451  CD1 LEU   211      56.912  53.990  69.218  1.00  0.00           C  
ATOM   3452 HD11 LEU   211      56.350  53.165  68.779  1.00  0.00           H  
ATOM   3453 HD12 LEU   211      56.162  54.711  69.541  1.00  0.00           H  
ATOM   3454 HD13 LEU   211      57.595  54.474  68.519  1.00  0.00           H  
ATOM   3455  CD2 LEU   211      59.257  54.203  70.443  1.00  0.00           C  
ATOM   3456 HD21 LEU   211      59.909  53.632  71.104  1.00  0.00           H  
ATOM   3457 HD22 LEU   211      59.685  54.490  69.483  1.00  0.00           H  
ATOM   3458 HD23 LEU   211      59.044  55.172  70.896  1.00  0.00           H  
ATOM   3459  C   LEU   211      57.239  52.327  73.896  1.00  0.00           C  
ATOM   3460  O   LEU   211      56.683  51.252  74.040  1.00  0.00           O  
ATOM   3461  N   PRO   212      57.223  53.321  74.835  1.00  0.00           N  
ATOM   3462  CD  PRO   212      57.989  54.530  74.826  1.00  0.00           C  
ATOM   3463  HD2 PRO   212      57.418  55.282  74.280  1.00  0.00           H  
ATOM   3464  HD3 PRO   212      58.996  54.297  74.481  1.00  0.00           H  
ATOM   3465  CG  PRO   212      58.151  54.919  76.340  1.00  0.00           C  
ATOM   3466  HG2 PRO   212      58.260  55.999  76.443  1.00  0.00           H  
ATOM   3467  HG3 PRO   212      58.980  54.417  76.840  1.00  0.00           H  
ATOM   3468  CB  PRO   212      56.813  54.422  76.811  1.00  0.00           C  
ATOM   3469  HB2 PRO   212      56.088  55.212  76.616  1.00  0.00           H  
ATOM   3470  HB3 PRO   212      56.827  54.367  77.900  1.00  0.00           H  
ATOM   3471  CA  PRO   212      56.548  53.112  76.137  1.00  0.00           C  
ATOM   3472  HA  PRO   212      57.097  52.279  76.576  1.00  0.00           H  
ATOM   3473  C   PRO   212      55.056  52.681  76.078  1.00  0.00           C  
ATOM   3474  O   PRO   212      54.668  51.875  76.935  1.00  0.00           O  
ATOM   3475  N   TRP   213      54.294  53.130  75.084  1.00  0.00           N  
ATOM   3476  H   TRP   213      54.646  53.787  74.402  1.00  0.00           H  
ATOM   3477  CA  TRP   213      52.908  52.785  74.744  1.00  0.00           C  
ATOM   3478  HA  TRP   213      52.468  52.350  75.641  1.00  0.00           H  
ATOM   3479  CB  TRP   213      52.258  54.044  74.254  1.00  0.00           C  
ATOM   3480  HB2 TRP   213      51.230  53.826  73.964  1.00  0.00           H  
ATOM   3481  HB3 TRP   213      52.237  54.757  75.078  1.00  0.00           H  
ATOM   3482  CG  TRP   213      52.945  54.753  73.076  1.00  0.00           C  
ATOM   3483  CD1 TRP   213      52.827  54.506  71.784  1.00  0.00           C  
ATOM   3484  HD1 TRP   213      52.152  53.725  71.467  1.00  0.00           H  
ATOM   3485  NE1 TRP   213      53.579  55.427  71.045  1.00  0.00           N  
ATOM   3486  HE1 TRP   213      53.581  55.508  70.038  1.00  0.00           H  
ATOM   3487  CE2 TRP   213      54.349  56.154  71.877  1.00  0.00           C  
ATOM   3488  CZ2 TRP   213      55.451  57.028  71.608  1.00  0.00           C  
ATOM   3489  HZ2 TRP   213      55.648  57.300  70.582  1.00  0.00           H  
ATOM   3490  CH2 TRP   213      55.961  57.791  72.675  1.00  0.00           C  
ATOM   3491  HH2 TRP   213      56.716  58.539  72.481  1.00  0.00           H  
ATOM   3492  CZ3 TRP   213      55.631  57.358  73.932  1.00  0.00           C  
ATOM   3493  HZ3 TRP   213      56.090  57.804  74.802  1.00  0.00           H  
ATOM   3494  CE3 TRP   213      54.654  56.421  74.204  1.00  0.00           C  
ATOM   3495  HE3 TRP   213      54.447  56.233  75.247  1.00  0.00           H  
ATOM   3496  CD2 TRP   213      53.981  55.802  73.185  1.00  0.00           C  
ATOM   3497  C   TRP   213      52.659  51.597  73.798  1.00  0.00           C  
ATOM   3498  O   TRP   213      51.577  51.357  73.385  1.00  0.00           O  
ATOM   3499  N   GLN   214      53.722  50.894  73.525  1.00  0.00           N  
ATOM   3500  H   GLN   214      54.608  51.276  73.823  1.00  0.00           H  
ATOM   3501  CA  GLN   214      53.706  49.789  72.534  1.00  0.00           C  
ATOM   3502  HA  GLN   214      53.287  50.369  71.712  1.00  0.00           H  
ATOM   3503  CB  GLN   214      55.061  49.208  72.265  1.00  0.00           C  
ATOM   3504  HB2 GLN   214      55.842  49.967  72.241  1.00  0.00           H  
ATOM   3505  HB3 GLN   214      55.392  48.600  73.107  1.00  0.00           H  
ATOM   3506  CG  GLN   214      55.273  48.357  70.963  1.00  0.00           C  
ATOM   3507  HG2 GLN   214      55.601  47.420  71.412  1.00  0.00           H  
ATOM   3508  HG3 GLN   214      54.376  48.178  70.371  1.00  0.00           H  
ATOM   3509  CD  GLN   214      56.509  48.928  70.152  1.00  0.00           C  
ATOM   3510  OE1 GLN   214      56.630  50.138  69.839  1.00  0.00           O  
ATOM   3511  NE2 GLN   214      57.415  48.035  69.716  1.00  0.00           N  
ATOM   3512 HE21 GLN   214      58.198  48.288  69.131  1.00  0.00           H  
ATOM   3513 HE22 GLN   214      57.435  47.095  70.085  1.00  0.00           H  
ATOM   3514  C   GLN   214      52.757  48.645  72.943  1.00  0.00           C  
ATOM   3515  O   GLN   214      51.943  48.134  72.202  1.00  0.00           O  
ATOM   3516  N   GLY   215      52.765  48.323  74.236  1.00  0.00           N  
ATOM   3517  H   GLY   215      53.426  48.816  74.819  1.00  0.00           H  
ATOM   3518  CA  GLY   215      52.017  47.192  74.694  1.00  0.00           C  
ATOM   3519  HA2 GLY   215      51.965  46.392  73.955  1.00  0.00           H  
ATOM   3520  HA3 GLY   215      52.504  46.830  75.600  1.00  0.00           H  
ATOM   3521  C   GLY   215      50.597  47.524  75.138  1.00  0.00           C  
ATOM   3522  O   GLY   215      49.941  46.621  75.763  1.00  0.00           O  
ATOM   3523  N   LEU   216      50.117  48.766  74.937  1.00  0.00           N  
ATOM   3524  H   LEU   216      50.611  49.475  74.414  1.00  0.00           H  
ATOM   3525  CA  LEU   216      48.812  49.253  75.317  1.00  0.00           C  
ATOM   3526  HA  LEU   216      48.808  49.236  76.407  1.00  0.00           H  
ATOM   3527  CB  LEU   216      48.700  50.700  74.939  1.00  0.00           C  
ATOM   3528  HB2 LEU   216      49.599  51.279  75.151  1.00  0.00           H  
ATOM   3529  HB3 LEU   216      48.602  50.896  73.871  1.00  0.00           H  
ATOM   3530  CG  LEU   216      47.532  51.230  75.741  1.00  0.00           C  
ATOM   3531  HG  LEU   216      47.397  50.636  76.645  1.00  0.00           H  
ATOM   3532  CD1 LEU   216      47.773  52.632  76.281  1.00  0.00           C  
ATOM   3533 HD11 LEU   216      46.855  52.948  76.775  1.00  0.00           H  
ATOM   3534 HD12 LEU   216      48.650  52.677  76.926  1.00  0.00           H  
ATOM   3535 HD13 LEU   216      47.942  53.365  75.492  1.00  0.00           H  
ATOM   3536  CD2 LEU   216      46.171  51.207  74.892  1.00  0.00           C  
ATOM   3537 HD21 LEU   216      46.198  52.075  74.234  1.00  0.00           H  
ATOM   3538 HD22 LEU   216      46.143  50.307  74.277  1.00  0.00           H  
ATOM   3539 HD23 LEU   216      45.246  51.175  75.468  1.00  0.00           H  
ATOM   3540  C   LEU   216      47.668  48.314  74.891  1.00  0.00           C  
ATOM   3541  O   LEU   216      47.538  47.911  73.735  1.00  0.00           O  
ATOM   3542  N   LYS   217      46.787  48.012  75.814  1.00  0.00           N  
ATOM   3543  H   LYS   217      46.929  48.373  76.746  1.00  0.00           H  
ATOM   3544  CA  LYS   217      45.734  47.022  75.718  1.00  0.00           C  
ATOM   3545  HA  LYS   217      45.427  46.901  74.679  1.00  0.00           H  
ATOM   3546  CB  LYS   217      46.171  45.682  76.167  1.00  0.00           C  
ATOM   3547  HB2 LYS   217      47.103  45.540  75.620  1.00  0.00           H  
ATOM   3548  HB3 LYS   217      46.280  45.656  77.252  1.00  0.00           H  
ATOM   3549  CG  LYS   217      45.240  44.481  75.753  1.00  0.00           C  
ATOM   3550  HG2 LYS   217      44.206  44.816  75.821  1.00  0.00           H  
ATOM   3551  HG3 LYS   217      45.504  44.276  74.715  1.00  0.00           H  
ATOM   3552  CD  LYS   217      45.506  43.162  76.449  1.00  0.00           C  
ATOM   3553  HD2 LYS   217      46.377  42.672  76.014  1.00  0.00           H  
ATOM   3554  HD3 LYS   217      45.758  43.460  77.467  1.00  0.00           H  
ATOM   3555  CE  LYS   217      44.267  42.285  76.343  1.00  0.00           C  
ATOM   3556  HE2 LYS   217      43.877  42.263  75.325  1.00  0.00           H  
ATOM   3557  HE3 LYS   217      44.536  41.285  76.681  1.00  0.00           H  
ATOM   3558  NZ  LYS   217      43.240  42.759  77.268  1.00  0.00           N  
ATOM   3559  HZ1 LYS   217      42.370  42.980  76.805  1.00  0.00           H  
ATOM   3560  HZ2 LYS   217      42.988  42.063  77.955  1.00  0.00           H  
ATOM   3561  HZ3 LYS   217      43.599  43.495  77.858  1.00  0.00           H  
ATOM   3562  C   LYS   217      44.430  47.590  76.395  1.00  0.00           C  
ATOM   3563  O   LYS   217      44.487  48.068  77.504  1.00  0.00           O  
ATOM   3564  N   ALA   218      43.231  47.537  75.770  1.00  0.00           N  
ATOM   3565  H   ALA   218      43.034  47.073  74.895  1.00  0.00           H  
ATOM   3566  CA  ALA   218      42.003  48.230  76.260  1.00  0.00           C  
ATOM   3567  HA  ALA   218      42.003  48.073  77.339  1.00  0.00           H  
ATOM   3568  CB  ALA   218      42.058  49.745  75.923  1.00  0.00           C  
ATOM   3569  HB1 ALA   218      41.246  50.065  76.576  1.00  0.00           H  
ATOM   3570  HB2 ALA   218      42.989  50.178  76.289  1.00  0.00           H  
ATOM   3571  HB3 ALA   218      41.746  49.839  74.882  1.00  0.00           H  
ATOM   3572  C   ALA   218      40.721  47.519  75.716  1.00  0.00           C  
ATOM   3573  O   ALA   218      40.740  46.746  74.791  1.00  0.00           O  
ATOM   3574  N   ALA   219      39.514  47.889  76.170  1.00  0.00           N  
ATOM   3575  H   ALA   219      39.471  48.606  76.880  1.00  0.00           H  
ATOM   3576  CA  ALA   219      38.352  47.051  75.876  1.00  0.00           C  
ATOM   3577  HA  ALA   219      38.630  46.003  75.770  1.00  0.00           H  
ATOM   3578  CB  ALA   219      37.461  47.091  77.106  1.00  0.00           C  
ATOM   3579  HB1 ALA   219      36.512  46.564  77.004  1.00  0.00           H  
ATOM   3580  HB2 ALA   219      37.919  46.829  78.059  1.00  0.00           H  
ATOM   3581  HB3 ALA   219      37.117  48.118  77.234  1.00  0.00           H  
ATOM   3582  C   ALA   219      37.622  47.549  74.577  1.00  0.00           C  
ATOM   3583  O   ALA   219      36.881  46.738  73.965  1.00  0.00           O  
ATOM   3584  N   THR   220      37.810  48.822  74.185  1.00  0.00           N  
ATOM   3585  H   THR   220      38.366  49.406  74.792  1.00  0.00           H  
ATOM   3586  CA  THR   220      37.132  49.300  73.011  1.00  0.00           C  
ATOM   3587  HA  THR   220      36.602  48.492  72.506  1.00  0.00           H  
ATOM   3588  CB  THR   220      36.021  50.327  73.282  1.00  0.00           C  
ATOM   3589  HB  THR   220      35.438  50.654  72.421  1.00  0.00           H  
ATOM   3590  CG2 THR   220      35.098  49.731  74.361  1.00  0.00           C  
ATOM   3591 HG21 THR   220      35.697  49.467  75.232  1.00  0.00           H  
ATOM   3592 HG22 THR   220      34.389  50.508  74.647  1.00  0.00           H  
ATOM   3593 HG23 THR   220      34.514  48.851  74.089  1.00  0.00           H  
ATOM   3594  OG1 THR   220      36.619  51.565  73.792  1.00  0.00           O  
ATOM   3595  HG1 THR   220      35.937  52.099  74.207  1.00  0.00           H  
ATOM   3596  C   THR   220      38.177  49.916  72.079  1.00  0.00           C  
ATOM   3597  O   THR   220      39.192  50.432  72.508  1.00  0.00           O  
ATOM   3598  N   LYS   221      37.854  49.981  70.799  1.00  0.00           N  
ATOM   3599  H   LYS   221      36.926  49.707  70.510  1.00  0.00           H  
ATOM   3600  CA  LYS   221      38.701  50.811  69.793  1.00  0.00           C  
ATOM   3601  HA  LYS   221      39.695  50.373  69.701  1.00  0.00           H  
ATOM   3602  CB  LYS   221      38.053  50.770  68.385  1.00  0.00           C  
ATOM   3603  HB2 LYS   221      38.197  49.749  68.031  1.00  0.00           H  
ATOM   3604  HB3 LYS   221      37.004  51.064  68.425  1.00  0.00           H  
ATOM   3605  CG  LYS   221      38.728  51.752  67.298  1.00  0.00           C  
ATOM   3606  HG2 LYS   221      38.539  52.763  67.658  1.00  0.00           H  
ATOM   3607  HG3 LYS   221      39.808  51.634  67.392  1.00  0.00           H  
ATOM   3608  CD  LYS   221      38.183  51.598  65.897  1.00  0.00           C  
ATOM   3609  HD2 LYS   221      38.258  50.572  65.537  1.00  0.00           H  
ATOM   3610  HD3 LYS   221      37.118  51.831  65.873  1.00  0.00           H  
ATOM   3611  CE  LYS   221      38.803  52.562  64.933  1.00  0.00           C  
ATOM   3612  HE2 LYS   221      38.481  53.590  65.099  1.00  0.00           H  
ATOM   3613  HE3 LYS   221      39.883  52.510  65.077  1.00  0.00           H  
ATOM   3614  NZ  LYS   221      38.423  52.209  63.556  1.00  0.00           N  
ATOM   3615  HZ1 LYS   221      37.468  52.483  63.371  1.00  0.00           H  
ATOM   3616  HZ2 LYS   221      39.106  52.661  62.964  1.00  0.00           H  
ATOM   3617  HZ3 LYS   221      38.458  51.239  63.279  1.00  0.00           H  
ATOM   3618  C   LYS   221      38.996  52.231  70.270  1.00  0.00           C  
ATOM   3619  O   LYS   221      40.113  52.709  70.099  1.00  0.00           O  
ATOM   3620  N   LYS   222      37.967  52.929  70.788  1.00  0.00           N  
ATOM   3621  H   LYS   222      37.126  52.395  70.956  1.00  0.00           H  
ATOM   3622  CA  LYS   222      38.010  54.340  71.187  1.00  0.00           C  
ATOM   3623  HA  LYS   222      38.425  54.948  70.383  1.00  0.00           H  
ATOM   3624  CB  LYS   222      36.601  54.882  71.724  1.00  0.00           C  
ATOM   3625  HB2 LYS   222      35.844  54.647  70.976  1.00  0.00           H  
ATOM   3626  HB3 LYS   222      36.224  54.317  72.577  1.00  0.00           H  
ATOM   3627  CG  LYS   222      36.619  56.373  72.015  1.00  0.00           C  
ATOM   3628  HG2 LYS   222      37.405  56.556  72.748  1.00  0.00           H  
ATOM   3629  HG3 LYS   222      37.036  56.902  71.158  1.00  0.00           H  
ATOM   3630  CD  LYS   222      35.273  56.953  72.385  1.00  0.00           C  
ATOM   3631  HD2 LYS   222      34.618  56.716  71.547  1.00  0.00           H  
ATOM   3632  HD3 LYS   222      34.950  56.596  73.363  1.00  0.00           H  
ATOM   3633  CE  LYS   222      35.294  58.472  72.462  1.00  0.00           C  
ATOM   3634  HE2 LYS   222      35.750  58.754  71.512  1.00  0.00           H  
ATOM   3635  HE3 LYS   222      34.318  58.956  72.493  1.00  0.00           H  
ATOM   3636  NZ  LYS   222      36.139  59.010  73.598  1.00  0.00           N  
ATOM   3637  HZ1 LYS   222      35.807  58.723  74.508  1.00  0.00           H  
ATOM   3638  HZ2 LYS   222      37.103  58.750  73.441  1.00  0.00           H  
ATOM   3639  HZ3 LYS   222      36.052  60.017  73.611  1.00  0.00           H  
ATOM   3640  C   LYS   222      38.998  54.490  72.343  1.00  0.00           C  
ATOM   3641  O   LYS   222      39.792  55.433  72.291  1.00  0.00           O  
ATOM   3642  N   GLN   223      39.111  53.512  73.201  1.00  0.00           N  
ATOM   3643  H   GLN   223      38.616  52.632  73.169  1.00  0.00           H  
ATOM   3644  CA  GLN   223      40.100  53.587  74.286  1.00  0.00           C  
ATOM   3645  HA  GLN   223      40.154  54.568  74.758  1.00  0.00           H  
ATOM   3646  CB  GLN   223      39.610  52.597  75.429  1.00  0.00           C  
ATOM   3647  HB2 GLN   223      39.429  51.616  74.990  1.00  0.00           H  
ATOM   3648  HB3 GLN   223      40.405  52.351  76.133  1.00  0.00           H  
ATOM   3649  CG  GLN   223      38.394  53.075  76.196  1.00  0.00           C  
ATOM   3650  HG2 GLN   223      38.667  53.853  76.908  1.00  0.00           H  
ATOM   3651  HG3 GLN   223      37.611  53.367  75.496  1.00  0.00           H  
ATOM   3652  CD  GLN   223      37.864  51.910  76.977  1.00  0.00           C  
ATOM   3653  OE1 GLN   223      38.514  51.025  77.510  1.00  0.00           O  
ATOM   3654  NE2 GLN   223      36.541  51.817  77.031  1.00  0.00           N  
ATOM   3655 HE21 GLN   223      36.230  51.049  77.610  1.00  0.00           H  
ATOM   3656 HE22 GLN   223      35.955  52.463  76.521  1.00  0.00           H  
ATOM   3657  C   GLN   223      41.507  53.224  73.855  1.00  0.00           C  
ATOM   3658  O   GLN   223      42.455  53.876  74.213  1.00  0.00           O  
ATOM   3659  N   LYS   224      41.632  52.166  73.038  1.00  0.00           N  
ATOM   3660  H   LYS   224      40.831  51.668  72.678  1.00  0.00           H  
ATOM   3661  CA  LYS   224      42.952  51.725  72.521  1.00  0.00           C  
ATOM   3662  HA  LYS   224      43.607  51.533  73.371  1.00  0.00           H  
ATOM   3663  CB  LYS   224      42.773  50.433  71.784  1.00  0.00           C  
ATOM   3664  HB2 LYS   224      42.031  49.772  72.231  1.00  0.00           H  
ATOM   3665  HB3 LYS   224      42.436  50.633  70.767  1.00  0.00           H  
ATOM   3666  CG  LYS   224      43.938  49.507  71.796  1.00  0.00           C  
ATOM   3667  HG2 LYS   224      44.836  49.906  71.324  1.00  0.00           H  
ATOM   3668  HG3 LYS   224      44.194  49.145  72.792  1.00  0.00           H  
ATOM   3669  CD  LYS   224      43.693  48.133  71.078  1.00  0.00           C  
ATOM   3670  HD2 LYS   224      42.713  47.683  71.235  1.00  0.00           H  
ATOM   3671  HD3 LYS   224      43.695  48.453  70.036  1.00  0.00           H  
ATOM   3672  CE  LYS   224      44.840  47.147  71.376  1.00  0.00           C  
ATOM   3673  HE2 LYS   224      45.838  47.536  71.174  1.00  0.00           H  
ATOM   3674  HE3 LYS   224      44.879  46.833  72.419  1.00  0.00           H  
ATOM   3675  NZ  LYS   224      44.779  46.011  70.513  1.00  0.00           N  
ATOM   3676  HZ1 LYS   224      44.795  46.324  69.553  1.00  0.00           H  
ATOM   3677  HZ2 LYS   224      45.615  45.450  70.601  1.00  0.00           H  
ATOM   3678  HZ3 LYS   224      43.934  45.462  70.442  1.00  0.00           H  
ATOM   3679  C   LYS   224      43.615  52.798  71.677  1.00  0.00           C  
ATOM   3680  O   LYS   224      44.868  52.922  71.772  1.00  0.00           O  
ATOM   3681  N   TYR   225      42.754  53.574  70.970  1.00  0.00           N  
ATOM   3682  H   TYR   225      41.769  53.355  70.929  1.00  0.00           H  
ATOM   3683  CA  TYR   225      43.205  54.727  70.127  1.00  0.00           C  
ATOM   3684  HA  TYR   225      44.045  54.336  69.553  1.00  0.00           H  
ATOM   3685  CB  TYR   225      42.089  55.060  69.137  1.00  0.00           C  
ATOM   3686  HB2 TYR   225      41.704  54.146  68.685  1.00  0.00           H  
ATOM   3687  HB3 TYR   225      41.218  55.456  69.660  1.00  0.00           H  
ATOM   3688  CG  TYR   225      42.480  55.962  67.946  1.00  0.00           C  
ATOM   3689  CD1 TYR   225      43.034  55.491  66.758  1.00  0.00           C  
ATOM   3690  HD1 TYR   225      43.127  54.427  66.596  1.00  0.00           H  
ATOM   3691  CE1 TYR   225      43.397  56.382  65.776  1.00  0.00           C  
ATOM   3692  HE1 TYR   225      43.810  55.961  64.870  1.00  0.00           H  
ATOM   3693  CZ  TYR   225      43.392  57.790  66.011  1.00  0.00           C  
ATOM   3694  OH  TYR   225      43.945  58.641  65.081  1.00  0.00           O  
ATOM   3695  HH  TYR   225      44.593  58.179  64.545  1.00  0.00           H  
ATOM   3696  CE2 TYR   225      42.974  58.264  67.250  1.00  0.00           C  
ATOM   3697  HE2 TYR   225      42.964  59.310  67.520  1.00  0.00           H  
ATOM   3698  CD2 TYR   225      42.556  57.362  68.225  1.00  0.00           C  
ATOM   3699  HD2 TYR   225      42.106  57.686  69.152  1.00  0.00           H  
ATOM   3700  C   TYR   225      43.639  55.869  70.977  1.00  0.00           C  
ATOM   3701  O   TYR   225      44.611  56.552  70.673  1.00  0.00           O  
ATOM   3702  N   GLU   226      42.865  56.226  72.054  1.00  0.00           N  
ATOM   3703  H   GLU   226      42.050  55.705  72.341  1.00  0.00           H  
ATOM   3704  CA  GLU   226      43.085  57.507  72.789  1.00  0.00           C  
ATOM   3705  HA  GLU   226      43.591  58.215  72.132  1.00  0.00           H  
ATOM   3706  CB  GLU   226      41.717  58.048  73.249  1.00  0.00           C  
ATOM   3707  HB2 GLU   226      41.176  57.269  73.786  1.00  0.00           H  
ATOM   3708  HB3 GLU   226      41.843  58.816  74.012  1.00  0.00           H  
ATOM   3709  CG  GLU   226      40.836  58.513  72.077  1.00  0.00           C  
ATOM   3710  HG2 GLU   226      41.218  59.382  71.541  1.00  0.00           H  
ATOM   3711  HG3 GLU   226      40.749  57.765  71.289  1.00  0.00           H  
ATOM   3712  CD  GLU   226      39.408  58.905  72.520  1.00  0.00           C  
ATOM   3713  OE1 GLU   226      38.561  58.972  71.628  1.00  0.00           O  
ATOM   3714  OE2 GLU   226      39.028  59.048  73.734  1.00  0.00           O  
ATOM   3715  C   GLU   226      44.111  57.474  73.886  1.00  0.00           C  
ATOM   3716  O   GLU   226      44.732  58.463  74.161  1.00  0.00           O  
ATOM   3717  N   LYS   227      44.304  56.339  74.619  1.00  0.00           N  
ATOM   3718  H   LYS   227      43.638  55.606  74.421  1.00  0.00           H  
ATOM   3719  CA  LYS   227      45.206  56.181  75.779  1.00  0.00           C  
ATOM   3720  HA  LYS   227      45.139  56.981  76.517  1.00  0.00           H  
ATOM   3721  CB  LYS   227      44.919  54.934  76.614  1.00  0.00           C  
ATOM   3722  HB2 LYS   227      44.883  54.011  76.035  1.00  0.00           H  
ATOM   3723  HB3 LYS   227      45.677  54.898  77.397  1.00  0.00           H  
ATOM   3724  CG  LYS   227      43.526  55.124  77.242  1.00  0.00           C  
ATOM   3725  HG2 LYS   227      43.322  56.151  77.543  1.00  0.00           H  
ATOM   3726  HG3 LYS   227      42.748  55.089  76.479  1.00  0.00           H  
ATOM   3727  CD  LYS   227      43.181  54.070  78.298  1.00  0.00           C  
ATOM   3728  HD2 LYS   227      42.105  54.010  78.465  1.00  0.00           H  
ATOM   3729  HD3 LYS   227      43.593  53.115  77.974  1.00  0.00           H  
ATOM   3730  CE  LYS   227      43.876  54.410  79.640  1.00  0.00           C  
ATOM   3731  HE2 LYS   227      44.952  54.474  79.478  1.00  0.00           H  
ATOM   3732  HE3 LYS   227      43.442  55.338  80.011  1.00  0.00           H  
ATOM   3733  NZ  LYS   227      43.644  53.322  80.596  1.00  0.00           N  
ATOM   3734  HZ1 LYS   227      44.424  52.683  80.654  1.00  0.00           H  
ATOM   3735  HZ2 LYS   227      43.457  53.820  81.455  1.00  0.00           H  
ATOM   3736  HZ3 LYS   227      42.806  52.766  80.503  1.00  0.00           H  
ATOM   3737  C   LYS   227      46.695  56.142  75.222  1.00  0.00           C  
ATOM   3738  O   LYS   227      47.598  56.647  75.818  1.00  0.00           O  
ATOM   3739  N   ILE   228      46.878  55.692  73.939  1.00  0.00           N  
ATOM   3740  H   ILE   228      46.133  55.309  73.375  1.00  0.00           H  
ATOM   3741  CA  ILE   228      48.162  55.890  73.167  1.00  0.00           C  
ATOM   3742  HA  ILE   228      48.966  55.546  73.817  1.00  0.00           H  
ATOM   3743  CB  ILE   228      48.165  55.057  71.788  1.00  0.00           C  
ATOM   3744  HB  ILE   228      47.348  55.479  71.204  1.00  0.00           H  
ATOM   3745  CG2 ILE   228      49.500  55.371  71.115  1.00  0.00           C  
ATOM   3746 HG21 ILE   228      50.346  55.222  71.786  1.00  0.00           H  
ATOM   3747 HG22 ILE   228      49.594  54.774  70.208  1.00  0.00           H  
ATOM   3748 HG23 ILE   228      49.442  56.430  70.863  1.00  0.00           H  
ATOM   3749  CG1 ILE   228      48.117  53.442  71.930  1.00  0.00           C  
ATOM   3750 HG12 ILE   228      49.016  53.003  72.362  1.00  0.00           H  
ATOM   3751 HG13 ILE   228      47.384  53.173  72.691  1.00  0.00           H  
ATOM   3752  CD1 ILE   228      47.834  52.696  70.662  1.00  0.00           C  
ATOM   3753 HD11 ILE   228      47.560  51.696  70.999  1.00  0.00           H  
ATOM   3754 HD12 ILE   228      46.984  53.162  70.164  1.00  0.00           H  
ATOM   3755 HD13 ILE   228      48.706  52.574  70.019  1.00  0.00           H  
ATOM   3756  C   ILE   228      48.407  57.433  72.968  1.00  0.00           C  
ATOM   3757  O   ILE   228      49.545  57.881  73.028  1.00  0.00           O  
ATOM   3758  N   SER   229      47.331  58.232  72.605  1.00  0.00           N  
ATOM   3759  H   SER   229      46.499  57.685  72.438  1.00  0.00           H  
ATOM   3760  CA  SER   229      47.384  59.713  72.310  1.00  0.00           C  
ATOM   3761  HA  SER   229      48.172  59.808  71.563  1.00  0.00           H  
ATOM   3762  CB  SER   229      46.011  60.241  71.819  1.00  0.00           C  
ATOM   3763  HB2 SER   229      45.552  59.527  71.134  1.00  0.00           H  
ATOM   3764  HB3 SER   229      45.348  60.339  72.678  1.00  0.00           H  
ATOM   3765  OG  SER   229      46.241  61.559  71.355  1.00  0.00           O  
ATOM   3766  HG  SER   229      45.558  61.597  70.681  1.00  0.00           H  
ATOM   3767  C   SER   229      47.865  60.421  73.636  1.00  0.00           C  
ATOM   3768  O   SER   229      48.861  61.133  73.599  1.00  0.00           O  
ATOM   3769  N   GLU   230      47.366  59.922  74.806  1.00  0.00           N  
ATOM   3770  H   GLU   230      46.455  59.495  74.716  1.00  0.00           H  
ATOM   3771  CA  GLU   230      47.732  60.420  76.163  1.00  0.00           C  
ATOM   3772  HA  GLU   230      47.640  61.506  76.199  1.00  0.00           H  
ATOM   3773  CB  GLU   230      46.767  59.768  77.196  1.00  0.00           C  
ATOM   3774  HB2 GLU   230      45.727  59.833  76.876  1.00  0.00           H  
ATOM   3775  HB3 GLU   230      46.955  58.697  77.117  1.00  0.00           H  
ATOM   3776  CG  GLU   230      46.994  60.230  78.610  1.00  0.00           C  
ATOM   3777  HG2 GLU   230      46.520  59.519  79.287  1.00  0.00           H  
ATOM   3778  HG3 GLU   230      48.040  60.106  78.888  1.00  0.00           H  
ATOM   3779  CD  GLU   230      46.449  61.602  78.886  1.00  0.00           C  
ATOM   3780  OE1 GLU   230      46.435  61.950  80.076  1.00  0.00           O  
ATOM   3781  OE2 GLU   230      46.318  62.415  77.921  1.00  0.00           O  
ATOM   3782  C   GLU   230      49.154  60.048  76.550  1.00  0.00           C  
ATOM   3783  O   GLU   230      49.990  60.885  77.043  1.00  0.00           O  
ATOM   3784  N   LYS   231      49.541  58.785  76.322  1.00  0.00           N  
ATOM   3785  H   LYS   231      48.840  58.192  75.902  1.00  0.00           H  
ATOM   3786  CA  LYS   231      50.803  58.254  76.902  1.00  0.00           C  
ATOM   3787  HA  LYS   231      50.982  58.778  77.841  1.00  0.00           H  
ATOM   3788  CB  LYS   231      50.772  56.706  77.117  1.00  0.00           C  
ATOM   3789  HB2 LYS   231      49.877  56.557  77.721  1.00  0.00           H  
ATOM   3790  HB3 LYS   231      50.580  56.219  76.160  1.00  0.00           H  
ATOM   3791  CG  LYS   231      51.898  56.019  77.926  1.00  0.00           C  
ATOM   3792  HG2 LYS   231      52.890  56.276  77.555  1.00  0.00           H  
ATOM   3793  HG3 LYS   231      51.857  56.481  78.912  1.00  0.00           H  
ATOM   3794  CD  LYS   231      51.551  54.504  78.000  1.00  0.00           C  
ATOM   3795  HD2 LYS   231      50.594  54.437  78.518  1.00  0.00           H  
ATOM   3796  HD3 LYS   231      51.417  54.065  77.012  1.00  0.00           H  
ATOM   3797  CE  LYS   231      52.576  53.612  78.608  1.00  0.00           C  
ATOM   3798  HE2 LYS   231      52.169  52.602  78.554  1.00  0.00           H  
ATOM   3799  HE3 LYS   231      53.466  53.549  77.981  1.00  0.00           H  
ATOM   3800  NZ  LYS   231      53.011  54.063  79.988  1.00  0.00           N  
ATOM   3801  HZ1 LYS   231      52.178  54.257  80.527  1.00  0.00           H  
ATOM   3802  HZ2 LYS   231      53.415  53.306  80.522  1.00  0.00           H  
ATOM   3803  HZ3 LYS   231      53.507  54.943  79.986  1.00  0.00           H  
ATOM   3804  C   LYS   231      51.996  58.684  76.016  1.00  0.00           C  
ATOM   3805  O   LYS   231      52.987  59.067  76.643  1.00  0.00           O  
ATOM   3806  N   LYS   232      51.879  58.747  74.694  1.00  0.00           N  
ATOM   3807  H   LYS   232      51.035  58.303  74.362  1.00  0.00           H  
ATOM   3808  CA  LYS   232      52.841  59.418  73.734  1.00  0.00           C  
ATOM   3809  HA  LYS   232      53.813  58.925  73.738  1.00  0.00           H  
ATOM   3810  CB  LYS   232      52.315  59.267  72.244  1.00  0.00           C  
ATOM   3811  HB2 LYS   232      52.177  58.213  72.001  1.00  0.00           H  
ATOM   3812  HB3 LYS   232      51.318  59.703  72.189  1.00  0.00           H  
ATOM   3813  CG  LYS   232      53.284  59.802  71.136  1.00  0.00           C  
ATOM   3814  HG2 LYS   232      53.200  60.889  71.142  1.00  0.00           H  
ATOM   3815  HG3 LYS   232      54.250  59.534  71.564  1.00  0.00           H  
ATOM   3816  CD  LYS   232      52.994  59.142  69.750  1.00  0.00           C  
ATOM   3817  HD2 LYS   232      53.426  59.692  68.913  1.00  0.00           H  
ATOM   3818  HD3 LYS   232      53.688  58.302  69.724  1.00  0.00           H  
ATOM   3819  CE  LYS   232      51.559  58.778  69.425  1.00  0.00           C  
ATOM   3820  HE2 LYS   232      51.565  58.228  68.484  1.00  0.00           H  
ATOM   3821  HE3 LYS   232      51.239  58.130  70.241  1.00  0.00           H  
ATOM   3822  NZ  LYS   232      50.679  59.956  69.320  1.00  0.00           N  
ATOM   3823  HZ1 LYS   232      49.709  59.724  69.164  1.00  0.00           H  
ATOM   3824  HZ2 LYS   232      50.843  60.581  70.096  1.00  0.00           H  
ATOM   3825  HZ3 LYS   232      50.968  60.519  68.532  1.00  0.00           H  
ATOM   3826  C   LYS   232      53.106  60.896  74.125  1.00  0.00           C  
ATOM   3827  O   LYS   232      54.225  61.364  73.873  1.00  0.00           O  
ATOM   3828  N   MET   233      52.209  61.591  74.800  1.00  0.00           N  
ATOM   3829  H   MET   233      51.339  61.222  75.157  1.00  0.00           H  
ATOM   3830  CA  MET   233      52.339  62.965  75.104  1.00  0.00           C  
ATOM   3831  HA  MET   233      53.171  63.378  74.534  1.00  0.00           H  
ATOM   3832  CB  MET   233      51.027  63.694  74.602  1.00  0.00           C  
ATOM   3833  HB2 MET   233      50.811  63.528  73.546  1.00  0.00           H  
ATOM   3834  HB3 MET   233      50.214  63.153  75.087  1.00  0.00           H  
ATOM   3835  CG  MET   233      50.868  65.165  75.040  1.00  0.00           C  
ATOM   3836  HG2 MET   233      51.029  65.238  76.115  1.00  0.00           H  
ATOM   3837  HG3 MET   233      51.653  65.724  74.530  1.00  0.00           H  
ATOM   3838  SD  MET   233      49.334  65.926  74.494  1.00  0.00           S  
ATOM   3839  CE  MET   233      48.243  65.331  75.767  1.00  0.00           C  
ATOM   3840  HE1 MET   233      48.591  65.603  76.763  1.00  0.00           H  
ATOM   3841  HE2 MET   233      47.287  65.842  75.652  1.00  0.00           H  
ATOM   3842  HE3 MET   233      48.162  64.245  75.821  1.00  0.00           H  
ATOM   3843  C   MET   233      52.718  63.338  76.565  1.00  0.00           C  
ATOM   3844  O   MET   233      53.443  64.237  76.861  1.00  0.00           O  
ATOM   3845  N   SER   234      52.184  62.554  77.462  1.00  0.00           N  
ATOM   3846  H   SER   234      51.481  61.887  77.176  1.00  0.00           H  
ATOM   3847  CA  SER   234      52.468  62.637  78.886  1.00  0.00           C  
ATOM   3848  HA  SER   234      52.373  63.675  79.206  1.00  0.00           H  
ATOM   3849  CB  SER   234      51.379  61.794  79.583  1.00  0.00           C  
ATOM   3850  HB2 SER   234      50.382  62.055  79.226  1.00  0.00           H  
ATOM   3851  HB3 SER   234      51.577  60.774  79.255  1.00  0.00           H  
ATOM   3852  OG  SER   234      51.548  61.906  80.969  1.00  0.00           O  
ATOM   3853  HG  SER   234      50.852  62.482  81.293  1.00  0.00           H  
ATOM   3854  C   SER   234      53.911  62.165  79.274  1.00  0.00           C  
ATOM   3855  O   SER   234      54.586  62.702  80.111  1.00  0.00           O  
ATOM   3856  N   THR   235      54.394  61.196  78.534  1.00  0.00           N  
ATOM   3857  H   THR   235      53.789  60.717  77.883  1.00  0.00           H  
ATOM   3858  CA  THR   235      55.744  60.661  78.607  1.00  0.00           C  
ATOM   3859  HA  THR   235      56.025  60.347  79.612  1.00  0.00           H  
ATOM   3860  CB  THR   235      55.982  59.415  77.787  1.00  0.00           C  
ATOM   3861  HB  THR   235      55.918  59.661  76.727  1.00  0.00           H  
ATOM   3862  CG2 THR   235      57.453  58.887  78.030  1.00  0.00           C  
ATOM   3863 HG21 THR   235      57.520  57.819  77.825  1.00  0.00           H  
ATOM   3864 HG22 THR   235      58.197  59.432  77.449  1.00  0.00           H  
ATOM   3865 HG23 THR   235      57.750  59.135  79.049  1.00  0.00           H  
ATOM   3866  OG1 THR   235      55.103  58.364  78.072  1.00  0.00           O  
ATOM   3867  HG1 THR   235      54.294  58.511  77.577  1.00  0.00           H  
ATOM   3868  C   THR   235      56.855  61.664  78.211  1.00  0.00           C  
ATOM   3869  O   THR   235      56.808  62.086  77.065  1.00  0.00           O  
ATOM   3870  N   PRO   236      57.773  62.135  79.114  1.00  0.00           N  
ATOM   3871  CD  PRO   236      57.836  61.826  80.559  1.00  0.00           C  
ATOM   3872  HD2 PRO   236      58.046  60.770  80.734  1.00  0.00           H  
ATOM   3873  HD3 PRO   236      56.997  62.127  81.186  1.00  0.00           H  
ATOM   3874  CG  PRO   236      58.980  62.729  81.010  1.00  0.00           C  
ATOM   3875  HG2 PRO   236      59.607  62.222  81.744  1.00  0.00           H  
ATOM   3876  HG3 PRO   236      58.505  63.608  81.446  1.00  0.00           H  
ATOM   3877  CB  PRO   236      59.816  63.142  79.831  1.00  0.00           C  
ATOM   3878  HB2 PRO   236      60.695  62.507  79.721  1.00  0.00           H  
ATOM   3879  HB3 PRO   236      60.085  64.183  80.008  1.00  0.00           H  
ATOM   3880  CA  PRO   236      58.904  62.993  78.687  1.00  0.00           C  
ATOM   3881  HA  PRO   236      58.460  63.967  78.484  1.00  0.00           H  
ATOM   3882  C   PRO   236      59.654  62.382  77.552  1.00  0.00           C  
ATOM   3883  O   PRO   236      59.919  61.181  77.561  1.00  0.00           O  
ATOM   3884  N   VAL   237      60.115  63.233  76.708  1.00  0.00           N  
ATOM   3885  H   VAL   237      59.816  64.184  76.867  1.00  0.00           H  
ATOM   3886  CA  VAL   237      61.068  62.970  75.628  1.00  0.00           C  
ATOM   3887  HA  VAL   237      60.735  62.146  74.998  1.00  0.00           H  
ATOM   3888  CB  VAL   237      61.179  64.198  74.671  1.00  0.00           C  
ATOM   3889  HB  VAL   237      61.142  65.079  75.312  1.00  0.00           H  
ATOM   3890  CG1 VAL   237      62.497  64.293  73.891  1.00  0.00           C  
ATOM   3891 HG11 VAL   237      62.773  63.318  73.492  1.00  0.00           H  
ATOM   3892 HG12 VAL   237      62.298  64.892  73.002  1.00  0.00           H  
ATOM   3893 HG13 VAL   237      63.306  64.839  74.376  1.00  0.00           H  
ATOM   3894  CG2 VAL   237      59.889  64.364  73.809  1.00  0.00           C  
ATOM   3895 HG21 VAL   237      59.041  64.446  74.490  1.00  0.00           H  
ATOM   3896 HG22 VAL   237      60.056  65.313  73.301  1.00  0.00           H  
ATOM   3897 HG23 VAL   237      59.821  63.504  73.143  1.00  0.00           H  
ATOM   3898  C   VAL   237      62.488  62.546  76.190  1.00  0.00           C  
ATOM   3899  O   VAL   237      63.066  61.555  75.756  1.00  0.00           O  
ATOM   3900  N   GLU   238      62.937  63.234  77.226  1.00  0.00           N  
ATOM   3901  H   GLU   238      62.448  64.091  77.442  1.00  0.00           H  
ATOM   3902  CA  GLU   238      64.215  62.916  77.961  1.00  0.00           C  
ATOM   3903  HA  GLU   238      65.048  63.064  77.273  1.00  0.00           H  
ATOM   3904  CB  GLU   238      64.312  63.972  79.086  1.00  0.00           C  
ATOM   3905  HB2 GLU   238      64.200  64.916  78.552  1.00  0.00           H  
ATOM   3906  HB3 GLU   238      63.472  63.890  79.776  1.00  0.00           H  
ATOM   3907  CG  GLU   238      65.638  63.854  79.902  1.00  0.00           C  
ATOM   3908  HG2 GLU   238      65.563  64.572  80.718  1.00  0.00           H  
ATOM   3909  HG3 GLU   238      65.766  62.856  80.321  1.00  0.00           H  
ATOM   3910  CD  GLU   238      66.907  64.243  79.087  1.00  0.00           C  
ATOM   3911  OE1 GLU   238      67.962  63.603  79.239  1.00  0.00           O  
ATOM   3912  OE2 GLU   238      66.933  65.304  78.356  1.00  0.00           O  
ATOM   3913  C   GLU   238      64.221  61.419  78.428  1.00  0.00           C  
ATOM   3914  O   GLU   238      65.138  60.675  78.233  1.00  0.00           O  
ATOM   3915  N   VAL   239      63.051  61.003  78.902  1.00  0.00           N  
ATOM   3916  H   VAL   239      62.295  61.646  79.086  1.00  0.00           H  
ATOM   3917  CA  VAL   239      62.863  59.581  79.297  1.00  0.00           C  
ATOM   3918  HA  VAL   239      63.775  59.181  79.738  1.00  0.00           H  
ATOM   3919  CB  VAL   239      61.730  59.354  80.303  1.00  0.00           C  
ATOM   3920  HB  VAL   239      60.849  59.870  79.924  1.00  0.00           H  
ATOM   3921  CG1 VAL   239      61.366  57.961  80.789  1.00  0.00           C  
ATOM   3922 HG11 VAL   239      62.267  57.379  80.982  1.00  0.00           H  
ATOM   3923 HG12 VAL   239      60.731  57.904  81.673  1.00  0.00           H  
ATOM   3924 HG13 VAL   239      60.714  57.514  80.038  1.00  0.00           H  
ATOM   3925  CG2 VAL   239      62.082  60.158  81.552  1.00  0.00           C  
ATOM   3926 HG21 VAL   239      63.156  60.078  81.722  1.00  0.00           H  
ATOM   3927 HG22 VAL   239      61.829  61.217  81.497  1.00  0.00           H  
ATOM   3928 HG23 VAL   239      61.632  59.867  82.501  1.00  0.00           H  
ATOM   3929  C   VAL   239      62.775  58.565  78.142  1.00  0.00           C  
ATOM   3930  O   VAL   239      63.206  57.368  78.220  1.00  0.00           O  
ATOM   3931  N   LEU   240      62.033  58.930  77.063  1.00  0.00           N  
ATOM   3932  H   LEU   240      61.596  59.836  77.156  1.00  0.00           H  
ATOM   3933  CA  LEU   240      61.911  58.198  75.806  1.00  0.00           C  
ATOM   3934  HA  LEU   240      61.632  57.176  76.063  1.00  0.00           H  
ATOM   3935  CB  LEU   240      60.816  58.867  74.917  1.00  0.00           C  
ATOM   3936  HB2 LEU   240      59.874  58.500  75.323  1.00  0.00           H  
ATOM   3937  HB3 LEU   240      60.792  59.956  74.953  1.00  0.00           H  
ATOM   3938  CG  LEU   240      60.789  58.500  73.388  1.00  0.00           C  
ATOM   3939  HG  LEU   240      61.719  58.809  72.911  1.00  0.00           H  
ATOM   3940  CD1 LEU   240      60.588  56.999  73.041  1.00  0.00           C  
ATOM   3941 HD11 LEU   240      59.667  56.657  73.514  1.00  0.00           H  
ATOM   3942 HD12 LEU   240      60.606  56.803  71.969  1.00  0.00           H  
ATOM   3943 HD13 LEU   240      61.474  56.564  73.504  1.00  0.00           H  
ATOM   3944  CD2 LEU   240      59.716  59.307  72.648  1.00  0.00           C  
ATOM   3945 HD21 LEU   240      58.773  59.318  73.195  1.00  0.00           H  
ATOM   3946 HD22 LEU   240      59.912  60.379  72.636  1.00  0.00           H  
ATOM   3947 HD23 LEU   240      59.540  58.821  71.688  1.00  0.00           H  
ATOM   3948  C   LEU   240      63.258  58.080  75.128  1.00  0.00           C  
ATOM   3949  O   LEU   240      63.589  57.160  74.395  1.00  0.00           O  
ATOM   3950  N   CYS   241      64.129  59.149  75.227  1.00  0.00           N  
ATOM   3951  H   CYS   241      63.774  59.924  75.769  1.00  0.00           H  
ATOM   3952  CA  CYS   241      65.530  59.259  74.840  1.00  0.00           C  
ATOM   3953  HA  CYS   241      65.620  58.552  74.016  1.00  0.00           H  
ATOM   3954  CB  CYS   241      65.800  60.671  74.355  1.00  0.00           C  
ATOM   3955  HB2 CYS   241      65.515  61.353  75.156  1.00  0.00           H  
ATOM   3956  HB3 CYS   241      66.807  60.819  73.962  1.00  0.00           H  
ATOM   3957  SG  CYS   241      64.631  61.111  73.011  1.00  0.00           S  
ATOM   3958  HG  CYS   241      65.232  60.377  72.071  1.00  0.00           H  
ATOM   3959  C   CYS   241      66.565  58.663  75.878  1.00  0.00           C  
ATOM   3960  O   CYS   241      67.786  58.729  75.567  1.00  0.00           O  
ATOM   3961  N   LYS   242      66.221  58.097  76.976  1.00  0.00           N  
ATOM   3962  H   LYS   242      65.247  57.833  77.022  1.00  0.00           H  
ATOM   3963  CA  LYS   242      67.108  57.463  77.964  1.00  0.00           C  
ATOM   3964  HA  LYS   242      67.806  58.215  78.333  1.00  0.00           H  
ATOM   3965  CB  LYS   242      66.353  57.034  79.209  1.00  0.00           C  
ATOM   3966  HB2 LYS   242      65.743  57.867  79.559  1.00  0.00           H  
ATOM   3967  HB3 LYS   242      65.660  56.238  78.939  1.00  0.00           H  
ATOM   3968  CG  LYS   242      67.099  56.547  80.440  1.00  0.00           C  
ATOM   3969  HG2 LYS   242      67.785  55.815  80.011  1.00  0.00           H  
ATOM   3970  HG3 LYS   242      67.805  57.219  80.927  1.00  0.00           H  
ATOM   3971  CD  LYS   242      66.180  55.872  81.489  1.00  0.00           C  
ATOM   3972  HD2 LYS   242      65.745  56.645  82.124  1.00  0.00           H  
ATOM   3973  HD3 LYS   242      65.348  55.331  81.039  1.00  0.00           H  
ATOM   3974  CE  LYS   242      66.991  54.919  82.377  1.00  0.00           C  
ATOM   3975  HE2 LYS   242      66.265  54.381  82.987  1.00  0.00           H  
ATOM   3976  HE3 LYS   242      67.462  54.172  81.738  1.00  0.00           H  
ATOM   3977  NZ  LYS   242      67.955  55.618  83.235  1.00  0.00           N  
ATOM   3978  HZ1 LYS   242      67.465  56.164  83.929  1.00  0.00           H  
ATOM   3979  HZ2 LYS   242      68.556  54.969  83.724  1.00  0.00           H  
ATOM   3980  HZ3 LYS   242      68.547  56.311  82.800  1.00  0.00           H  
ATOM   3981  C   LYS   242      67.925  56.402  77.316  1.00  0.00           C  
ATOM   3982  O   LYS   242      67.367  55.465  76.774  1.00  0.00           O  
ATOM   3983  N   GLY   243      69.210  56.484  77.489  1.00  0.00           N  
ATOM   3984  H   GLY   243      69.537  57.271  78.030  1.00  0.00           H  
ATOM   3985  CA  GLY   243      70.189  55.503  77.033  1.00  0.00           C  
ATOM   3986  HA2 GLY   243      71.007  55.469  77.753  1.00  0.00           H  
ATOM   3987  HA3 GLY   243      69.654  54.557  76.945  1.00  0.00           H  
ATOM   3988  C   GLY   243      70.712  55.803  75.629  1.00  0.00           C  
ATOM   3989  O   GLY   243      71.468  54.988  75.096  1.00  0.00           O  
ATOM   3990  N   PHE   244      70.141  56.801  74.944  1.00  0.00           N  
ATOM   3991  H   PHE   244      69.586  57.512  75.399  1.00  0.00           H  
ATOM   3992  CA  PHE   244      70.434  57.158  73.557  1.00  0.00           C  
ATOM   3993  HA  PHE   244      70.949  56.304  73.116  1.00  0.00           H  
ATOM   3994  CB  PHE   244      69.092  57.291  72.796  1.00  0.00           C  
ATOM   3995  HB2 PHE   244      68.608  58.118  73.315  1.00  0.00           H  
ATOM   3996  HB3 PHE   244      69.345  57.602  71.782  1.00  0.00           H  
ATOM   3997  CG  PHE   244      68.362  55.976  72.839  1.00  0.00           C  
ATOM   3998  CD1 PHE   244      68.893  55.043  71.901  1.00  0.00           C  
ATOM   3999  HD1 PHE   244      69.655  55.248  71.163  1.00  0.00           H  
ATOM   4000  CE1 PHE   244      68.338  53.733  71.907  1.00  0.00           C  
ATOM   4001  HE1 PHE   244      68.734  52.942  71.287  1.00  0.00           H  
ATOM   4002  CZ  PHE   244      67.265  53.443  72.727  1.00  0.00           C  
ATOM   4003  HZ  PHE   244      66.936  52.415  72.686  1.00  0.00           H  
ATOM   4004  CE2 PHE   244      66.841  54.332  73.739  1.00  0.00           C  
ATOM   4005  HE2 PHE   244      66.060  54.034  74.424  1.00  0.00           H  
ATOM   4006  CD2 PHE   244      67.376  55.609  73.821  1.00  0.00           C  
ATOM   4007  HD2 PHE   244      66.955  56.310  74.527  1.00  0.00           H  
ATOM   4008  C   PHE   244      71.144  58.492  73.424  1.00  0.00           C  
ATOM   4009  O   PHE   244      71.188  59.244  74.392  1.00  0.00           O  
ATOM   4010  N   PRO   245      71.827  58.651  72.261  1.00  0.00           N  
ATOM   4011  CD  PRO   245      71.978  57.766  71.161  1.00  0.00           C  
ATOM   4012  HD2 PRO   245      71.102  57.747  70.513  1.00  0.00           H  
ATOM   4013  HD3 PRO   245      72.191  56.755  71.511  1.00  0.00           H  
ATOM   4014  CG  PRO   245      73.099  58.242  70.295  1.00  0.00           C  
ATOM   4015  HG2 PRO   245      72.929  57.977  69.252  1.00  0.00           H  
ATOM   4016  HG3 PRO   245      74.042  57.922  70.738  1.00  0.00           H  
ATOM   4017  CB  PRO   245      73.015  59.752  70.491  1.00  0.00           C  
ATOM   4018  HB2 PRO   245      72.398  60.237  69.734  1.00  0.00           H  
ATOM   4019  HB3 PRO   245      74.019  60.163  70.390  1.00  0.00           H  
ATOM   4020  CA  PRO   245      72.493  59.958  71.936  1.00  0.00           C  
ATOM   4021  HA  PRO   245      73.431  60.038  72.486  1.00  0.00           H  
ATOM   4022  C   PRO   245      71.598  61.192  71.992  1.00  0.00           C  
ATOM   4023  O   PRO   245      70.480  61.182  71.443  1.00  0.00           O  
ATOM   4024  N   ALA   246      72.038  62.318  72.598  1.00  0.00           N  
ATOM   4025  H   ALA   246      72.941  62.327  73.051  1.00  0.00           H  
ATOM   4026  CA  ALA   246      71.271  63.576  72.674  1.00  0.00           C  
ATOM   4027  HA  ALA   246      70.526  63.489  73.465  1.00  0.00           H  
ATOM   4028  CB  ALA   246      72.274  64.617  73.115  1.00  0.00           C  
ATOM   4029  HB1 ALA   246      72.738  64.258  74.033  1.00  0.00           H  
ATOM   4030  HB2 ALA   246      72.987  64.768  72.305  1.00  0.00           H  
ATOM   4031  HB3 ALA   246      71.783  65.587  73.187  1.00  0.00           H  
ATOM   4032  C   ALA   246      70.649  63.977  71.305  1.00  0.00           C  
ATOM   4033  O   ALA   246      69.535  64.440  71.248  1.00  0.00           O  
ATOM   4034  N   GLU   247      71.319  63.655  70.243  1.00  0.00           N  
ATOM   4035  H   GLU   247      72.136  63.066  70.316  1.00  0.00           H  
ATOM   4036  CA  GLU   247      70.902  63.912  68.849  1.00  0.00           C  
ATOM   4037  HA  GLU   247      70.884  64.999  68.761  1.00  0.00           H  
ATOM   4038  CB  GLU   247      71.855  63.275  67.846  1.00  0.00           C  
ATOM   4039  HB2 GLU   247      72.030  62.205  67.957  1.00  0.00           H  
ATOM   4040  HB3 GLU   247      71.481  63.342  66.824  1.00  0.00           H  
ATOM   4041  CG  GLU   247      73.205  64.085  67.758  1.00  0.00           C  
ATOM   4042  HG2 GLU   247      73.612  63.743  66.806  1.00  0.00           H  
ATOM   4043  HG3 GLU   247      73.020  65.157  67.699  1.00  0.00           H  
ATOM   4044  CD  GLU   247      74.192  63.849  68.868  1.00  0.00           C  
ATOM   4045  OE1 GLU   247      74.120  62.880  69.668  1.00  0.00           O  
ATOM   4046  OE2 GLU   247      75.172  64.587  68.887  1.00  0.00           O  
ATOM   4047  C   GLU   247      69.512  63.389  68.572  1.00  0.00           C  
ATOM   4048  O   GLU   247      68.774  64.066  67.833  1.00  0.00           O  
ATOM   4049  N   PHE   248      69.087  62.260  69.151  1.00  0.00           N  
ATOM   4050  H   PHE   248      69.562  61.882  69.959  1.00  0.00           H  
ATOM   4051  CA  PHE   248      67.679  61.871  69.012  1.00  0.00           C  
ATOM   4052  HA  PHE   248      67.484  61.916  67.940  1.00  0.00           H  
ATOM   4053  CB  PHE   248      67.352  60.421  69.525  1.00  0.00           C  
ATOM   4054  HB2 PHE   248      67.878  60.396  70.479  1.00  0.00           H  
ATOM   4055  HB3 PHE   248      66.281  60.446  69.724  1.00  0.00           H  
ATOM   4056  CG  PHE   248      67.929  59.347  68.576  1.00  0.00           C  
ATOM   4057  CD1 PHE   248      69.284  58.863  68.643  1.00  0.00           C  
ATOM   4058  HD1 PHE   248      69.982  59.150  69.415  1.00  0.00           H  
ATOM   4059  CE1 PHE   248      69.763  57.987  67.665  1.00  0.00           C  
ATOM   4060  HE1 PHE   248      70.796  57.679  67.597  1.00  0.00           H  
ATOM   4061  CZ  PHE   248      68.950  57.569  66.590  1.00  0.00           C  
ATOM   4062  HZ  PHE   248      69.368  56.965  65.799  1.00  0.00           H  
ATOM   4063  CE2 PHE   248      67.647  58.060  66.468  1.00  0.00           C  
ATOM   4064  HE2 PHE   248      67.014  57.824  65.625  1.00  0.00           H  
ATOM   4065  CD2 PHE   248      67.130  58.870  67.524  1.00  0.00           C  
ATOM   4066  HD2 PHE   248      66.098  59.187  67.474  1.00  0.00           H  
ATOM   4067  C   PHE   248      66.734  62.921  69.649  1.00  0.00           C  
ATOM   4068  O   PHE   248      65.763  63.272  68.948  1.00  0.00           O  
ATOM   4069  N   ALA   249      67.021  63.472  70.874  1.00  0.00           N  
ATOM   4070  H   ALA   249      67.894  63.254  71.334  1.00  0.00           H  
ATOM   4071  CA  ALA   249      66.161  64.472  71.507  1.00  0.00           C  
ATOM   4072  HA  ALA   249      65.106  64.210  71.426  1.00  0.00           H  
ATOM   4073  CB  ALA   249      66.620  64.580  72.971  1.00  0.00           C  
ATOM   4074  HB1 ALA   249      66.495  63.698  73.600  1.00  0.00           H  
ATOM   4075  HB2 ALA   249      67.702  64.693  73.042  1.00  0.00           H  
ATOM   4076  HB3 ALA   249      66.178  65.448  73.460  1.00  0.00           H  
ATOM   4077  C   ALA   249      66.130  65.861  70.805  1.00  0.00           C  
ATOM   4078  O   ALA   249      65.041  66.488  70.634  1.00  0.00           O  
ATOM   4079  N   MET   250      67.289  66.292  70.333  1.00  0.00           N  
ATOM   4080  H   MET   250      68.104  65.779  70.638  1.00  0.00           H  
ATOM   4081  CA  MET   250      67.477  67.455  69.459  1.00  0.00           C  
ATOM   4082  HA  MET   250      67.395  68.389  70.015  1.00  0.00           H  
ATOM   4083  CB  MET   250      68.935  67.421  68.974  1.00  0.00           C  
ATOM   4084  HB2 MET   250      69.133  66.415  68.606  1.00  0.00           H  
ATOM   4085  HB3 MET   250      69.107  68.153  68.185  1.00  0.00           H  
ATOM   4086  CG  MET   250      69.983  67.826  70.040  1.00  0.00           C  
ATOM   4087  HG2 MET   250      69.933  68.882  70.307  1.00  0.00           H  
ATOM   4088  HG3 MET   250      69.701  67.325  70.966  1.00  0.00           H  
ATOM   4089  SD  MET   250      71.728  67.536  69.689  1.00  0.00           S  
ATOM   4090  CE  MET   250      71.746  68.128  68.041  1.00  0.00           C  
ATOM   4091  HE1 MET   250      72.778  68.182  67.693  1.00  0.00           H  
ATOM   4092  HE2 MET   250      71.130  67.561  67.343  1.00  0.00           H  
ATOM   4093  HE3 MET   250      71.311  69.126  67.989  1.00  0.00           H  
ATOM   4094  C   MET   250      66.508  67.402  68.283  1.00  0.00           C  
ATOM   4095  O   MET   250      65.806  68.397  68.057  1.00  0.00           O  
ATOM   4096  N   TYR   251      66.532  66.268  67.611  1.00  0.00           N  
ATOM   4097  H   TYR   251      67.219  65.604  67.937  1.00  0.00           H  
ATOM   4098  CA  TYR   251      65.621  65.930  66.510  1.00  0.00           C  
ATOM   4099  HA  TYR   251      65.735  66.692  65.738  1.00  0.00           H  
ATOM   4100  CB  TYR   251      65.997  64.572  65.884  1.00  0.00           C  
ATOM   4101  HB2 TYR   251      67.029  64.698  65.556  1.00  0.00           H  
ATOM   4102  HB3 TYR   251      65.897  63.758  66.602  1.00  0.00           H  
ATOM   4103  CG  TYR   251      65.040  64.199  64.707  1.00  0.00           C  
ATOM   4104  CD1 TYR   251      63.838  63.562  65.028  1.00  0.00           C  
ATOM   4105  HD1 TYR   251      63.644  63.281  66.053  1.00  0.00           H  
ATOM   4106  CE1 TYR   251      62.893  63.366  63.989  1.00  0.00           C  
ATOM   4107  HE1 TYR   251      61.939  62.884  64.146  1.00  0.00           H  
ATOM   4108  CZ  TYR   251      63.169  63.704  62.680  1.00  0.00           C  
ATOM   4109  OH  TYR   251      62.170  63.719  61.788  1.00  0.00           O  
ATOM   4110  HH  TYR   251      61.292  63.623  62.165  1.00  0.00           H  
ATOM   4111  CE2 TYR   251      64.452  64.172  62.405  1.00  0.00           C  
ATOM   4112  HE2 TYR   251      64.644  64.381  61.363  1.00  0.00           H  
ATOM   4113  CD2 TYR   251      65.422  64.404  63.426  1.00  0.00           C  
ATOM   4114  HD2 TYR   251      66.402  64.796  63.194  1.00  0.00           H  
ATOM   4115  C   TYR   251      64.134  66.029  66.909  1.00  0.00           C  
ATOM   4116  O   TYR   251      63.355  66.811  66.371  1.00  0.00           O  
ATOM   4117  N   LEU   252      63.807  65.265  67.958  1.00  0.00           N  
ATOM   4118  H   LEU   252      64.503  64.716  68.443  1.00  0.00           H  
ATOM   4119  CA  LEU   252      62.381  65.030  68.356  1.00  0.00           C  
ATOM   4120  HA  LEU   252      61.816  64.873  67.436  1.00  0.00           H  
ATOM   4121  CB  LEU   252      62.266  63.741  69.251  1.00  0.00           C  
ATOM   4122  HB2 LEU   252      62.610  62.894  68.658  1.00  0.00           H  
ATOM   4123  HB3 LEU   252      62.965  63.853  70.080  1.00  0.00           H  
ATOM   4124  CG  LEU   252      60.736  63.502  69.825  1.00  0.00           C  
ATOM   4125  HG  LEU   252      60.499  64.329  70.495  1.00  0.00           H  
ATOM   4126  CD1 LEU   252      59.695  63.534  68.752  1.00  0.00           C  
ATOM   4127 HD11 LEU   252      59.999  63.012  67.845  1.00  0.00           H  
ATOM   4128 HD12 LEU   252      58.780  63.077  69.127  1.00  0.00           H  
ATOM   4129 HD13 LEU   252      59.497  64.553  68.420  1.00  0.00           H  
ATOM   4130  CD2 LEU   252      60.562  62.184  70.583  1.00  0.00           C  
ATOM   4131 HD21 LEU   252      60.786  61.369  69.894  1.00  0.00           H  
ATOM   4132 HD22 LEU   252      61.290  62.114  71.391  1.00  0.00           H  
ATOM   4133 HD23 LEU   252      59.536  62.067  70.930  1.00  0.00           H  
ATOM   4134  C   LEU   252      61.780  66.264  68.992  1.00  0.00           C  
ATOM   4135  O   LEU   252      60.723  66.739  68.614  1.00  0.00           O  
ATOM   4136  N   ASN   253      62.529  67.027  69.812  1.00  0.00           N  
ATOM   4137  H   ASN   253      63.394  66.560  70.043  1.00  0.00           H  
ATOM   4138  CA  ASN   253      62.256  68.398  70.131  1.00  0.00           C  
ATOM   4139  HA  ASN   253      61.262  68.507  70.565  1.00  0.00           H  
ATOM   4140  CB  ASN   253      63.249  68.844  71.235  1.00  0.00           C  
ATOM   4141  HB2 ASN   253      64.266  68.882  70.845  1.00  0.00           H  
ATOM   4142  HB3 ASN   253      62.896  69.850  71.464  1.00  0.00           H  
ATOM   4143  CG  ASN   253      63.098  68.099  72.544  1.00  0.00           C  
ATOM   4144  OD1 ASN   253      62.028  67.809  73.084  1.00  0.00           O  
ATOM   4145  ND2 ASN   253      64.238  67.783  73.171  1.00  0.00           N  
ATOM   4146 HD21 ASN   253      64.229  67.263  74.037  1.00  0.00           H  
ATOM   4147 HD22 ASN   253      65.095  67.862  72.642  1.00  0.00           H  
ATOM   4148  C   ASN   253      62.269  69.490  69.026  1.00  0.00           C  
ATOM   4149  O   ASN   253      61.521  70.454  69.168  1.00  0.00           O  
ATOM   4150  N   TYR   254      63.037  69.350  67.954  1.00  0.00           N  
ATOM   4151  H   TYR   254      63.577  68.501  67.863  1.00  0.00           H  
ATOM   4152  CA  TYR   254      62.920  70.218  66.743  1.00  0.00           C  
ATOM   4153  HA  TYR   254      62.935  71.278  66.997  1.00  0.00           H  
ATOM   4154  CB  TYR   254      64.051  69.955  65.726  1.00  0.00           C  
ATOM   4155  HB2 TYR   254      65.064  70.094  66.105  1.00  0.00           H  
ATOM   4156  HB3 TYR   254      64.080  68.908  65.422  1.00  0.00           H  
ATOM   4157  CG  TYR   254      63.925  70.850  64.499  1.00  0.00           C  
ATOM   4158  CD1 TYR   254      64.732  71.989  64.454  1.00  0.00           C  
ATOM   4159  HD1 TYR   254      65.390  72.259  65.267  1.00  0.00           H  
ATOM   4160  CE1 TYR   254      64.719  72.799  63.367  1.00  0.00           C  
ATOM   4161  HE1 TYR   254      65.223  73.746  63.243  1.00  0.00           H  
ATOM   4162  CZ  TYR   254      63.931  72.430  62.190  1.00  0.00           C  
ATOM   4163  OH  TYR   254      63.701  73.224  61.091  1.00  0.00           O  
ATOM   4164  HH  TYR   254      64.330  73.927  61.271  1.00  0.00           H  
ATOM   4165  CE2 TYR   254      63.127  71.319  62.280  1.00  0.00           C  
ATOM   4166  HE2 TYR   254      62.498  71.089  61.433  1.00  0.00           H  
ATOM   4167  CD2 TYR   254      63.142  70.485  63.426  1.00  0.00           C  
ATOM   4168  HD2 TYR   254      62.639  69.531  63.380  1.00  0.00           H  
ATOM   4169  C   TYR   254      61.533  69.958  66.068  1.00  0.00           C  
ATOM   4170  O   TYR   254      60.831  70.958  65.861  1.00  0.00           O  
ATOM   4171  N   CYS   255      61.128  68.716  65.694  1.00  0.00           N  
ATOM   4172  H   CYS   255      61.735  67.978  66.019  1.00  0.00           H  
ATOM   4173  CA  CYS   255      59.809  68.371  65.178  1.00  0.00           C  
ATOM   4174  HA  CYS   255      59.711  68.872  64.215  1.00  0.00           H  
ATOM   4175  CB  CYS   255      59.836  66.825  64.914  1.00  0.00           C  
ATOM   4176  HB2 CYS   255      59.817  66.383  65.910  1.00  0.00           H  
ATOM   4177  HB3 CYS   255      58.976  66.691  64.258  1.00  0.00           H  
ATOM   4178  SG  CYS   255      61.282  66.421  63.824  1.00  0.00           S  
ATOM   4179  HG  CYS   255      62.313  66.763  64.601  1.00  0.00           H  
ATOM   4180  C   CYS   255      58.603  68.799  66.108  1.00  0.00           C  
ATOM   4181  O   CYS   255      57.609  69.115  65.642  1.00  0.00           O  
ATOM   4182  N   ARG   256      58.700  68.749  67.398  1.00  0.00           N  
ATOM   4183  H   ARG   256      59.618  68.509  67.745  1.00  0.00           H  
ATOM   4184  CA  ARG   256      57.707  69.230  68.352  1.00  0.00           C  
ATOM   4185  HA  ARG   256      56.707  68.881  68.095  1.00  0.00           H  
ATOM   4186  CB  ARG   256      57.892  68.632  69.756  1.00  0.00           C  
ATOM   4187  HB2 ARG   256      58.928  68.841  70.022  1.00  0.00           H  
ATOM   4188  HB3 ARG   256      57.204  69.192  70.389  1.00  0.00           H  
ATOM   4189  CG  ARG   256      57.650  67.111  69.873  1.00  0.00           C  
ATOM   4190  HG2 ARG   256      56.583  66.963  69.703  1.00  0.00           H  
ATOM   4191  HG3 ARG   256      58.197  66.562  69.107  1.00  0.00           H  
ATOM   4192  CD  ARG   256      58.211  66.613  71.174  1.00  0.00           C  
ATOM   4193  HD2 ARG   256      57.981  65.548  71.209  1.00  0.00           H  
ATOM   4194  HD3 ARG   256      59.287  66.790  71.178  1.00  0.00           H  
ATOM   4195  NE  ARG   256      57.537  67.396  72.262  1.00  0.00           N  
ATOM   4196  HE  ARG   256      57.531  68.383  72.046  1.00  0.00           H  
ATOM   4197  CZ  ARG   256      56.909  67.022  73.384  1.00  0.00           C  
ATOM   4198  NH1 ARG   256      56.745  65.761  73.722  1.00  0.00           N  
ATOM   4199 HH11 ARG   256      57.044  64.958  73.187  1.00  0.00           H  
ATOM   4200 HH12 ARG   256      56.312  65.575  74.615  1.00  0.00           H  
ATOM   4201  NH2 ARG   256      56.298  67.969  74.134  1.00  0.00           N  
ATOM   4202 HH21 ARG   256      56.473  68.925  73.859  1.00  0.00           H  
ATOM   4203 HH22 ARG   256      55.720  67.791  74.942  1.00  0.00           H  
ATOM   4204  C   ARG   256      57.731  70.792  68.406  1.00  0.00           C  
ATOM   4205  O   ARG   256      56.710  71.379  68.673  1.00  0.00           O  
ATOM   4206  N   GLY   257      58.844  71.391  68.204  1.00  0.00           N  
ATOM   4207  H   GLY   257      59.696  70.860  68.307  1.00  0.00           H  
ATOM   4208  CA  GLY   257      59.013  72.830  68.232  1.00  0.00           C  
ATOM   4209  HA2 GLY   257      58.394  73.261  69.018  1.00  0.00           H  
ATOM   4210  HA3 GLY   257      60.059  73.065  68.429  1.00  0.00           H  
ATOM   4211  C   GLY   257      58.623  73.631  66.944  1.00  0.00           C  
ATOM   4212  O   GLY   257      58.605  74.844  66.926  1.00  0.00           O  
ATOM   4213  N   LEU   258      58.336  72.920  65.832  1.00  0.00           N  
ATOM   4214  H   LEU   258      58.166  71.930  65.936  1.00  0.00           H  
ATOM   4215  CA  LEU   258      58.183  73.489  64.517  1.00  0.00           C  
ATOM   4216  HA  LEU   258      59.027  74.159  64.353  1.00  0.00           H  
ATOM   4217  CB  LEU   258      58.302  72.323  63.488  1.00  0.00           C  
ATOM   4218  HB2 LEU   258      59.316  71.924  63.511  1.00  0.00           H  
ATOM   4219  HB3 LEU   258      57.600  71.527  63.736  1.00  0.00           H  
ATOM   4220  CG  LEU   258      58.048  72.865  61.994  1.00  0.00           C  
ATOM   4221  HG  LEU   258      56.994  73.074  61.813  1.00  0.00           H  
ATOM   4222  CD1 LEU   258      59.068  73.965  61.555  1.00  0.00           C  
ATOM   4223 HD11 LEU   258      59.086  74.892  62.127  1.00  0.00           H  
ATOM   4224 HD12 LEU   258      60.107  73.635  61.540  1.00  0.00           H  
ATOM   4225 HD13 LEU   258      58.897  74.166  60.497  1.00  0.00           H  
ATOM   4226  CD2 LEU   258      58.339  71.617  61.071  1.00  0.00           C  
ATOM   4227 HD21 LEU   258      57.808  70.748  61.460  1.00  0.00           H  
ATOM   4228 HD22 LEU   258      57.949  71.875  60.086  1.00  0.00           H  
ATOM   4229 HD23 LEU   258      59.407  71.402  61.065  1.00  0.00           H  
ATOM   4230  C   LEU   258      56.861  74.222  64.343  1.00  0.00           C  
ATOM   4231  O   LEU   258      55.812  73.700  64.657  1.00  0.00           O  
ATOM   4232  N   ARG   259      57.056  75.488  63.942  1.00  0.00           N  
ATOM   4233  H   ARG   259      58.029  75.758  63.896  1.00  0.00           H  
ATOM   4234  CA  ARG   259      55.873  76.373  63.537  1.00  0.00           C  
ATOM   4235  HA  ARG   259      55.122  76.500  64.316  1.00  0.00           H  
ATOM   4236  CB  ARG   259      56.437  77.824  63.312  1.00  0.00           C  
ATOM   4237  HB2 ARG   259      57.412  77.820  62.826  1.00  0.00           H  
ATOM   4238  HB3 ARG   259      55.827  78.414  62.628  1.00  0.00           H  
ATOM   4239  CG  ARG   259      56.601  78.586  64.710  1.00  0.00           C  
ATOM   4240  HG2 ARG   259      55.666  78.869  65.194  1.00  0.00           H  
ATOM   4241  HG3 ARG   259      57.044  77.945  65.472  1.00  0.00           H  
ATOM   4242  CD  ARG   259      57.520  79.788  64.383  1.00  0.00           C  
ATOM   4243  HD2 ARG   259      57.107  80.313  63.522  1.00  0.00           H  
ATOM   4244  HD3 ARG   259      57.407  80.456  65.237  1.00  0.00           H  
ATOM   4245  NE  ARG   259      58.937  79.357  64.147  1.00  0.00           N  
ATOM   4246  HE  ARG   259      59.340  78.751  64.848  1.00  0.00           H  
ATOM   4247  CZ  ARG   259      59.651  79.534  63.094  1.00  0.00           C  
ATOM   4248  NH1 ARG   259      59.334  80.209  62.061  1.00  0.00           N  
ATOM   4249 HH11 ARG   259      58.527  80.815  62.015  1.00  0.00           H  
ATOM   4250 HH12 ARG   259      59.902  80.083  61.235  1.00  0.00           H  
ATOM   4251  NH2 ARG   259      60.749  78.852  63.027  1.00  0.00           N  
ATOM   4252 HH21 ARG   259      60.994  78.157  63.718  1.00  0.00           H  
ATOM   4253 HH22 ARG   259      61.346  79.059  62.239  1.00  0.00           H  
ATOM   4254  C   ARG   259      54.995  75.795  62.377  1.00  0.00           C  
ATOM   4255  O   ARG   259      55.504  75.098  61.492  1.00  0.00           O  
ATOM   4256  N   PHE   260      53.696  76.135  62.301  1.00  0.00           N  
ATOM   4257  H   PHE   260      53.345  76.671  63.081  1.00  0.00           H  
ATOM   4258  CA  PHE   260      52.764  75.535  61.355  1.00  0.00           C  
ATOM   4259  HA  PHE   260      52.910  74.459  61.444  1.00  0.00           H  
ATOM   4260  CB  PHE   260      51.394  75.991  61.867  1.00  0.00           C  
ATOM   4261  HB2 PHE   260      51.273  75.523  62.844  1.00  0.00           H  
ATOM   4262  HB3 PHE   260      51.385  77.075  61.984  1.00  0.00           H  
ATOM   4263  CG  PHE   260      50.249  75.522  61.009  1.00  0.00           C  
ATOM   4264  CD1 PHE   260      49.864  74.202  60.898  1.00  0.00           C  
ATOM   4265  HD1 PHE   260      50.360  73.484  61.534  1.00  0.00           H  
ATOM   4266  CE1 PHE   260      48.728  73.823  60.134  1.00  0.00           C  
ATOM   4267  HE1 PHE   260      48.412  72.799  60.266  1.00  0.00           H  
ATOM   4268  CZ  PHE   260      48.023  74.840  59.425  1.00  0.00           C  
ATOM   4269  HZ  PHE   260      47.175  74.509  58.843  1.00  0.00           H  
ATOM   4270  CE2 PHE   260      48.456  76.172  59.554  1.00  0.00           C  
ATOM   4271  HE2 PHE   260      47.995  76.883  58.884  1.00  0.00           H  
ATOM   4272  CD2 PHE   260      49.449  76.548  60.499  1.00  0.00           C  
ATOM   4273  HD2 PHE   260      49.767  77.569  60.649  1.00  0.00           H  
ATOM   4274  C   PHE   260      52.934  75.867  59.875  1.00  0.00           C  
ATOM   4275  O   PHE   260      53.071  74.882  59.095  1.00  0.00           O  
ATOM   4276  N   GLU   261      53.112  77.166  59.489  1.00  0.00           N  
ATOM   4277  H   GLU   261      53.160  77.894  60.187  1.00  0.00           H  
ATOM   4278  CA  GLU   261      53.431  77.431  58.076  1.00  0.00           C  
ATOM   4279  HA  GLU   261      52.877  76.806  57.376  1.00  0.00           H  
ATOM   4280  CB  GLU   261      53.039  78.858  57.765  1.00  0.00           C  
ATOM   4281  HB2 GLU   261      53.262  79.134  56.734  1.00  0.00           H  
ATOM   4282  HB3 GLU   261      51.954  78.951  57.801  1.00  0.00           H  
ATOM   4283  CG  GLU   261      53.714  79.887  58.655  1.00  0.00           C  
ATOM   4284  HG2 GLU   261      53.603  79.677  59.719  1.00  0.00           H  
ATOM   4285  HG3 GLU   261      54.775  79.725  58.466  1.00  0.00           H  
ATOM   4286  CD  GLU   261      53.494  81.338  58.114  1.00  0.00           C  
ATOM   4287  OE1 GLU   261      54.456  82.175  58.175  1.00  0.00           O  
ATOM   4288  OE2 GLU   261      52.388  81.707  57.710  1.00  0.00           O  
ATOM   4289  C   GLU   261      54.902  77.212  57.752  1.00  0.00           C  
ATOM   4290  O   GLU   261      55.238  77.237  56.547  1.00  0.00           O  
ATOM   4291  N   GLU   262      55.725  77.035  58.737  1.00  0.00           N  
ATOM   4292  H   GLU   262      55.248  76.940  59.622  1.00  0.00           H  
ATOM   4293  CA  GLU   262      57.194  76.823  58.576  1.00  0.00           C  
ATOM   4294  HA  GLU   262      57.506  77.553  57.829  1.00  0.00           H  
ATOM   4295  CB  GLU   262      57.832  77.345  59.905  1.00  0.00           C  
ATOM   4296  HB2 GLU   262      57.440  78.350  60.065  1.00  0.00           H  
ATOM   4297  HB3 GLU   262      57.532  76.707  60.737  1.00  0.00           H  
ATOM   4298  CG  GLU   262      59.385  77.374  60.002  1.00  0.00           C  
ATOM   4299  HG2 GLU   262      59.650  77.772  60.981  1.00  0.00           H  
ATOM   4300  HG3 GLU   262      59.634  76.314  60.062  1.00  0.00           H  
ATOM   4301  CD  GLU   262      60.204  78.050  58.841  1.00  0.00           C  
ATOM   4302  OE1 GLU   262      61.377  78.386  59.106  1.00  0.00           O  
ATOM   4303  OE2 GLU   262      59.722  78.260  57.679  1.00  0.00           O  
ATOM   4304  C   GLU   262      57.721  75.445  58.120  1.00  0.00           C  
ATOM   4305  O   GLU   262      57.150  74.394  58.416  1.00  0.00           O  
ATOM   4306  N   ALA   263      58.799  75.445  57.269  1.00  0.00           N  
ATOM   4307  H   ALA   263      59.289  76.313  57.107  1.00  0.00           H  
ATOM   4308  CA  ALA   263      59.417  74.248  56.752  1.00  0.00           C  
ATOM   4309  HA  ALA   263      58.596  73.620  56.406  1.00  0.00           H  
ATOM   4310  CB  ALA   263      60.290  74.762  55.565  1.00  0.00           C  
ATOM   4311  HB1 ALA   263      60.349  73.941  54.852  1.00  0.00           H  
ATOM   4312  HB2 ALA   263      59.703  75.516  55.039  1.00  0.00           H  
ATOM   4313  HB3 ALA   263      61.249  75.112  55.946  1.00  0.00           H  
ATOM   4314  C   ALA   263      60.196  73.553  57.863  1.00  0.00           C  
ATOM   4315  O   ALA   263      60.860  74.255  58.643  1.00  0.00           O  
ATOM   4316  N   PRO   264      60.389  72.226  57.813  1.00  0.00           N  
ATOM   4317  CD  PRO   264      59.584  71.248  57.118  1.00  0.00           C  
ATOM   4318  HD2 PRO   264      60.052  71.067  56.150  1.00  0.00           H  
ATOM   4319  HD3 PRO   264      58.573  71.650  57.046  1.00  0.00           H  
ATOM   4320  CG  PRO   264      59.687  69.982  57.989  1.00  0.00           C  
ATOM   4321  HG2 PRO   264      59.377  69.116  57.403  1.00  0.00           H  
ATOM   4322  HG3 PRO   264      59.075  70.000  58.891  1.00  0.00           H  
ATOM   4323  CB  PRO   264      61.175  70.000  58.425  1.00  0.00           C  
ATOM   4324  HB2 PRO   264      61.825  69.532  57.687  1.00  0.00           H  
ATOM   4325  HB3 PRO   264      61.489  69.506  59.344  1.00  0.00           H  
ATOM   4326  CA  PRO   264      61.557  71.522  58.480  1.00  0.00           C  
ATOM   4327  HA  PRO   264      61.621  71.799  59.532  1.00  0.00           H  
ATOM   4328  C   PRO   264      62.868  71.781  57.832  1.00  0.00           C  
ATOM   4329  O   PRO   264      63.027  71.751  56.612  1.00  0.00           O  
ATOM   4330  N   ASP   265      63.930  71.924  58.595  1.00  0.00           N  
ATOM   4331  H   ASP   265      63.747  71.876  59.587  1.00  0.00           H  
ATOM   4332  CA  ASP   265      65.262  72.132  58.061  1.00  0.00           C  
ATOM   4333  HA  ASP   265      65.147  72.662  57.115  1.00  0.00           H  
ATOM   4334  CB  ASP   265      66.092  73.116  58.959  1.00  0.00           C  
ATOM   4335  HB2 ASP   265      65.383  73.887  59.262  1.00  0.00           H  
ATOM   4336  HB3 ASP   265      66.480  72.617  59.847  1.00  0.00           H  
ATOM   4337  CG  ASP   265      67.140  73.828  58.147  1.00  0.00           C  
ATOM   4338  OD1 ASP   265      67.548  73.409  57.033  1.00  0.00           O  
ATOM   4339  OD2 ASP   265      67.742  74.821  58.689  1.00  0.00           O  
ATOM   4340  C   ASP   265      66.035  70.836  57.683  1.00  0.00           C  
ATOM   4341  O   ASP   265      66.948  70.375  58.412  1.00  0.00           O  
ATOM   4342  N   TYR   266      65.505  70.057  56.758  1.00  0.00           N  
ATOM   4343  H   TYR   266      64.718  70.339  56.190  1.00  0.00           H  
ATOM   4344  CA  TYR   266      66.097  68.714  56.501  1.00  0.00           C  
ATOM   4345  HA  TYR   266      65.652  68.170  57.334  1.00  0.00           H  
ATOM   4346  CB  TYR   266      65.593  68.023  55.179  1.00  0.00           C  
ATOM   4347  HB2 TYR   266      66.220  68.207  54.306  1.00  0.00           H  
ATOM   4348  HB3 TYR   266      65.643  66.945  55.336  1.00  0.00           H  
ATOM   4349  CG  TYR   266      64.151  68.380  54.791  1.00  0.00           C  
ATOM   4350  CD1 TYR   266      63.069  67.756  55.522  1.00  0.00           C  
ATOM   4351  HD1 TYR   266      63.246  66.995  56.268  1.00  0.00           H  
ATOM   4352  CE1 TYR   266      61.736  68.060  55.219  1.00  0.00           C  
ATOM   4353  HE1 TYR   266      60.943  67.583  55.775  1.00  0.00           H  
ATOM   4354  CZ  TYR   266      61.452  68.955  54.193  1.00  0.00           C  
ATOM   4355  OH  TYR   266      60.137  69.267  53.979  1.00  0.00           O  
ATOM   4356  HH  TYR   266      59.597  68.621  54.439  1.00  0.00           H  
ATOM   4357  CE2 TYR   266      62.545  69.602  53.492  1.00  0.00           C  
ATOM   4358  HE2 TYR   266      62.191  70.299  52.747  1.00  0.00           H  
ATOM   4359  CD2 TYR   266      63.897  69.346  53.783  1.00  0.00           C  
ATOM   4360  HD2 TYR   266      64.745  69.774  53.268  1.00  0.00           H  
ATOM   4361  C   TYR   266      67.614  68.526  56.451  1.00  0.00           C  
ATOM   4362  O   TYR   266      68.143  67.472  56.803  1.00  0.00           O  
ATOM   4363  N   MET   267      68.321  69.566  56.064  1.00  0.00           N  
ATOM   4364  H   MET   267      67.840  70.444  55.928  1.00  0.00           H  
ATOM   4365  CA  MET   267      69.760  69.570  55.970  1.00  0.00           C  
ATOM   4366  HA  MET   267      70.135  68.684  55.456  1.00  0.00           H  
ATOM   4367  CB  MET   267      70.241  70.835  55.328  1.00  0.00           C  
ATOM   4368  HB2 MET   267      69.775  70.889  54.344  1.00  0.00           H  
ATOM   4369  HB3 MET   267      69.848  71.636  55.954  1.00  0.00           H  
ATOM   4370  CG  MET   267      71.751  70.973  55.076  1.00  0.00           C  
ATOM   4371  HG2 MET   267      72.316  70.452  55.848  1.00  0.00           H  
ATOM   4372  HG3 MET   267      72.004  70.493  54.131  1.00  0.00           H  
ATOM   4373  SD  MET   267      72.340  72.686  55.034  1.00  0.00           S  
ATOM   4374  CE  MET   267      71.199  73.199  53.696  1.00  0.00           C  
ATOM   4375  HE1 MET   267      71.321  72.666  52.753  1.00  0.00           H  
ATOM   4376  HE2 MET   267      70.176  73.220  54.073  1.00  0.00           H  
ATOM   4377  HE3 MET   267      71.377  74.225  53.373  1.00  0.00           H  
ATOM   4378  C   MET   267      70.404  69.519  57.359  1.00  0.00           C  
ATOM   4379  O   MET   267      71.271  68.664  57.560  1.00  0.00           O  
ATOM   4380  N   TYR   268      69.884  70.117  58.444  1.00  0.00           N  
ATOM   4381  H   TYR   268      68.983  70.543  58.283  1.00  0.00           H  
ATOM   4382  CA  TYR   268      70.277  70.054  59.856  1.00  0.00           C  
ATOM   4383  HA  TYR   268      71.358  70.184  59.915  1.00  0.00           H  
ATOM   4384  CB  TYR   268      69.597  71.208  60.565  1.00  0.00           C  
ATOM   4385  HB2 TYR   268      70.203  72.095  60.381  1.00  0.00           H  
ATOM   4386  HB3 TYR   268      68.598  71.300  60.138  1.00  0.00           H  
ATOM   4387  CG  TYR   268      69.492  71.014  62.053  1.00  0.00           C  
ATOM   4388  CD1 TYR   268      70.705  70.703  62.773  1.00  0.00           C  
ATOM   4389  HD1 TYR   268      71.598  70.711  62.164  1.00  0.00           H  
ATOM   4390  CE1 TYR   268      70.716  70.495  64.164  1.00  0.00           C  
ATOM   4391  HE1 TYR   268      71.581  70.297  64.779  1.00  0.00           H  
ATOM   4392  CZ  TYR   268      69.461  70.625  64.836  1.00  0.00           C  
ATOM   4393  OH  TYR   268      69.473  70.294  66.190  1.00  0.00           O  
ATOM   4394  HH  TYR   268      68.627  70.523  66.583  1.00  0.00           H  
ATOM   4395  CE2 TYR   268      68.277  70.891  64.154  1.00  0.00           C  
ATOM   4396  HE2 TYR   268      67.429  70.914  64.822  1.00  0.00           H  
ATOM   4397  CD2 TYR   268      68.285  71.036  62.720  1.00  0.00           C  
ATOM   4398  HD2 TYR   268      67.435  71.425  62.180  1.00  0.00           H  
ATOM   4399  C   TYR   268      69.917  68.742  60.443  1.00  0.00           C  
ATOM   4400  O   TYR   268      70.770  68.135  61.023  1.00  0.00           O  
ATOM   4401  N   LEU   269      68.727  68.207  60.148  1.00  0.00           N  
ATOM   4402  H   LEU   269      68.128  68.790  59.581  1.00  0.00           H  
ATOM   4403  CA  LEU   269      68.282  67.014  60.724  1.00  0.00           C  
ATOM   4404  HA  LEU   269      68.417  67.095  61.802  1.00  0.00           H  
ATOM   4405  CB  LEU   269      66.769  66.836  60.455  1.00  0.00           C  
ATOM   4406  HB2 LEU   269      66.591  66.596  59.407  1.00  0.00           H  
ATOM   4407  HB3 LEU   269      66.499  65.950  61.030  1.00  0.00           H  
ATOM   4408  CG  LEU   269      65.839  67.965  60.861  1.00  0.00           C  
ATOM   4409  HG  LEU   269      66.197  68.833  60.307  1.00  0.00           H  
ATOM   4410  CD1 LEU   269      64.354  67.578  60.609  1.00  0.00           C  
ATOM   4411 HD11 LEU   269      64.271  67.570  59.522  1.00  0.00           H  
ATOM   4412 HD12 LEU   269      64.170  66.573  60.988  1.00  0.00           H  
ATOM   4413 HD13 LEU   269      63.673  68.298  61.063  1.00  0.00           H  
ATOM   4414  CD2 LEU   269      65.935  68.466  62.338  1.00  0.00           C  
ATOM   4415 HD21 LEU   269      66.939  68.785  62.617  1.00  0.00           H  
ATOM   4416 HD22 LEU   269      65.281  69.322  62.509  1.00  0.00           H  
ATOM   4417 HD23 LEU   269      65.589  67.706  63.038  1.00  0.00           H  
ATOM   4418  C   LEU   269      69.062  65.766  60.169  1.00  0.00           C  
ATOM   4419  O   LEU   269      69.350  64.805  60.880  1.00  0.00           O  
ATOM   4420  N   ARG   270      69.409  65.823  58.843  1.00  0.00           N  
ATOM   4421  H   ARG   270      69.128  66.563  58.215  1.00  0.00           H  
ATOM   4422  CA  ARG   270      70.406  64.860  58.380  1.00  0.00           C  
ATOM   4423  HA  ARG   270      70.124  63.863  58.717  1.00  0.00           H  
ATOM   4424  CB  ARG   270      70.473  64.964  56.876  1.00  0.00           C  
ATOM   4425  HB2 ARG   270      70.518  66.011  56.579  1.00  0.00           H  
ATOM   4426  HB3 ARG   270      71.375  64.443  56.554  1.00  0.00           H  
ATOM   4427  CG  ARG   270      69.361  64.120  56.131  1.00  0.00           C  
ATOM   4428  HG2 ARG   270      69.308  63.155  56.636  1.00  0.00           H  
ATOM   4429  HG3 ARG   270      68.372  64.572  56.208  1.00  0.00           H  
ATOM   4430  CD  ARG   270      69.646  63.918  54.666  1.00  0.00           C  
ATOM   4431  HD2 ARG   270      70.579  63.380  54.497  1.00  0.00           H  
ATOM   4432  HD3 ARG   270      68.840  63.352  54.198  1.00  0.00           H  
ATOM   4433  NE  ARG   270      69.766  65.132  53.830  1.00  0.00           N  
ATOM   4434  HE  ARG   270      70.637  65.642  53.871  1.00  0.00           H  
ATOM   4435  CZ  ARG   270      68.828  65.787  53.154  1.00  0.00           C  
ATOM   4436  NH1 ARG   270      67.602  65.366  53.140  1.00  0.00           N  
ATOM   4437 HH11 ARG   270      67.434  64.370  53.111  1.00  0.00           H  
ATOM   4438 HH12 ARG   270      66.872  65.882  52.672  1.00  0.00           H  
ATOM   4439  NH2 ARG   270      69.086  66.901  52.527  1.00  0.00           N  
ATOM   4440 HH21 ARG   270      70.016  67.264  52.678  1.00  0.00           H  
ATOM   4441 HH22 ARG   270      68.338  67.411  52.080  1.00  0.00           H  
ATOM   4442  C   ARG   270      71.809  65.079  59.020  1.00  0.00           C  
ATOM   4443  O   ARG   270      72.592  64.111  59.150  1.00  0.00           O  
ATOM   4444  N   GLN   271      72.114  66.324  59.394  1.00  0.00           N  
ATOM   4445  H   GLN   271      71.428  67.065  59.415  1.00  0.00           H  
ATOM   4446  CA  GLN   271      73.437  66.709  59.792  1.00  0.00           C  
ATOM   4447  HA  GLN   271      74.173  66.224  59.152  1.00  0.00           H  
ATOM   4448  CB  GLN   271      73.637  68.266  59.628  1.00  0.00           C  
ATOM   4449  HB2 GLN   271      73.395  68.563  58.607  1.00  0.00           H  
ATOM   4450  HB3 GLN   271      73.014  68.912  60.246  1.00  0.00           H  
ATOM   4451  CG  GLN   271      75.091  68.794  60.035  1.00  0.00           C  
ATOM   4452  HG2 GLN   271      75.099  69.880  59.937  1.00  0.00           H  
ATOM   4453  HG3 GLN   271      75.208  68.654  61.109  1.00  0.00           H  
ATOM   4454  CD  GLN   271      76.170  68.157  59.193  1.00  0.00           C  
ATOM   4455  OE1 GLN   271      76.542  66.963  59.254  1.00  0.00           O  
ATOM   4456  NE2 GLN   271      76.906  69.000  58.433  1.00  0.00           N  
ATOM   4457 HE21 GLN   271      77.753  68.581  58.079  1.00  0.00           H  
ATOM   4458 HE22 GLN   271      76.681  69.975  58.288  1.00  0.00           H  
ATOM   4459  C   GLN   271      73.687  66.196  61.207  1.00  0.00           C  
ATOM   4460  O   GLN   271      74.657  65.570  61.418  1.00  0.00           O  
ATOM   4461  N   LEU   272      72.727  66.230  62.109  1.00  0.00           N  
ATOM   4462  H   LEU   272      72.013  66.916  61.909  1.00  0.00           H  
ATOM   4463  CA  LEU   272      72.978  65.730  63.421  1.00  0.00           C  
ATOM   4464  HA  LEU   272      73.915  66.088  63.846  1.00  0.00           H  
ATOM   4465  CB  LEU   272      71.800  66.105  64.356  1.00  0.00           C  
ATOM   4466  HB2 LEU   272      71.806  65.531  65.283  1.00  0.00           H  
ATOM   4467  HB3 LEU   272      71.970  67.127  64.695  1.00  0.00           H  
ATOM   4468  CG  LEU   272      70.371  66.005  63.867  1.00  0.00           C  
ATOM   4469  HG  LEU   272      70.267  66.075  62.785  1.00  0.00           H  
ATOM   4470  CD1 LEU   272      69.738  64.703  64.465  1.00  0.00           C  
ATOM   4471 HD11 LEU   272      68.972  64.234  63.848  1.00  0.00           H  
ATOM   4472 HD12 LEU   272      70.574  64.014  64.589  1.00  0.00           H  
ATOM   4473 HD13 LEU   272      69.190  64.879  65.391  1.00  0.00           H  
ATOM   4474  CD2 LEU   272      69.436  67.096  64.433  1.00  0.00           C  
ATOM   4475 HD21 LEU   272      69.741  68.022  63.945  1.00  0.00           H  
ATOM   4476 HD22 LEU   272      68.397  66.841  64.224  1.00  0.00           H  
ATOM   4477 HD23 LEU   272      69.567  67.231  65.507  1.00  0.00           H  
ATOM   4478  C   LEU   272      73.187  64.251  63.464  1.00  0.00           C  
ATOM   4479  O   LEU   272      74.124  63.786  64.145  1.00  0.00           O  
ATOM   4480  N   PHE   273      72.459  63.404  62.666  1.00  0.00           N  
ATOM   4481  H   PHE   273      71.725  63.781  62.084  1.00  0.00           H  
ATOM   4482  CA  PHE   273      72.809  61.991  62.567  1.00  0.00           C  
ATOM   4483  HA  PHE   273      73.010  61.545  63.541  1.00  0.00           H  
ATOM   4484  CB  PHE   273      71.622  61.224  62.027  1.00  0.00           C  
ATOM   4485  HB2 PHE   273      71.458  61.620  61.025  1.00  0.00           H  
ATOM   4486  HB3 PHE   273      71.904  60.208  61.752  1.00  0.00           H  
ATOM   4487  CG  PHE   273      70.322  61.235  62.811  1.00  0.00           C  
ATOM   4488  CD1 PHE   273      70.370  61.117  64.210  1.00  0.00           C  
ATOM   4489  HD1 PHE   273      71.338  61.151  64.687  1.00  0.00           H  
ATOM   4490  CE1 PHE   273      69.202  60.972  65.035  1.00  0.00           C  
ATOM   4491  HE1 PHE   273      69.266  60.968  66.113  1.00  0.00           H  
ATOM   4492  CZ  PHE   273      67.946  60.938  64.354  1.00  0.00           C  
ATOM   4493  HZ  PHE   273      67.000  60.964  64.874  1.00  0.00           H  
ATOM   4494  CE2 PHE   273      67.876  61.035  62.982  1.00  0.00           C  
ATOM   4495  HE2 PHE   273      66.886  60.980  62.552  1.00  0.00           H  
ATOM   4496  CD2 PHE   273      69.066  61.254  62.218  1.00  0.00           C  
ATOM   4497  HD2 PHE   273      69.012  61.278  61.140  1.00  0.00           H  
ATOM   4498  C   PHE   273      74.108  61.830  61.771  1.00  0.00           C  
ATOM   4499  O   PHE   273      74.866  60.932  62.122  1.00  0.00           O  
ATOM   4500  N   ARG   274      74.490  62.666  60.804  1.00  0.00           N  
ATOM   4501  H   ARG   274      73.710  63.227  60.491  1.00  0.00           H  
ATOM   4502  CA  ARG   274      75.778  62.575  60.104  1.00  0.00           C  
ATOM   4503  HA  ARG   274      75.885  61.552  59.743  1.00  0.00           H  
ATOM   4504  CB  ARG   274      75.837  63.469  58.878  1.00  0.00           C  
ATOM   4505  HB2 ARG   274      75.385  64.412  59.187  1.00  0.00           H  
ATOM   4506  HB3 ARG   274      76.895  63.643  58.682  1.00  0.00           H  
ATOM   4507  CG  ARG   274      75.112  62.947  57.646  1.00  0.00           C  
ATOM   4508  HG2 ARG   274      75.830  62.482  56.970  1.00  0.00           H  
ATOM   4509  HG3 ARG   274      74.277  62.294  57.899  1.00  0.00           H  
ATOM   4510  CD  ARG   274      74.725  64.130  56.706  1.00  0.00           C  
ATOM   4511  HD2 ARG   274      74.245  65.036  57.077  1.00  0.00           H  
ATOM   4512  HD3 ARG   274      75.632  64.431  56.183  1.00  0.00           H  
ATOM   4513  NE  ARG   274      73.917  63.633  55.652  1.00  0.00           N  
ATOM   4514  HE  ARG   274      73.410  62.770  55.785  1.00  0.00           H  
ATOM   4515  CZ  ARG   274      73.820  64.192  54.431  1.00  0.00           C  
ATOM   4516  NH1 ARG   274      74.427  65.332  54.030  1.00  0.00           N  
ATOM   4517 HH11 ARG   274      75.074  65.785  54.660  1.00  0.00           H  
ATOM   4518 HH12 ARG   274      74.158  65.723  53.138  1.00  0.00           H  
ATOM   4519  NH2 ARG   274      72.989  63.623  53.551  1.00  0.00           N  
ATOM   4520 HH21 ARG   274      72.535  62.755  53.796  1.00  0.00           H  
ATOM   4521 HH22 ARG   274      72.886  64.055  52.644  1.00  0.00           H  
ATOM   4522  C   ARG   274      76.993  62.839  60.969  1.00  0.00           C  
ATOM   4523  O   ARG   274      77.965  62.099  60.832  1.00  0.00           O  
ATOM   4524  N   ILE   275      76.894  63.806  61.858  1.00  0.00           N  
ATOM   4525  H   ILE   275      75.980  64.233  61.899  1.00  0.00           H  
ATOM   4526  CA  ILE   275      77.877  64.030  62.974  1.00  0.00           C  
ATOM   4527  HA  ILE   275      78.877  64.099  62.547  1.00  0.00           H  
ATOM   4528  CB  ILE   275      77.579  65.354  63.762  1.00  0.00           C  
ATOM   4529  HB  ILE   275      76.565  65.305  64.161  1.00  0.00           H  
ATOM   4530  CG2 ILE   275      78.500  65.512  64.961  1.00  0.00           C  
ATOM   4531 HG21 ILE   275      79.516  65.189  64.736  1.00  0.00           H  
ATOM   4532 HG22 ILE   275      78.615  66.543  65.296  1.00  0.00           H  
ATOM   4533 HG23 ILE   275      78.121  64.851  65.740  1.00  0.00           H  
ATOM   4534  CG1 ILE   275      77.766  66.512  62.745  1.00  0.00           C  
ATOM   4535 HG12 ILE   275      78.824  66.472  62.484  1.00  0.00           H  
ATOM   4536 HG13 ILE   275      77.220  66.356  61.815  1.00  0.00           H  
ATOM   4537  CD1 ILE   275      77.458  67.885  63.314  1.00  0.00           C  
ATOM   4538 HD11 ILE   275      76.505  67.970  63.838  1.00  0.00           H  
ATOM   4539 HD12 ILE   275      78.192  68.306  64.001  1.00  0.00           H  
ATOM   4540 HD13 ILE   275      77.502  68.530  62.437  1.00  0.00           H  
ATOM   4541  C   ILE   275      77.945  62.752  63.875  1.00  0.00           C  
ATOM   4542  O   ILE   275      78.970  62.129  63.897  1.00  0.00           O  
ATOM   4543  N   LEU   276      76.844  62.308  64.461  1.00  0.00           N  
ATOM   4544  H   LEU   276      75.987  62.842  64.442  1.00  0.00           H  
ATOM   4545  CA  LEU   276      76.890  61.188  65.372  1.00  0.00           C  
ATOM   4546  HA  LEU   276      77.616  61.513  66.118  1.00  0.00           H  
ATOM   4547  CB  LEU   276      75.479  60.883  65.838  1.00  0.00           C  
ATOM   4548  HB2 LEU   276      74.892  61.645  66.352  1.00  0.00           H  
ATOM   4549  HB3 LEU   276      74.982  60.664  64.892  1.00  0.00           H  
ATOM   4550  CG  LEU   276      75.376  59.576  66.612  1.00  0.00           C  
ATOM   4551  HG  LEU   276      75.725  58.764  65.974  1.00  0.00           H  
ATOM   4552  CD1 LEU   276      76.141  59.487  67.934  1.00  0.00           C  
ATOM   4553 HD11 LEU   276      76.282  58.471  68.304  1.00  0.00           H  
ATOM   4554 HD12 LEU   276      77.136  59.859  67.692  1.00  0.00           H  
ATOM   4555 HD13 LEU   276      75.680  60.086  68.719  1.00  0.00           H  
ATOM   4556  CD2 LEU   276      73.894  59.475  67.025  1.00  0.00           C  
ATOM   4557 HD21 LEU   276      73.268  59.422  66.135  1.00  0.00           H  
ATOM   4558 HD22 LEU   276      73.892  58.502  67.516  1.00  0.00           H  
ATOM   4559 HD23 LEU   276      73.526  60.244  67.704  1.00  0.00           H  
ATOM   4560  C   LEU   276      77.499  59.952  64.618  1.00  0.00           C  
ATOM   4561  O   LEU   276      78.209  59.207  65.236  1.00  0.00           O  
ATOM   4562  N   PHE   277      77.092  59.678  63.372  1.00  0.00           N  
ATOM   4563  H   PHE   277      76.334  60.192  62.947  1.00  0.00           H  
ATOM   4564  CA  PHE   277      77.521  58.526  62.617  1.00  0.00           C  
ATOM   4565  HA  PHE   277      77.141  57.593  63.035  1.00  0.00           H  
ATOM   4566  CB  PHE   277      76.932  58.735  61.203  1.00  0.00           C  
ATOM   4567  HB2 PHE   277      75.890  59.004  61.030  1.00  0.00           H  
ATOM   4568  HB3 PHE   277      77.433  59.571  60.714  1.00  0.00           H  
ATOM   4569  CG  PHE   277      77.101  57.563  60.231  1.00  0.00           C  
ATOM   4570  CD1 PHE   277      76.309  56.458  60.441  1.00  0.00           C  
ATOM   4571  HD1 PHE   277      75.762  56.453  61.372  1.00  0.00           H  
ATOM   4572  CE1 PHE   277      76.256  55.389  59.575  1.00  0.00           C  
ATOM   4573  HE1 PHE   277      75.592  54.563  59.782  1.00  0.00           H  
ATOM   4574  CZ  PHE   277      77.006  55.448  58.333  1.00  0.00           C  
ATOM   4575  HZ  PHE   277      76.848  54.577  57.713  1.00  0.00           H  
ATOM   4576  CE2 PHE   277      77.782  56.608  58.115  1.00  0.00           C  
ATOM   4577  HE2 PHE   277      78.278  56.694  57.160  1.00  0.00           H  
ATOM   4578  CD2 PHE   277      77.859  57.596  59.098  1.00  0.00           C  
ATOM   4579  HD2 PHE   277      78.493  58.443  58.881  1.00  0.00           H  
ATOM   4580  C   PHE   277      79.076  58.473  62.489  1.00  0.00           C  
ATOM   4581  O   PHE   277      79.616  57.502  63.071  1.00  0.00           O  
ATOM   4582  N   ARG   278      79.755  59.561  62.090  1.00  0.00           N  
ATOM   4583  H   ARG   278      79.261  60.308  61.623  1.00  0.00           H  
ATOM   4584  CA  ARG   278      81.188  59.718  62.169  1.00  0.00           C  
ATOM   4585  HA  ARG   278      81.612  58.807  61.746  1.00  0.00           H  
ATOM   4586  CB  ARG   278      81.693  60.853  61.215  1.00  0.00           C  
ATOM   4587  HB2 ARG   278      82.756  60.717  61.014  1.00  0.00           H  
ATOM   4588  HB3 ARG   278      81.247  60.627  60.246  1.00  0.00           H  
ATOM   4589  CG  ARG   278      81.530  62.337  61.623  1.00  0.00           C  
ATOM   4590  HG2 ARG   278      80.501  62.559  61.905  1.00  0.00           H  
ATOM   4591  HG3 ARG   278      82.117  62.514  62.524  1.00  0.00           H  
ATOM   4592  CD  ARG   278      81.978  63.281  60.488  1.00  0.00           C  
ATOM   4593  HD2 ARG   278      82.821  62.863  59.938  1.00  0.00           H  
ATOM   4594  HD3 ARG   278      81.163  63.277  59.765  1.00  0.00           H  
ATOM   4595  NE  ARG   278      82.233  64.710  60.972  1.00  0.00           N  
ATOM   4596  HE  ARG   278      82.622  64.805  61.899  1.00  0.00           H  
ATOM   4597  CZ  ARG   278      82.150  65.837  60.290  1.00  0.00           C  
ATOM   4598  NH1 ARG   278      81.779  65.797  59.044  1.00  0.00           N  
ATOM   4599 HH11 ARG   278      81.402  64.911  58.737  1.00  0.00           H  
ATOM   4600 HH12 ARG   278      81.664  66.675  58.558  1.00  0.00           H  
ATOM   4601  NH2 ARG   278      82.551  66.948  60.770  1.00  0.00           N  
ATOM   4602 HH21 ARG   278      82.801  66.973  61.748  1.00  0.00           H  
ATOM   4603 HH22 ARG   278      82.655  67.707  60.112  1.00  0.00           H  
ATOM   4604  C   ARG   278      81.777  59.833  63.547  1.00  0.00           C  
ATOM   4605  O   ARG   278      82.957  59.499  63.737  1.00  0.00           O  
ATOM   4606  N   THR   279      80.963  60.248  64.570  1.00  0.00           N  
ATOM   4607  H   THR   279      79.977  60.227  64.350  1.00  0.00           H  
ATOM   4608  CA  THR   279      81.365  60.256  65.984  1.00  0.00           C  
ATOM   4609  HA  THR   279      82.264  60.857  66.113  1.00  0.00           H  
ATOM   4610  CB  THR   279      80.294  60.999  66.845  1.00  0.00           C  
ATOM   4611  HB  THR   279      79.344  60.485  66.984  1.00  0.00           H  
ATOM   4612  CG2 THR   279      80.633  61.149  68.349  1.00  0.00           C  
ATOM   4613 HG21 THR   279      79.772  61.481  68.929  1.00  0.00           H  
ATOM   4614 HG22 THR   279      80.952  60.192  68.762  1.00  0.00           H  
ATOM   4615 HG23 THR   279      81.463  61.835  68.521  1.00  0.00           H  
ATOM   4616  OG1 THR   279      80.009  62.350  66.381  1.00  0.00           O  
ATOM   4617  HG1 THR   279      79.695  62.289  65.475  1.00  0.00           H  
ATOM   4618  C   THR   279      81.663  58.872  66.488  1.00  0.00           C  
ATOM   4619  O   THR   279      82.681  58.670  67.124  1.00  0.00           O  
ATOM   4620  N   LEU   280      80.831  57.829  66.172  1.00  0.00           N  
ATOM   4621  H   LEU   280      80.021  58.010  65.596  1.00  0.00           H  
ATOM   4622  CA  LEU   280      81.203  56.425  66.464  1.00  0.00           C  
ATOM   4623  HA  LEU   280      81.727  56.410  67.419  1.00  0.00           H  
ATOM   4624  CB  LEU   280      79.800  55.705  66.730  1.00  0.00           C  
ATOM   4625  HB2 LEU   280      79.128  56.042  65.941  1.00  0.00           H  
ATOM   4626  HB3 LEU   280      80.003  54.635  66.702  1.00  0.00           H  
ATOM   4627  CG  LEU   280      79.113  56.053  68.028  1.00  0.00           C  
ATOM   4628  HG  LEU   280      79.130  57.114  68.274  1.00  0.00           H  
ATOM   4629  CD1 LEU   280      77.583  55.712  68.035  1.00  0.00           C  
ATOM   4630 HD11 LEU   280      77.074  56.320  67.287  1.00  0.00           H  
ATOM   4631 HD12 LEU   280      77.454  54.723  67.596  1.00  0.00           H  
ATOM   4632 HD13 LEU   280      77.146  55.858  69.023  1.00  0.00           H  
ATOM   4633  CD2 LEU   280      79.673  55.319  69.183  1.00  0.00           C  
ATOM   4634 HD21 LEU   280      80.749  55.356  69.012  1.00  0.00           H  
ATOM   4635 HD22 LEU   280      79.440  55.716  70.171  1.00  0.00           H  
ATOM   4636 HD23 LEU   280      79.342  54.281  69.191  1.00  0.00           H  
ATOM   4637  C   LEU   280      82.056  55.778  65.346  1.00  0.00           C  
ATOM   4638  O   LEU   280      82.290  54.544  65.312  1.00  0.00           O  
ATOM   4639  N   ASN   281      82.503  56.528  64.376  1.00  0.00           N  
ATOM   4640  H   ASN   281      82.192  57.489  64.345  1.00  0.00           H  
ATOM   4641  CA  ASN   281      83.466  56.187  63.354  1.00  0.00           C  
ATOM   4642  HA  ASN   281      83.486  57.061  62.703  1.00  0.00           H  
ATOM   4643  CB  ASN   281      84.866  55.781  63.924  1.00  0.00           C  
ATOM   4644  HB2 ASN   281      84.779  54.879  64.530  1.00  0.00           H  
ATOM   4645  HB3 ASN   281      85.530  55.387  63.154  1.00  0.00           H  
ATOM   4646  CG  ASN   281      85.665  56.828  64.694  1.00  0.00           C  
ATOM   4647  OD1 ASN   281      86.162  57.813  64.132  1.00  0.00           O  
ATOM   4648  ND2 ASN   281      85.922  56.699  65.987  1.00  0.00           N  
ATOM   4649 HD21 ASN   281      86.783  57.078  66.357  1.00  0.00           H  
ATOM   4650 HD22 ASN   281      85.442  55.989  66.520  1.00  0.00           H  
ATOM   4651  C   ASN   281      82.846  55.219  62.349  1.00  0.00           C  
ATOM   4652  O   ASN   281      83.565  54.431  61.783  1.00  0.00           O  
ATOM   4653  N   HIE   282      81.558  55.356  62.054  1.00  0.00           N  
ATOM   4654  H   HIE   282      81.038  56.008  62.624  1.00  0.00           H  
ATOM   4655  CA  HIE   282      80.847  54.584  61.073  1.00  0.00           C  
ATOM   4656  HA  HIE   282      81.204  53.569  60.899  1.00  0.00           H  
ATOM   4657  CB  HIE   282      79.380  54.492  61.484  1.00  0.00           C  
ATOM   4658  HB2 HIE   282      78.892  55.455  61.639  1.00  0.00           H  
ATOM   4659  HB3 HIE   282      78.786  53.982  60.726  1.00  0.00           H  
ATOM   4660  CG  HIE   282      79.168  53.697  62.729  1.00  0.00           C  
ATOM   4661  ND1 HIE   282      79.798  52.495  63.136  1.00  0.00           N  
ATOM   4662  CE1 HIE   282      79.361  52.279  64.421  1.00  0.00           C  
ATOM   4663  HE1 HIE   282      79.716  51.488  65.066  1.00  0.00           H  
ATOM   4664  NE2 HIE   282      78.376  53.138  64.731  1.00  0.00           N  
ATOM   4665  HE2 HIE   282      77.806  53.079  65.563  1.00  0.00           H  
ATOM   4666  CD2 HIE   282      78.247  54.023  63.666  1.00  0.00           C  
ATOM   4667  HD2 HIE   282      77.741  54.977  63.628  1.00  0.00           H  
ATOM   4668  C   HIE   282      80.819  55.238  59.682  1.00  0.00           C  
ATOM   4669  O   HIE   282      80.848  56.494  59.639  1.00  0.00           O  
ATOM   4670  N   GLN   283      80.613  54.457  58.600  1.00  0.00           N  
ATOM   4671  H   GLN   283      80.218  53.534  58.711  1.00  0.00           H  
ATOM   4672  CA  GLN   283      80.657  54.924  57.177  1.00  0.00           C  
ATOM   4673  HA  GLN   283      80.427  55.984  57.285  1.00  0.00           H  
ATOM   4674  CB  GLN   283      82.066  54.762  56.735  1.00  0.00           C  
ATOM   4675  HB2 GLN   283      82.334  55.423  55.910  1.00  0.00           H  
ATOM   4676  HB3 GLN   283      82.644  55.292  57.491  1.00  0.00           H  
ATOM   4677  CG  GLN   283      82.701  53.291  56.657  1.00  0.00           C  
ATOM   4678  HG2 GLN   283      83.745  53.316  56.969  1.00  0.00           H  
ATOM   4679  HG3 GLN   283      82.146  52.583  57.273  1.00  0.00           H  
ATOM   4680  CD  GLN   283      82.634  52.776  55.224  1.00  0.00           C  
ATOM   4681  OE1 GLN   283      81.782  53.187  54.481  1.00  0.00           O  
ATOM   4682  NE2 GLN   283      83.334  51.707  54.866  1.00  0.00           N  
ATOM   4683 HE21 GLN   283      83.267  51.499  53.880  1.00  0.00           H  
ATOM   4684 HE22 GLN   283      84.154  51.432  55.388  1.00  0.00           H  
ATOM   4685  C   GLN   283      79.600  54.201  56.271  1.00  0.00           C  
ATOM   4686  O   GLN   283      79.143  53.125  56.509  1.00  0.00           O  
ATOM   4687  N   TYR   284      79.091  54.811  55.155  1.00  0.00           N  
ATOM   4688  H   TYR   284      79.534  55.663  54.841  1.00  0.00           H  
ATOM   4689  CA  TYR   284      77.936  54.488  54.383  1.00  0.00           C  
ATOM   4690  HA  TYR   284      77.163  54.073  55.029  1.00  0.00           H  
ATOM   4691  CB  TYR   284      77.428  55.764  53.719  1.00  0.00           C  
ATOM   4692  HB2 TYR   284      78.096  56.147  52.948  1.00  0.00           H  
ATOM   4693  HB3 TYR   284      76.490  55.521  53.222  1.00  0.00           H  
ATOM   4694  CG  TYR   284      76.953  56.873  54.652  1.00  0.00           C  
ATOM   4695  CD1 TYR   284      77.533  58.123  54.545  1.00  0.00           C  
ATOM   4696  HD1 TYR   284      78.367  58.309  53.885  1.00  0.00           H  
ATOM   4697  CE1 TYR   284      77.155  59.105  55.468  1.00  0.00           C  
ATOM   4698  HE1 TYR   284      77.775  59.987  55.536  1.00  0.00           H  
ATOM   4699  CZ  TYR   284      76.091  58.958  56.321  1.00  0.00           C  
ATOM   4700  OH  TYR   284      75.777  59.928  57.228  1.00  0.00           O  
ATOM   4701  HH  TYR   284      75.095  59.638  57.838  1.00  0.00           H  
ATOM   4702  CE2 TYR   284      75.356  57.764  56.340  1.00  0.00           C  
ATOM   4703  HE2 TYR   284      74.576  57.712  57.085  1.00  0.00           H  
ATOM   4704  CD2 TYR   284      75.838  56.694  55.572  1.00  0.00           C  
ATOM   4705  HD2 TYR   284      75.368  55.734  55.729  1.00  0.00           H  
ATOM   4706  C   TYR   284      78.279  53.481  53.304  1.00  0.00           C  
ATOM   4707  O   TYR   284      78.170  53.739  52.097  1.00  0.00           O  
ATOM   4708  N   ASP   285      78.609  52.200  53.659  1.00  0.00           N  
ATOM   4709  H   ASP   285      78.709  51.996  54.643  1.00  0.00           H  
ATOM   4710  CA  ASP   285      78.896  51.069  52.803  1.00  0.00           C  
ATOM   4711  HA  ASP   285      79.245  51.397  51.824  1.00  0.00           H  
ATOM   4712  CB  ASP   285      80.024  50.237  53.485  1.00  0.00           C  
ATOM   4713  HB2 ASP   285      80.377  49.426  52.847  1.00  0.00           H  
ATOM   4714  HB3 ASP   285      80.832  50.959  53.599  1.00  0.00           H  
ATOM   4715  CG  ASP   285      79.653  49.684  54.927  1.00  0.00           C  
ATOM   4716  OD1 ASP   285      78.482  49.725  55.357  1.00  0.00           O  
ATOM   4717  OD2 ASP   285      80.591  49.249  55.587  1.00  0.00           O  
ATOM   4718  C   ASP   285      77.605  50.234  52.459  1.00  0.00           C  
ATOM   4719  O   ASP   285      77.737  49.135  51.939  1.00  0.00           O  
ATOM   4720  N   TYR   286      76.450  50.621  52.936  1.00  0.00           N  
ATOM   4721  H   TYR   286      76.407  51.465  53.489  1.00  0.00           H  
ATOM   4722  CA  TYR   286      75.187  49.948  52.828  1.00  0.00           C  
ATOM   4723  HA  TYR   286      74.439  50.406  53.476  1.00  0.00           H  
ATOM   4724  CB  TYR   286      74.747  50.091  51.403  1.00  0.00           C  
ATOM   4725  HB2 TYR   286      75.426  49.472  50.816  1.00  0.00           H  
ATOM   4726  HB3 TYR   286      73.708  49.786  51.283  1.00  0.00           H  
ATOM   4727  CG  TYR   286      74.760  51.527  50.960  1.00  0.00           C  
ATOM   4728  CD1 TYR   286      74.159  52.575  51.730  1.00  0.00           C  
ATOM   4729  HD1 TYR   286      73.642  52.442  52.670  1.00  0.00           H  
ATOM   4730  CE1 TYR   286      74.099  53.821  51.134  1.00  0.00           C  
ATOM   4731  HE1 TYR   286      73.635  54.621  51.691  1.00  0.00           H  
ATOM   4732  CZ  TYR   286      74.662  54.095  49.883  1.00  0.00           C  
ATOM   4733  OH  TYR   286      74.602  55.416  49.395  1.00  0.00           O  
ATOM   4734  HH  TYR   286      74.647  55.482  48.439  1.00  0.00           H  
ATOM   4735  CE2 TYR   286      75.226  53.074  49.153  1.00  0.00           C  
ATOM   4736  HE2 TYR   286      75.727  53.245  48.212  1.00  0.00           H  
ATOM   4737  CD2 TYR   286      75.248  51.792  49.690  1.00  0.00           C  
ATOM   4738  HD2 TYR   286      75.537  50.918  49.126  1.00  0.00           H  
ATOM   4739  C   TYR   286      75.287  48.553  53.362  1.00  0.00           C  
ATOM   4740  O   TYR   286      74.459  47.702  52.947  1.00  0.00           O  
ATOM   4741  N   THR   287      76.167  48.392  54.368  1.00  0.00           N  
ATOM   4742  H   THR   287      76.772  49.172  54.583  1.00  0.00           H  
ATOM   4743  CA  THR   287      76.181  47.144  55.111  1.00  0.00           C  
ATOM   4744  HA  THR   287      75.817  46.314  54.505  1.00  0.00           H  
ATOM   4745  CB  THR   287      77.664  46.939  55.498  1.00  0.00           C  
ATOM   4746  HB  THR   287      77.993  47.647  56.260  1.00  0.00           H  
ATOM   4747  CG2 THR   287      77.922  45.513  56.066  1.00  0.00           C  
ATOM   4748 HG21 THR   287      79.008  45.419  56.041  1.00  0.00           H  
ATOM   4749 HG22 THR   287      77.797  45.565  57.148  1.00  0.00           H  
ATOM   4750 HG23 THR   287      77.298  44.778  55.558  1.00  0.00           H  
ATOM   4751  OG1 THR   287      78.507  46.915  54.346  1.00  0.00           O  
ATOM   4752  HG1 THR   287      78.196  47.689  53.870  1.00  0.00           H  
ATOM   4753  C   THR   287      75.306  47.278  56.297  1.00  0.00           C  
ATOM   4754  O   THR   287      75.843  47.472  57.406  1.00  0.00           O  
ATOM   4755  N   PHE   288      74.009  47.095  56.035  1.00  0.00           N  
ATOM   4756  H   PHE   288      73.655  47.108  55.089  1.00  0.00           H  
ATOM   4757  CA  PHE   288      72.966  46.920  57.104  1.00  0.00           C  
ATOM   4758  HA  PHE   288      73.170  47.692  57.846  1.00  0.00           H  
ATOM   4759  CB  PHE   288      71.612  47.159  56.522  1.00  0.00           C  
ATOM   4760  HB2 PHE   288      71.234  46.243  56.069  1.00  0.00           H  
ATOM   4761  HB3 PHE   288      70.981  47.368  57.386  1.00  0.00           H  
ATOM   4762  CG  PHE   288      71.505  48.362  55.602  1.00  0.00           C  
ATOM   4763  CD1 PHE   288      71.564  49.617  56.205  1.00  0.00           C  
ATOM   4764  HD1 PHE   288      71.395  49.677  57.270  1.00  0.00           H  
ATOM   4765  CE1 PHE   288      71.390  50.744  55.398  1.00  0.00           C  
ATOM   4766  HE1 PHE   288      71.238  51.726  55.821  1.00  0.00           H  
ATOM   4767  CZ  PHE   288      71.267  50.573  54.004  1.00  0.00           C  
ATOM   4768  HZ  PHE   288      70.979  51.464  53.467  1.00  0.00           H  
ATOM   4769  CE2 PHE   288      71.419  49.364  53.330  1.00  0.00           C  
ATOM   4770  HE2 PHE   288      71.318  49.358  52.255  1.00  0.00           H  
ATOM   4771  CD2 PHE   288      71.463  48.213  54.196  1.00  0.00           C  
ATOM   4772  HD2 PHE   288      71.390  47.245  53.722  1.00  0.00           H  
ATOM   4773  C   PHE   288      73.003  45.557  57.876  1.00  0.00           C  
ATOM   4774  O   PHE   288      73.299  44.558  57.220  1.00  0.00           O  
ATOM   4775  N   ASP   289      72.479  45.570  59.144  1.00  0.00           N  
ATOM   4776  H   ASP   289      72.298  46.430  59.643  1.00  0.00           H  
ATOM   4777  CA  ASP   289      72.434  44.326  59.932  1.00  0.00           C  
ATOM   4778  HA  ASP   289      73.456  44.200  60.287  1.00  0.00           H  
ATOM   4779  CB  ASP   289      71.435  44.446  61.100  1.00  0.00           C  
ATOM   4780  HB2 ASP   289      70.562  44.927  60.661  1.00  0.00           H  
ATOM   4781  HB3 ASP   289      71.159  43.452  61.454  1.00  0.00           H  
ATOM   4782  CG  ASP   289      71.960  45.254  62.308  1.00  0.00           C  
ATOM   4783  OD1 ASP   289      72.331  46.459  62.122  1.00  0.00           O  
ATOM   4784  OD2 ASP   289      71.956  44.749  63.451  1.00  0.00           O  
ATOM   4785  C   ASP   289      72.088  43.011  59.190  1.00  0.00           C  
ATOM   4786  O   ASP   289      72.866  42.034  59.379  1.00  0.00           O  
ATOM   4787  N   TRP   290      71.047  42.907  58.301  1.00  0.00           N  
ATOM   4788  H   TRP   290      70.443  43.715  58.257  1.00  0.00           H  
ATOM   4789  CA  TRP   290      70.680  41.712  57.598  1.00  0.00           C  
ATOM   4790  HA  TRP   290      70.678  40.961  58.388  1.00  0.00           H  
ATOM   4791  CB  TRP   290      69.386  41.858  56.904  1.00  0.00           C  
ATOM   4792  HB2 TRP   290      69.077  40.942  56.400  1.00  0.00           H  
ATOM   4793  HB3 TRP   290      68.682  42.119  57.694  1.00  0.00           H  
ATOM   4794  CG  TRP   290      69.319  42.977  55.920  1.00  0.00           C  
ATOM   4795  CD1 TRP   290      69.661  42.982  54.596  1.00  0.00           C  
ATOM   4796  HD1 TRP   290      70.239  42.147  54.228  1.00  0.00           H  
ATOM   4797  NE1 TRP   290      69.555  44.293  54.126  1.00  0.00           N  
ATOM   4798  HE1 TRP   290      69.874  44.554  53.203  1.00  0.00           H  
ATOM   4799  CE2 TRP   290      69.044  45.155  55.102  1.00  0.00           C  
ATOM   4800  CZ2 TRP   290      68.595  46.498  55.015  1.00  0.00           C  
ATOM   4801  HZ2 TRP   290      68.879  47.124  54.182  1.00  0.00           H  
ATOM   4802  CH2 TRP   290      68.081  47.114  56.150  1.00  0.00           C  
ATOM   4803  HH2 TRP   290      67.913  48.181  56.131  1.00  0.00           H  
ATOM   4804  CZ3 TRP   290      67.922  46.328  57.359  1.00  0.00           C  
ATOM   4805  HZ3 TRP   290      67.552  46.827  58.242  1.00  0.00           H  
ATOM   4806  CE3 TRP   290      68.317  44.955  57.417  1.00  0.00           C  
ATOM   4807  HE3 TRP   290      68.143  44.398  58.326  1.00  0.00           H  
ATOM   4808  CD2 TRP   290      68.847  44.363  56.198  1.00  0.00           C  
ATOM   4809  C   TRP   290      71.775  41.253  56.594  1.00  0.00           C  
ATOM   4810  O   TRP   290      71.978  40.104  56.291  1.00  0.00           O  
ATOM   4811  N   THR   291      72.606  42.187  56.032  1.00  0.00           N  
ATOM   4812  H   THR   291      72.346  43.138  56.250  1.00  0.00           H  
ATOM   4813  CA  THR   291      73.794  41.895  55.208  1.00  0.00           C  
ATOM   4814  HA  THR   291      73.445  41.390  54.307  1.00  0.00           H  
ATOM   4815  CB  THR   291      74.488  43.226  54.837  1.00  0.00           C  
ATOM   4816  HB  THR   291      75.034  43.595  55.706  1.00  0.00           H  
ATOM   4817  CG2 THR   291      75.563  43.138  53.671  1.00  0.00           C  
ATOM   4818 HG21 THR   291      76.372  42.446  53.903  1.00  0.00           H  
ATOM   4819 HG22 THR   291      75.111  42.809  52.735  1.00  0.00           H  
ATOM   4820 HG23 THR   291      75.906  44.164  53.538  1.00  0.00           H  
ATOM   4821  OG1 THR   291      73.568  44.209  54.545  1.00  0.00           O  
ATOM   4822  HG1 THR   291      73.425  44.619  55.401  1.00  0.00           H  
ATOM   4823  C   THR   291      74.881  41.122  55.965  1.00  0.00           C  
ATOM   4824  O   THR   291      75.746  40.502  55.321  1.00  0.00           O  
ATOM   4825  N   MET   292      74.755  41.103  57.270  1.00  0.00           N  
ATOM   4826  H   MET   292      73.919  41.502  57.674  1.00  0.00           H  
ATOM   4827  CA  MET   292      75.629  40.234  58.119  1.00  0.00           C  
ATOM   4828  HA  MET   292      76.518  39.903  57.582  1.00  0.00           H  
ATOM   4829  CB  MET   292      76.147  41.014  59.353  1.00  0.00           C  
ATOM   4830  HB2 MET   292      75.225  41.326  59.845  1.00  0.00           H  
ATOM   4831  HB3 MET   292      76.616  40.205  59.913  1.00  0.00           H  
ATOM   4832  CG  MET   292      77.061  42.225  58.919  1.00  0.00           C  
ATOM   4833  HG2 MET   292      77.954  41.885  58.394  1.00  0.00           H  
ATOM   4834  HG3 MET   292      76.563  42.754  58.107  1.00  0.00           H  
ATOM   4835  SD  MET   292      77.563  43.192  60.333  1.00  0.00           S  
ATOM   4836  CE  MET   292      76.490  44.694  60.014  1.00  0.00           C  
ATOM   4837  HE1 MET   292      75.452  44.424  59.821  1.00  0.00           H  
ATOM   4838  HE2 MET   292      76.688  45.468  60.755  1.00  0.00           H  
ATOM   4839  HE3 MET   292      76.765  45.159  59.068  1.00  0.00           H  
ATOM   4840  C   MET   292      74.920  39.050  58.616  1.00  0.00           C  
ATOM   4841  O   MET   292      75.379  37.921  58.386  1.00  0.00           O  
ATOM   4842  N   LEU   293      73.616  39.165  59.150  1.00  0.00           N  
ATOM   4843  H   LEU   293      73.145  40.056  59.081  1.00  0.00           H  
ATOM   4844  CA  LEU   293      72.785  38.101  59.744  1.00  0.00           C  
ATOM   4845  HA  LEU   293      73.316  37.507  60.488  1.00  0.00           H  
ATOM   4846  CB  LEU   293      71.569  38.772  60.522  1.00  0.00           C  
ATOM   4847  HB2 LEU   293      71.102  39.465  59.822  1.00  0.00           H  
ATOM   4848  HB3 LEU   293      70.880  37.968  60.784  1.00  0.00           H  
ATOM   4849  CG  LEU   293      71.932  39.518  61.789  1.00  0.00           C  
ATOM   4850  HG  LEU   293      72.566  40.344  61.467  1.00  0.00           H  
ATOM   4851  CD1 LEU   293      70.744  40.237  62.389  1.00  0.00           C  
ATOM   4852 HD11 LEU   293      69.943  39.519  62.214  1.00  0.00           H  
ATOM   4853 HD12 LEU   293      70.711  40.402  63.466  1.00  0.00           H  
ATOM   4854 HD13 LEU   293      70.582  41.151  61.818  1.00  0.00           H  
ATOM   4855  CD2 LEU   293      72.749  38.695  62.807  1.00  0.00           C  
ATOM   4856 HD21 LEU   293      72.176  37.814  63.096  1.00  0.00           H  
ATOM   4857 HD22 LEU   293      73.732  38.386  62.452  1.00  0.00           H  
ATOM   4858 HD23 LEU   293      72.860  39.210  63.762  1.00  0.00           H  
ATOM   4859  C   LEU   293      72.460  36.955  58.652  1.00  0.00           C  
ATOM   4860  O   LEU   293      72.071  35.898  59.032  1.00  0.00           O  
ATOM   4861  N   LYS   294      72.463  37.266  57.341  1.00  0.00           N  
ATOM   4862  H   LYS   294      72.692  38.188  56.998  1.00  0.00           H  
ATOM   4863  CA  LYS   294      72.131  36.329  56.291  1.00  0.00           C  
ATOM   4864  HA  LYS   294      71.139  35.965  56.559  1.00  0.00           H  
ATOM   4865  CB  LYS   294      72.185  37.048  54.873  1.00  0.00           C  
ATOM   4866  HB2 LYS   294      71.768  36.329  54.167  1.00  0.00           H  
ATOM   4867  HB3 LYS   294      71.480  37.874  54.970  1.00  0.00           H  
ATOM   4868  CG  LYS   294      73.521  37.602  54.358  1.00  0.00           C  
ATOM   4869  HG2 LYS   294      73.936  38.159  55.198  1.00  0.00           H  
ATOM   4870  HG3 LYS   294      74.112  36.720  54.111  1.00  0.00           H  
ATOM   4871  CD  LYS   294      73.497  38.520  53.201  1.00  0.00           C  
ATOM   4872  HD2 LYS   294      72.919  38.142  52.358  1.00  0.00           H  
ATOM   4873  HD3 LYS   294      72.946  39.437  53.409  1.00  0.00           H  
ATOM   4874  CE  LYS   294      74.992  38.756  52.797  1.00  0.00           C  
ATOM   4875  HE2 LYS   294      75.386  39.562  53.417  1.00  0.00           H  
ATOM   4876  HE3 LYS   294      75.536  37.832  52.990  1.00  0.00           H  
ATOM   4877  NZ  LYS   294      75.013  39.184  51.348  1.00  0.00           N  
ATOM   4878  HZ1 LYS   294      75.981  39.167  51.058  1.00  0.00           H  
ATOM   4879  HZ2 LYS   294      74.511  38.569  50.724  1.00  0.00           H  
ATOM   4880  HZ3 LYS   294      74.718  40.138  51.198  1.00  0.00           H  
ATOM   4881  C   LYS   294      73.033  35.095  56.203  1.00  0.00           C  
ATOM   4882  O   LYS   294      72.583  34.056  55.629  1.00  0.00           O  
ATOM   4883  N   GLN   295      74.197  35.194  56.827  1.00  0.00           N  
ATOM   4884  H   GLN   295      74.411  36.048  57.322  1.00  0.00           H  
ATOM   4885  CA  GLN   295      75.072  34.057  56.930  1.00  0.00           C  
ATOM   4886  HA  GLN   295      74.859  33.375  56.106  1.00  0.00           H  
ATOM   4887  CB  GLN   295      76.552  34.532  56.718  1.00  0.00           C  
ATOM   4888  HB2 GLN   295      76.920  35.064  57.596  1.00  0.00           H  
ATOM   4889  HB3 GLN   295      77.146  33.618  56.714  1.00  0.00           H  
ATOM   4890  CG  GLN   295      76.867  35.415  55.391  1.00  0.00           C  
ATOM   4891  HG2 GLN   295      76.342  36.370  55.382  1.00  0.00           H  
ATOM   4892  HG3 GLN   295      77.900  35.762  55.423  1.00  0.00           H  
ATOM   4893  CD  GLN   295      76.681  34.595  54.065  1.00  0.00           C  
ATOM   4894  OE1 GLN   295      76.044  33.555  54.063  1.00  0.00           O  
ATOM   4895  NE2 GLN   295      77.251  34.939  52.989  1.00  0.00           N  
ATOM   4896 HE21 GLN   295      77.190  34.284  52.222  1.00  0.00           H  
ATOM   4897 HE22 GLN   295      77.882  35.724  52.915  1.00  0.00           H  
ATOM   4898  C   GLN   295      74.846  33.257  58.212  1.00  0.00           C  
ATOM   4899  O   GLN   295      75.615  32.315  58.465  1.00  0.00           O  
ATOM   4900  N   NME   296      73.787  33.508  59.067  1.00  0.00           N  
ATOM   4901  H   NME   296      73.159  34.269  58.851  1.00  0.00           H  
ATOM   4902  CH3 NME   296      73.176  32.512  60.005  1.00  0.00           C  
ATOM   4903 HH31 NME   296      72.323  32.968  60.508  1.00  0.00           H  
ATOM   4904 HH32 NME   296      72.820  31.610  59.507  1.00  0.00           H  
ATOM   4905 HH33 NME   296      73.835  32.269  60.838  1.00  0.00           H  
TER    4906      NME   296 
ATOM   4906  H1  ACE   297      82.427  22.912  30.737  1.00  0.00           H  
ATOM   4907  CH3 ACE   297      82.681  21.866  30.910  1.00  0.00           C  
ATOM   4908  H2  ACE   297      83.061  21.693  31.916  1.00  0.00           H  
ATOM   4909  H3  ACE   297      83.388  21.372  30.244  1.00  0.00           H  
ATOM   4910  C   ACE   297      81.520  20.973  30.684  1.00  0.00           C  
ATOM   4911  O   ACE   297      81.693  19.732  30.775  1.00  0.00           O  
ATOM   4912  N   ILE   298      80.349  21.572  30.392  1.00  0.00           N  
ATOM   4913  H   ILE   298      80.303  22.578  30.472  1.00  0.00           H  
ATOM   4914  CA  ILE   298      79.174  20.826  29.930  1.00  0.00           C  
ATOM   4915  HA  ILE   298      79.512  19.791  29.881  1.00  0.00           H  
ATOM   4916  CB  ILE   298      78.001  20.958  30.947  1.00  0.00           C  
ATOM   4917  HB  ILE   298      77.857  22.034  31.041  1.00  0.00           H  
ATOM   4918  CG2 ILE   298      76.632  20.755  30.344  1.00  0.00           C  
ATOM   4919 HG21 ILE   298      76.361  21.427  29.530  1.00  0.00           H  
ATOM   4920 HG22 ILE   298      76.492  19.747  29.952  1.00  0.00           H  
ATOM   4921 HG23 ILE   298      75.848  20.910  31.086  1.00  0.00           H  
ATOM   4922  CG1 ILE   298      78.268  20.381  32.355  1.00  0.00           C  
ATOM   4923 HG12 ILE   298      79.341  20.433  32.540  1.00  0.00           H  
ATOM   4924 HG13 ILE   298      77.693  20.949  33.086  1.00  0.00           H  
ATOM   4925  CD1 ILE   298      77.905  18.874  32.414  1.00  0.00           C  
ATOM   4926 HD11 ILE   298      76.816  18.874  32.451  1.00  0.00           H  
ATOM   4927 HD12 ILE   298      78.191  18.416  31.467  1.00  0.00           H  
ATOM   4928 HD13 ILE   298      78.258  18.396  33.328  1.00  0.00           H  
ATOM   4929  C   ILE   298      78.701  21.340  28.535  1.00  0.00           C  
ATOM   4930  O   ILE   298      78.770  22.548  28.275  1.00  0.00           O  
ATOM   4931  N   ASN   299      78.388  20.444  27.602  1.00  0.00           N  
ATOM   4932  H   ASN   299      78.352  19.471  27.870  1.00  0.00           H  
ATOM   4933  CA  ASN   299      78.022  20.763  26.207  1.00  0.00           C  
ATOM   4934  HA  ASN   299      78.602  21.604  25.828  1.00  0.00           H  
ATOM   4935  CB  ASN   299      78.422  19.651  25.235  1.00  0.00           C  
ATOM   4936  HB2 ASN   299      79.398  19.347  25.614  1.00  0.00           H  
ATOM   4937  HB3 ASN   299      77.700  18.848  25.382  1.00  0.00           H
[truncated: 423,236 more chars]
