# Supplementary material for: Lenalidomide Stabilizes Protein–Protein Complexes by Turning Labile Intermolecular H-Bonds into Robust Interactions
Source: J Med Chem. 2023 Apr 21;66(9):6037–46. doi: 10.1021/acs.jmedchem.2c01692 (PMC10184122; doi:10.1021/acs.jmedchem.2c01692)
Supplement: Supplementary file 2 — jm2c01692_si_002.zip [file jm2c01692_si_002.zip › 100ns_MD_last_pdbs/crb-ck1/r3/crb-ck1.lastpdb.pdb]

CRYST1  111.871  111.871  111.871 109.47 109.47 109.47               1
ATOM      1  H1  ACE     1      74.985  35.804  58.304  1.00  0.00           H  
ATOM      2  CH3 ACE     1      76.023  35.511  58.144  1.00  0.00           C  
ATOM      3  H2  ACE     1      76.267  34.610  57.581  1.00  0.00           H  
ATOM      4  H3  ACE     1      76.308  35.329  59.180  1.00  0.00           H  
ATOM      5  C   ACE     1      76.769  36.710  57.641  1.00  0.00           C  
ATOM      6  O   ACE     1      76.326  37.832  57.825  1.00  0.00           O  
ATOM      7  N   GLU     2      77.859  36.597  56.867  1.00  0.00           N  
ATOM      8  H   GLU     2      78.264  35.674  56.921  1.00  0.00           H  
ATOM      9  CA  GLU     2      78.425  37.577  55.904  1.00  0.00           C  
ATOM     10  HA  GLU     2      77.888  38.521  55.995  1.00  0.00           H  
ATOM     11  CB  GLU     2      79.864  37.834  56.192  1.00  0.00           C  
ATOM     12  HB2 GLU     2      80.401  36.984  56.613  1.00  0.00           H  
ATOM     13  HB3 GLU     2      80.413  38.097  55.288  1.00  0.00           H  
ATOM     14  CG  GLU     2      79.979  38.973  57.190  1.00  0.00           C  
ATOM     15  HG2 GLU     2      79.621  39.905  56.752  1.00  0.00           H  
ATOM     16  HG3 GLU     2      79.488  38.844  58.155  1.00  0.00           H  
ATOM     17  CD  GLU     2      81.420  39.097  57.592  1.00  0.00           C  
ATOM     18  OE1 GLU     2      81.764  39.515  58.676  1.00  0.00           O  
ATOM     19  OE2 GLU     2      82.387  38.862  56.820  1.00  0.00           O  
ATOM     20  C   GLU     2      78.330  37.171  54.380  1.00  0.00           C  
ATOM     21  O   GLU     2      79.114  37.569  53.563  1.00  0.00           O  
ATOM     22  N   PHE     3      77.495  36.217  54.005  1.00  0.00           N  
ATOM     23  H   PHE     3      77.000  35.817  54.788  1.00  0.00           H  
ATOM     24  CA  PHE     3      77.291  35.496  52.687  1.00  0.00           C  
ATOM     25  HA  PHE     3      78.224  34.949  52.550  1.00  0.00           H  
ATOM     26  CB  PHE     3      76.217  34.451  52.949  1.00  0.00           C  
ATOM     27  HB2 PHE     3      76.079  33.917  52.009  1.00  0.00           H  
ATOM     28  HB3 PHE     3      76.638  33.765  53.685  1.00  0.00           H  
ATOM     29  CG  PHE     3      74.819  34.826  53.503  1.00  0.00           C  
ATOM     30  CD1 PHE     3      74.499  34.545  54.827  1.00  0.00           C  
ATOM     31  HD1 PHE     3      75.285  34.092  55.413  1.00  0.00           H  
ATOM     32  CE1 PHE     3      73.189  34.663  55.339  1.00  0.00           C  
ATOM     33  HE1 PHE     3      72.970  34.417  56.368  1.00  0.00           H  
ATOM     34  CZ  PHE     3      72.191  35.055  54.475  1.00  0.00           C  
ATOM     35  HZ  PHE     3      71.180  35.143  54.846  1.00  0.00           H  
ATOM     36  CE2 PHE     3      72.477  35.282  53.109  1.00  0.00           C  
ATOM     37  HE2 PHE     3      71.659  35.548  52.456  1.00  0.00           H  
ATOM     38  CD2 PHE     3      73.774  35.139  52.626  1.00  0.00           C  
ATOM     39  HD2 PHE     3      74.049  35.203  51.584  1.00  0.00           H  
ATOM     40  C   PHE     3      76.932  36.314  51.361  1.00  0.00           C  
ATOM     41  O   PHE     3      76.619  37.487  51.416  1.00  0.00           O  
ATOM     42  N   ILE     4      77.166  35.673  50.243  1.00  0.00           N  
ATOM     43  H   ILE     4      77.665  34.801  50.344  1.00  0.00           H  
ATOM     44  CA  ILE     4      76.801  36.145  48.877  1.00  0.00           C  
ATOM     45  HA  ILE     4      76.788  37.230  48.981  1.00  0.00           H  
ATOM     46  CB  ILE     4      78.008  35.816  47.910  1.00  0.00           C  
ATOM     47  HB  ILE     4      78.369  34.796  48.041  1.00  0.00           H  
ATOM     48  CG2 ILE     4      77.568  35.905  46.427  1.00  0.00           C  
ATOM     49 HG21 ILE     4      78.423  35.599  45.824  1.00  0.00           H  
ATOM     50 HG22 ILE     4      76.699  35.272  46.245  1.00  0.00           H  
ATOM     51 HG23 ILE     4      77.260  36.896  46.094  1.00  0.00           H  
ATOM     52  CG1 ILE     4      79.248  36.633  48.240  1.00  0.00           C  
ATOM     53 HG12 ILE     4      79.037  37.663  47.953  1.00  0.00           H  
ATOM     54 HG13 ILE     4      79.537  36.464  49.277  1.00  0.00           H  
ATOM     55  CD1 ILE     4      80.538  36.095  47.505  1.00  0.00           C  
ATOM     56 HD11 ILE     4      80.422  36.338  46.449  1.00  0.00           H  
ATOM     57 HD12 ILE     4      81.466  36.468  47.939  1.00  0.00           H  
ATOM     58 HD13 ILE     4      80.617  35.013  47.606  1.00  0.00           H  
ATOM     59  C   ILE     4      75.418  35.628  48.480  1.00  0.00           C  
ATOM     60  O   ILE     4      74.982  34.550  48.795  1.00  0.00           O  
ATOM     61  N   VAL     5      74.732  36.391  47.651  1.00  0.00           N  
ATOM     62  H   VAL     5      75.187  37.279  47.497  1.00  0.00           H  
ATOM     63  CA  VAL     5      73.294  36.302  47.259  1.00  0.00           C  
ATOM     64  HA  VAL     5      72.925  35.280  47.340  1.00  0.00           H  
ATOM     65  CB  VAL     5      72.394  37.222  48.123  1.00  0.00           C  
ATOM     66  HB  VAL     5      71.369  37.018  47.813  1.00  0.00           H  
ATOM     67  CG1 VAL     5      72.499  36.862  49.632  1.00  0.00           C  
ATOM     68 HG11 VAL     5      72.359  35.783  49.695  1.00  0.00           H  
ATOM     69 HG12 VAL     5      73.512  37.144  49.918  1.00  0.00           H  
ATOM     70 HG13 VAL     5      71.743  37.407  50.198  1.00  0.00           H  
ATOM     71  CG2 VAL     5      72.739  38.682  47.934  1.00  0.00           C  
ATOM     72 HG21 VAL     5      73.773  38.958  48.136  1.00  0.00           H  
ATOM     73 HG22 VAL     5      72.450  39.028  46.941  1.00  0.00           H  
ATOM     74 HG23 VAL     5      72.259  39.376  48.625  1.00  0.00           H  
ATOM     75  C   VAL     5      73.242  36.654  45.727  1.00  0.00           C  
ATOM     76  O   VAL     5      73.917  37.584  45.244  1.00  0.00           O  
ATOM     77  N   GLY     6      72.383  35.927  44.963  1.00  0.00           N  
ATOM     78  H   GLY     6      71.725  35.295  45.396  1.00  0.00           H  
ATOM     79  CA  GLY     6      72.336  36.154  43.478  1.00  0.00           C  
ATOM     80  HA2 GLY     6      71.677  35.363  43.121  1.00  0.00           H  
ATOM     81  HA3 GLY     6      71.925  37.128  43.212  1.00  0.00           H  
ATOM     82  C   GLY     6      73.712  36.130  42.713  1.00  0.00           C  
ATOM     83  O   GLY     6      73.876  36.802  41.682  1.00  0.00           O  
ATOM     84  N   GLY     7      74.677  35.495  43.369  1.00  0.00           N  
ATOM     85  H   GLY     7      74.440  34.770  44.031  1.00  0.00           H  
ATOM     86  CA  GLY     7      76.039  35.373  42.747  1.00  0.00           C  
ATOM     87  HA2 GLY     7      76.591  34.516  43.133  1.00  0.00           H  
ATOM     88  HA3 GLY     7      75.906  35.088  41.704  1.00  0.00           H  
ATOM     89  C   GLY     7      76.853  36.725  42.852  1.00  0.00           C  
ATOM     90  O   GLY     7      78.106  36.580  43.011  1.00  0.00           O  
ATOM     91  N   LYS     8      76.158  37.899  42.927  1.00  0.00           N  
ATOM     92  H   LYS     8      75.158  37.841  42.793  1.00  0.00           H  
ATOM     93  CA  LYS     8      76.821  39.176  42.511  1.00  0.00           C  
ATOM     94  HA  LYS     8      77.736  38.931  41.971  1.00  0.00           H  
ATOM     95  CB  LYS     8      75.970  39.973  41.587  1.00  0.00           C  
ATOM     96  HB2 LYS     8      74.958  39.987  41.992  1.00  0.00           H  
ATOM     97  HB3 LYS     8      76.393  40.974  41.503  1.00  0.00           H  
ATOM     98  CG  LYS     8      75.932  39.168  40.264  1.00  0.00           C  
ATOM     99  HG2 LYS     8      76.934  38.860  39.965  1.00  0.00           H  
ATOM    100  HG3 LYS     8      75.249  38.325  40.376  1.00  0.00           H  
ATOM    101  CD  LYS     8      75.270  40.034  39.177  1.00  0.00           C  
ATOM    102  HD2 LYS     8      74.252  40.230  39.515  1.00  0.00           H  
ATOM    103  HD3 LYS     8      75.788  40.980  39.025  1.00  0.00           H  
ATOM    104  CE  LYS     8      75.191  39.379  37.831  1.00  0.00           C  
ATOM    105  HE2 LYS     8      76.182  39.202  37.415  1.00  0.00           H  
ATOM    106  HE3 LYS     8      74.679  38.420  37.909  1.00  0.00           H  
ATOM    107  NZ  LYS     8      74.393  40.109  36.880  1.00  0.00           N  
ATOM    108  HZ1 LYS     8      73.415  39.933  37.059  1.00  0.00           H  
ATOM    109  HZ2 LYS     8      74.554  41.102  36.792  1.00  0.00           H  
ATOM    110  HZ3 LYS     8      74.356  39.743  35.940  1.00  0.00           H  
ATOM    111  C   LYS     8      77.274  40.016  43.677  1.00  0.00           C  
ATOM    112  O   LYS     8      78.309  40.708  43.689  1.00  0.00           O  
ATOM    113  N   TYR     9      76.515  40.003  44.802  1.00  0.00           N  
ATOM    114  H   TYR     9      75.740  39.360  44.727  1.00  0.00           H  
ATOM    115  CA  TYR     9      76.501  40.924  45.930  1.00  0.00           C  
ATOM    116  HA  TYR     9      77.294  41.659  45.793  1.00  0.00           H  
ATOM    117  CB  TYR     9      75.142  41.682  46.115  1.00  0.00           C  
ATOM    118  HB2 TYR     9      74.501  41.293  46.906  1.00  0.00           H  
ATOM    119  HB3 TYR     9      75.442  42.688  46.408  1.00  0.00           H  
ATOM    120  CG  TYR     9      74.434  41.877  44.785  1.00  0.00           C  
ATOM    121  CD1 TYR     9      74.724  42.940  43.952  1.00  0.00           C  
ATOM    122  HD1 TYR     9      75.470  43.680  44.201  1.00  0.00           H  
ATOM    123  CE1 TYR     9      74.118  43.124  42.713  1.00  0.00           C  
ATOM    124  HE1 TYR     9      74.414  43.899  42.021  1.00  0.00           H  
ATOM    125  CZ  TYR     9      73.048  42.213  42.336  1.00  0.00           C  
ATOM    126  OH  TYR     9      72.362  42.478  41.195  1.00  0.00           O  
ATOM    127  HH  TYR     9      72.613  43.244  40.674  1.00  0.00           H  
ATOM    128  CE2 TYR     9      72.798  41.134  43.212  1.00  0.00           C  
ATOM    129  HE2 TYR     9      71.978  40.470  42.979  1.00  0.00           H  
ATOM    130  CD2 TYR     9      73.409  41.032  44.437  1.00  0.00           C  
ATOM    131  HD2 TYR     9      73.176  40.216  45.105  1.00  0.00           H  
ATOM    132  C   TYR     9      76.853  40.194  47.253  1.00  0.00           C  
ATOM    133  O   TYR     9      76.382  39.115  47.441  1.00  0.00           O  
ATOM    134  N   LYS    10      77.626  40.784  48.170  1.00  0.00           N  
ATOM    135  H   LYS    10      77.845  41.757  48.013  1.00  0.00           H  
ATOM    136  CA  LYS    10      77.975  40.219  49.462  1.00  0.00           C  
ATOM    137  HA  LYS    10      77.502  39.238  49.501  1.00  0.00           H  
ATOM    138  CB  LYS    10      79.472  40.049  49.606  1.00  0.00           C  
ATOM    139  HB2 LYS    10      79.937  39.799  48.652  1.00  0.00           H  
ATOM    140  HB3 LYS    10      79.904  41.009  49.890  1.00  0.00           H  
ATOM    141  CG  LYS    10      79.850  39.058  50.771  1.00  0.00           C  
ATOM    142  HG2 LYS    10      79.542  39.508  51.715  1.00  0.00           H  
ATOM    143  HG3 LYS    10      79.265  38.160  50.569  1.00  0.00           H  
ATOM    144  CD  LYS    10      81.347  38.751  50.854  1.00  0.00           C  
ATOM    145  HD2 LYS    10      81.531  38.111  49.991  1.00  0.00           H  
ATOM    146  HD3 LYS    10      81.979  39.634  50.759  1.00  0.00           H  
ATOM    147  CE  LYS    10      81.660  38.050  52.142  1.00  0.00           C  
ATOM    148  HE2 LYS    10      81.380  38.712  52.961  1.00  0.00           H  
ATOM    149  HE3 LYS    10      81.169  37.079  52.072  1.00  0.00           H  
ATOM    150  NZ  LYS    10      83.135  37.732  52.278  1.00  0.00           N  
ATOM    151  HZ1 LYS    10      83.532  37.178  51.533  1.00  0.00           H  
ATOM    152  HZ2 LYS    10      83.727  38.540  52.409  1.00  0.00           H  
ATOM    153  HZ3 LYS    10      83.263  37.226  53.142  1.00  0.00           H  
ATOM    154  C   LYS    10      77.450  41.073  50.654  1.00  0.00           C  
ATOM    155  O   LYS    10      77.613  42.318  50.548  1.00  0.00           O  
ATOM    156  N   LEU    11      76.798  40.360  51.582  1.00  0.00           N  
ATOM    157  H   LEU    11      76.802  39.367  51.399  1.00  0.00           H  
ATOM    158  CA  LEU    11      76.255  41.003  52.741  1.00  0.00           C  
ATOM    159  HA  LEU    11      75.661  41.832  52.355  1.00  0.00           H  
ATOM    160  CB  LEU    11      75.303  40.119  53.522  1.00  0.00           C  
ATOM    161  HB2 LEU    11      75.768  39.242  53.972  1.00  0.00           H  
ATOM    162  HB3 LEU    11      74.984  40.598  54.447  1.00  0.00           H  
ATOM    163  CG  LEU    11      74.054  39.515  52.783  1.00  0.00           C  
ATOM    164  HG  LEU    11      74.255  38.989  51.850  1.00  0.00           H  
ATOM    165  CD1 LEU    11      73.272  38.496  53.613  1.00  0.00           C  
ATOM    166 HD11 LEU    11      72.394  38.158  53.062  1.00  0.00           H  
ATOM    167 HD12 LEU    11      74.024  37.744  53.849  1.00  0.00           H  
ATOM    168 HD13 LEU    11      73.067  38.998  54.559  1.00  0.00           H  
ATOM    169  CD2 LEU    11      73.073  40.639  52.397  1.00  0.00           C  
ATOM    170 HD21 LEU    11      72.536  41.014  53.268  1.00  0.00           H  
ATOM    171 HD22 LEU    11      73.643  41.386  51.845  1.00  0.00           H  
ATOM    172 HD23 LEU    11      72.375  40.207  51.680  1.00  0.00           H  
ATOM    173  C   LEU    11      77.325  41.691  53.659  1.00  0.00           C  
ATOM    174  O   LEU    11      78.387  41.104  53.918  1.00  0.00           O  
ATOM    175  N   VAL    12      77.070  42.895  54.192  1.00  0.00           N  
ATOM    176  H   VAL    12      76.153  43.242  53.950  1.00  0.00           H  
ATOM    177  CA  VAL    12      78.042  43.721  54.918  1.00  0.00           C  
ATOM    178  HA  VAL    12      79.037  43.280  54.977  1.00  0.00           H  
ATOM    179  CB  VAL    12      78.317  45.074  54.234  1.00  0.00           C  
ATOM    180  HB  VAL    12      77.394  45.531  53.875  1.00  0.00           H  
ATOM    181  CG1 VAL    12      79.162  46.088  55.025  1.00  0.00           C  
ATOM    182 HG11 VAL    12      78.644  46.540  55.870  1.00  0.00           H  
ATOM    183 HG12 VAL    12      80.156  45.739  55.303  1.00  0.00           H  
ATOM    184 HG13 VAL    12      79.467  46.858  54.316  1.00  0.00           H  
ATOM    185  CG2 VAL    12      79.176  44.754  52.993  1.00  0.00           C  
ATOM    186 HG21 VAL    12      80.225  44.696  53.281  1.00  0.00           H  
ATOM    187 HG22 VAL    12      78.753  43.899  52.466  1.00  0.00           H  
ATOM    188 HG23 VAL    12      79.144  45.595  52.300  1.00  0.00           H  
ATOM    189  C   VAL    12      77.717  43.940  56.384  1.00  0.00           C  
ATOM    190  O   VAL    12      78.540  43.673  57.266  1.00  0.00           O  
ATOM    191  N   ARG    13      76.524  44.513  56.813  1.00  0.00           N  
ATOM    192  H   ARG    13      76.006  44.945  56.061  1.00  0.00           H  
ATOM    193  CA  ARG    13      76.041  44.875  58.200  1.00  0.00           C  
ATOM    194  HA  ARG    13      76.537  44.188  58.886  1.00  0.00           H  
ATOM    195  CB  ARG    13      76.569  46.299  58.394  1.00  0.00           C  
ATOM    196  HB2 ARG    13      77.588  46.433  58.031  1.00  0.00           H  
ATOM    197  HB3 ARG    13      75.987  47.029  57.832  1.00  0.00           H  
ATOM    198  CG  ARG    13      76.485  46.790  59.863  1.00  0.00           C  
ATOM    199  HG2 ARG    13      76.874  47.807  59.922  1.00  0.00           H  
ATOM    200  HG3 ARG    13      75.445  47.012  60.102  1.00  0.00           H  
ATOM    201  CD  ARG    13      77.132  45.864  60.875  1.00  0.00           C  
ATOM    202  HD2 ARG    13      76.422  45.051  61.024  1.00  0.00           H  
ATOM    203  HD3 ARG    13      78.095  45.550  60.471  1.00  0.00           H  
ATOM    204  NE  ARG    13      77.355  46.561  62.202  1.00  0.00           N  
ATOM    205  HE  ARG    13      76.901  46.121  62.989  1.00  0.00           H  
ATOM    206  CZ  ARG    13      78.275  47.522  62.440  1.00  0.00           C  
ATOM    207  NH1 ARG    13      79.006  48.096  61.516  1.00  0.00           N  
ATOM    208 HH11 ARG    13      78.979  47.757  60.565  1.00  0.00           H  
ATOM    209 HH12 ARG    13      79.702  48.778  61.786  1.00  0.00           H  
ATOM    210  NH2 ARG    13      78.375  48.034  63.584  1.00  0.00           N  
ATOM    211 HH21 ARG    13      77.901  47.625  64.377  1.00  0.00           H  
ATOM    212 HH22 ARG    13      79.123  48.662  63.840  1.00  0.00           H  
ATOM    213  C   ARG    13      74.507  44.860  58.459  1.00  0.00           C  
ATOM    214  O   ARG    13      73.806  45.451  57.689  1.00  0.00           O  
ATOM    215  N   LYS    14      73.971  44.065  59.449  1.00  0.00           N  
ATOM    216  H   LYS    14      74.634  43.582  60.039  1.00  0.00           H  
ATOM    217  CA  LYS    14      72.563  44.009  59.822  1.00  0.00           C  
ATOM    218  HA  LYS    14      72.061  43.966  58.855  1.00  0.00           H  
ATOM    219  CB  LYS    14      72.290  42.675  60.560  1.00  0.00           C  
ATOM    220  HB2 LYS    14      72.677  41.875  59.929  1.00  0.00           H  
ATOM    221  HB3 LYS    14      72.843  42.724  61.498  1.00  0.00           H  
ATOM    222  CG  LYS    14      70.810  42.384  60.773  1.00  0.00           C  
ATOM    223  HG2 LYS    14      70.359  43.147  61.407  1.00  0.00           H  
ATOM    224  HG3 LYS    14      70.280  42.488  59.826  1.00  0.00           H  
ATOM    225  CD  LYS    14      70.683  41.029  61.408  1.00  0.00           C  
ATOM    226  HD2 LYS    14      71.179  40.220  60.871  1.00  0.00           H  
ATOM    227  HD3 LYS    14      71.086  41.230  62.400  1.00  0.00           H  
ATOM    228  CE  LYS    14      69.215  40.613  61.526  1.00  0.00           C  
ATOM    229  HE2 LYS    14      68.692  41.220  62.265  1.00  0.00           H  
ATOM    230  HE3 LYS    14      68.747  40.703  60.546  1.00  0.00           H  
ATOM    231  NZ  LYS    14      69.022  39.231  61.900  1.00  0.00           N  
ATOM    232  HZ1 LYS    14      69.590  38.647  61.303  1.00  0.00           H  
ATOM    233  HZ2 LYS    14      69.219  39.064  62.877  1.00  0.00           H  
ATOM    234  HZ3 LYS    14      68.105  38.861  61.695  1.00  0.00           H  
ATOM    235  C   LYS    14      72.039  45.248  60.599  1.00  0.00           C  
ATOM    236  O   LYS    14      72.531  45.488  61.688  1.00  0.00           O  
ATOM    237  N   ILE    15      70.963  45.832  60.086  1.00  0.00           N  
ATOM    238  H   ILE    15      70.636  45.405  59.231  1.00  0.00           H  
ATOM    239  CA  ILE    15      70.360  47.144  60.513  1.00  0.00           C  
ATOM    240  HA  ILE    15      70.971  47.389  61.382  1.00  0.00           H  
ATOM    241  CB  ILE    15      70.598  48.251  59.418  1.00  0.00           C  
ATOM    242  HB  ILE    15      69.838  49.015  59.576  1.00  0.00           H  
ATOM    243  CG2 ILE    15      71.966  48.938  59.585  1.00  0.00           C  
ATOM    244 HG21 ILE    15      72.780  48.215  59.645  1.00  0.00           H  
ATOM    245 HG22 ILE    15      72.128  49.543  58.693  1.00  0.00           H  
ATOM    246 HG23 ILE    15      72.068  49.666  60.390  1.00  0.00           H  
ATOM    247  CG1 ILE    15      70.272  47.714  58.007  1.00  0.00           C  
ATOM    248 HG12 ILE    15      71.004  47.011  57.609  1.00  0.00           H  
ATOM    249 HG13 ILE    15      69.347  47.149  58.124  1.00  0.00           H  
ATOM    250  CD1 ILE    15      70.081  48.805  56.975  1.00  0.00           C  
ATOM    251 HD11 ILE    15      69.320  49.572  57.117  1.00  0.00           H  
ATOM    252 HD12 ILE    15      71.027  49.336  56.868  1.00  0.00           H  
ATOM    253 HD13 ILE    15      69.911  48.298  56.025  1.00  0.00           H  
ATOM    254  C   ILE    15      68.883  47.013  60.863  1.00  0.00           C  
ATOM    255  O   ILE    15      68.308  47.922  61.443  1.00  0.00           O  
ATOM    256  N   GLY    16      68.237  45.883  60.578  1.00  0.00           N  
ATOM    257  H   GLY    16      68.741  45.227  59.999  1.00  0.00           H  
ATOM    258  CA  GLY    16      66.814  45.588  60.941  1.00  0.00           C  
ATOM    259  HA2 GLY    16      66.690  45.874  61.986  1.00  0.00           H  
ATOM    260  HA3 GLY    16      66.088  46.190  60.394  1.00  0.00           H  
ATOM    261  C   GLY    16      66.453  44.127  60.795  1.00  0.00           C  
ATOM    262  O   GLY    16      67.254  43.304  60.287  1.00  0.00           O  
ATOM    263  N   SER    17      65.228  43.803  61.236  1.00  0.00           N  
ATOM    264  H   SER    17      64.605  44.547  61.516  1.00  0.00           H  
ATOM    265  CA  SER    17      64.654  42.488  61.237  1.00  0.00           C  
ATOM    266  HA  SER    17      64.903  42.038  60.276  1.00  0.00           H  
ATOM    267  CB  SER    17      65.150  41.634  62.410  1.00  0.00           C  
ATOM    268  HB2 SER    17      66.240  41.625  62.427  1.00  0.00           H  
ATOM    269  HB3 SER    17      64.801  42.031  63.363  1.00  0.00           H  
ATOM    270  OG  SER    17      64.607  40.365  62.173  1.00  0.00           O  
ATOM    271  HG  SER    17      65.135  40.056  61.433  1.00  0.00           H  
ATOM    272  C   SER    17      63.087  42.651  61.268  1.00  0.00           C  
ATOM    273  O   SER    17      62.583  43.332  62.149  1.00  0.00           O  
ATOM    274  N   GLY    18      62.349  41.986  60.419  1.00  0.00           N  
ATOM    275  H   GLY    18      62.871  41.344  59.840  1.00  0.00           H  
ATOM    276  CA  GLY    18      60.910  41.730  60.576  1.00  0.00           C  
ATOM    277  HA2 GLY    18      60.452  42.425  61.280  1.00  0.00           H  
ATOM    278  HA3 GLY    18      60.510  41.865  59.571  1.00  0.00           H  
ATOM    279  C   GLY    18      60.578  40.287  60.860  1.00  0.00           C  
ATOM    280  O   GLY    18      61.529  39.535  61.112  1.00  0.00           O  
ATOM    281  N   SER    19      59.317  39.874  61.045  1.00  0.00           N  
ATOM    282  H   SER    19      58.657  40.605  60.821  1.00  0.00           H  
ATOM    283  CA  SER    19      58.730  38.668  61.673  1.00  0.00           C  
ATOM    284  HA  SER    19      58.904  38.637  62.749  1.00  0.00           H  
ATOM    285  CB  SER    19      57.249  38.765  61.390  1.00  0.00           C  
ATOM    286  HB2 SER    19      56.715  37.975  61.919  1.00  0.00           H  
ATOM    287  HB3 SER    19      56.787  39.671  61.781  1.00  0.00           H  
ATOM    288  OG  SER    19      57.077  38.643  59.977  1.00  0.00           O  
ATOM    289  HG  SER    19      56.187  38.981  59.855  1.00  0.00           H  
ATOM    290  C   SER    19      59.339  37.397  61.058  1.00  0.00           C  
ATOM    291  O   SER    19      59.253  36.298  61.671  1.00  0.00           O  
ATOM    292  N   PHE    20      59.799  37.513  59.857  1.00  0.00           N  
ATOM    293  H   PHE    20      59.454  38.346  59.402  1.00  0.00           H  
ATOM    294  CA  PHE    20      60.216  36.441  58.962  1.00  0.00           C  
ATOM    295  HA  PHE    20      60.558  35.608  59.576  1.00  0.00           H  
ATOM    296  CB  PHE    20      59.029  35.922  58.109  1.00  0.00           C  
ATOM    297  HB2 PHE    20      58.706  36.839  57.617  1.00  0.00           H  
ATOM    298  HB3 PHE    20      59.424  35.223  57.371  1.00  0.00           H  
ATOM    299  CG  PHE    20      57.800  35.282  58.788  1.00  0.00           C  
ATOM    300  CD1 PHE    20      58.035  34.099  59.494  1.00  0.00           C  
ATOM    301  HD1 PHE    20      59.022  33.663  59.443  1.00  0.00           H  
ATOM    302  CE1 PHE    20      56.950  33.432  60.041  1.00  0.00           C  
ATOM    303  HE1 PHE    20      57.141  32.575  60.670  1.00  0.00           H  
ATOM    304  CZ  PHE    20      55.642  33.954  59.871  1.00  0.00           C  
ATOM    305  HZ  PHE    20      54.799  33.460  60.332  1.00  0.00           H  
ATOM    306  CE2 PHE    20      55.428  35.218  59.388  1.00  0.00           C  
ATOM    307  HE2 PHE    20      54.445  35.665  59.389  1.00  0.00           H  
ATOM    308  CD2 PHE    20      56.493  35.861  58.751  1.00  0.00           C  
ATOM    309  HD2 PHE    20      56.359  36.834  58.302  1.00  0.00           H  
ATOM    310  C   PHE    20      61.471  36.854  58.099  1.00  0.00           C  
ATOM    311  O   PHE    20      61.925  36.088  57.248  1.00  0.00           O  
ATOM    312  N   GLY    21      62.028  38.042  58.295  1.00  0.00           N  
ATOM    313  H   GLY    21      61.647  38.672  58.986  1.00  0.00           H  
ATOM    314  CA  GLY    21      63.060  38.600  57.485  1.00  0.00           C  
ATOM    315  HA2 GLY    21      63.646  37.805  57.025  1.00  0.00           H  
ATOM    316  HA3 GLY    21      62.561  39.131  56.675  1.00  0.00           H  
ATOM    317  C   GLY    21      63.993  39.482  58.229  1.00  0.00           C  
ATOM    318  O   GLY    21      63.825  39.890  59.341  1.00  0.00           O  
ATOM    319  N   ASP    22      64.981  39.902  57.465  1.00  0.00           N  
ATOM    320  H   ASP    22      64.881  39.693  56.482  1.00  0.00           H  
ATOM    321  CA  ASP    22      66.083  40.735  57.923  1.00  0.00           C  
ATOM    322  HA  ASP    22      65.784  41.406  58.728  1.00  0.00           H  
ATOM    323  CB  ASP    22      67.341  39.932  58.342  1.00  0.00           C  
ATOM    324  HB2 ASP    22      67.787  39.401  57.502  1.00  0.00           H  
ATOM    325  HB3 ASP    22      68.163  40.578  58.649  1.00  0.00           H  
ATOM    326  CG  ASP    22      67.019  38.993  59.560  1.00  0.00           C  
ATOM    327  OD1 ASP    22      67.415  37.844  59.474  1.00  0.00           O  
ATOM    328  OD2 ASP    22      66.541  39.373  60.659  1.00  0.00           O  
ATOM    329  C   ASP    22      66.547  41.684  56.868  1.00  0.00           C  
ATOM    330  O   ASP    22      66.245  41.495  55.711  1.00  0.00           O  
ATOM    331  N   ILE    23      67.238  42.723  57.315  1.00  0.00           N  
ATOM    332  H   ILE    23      67.376  42.804  58.312  1.00  0.00           H  
ATOM    333  CA  ILE    23      67.650  43.938  56.563  1.00  0.00           C  
ATOM    334  HA  ILE    23      67.581  43.763  55.490  1.00  0.00           H  
ATOM    335  CB  ILE    23      66.583  45.139  56.823  1.00  0.00           C  
ATOM    336  HB  ILE    23      66.641  45.301  57.899  1.00  0.00           H  
ATOM    337  CG2 ILE    23      67.109  46.353  56.078  1.00  0.00           C  
ATOM    338 HG21 ILE    23      68.109  46.608  56.426  1.00  0.00           H  
ATOM    339 HG22 ILE    23      67.056  46.065  55.028  1.00  0.00           H  
ATOM    340 HG23 ILE    23      66.457  47.222  56.163  1.00  0.00           H  
ATOM    341  CG1 ILE    23      65.112  44.861  56.503  1.00  0.00           C  
ATOM    342 HG12 ILE    23      64.749  45.414  55.637  1.00  0.00           H  
ATOM    343 HG13 ILE    23      64.867  43.809  56.363  1.00  0.00           H  
ATOM    344  CD1 ILE    23      64.226  45.199  57.791  1.00  0.00           C  
ATOM    345 HD11 ILE    23      63.608  44.318  57.963  1.00  0.00           H  
ATOM    346 HD12 ILE    23      64.734  45.446  58.723  1.00  0.00           H  
ATOM    347 HD13 ILE    23      63.646  46.085  57.531  1.00  0.00           H  
ATOM    348  C   ILE    23      69.120  44.299  56.783  1.00  0.00           C  
ATOM    349  O   ILE    23      69.653  44.286  57.905  1.00  0.00           O  
ATOM    350  N   TYR    24      69.828  44.493  55.670  1.00  0.00           N  
ATOM    351  H   TYR    24      69.357  44.393  54.782  1.00  0.00           H  
ATOM    352  CA  TYR    24      71.298  44.638  55.607  1.00  0.00           C  
ATOM    353  HA  TYR    24      71.730  44.698  56.606  1.00  0.00           H  
ATOM    354  CB  TYR    24      71.948  43.346  54.992  1.00  0.00           C  
ATOM    355  HB2 TYR    24      71.493  43.108  54.030  1.00  0.00           H  
ATOM    356  HB3 TYR    24      73.010  43.588  54.957  1.00  0.00           H  
ATOM    357  CG  TYR    24      71.907  42.079  55.928  1.00  0.00           C  
ATOM    358  CD1 TYR    24      70.757  41.318  56.118  1.00  0.00           C  
ATOM    359  HD1 TYR    24      69.875  41.573  55.549  1.00  0.00           H  
ATOM    360  CE1 TYR    24      70.737  40.129  56.948  1.00  0.00           C  
ATOM    361  HE1 TYR    24      69.891  39.460  57.013  1.00  0.00           H  
ATOM    362  CZ  TYR    24      71.882  39.878  57.757  1.00  0.00           C  
ATOM    363  OH  TYR    24      71.938  38.754  58.555  1.00  0.00           O  
ATOM    364  HH  TYR    24      71.174  38.180  58.467  1.00  0.00           H  
ATOM    365  CE2 TYR    24      73.001  40.741  57.597  1.00  0.00           C  
ATOM    366  HE2 TYR    24      73.847  40.539  58.238  1.00  0.00           H  
ATOM    367  CD2 TYR    24      73.035  41.728  56.705  1.00  0.00           C  
ATOM    368  HD2 TYR    24      73.937  42.321  56.680  1.00  0.00           H  
ATOM    369  C   TYR    24      71.796  45.796  54.677  1.00  0.00           C  
ATOM    370  O   TYR    24      71.093  46.119  53.706  1.00  0.00           O  
ATOM    371  N   LEU    25      72.982  46.243  54.920  1.00  0.00           N  
ATOM    372  H   LEU    25      73.394  45.814  55.736  1.00  0.00           H  
ATOM    373  CA  LEU    25      73.902  46.904  53.947  1.00  0.00           C  
ATOM    374  HA  LEU    25      73.468  47.462  53.118  1.00  0.00           H  
ATOM    375  CB  LEU    25      74.660  48.004  54.773  1.00  0.00           C  
ATOM    376  HB2 LEU    25      75.334  47.519  55.480  1.00  0.00           H  
ATOM    377  HB3 LEU    25      75.335  48.460  54.049  1.00  0.00           H  
ATOM    378  CG  LEU    25      73.802  49.090  55.478  1.00  0.00           C  
ATOM    379  HG  LEU    25      73.398  48.670  56.399  1.00  0.00           H  
ATOM    380  CD1 LEU    25      74.713  50.314  55.835  1.00  0.00           C  
ATOM    381 HD11 LEU    25      74.968  50.852  54.922  1.00  0.00           H  
ATOM    382 HD12 LEU    25      74.149  50.992  56.476  1.00  0.00           H  
ATOM    383 HD13 LEU    25      75.585  50.041  56.429  1.00  0.00           H  
ATOM    384  CD2 LEU    25      72.747  49.577  54.477  1.00  0.00           C  
ATOM    385 HD21 LEU    25      73.267  49.754  53.535  1.00  0.00           H  
ATOM    386 HD22 LEU    25      71.950  48.844  54.355  1.00  0.00           H  
ATOM    387 HD23 LEU    25      72.267  50.462  54.896  1.00  0.00           H  
ATOM    388  C   LEU    25      74.793  45.815  53.256  1.00  0.00           C  
ATOM    389  O   LEU    25      75.002  44.798  53.919  1.00  0.00           O  
ATOM    390  N   ALA    26      75.347  46.100  52.060  1.00  0.00           N  
ATOM    391  H   ALA    26      74.987  46.926  51.604  1.00  0.00           H  
ATOM    392  CA  ALA    26      75.967  45.117  51.118  1.00  0.00           C  
ATOM    393  HA  ALA    26      76.466  44.340  51.697  1.00  0.00           H  
ATOM    394  CB  ALA    26      74.881  44.203  50.437  1.00  0.00           C  
ATOM    395  HB1 ALA    26      75.350  43.631  49.637  1.00  0.00           H  
ATOM    396  HB2 ALA    26      74.377  43.606  51.197  1.00  0.00           H  
ATOM    397  HB3 ALA    26      74.125  44.868  50.020  1.00  0.00           H  
ATOM    398  C   ALA    26      76.839  45.791  50.101  1.00  0.00           C  
ATOM    399  O   ALA    26      76.870  47.019  49.948  1.00  0.00           O  
ATOM    400  N   ILE    27      77.591  44.876  49.393  1.00  0.00           N  
ATOM    401  H   ILE    27      77.494  43.910  49.672  1.00  0.00           H  
ATOM    402  CA  ILE    27      78.460  45.342  48.322  1.00  0.00           C  
ATOM    403  HA  ILE    27      78.276  46.326  47.890  1.00  0.00           H  
ATOM    404  CB  ILE    27      79.942  45.448  48.760  1.00  0.00           C  
ATOM    405  HB  ILE    27      79.898  46.015  49.689  1.00  0.00           H  
ATOM    406  CG2 ILE    27      80.505  44.058  49.248  1.00  0.00           C  
ATOM    407 HG21 ILE    27      80.419  43.309  48.462  1.00  0.00           H  
ATOM    408 HG22 ILE    27      81.585  44.203  49.273  1.00  0.00           H  
ATOM    409 HG23 ILE    27      80.020  43.696  50.155  1.00  0.00           H  
ATOM    410  CG1 ILE    27      80.769  46.304  47.722  1.00  0.00           C  
ATOM    411 HG12 ILE    27      81.059  45.807  46.796  1.00  0.00           H  
ATOM    412 HG13 ILE    27      80.225  47.191  47.400  1.00  0.00           H  
ATOM    413  CD1 ILE    27      82.121  46.739  48.356  1.00  0.00           C  
ATOM    414 HD11 ILE    27      82.795  45.890  48.469  1.00  0.00           H  
ATOM    415 HD12 ILE    27      82.589  47.506  47.739  1.00  0.00           H  
ATOM    416 HD13 ILE    27      81.979  47.142  49.359  1.00  0.00           H  
ATOM    417  C   ILE    27      78.424  44.429  47.127  1.00  0.00           C  
ATOM    418  O   ILE    27      78.214  43.200  47.283  1.00  0.00           O  
ATOM    419  N   ASN    28      78.545  44.990  45.919  1.00  0.00           N  
ATOM    420  H   ASN    28      78.662  45.993  45.915  1.00  0.00           H  
ATOM    421  CA  ASN    28      78.745  44.254  44.635  1.00  0.00           C  
ATOM    422  HA  ASN    28      78.200  43.313  44.712  1.00  0.00           H  
ATOM    423  CB  ASN    28      78.134  45.145  43.548  1.00  0.00           C  
ATOM    424  HB2 ASN    28      77.101  45.382  43.802  1.00  0.00           H  
ATOM    425  HB3 ASN    28      78.732  46.015  43.274  1.00  0.00           H  
ATOM    426  CG  ASN    28      78.074  44.471  42.219  1.00  0.00           C  
ATOM    427  OD1 ASN    28      78.839  43.591  41.882  1.00  0.00           O  
ATOM    428  ND2 ASN    28      77.097  44.888  41.443  1.00  0.00           N  
ATOM    429 HD21 ASN    28      77.015  44.345  40.595  1.00  0.00           H  
ATOM    430 HD22 ASN    28      76.522  45.697  41.629  1.00  0.00           H  
ATOM    431  C   ASN    28      80.174  43.943  44.460  1.00  0.00           C  
ATOM    432  O   ASN    28      81.019  44.868  44.229  1.00  0.00           O  
ATOM    433  N   ILE    29      80.546  42.683  44.257  1.00  0.00           N  
ATOM    434  H   ILE    29      79.759  42.050  44.234  1.00  0.00           H  
ATOM    435  CA  ILE    29      81.886  42.199  44.171  1.00  0.00           C  
ATOM    436  HA  ILE    29      82.436  42.822  44.876  1.00  0.00           H  
ATOM    437  CB  ILE    29      82.050  40.788  44.762  1.00  0.00           C  
ATOM    438  HB  ILE    29      83.136  40.760  44.857  1.00  0.00           H  
ATOM    439  CG2 ILE    29      81.381  40.684  46.168  1.00  0.00           C  
ATOM    440 HG21 ILE    29      80.322  40.515  45.969  1.00  0.00           H  
ATOM    441 HG22 ILE    29      81.644  39.734  46.634  1.00  0.00           H  
ATOM    442 HG23 ILE    29      81.545  41.581  46.765  1.00  0.00           H  
ATOM    443  CG1 ILE    29      81.585  39.606  43.820  1.00  0.00           C  
ATOM    444 HG12 ILE    29      80.520  39.372  43.836  1.00  0.00           H  
ATOM    445 HG13 ILE    29      81.873  39.846  42.797  1.00  0.00           H  
ATOM    446  CD1 ILE    29      82.339  38.339  44.219  1.00  0.00           C  
ATOM    447 HD11 ILE    29      81.902  37.934  45.132  1.00  0.00           H  
ATOM    448 HD12 ILE    29      82.364  37.601  43.417  1.00  0.00           H  
ATOM    449 HD13 ILE    29      83.384  38.571  44.424  1.00  0.00           H  
ATOM    450  C   ILE    29      82.505  42.369  42.794  1.00  0.00           C  
ATOM    451  O   ILE    29      83.705  42.486  42.630  1.00  0.00           O  
ATOM    452  N   THR    30      81.702  42.267  41.766  1.00  0.00           N  
ATOM    453  H   THR    30      80.731  42.124  42.007  1.00  0.00           H  
ATOM    454  CA  THR    30      82.027  42.577  40.347  1.00  0.00           C  
ATOM    455  HA  THR    30      82.768  41.873  39.966  1.00  0.00           H  
ATOM    456  CB  THR    30      80.775  42.381  39.393  1.00  0.00           C  
ATOM    457  HB  THR    30      81.239  42.355  38.407  1.00  0.00           H  
ATOM    458  CG2 THR    30      80.212  41.012  39.529  1.00  0.00           C  
ATOM    459 HG21 THR    30      79.808  40.841  40.527  1.00  0.00           H  
ATOM    460 HG22 THR    30      79.450  40.895  38.760  1.00  0.00           H  
ATOM    461 HG23 THR    30      80.969  40.236  39.413  1.00  0.00           H  
ATOM    462  OG1 THR    30      79.781  43.292  39.491  1.00  0.00           O  
ATOM    463  HG1 THR    30      79.468  43.335  40.397  1.00  0.00           H  
ATOM    464  C   THR    30      82.642  43.974  40.193  1.00  0.00           C  
ATOM    465  O   THR    30      83.564  44.116  39.392  1.00  0.00           O  
ATOM    466  N   ASN    31      82.343  45.037  40.992  1.00  0.00           N  
ATOM    467  H   ASN    31      81.555  44.893  41.608  1.00  0.00           H  
ATOM    468  CA  ASN    31      82.862  46.404  40.732  1.00  0.00           C  
ATOM    469  HA  ASN    31      83.854  46.339  40.284  1.00  0.00           H  
ATOM    470  CB  ASN    31      82.004  46.957  39.575  1.00  0.00           C  
ATOM    471  HB2 ASN    31      82.704  47.693  39.178  1.00  0.00           H  
ATOM    472  HB3 ASN    31      81.912  46.129  38.873  1.00  0.00           H  
ATOM    473  CG  ASN    31      80.567  47.450  39.885  1.00  0.00           C  
ATOM    474  OD1 ASN    31      80.026  47.239  40.996  1.00  0.00           O  
ATOM    475  ND2 ASN    31      79.906  47.970  38.907  1.00  0.00           N  
ATOM    476 HD21 ASN    31      78.961  48.272  39.098  1.00  0.00           H  
ATOM    477 HD22 ASN    31      80.299  48.269  38.026  1.00  0.00           H  
ATOM    478  C   ASN    31      82.956  47.437  41.941  1.00  0.00           C  
ATOM    479  O   ASN    31      83.331  48.545  41.676  1.00  0.00           O  
ATOM    480  N   GLY    32      82.527  47.089  43.143  1.00  0.00           N  
ATOM    481  H   GLY    32      82.140  46.171  43.308  1.00  0.00           H  
ATOM    482  CA  GLY    32      82.480  47.953  44.278  1.00  0.00           C  
ATOM    483  HA2 GLY    32      82.500  47.237  45.101  1.00  0.00           H  
ATOM    484  HA3 GLY    32      83.440  48.461  44.364  1.00  0.00           H  
ATOM    485  C   GLY    32      81.262  48.922  44.450  1.00  0.00           C  
ATOM    486  O   GLY    32      81.370  49.742  45.334  1.00  0.00           O  
ATOM    487  N   GLU    33      80.074  48.790  43.830  1.00  0.00           N  
ATOM    488  H   GLU    33      79.993  47.977  43.237  1.00  0.00           H  
ATOM    489  CA  GLU    33      78.891  49.597  44.186  1.00  0.00           C  
ATOM    490  HA  GLU    33      79.226  50.627  44.309  1.00  0.00           H  
ATOM    491  CB  GLU    33      77.862  49.627  43.081  1.00  0.00           C  
ATOM    492  HB2 GLU    33      78.293  49.969  42.140  1.00  0.00           H  
ATOM    493  HB3 GLU    33      77.599  48.587  42.888  1.00  0.00           H  
ATOM    494  CG  GLU    33      76.640  50.383  43.391  1.00  0.00           C  
ATOM    495  HG2 GLU    33      76.135  50.116  44.319  1.00  0.00           H  
ATOM    496  HG3 GLU    33      76.905  51.427  43.562  1.00  0.00           H  
ATOM    497  CD  GLU    33      75.523  50.266  42.333  1.00  0.00           C  
ATOM    498  OE1 GLU    33      75.688  49.537  41.312  1.00  0.00           O  
ATOM    499  OE2 GLU    33      74.518  50.948  42.486  1.00  0.00           O  
ATOM    500  C   GLU    33      78.231  49.047  45.470  1.00  0.00           C  
ATOM    501  O   GLU    33      78.109  47.845  45.590  1.00  0.00           O  
ATOM    502  N   GLU    34      77.978  49.885  46.470  1.00  0.00           N  
ATOM    503  H   GLU    34      77.962  50.872  46.260  1.00  0.00           H  
ATOM    504  CA  GLU    34      77.352  49.520  47.688  1.00  0.00           C  
ATOM    505  HA  GLU    34      77.604  48.521  48.043  1.00  0.00           H  
ATOM    506  CB  GLU    34      77.951  50.309  48.859  1.00  0.00           C  
ATOM    507  HB2 GLU    34      77.810  51.378  48.702  1.00  0.00           H  
ATOM    508  HB3 GLU    34      77.321  49.981  49.686  1.00  0.00           H  
ATOM    509  CG  GLU    34      79.427  50.007  49.126  1.00  0.00           C  
ATOM    510  HG2 GLU    34      79.736  48.972  48.986  1.00  0.00           H  
ATOM    511  HG3 GLU    34      79.988  50.583  48.390  1.00  0.00           H  
ATOM    512  CD  GLU    34      79.887  50.523  50.485  1.00  0.00           C  
ATOM    513  OE1 GLU    34      80.518  49.745  51.290  1.00  0.00           O  
ATOM    514  OE2 GLU    34      79.723  51.691  50.834  1.00  0.00           O  
ATOM    515  C   GLU    34      75.898  49.779  47.578  1.00  0.00           C  
ATOM    516  O   GLU    34      75.365  50.718  46.965  1.00  0.00           O  
ATOM    517  N   VAL    35      75.163  48.836  48.186  1.00  0.00           N  
ATOM    518  H   VAL    35      75.590  48.122  48.758  1.00  0.00           H  
ATOM    519  CA  VAL    35      73.686  48.622  47.983  1.00  0.00           C  
ATOM    520  HA  VAL    35      73.234  49.576  47.713  1.00  0.00           H  
ATOM    521  CB  VAL    35      73.484  47.557  46.906  1.00  0.00           C  
ATOM    522  HB  VAL    35      72.493  47.180  47.156  1.00  0.00           H  
ATOM    523  CG1 VAL    35      73.463  48.287  45.571  1.00  0.00           C  
ATOM    524 HG11 VAL    35      74.444  48.668  45.285  1.00  0.00           H  
ATOM    525 HG12 VAL    35      73.167  47.514  44.861  1.00  0.00           H  
ATOM    526 HG13 VAL    35      72.675  49.039  45.546  1.00  0.00           H  
ATOM    527  CG2 VAL    35      74.373  46.397  46.818  1.00  0.00           C  
ATOM    528 HG21 VAL    35      75.375  46.743  46.564  1.00  0.00           H  
ATOM    529 HG22 VAL    35      74.517  45.984  47.817  1.00  0.00           H  
ATOM    530 HG23 VAL    35      74.073  45.591  46.149  1.00  0.00           H  
ATOM    531  C   VAL    35      73.020  48.121  49.222  1.00  0.00           C  
ATOM    532  O   VAL    35      73.644  47.430  50.010  1.00  0.00           O  
ATOM    533  N   ALA    36      71.742  48.346  49.497  1.00  0.00           N  
ATOM    534  H   ALA    36      71.119  48.876  48.905  1.00  0.00           H  
ATOM    535  CA  ALA    36      70.969  47.655  50.559  1.00  0.00           C  
ATOM    536  HA  ALA    36      71.718  47.362  51.294  1.00  0.00           H  
ATOM    537  CB  ALA    36      70.020  48.677  51.148  1.00  0.00           C  
ATOM    538  HB1 ALA    36      69.464  49.184  50.359  1.00  0.00           H  
ATOM    539  HB2 ALA    36      69.306  48.167  51.795  1.00  0.00           H  
ATOM    540  HB3 ALA    36      70.610  49.361  51.758  1.00  0.00           H  
ATOM    541  C   ALA    36      70.316  46.301  50.127  1.00  0.00           C  
ATOM    542  O   ALA    36      70.033  46.120  48.931  1.00  0.00           O  
ATOM    543  N   VAL    37      69.894  45.458  51.077  1.00  0.00           N  
ATOM    544  H   VAL    37      70.081  45.757  52.023  1.00  0.00           H  
ATOM    545  CA  VAL    37      69.269  44.155  50.821  1.00  0.00           C  
ATOM    546  HA  VAL    37      68.672  44.184  49.909  1.00  0.00           H  
ATOM    547  CB  VAL    37      70.387  43.081  50.679  1.00  0.00           C  
ATOM    548  HB  VAL    37      70.798  42.958  51.681  1.00  0.00           H  
ATOM    549  CG1 VAL    37      69.723  41.789  50.167  1.00  0.00           C  
ATOM    550 HG11 VAL    37      70.452  40.993  50.011  1.00  0.00           H  
ATOM    551 HG12 VAL    37      68.998  41.414  50.889  1.00  0.00           H  
ATOM    552 HG13 VAL    37      69.305  41.875  49.164  1.00  0.00           H  
ATOM    553  CG2 VAL    37      71.482  43.359  49.650  1.00  0.00           C  
ATOM    554 HG21 VAL    37      71.011  43.358  48.667  1.00  0.00           H  
ATOM    555 HG22 VAL    37      71.844  44.375  49.802  1.00  0.00           H  
ATOM    556 HG23 VAL    37      72.337  42.696  49.785  1.00  0.00           H  
ATOM    557  C   VAL    37      68.340  43.795  52.007  1.00  0.00           C  
ATOM    558  O   VAL    37      68.662  44.056  53.167  1.00  0.00           O  
ATOM    559  N   LYS    38      67.265  43.162  51.592  1.00  0.00           N  
ATOM    560  H   LYS    38      67.079  43.055  50.605  1.00  0.00           H  
ATOM    561  CA  LYS    38      66.200  42.680  52.424  1.00  0.00           C  
ATOM    562  HA  LYS    38      66.444  42.738  53.484  1.00  0.00           H  
ATOM    563  CB  LYS    38      65.007  43.598  52.206  1.00  0.00           C  
ATOM    564  HB2 LYS    38      65.404  44.609  52.112  1.00  0.00           H  
ATOM    565  HB3 LYS    38      64.543  43.337  51.255  1.00  0.00           H  
ATOM    566  CG  LYS    38      63.952  43.574  53.343  1.00  0.00           C  
ATOM    567  HG2 LYS    38      63.640  42.534  53.440  1.00  0.00           H  
ATOM    568  HG3 LYS    38      64.493  43.885  54.236  1.00  0.00           H  
ATOM    569  CD  LYS    38      62.824  44.596  53.137  1.00  0.00           C  
ATOM    570  HD2 LYS    38      63.255  45.588  53.273  1.00  0.00           H  
ATOM    571  HD3 LYS    38      62.420  44.585  52.125  1.00  0.00           H  
ATOM    572  CE  LYS    38      61.694  44.273  54.103  1.00  0.00           C  
ATOM    573  HE2 LYS    38      61.437  43.216  54.044  1.00  0.00           H  
ATOM    574  HE3 LYS    38      62.043  44.194  55.133  1.00  0.00           H  
ATOM    575  NZ  LYS    38      60.526  45.158  54.020  1.00  0.00           N  
ATOM    576  HZ1 LYS    38      60.771  46.105  54.268  1.00  0.00           H  
ATOM    577  HZ2 LYS    38      60.146  45.122  53.085  1.00  0.00           H  
ATOM    578  HZ3 LYS    38      59.745  44.816  54.562  1.00  0.00           H  
ATOM    579  C   LYS    38      65.881  41.176  52.127  1.00  0.00           C  
ATOM    580  O   LYS    38      65.942  40.716  50.967  1.00  0.00           O  
ATOM    581  N   LEU    39      65.561  40.387  53.152  1.00  0.00           N  
ATOM    582  H   LEU    39      65.696  40.897  54.014  1.00  0.00           H  
ATOM    583  CA  LEU    39      65.444  38.882  53.045  1.00  0.00           C  
ATOM    584  HA  LEU    39      65.393  38.583  51.999  1.00  0.00           H  
ATOM    585  CB  LEU    39      66.642  38.104  53.750  1.00  0.00           C  
ATOM    586  HB2 LEU    39      66.533  38.200  54.831  1.00  0.00           H  
ATOM    587  HB3 LEU    39      66.427  37.076  53.461  1.00  0.00           H  
ATOM    588  CG  LEU    39      68.090  38.458  53.405  1.00  0.00           C  
ATOM    589  HG  LEU    39      68.313  39.498  53.643  1.00  0.00           H  
ATOM    590  CD1 LEU    39      68.982  37.551  54.382  1.00  0.00           C  
ATOM    591 HD11 LEU    39      68.642  37.605  55.417  1.00  0.00           H  
ATOM    592 HD12 LEU    39      69.051  36.509  54.072  1.00  0.00           H  
ATOM    593 HD13 LEU    39      70.003  37.921  54.290  1.00  0.00           H  
ATOM    594  CD2 LEU    39      68.440  38.258  51.976  1.00  0.00           C  
ATOM    595 HD21 LEU    39      67.692  38.639  51.281  1.00  0.00           H  
ATOM    596 HD22 LEU    39      69.402  38.738  51.801  1.00  0.00           H  
ATOM    597 HD23 LEU    39      68.490  37.212  51.673  1.00  0.00           H  
ATOM    598  C   LEU    39      64.075  38.478  53.671  1.00  0.00           C  
ATOM    599  O   LEU    39      63.631  39.147  54.577  1.00  0.00           O  
ATOM    600  N   GLU    40      63.523  37.336  53.286  1.00  0.00           N  
ATOM    601  H   GLU    40      63.926  36.916  52.461  1.00  0.00           H  
ATOM    602  CA  GLU    40      62.353  36.716  53.919  1.00  0.00           C  
ATOM    603  HA  GLU    40      62.480  36.889  54.987  1.00  0.00           H  
ATOM    604  CB  GLU    40      61.106  37.428  53.342  1.00  0.00           C  
ATOM    605  HB2 GLU    40      61.281  38.489  53.520  1.00  0.00           H  
ATOM    606  HB3 GLU    40      61.147  37.178  52.282  1.00  0.00           H  
ATOM    607  CG  GLU    40      59.877  36.882  54.012  1.00  0.00           C  
ATOM    608  HG2 GLU    40      59.739  35.842  53.717  1.00  0.00           H  
ATOM    609  HG3 GLU    40      60.017  36.926  55.092  1.00  0.00           H  
ATOM    610  CD  GLU    40      58.606  37.628  53.705  1.00  0.00           C  
ATOM    611  OE1 GLU    40      57.866  37.161  52.846  1.00  0.00           O  
ATOM    612  OE2 GLU    40      58.259  38.548  54.463  1.00  0.00           O  
ATOM    613  C   GLU    40      62.362  35.237  53.819  1.00  0.00           C  
ATOM    614  O   GLU    40      62.678  34.669  52.745  1.00  0.00           O  
ATOM    615  N   SER    41      61.953  34.534  54.864  1.00  0.00           N  
ATOM    616  H   SER    41      61.692  34.998  55.722  1.00  0.00           H  
ATOM    617  CA  SER    41      61.980  33.028  54.913  1.00  0.00           C  
ATOM    618  HA  SER    41      63.009  32.705  54.758  1.00  0.00           H  
ATOM    619  CB  SER    41      61.418  32.513  56.264  1.00  0.00           C  
ATOM    620  HB2 SER    41      61.820  33.091  57.095  1.00  0.00           H  
ATOM    621  HB3 SER    41      60.358  32.760  56.208  1.00  0.00           H  
ATOM    622  OG  SER    41      61.729  31.173  56.428  1.00  0.00           O  
ATOM    623  HG  SER    41      61.432  30.815  57.268  1.00  0.00           H  
ATOM    624  C   SER    41      61.209  32.461  53.712  1.00  0.00           C  
ATOM    625  O   SER    41      60.076  32.973  53.436  1.00  0.00           O  
ATOM    626  N   GLN    42      61.708  31.528  52.929  1.00  0.00           N  
ATOM    627  H   GLN    42      62.628  31.167  53.136  1.00  0.00           H  
ATOM    628  CA  GLN    42      60.798  30.839  51.995  1.00  0.00           C  
ATOM    629  HA  GLN    42      60.502  31.551  51.224  1.00  0.00           H  
ATOM    630  CB  GLN    42      61.663  29.821  51.232  1.00  0.00           C  
ATOM    631  HB2 GLN    42      62.165  29.159  51.937  1.00  0.00           H  
ATOM    632  HB3 GLN    42      60.976  29.238  50.619  1.00  0.00           H  
ATOM    633  CG  GLN    42      62.674  30.553  50.314  1.00  0.00           C  
ATOM    634  HG2 GLN    42      62.119  31.185  49.622  1.00  0.00           H  
ATOM    635  HG3 GLN    42      63.347  31.110  50.967  1.00  0.00           H  
ATOM    636  CD  GLN    42      63.584  29.540  49.682  1.00  0.00           C  
ATOM    637  OE1 GLN    42      63.448  28.334  49.846  1.00  0.00           O  
ATOM    638  NE2 GLN    42      64.755  30.004  49.259  1.00  0.00           N  
ATOM    639 HE21 GLN    42      65.459  29.323  49.013  1.00  0.00           H  
ATOM    640 HE22 GLN    42      64.838  31.010  49.240  1.00  0.00           H  
ATOM    641  C   GLN    42      59.612  30.212  52.698  1.00  0.00           C  
ATOM    642  O   GLN    42      59.769  29.826  53.885  1.00  0.00           O  
ATOM    643  N   LYS    43      58.492  30.154  52.010  1.00  0.00           N  
ATOM    644  H   LYS    43      58.573  30.549  51.084  1.00  0.00           H  
ATOM    645  CA  LYS    43      57.130  29.620  52.337  1.00  0.00           C  
ATOM    646  HA  LYS    43      56.389  29.995  51.631  1.00  0.00           H  
ATOM    647  CB  LYS    43      57.133  28.128  52.186  1.00  0.00           C  
ATOM    648  HB2 LYS    43      57.733  27.614  52.937  1.00  0.00           H  
ATOM    649  HB3 LYS    43      56.090  27.867  52.370  1.00  0.00           H  
ATOM    650  CG  LYS    43      57.546  27.581  50.741  1.00  0.00           C  
ATOM    651  HG2 LYS    43      56.897  28.157  50.081  1.00  0.00           H  
ATOM    652  HG3 LYS    43      58.604  27.745  50.539  1.00  0.00           H  
ATOM    653  CD  LYS    43      57.353  26.013  50.573  1.00  0.00           C  
ATOM    654  HD2 LYS    43      57.709  25.871  49.552  1.00  0.00           H  
ATOM    655  HD3 LYS    43      57.913  25.481  51.342  1.00  0.00           H  
ATOM    656  CE  LYS    43      55.863  25.634  50.638  1.00  0.00           C  
ATOM    657  HE2 LYS    43      55.411  26.199  51.453  1.00  0.00           H  
ATOM    658  HE3 LYS    43      55.231  25.804  49.766  1.00  0.00           H  
ATOM    659  NZ  LYS    43      55.634  24.205  50.995  1.00  0.00           N  
ATOM    660  HZ1 LYS    43      54.643  24.014  50.997  1.00  0.00           H  
ATOM    661  HZ2 LYS    43      56.068  23.591  50.321  1.00  0.00           H  
ATOM    662  HZ3 LYS    43      55.929  23.969  51.932  1.00  0.00           H  
ATOM    663  C   LYS    43      56.426  29.896  53.743  1.00  0.00           C  
ATOM    664  O   LYS    43      55.307  29.497  53.949  1.00  0.00           O  
ATOM    665  N   ALA    44      57.081  30.717  54.543  1.00  0.00           N  
ATOM    666  H   ALA    44      57.979  31.044  54.215  1.00  0.00           H  
ATOM    667  CA  ALA    44      56.494  31.310  55.735  1.00  0.00           C  
ATOM    668  HA  ALA    44      56.089  30.504  56.347  1.00  0.00           H  
ATOM    669  CB  ALA    44      57.518  32.005  56.676  1.00  0.00           C  
ATOM    670  HB1 ALA    44      58.250  31.274  57.020  1.00  0.00           H  
ATOM    671  HB2 ALA    44      58.011  32.852  56.200  1.00  0.00           H  
ATOM    672  HB3 ALA    44      56.880  32.341  57.493  1.00  0.00           H  
ATOM    673  C   ALA    44      55.431  32.319  55.289  1.00  0.00           C  
ATOM    674  O   ALA    44      55.687  33.076  54.367  1.00  0.00           O  
ATOM    675  N   ARG    45      54.292  32.291  55.956  1.00  0.00           N  
ATOM    676  H   ARG    45      54.256  31.694  56.770  1.00  0.00           H  
ATOM    677  CA  ARG    45      53.211  33.341  55.753  1.00  0.00           C  
ATOM    678  HA  ARG    45      52.353  33.071  56.369  1.00  0.00           H  
ATOM    679  CB  ARG    45      53.651  34.674  56.312  1.00  0.00           C  
ATOM    680  HB2 ARG    45      54.037  34.519  57.320  1.00  0.00           H  
ATOM    681  HB3 ARG    45      54.454  35.086  55.701  1.00  0.00           H  
ATOM    682  CG  ARG    45      52.630  35.792  56.644  1.00  0.00           C  
ATOM    683  HG2 ARG    45      51.738  35.354  56.196  1.00  0.00           H  
ATOM    684  HG3 ARG    45      52.434  35.972  57.701  1.00  0.00           H  
ATOM    685  CD  ARG    45      53.036  37.120  55.995  1.00  0.00           C  
ATOM    686  HD2 ARG    45      53.116  36.944  54.922  1.00  0.00           H  
ATOM    687  HD3 ARG    45      52.262  37.847  56.241  1.00  0.00           H  
ATOM    688  NE  ARG    45      54.325  37.673  56.494  1.00  0.00           N  
ATOM    689  HE  ARG    45      54.390  38.130  57.392  1.00  0.00           H  
ATOM    690  CZ  ARG    45      55.440  37.680  55.865  1.00  0.00           C  
ATOM    691  NH1 ARG    45      55.790  36.987  54.864  1.00  0.00           N  
ATOM    692 HH11 ARG    45      55.157  36.409  54.330  1.00  0.00           H  
ATOM    693 HH12 ARG    45      56.537  37.252  54.237  1.00  0.00           H  
ATOM    694  NH2 ARG    45      56.350  38.524  56.305  1.00  0.00           N  
ATOM    695 HH21 ARG    45      56.103  39.237  56.977  1.00  0.00           H  
ATOM    696 HH22 ARG    45      57.261  38.647  55.887  1.00  0.00           H  
ATOM    697  C   ARG    45      52.691  33.390  54.277  1.00  0.00           C  
ATOM    698  O   ARG    45      52.809  32.402  53.527  1.00  0.00           O  
ATOM    699  N   HIE    46      52.116  34.524  53.785  1.00  0.00           N  
ATOM    700  H   HIE    46      51.997  35.266  54.460  1.00  0.00           H  
ATOM    701  CA  HIE    46      52.158  34.862  52.318  1.00  0.00           C  
ATOM    702  HA  HIE    46      52.006  33.989  51.683  1.00  0.00           H  
ATOM    703  CB  HIE    46      50.970  35.835  51.940  1.00  0.00           C  
ATOM    704  HB2 HIE    46      50.912  36.004  50.865  1.00  0.00           H  
ATOM    705  HB3 HIE    46      50.035  35.362  52.240  1.00  0.00           H  
ATOM    706  CG  HIE    46      51.053  37.246  52.473  1.00  0.00           C  
ATOM    707  ND1 HIE    46      50.696  37.667  53.714  1.00  0.00           N  
ATOM    708  CE1 HIE    46      50.861  39.027  53.760  1.00  0.00           C  
ATOM    709  HE1 HIE    46      50.783  39.499  54.728  1.00  0.00           H  
ATOM    710  NE2 HIE    46      51.229  39.430  52.553  1.00  0.00           N  
ATOM    711  HE2 HIE    46      51.441  40.402  52.374  1.00  0.00           H  
ATOM    712  CD2 HIE    46      51.501  38.373  51.765  1.00  0.00           C  
ATOM    713  HD2 HIE    46      51.577  38.384  50.688  1.00  0.00           H  
ATOM    714  C   HIE    46      53.545  35.458  51.909  1.00  0.00           C  
ATOM    715  O   HIE    46      54.242  35.940  52.809  1.00  0.00           O  
ATOM    716  N   PRO    47      53.951  35.392  50.599  1.00  0.00           N  
ATOM    717  CD  PRO    47      53.401  34.750  49.453  1.00  0.00           C  
ATOM    718  HD2 PRO    47      52.367  35.042  49.270  1.00  0.00           H  
ATOM    719  HD3 PRO    47      53.432  33.668  49.584  1.00  0.00           H  
ATOM    720  CG  PRO    47      54.246  35.144  48.236  1.00  0.00           C  
ATOM    721  HG2 PRO    47      53.892  36.101  47.854  1.00  0.00           H  
ATOM    722  HG3 PRO    47      54.256  34.389  47.450  1.00  0.00           H  
ATOM    723  CB  PRO    47      55.569  35.372  48.865  1.00  0.00           C  
ATOM    724  HB2 PRO    47      56.278  35.972  48.294  1.00  0.00           H  
ATOM    725  HB3 PRO    47      56.021  34.381  48.893  1.00  0.00           H  
ATOM    726  CA  PRO    47      55.262  36.002  50.229  1.00  0.00           C  
ATOM    727  HA  PRO    47      55.970  35.600  50.954  1.00  0.00           H  
ATOM    728  C   PRO    47      55.242  37.556  50.379  1.00  0.00           C  
ATOM    729  O   PRO    47      54.895  38.227  49.375  1.00  0.00           O  
ATOM    730  N   GLN    48      55.691  38.160  51.528  1.00  0.00           N  
ATOM    731  H   GLN    48      56.081  37.644  52.304  1.00  0.00           H  
ATOM    732  CA  GLN    48      55.491  39.646  51.680  1.00  0.00           C  
ATOM    733  HA  GLN    48      54.623  39.924  51.082  1.00  0.00           H  
ATOM    734  CB  GLN    48      55.268  40.204  53.119  1.00  0.00           C  
ATOM    735  HB2 GLN    48      54.998  39.294  53.654  1.00  0.00           H  
ATOM    736  HB3 GLN    48      56.186  40.714  53.410  1.00  0.00           H  
ATOM    737  CG  GLN    48      54.141  41.265  53.363  1.00  0.00           C  
ATOM    738  HG2 GLN    48      54.510  42.234  53.024  1.00  0.00           H  
ATOM    739  HG3 GLN    48      53.285  41.038  52.728  1.00  0.00           H  
ATOM    740  CD  GLN    48      53.622  41.330  54.781  1.00  0.00           C  
ATOM    741  OE1 GLN    48      52.448  41.391  55.012  1.00  0.00           O  
ATOM    742  NE2 GLN    48      54.432  41.284  55.760  1.00  0.00           N  
ATOM    743 HE21 GLN    48      54.003  41.356  56.672  1.00  0.00           H  
ATOM    744 HE22 GLN    48      55.424  41.410  55.617  1.00  0.00           H  
ATOM    745  C   GLN    48      56.627  40.519  51.036  1.00  0.00           C  
ATOM    746  O   GLN    48      56.531  41.591  50.456  1.00  0.00           O  
ATOM    747  N   LEU    49      57.857  39.887  51.085  1.00  0.00           N  
ATOM    748  H   LEU    49      57.944  39.021  51.597  1.00  0.00           H  
ATOM    749  CA  LEU    49      58.947  40.322  50.202  1.00  0.00           C  
ATOM    750  HA  LEU    49      59.103  41.332  50.579  1.00  0.00           H  
ATOM    751  CB  LEU    49      60.253  39.576  50.470  1.00  0.00           C  
ATOM    752  HB2 LEU    49      60.338  39.313  51.524  1.00  0.00           H  
ATOM    753  HB3 LEU    49      60.116  38.630  49.945  1.00  0.00           H  
ATOM    754  CG  LEU    49      61.533  40.319  50.018  1.00  0.00           C  
ATOM    755  HG  LEU    49      61.520  40.461  48.938  1.00  0.00           H  
ATOM    756  CD1 LEU    49      61.554  41.759  50.673  1.00  0.00           C  
ATOM    757 HD11 LEU    49      60.774  42.413  50.284  1.00  0.00           H  
ATOM    758 HD12 LEU    49      61.308  41.745  51.735  1.00  0.00           H  
ATOM    759 HD13 LEU    49      62.561  42.127  50.476  1.00  0.00           H  
ATOM    760  CD2 LEU    49      62.813  39.599  50.399  1.00  0.00           C  
ATOM    761 HD21 LEU    49      62.775  39.554  51.487  1.00  0.00           H  
ATOM    762 HD22 LEU    49      62.838  38.593  49.980  1.00  0.00           H  
ATOM    763 HD23 LEU    49      63.679  40.195  50.110  1.00  0.00           H  
ATOM    764  C   LEU    49      58.686  40.341  48.640  1.00  0.00           C  
ATOM    765  O   LEU    49      59.119  41.254  47.915  1.00  0.00           O  
ATOM    766  N   LEU    50      57.873  39.381  48.186  1.00  0.00           N  
ATOM    767  H   LEU    50      57.807  38.578  48.795  1.00  0.00           H  
ATOM    768  CA  LEU    50      57.280  39.342  46.765  1.00  0.00           C  
ATOM    769  HA  LEU    50      58.033  39.512  45.996  1.00  0.00           H  
ATOM    770  CB  LEU    50      56.618  37.982  46.512  1.00  0.00           C  
ATOM    771  HB2 LEU    50      57.322  37.161  46.643  1.00  0.00           H  
ATOM    772  HB3 LEU    50      55.836  37.821  47.255  1.00  0.00           H  
ATOM    773  CG  LEU    50      55.998  37.776  45.097  1.00  0.00           C  
ATOM    774  HG  LEU    50      55.172  38.488  45.106  1.00  0.00           H  
ATOM    775  CD1 LEU    50      57.074  37.942  43.998  1.00  0.00           C  
ATOM    776 HD11 LEU    50      57.934  37.305  44.205  1.00  0.00           H  
ATOM    777 HD12 LEU    50      56.650  37.726  43.017  1.00  0.00           H  
ATOM    778 HD13 LEU    50      57.631  38.879  43.987  1.00  0.00           H  
ATOM    779  CD2 LEU    50      55.412  36.310  44.879  1.00  0.00           C  
ATOM    780 HD21 LEU    50      55.154  36.136  43.835  1.00  0.00           H  
ATOM    781 HD22 LEU    50      56.085  35.487  45.120  1.00  0.00           H  
ATOM    782 HD23 LEU    50      54.456  36.169  45.383  1.00  0.00           H  
ATOM    783  C   LEU    50      56.263  40.504  46.510  1.00  0.00           C  
ATOM    784  O   LEU    50      56.253  41.132  45.440  1.00  0.00           O  
ATOM    785  N   TYR    51      55.490  40.913  47.538  1.00  0.00           N  
ATOM    786  H   TYR    51      55.274  40.279  48.293  1.00  0.00           H  
ATOM    787  CA  TYR    51      54.640  42.066  47.553  1.00  0.00           C  
ATOM    788  HA  TYR    51      53.878  41.995  46.777  1.00  0.00           H  
ATOM    789  CB  TYR    51      53.782  42.091  48.825  1.00  0.00           C  
ATOM    790  HB2 TYR    51      53.496  41.049  48.963  1.00  0.00           H  
ATOM    791  HB3 TYR    51      54.360  42.367  49.708  1.00  0.00           H  
ATOM    792  CG  TYR    51      52.451  42.906  48.756  1.00  0.00           C  
ATOM    793  CD1 TYR    51      52.289  43.943  49.650  1.00  0.00           C  
ATOM    794  HD1 TYR    51      53.040  44.255  50.361  1.00  0.00           H  
ATOM    795  CE1 TYR    51      51.105  44.654  49.735  1.00  0.00           C  
ATOM    796  HE1 TYR    51      50.969  45.395  50.510  1.00  0.00           H  
ATOM    797  CZ  TYR    51      50.064  44.409  48.759  1.00  0.00           C  
ATOM    798  OH  TYR    51      48.925  45.118  48.791  1.00  0.00           O  
ATOM    799  HH  TYR    51      49.055  45.811  49.442  1.00  0.00           H  
ATOM    800  CE2 TYR    51      50.100  43.306  47.917  1.00  0.00           C  
ATOM    801  HE2 TYR    51      49.280  43.045  47.264  1.00  0.00           H  
ATOM    802  CD2 TYR    51      51.331  42.553  47.942  1.00  0.00           C  
ATOM    803  HD2 TYR    51      51.461  41.663  47.343  1.00  0.00           H  
ATOM    804  C   TYR    51      55.440  43.362  47.368  1.00  0.00           C  
ATOM    805  O   TYR    51      55.144  44.217  46.477  1.00  0.00           O  
ATOM    806  N   GLU    52      56.468  43.579  48.201  1.00  0.00           N  
ATOM    807  H   GLU    52      56.780  42.893  48.873  1.00  0.00           H  
ATOM    808  CA  GLU    52      57.177  44.815  48.197  1.00  0.00           C  
ATOM    809  HA  GLU    52      56.540  45.682  48.021  1.00  0.00           H  
ATOM    810  CB  GLU    52      58.009  44.946  49.513  1.00  0.00           C  
ATOM    811  HB2 GLU    52      58.586  44.030  49.639  1.00  0.00           H  
ATOM    812  HB3 GLU    52      58.817  45.668  49.403  1.00  0.00           H  
ATOM    813  CG  GLU    52      57.196  45.318  50.756  1.00  0.00           C  
ATOM    814  HG2 GLU    52      56.611  46.232  50.658  1.00  0.00           H  
ATOM    815  HG3 GLU    52      56.549  44.452  50.896  1.00  0.00           H  
ATOM    816  CD  GLU    52      58.145  45.451  51.944  1.00  0.00           C  
ATOM    817  OE1 GLU    52      59.307  45.829  51.707  1.00  0.00           O  
ATOM    818  OE2 GLU    52      57.765  45.187  53.076  1.00  0.00           O  
ATOM    819  C   GLU    52      58.102  44.931  47.011  1.00  0.00           C  
ATOM    820  O   GLU    52      58.315  46.015  46.530  1.00  0.00           O  
ATOM    821  N   SER    53      58.537  43.851  46.419  1.00  0.00           N  
ATOM    822  H   SER    53      58.336  42.953  46.836  1.00  0.00           H  
ATOM    823  CA  SER    53      59.246  43.840  45.146  1.00  0.00           C  
ATOM    824  HA  SER    53      60.132  44.474  45.180  1.00  0.00           H  
ATOM    825  CB  SER    53      59.731  42.377  44.880  1.00  0.00           C  
ATOM    826  HB2 SER    53      60.478  42.124  45.633  1.00  0.00           H  
ATOM    827  HB3 SER    53      59.016  41.555  44.904  1.00  0.00           H  
ATOM    828  OG  SER    53      60.423  42.295  43.595  1.00  0.00           O  
ATOM    829  HG  SER    53      60.516  41.390  43.289  1.00  0.00           H  
ATOM    830  C   SER    53      58.380  44.376  43.991  1.00  0.00           C  
ATOM    831  O   SER    53      58.772  45.226  43.146  1.00  0.00           O  
ATOM    832  N   LYS    54      57.111  43.925  44.008  1.00  0.00           N  
ATOM    833  H   LYS    54      56.754  43.257  44.676  1.00  0.00           H  
ATOM    834  CA  LYS    54      56.074  44.365  43.068  1.00  0.00           C  
ATOM    835  HA  LYS    54      56.442  44.341  42.042  1.00  0.00           H  
ATOM    836  CB  LYS    54      54.918  43.411  43.092  1.00  0.00           C  
ATOM    837  HB2 LYS    54      55.264  42.440  42.738  1.00  0.00           H  
ATOM    838  HB3 LYS    54      54.571  43.250  44.112  1.00  0.00           H  
ATOM    839  CG  LYS    54      53.786  43.767  42.110  1.00  0.00           C  
ATOM    840  HG2 LYS    54      53.404  44.767  42.314  1.00  0.00           H  
ATOM    841  HG3 LYS    54      54.131  43.717  41.077  1.00  0.00           H  
ATOM    842  CD  LYS    54      52.610  42.782  42.291  1.00  0.00           C  
ATOM    843  HD2 LYS    54      52.902  41.750  42.098  1.00  0.00           H  
ATOM    844  HD3 LYS    54      52.273  42.850  43.325  1.00  0.00           H  
ATOM    845  CE  LYS    54      51.495  43.232  41.321  1.00  0.00           C  
ATOM    846  HE2 LYS    54      51.196  44.260  41.529  1.00  0.00           H  
ATOM    847  HE3 LYS    54      51.751  43.102  40.269  1.00  0.00           H  
ATOM    848  NZ  LYS    54      50.362  42.305  41.607  1.00  0.00           N  
ATOM    849  HZ1 LYS    54      50.147  42.200  42.589  1.00  0.00           H  
ATOM    850  HZ2 LYS    54      49.483  42.638  41.238  1.00  0.00           H  
ATOM    851  HZ3 LYS    54      50.468  41.408  41.155  1.00  0.00           H  
ATOM    852  C   LYS    54      55.715  45.871  43.269  1.00  0.00           C  
ATOM    853  O   LYS    54      55.678  46.628  42.288  1.00  0.00           O  
ATOM    854  N   LEU    55      55.428  46.265  44.525  1.00  0.00           N  
ATOM    855  H   LEU    55      55.475  45.610  45.292  1.00  0.00           H  
ATOM    856  CA  LEU    55      55.175  47.623  44.804  1.00  0.00           C  
ATOM    857  HA  LEU    55      54.319  48.024  44.261  1.00  0.00           H  
ATOM    858  CB  LEU    55      54.714  47.661  46.250  1.00  0.00           C  
ATOM    859  HB2 LEU    55      55.468  47.077  46.778  1.00  0.00           H  
ATOM    860  HB3 LEU    55      54.809  48.658  46.681  1.00  0.00           H  
ATOM    861  CG  LEU    55      53.295  47.034  46.406  1.00  0.00           C  
ATOM    862  HG  LEU    55      53.114  46.198  45.730  1.00  0.00           H  
ATOM    863  CD1 LEU    55      53.040  46.509  47.824  1.00  0.00           C  
ATOM    864 HD11 LEU    55      52.112  45.937  47.843  1.00  0.00           H  
ATOM    865 HD12 LEU    55      53.860  45.827  48.049  1.00  0.00           H  
ATOM    866 HD13 LEU    55      52.964  47.308  48.562  1.00  0.00           H  
ATOM    867  CD2 LEU    55      52.193  48.131  46.105  1.00  0.00           C  
ATOM    868 HD21 LEU    55      52.151  48.797  46.966  1.00  0.00           H  
ATOM    869 HD22 LEU    55      52.491  48.592  45.163  1.00  0.00           H  
ATOM    870 HD23 LEU    55      51.229  47.646  45.953  1.00  0.00           H  
ATOM    871  C   LEU    55      56.371  48.492  44.535  1.00  0.00           C  
ATOM    872  O   LEU    55      56.220  49.524  43.900  1.00  0.00           O  
ATOM    873  N   TYR    56      57.645  48.033  44.689  1.00  0.00           N  
ATOM    874  H   TYR    56      57.768  47.118  45.100  1.00  0.00           H  
ATOM    875  CA  TYR    56      58.832  48.767  44.183  1.00  0.00           C  
ATOM    876  HA  TYR    56      58.713  49.786  44.551  1.00  0.00           H  
ATOM    877  CB  TYR    56      60.157  48.321  44.742  1.00  0.00           C  
ATOM    878  HB2 TYR    56      60.317  47.259  44.556  1.00  0.00           H  
ATOM    879  HB3 TYR    56      60.910  48.927  44.239  1.00  0.00           H  
ATOM    880  CG  TYR    56      60.524  48.666  46.202  1.00  0.00           C  
ATOM    881  CD1 TYR    56      61.055  47.655  47.050  1.00  0.00           C  
ATOM    882  HD1 TYR    56      61.150  46.684  46.587  1.00  0.00           H  
ATOM    883  CE1 TYR    56      61.560  47.997  48.316  1.00  0.00           C  
ATOM    884  HE1 TYR    56      62.218  47.359  48.888  1.00  0.00           H  
ATOM    885  CZ  TYR    56      61.385  49.283  48.827  1.00  0.00           C  
ATOM    886  OH  TYR    56      61.750  49.543  50.064  1.00  0.00           O  
ATOM    887  HH  TYR    56      61.702  48.730  50.573  1.00  0.00           H  
ATOM    888  CE2 TYR    56      60.882  50.301  47.935  1.00  0.00           C  
ATOM    889  HE2 TYR    56      60.725  51.322  48.251  1.00  0.00           H  
ATOM    890  CD2 TYR    56      60.466  50.009  46.613  1.00  0.00           C  
ATOM    891  HD2 TYR    56      60.055  50.705  45.896  1.00  0.00           H  
ATOM    892  C   TYR    56      58.719  48.938  42.664  1.00  0.00           C  
ATOM    893  O   TYR    56      58.958  50.060  42.273  1.00  0.00           O  
ATOM    894  N   LYS    57      58.374  47.915  41.811  1.00  0.00           N  
ATOM    895  H   LYS    57      58.404  46.980  42.192  1.00  0.00           H  
ATOM    896  CA  LYS    57      58.257  47.974  40.294  1.00  0.00           C  
ATOM    897  HA  LYS    57      59.260  48.216  39.942  1.00  0.00           H  
ATOM    898  CB  LYS    57      58.123  46.521  39.829  1.00  0.00           C  
ATOM    899  HB2 LYS    57      58.471  45.836  40.602  1.00  0.00           H  
ATOM    900  HB3 LYS    57      57.107  46.161  39.668  1.00  0.00           H  
ATOM    901  CG  LYS    57      58.923  46.292  38.481  1.00  0.00           C  
ATOM    902  HG2 LYS    57      58.834  47.211  37.901  1.00  0.00           H  
ATOM    903  HG3 LYS    57      59.979  46.227  38.742  1.00  0.00           H  
ATOM    904  CD  LYS    57      58.356  44.976  37.802  1.00  0.00           C  
ATOM    905  HD2 LYS    57      58.200  44.118  38.456  1.00  0.00           H  
ATOM    906  HD3 LYS    57      57.424  45.193  37.280  1.00  0.00           H  
ATOM    907  CE  LYS    57      59.261  44.445  36.703  1.00  0.00           C  
ATOM    908  HE2 LYS    57      58.753  43.538  36.376  1.00  0.00           H  
ATOM    909  HE3 LYS    57      59.369  45.186  35.911  1.00  0.00           H  
ATOM    910  NZ  LYS    57      60.553  44.040  37.253  1.00  0.00           N  
ATOM    911  HZ1 LYS    57      61.130  43.369  36.767  1.00  0.00           H  
ATOM    912  HZ2 LYS    57      61.165  44.841  37.301  1.00  0.00           H  
ATOM    913  HZ3 LYS    57      60.435  43.695  38.195  1.00  0.00           H  
ATOM    914  C   LYS    57      57.112  48.962  39.911  1.00  0.00           C  
ATOM    915  O   LYS    57      57.375  49.804  39.071  1.00  0.00           O  
ATOM    916  N   ILE    58      56.021  48.913  40.658  1.00  0.00           N  
ATOM    917  H   ILE    58      55.788  48.089  41.194  1.00  0.00           H  
ATOM    918  CA  ILE    58      54.862  49.768  40.467  1.00  0.00           C  
ATOM    919  HA  ILE    58      54.635  49.748  39.401  1.00  0.00           H  
ATOM    920  CB  ILE    58      53.691  49.167  41.306  1.00  0.00           C  
ATOM    921  HB  ILE    58      54.115  48.972  42.290  1.00  0.00           H  
ATOM    922  CG2 ILE    58      52.618  50.248  41.534  1.00  0.00           C  
ATOM    923 HG21 ILE    58      52.303  50.660  40.576  1.00  0.00           H  
ATOM    924 HG22 ILE    58      51.736  49.840  42.026  1.00  0.00           H  
ATOM    925 HG23 ILE    58      52.861  51.112  42.153  1.00  0.00           H  
ATOM    926  CG1 ILE    58      53.078  47.913  40.633  1.00  0.00           C  
ATOM    927 HG12 ILE    58      52.466  48.092  39.750  1.00  0.00           H  
ATOM    928 HG13 ILE    58      53.912  47.256  40.387  1.00  0.00           H  
ATOM    929  CD1 ILE    58      52.141  47.165  41.634  1.00  0.00           C  
ATOM    930 HD11 ILE    58      51.967  46.154  41.266  1.00  0.00           H  
ATOM    931 HD12 ILE    58      52.713  46.959  42.539  1.00  0.00           H  
ATOM    932 HD13 ILE    58      51.184  47.682  41.709  1.00  0.00           H  
ATOM    933  C   ILE    58      55.244  51.229  40.742  1.00  0.00           C  
ATOM    934  O   ILE    58      54.969  52.037  39.870  1.00  0.00           O  
ATOM    935  N   LEU    59      55.840  51.539  41.854  1.00  0.00           N  
ATOM    936  H   LEU    59      56.144  50.757  42.417  1.00  0.00           H  
ATOM    937  CA  LEU    59      56.100  52.898  42.289  1.00  0.00           C  
ATOM    938  HA  LEU    59      55.178  53.445  42.090  1.00  0.00           H  
ATOM    939  CB  LEU    59      56.358  52.990  43.839  1.00  0.00           C  
ATOM    940  HB2 LEU    59      57.247  52.444  44.155  1.00  0.00           H  
ATOM    941  HB3 LEU    59      56.496  54.009  44.200  1.00  0.00           H  
ATOM    942  CG  LEU    59      55.215  52.405  44.660  1.00  0.00           C  
ATOM    943  HG  LEU    59      54.952  51.408  44.307  1.00  0.00           H  
ATOM    944  CD1 LEU    59      55.589  52.329  46.138  1.00  0.00           C  
ATOM    945 HD11 LEU    59      55.788  53.335  46.507  1.00  0.00           H  
ATOM    946 HD12 LEU    59      54.829  51.761  46.676  1.00  0.00           H  
ATOM    947 HD13 LEU    59      56.548  51.823  46.245  1.00  0.00           H  
ATOM    948  CD2 LEU    59      53.970  53.288  44.525  1.00  0.00           C  
ATOM    949 HD21 LEU    59      54.237  54.324  44.733  1.00  0.00           H  
ATOM    950 HD22 LEU    59      53.720  53.233  43.465  1.00  0.00           H  
ATOM    951 HD23 LEU    59      53.155  52.904  45.138  1.00  0.00           H  
ATOM    952  C   LEU    59      57.250  53.518  41.478  1.00  0.00           C  
ATOM    953  O   LEU    59      57.589  54.669  41.727  1.00  0.00           O  
ATOM    954  N   GLN    60      57.799  52.866  40.470  1.00  0.00           N  
ATOM    955  H   GLN    60      57.578  51.900  40.277  1.00  0.00           H  
ATOM    956  CA  GLN    60      58.956  53.515  39.650  1.00  0.00           C  
ATOM    957  HA  GLN    60      59.641  54.019  40.333  1.00  0.00           H  
ATOM    958  CB  GLN    60      59.754  52.523  38.857  1.00  0.00           C  
ATOM    959  HB2 GLN    60      59.055  52.016  38.192  1.00  0.00           H  
ATOM    960  HB3 GLN    60      60.525  53.013  38.262  1.00  0.00           H  
ATOM    961  CG  GLN    60      60.466  51.451  39.637  1.00  0.00           C  
ATOM    962  HG2 GLN    60      59.669  50.887  40.123  1.00  0.00           H  
ATOM    963  HG3 GLN    60      61.049  50.759  39.029  1.00  0.00           H  
ATOM    964  CD  GLN    60      61.389  52.057  40.707  1.00  0.00           C  
ATOM    965  OE1 GLN    60      62.277  52.814  40.343  1.00  0.00           O  
ATOM    966  NE2 GLN    60      61.345  51.572  41.935  1.00  0.00           N  
ATOM    967 HE21 GLN    60      62.027  51.752  42.658  1.00  0.00           H  
ATOM    968 HE22 GLN    60      60.554  50.972  42.124  1.00  0.00           H  
ATOM    969  C   GLN    60      58.348  54.649  38.780  1.00  0.00           C  
ATOM    970  O   GLN    60      57.166  54.615  38.429  1.00  0.00           O  
ATOM    971  N   GLY    61      59.219  55.643  38.482  1.00  0.00           N  
ATOM    972  H   GLY    61      60.174  55.568  38.803  1.00  0.00           H  
ATOM    973  CA  GLY    61      58.763  56.856  37.817  1.00  0.00           C  
ATOM    974  HA2 GLY    61      59.426  57.062  36.976  1.00  0.00           H  
ATOM    975  HA3 GLY    61      57.757  56.739  37.416  1.00  0.00           H  
ATOM    976  C   GLY    61      58.731  58.125  38.646  1.00  0.00           C  
ATOM    977  O   GLY    61      58.245  59.181  38.102  1.00  0.00           O  
ATOM    978  N   GLY    62      59.326  58.115  39.827  1.00  0.00           N  
ATOM    979  H   GLY    62      59.687  57.219  40.123  1.00  0.00           H  
ATOM    980  CA  GLY    62      59.227  59.137  40.830  1.00  0.00           C  
ATOM    981  HA2 GLY    62      58.889  60.034  40.311  1.00  0.00           H  
ATOM    982  HA3 GLY    62      58.488  58.858  41.580  1.00  0.00           H  
ATOM    983  C   GLY    62      60.647  59.319  41.555  1.00  0.00           C  
ATOM    984  O   GLY    62      61.487  58.411  41.735  1.00  0.00           O  
ATOM    985  N   VAL    63      60.801  60.532  42.073  1.00  0.00           N  
ATOM    986  H   VAL    63      60.177  61.302  41.877  1.00  0.00           H  
ATOM    987  CA  VAL    63      61.847  60.895  43.053  1.00  0.00           C  
ATOM    988  HA  VAL    63      62.767  60.421  42.711  1.00  0.00           H  
ATOM    989  CB  VAL    63      62.051  62.475  43.039  1.00  0.00           C  
ATOM    990  HB  VAL    63      61.090  62.966  43.187  1.00  0.00           H  
ATOM    991  CG1 VAL    63      62.996  62.984  44.144  1.00  0.00           C  
ATOM    992 HG11 VAL    63      62.518  63.289  45.074  1.00  0.00           H  
ATOM    993 HG12 VAL    63      63.765  62.259  44.410  1.00  0.00           H  
ATOM    994 HG13 VAL    63      63.472  63.877  43.738  1.00  0.00           H  
ATOM    995  CG2 VAL    63      62.574  62.876  41.717  1.00  0.00           C  
ATOM    996 HG21 VAL    63      63.485  62.384  41.374  1.00  0.00           H  
ATOM    997 HG22 VAL    63      61.732  62.660  41.060  1.00  0.00           H  
ATOM    998 HG23 VAL    63      62.679  63.955  41.603  1.00  0.00           H  
ATOM    999  C   VAL    63      61.367  60.524  44.432  1.00  0.00           C  
ATOM   1000  O   VAL    63      60.185  60.688  44.676  1.00  0.00           O  
ATOM   1001  N   GLY    64      62.306  60.106  45.287  1.00  0.00           N  
ATOM   1002  H   GLY    64      63.287  60.114  45.047  1.00  0.00           H  
ATOM   1003  CA  GLY    64      62.041  59.679  46.611  1.00  0.00           C  
ATOM   1004  HA2 GLY    64      62.932  59.912  47.195  1.00  0.00           H  
ATOM   1005  HA3 GLY    64      61.157  60.154  47.037  1.00  0.00           H  
ATOM   1006  C   GLY    64      61.844  58.167  46.730  1.00  0.00           C  
ATOM   1007  O   GLY    64      61.131  57.798  47.668  1.00  0.00           O  
ATOM   1008  N   ILE    65      62.368  57.293  45.854  1.00  0.00           N  
ATOM   1009  H   ILE    65      63.056  57.675  45.221  1.00  0.00           H  
ATOM   1010  CA  ILE    65      62.098  55.860  45.772  1.00  0.00           C  
ATOM   1011  HA  ILE    65      61.809  55.509  46.762  1.00  0.00           H  
ATOM   1012  CB  ILE    65      60.916  55.621  44.723  1.00  0.00           C  
ATOM   1013  HB  ILE    65      61.179  56.180  43.825  1.00  0.00           H  
ATOM   1014  CG2 ILE    65      60.886  54.138  44.295  1.00  0.00           C  
ATOM   1015 HG21 ILE    65      60.789  53.536  45.199  1.00  0.00           H  
ATOM   1016 HG22 ILE    65      59.922  53.962  43.816  1.00  0.00           H  
ATOM   1017 HG23 ILE    65      61.728  53.854  43.664  1.00  0.00           H  
ATOM   1018  CG1 ILE    65      59.554  56.151  45.143  1.00  0.00           C  
ATOM   1019 HG12 ILE    65      59.623  57.222  45.333  1.00  0.00           H  
ATOM   1020 HG13 ILE    65      58.825  56.041  44.340  1.00  0.00           H  
ATOM   1021  CD1 ILE    65      58.989  55.370  46.330  1.00  0.00           C  
ATOM   1022 HD11 ILE    65      58.039  55.811  46.632  1.00  0.00           H  
ATOM   1023 HD12 ILE    65      58.749  54.328  46.119  1.00  0.00           H  
ATOM   1024 HD13 ILE    65      59.736  55.382  47.124  1.00  0.00           H  
ATOM   1025  C   ILE    65      63.430  55.157  45.320  1.00  0.00           C  
ATOM   1026  O   ILE    65      64.123  55.645  44.410  1.00  0.00           O  
ATOM   1027  N   PRO    66      63.668  53.920  45.828  1.00  0.00           N  
ATOM   1028  CD  PRO    66      63.091  53.374  47.069  1.00  0.00           C  
ATOM   1029  HD2 PRO    66      62.071  53.013  46.936  1.00  0.00           H  
ATOM   1030  HD3 PRO    66      62.994  54.152  47.826  1.00  0.00           H  
ATOM   1031  CG  PRO    66      64.020  52.297  47.640  1.00  0.00           C  
ATOM   1032  HG2 PRO    66      63.607  51.297  47.506  1.00  0.00           H  
ATOM   1033  HG3 PRO    66      64.233  52.472  48.695  1.00  0.00           H  
ATOM   1034  CB  PRO    66      65.221  52.394  46.762  1.00  0.00           C  
ATOM   1035  HB2 PRO    66      65.421  51.357  46.491  1.00  0.00           H  
ATOM   1036  HB3 PRO    66      66.074  52.695  47.371  1.00  0.00           H  
ATOM   1037  CA  PRO    66      64.915  53.240  45.562  1.00  0.00           C  
ATOM   1038  HA  PRO    66      65.637  54.049  45.454  1.00  0.00           H  
ATOM   1039  C   PRO    66      64.677  52.515  44.228  1.00  0.00           C  
ATOM   1040  O   PRO    66      63.665  51.950  43.913  1.00  0.00           O  
ATOM   1041  N   HIE    67      65.766  52.365  43.487  1.00  0.00           N  
ATOM   1042  H   HIE    67      66.666  52.740  43.749  1.00  0.00           H  
ATOM   1043  CA  HIE    67      65.812  51.479  42.360  1.00  0.00           C  
ATOM   1044  HA  HIE    67      64.824  51.392  41.909  1.00  0.00           H  
ATOM   1045  CB  HIE    67      66.777  52.059  41.432  1.00  0.00           C  
ATOM   1046  HB2 HIE    67      66.452  52.959  40.911  1.00  0.00           H  
ATOM   1047  HB3 HIE    67      67.701  52.117  42.008  1.00  0.00           H  
ATOM   1048  CG  HIE    67      67.146  51.138  40.291  1.00  0.00           C  
ATOM   1049  ND1 HIE    67      68.144  50.187  40.445  1.00  0.00           N  
ATOM   1050  CE1 HIE    67      68.256  49.528  39.268  1.00  0.00           C  
ATOM   1051  HE1 HIE    67      69.006  48.826  38.938  1.00  0.00           H  
ATOM   1052  NE2 HIE    67      67.481  50.211  38.361  1.00  0.00           N  
ATOM   1053  HE2 HIE    67      67.434  50.017  37.371  1.00  0.00           H  
ATOM   1054  CD2 HIE    67      66.833  51.233  38.980  1.00  0.00           C  
ATOM   1055  HD2 HIE    67      66.300  51.990  38.423  1.00  0.00           H  
ATOM   1056  C   HIE    67      66.339  50.160  42.926  1.00  0.00           C  
ATOM   1057  O   HIE    67      67.143  50.213  43.842  1.00  0.00           O  
ATOM   1058  N   ILE    68      65.747  49.075  42.431  1.00  0.00           N  
ATOM   1059  H   ILE    68      65.069  49.240  41.701  1.00  0.00           H  
ATOM   1060  CA  ILE    68      65.941  47.639  42.657  1.00  0.00           C  
ATOM   1061  HA  ILE    68      66.383  47.561  43.651  1.00  0.00           H  
ATOM   1062  CB  ILE    68      64.539  46.965  42.604  1.00  0.00           C  
ATOM   1063  HB  ILE    68      64.193  46.841  41.578  1.00  0.00           H  
ATOM   1064  CG2 ILE    68      64.690  45.533  43.025  1.00  0.00           C  
ATOM   1065 HG21 ILE    68      63.770  45.068  43.378  1.00  0.00           H  
ATOM   1066 HG22 ILE    68      65.132  45.001  42.182  1.00  0.00           H  
ATOM   1067 HG23 ILE    68      65.315  45.497  43.917  1.00  0.00           H  
ATOM   1068  CG1 ILE    68      63.507  47.627  43.571  1.00  0.00           C  
ATOM   1069 HG12 ILE    68      63.061  48.489  43.074  1.00  0.00           H  
ATOM   1070 HG13 ILE    68      62.696  46.902  43.643  1.00  0.00           H  
ATOM   1071  CD1 ILE    68      64.039  47.870  45.038  1.00  0.00           C  
ATOM   1072 HD11 ILE    68      64.535  46.995  45.459  1.00  0.00           H  
ATOM   1073 HD12 ILE    68      64.768  48.678  44.987  1.00  0.00           H  
ATOM   1074 HD13 ILE    68      63.285  48.233  45.737  1.00  0.00           H  
ATOM   1075  C   ILE    68      66.931  46.957  41.635  1.00  0.00           C  
ATOM   1076  O   ILE    68      66.698  47.012  40.405  1.00  0.00           O  
ATOM   1077  N   ARG    69      68.024  46.363  42.036  1.00  0.00           N  
ATOM   1078  H   ARG    69      68.114  46.147  43.019  1.00  0.00           H  
ATOM   1079  CA  ARG    69      69.003  45.717  41.194  1.00  0.00           C  
ATOM   1080  HA  ARG    69      69.081  46.376  40.330  1.00  0.00           H  
ATOM   1081  CB  ARG    69      70.339  45.667  41.971  1.00  0.00           C  
ATOM   1082  HB2 ARG    69      70.206  44.894  42.728  1.00  0.00           H  
ATOM   1083  HB3 ARG    69      71.047  45.314  41.222  1.00  0.00           H  
ATOM   1084  CG  ARG    69      70.991  46.855  42.567  1.00  0.00           C  
ATOM   1085  HG2 ARG    69      70.388  47.287  43.365  1.00  0.00           H  
ATOM   1086  HG3 ARG    69      71.892  46.445  43.024  1.00  0.00           H  
ATOM   1087  CD  ARG    69      71.410  47.848  41.498  1.00  0.00           C  
ATOM   1088  HD2 ARG    69      72.089  47.435  40.753  1.00  0.00           H  
ATOM   1089  HD3 ARG    69      70.498  48.272  41.078  1.00  0.00           H  
ATOM   1090  NE  ARG    69      72.015  48.975  42.235  1.00  0.00           N  
ATOM   1091  HE  ARG    69      72.996  49.079  42.449  1.00  0.00           H  
ATOM   1092  CZ  ARG    69      71.318  49.933  42.771  1.00  0.00           C  
ATOM   1093  NH1 ARG    69      70.058  50.036  42.834  1.00  0.00           N  
ATOM   1094 HH11 ARG    69      69.503  49.476  42.203  1.00  0.00           H  
ATOM   1095 HH12 ARG    69      69.658  50.888  43.200  1.00  0.00           H  
ATOM   1096  NH2 ARG    69      71.977  50.899  43.334  1.00  0.00           N  
ATOM   1097 HH21 ARG    69      72.971  51.049  43.232  1.00  0.00           H  
ATOM   1098 HH22 ARG    69      71.529  51.732  43.689  1.00  0.00           H  
ATOM   1099  C   ARG    69      68.480  44.411  40.749  1.00  0.00           C  
ATOM   1100  O   ARG    69      68.833  44.071  39.639  1.00  0.00           O  
ATOM   1101  N   TRP    70      67.906  43.567  41.658  1.00  0.00           N  
ATOM   1102  H   TRP    70      67.794  43.815  42.631  1.00  0.00           H  
ATOM   1103  CA  TRP    70      67.534  42.162  41.483  1.00  0.00           C  
ATOM   1104  HA  TRP    70      67.082  42.030  40.501  1.00  0.00           H  
ATOM   1105  CB  TRP    70      68.851  41.350  41.341  1.00  0.00           C  
ATOM   1106  HB2 TRP    70      69.469  41.768  40.546  1.00  0.00           H  
ATOM   1107  HB3 TRP    70      69.350  41.474  42.302  1.00  0.00           H  
ATOM   1108  CG  TRP    70      68.729  39.917  40.994  1.00  0.00           C  
ATOM   1109  CD1 TRP    70      68.596  39.398  39.747  1.00  0.00           C  
ATOM   1110  HD1 TRP    70      68.657  39.911  38.799  1.00  0.00           H  
ATOM   1111  NE1 TRP    70      68.667  38.007  39.873  1.00  0.00           N  
ATOM   1112  HE1 TRP    70      68.715  37.433  39.044  1.00  0.00           H  
ATOM   1113  CE2 TRP    70      68.830  37.569  41.159  1.00  0.00           C  
ATOM   1114  CZ2 TRP    70      68.982  36.315  41.736  1.00  0.00           C  
ATOM   1115  HZ2 TRP    70      68.884  35.423  41.135  1.00  0.00           H  
ATOM   1116  CH2 TRP    70      69.025  36.192  43.135  1.00  0.00           C  
ATOM   1117  HH2 TRP    70      68.973  35.232  43.628  1.00  0.00           H  
ATOM   1118  CZ3 TRP    70      68.974  37.318  43.969  1.00  0.00           C  
ATOM   1119  HZ3 TRP    70      68.791  37.249  45.031  1.00  0.00           H  
ATOM   1120  CE3 TRP    70      68.870  38.614  43.345  1.00  0.00           C  
ATOM   1121  HE3 TRP    70      68.809  39.538  43.901  1.00  0.00           H  
ATOM   1122  CD2 TRP    70      68.811  38.791  41.945  1.00  0.00           C  
ATOM   1123  C   TRP    70      66.611  41.657  42.582  1.00  0.00           C  
ATOM   1124  O   TRP    70      66.485  42.156  43.658  1.00  0.00           O  
ATOM   1125  N   TYR    71      65.831  40.625  42.233  1.00  0.00           N  
ATOM   1126  H   TYR    71      65.945  40.323  41.276  1.00  0.00           H  
ATOM   1127  CA  TYR    71      64.916  39.889  43.099  1.00  0.00           C  
ATOM   1128  HA  TYR    71      65.371  40.058  44.075  1.00  0.00           H  
ATOM   1129  CB  TYR    71      63.521  40.553  43.079  1.00  0.00           C  
ATOM   1130  HB2 TYR    71      63.614  41.593  43.391  1.00  0.00           H  
ATOM   1131  HB3 TYR    71      63.215  40.527  42.033  1.00  0.00           H  
ATOM   1132  CG  TYR    71      62.495  39.791  43.838  1.00  0.00           C  
ATOM   1133  CD1 TYR    71      62.184  40.066  45.201  1.00  0.00           C  
ATOM   1134  HD1 TYR    71      62.705  40.860  45.715  1.00  0.00           H  
ATOM   1135  CE1 TYR    71      61.317  39.279  45.961  1.00  0.00           C  
ATOM   1136  HE1 TYR    71      60.866  39.566  46.900  1.00  0.00           H  
ATOM   1137  CZ  TYR    71      60.780  38.148  45.361  1.00  0.00           C  
ATOM   1138  OH  TYR    71      60.072  37.238  46.080  1.00  0.00           O  
ATOM   1139  HH  TYR    71      60.157  36.340  45.750  1.00  0.00           H  
ATOM   1140  CE2 TYR    71      60.980  37.853  44.026  1.00  0.00           C  
ATOM   1141  HE2 TYR    71      60.331  37.132  43.551  1.00  0.00           H  
ATOM   1142  CD2 TYR    71      61.755  38.737  43.244  1.00  0.00           C  
ATOM   1143  HD2 TYR    71      61.837  38.578  42.179  1.00  0.00           H  
ATOM   1144  C   TYR    71      64.935  38.320  42.858  1.00  0.00           C  
ATOM   1145  O   TYR    71      64.823  37.835  41.753  1.00  0.00           O  
ATOM   1146  N   GLY    72      64.890  37.481  43.889  1.00  0.00           N  
ATOM   1147  H   GLY    72      64.918  37.877  44.818  1.00  0.00           H  
ATOM   1148  CA  GLY    72      64.895  36.048  43.743  1.00  0.00           C  
ATOM   1149  HA2 GLY    72      63.950  35.831  43.246  1.00  0.00           H  
ATOM   1150  HA3 GLY    72      65.678  35.791  43.030  1.00  0.00           H  
ATOM   1151  C   GLY    72      65.066  35.309  45.082  1.00  0.00           C  
ATOM   1152  O   GLY    72      64.571  35.757  46.072  1.00  0.00           O  
ATOM   1153  N   GLN    73      65.643  34.098  45.000  1.00  0.00           N  
ATOM   1154  H   GLN    73      65.993  33.746  44.121  1.00  0.00           H  
ATOM   1155  CA  GLN    73      66.029  33.303  46.129  1.00  0.00           C  
ATOM   1156  HA  GLN    73      65.696  33.867  47.000  1.00  0.00           H  
ATOM   1157  CB  GLN    73      65.187  31.980  46.112  1.00  0.00           C  
ATOM   1158  HB2 GLN    73      65.232  31.561  45.107  1.00  0.00           H  
ATOM   1159  HB3 GLN    73      65.688  31.376  46.869  1.00  0.00           H  
ATOM   1160  CG  GLN    73      63.734  32.146  46.561  1.00  0.00           C  
ATOM   1161  HG2 GLN    73      63.725  32.379  47.626  1.00  0.00           H  
ATOM   1162  HG3 GLN    73      63.247  32.947  46.005  1.00  0.00           H  
ATOM   1163  CD  GLN    73      62.836  30.887  46.321  1.00  0.00           C  
ATOM   1164  OE1 GLN    73      63.290  29.805  45.940  1.00  0.00           O  
ATOM   1165  NE2 GLN    73      61.592  30.948  46.727  1.00  0.00           N  
ATOM   1166 HE21 GLN    73      61.143  30.045  46.671  1.00  0.00           H  
ATOM   1167 HE22 GLN    73      61.104  31.768  47.059  1.00  0.00           H  
ATOM   1168  C   GLN    73      67.473  33.032  46.227  1.00  0.00           C  
ATOM   1169  O   GLN    73      68.167  33.060  45.216  1.00  0.00           O  
ATOM   1170  N   GLU    74      67.876  32.795  47.487  1.00  0.00           N  
ATOM   1171  H   GLU    74      67.130  32.784  48.167  1.00  0.00           H  
ATOM   1172  CA  GLU    74      69.229  32.196  47.806  1.00  0.00           C  
ATOM   1173  HA  GLU    74      69.629  31.822  46.864  1.00  0.00           H  
ATOM   1174  CB  GLU    74      70.185  33.360  48.165  1.00  0.00           C  
ATOM   1175  HB2 GLU    74      70.064  34.144  47.417  1.00  0.00           H  
ATOM   1176  HB3 GLU    74      69.901  33.814  49.114  1.00  0.00           H  
ATOM   1177  CG  GLU    74      71.642  32.872  48.382  1.00  0.00           C  
ATOM   1178  HG2 GLU    74      72.298  33.707  48.626  1.00  0.00           H  
ATOM   1179  HG3 GLU    74      71.596  32.288  49.301  1.00  0.00           H  
ATOM   1180  CD  GLU    74      72.112  32.133  47.147  1.00  0.00           C  
ATOM   1181  OE1 GLU    74      71.997  32.706  45.975  1.00  0.00           O  
ATOM   1182  OE2 GLU    74      72.694  31.049  47.236  1.00  0.00           O  
ATOM   1183  C   GLU    74      69.149  31.067  48.815  1.00  0.00           C  
ATOM   1184  O   GLU    74      69.163  31.299  50.000  1.00  0.00           O  
ATOM   1185  N   LYS    75      69.096  29.821  48.281  1.00  0.00           N  
ATOM   1186  H   LYS    75      68.954  29.835  47.281  1.00  0.00           H  
ATOM   1187  CA  LYS    75      68.931  28.560  48.936  1.00  0.00           C  
ATOM   1188  HA  LYS    75      68.710  27.759  48.230  1.00  0.00           H  
ATOM   1189  CB  LYS    75      70.266  28.151  49.471  1.00  0.00           C  
ATOM   1190  HB2 LYS    75      70.925  28.296  48.615  1.00  0.00           H  
ATOM   1191  HB3 LYS    75      70.655  28.918  50.141  1.00  0.00           H  
ATOM   1192  CG  LYS    75      70.385  26.688  49.954  1.00  0.00           C  
ATOM   1193  HG2 LYS    75      69.716  26.697  50.814  1.00  0.00           H  
ATOM   1194  HG3 LYS    75      69.956  25.948  49.278  1.00  0.00           H  
ATOM   1195  CD  LYS    75      71.836  26.449  50.331  1.00  0.00           C  
ATOM   1196  HD2 LYS    75      72.545  26.600  49.517  1.00  0.00           H  
ATOM   1197  HD3 LYS    75      72.189  27.109  51.124  1.00  0.00           H  
ATOM   1198  CE  LYS    75      72.050  25.030  50.820  1.00  0.00           C  
ATOM   1199  HE2 LYS    75      73.064  24.984  51.218  1.00  0.00           H  
ATOM   1200  HE3 LYS    75      71.445  24.761  51.685  1.00  0.00           H  
ATOM   1201  NZ  LYS    75      71.872  24.074  49.670  1.00  0.00           N  
ATOM   1202  HZ1 LYS    75      70.916  23.871  49.417  1.00  0.00           H  
ATOM   1203  HZ2 LYS    75      72.338  24.498  48.881  1.00  0.00           H  
ATOM   1204  HZ3 LYS    75      72.377  23.242  49.940  1.00  0.00           H  
ATOM   1205  C   LYS    75      67.709  28.421  49.973  1.00  0.00           C  
ATOM   1206  O   LYS    75      67.052  27.411  49.925  1.00  0.00           O  
ATOM   1207  N   ASP    76      67.483  29.364  50.873  1.00  0.00           N  
ATOM   1208  H   ASP    76      68.125  30.143  50.841  1.00  0.00           H  
ATOM   1209  CA  ASP    76      66.575  29.202  52.031  1.00  0.00           C  
ATOM   1210  HA  ASP    76      65.722  28.581  51.759  1.00  0.00           H  
ATOM   1211  CB  ASP    76      67.387  28.599  53.277  1.00  0.00           C  
ATOM   1212  HB2 ASP    76      68.396  29.011  53.262  1.00  0.00           H  
ATOM   1213  HB3 ASP    76      66.926  28.850  54.232  1.00  0.00           H  
ATOM   1214  CG  ASP    76      67.489  27.014  53.134  1.00  0.00           C  
ATOM   1215  OD1 ASP    76      66.560  26.338  52.695  1.00  0.00           O  
ATOM   1216  OD2 ASP    76      68.560  26.516  53.587  1.00  0.00           O  
ATOM   1217  C   ASP    76      65.874  30.498  52.430  1.00  0.00           C  
ATOM   1218  O   ASP    76      65.014  30.562  53.299  1.00  0.00           O  
ATOM   1219  N   TYR    77      66.205  31.589  51.750  1.00  0.00           N  
ATOM   1220  H   TYR    77      66.889  31.457  51.018  1.00  0.00           H  
ATOM   1221  CA  TYR    77      65.522  32.875  51.847  1.00  0.00           C  
ATOM   1222  HA  TYR    77      64.633  32.570  52.398  1.00  0.00           H  
ATOM   1223  CB  TYR    77      66.349  33.841  52.716  1.00  0.00           C  
ATOM   1224  HB2 TYR    77      66.418  34.818  52.238  1.00  0.00           H  
ATOM   1225  HB3 TYR    77      65.843  34.101  53.645  1.00  0.00           H  
ATOM   1226  CG  TYR    77      67.777  33.317  53.077  1.00  0.00           C  
ATOM   1227  CD1 TYR    77      68.818  33.555  52.187  1.00  0.00           C  
ATOM   1228  HD1 TYR    77      68.691  34.174  51.311  1.00  0.00           H  
ATOM   1229  CE1 TYR    77      70.086  33.030  52.564  1.00  0.00           C  
ATOM   1230  HE1 TYR    77      70.937  33.250  51.936  1.00  0.00           H  
ATOM   1231  CZ  TYR    77      70.268  32.306  53.703  1.00  0.00           C  
ATOM   1232  OH  TYR    77      71.453  31.734  53.974  1.00  0.00           O  
ATOM   1233  HH  TYR    77      72.120  31.681  53.286  1.00  0.00           H  
ATOM   1234  CE2 TYR    77      69.144  31.972  54.487  1.00  0.00           C  
ATOM   1235  HE2 TYR    77      69.273  31.277  55.303  1.00  0.00           H  
ATOM   1236  CD2 TYR    77      67.914  32.524  54.211  1.00  0.00           C  
ATOM   1237  HD2 TYR    77      67.080  32.258  54.844  1.00  0.00           H  
ATOM   1238  C   TYR    77      65.085  33.357  50.482  1.00  0.00           C  
ATOM   1239  O   TYR    77      65.542  32.923  49.431  1.00  0.00           O  
ATOM   1240  N   ASN    78      64.084  34.234  50.397  1.00  0.00           N  
ATOM   1241  H   ASN    78      63.687  34.502  51.286  1.00  0.00           H  
ATOM   1242  CA  ASN    78      63.895  35.191  49.343  1.00  0.00           C  
ATOM   1243  HA  ASN    78      64.188  34.714  48.408  1.00  0.00           H  
ATOM   1244  CB  ASN    78      62.435  35.609  49.299  1.00  0.00           C  
ATOM   1245  HB2 ASN    78      62.117  36.138  50.198  1.00  0.00           H  
ATOM   1246  HB3 ASN    78      62.179  36.288  48.485  1.00  0.00           H  
ATOM   1247  CG  ASN    78      61.614  34.335  49.058  1.00  0.00           C  
ATOM   1248  OD1 ASN    78      61.506  33.733  48.063  1.00  0.00           O  
ATOM   1249  ND2 ASN    78      60.961  33.909  50.094  1.00  0.00           N  
ATOM   1250 HD21 ASN    78      60.244  33.201  50.026  1.00  0.00           H  
ATOM   1251 HD22 ASN    78      61.244  34.324  50.970  1.00  0.00           H  
ATOM   1252  C   ASN    78      64.883  36.382  49.608  1.00  0.00           C  
ATOM   1253  O   ASN    78      65.304  36.641  50.742  1.00  0.00           O  
ATOM   1254  N   VAL    79      65.119  37.180  48.539  1.00  0.00           N  
ATOM   1255  H   VAL    79      64.739  36.884  47.651  1.00  0.00           H  
ATOM   1256  CA  VAL    79      66.180  38.158  48.470  1.00  0.00           C  
ATOM   1257  HA  VAL    79      66.507  38.543  49.436  1.00  0.00           H  
ATOM   1258  CB  VAL    79      67.530  37.655  47.885  1.00  0.00           C  
ATOM   1259  HB  VAL    79      67.467  37.386  46.831  1.00  0.00           H  
ATOM   1260  CG1 VAL    79      68.636  38.662  48.051  1.00  0.00           C  
ATOM   1261 HG11 VAL    79      69.381  38.406  47.297  1.00  0.00           H  
ATOM   1262 HG12 VAL    79      68.345  39.673  47.767  1.00  0.00           H  
ATOM   1263 HG13 VAL    79      69.082  38.547  49.038  1.00  0.00           H  
ATOM   1264  CG2 VAL    79      67.921  36.261  48.457  1.00  0.00           C  
ATOM   1265 HG21 VAL    79      67.914  36.183  49.545  1.00  0.00           H  
ATOM   1266 HG22 VAL    79      67.267  35.508  48.017  1.00  0.00           H  
ATOM   1267 HG23 VAL    79      68.907  36.077  48.032  1.00  0.00           H  
ATOM   1268  C   VAL    79      65.666  39.343  47.610  1.00  0.00           C  
ATOM   1269  O   VAL    79      65.140  39.104  46.488  1.00  0.00           O  
ATOM   1270  N   LEU    80      65.844  40.616  48.065  1.00  0.00           N  
ATOM   1271  H   LEU    80      66.016  40.766  49.049  1.00  0.00           H  
ATOM   1272  CA  LEU    80      65.572  41.805  47.302  1.00  0.00           C  
ATOM   1273  HA  LEU    80      65.569  41.496  46.257  1.00  0.00           H  
ATOM   1274  CB  LEU    80      64.240  42.379  47.874  1.00  0.00           C  
ATOM   1275  HB2 LEU    80      63.461  41.676  47.577  1.00  0.00           H  
ATOM   1276  HB3 LEU    80      64.363  42.557  48.942  1.00  0.00           H  
ATOM   1277  CG  LEU    80      63.874  43.740  47.306  1.00  0.00           C  
ATOM   1278  HG  LEU    80      64.639  44.514  47.368  1.00  0.00           H  
ATOM   1279  CD1 LEU    80      63.415  43.626  45.832  1.00  0.00           C  
ATOM   1280 HD11 LEU    80      62.575  42.932  45.796  1.00  0.00           H  
ATOM   1281 HD12 LEU    80      63.142  44.619  45.473  1.00  0.00           H  
ATOM   1282 HD13 LEU    80      64.192  43.134  45.247  1.00  0.00           H  
ATOM   1283  CD2 LEU    80      62.562  44.272  48.027  1.00  0.00           C  
ATOM   1284 HD21 LEU    80      61.707  43.613  47.875  1.00  0.00           H  
ATOM   1285 HD22 LEU    80      62.761  44.491  49.076  1.00  0.00           H  
ATOM   1286 HD23 LEU    80      62.252  45.209  47.564  1.00  0.00           H  
ATOM   1287  C   LEU    80      66.789  42.727  47.504  1.00  0.00           C  
ATOM   1288  O   LEU    80      67.097  43.084  48.653  1.00  0.00           O  
ATOM   1289  N   VAL    81      67.241  43.311  46.397  1.00  0.00           N  
ATOM   1290  H   VAL    81      66.887  42.855  45.568  1.00  0.00           H  
ATOM   1291  CA  VAL    81      68.503  44.125  46.298  1.00  0.00           C  
ATOM   1292  HA  VAL    81      68.879  44.119  47.321  1.00  0.00           H  
ATOM   1293  CB  VAL    81      69.671  43.570  45.535  1.00  0.00           C  
ATOM   1294  HB  VAL    81      69.459  43.597  44.466  1.00  0.00           H  
ATOM   1295  CG1 VAL    81      70.960  44.442  45.753  1.00  0.00           C  
ATOM   1296 HG11 VAL    81      71.394  44.301  46.743  1.00  0.00           H  
ATOM   1297 HG12 VAL    81      71.705  44.028  45.075  1.00  0.00           H  
ATOM   1298 HG13 VAL    81      70.741  45.497  45.590  1.00  0.00           H  
ATOM   1299  CG2 VAL    81      70.101  42.190  45.990  1.00  0.00           C  
ATOM   1300 HG21 VAL    81      71.010  41.811  45.523  1.00  0.00           H  
ATOM   1301 HG22 VAL    81      69.957  42.112  47.068  1.00  0.00           H  
ATOM   1302 HG23 VAL    81      69.430  41.463  45.533  1.00  0.00           H  
ATOM   1303  C   VAL    81      68.186  45.591  45.812  1.00  0.00           C  
ATOM   1304  O   VAL    81      67.734  45.663  44.663  1.00  0.00           O  
ATOM   1305  N   MET    82      68.501  46.639  46.590  1.00  0.00           N  
ATOM   1306  H   MET    82      69.019  46.445  47.435  1.00  0.00           H  
ATOM   1307  CA  MET    82      68.096  48.041  46.299  1.00  0.00           C  
ATOM   1308  HA  MET    82      67.716  48.152  45.284  1.00  0.00           H  
ATOM   1309  CB  MET    82      66.915  48.280  47.223  1.00  0.00           C  
ATOM   1310  HB2 MET    82      66.335  49.156  46.933  1.00  0.00           H  
ATOM   1311  HB3 MET    82      66.231  47.446  47.061  1.00  0.00           H  
ATOM   1312  CG  MET    82      67.352  48.355  48.663  1.00  0.00           C  
ATOM   1313  HG2 MET    82      68.171  47.651  48.814  1.00  0.00           H  
ATOM   1314  HG3 MET    82      67.580  49.402  48.860  1.00  0.00           H  
ATOM   1315  SD  MET    82      66.062  47.828  49.828  1.00  0.00           S  
ATOM   1316  CE  MET    82      64.859  49.183  49.640  1.00  0.00           C  
ATOM   1317  HE1 MET    82      64.157  49.120  50.472  1.00  0.00           H  
ATOM   1318  HE2 MET    82      65.275  50.189  49.584  1.00  0.00           H  
ATOM   1319  HE3 MET    82      64.224  49.024  48.768  1.00  0.00           H  
ATOM   1320  C   MET    82      69.167  49.106  46.485  1.00  0.00           C  
ATOM   1321  O   MET    82      70.254  48.764  47.040  1.00  0.00           O  
ATOM   1322  N   ASP    83      68.946  50.369  46.105  1.00  0.00           N  
ATOM   1323  H   ASP    83      68.138  50.601  45.545  1.00  0.00           H  
ATOM   1324  CA  ASP    83      69.779  51.498  46.528  1.00  0.00           C  
ATOM   1325  HA  ASP    83      70.724  51.489  45.985  1.00  0.00           H  
ATOM   1326  CB  ASP    83      69.062  52.790  46.064  1.00  0.00           C  
ATOM   1327  HB2 ASP    83      67.997  52.719  46.288  1.00  0.00           H  
ATOM   1328  HB3 ASP    83      69.406  53.668  46.611  1.00  0.00           H  
ATOM   1329  CG  ASP    83      69.193  53.063  44.556  1.00  0.00           C  
ATOM   1330  OD1 ASP    83      68.192  53.681  44.093  1.00  0.00           O  
ATOM   1331  OD2 ASP    83      70.178  52.765  43.851  1.00  0.00           O  
ATOM   1332  C   ASP    83      69.960  51.594  48.107  1.00  0.00           C  
ATOM   1333  O   ASP    83      68.969  51.489  48.924  1.00  0.00           O  
ATOM   1334  N   LEU    84      71.205  51.778  48.512  1.00  0.00           N  
ATOM   1335  H   LEU    84      71.905  51.649  47.797  1.00  0.00           H  
ATOM   1336  CA  LEU    84      71.534  52.120  49.885  1.00  0.00           C  
ATOM   1337  HA  LEU    84      71.021  51.374  50.491  1.00  0.00           H  
ATOM   1338  CB  LEU    84      73.089  51.919  49.960  1.00  0.00           C  
ATOM   1339  HB2 LEU    84      73.352  50.987  49.459  1.00  0.00           H  
ATOM   1340  HB3 LEU    84      73.587  52.706  49.394  1.00  0.00           H  
ATOM   1341  CG  LEU    84      73.701  51.750  51.415  1.00  0.00           C  
ATOM   1342  HG  LEU    84      72.951  51.207  51.989  1.00  0.00           H  
ATOM   1343  CD1 LEU    84      75.098  51.052  51.431  1.00  0.00           C  
ATOM   1344 HD11 LEU    84      75.804  51.661  50.866  1.00  0.00           H  
ATOM   1345 HD12 LEU    84      75.536  51.026  52.429  1.00  0.00           H  
ATOM   1346 HD13 LEU    84      74.902  50.055  51.036  1.00  0.00           H  
ATOM   1347  CD2 LEU    84      73.880  53.034  52.212  1.00  0.00           C  
ATOM   1348 HD21 LEU    84      74.487  52.944  53.114  1.00  0.00           H  
ATOM   1349 HD22 LEU    84      74.341  53.800  51.588  1.00  0.00           H  
ATOM   1350 HD23 LEU    84      72.950  53.380  52.664  1.00  0.00           H  
ATOM   1351  C   LEU    84      71.077  53.551  50.211  1.00  0.00           C  
ATOM   1352  O   LEU    84      71.565  54.523  49.717  1.00  0.00           O  
ATOM   1353  N   LEU    85      70.094  53.568  51.119  1.00  0.00           N  
ATOM   1354  H   LEU    85      69.715  52.675  51.401  1.00  0.00           H  
ATOM   1355  CA  LEU    85      69.479  54.723  51.768  1.00  0.00           C  
ATOM   1356  HA  LEU    85      69.784  55.650  51.283  1.00  0.00           H  
ATOM   1357  CB  LEU    85      67.943  54.759  51.508  1.00  0.00           C  
ATOM   1358  HB2 LEU    85      67.507  53.894  52.007  1.00  0.00           H  
ATOM   1359  HB3 LEU    85      67.536  55.676  51.935  1.00  0.00           H  
ATOM   1360  CG  LEU    85      67.487  54.651  50.059  1.00  0.00           C  
ATOM   1361  HG  LEU    85      67.733  53.669  49.654  1.00  0.00           H  
ATOM   1362  CD1 LEU    85      65.961  54.852  49.994  1.00  0.00           C  
ATOM   1363 HD11 LEU    85      65.535  54.867  48.991  1.00  0.00           H  
ATOM   1364 HD12 LEU    85      65.355  54.077  50.462  1.00  0.00           H  
ATOM   1365 HD13 LEU    85      65.759  55.830  50.431  1.00  0.00           H  
ATOM   1366  CD2 LEU    85      67.955  55.665  49.034  1.00  0.00           C  
ATOM   1367 HD21 LEU    85      67.486  56.645  49.116  1.00  0.00           H  
ATOM   1368 HD22 LEU    85      69.042  55.604  48.981  1.00  0.00           H  
ATOM   1369 HD23 LEU    85      67.693  55.332  48.030  1.00  0.00           H  
ATOM   1370  C   LEU    85      69.957  54.871  53.154  1.00  0.00           C  
ATOM   1371  O   LEU    85      70.552  53.948  53.700  1.00  0.00           O  
ATOM   1372  N   GLY    86      69.722  56.069  53.746  1.00  0.00           N  
ATOM   1373  H   GLY    86      69.061  56.726  53.357  1.00  0.00           H  
ATOM   1374  CA  GLY    86      70.320  56.473  54.980  1.00  0.00           C  
ATOM   1375  HA2 GLY    86      71.358  56.146  55.043  1.00  0.00           H  
ATOM   1376  HA3 GLY    86      70.418  57.555  54.889  1.00  0.00           H  
ATOM   1377  C   GLY    86      69.586  56.029  56.317  1.00  0.00           C  
ATOM   1378  O   GLY    86      68.971  54.933  56.356  1.00  0.00           O  
ATOM   1379  N   PRO    87      69.621  56.769  57.389  1.00  0.00           N  
ATOM   1380  CD  PRO    87      70.414  58.000  57.509  1.00  0.00           C  
ATOM   1381  HD2 PRO    87      70.098  58.582  56.643  1.00  0.00           H  
ATOM   1382  HD3 PRO    87      71.490  57.896  57.654  1.00  0.00           H  
ATOM   1383  CG  PRO    87      69.876  58.779  58.695  1.00  0.00           C  
ATOM   1384  HG2 PRO    87      69.098  59.386  58.233  1.00  0.00           H  
ATOM   1385  HG3 PRO    87      70.769  59.307  59.030  1.00  0.00           H  
ATOM   1386  CB  PRO    87      69.318  57.703  59.618  1.00  0.00           C  
ATOM   1387  HB2 PRO    87      68.545  57.975  60.337  1.00  0.00           H  
ATOM   1388  HB3 PRO    87      70.237  57.373  60.102  1.00  0.00           H  
ATOM   1389  CA  PRO    87      68.800  56.649  58.606  1.00  0.00           C  
ATOM   1390  HA  PRO    87      68.997  55.685  59.074  1.00  0.00           H  
ATOM   1391  C   PRO    87      67.317  56.898  58.480  1.00  0.00           C  
ATOM   1392  O   PRO    87      66.784  57.654  57.699  1.00  0.00           O  
ATOM   1393  N   SER    88      66.596  56.174  59.343  1.00  0.00           N  
ATOM   1394  H   SER    88      67.121  55.600  59.988  1.00  0.00           H  
ATOM   1395  CA  SER    88      65.158  56.361  59.584  1.00  0.00           C  
ATOM   1396  HA  SER    88      64.711  56.411  58.591  1.00  0.00           H  
ATOM   1397  CB  SER    88      64.607  55.119  60.308  1.00  0.00           C  
ATOM   1398  HB2 SER    88      63.582  54.931  59.986  1.00  0.00           H  
ATOM   1399  HB3 SER    88      65.290  54.345  59.961  1.00  0.00           H  
ATOM   1400  OG  SER    88      64.529  55.258  61.683  1.00  0.00           O  
ATOM   1401  HG  SER    88      65.410  55.121  62.039  1.00  0.00           H  
ATOM   1402  C   SER    88      64.884  57.732  60.285  1.00  0.00           C  
ATOM   1403  O   SER    88      65.730  58.309  60.958  1.00  0.00           O  
ATOM   1404  N   LEU    89      63.693  58.323  60.148  1.00  0.00           N  
ATOM   1405  H   LEU    89      63.043  57.952  59.469  1.00  0.00           H  
ATOM   1406  CA  LEU    89      63.388  59.603  60.764  1.00  0.00           C  
ATOM   1407  HA  LEU    89      64.189  60.321  60.586  1.00  0.00           H  
ATOM   1408  CB  LEU    89      62.150  60.263  60.208  1.00  0.00           C  
ATOM   1409  HB2 LEU    89      61.407  59.465  60.173  1.00  0.00           H  
ATOM   1410  HB3 LEU    89      61.869  61.096  60.852  1.00  0.00           H  
ATOM   1411  CG  LEU    89      62.170  60.813  58.731  1.00  0.00           C  
ATOM   1412  HG  LEU    89      62.387  59.997  58.042  1.00  0.00           H  
ATOM   1413  CD1 LEU    89      60.855  61.523  58.468  1.00  0.00           C  
ATOM   1414 HD11 LEU    89      60.825  61.721  57.396  1.00  0.00           H  
ATOM   1415 HD12 LEU    89      59.983  60.902  58.675  1.00  0.00           H  
ATOM   1416 HD13 LEU    89      60.794  62.507  58.933  1.00  0.00           H  
ATOM   1417  CD2 LEU    89      63.261  61.879  58.581  1.00  0.00           C  
ATOM   1418 HD21 LEU    89      63.360  62.111  57.521  1.00  0.00           H  
ATOM   1419 HD22 LEU    89      63.173  62.795  59.166  1.00  0.00           H  
ATOM   1420 HD23 LEU    89      64.220  61.435  58.847  1.00  0.00           H  
ATOM   1421  C   LEU    89      63.167  59.532  62.292  1.00  0.00           C  
ATOM   1422  O   LEU    89      63.194  60.528  63.013  1.00  0.00           O  
ATOM   1423  N   GLU    90      63.049  58.310  62.834  1.00  0.00           N  
ATOM   1424  H   GLU    90      62.758  57.537  62.253  1.00  0.00           H  
ATOM   1425  CA  GLU    90      63.135  58.092  64.308  1.00  0.00           C  
ATOM   1426  HA  GLU    90      62.596  58.885  64.826  1.00  0.00           H  
ATOM   1427  CB  GLU    90      62.546  56.722  64.652  1.00  0.00           C  
ATOM   1428  HB2 GLU    90      61.492  56.761  64.376  1.00  0.00           H  
ATOM   1429  HB3 GLU    90      63.139  55.920  64.213  1.00  0.00           H  
ATOM   1430  CG  GLU    90      62.569  56.446  66.198  1.00  0.00           C  
ATOM   1431  HG2 GLU    90      62.390  55.371  66.210  1.00  0.00           H  
ATOM   1432  HG3 GLU    90      63.467  56.688  66.766  1.00  0.00           H  
ATOM   1433  CD  GLU    90      61.449  57.180  67.009  1.00  0.00           C  
ATOM   1434  OE1 GLU    90      60.530  57.832  66.513  1.00  0.00           O  
ATOM   1435  OE2 GLU    90      61.418  56.939  68.255  1.00  0.00           O  
ATOM   1436  C   GLU    90      64.573  58.088  64.838  1.00  0.00           C  
ATOM   1437  O   GLU    90      64.843  58.528  65.988  1.00  0.00           O  
ATOM   1438  N   ASP    91      65.543  57.688  64.036  1.00  0.00           N  
ATOM   1439  H   ASP    91      65.354  57.315  63.117  1.00  0.00           H  
ATOM   1440  CA  ASP    91      66.931  57.710  64.439  1.00  0.00           C  
ATOM   1441  HA  ASP    91      66.930  57.277  65.440  1.00  0.00           H  
ATOM   1442  CB  ASP    91      67.770  56.779  63.573  1.00  0.00           C  
ATOM   1443  HB2 ASP    91      67.617  56.924  62.503  1.00  0.00           H  
ATOM   1444  HB3 ASP    91      68.792  57.149  63.652  1.00  0.00           H  
ATOM   1445  CG  ASP    91      67.664  55.322  63.851  1.00  0.00           C  
ATOM   1446  OD1 ASP    91      66.900  54.608  63.169  1.00  0.00           O  
ATOM   1447  OD2 ASP    91      68.346  54.844  64.810  1.00  0.00           O  
ATOM   1448  C   ASP    91      67.343  59.159  64.366  1.00  0.00           C  
ATOM   1449  O   ASP    91      68.133  59.697  65.194  1.00  0.00           O  
ATOM   1450  N   LEU    92      66.878  59.940  63.338  1.00  0.00           N  
ATOM   1451  H   LEU    92      66.389  59.469  62.590  1.00  0.00           H  
ATOM   1452  CA  LEU    92      67.080  61.393  63.338  1.00  0.00           C  
ATOM   1453  HA  LEU    92      68.154  61.543  63.452  1.00  0.00           H  
ATOM   1454  CB  LEU    92      66.802  62.119  61.970  1.00  0.00           C  
ATOM   1455  HB2 LEU    92      65.726  62.124  61.798  1.00  0.00           H  
ATOM   1456  HB3 LEU    92      67.073  63.174  62.024  1.00  0.00           H  
ATOM   1457  CG  LEU    92      67.528  61.400  60.820  1.00  0.00           C  
ATOM   1458  HG  LEU    92      67.341  60.329  60.898  1.00  0.00           H  
ATOM   1459  CD1 LEU    92      67.045  61.767  59.396  1.00  0.00           C  
ATOM   1460 HD11 LEU    92      66.455  62.682  59.449  1.00  0.00           H  
ATOM   1461 HD12 LEU    92      67.852  61.880  58.671  1.00  0.00           H  
ATOM   1462 HD13 LEU    92      66.336  61.031  59.018  1.00  0.00           H  
ATOM   1463  CD2 LEU    92      69.023  61.658  60.865  1.00  0.00           C  
ATOM   1464 HD21 LEU    92      69.550  61.267  59.995  1.00  0.00           H  
ATOM   1465 HD22 LEU    92      69.157  62.701  61.151  1.00  0.00           H  
ATOM   1466 HD23 LEU    92      69.444  61.051  61.667  1.00  0.00           H  
ATOM   1467  C   LEU    92      66.351  62.149  64.513  1.00  0.00           C  
ATOM   1468  O   LEU    92      66.955  63.128  65.078  1.00  0.00           O  
ATOM   1469  N   PHE    93      65.201  61.653  64.994  1.00  0.00           N  
ATOM   1470  H   PHE    93      64.803  60.821  64.581  1.00  0.00           H  
ATOM   1471  CA  PHE    93      64.534  62.160  66.141  1.00  0.00           C  
ATOM   1472  HA  PHE    93      64.485  63.229  65.937  1.00  0.00           H  
ATOM   1473  CB  PHE    93      63.201  61.487  66.297  1.00  0.00           C  
ATOM   1474  HB2 PHE    93      62.811  61.243  65.309  1.00  0.00           H  
ATOM   1475  HB3 PHE    93      63.322  60.519  66.784  1.00  0.00           H  
ATOM   1476  CG  PHE    93      62.123  62.283  67.041  1.00  0.00           C  
ATOM   1477  CD1 PHE    93      61.755  63.616  66.619  1.00  0.00           C  
ATOM   1478  HD1 PHE    93      62.353  64.095  65.858  1.00  0.00           H  
ATOM   1479  CE1 PHE    93      60.659  64.275  67.305  1.00  0.00           C  
ATOM   1480  HE1 PHE    93      60.438  65.283  66.986  1.00  0.00           H  
ATOM   1481  CZ  PHE    93      60.011  63.697  68.360  1.00  0.00           C  
ATOM   1482  HZ  PHE    93      59.256  64.203  68.943  1.00  0.00           H  
ATOM   1483  CE2 PHE    93      60.375  62.433  68.776  1.00  0.00           C  
ATOM   1484  HE2 PHE    93      59.980  61.930  69.646  1.00  0.00           H  
ATOM   1485  CD2 PHE    93      61.434  61.691  68.120  1.00  0.00           C  
ATOM   1486  HD2 PHE    93      61.635  60.666  68.394  1.00  0.00           H  
ATOM   1487  C   PHE    93      65.339  61.898  67.420  1.00  0.00           C  
ATOM   1488  O   PHE    93      65.553  62.878  68.124  1.00  0.00           O  
ATOM   1489  N   ASN    94      65.776  60.691  67.730  1.00  0.00           N  
ATOM   1490  H   ASN    94      65.701  60.071  66.937  1.00  0.00           H  
ATOM   1491  CA  ASN    94      66.642  60.359  68.852  1.00  0.00           C  
ATOM   1492  HA  ASN    94      66.056  60.559  69.749  1.00  0.00           H  
ATOM   1493  CB  ASN    94      66.963  58.901  68.674  1.00  0.00           C  
ATOM   1494  HB2 ASN    94      67.331  58.613  67.690  1.00  0.00           H  
ATOM   1495  HB3 ASN    94      67.813  58.704  69.328  1.00  0.00           H  
ATOM   1496  CG  ASN    94      65.843  57.931  69.178  1.00  0.00           C  
ATOM   1497  OD1 ASN    94      65.042  58.277  70.007  1.00  0.00           O  
ATOM   1498  ND2 ASN    94      65.838  56.710  68.715  1.00  0.00           N  
ATOM   1499 HD21 ASN    94      65.002  56.162  68.860  1.00  0.00           H  
ATOM   1500 HD22 ASN    94      66.591  56.428  68.104  1.00  0.00           H  
ATOM   1501  C   ASN    94      67.912  61.221  68.929  1.00  0.00           C  
ATOM   1502  O   ASN    94      68.374  61.562  70.048  1.00  0.00           O  
ATOM   1503  N   PHE    95      68.497  61.635  67.775  1.00  0.00           N  
ATOM   1504  H   PHE    95      68.056  61.435  66.889  1.00  0.00           H  
ATOM   1505  CA  PHE    95      69.751  62.463  67.667  1.00  0.00           C  
ATOM   1506  HA  PHE    95      70.410  62.133  68.469  1.00  0.00           H  
ATOM   1507  CB  PHE    95      70.359  62.158  66.282  1.00  0.00           C  
ATOM   1508  HB2 PHE    95      70.579  61.092  66.221  1.00  0.00           H  
ATOM   1509  HB3 PHE    95      69.558  62.356  65.570  1.00  0.00           H  
ATOM   1510  CG  PHE    95      71.660  62.952  65.969  1.00  0.00           C  
ATOM   1511  CD1 PHE    95      71.609  63.941  64.945  1.00  0.00           C  
ATOM   1512  HD1 PHE    95      70.622  64.237  64.622  1.00  0.00           H  
ATOM   1513  CE1 PHE    95      72.714  64.635  64.490  1.00  0.00           C  
ATOM   1514  HE1 PHE    95      72.548  65.512  63.882  1.00  0.00           H  
ATOM   1515  CZ  PHE    95      73.947  64.429  65.165  1.00  0.00           C  
ATOM   1516  HZ  PHE    95      74.789  65.092  65.033  1.00  0.00           H  
ATOM   1517  CE2 PHE    95      74.051  63.339  66.097  1.00  0.00           C  
ATOM   1518  HE2 PHE    95      75.012  62.939  66.385  1.00  0.00           H  
ATOM   1519  CD2 PHE    95      72.928  62.625  66.506  1.00  0.00           C  
ATOM   1520  HD2 PHE    95      72.938  61.842  67.250  1.00  0.00           H  
ATOM   1521  C   PHE    95      69.446  63.941  67.944  1.00  0.00           C  
ATOM   1522  O   PHE    95      70.248  64.576  68.610  1.00  0.00           O  
ATOM   1523  N   CYS    96      68.295  64.378  67.439  1.00  0.00           N  
ATOM   1524  H   CYS    96      67.780  63.792  66.797  1.00  0.00           H  
ATOM   1525  CA  CYS    96      67.868  65.772  67.723  1.00  0.00           C  
ATOM   1526  HA  CYS    96      68.733  66.421  67.587  1.00  0.00           H  
ATOM   1527  CB  CYS    96      66.963  66.263  66.536  1.00  0.00           C  
ATOM   1528  HB2 CYS    96      66.041  65.702  66.386  1.00  0.00           H  
ATOM   1529  HB3 CYS    96      66.622  67.266  66.791  1.00  0.00           H  
ATOM   1530  SG  CYS    96      67.974  66.241  65.088  1.00  0.00           S  
ATOM   1531  HG  CYS    96      68.115  64.932  64.858  1.00  0.00           H  
ATOM   1532  C   CYS    96      67.143  65.980  69.087  1.00  0.00           C  
ATOM   1533  O   CYS    96      66.175  66.723  69.219  1.00  0.00           O  
ATOM   1534  N   SER    97      67.562  65.287  70.163  1.00  0.00           N  
ATOM   1535  H   SER    97      68.474  64.860  70.099  1.00  0.00           H  
ATOM   1536  CA  SER    97      66.962  65.288  71.442  1.00  0.00           C  
ATOM   1537  HA  SER    97      67.294  64.364  71.917  1.00  0.00           H  
ATOM   1538  CB  SER    97      67.406  66.388  72.411  1.00  0.00           C  
ATOM   1539  HB2 SER    97      68.423  66.740  72.234  1.00  0.00           H  
ATOM   1540  HB3 SER    97      66.794  67.246  72.133  1.00  0.00           H  
ATOM   1541  OG  SER    97      67.019  66.049  73.774  1.00  0.00           O  
ATOM   1542  HG  SER    97      67.446  65.260  74.117  1.00  0.00           H  
ATOM   1543  C   SER    97      65.416  64.981  71.442  1.00  0.00           C  
ATOM   1544  O   SER    97      64.744  65.485  72.280  1.00  0.00           O  
ATOM   1545  N   ARG    98      64.948  64.195  70.498  1.00  0.00           N  
ATOM   1546  H   ARG    98      65.663  63.823  69.889  1.00  0.00           H  
ATOM   1547  CA  ARG    98      63.507  63.714  70.411  1.00  0.00           C  
ATOM   1548  HA  ARG    98      63.349  63.231  69.447  1.00  0.00           H  
ATOM   1549  CB  ARG    98      63.266  62.605  71.483  1.00  0.00           C  
ATOM   1550  HB2 ARG    98      63.521  62.969  72.478  1.00  0.00           H  
ATOM   1551  HB3 ARG    98      62.200  62.431  71.334  1.00  0.00           H  
ATOM   1552  CG  ARG    98      64.092  61.309  71.313  1.00  0.00           C  
ATOM   1553  HG2 ARG    98      63.948  60.870  70.326  1.00  0.00           H  
ATOM   1554  HG3 ARG    98      65.156  61.508  71.440  1.00  0.00           H  
ATOM   1555  CD  ARG    98      63.574  60.262  72.267  1.00  0.00           C  
ATOM   1556  HD2 ARG    98      64.095  59.307  72.197  1.00  0.00           H  
ATOM   1557  HD3 ARG    98      63.873  60.610  73.256  1.00  0.00           H  
ATOM   1558  NE  ARG    98      62.125  60.018  72.192  1.00  0.00           N  
ATOM   1559  HE  ARG    98      61.526  60.461  72.874  1.00  0.00           H  
ATOM   1560  CZ  ARG    98      61.519  59.331  71.277  1.00  0.00           C  
ATOM   1561  NH1 ARG    98      62.147  58.536  70.467  1.00  0.00           N  
ATOM   1562 HH11 ARG    98      63.138  58.398  70.601  1.00  0.00           H  
ATOM   1563 HH12 ARG    98      61.668  58.029  69.735  1.00  0.00           H  
ATOM   1564  NH2 ARG    98      60.217  59.358  71.136  1.00  0.00           N  
ATOM   1565 HH21 ARG    98      59.699  59.934  71.784  1.00  0.00           H  
ATOM   1566 HH22 ARG    98      59.704  58.937  70.374  1.00  0.00           H  
ATOM   1567  C   ARG    98      62.488  64.831  70.298  1.00  0.00           C  
ATOM   1568  O   ARG    98      61.398  64.738  70.866  1.00  0.00           O  
ATOM   1569  N   ARG    99      62.732  65.790  69.402  1.00  0.00           N  
ATOM   1570  H   ARG    99      63.667  65.884  69.033  1.00  0.00           H  
ATOM   1571  CA  ARG    99      61.944  66.914  68.987  1.00  0.00           C  
ATOM   1572  HA  ARG    99      61.033  66.425  68.643  1.00  0.00           H  
ATOM   1573  CB  ARG    99      61.517  67.909  70.083  1.00  0.00           C  
ATOM   1574  HB2 ARG    99      62.271  67.985  70.867  1.00  0.00           H  
ATOM   1575  HB3 ARG    99      61.450  68.887  69.607  1.00  0.00           H  
ATOM   1576  CG  ARG    99      60.157  67.807  70.673  1.00  0.00           C  
ATOM   1577  HG2 ARG    99      59.373  67.972  69.933  1.00  0.00           H  
ATOM   1578  HG3 ARG    99      60.049  66.769  70.990  1.00  0.00           H  
ATOM   1579  CD  ARG    99      59.881  68.743  71.775  1.00  0.00           C  
ATOM   1580  HD2 ARG    99      59.908  69.760  71.384  1.00  0.00           H  
ATOM   1581  HD3 ARG    99      58.864  68.534  72.109  1.00  0.00           H  
ATOM   1582  NE  ARG    99      60.861  68.715  72.776  1.00  0.00           N  
ATOM   1583  HE  ARG    99      61.645  68.084  72.695  1.00  0.00           H  
ATOM   1584  CZ  ARG    99      60.931  69.514  73.792  1.00  0.00           C  
ATOM   1585  NH1 ARG    99      60.028  70.418  73.917  1.00  0.00           N  
ATOM   1586 HH11 ARG    99      59.343  70.412  73.176  1.00  0.00           H  
ATOM   1587 HH12 ARG    99      59.971  71.049  74.704  1.00  0.00           H  
ATOM   1588  NH2 ARG    99      61.791  69.465  74.745  1.00  0.00           N  
ATOM   1589 HH21 ARG    99      62.491  68.736  74.745  1.00  0.00           H  
ATOM   1590 HH22 ARG    99      61.645  70.101  75.515  1.00  0.00           H  
ATOM   1591  C   ARG    99      62.646  67.541  67.824  1.00  0.00           C  
ATOM   1592  O   ARG    99      63.885  67.617  67.741  1.00  0.00           O  
ATOM   1593  N   PHE   100      61.829  68.026  66.845  1.00  0.00           N  
ATOM   1594  H   PHE   100      60.864  67.728  66.865  1.00  0.00           H  
ATOM   1595  CA  PHE   100      62.228  68.764  65.664  1.00  0.00           C  
ATOM   1596  HA  PHE   100      63.314  68.671  65.644  1.00  0.00           H  
ATOM   1597  CB  PHE   100      61.679  68.027  64.456  1.00  0.00           C  
ATOM   1598  HB2 PHE   100      60.599  68.060  64.598  1.00  0.00           H  
ATOM   1599  HB3 PHE   100      61.817  68.652  63.574  1.00  0.00           H  
ATOM   1600  CG  PHE   100      62.263  66.683  64.052  1.00  0.00           C  
ATOM   1601  CD1 PHE   100      63.528  66.189  64.438  1.00  0.00           C  
ATOM   1602  HD1 PHE   100      64.094  66.839  65.088  1.00  0.00           H  
ATOM   1603  CE1 PHE   100      64.024  64.994  63.929  1.00  0.00           C  
ATOM   1604  HE1 PHE   100      64.987  64.630  64.255  1.00  0.00           H  
ATOM   1605  CZ  PHE   100      63.214  64.257  63.032  1.00  0.00           C  
ATOM   1606  HZ  PHE   100      63.698  63.389  62.610  1.00  0.00           H  
ATOM   1607  CE2 PHE   100      61.959  64.756  62.578  1.00  0.00           C  
ATOM   1608  HE2 PHE   100      61.399  64.209  61.834  1.00  0.00           H  
ATOM   1609  CD2 PHE   100      61.504  65.928  63.162  1.00  0.00           C  
ATOM   1610  HD2 PHE   100      60.665  66.488  62.777  1.00  0.00           H  
ATOM   1611  C   PHE   100      61.914  70.241  65.802  1.00  0.00           C  
ATOM   1612  O   PHE   100      60.857  70.549  66.380  1.00  0.00           O  
ATOM   1613  N   THR   101      62.654  71.177  65.238  1.00  0.00           N  
ATOM   1614  H   THR   101      63.603  70.921  65.007  1.00  0.00           H  
ATOM   1615  CA  THR   101      62.195  72.566  64.972  1.00  0.00           C  
ATOM   1616  HA  THR   101      61.804  72.887  65.937  1.00  0.00           H  
ATOM   1617  CB  THR   101      63.388  73.534  64.570  1.00  0.00           C  
ATOM   1618  HB  THR   101      62.983  74.542  64.487  1.00  0.00           H  
ATOM   1619  CG2 THR   101      64.617  73.559  65.379  1.00  0.00           C  
ATOM   1620 HG21 THR   101      64.482  73.903  66.404  1.00  0.00           H  
ATOM   1621 HG22 THR   101      65.033  72.554  65.449  1.00  0.00           H  
ATOM   1622 HG23 THR   101      65.400  74.210  64.991  1.00  0.00           H  
ATOM   1623  OG1 THR   101      63.822  73.228  63.237  1.00  0.00           O  
ATOM   1624  HG1 THR   101      64.563  72.626  63.337  1.00  0.00           H  
ATOM   1625  C   THR   101      61.054  72.732  64.002  1.00  0.00           C  
ATOM   1626  O   THR   101      60.926  71.914  63.108  1.00  0.00           O  
ATOM   1627  N   MET   102      60.203  73.742  64.163  1.00  0.00           N  
ATOM   1628  H   MET   102      60.300  74.354  64.961  1.00  0.00           H  
ATOM   1629  CA  MET   102      59.130  74.132  63.222  1.00  0.00           C  
ATOM   1630  HA  MET   102      58.288  73.442  63.280  1.00  0.00           H  
ATOM   1631  CB  MET   102      58.543  75.432  63.674  1.00  0.00           C  
ATOM   1632  HB2 MET   102      58.414  75.389  64.755  1.00  0.00           H  
ATOM   1633  HB3 MET   102      59.158  76.268  63.341  1.00  0.00           H  
ATOM   1634  CG  MET   102      57.105  75.518  63.016  1.00  0.00           C  
ATOM   1635  HG2 MET   102      56.685  76.510  63.184  1.00  0.00           H  
ATOM   1636  HG3 MET   102      57.456  75.510  61.984  1.00  0.00           H  
ATOM   1637  SD  MET   102      55.753  74.284  63.539  1.00  0.00           S  
ATOM   1638  CE  MET   102      55.682  74.675  65.381  1.00  0.00           C  
ATOM   1639  HE1 MET   102      56.676  74.967  65.719  1.00  0.00           H  
ATOM   1640  HE2 MET   102      55.003  75.461  65.712  1.00  0.00           H  
ATOM   1641  HE3 MET   102      55.578  73.721  65.898  1.00  0.00           H  
ATOM   1642  C   MET   102      59.631  74.152  61.792  1.00  0.00           C  
ATOM   1643  O   MET   102      59.006  73.537  60.936  1.00  0.00           O  
ATOM   1644  N   LYS   103      60.804  74.693  61.508  1.00  0.00           N  
ATOM   1645  H   LYS   103      61.207  75.266  62.235  1.00  0.00           H  
ATOM   1646  CA  LYS   103      61.505  74.553  60.210  1.00  0.00           C  
ATOM   1647  HA  LYS   103      60.888  75.067  59.472  1.00  0.00           H  
ATOM   1648  CB  LYS   103      62.882  75.253  60.296  1.00  0.00           C  
ATOM   1649  HB2 LYS   103      62.755  76.247  60.726  1.00  0.00           H  
ATOM   1650  HB3 LYS   103      63.490  74.705  61.015  1.00  0.00           H  
ATOM   1651  CG  LYS   103      63.604  75.280  58.925  1.00  0.00           C  
ATOM   1652  HG2 LYS   103      64.085  74.317  58.755  1.00  0.00           H  
ATOM   1653  HG3 LYS   103      62.772  75.501  58.257  1.00  0.00           H  
ATOM   1654  CD  LYS   103      64.720  76.306  58.750  1.00  0.00           C  
ATOM   1655  HD2 LYS   103      64.425  77.349  58.867  1.00  0.00           H  
ATOM   1656  HD3 LYS   103      65.523  76.045  59.439  1.00  0.00           H  
ATOM   1657  CE  LYS   103      65.260  76.193  57.359  1.00  0.00           C  
ATOM   1658  HE2 LYS   103      65.551  75.157  57.184  1.00  0.00           H  
ATOM   1659  HE3 LYS   103      64.441  76.543  56.731  1.00  0.00           H  
ATOM   1660  NZ  LYS   103      66.433  77.006  57.210  1.00  0.00           N  
ATOM   1661  HZ1 LYS   103      66.070  77.948  57.157  1.00  0.00           H  
ATOM   1662  HZ2 LYS   103      67.008  77.089  58.035  1.00  0.00           H  
ATOM   1663  HZ3 LYS   103      66.930  76.788  56.358  1.00  0.00           H  
ATOM   1664  C   LYS   103      61.693  73.174  59.629  1.00  0.00           C  
ATOM   1665  O   LYS   103      61.412  73.004  58.499  1.00  0.00           O  
ATOM   1666  N   THR   104      62.241  72.268  60.447  1.00  0.00           N  
ATOM   1667  H   THR   104      62.356  72.525  61.417  1.00  0.00           H  
ATOM   1668  CA  THR   104      62.435  70.841  60.014  1.00  0.00           C  
ATOM   1669  HA  THR   104      62.957  70.817  59.057  1.00  0.00           H  
ATOM   1670  CB  THR   104      63.352  70.071  61.032  1.00  0.00           C  
ATOM   1671  HB  THR   104      62.992  70.382  62.013  1.00  0.00           H  
ATOM   1672  CG2 THR   104      63.550  68.545  60.914  1.00  0.00           C  
ATOM   1673 HG21 THR   104      63.929  68.286  59.925  1.00  0.00           H  
ATOM   1674 HG22 THR   104      64.262  68.169  61.649  1.00  0.00           H  
ATOM   1675 HG23 THR   104      62.563  68.142  61.141  1.00  0.00           H  
ATOM   1676  OG1 THR   104      64.682  70.554  60.819  1.00  0.00           O  
ATOM   1677  HG1 THR   104      64.926  71.177  61.508  1.00  0.00           H  
ATOM   1678  C   THR   104      61.154  70.153  59.817  1.00  0.00           C  
ATOM   1679  O   THR   104      60.968  69.519  58.811  1.00  0.00           O  
ATOM   1680  N   VAL   105      60.213  70.435  60.678  1.00  0.00           N  
ATOM   1681  H   VAL   105      60.310  71.187  61.345  1.00  0.00           H  
ATOM   1682  CA  VAL   105      58.904  69.796  60.660  1.00  0.00           C  
ATOM   1683  HA  VAL   105      59.023  68.712  60.656  1.00  0.00           H  
ATOM   1684  CB  VAL   105      57.959  70.159  61.872  1.00  0.00           C  
ATOM   1685  HB  VAL   105      57.995  71.247  61.925  1.00  0.00           H  
ATOM   1686  CG1 VAL   105      56.534  69.692  61.712  1.00  0.00           C  
ATOM   1687 HG11 VAL   105      56.022  69.686  62.674  1.00  0.00           H  
ATOM   1688 HG12 VAL   105      56.028  70.412  61.068  1.00  0.00           H  
ATOM   1689 HG13 VAL   105      56.561  68.690  61.284  1.00  0.00           H  
ATOM   1690  CG2 VAL   105      58.480  69.723  63.240  1.00  0.00           C  
ATOM   1691 HG21 VAL   105      58.230  68.674  63.401  1.00  0.00           H  
ATOM   1692 HG22 VAL   105      59.545  69.641  63.454  1.00  0.00           H  
ATOM   1693 HG23 VAL   105      58.019  70.290  64.048  1.00  0.00           H  
ATOM   1694  C   VAL   105      58.239  70.085  59.290  1.00  0.00           C  
ATOM   1695  O   VAL   105      57.754  69.187  58.573  1.00  0.00           O  
ATOM   1696  N   LEU   106      58.114  71.368  59.051  1.00  0.00           N  
ATOM   1697  H   LEU   106      58.521  71.999  59.726  1.00  0.00           H  
ATOM   1698  CA  LEU   106      57.430  71.904  57.874  1.00  0.00           C  
ATOM   1699  HA  LEU   106      56.445  71.477  57.683  1.00  0.00           H  
ATOM   1700  CB  LEU   106      57.318  73.449  57.958  1.00  0.00           C  
ATOM   1701  HB2 LEU   106      58.351  73.704  58.195  1.00  0.00           H  
ATOM   1702  HB3 LEU   106      57.034  73.826  56.975  1.00  0.00           H  
ATOM   1703  CG  LEU   106      56.406  73.898  59.120  1.00  0.00           C  
ATOM   1704  HG  LEU   106      56.620  73.330  60.025  1.00  0.00           H  
ATOM   1705  CD1 LEU   106      56.478  75.364  59.506  1.00  0.00           C  
ATOM   1706 HD11 LEU   106      55.867  75.630  60.369  1.00  0.00           H  
ATOM   1707 HD12 LEU   106      57.489  75.554  59.867  1.00  0.00           H  
ATOM   1708 HD13 LEU   106      56.139  75.946  58.649  1.00  0.00           H  
ATOM   1709  CD2 LEU   106      54.869  73.728  58.720  1.00  0.00           C  
ATOM   1710 HD21 LEU   106      54.446  74.355  57.935  1.00  0.00           H  
ATOM   1711 HD22 LEU   106      54.710  72.694  58.414  1.00  0.00           H  
ATOM   1712 HD23 LEU   106      54.276  73.783  59.633  1.00  0.00           H  
ATOM   1713  C   LEU   106      58.152  71.662  56.521  1.00  0.00           C  
ATOM   1714  O   LEU   106      57.449  71.315  55.536  1.00  0.00           O  
ATOM   1715  N   MET   107      59.528  71.600  56.531  1.00  0.00           N  
ATOM   1716  H   MET   107      60.010  72.028  57.308  1.00  0.00           H  
ATOM   1717  CA  MET   107      60.340  71.329  55.381  1.00  0.00           C  
ATOM   1718  HA  MET   107      60.013  71.893  54.507  1.00  0.00           H  
ATOM   1719  CB  MET   107      61.748  71.644  55.847  1.00  0.00           C  
ATOM   1720  HB2 MET   107      61.879  72.655  56.234  1.00  0.00           H  
ATOM   1721  HB3 MET   107      61.950  70.968  56.677  1.00  0.00           H  
ATOM   1722  CG  MET   107      62.903  71.450  54.900  1.00  0.00           C  
ATOM   1723  HG2 MET   107      63.001  70.379  54.723  1.00  0.00           H  
ATOM   1724  HG3 MET   107      62.645  71.842  53.916  1.00  0.00           H  
ATOM   1725  SD  MET   107      64.396  72.329  55.280  1.00  0.00           S  
ATOM   1726  CE  MET   107      64.579  71.779  57.020  1.00  0.00           C  
ATOM   1727  HE1 MET   107      65.634  71.845  57.289  1.00  0.00           H  
ATOM   1728  HE2 MET   107      64.117  72.508  57.686  1.00  0.00           H  
ATOM   1729  HE3 MET   107      64.317  70.729  57.151  1.00  0.00           H  
ATOM   1730  C   MET   107      60.215  69.844  54.896  1.00  0.00           C  
ATOM   1731  O   MET   107      60.166  69.511  53.694  1.00  0.00           O  
ATOM   1732  N   LEU   108      60.093  69.049  55.907  1.00  0.00           N  
ATOM   1733  H   LEU   108      60.184  69.388  56.854  1.00  0.00           H  
ATOM   1734  CA  LEU   108      59.795  67.635  55.753  1.00  0.00           C  
ATOM   1735  HA  LEU   108      60.407  67.211  54.957  1.00  0.00           H  
ATOM   1736  CB  LEU   108      60.299  66.746  56.845  1.00  0.00           C  
ATOM   1737  HB2 LEU   108      59.941  67.066  57.824  1.00  0.00           H  
ATOM   1738  HB3 LEU   108      59.904  65.738  56.721  1.00  0.00           H  
ATOM   1739  CG  LEU   108      61.877  66.603  57.024  1.00  0.00           C  
ATOM   1740  HG  LEU   108      62.409  67.540  56.862  1.00  0.00           H  
ATOM   1741  CD1 LEU   108      62.107  66.014  58.421  1.00  0.00           C  
ATOM   1742 HD11 LEU   108      61.797  66.772  59.140  1.00  0.00           H  
ATOM   1743 HD12 LEU   108      61.587  65.077  58.621  1.00  0.00           H  
ATOM   1744 HD13 LEU   108      63.186  65.955  58.566  1.00  0.00           H  
ATOM   1745  CD2 LEU   108      62.400  65.596  56.025  1.00  0.00           C  
ATOM   1746 HD21 LEU   108      61.755  64.717  56.045  1.00  0.00           H  
ATOM   1747 HD22 LEU   108      62.346  65.966  55.001  1.00  0.00           H  
ATOM   1748 HD23 LEU   108      63.448  65.335  56.166  1.00  0.00           H  
ATOM   1749  C   LEU   108      58.291  67.408  55.371  1.00  0.00           C  
ATOM   1750  O   LEU   108      57.996  66.486  54.617  1.00  0.00           O  
ATOM   1751  N   ALA   109      57.279  68.135  55.897  1.00  0.00           N  
ATOM   1752  H   ALA   109      57.515  68.729  56.679  1.00  0.00           H  
ATOM   1753  CA  ALA   109      55.813  67.956  55.553  1.00  0.00           C  
ATOM   1754  HA  ALA   109      55.411  66.978  55.819  1.00  0.00           H  
ATOM   1755  CB  ALA   109      55.002  69.079  56.279  1.00  0.00           C  
ATOM   1756  HB1 ALA   109      55.534  70.003  56.054  1.00  0.00           H  
ATOM   1757  HB2 ALA   109      53.987  69.108  55.883  1.00  0.00           H  
ATOM   1758  HB3 ALA   109      55.087  68.969  57.360  1.00  0.00           H  
ATOM   1759  C   ALA   109      55.622  68.213  54.055  1.00  0.00           C  
ATOM   1760  O   ALA   109      54.915  67.441  53.330  1.00  0.00           O  
ATOM   1761  N   ASP   110      56.402  69.189  53.509  1.00  0.00           N  
ATOM   1762  H   ASP   110      56.876  69.871  54.085  1.00  0.00           H  
ATOM   1763  CA  ASP   110      56.405  69.383  52.058  1.00  0.00           C  
ATOM   1764  HA  ASP   110      55.361  69.615  51.853  1.00  0.00           H  
ATOM   1765  CB  ASP   110      57.411  70.552  51.752  1.00  0.00           C  
ATOM   1766  HB2 ASP   110      57.461  71.360  52.482  1.00  0.00           H  
ATOM   1767  HB3 ASP   110      58.391  70.075  51.771  1.00  0.00           H  
ATOM   1768  CG  ASP   110      57.074  71.105  50.371  1.00  0.00           C  
ATOM   1769  OD1 ASP   110      57.941  71.265  49.502  1.00  0.00           O  
ATOM   1770  OD2 ASP   110      55.958  71.491  50.114  1.00  0.00           O  
ATOM   1771  C   ASP   110      56.779  68.088  51.320  1.00  0.00           C  
ATOM   1772  O   ASP   110      56.118  67.636  50.419  1.00  0.00           O  
ATOM   1773  N   GLN   111      57.883  67.468  51.816  1.00  0.00           N  
ATOM   1774  H   GLN   111      58.166  67.747  52.744  1.00  0.00           H  
ATOM   1775  CA  GLN   111      58.438  66.228  51.246  1.00  0.00           C  
ATOM   1776  HA  GLN   111      58.442  66.267  50.157  1.00  0.00           H  
ATOM   1777  CB  GLN   111      59.910  66.089  51.702  1.00  0.00           C  
ATOM   1778  HB2 GLN   111      59.901  66.074  52.792  1.00  0.00           H  
ATOM   1779  HB3 GLN   111      60.217  65.131  51.282  1.00  0.00           H  
ATOM   1780  CG  GLN   111      60.908  67.071  51.104  1.00  0.00           C  
ATOM   1781  HG2 GLN   111      60.473  67.298  50.131  1.00  0.00           H  
ATOM   1782  HG3 GLN   111      61.015  67.983  51.692  1.00  0.00           H  
ATOM   1783  CD  GLN   111      62.336  66.566  50.803  1.00  0.00           C  
ATOM   1784  OE1 GLN   111      62.421  65.484  50.249  1.00  0.00           O  
ATOM   1785  NE2 GLN   111      63.346  67.225  51.096  1.00  0.00           N  
ATOM   1786 HE21 GLN   111      64.236  66.768  50.961  1.00  0.00           H  
ATOM   1787 HE22 GLN   111      63.167  68.122  51.524  1.00  0.00           H  
ATOM   1788  C   GLN   111      57.472  65.020  51.479  1.00  0.00           C  
ATOM   1789  O   GLN   111      57.235  64.286  50.542  1.00  0.00           O  
ATOM   1790  N   MET   112      56.920  64.827  52.683  1.00  0.00           N  
ATOM   1791  H   MET   112      57.065  65.464  53.453  1.00  0.00           H  
ATOM   1792  CA  MET   112      56.101  63.691  53.112  1.00  0.00           C  
ATOM   1793  HA  MET   112      56.595  62.743  52.899  1.00  0.00           H  
ATOM   1794  CB  MET   112      55.826  63.630  54.649  1.00  0.00           C  
ATOM   1795  HB2 MET   112      55.370  64.545  55.025  1.00  0.00           H  
ATOM   1796  HB3 MET   112      55.020  62.943  54.904  1.00  0.00           H  
ATOM   1797  CG  MET   112      57.095  63.241  55.415  1.00  0.00           C  
ATOM   1798  HG2 MET   112      57.327  62.179  55.337  1.00  0.00           H  
ATOM   1799  HG3 MET   112      57.827  63.801  54.832  1.00  0.00           H  
ATOM   1800  SD  MET   112      56.992  63.722  57.169  1.00  0.00           S  
ATOM   1801  CE  MET   112      56.581  62.150  57.892  1.00  0.00           C  
ATOM   1802  HE1 MET   112      57.504  61.779  58.338  1.00  0.00           H  
ATOM   1803  HE2 MET   112      55.852  62.325  58.683  1.00  0.00           H  
ATOM   1804  HE3 MET   112      56.240  61.459  57.121  1.00  0.00           H  
ATOM   1805  C   MET   112      54.785  63.782  52.345  1.00  0.00           C  
ATOM   1806  O   MET   112      54.397  62.747  51.842  1.00  0.00           O  
ATOM   1807  N   ILE   113      54.172  64.918  52.146  1.00  0.00           N  
ATOM   1808  H   ILE   113      54.461  65.783  52.578  1.00  0.00           H  
ATOM   1809  CA  ILE   113      52.969  65.036  51.345  1.00  0.00           C  
ATOM   1810  HA  ILE   113      52.191  64.307  51.572  1.00  0.00           H  
ATOM   1811  CB  ILE   113      52.244  66.443  51.438  1.00  0.00           C  
ATOM   1812  HB  ILE   113      52.997  67.229  51.385  1.00  0.00           H  
ATOM   1813  CG2 ILE   113      51.117  66.645  50.389  1.00  0.00           C  
ATOM   1814 HG21 ILE   113      50.589  67.593  50.494  1.00  0.00           H  
ATOM   1815 HG22 ILE   113      51.580  66.733  49.406  1.00  0.00           H  
ATOM   1816 HG23 ILE   113      50.503  65.745  50.415  1.00  0.00           H  
ATOM   1817  CG1 ILE   113      51.746  66.668  52.892  1.00  0.00           C  
ATOM   1818 HG12 ILE   113      50.850  66.078  53.086  1.00  0.00           H  
ATOM   1819 HG13 ILE   113      52.586  66.421  53.542  1.00  0.00           H  
ATOM   1820  CD1 ILE   113      51.297  68.063  53.314  1.00  0.00           C  
ATOM   1821 HD11 ILE   113      51.318  68.082  54.404  1.00  0.00           H  
ATOM   1822 HD12 ILE   113      52.019  68.807  52.979  1.00  0.00           H  
ATOM   1823 HD13 ILE   113      50.298  68.294  52.947  1.00  0.00           H  
ATOM   1824  C   ILE   113      53.385  64.762  49.911  1.00  0.00           C  
ATOM   1825  O   ILE   113      52.644  64.095  49.202  1.00  0.00           O  
ATOM   1826  N   SER   114      54.597  65.161  49.473  1.00  0.00           N  
ATOM   1827  H   SER   114      55.198  65.639  50.129  1.00  0.00           H  
ATOM   1828  CA  SER   114      55.127  64.796  48.146  1.00  0.00           C  
ATOM   1829  HA  SER   114      54.324  65.146  47.498  1.00  0.00           H  
ATOM   1830  CB  SER   114      56.472  65.412  47.680  1.00  0.00           C  
ATOM   1831  HB2 SER   114      57.199  64.963  48.356  1.00  0.00           H  
ATOM   1832  HB3 SER   114      56.798  64.969  46.740  1.00  0.00           H  
ATOM   1833  OG  SER   114      56.487  66.872  47.663  1.00  0.00           O  
ATOM   1834  HG  SER   114      56.310  67.109  48.576  1.00  0.00           H  
ATOM   1835  C   SER   114      55.123  63.306  47.902  1.00  0.00           C  
ATOM   1836  O   SER   114      54.463  62.877  46.942  1.00  0.00           O  
ATOM   1837  N   ARG   115      55.842  62.418  48.697  1.00  0.00           N  
ATOM   1838  H   ARG   115      56.325  62.840  49.477  1.00  0.00           H  
ATOM   1839  CA  ARG   115      55.789  60.986  48.454  1.00  0.00           C  
ATOM   1840  HA  ARG   115      56.193  60.787  47.461  1.00  0.00           H  
ATOM   1841  CB  ARG   115      56.674  60.249  49.522  1.00  0.00           C  
ATOM   1842  HB2 ARG   115      56.236  60.423  50.506  1.00  0.00           H  
ATOM   1843  HB3 ARG   115      56.692  59.181  49.309  1.00  0.00           H  
ATOM   1844  CG  ARG   115      58.095  60.684  49.686  1.00  0.00           C  
ATOM   1845  HG2 ARG   115      58.160  61.745  49.931  1.00  0.00           H  
ATOM   1846  HG3 ARG   115      58.452  60.042  50.492  1.00  0.00           H  
ATOM   1847  CD  ARG   115      59.048  60.395  48.479  1.00  0.00           C  
ATOM   1848  HD2 ARG   115      60.039  60.527  48.912  1.00  0.00           H  
ATOM   1849  HD3 ARG   115      58.928  59.371  48.122  1.00  0.00           H  
ATOM   1850  NE  ARG   115      58.848  61.330  47.347  1.00  0.00           N  
ATOM   1851  HE  ARG   115      58.113  61.057  46.711  1.00  0.00           H  
ATOM   1852  CZ  ARG   115      59.625  62.414  47.100  1.00  0.00           C  
ATOM   1853  NH1 ARG   115      60.676  62.765  47.806  1.00  0.00           N  
ATOM   1854 HH11 ARG   115      61.032  62.092  48.470  1.00  0.00           H  
ATOM   1855 HH12 ARG   115      61.165  63.596  47.507  1.00  0.00           H  
ATOM   1856  NH2 ARG   115      59.235  63.106  46.129  1.00  0.00           N  
ATOM   1857 HH21 ARG   115      58.460  62.865  45.528  1.00  0.00           H  
ATOM   1858 HH22 ARG   115      59.687  64.008  46.072  1.00  0.00           H  
ATOM   1859  C   ARG   115      54.343  60.398  48.457  1.00  0.00           C  
ATOM   1860  O   ARG   115      53.958  59.643  47.556  1.00  0.00           O  
ATOM   1861  N   ILE   116      53.605  60.636  49.533  1.00  0.00           N  
ATOM   1862  H   ILE   116      53.924  61.351  50.171  1.00  0.00           H  
ATOM   1863  CA  ILE   116      52.209  60.196  49.780  1.00  0.00           C  
ATOM   1864  HA  ILE   116      52.163  59.111  49.688  1.00  0.00           H  
ATOM   1865  CB  ILE   116      51.688  60.692  51.147  1.00  0.00           C  
ATOM   1866  HB  ILE   116      52.128  61.663  51.373  1.00  0.00           H  
ATOM   1867  CG2 ILE   116      50.158  60.835  51.212  1.00  0.00           C  
ATOM   1868 HG21 ILE   116      49.797  61.020  52.224  1.00  0.00           H  
ATOM   1869 HG22 ILE   116      49.905  61.730  50.645  1.00  0.00           H  
ATOM   1870 HG23 ILE   116      49.733  59.911  50.818  1.00  0.00           H  
ATOM   1871  CG1 ILE   116      52.190  59.721  52.271  1.00  0.00           C  
ATOM   1872 HG12 ILE   116      51.534  58.853  52.210  1.00  0.00           H  
ATOM   1873 HG13 ILE   116      53.167  59.314  52.009  1.00  0.00           H  
ATOM   1874  CD1 ILE   116      52.313  60.238  53.671  1.00  0.00           C  
ATOM   1875 HD11 ILE   116      53.232  60.804  53.820  1.00  0.00           H  
ATOM   1876 HD12 ILE   116      51.499  60.923  53.905  1.00  0.00           H  
ATOM   1877 HD13 ILE   116      52.268  59.320  54.258  1.00  0.00           H  
ATOM   1878  C   ILE   116      51.241  60.628  48.653  1.00  0.00           C  
ATOM   1879  O   ILE   116      50.488  59.741  48.206  1.00  0.00           O  
ATOM   1880  N   GLU   117      51.319  61.819  48.032  1.00  0.00           N  
ATOM   1881  H   GLU   117      52.038  62.436  48.382  1.00  0.00           H  
ATOM   1882  CA  GLU   117      50.543  62.132  46.821  1.00  0.00           C  
ATOM   1883  HA  GLU   117      49.480  61.923  46.938  1.00  0.00           H  
ATOM   1884  CB  GLU   117      50.741  63.524  46.309  1.00  0.00           C  
ATOM   1885  HB2 GLU   117      50.450  64.214  47.101  1.00  0.00           H  
ATOM   1886  HB3 GLU   117      51.812  63.677  46.170  1.00  0.00           H  
ATOM   1887  CG  GLU   117      49.949  63.994  45.059  1.00  0.00           C  
ATOM   1888  HG2 GLU   117      48.959  63.551  45.167  1.00  0.00           H  
ATOM   1889  HG3 GLU   117      49.818  65.072  45.156  1.00  0.00           H  
ATOM   1890  CD  GLU   117      50.584  63.885  43.709  1.00  0.00           C  
ATOM   1891  OE1 GLU   117      49.816  63.685  42.733  1.00  0.00           O  
ATOM   1892  OE2 GLU   117      51.800  64.054  43.593  1.00  0.00           O  
ATOM   1893  C   GLU   117      50.997  61.192  45.670  1.00  0.00           C  
ATOM   1894  O   GLU   117      50.111  60.753  44.898  1.00  0.00           O  
ATOM   1895  N   TYR   118      52.288  60.923  45.488  1.00  0.00           N  
ATOM   1896  H   TYR   118      52.901  61.464  46.082  1.00  0.00           H  
ATOM   1897  CA  TYR   118      52.726  60.148  44.379  1.00  0.00           C  
ATOM   1898  HA  TYR   118      52.382  60.462  43.393  1.00  0.00           H  
ATOM   1899  CB  TYR   118      54.175  60.425  44.199  1.00  0.00           C  
ATOM   1900  HB2 TYR   118      54.299  61.454  43.862  1.00  0.00           H  
ATOM   1901  HB3 TYR   118      54.701  60.340  45.149  1.00  0.00           H  
ATOM   1902  CG  TYR   118      54.918  59.520  43.189  1.00  0.00           C  
ATOM   1903  CD1 TYR   118      55.532  58.271  43.650  1.00  0.00           C  
ATOM   1904  HD1 TYR   118      55.414  57.943  44.673  1.00  0.00           H  
ATOM   1905  CE1 TYR   118      56.175  57.394  42.715  1.00  0.00           C  
ATOM   1906  HE1 TYR   118      56.782  56.547  42.999  1.00  0.00           H  
ATOM   1907  CZ  TYR   118      56.052  57.695  41.334  1.00  0.00           C  
ATOM   1908  OH  TYR   118      56.506  56.816  40.384  1.00  0.00           O  
ATOM   1909  HH  TYR   118      56.878  56.077  40.871  1.00  0.00           H  
ATOM   1910  CE2 TYR   118      55.449  58.910  40.888  1.00  0.00           C  
ATOM   1911  HE2 TYR   118      55.507  59.069  39.822  1.00  0.00           H  
ATOM   1912  CD2 TYR   118      54.915  59.856  41.801  1.00  0.00           C  
ATOM   1913  HD2 TYR   118      54.541  60.762  41.349  1.00  0.00           H  
ATOM   1914  C   TYR   118      52.341  58.656  44.564  1.00  0.00           C  
ATOM   1915  O   TYR   118      51.997  58.047  43.534  1.00  0.00           O  
ATOM   1916  N   VAL   119      52.315  58.168  45.834  1.00  0.00           N  
ATOM   1917  H   VAL   119      52.501  58.737  46.647  1.00  0.00           H  
ATOM   1918  CA  VAL   119      51.805  56.857  46.117  1.00  0.00           C  
ATOM   1919  HA  VAL   119      52.431  56.118  45.616  1.00  0.00           H  
ATOM   1920  CB  VAL   119      52.041  56.426  47.538  1.00  0.00           C  
ATOM   1921  HB  VAL   119      51.500  57.104  48.198  1.00  0.00           H  
ATOM   1922  CG1 VAL   119      51.401  55.060  47.819  1.00  0.00           C  
ATOM   1923 HG11 VAL   119      50.324  55.203  47.731  1.00  0.00           H  
ATOM   1924 HG12 VAL   119      51.814  54.238  47.234  1.00  0.00           H  
ATOM   1925 HG13 VAL   119      51.540  54.748  48.854  1.00  0.00           H  
ATOM   1926  CG2 VAL   119      53.536  56.233  47.949  1.00  0.00           C  
ATOM   1927 HG21 VAL   119      53.454  56.264  49.035  1.00  0.00           H  
ATOM   1928 HG22 VAL   119      54.075  55.392  47.512  1.00  0.00           H  
ATOM   1929 HG23 VAL   119      54.033  57.108  47.530  1.00  0.00           H  
ATOM   1930  C   VAL   119      50.340  56.724  45.696  1.00  0.00           C  
ATOM   1931  O   VAL   119      49.882  55.793  45.029  1.00  0.00           O  
ATOM   1932  N   HIE   120      49.573  57.757  46.097  1.00  0.00           N  
ATOM   1933  H   HIE   120      49.929  58.559  46.598  1.00  0.00           H  
ATOM   1934  CA  HIE   120      48.141  57.777  45.726  1.00  0.00           C  
ATOM   1935  HA  HIE   120      47.800  56.777  45.995  1.00  0.00           H  
ATOM   1936  CB  HIE   120      47.462  58.849  46.647  1.00  0.00           C  
ATOM   1937  HB2 HIE   120      48.000  59.785  46.497  1.00  0.00           H  
ATOM   1938  HB3 HIE   120      46.396  58.909  46.429  1.00  0.00           H  
ATOM   1939  CG  HIE   120      47.554  58.546  48.096  1.00  0.00           C  
ATOM   1940  ND1 HIE   120      46.837  59.291  49.051  1.00  0.00           N  
ATOM   1941  CE1 HIE   120      47.043  58.729  50.249  1.00  0.00           C  
ATOM   1942  HE1 HIE   120      46.643  58.990  51.218  1.00  0.00           H  
ATOM   1943  NE2 HIE   120      47.925  57.695  50.104  1.00  0.00           N  
ATOM   1944  HE2 HIE   120      48.179  57.018  50.808  1.00  0.00           H  
ATOM   1945  CD2 HIE   120      48.239  57.544  48.775  1.00  0.00           C  
ATOM   1946  HD2 HIE   120      48.733  56.657  48.407  1.00  0.00           H  
ATOM   1947  C   HIE   120      47.877  58.101  44.250  1.00  0.00           C  
ATOM   1948  O   HIE   120      46.866  57.771  43.639  1.00  0.00           O  
ATOM   1949  N   THR   121      48.894  58.696  43.533  1.00  0.00           N  
ATOM   1950  H   THR   121      49.665  59.100  44.044  1.00  0.00           H  
ATOM   1951  CA  THR   121      48.858  58.865  42.066  1.00  0.00           C  
ATOM   1952  HA  THR   121      47.850  59.077  41.709  1.00  0.00           H  
ATOM   1953  CB  THR   121      49.730  60.083  41.796  1.00  0.00           C  
ATOM   1954  HB  THR   121      50.536  60.202  42.519  1.00  0.00           H  
ATOM   1955  CG2 THR   121      50.296  60.197  40.385  1.00  0.00           C  
ATOM   1956 HG21 THR   121      51.020  59.405  40.191  1.00  0.00           H  
ATOM   1957 HG22 THR   121      49.475  60.020  39.690  1.00  0.00           H  
ATOM   1958 HG23 THR   121      50.828  61.129  40.190  1.00  0.00           H  
ATOM   1959  OG1 THR   121      48.930  61.261  41.942  1.00  0.00           O  
ATOM   1960  HG1 THR   121      49.377  61.999  42.363  1.00  0.00           H  
ATOM   1961  C   THR   121      49.167  57.525  41.347  1.00  0.00           C  
ATOM   1962  O   THR   121      48.608  57.326  40.280  1.00  0.00           O  
ATOM   1963  N   LYS   122      49.941  56.627  42.017  1.00  0.00           N  
ATOM   1964  H   LYS   122      50.315  56.886  42.920  1.00  0.00           H  
ATOM   1965  CA  LYS   122      50.102  55.279  41.516  1.00  0.00           C  
ATOM   1966  HA  LYS   122      50.150  55.262  40.427  1.00  0.00           H  
ATOM   1967  CB  LYS   122      51.512  54.813  41.912  1.00  0.00           C  
ATOM   1968  HB2 LYS   122      51.784  55.187  42.899  1.00  0.00           H  
ATOM   1969  HB3 LYS   122      51.577  53.726  41.976  1.00  0.00           H  
ATOM   1970  CG  LYS   122      52.641  55.237  40.989  1.00  0.00           C  
ATOM   1971  HG2 LYS   122      52.649  56.326  40.927  1.00  0.00           H  
ATOM   1972  HG3 LYS   122      53.611  54.877  41.330  1.00  0.00           H  
ATOM   1973  CD  LYS   122      52.612  54.660  39.565  1.00  0.00           C  
ATOM   1974  HD2 LYS   122      52.495  53.577  39.542  1.00  0.00           H  
ATOM   1975  HD3 LYS   122      51.760  55.112  39.057  1.00  0.00           H  
ATOM   1976  CE  LYS   122      53.865  55.139  38.860  1.00  0.00           C  
ATOM   1977  HE2 LYS   122      53.956  56.198  39.102  1.00  0.00           H  
ATOM   1978  HE3 LYS   122      54.692  54.650  39.373  1.00  0.00           H  
ATOM   1979  NZ  LYS   122      53.821  54.956  37.450  1.00  0.00           N  
ATOM   1980  HZ1 LYS   122      53.524  54.005  37.286  1.00  0.00           H  
ATOM   1981  HZ2 LYS   122      53.123  55.571  37.055  1.00  0.00           H  
ATOM   1982  HZ3 LYS   122      54.711  55.157  37.017  1.00  0.00           H  
ATOM   1983  C   LYS   122      49.098  54.343  41.942  1.00  0.00           C  
ATOM   1984  O   LYS   122      49.108  53.107  41.727  1.00  0.00           O  
ATOM   1985  N   ASN   123      48.001  54.836  42.602  1.00  0.00           N  
ATOM   1986  H   ASN   123      47.937  55.807  42.873  1.00  0.00           H  
ATOM   1987  CA  ASN   123      46.795  54.183  43.016  1.00  0.00           C  
ATOM   1988  HA  ASN   123      46.155  55.031  43.261  1.00  0.00           H  
ATOM   1989  CB  ASN   123      46.106  53.453  41.833  1.00  0.00           C  
ATOM   1990  HB2 ASN   123      46.624  52.552  41.505  1.00  0.00           H  
ATOM   1991  HB3 ASN   123      45.092  53.176  42.122  1.00  0.00           H  
ATOM   1992  CG  ASN   123      45.786  54.303  40.517  1.00  0.00           C  
ATOM   1993  OD1 ASN   123      45.985  55.536  40.546  1.00  0.00           O  
ATOM   1994  ND2 ASN   123      45.373  53.702  39.424  1.00  0.00           N  
ATOM   1995 HD21 ASN   123      45.540  54.028  38.483  1.00  0.00           H  
ATOM   1996 HD22 ASN   123      45.123  52.724  39.467  1.00  0.00           H  
ATOM   1997  C   ASN   123      46.893  53.342  44.283  1.00  0.00           C  
ATOM   1998  O   ASN   123      45.986  52.605  44.554  1.00  0.00           O  
ATOM   1999  N   PHE   124      47.959  53.295  45.081  1.00  0.00           N  
ATOM   2000  H   PHE   124      48.583  54.042  44.811  1.00  0.00           H  
ATOM   2001  CA  PHE   124      48.143  52.563  46.386  1.00  0.00           C  
ATOM   2002  HA  PHE   124      47.415  51.771  46.561  1.00  0.00           H  
ATOM   2003  CB  PHE   124      49.534  51.913  46.522  1.00  0.00           C  
ATOM   2004  HB2 PHE   124      50.301  52.614  46.194  1.00  0.00           H  
ATOM   2005  HB3 PHE   124      49.874  51.757  47.546  1.00  0.00           H  
ATOM   2006  CG  PHE   124      49.485  50.704  45.666  1.00  0.00           C  
ATOM   2007  CD1 PHE   124      49.573  50.777  44.323  1.00  0.00           C  
ATOM   2008  HD1 PHE   124      49.952  51.730  43.987  1.00  0.00           H  
ATOM   2009  CE1 PHE   124      49.250  49.704  43.448  1.00  0.00           C  
ATOM   2010  HE1 PHE   124      49.308  49.788  42.373  1.00  0.00           H  
ATOM   2011  CZ  PHE   124      48.824  48.522  44.009  1.00  0.00           C  
ATOM   2012  HZ  PHE   124      48.375  47.778  43.367  1.00  0.00           H  
ATOM   2013  CE2 PHE   124      48.696  48.320  45.404  1.00  0.00           C  
ATOM   2014  HE2 PHE   124      48.373  47.395  45.860  1.00  0.00           H  
ATOM   2015  CD2 PHE   124      48.969  49.481  46.223  1.00  0.00           C  
ATOM   2016  HD2 PHE   124      49.023  49.401  47.299  1.00  0.00           H  
ATOM   2017  C   PHE   124      47.745  53.389  47.622  1.00  0.00           C  
ATOM   2018  O   PHE   124      47.687  54.628  47.542  1.00  0.00           O  
ATOM   2019  N   ILE   125      47.709  52.843  48.823  1.00  0.00           N  
ATOM   2020  H   ILE   125      47.672  51.837  48.737  1.00  0.00           H  
ATOM   2021  CA  ILE   125      47.791  53.547  50.162  1.00  0.00           C  
ATOM   2022  HA  ILE   125      48.349  54.483  50.181  1.00  0.00           H  
ATOM   2023  CB  ILE   125      46.426  53.794  50.765  1.00  0.00           C  
ATOM   2024  HB  ILE   125      46.552  54.344  51.698  1.00  0.00           H  
ATOM   2025  CG2 ILE   125      45.567  54.717  49.811  1.00  0.00           C  
ATOM   2026 HG21 ILE   125      46.147  55.639  49.786  1.00  0.00           H  
ATOM   2027 HG22 ILE   125      45.292  54.217  48.882  1.00  0.00           H  
ATOM   2028 HG23 ILE   125      44.619  54.962  50.290  1.00  0.00           H  
ATOM   2029  CG1 ILE   125      45.604  52.519  51.132  1.00  0.00           C  
ATOM   2030 HG12 ILE   125      45.152  52.006  50.283  1.00  0.00           H  
ATOM   2031 HG13 ILE   125      46.196  51.824  51.729  1.00  0.00           H  
ATOM   2032  CD1 ILE   125      44.440  52.867  51.978  1.00  0.00           C  
ATOM   2033 HD11 ILE   125      44.036  51.967  52.441  1.00  0.00           H  
ATOM   2034 HD12 ILE   125      44.712  53.524  52.804  1.00  0.00           H  
ATOM   2035 HD13 ILE   125      43.617  53.358  51.461  1.00  0.00           H  
ATOM   2036  C   ILE   125      48.636  52.642  51.128  1.00  0.00           C  
ATOM   2037  O   ILE   125      48.730  51.445  50.953  1.00  0.00           O  
ATOM   2038  N   HIE   126      49.271  53.311  52.086  1.00  0.00           N  
ATOM   2039  H   HIE   126      49.126  54.306  52.184  1.00  0.00           H  
ATOM   2040  CA  HIE   126      50.248  52.622  52.915  1.00  0.00           C  
ATOM   2041  HA  HIE   126      50.647  51.794  52.329  1.00  0.00           H  
ATOM   2042  CB  HIE   126      51.441  53.586  53.238  1.00  0.00           C  
ATOM   2043  HB2 HIE   126      51.849  54.012  52.321  1.00  0.00           H  
ATOM   2044  HB3 HIE   126      51.016  54.389  53.839  1.00  0.00           H  
ATOM   2045  CG  HIE   126      52.693  53.073  53.897  1.00  0.00           C  
ATOM   2046  ND1 HIE   126      52.803  52.584  55.173  1.00  0.00           N  
ATOM   2047  CE1 HIE   126      54.101  52.340  55.305  1.00  0.00           C  
ATOM   2048  HE1 HIE   126      54.425  51.871  56.222  1.00  0.00           H  
ATOM   2049  NE2 HIE   126      54.811  52.592  54.213  1.00  0.00           N  
ATOM   2050  HE2 HIE   126      55.785  52.365  54.067  1.00  0.00           H  
ATOM   2051  CD2 HIE   126      53.941  52.998  53.306  1.00  0.00           C  
ATOM   2052  HD2 HIE   126      54.118  53.260  52.273  1.00  0.00           H  
ATOM   2053  C   HIE   126      49.711  51.897  54.141  1.00  0.00           C  
ATOM   2054  O   HIE   126      50.105  50.720  54.235  1.00  0.00           O  
ATOM   2055  N   ARG   127      48.747  52.405  54.886  1.00  0.00           N  
ATOM   2056  H   ARG   127      48.525  53.380  54.746  1.00  0.00           H  
ATOM   2057  CA  ARG   127      48.130  51.713  56.012  1.00  0.00           C  
ATOM   2058  HA  ARG   127      47.382  52.393  56.420  1.00  0.00           H  
ATOM   2059  CB  ARG   127      47.289  50.453  55.623  1.00  0.00           C  
ATOM   2060  HB2 ARG   127      47.967  49.621  55.432  1.00  0.00           H  
ATOM   2061  HB3 ARG   127      46.680  50.101  56.456  1.00  0.00           H  
ATOM   2062  CG  ARG   127      46.426  50.815  54.356  1.00  0.00           C  
ATOM   2063  HG2 ARG   127      45.856  51.728  54.525  1.00  0.00           H  
ATOM   2064  HG3 ARG   127      47.081  50.810  53.484  1.00  0.00           H  
ATOM   2065  CD  ARG   127      45.482  49.675  54.008  1.00  0.00           C  
ATOM   2066  HD2 ARG   127      44.712  49.657  54.780  1.00  0.00           H  
ATOM   2067  HD3 ARG   127      44.946  49.919  53.091  1.00  0.00           H  
ATOM   2068  NE  ARG   127      46.156  48.376  53.909  1.00  0.00           N  
ATOM   2069  HE  ARG   127      47.164  48.398  53.973  1.00  0.00           H  
ATOM   2070  CZ  ARG   127      45.671  47.155  54.085  1.00  0.00           C  
ATOM   2071  NH1 ARG   127      44.363  46.992  54.207  1.00  0.00           N  
ATOM   2072 HH11 ARG   127      43.759  47.801  54.181  1.00  0.00           H  
ATOM   2073 HH12 ARG   127      44.015  46.112  54.561  1.00  0.00           H  
ATOM   2074  NH2 ARG   127      46.385  46.109  54.223  1.00  0.00           N  
ATOM   2075 HH21 ARG   127      47.388  46.206  54.284  1.00  0.00           H  
ATOM   2076 HH22 ARG   127      45.899  45.284  54.541  1.00  0.00           H  
ATOM   2077  C   ARG   127      48.925  51.359  57.333  1.00  0.00           C  
ATOM   2078  O   ARG   127      48.354  50.853  58.273  1.00  0.00           O  
ATOM   2079  N   ASP   128      50.143  51.730  57.402  1.00  0.00           N  
ATOM   2080  H   ASP   128      50.559  52.113  56.565  1.00  0.00           H  
ATOM   2081  CA  ASP   128      50.982  51.651  58.666  1.00  0.00           C  
ATOM   2082  HA  ASP   128      50.410  51.855  59.571  1.00  0.00           H  
ATOM   2083  CB  ASP   128      51.561  50.232  58.872  1.00  0.00           C  
ATOM   2084  HB2 ASP   128      50.724  49.538  58.957  1.00  0.00           H  
ATOM   2085  HB3 ASP   128      52.244  50.017  58.050  1.00  0.00           H  
ATOM   2086  CG  ASP   128      52.444  50.070  60.174  1.00  0.00           C  
ATOM   2087  OD1 ASP   128      52.027  50.601  61.253  1.00  0.00           O  
ATOM   2088  OD2 ASP   128      53.473  49.306  60.112  1.00  0.00           O  
ATOM   2089  C   ASP   128      52.093  52.708  58.600  1.00  0.00           C  
ATOM   2090  O   ASP   128      53.268  52.344  58.576  1.00  0.00           O  
ATOM   2091  N   ILE   129      51.680  53.949  58.372  1.00  0.00           N  
ATOM   2092  H   ILE   129      50.696  54.173  58.323  1.00  0.00           H  
ATOM   2093  CA  ILE   129      52.582  55.092  58.420  1.00  0.00           C  
ATOM   2094  HA  ILE   129      53.364  54.802  57.717  1.00  0.00           H  
ATOM   2095  CB  ILE   129      51.814  56.402  57.980  1.00  0.00           C  
ATOM   2096  HB  ILE   129      50.842  56.389  58.472  1.00  0.00           H  
ATOM   2097  CG2 ILE   129      52.420  57.760  58.237  1.00  0.00           C  
ATOM   2098 HG21 ILE   129      53.335  58.005  57.699  1.00  0.00           H  
ATOM   2099 HG22 ILE   129      51.679  58.541  58.065  1.00  0.00           H  
ATOM   2100 HG23 ILE   129      52.748  57.852  59.272  1.00  0.00           H  
ATOM   2101  CG1 ILE   129      51.276  56.348  56.484  1.00  0.00           C  
ATOM   2102 HG12 ILE   129      50.694  55.448  56.285  1.00  0.00           H  
ATOM   2103 HG13 ILE   129      50.517  57.126  56.404  1.00  0.00           H  
ATOM   2104  CD1 ILE   129      52.224  56.573  55.242  1.00  0.00           C  
ATOM   2105 HD11 ILE   129      52.796  55.692  54.951  1.00  0.00           H  
ATOM   2106 HD12 ILE   129      51.574  56.657  54.371  1.00  0.00           H  
ATOM   2107 HD13 ILE   129      52.929  57.402  55.300  1.00  0.00           H  
ATOM   2108  C   ILE   129      53.166  55.238  59.882  1.00  0.00           C  
ATOM   2109  O   ILE   129      52.439  55.334  60.901  1.00  0.00           O  
ATOM   2110  N   LYS   130      54.526  55.301  59.942  1.00  0.00           N  
ATOM   2111  H   LYS   130      54.969  55.262  59.035  1.00  0.00           H  
ATOM   2112  CA  LYS   130      55.489  55.536  60.967  1.00  0.00           C  
ATOM   2113  HA  LYS   130      54.984  56.008  61.809  1.00  0.00           H  
ATOM   2114  CB  LYS   130      56.158  54.187  61.369  1.00  0.00           C  
ATOM   2115  HB2 LYS   130      56.504  53.616  60.507  1.00  0.00           H  
ATOM   2116  HB3 LYS   130      57.071  54.378  61.933  1.00  0.00           H  
ATOM   2117  CG  LYS   130      55.172  53.263  62.074  1.00  0.00           C  
ATOM   2118  HG2 LYS   130      54.924  53.778  63.002  1.00  0.00           H  
ATOM   2119  HG3 LYS   130      54.247  53.096  61.524  1.00  0.00           H  
ATOM   2120  CD  LYS   130      55.739  51.836  62.322  1.00  0.00           C  
ATOM   2121  HD2 LYS   130      56.345  51.960  63.219  1.00  0.00           H  
ATOM   2122  HD3 LYS   130      54.884  51.242  62.646  1.00  0.00           H  
ATOM   2123  CE  LYS   130      56.503  51.214  61.221  1.00  0.00           C  
ATOM   2124  HE2 LYS   130      57.415  51.721  60.906  1.00  0.00           H  
ATOM   2125  HE3 LYS   130      56.751  50.223  61.602  1.00  0.00           H  
ATOM   2126  NZ  LYS   130      55.714  50.791  60.063  1.00  0.00           N  
ATOM   2127  HZ1 LYS   130      56.121  50.003  59.580  1.00  0.00           H  
ATOM   2128  HZ2 LYS   130      54.772  50.491  60.269  1.00  0.00           H  
ATOM   2129  HZ3 LYS   130      55.622  51.450  59.303  1.00  0.00           H  
ATOM   2130  C   LYS   130      56.537  56.519  60.438  1.00  0.00           C  
ATOM   2131  O   LYS   130      56.826  56.517  59.236  1.00  0.00           O  
ATOM   2132  N   PRO   131      57.205  57.288  61.329  1.00  0.00           N  
ATOM   2133  CD  PRO   131      57.020  57.343  62.788  1.00  0.00           C  
ATOM   2134  HD2 PRO   131      56.901  56.355  63.232  1.00  0.00           H  
ATOM   2135  HD3 PRO   131      56.125  57.938  62.967  1.00  0.00           H  
ATOM   2136  CG  PRO   131      58.284  58.020  63.317  1.00  0.00           C  
ATOM   2137  HG2 PRO   131      59.042  57.251  63.468  1.00  0.00           H  
ATOM   2138  HG3 PRO   131      58.135  58.534  64.267  1.00  0.00           H  
ATOM   2139  CB  PRO   131      58.772  58.877  62.184  1.00  0.00           C  
ATOM   2140  HB2 PRO   131      59.842  59.064  62.273  1.00  0.00           H  
ATOM   2141  HB3 PRO   131      58.189  59.798  62.207  1.00  0.00           H  
ATOM   2142  CA  PRO   131      58.383  58.046  60.911  1.00  0.00           C  
ATOM   2143  HA  PRO   131      58.105  58.722  60.103  1.00  0.00           H  
ATOM   2144  C   PRO   131      59.508  57.166  60.391  1.00  0.00           C  
ATOM   2145  O   PRO   131      60.137  57.527  59.470  1.00  0.00           O  
ATOM   2146  N   ASP   132      59.659  55.965  60.935  1.00  0.00           N  
ATOM   2147  H   ASP   132      59.195  55.940  61.832  1.00  0.00           H  
ATOM   2148  CA  ASP   132      60.646  54.926  60.667  1.00  0.00           C  
ATOM   2149  HA  ASP   132      61.616  55.388  60.849  1.00  0.00           H  
ATOM   2150  CB  ASP   132      60.502  53.667  61.577  1.00  0.00           C  
ATOM   2151  HB2 ASP   132      59.629  53.138  61.194  1.00  0.00           H  
ATOM   2152  HB3 ASP   132      61.334  52.967  61.514  1.00  0.00           H  
ATOM   2153  CG  ASP   132      60.326  53.927  63.093  1.00  0.00           C  
ATOM   2154  OD1 ASP   132      61.107  53.345  63.847  1.00  0.00           O  
ATOM   2155  OD2 ASP   132      59.402  54.712  63.476  1.00  0.00           O  
ATOM   2156  C   ASP   132      60.544  54.379  59.189  1.00  0.00           C  
ATOM   2157  O   ASP   132      61.469  53.824  58.690  1.00  0.00           O  
ATOM   2158  N   ASN   133      59.365  54.626  58.577  1.00  0.00           N  
ATOM   2159  H   ASN   133      58.532  54.959  59.042  1.00  0.00           H  
ATOM   2160  CA  ASN   133      59.206  54.336  57.126  1.00  0.00           C  
ATOM   2161  HA  ASN   133      59.656  53.361  56.940  1.00  0.00           H  
ATOM   2162  CB  ASN   133      57.670  54.195  56.765  1.00  0.00           C  
ATOM   2163  HB2 ASN   133      57.130  55.071  57.125  1.00  0.00           H  
ATOM   2164  HB3 ASN   133      57.606  54.246  55.678  1.00  0.00           H  
ATOM   2165  CG  ASN   133      57.141  52.926  57.367  1.00  0.00           C  
ATOM   2166  OD1 ASN   133      56.489  52.816  58.389  1.00  0.00           O  
ATOM   2167  ND2 ASN   133      57.329  51.886  56.691  1.00  0.00           N  
ATOM   2168 HD21 ASN   133      57.043  50.977  57.027  1.00  0.00           H  
ATOM   2169 HD22 ASN   133      57.773  52.042  55.797  1.00  0.00           H  
ATOM   2170  C   ASN   133      59.910  55.309  56.163  1.00  0.00           C  
ATOM   2171  O   ASN   133      59.995  54.894  55.021  1.00  0.00           O  
ATOM   2172  N   PHE   134      60.206  56.549  56.587  1.00  0.00           N  
ATOM   2173  H   PHE   134      60.238  56.763  57.573  1.00  0.00           H  
ATOM   2174  CA  PHE   134      60.735  57.534  55.682  1.00  0.00           C  
ATOM   2175  HA  PHE   134      60.441  57.334  54.651  1.00  0.00           H  
ATOM   2176  CB  PHE   134      60.121  58.919  56.156  1.00  0.00           C  
ATOM   2177  HB2 PHE   134      60.197  58.964  57.242  1.00  0.00           H  
ATOM   2178  HB3 PHE   134      60.531  59.808  55.678  1.00  0.00           H  
ATOM   2179  CG  PHE   134      58.640  59.020  55.718  1.00  0.00           C  
ATOM   2180  CD1 PHE   134      58.258  59.527  54.472  1.00  0.00           C  
ATOM   2181  HD1 PHE   134      58.977  59.758  53.700  1.00  0.00           H  
ATOM   2182  CE1 PHE   134      56.874  59.864  54.312  1.00  0.00           C  
ATOM   2183  HE1 PHE   134      56.536  60.414  53.446  1.00  0.00           H  
ATOM   2184  CZ  PHE   134      55.977  59.479  55.247  1.00  0.00           C  
ATOM   2185  HZ  PHE   134      54.909  59.594  55.136  1.00  0.00           H  
ATOM   2186  CE2 PHE   134      56.372  58.767  56.349  1.00  0.00           C  
ATOM   2187  HE2 PHE   134      55.630  58.370  57.026  1.00  0.00           H  
ATOM   2188  CD2 PHE   134      57.733  58.661  56.732  1.00  0.00           C  
ATOM   2189  HD2 PHE   134      58.110  58.271  57.666  1.00  0.00           H  
ATOM   2190  C   PHE   134      62.230  57.594  55.938  1.00  0.00           C  
ATOM   2191  O   PHE   134      62.640  57.659  57.112  1.00  0.00           O  
ATOM   2192  N   LEU   135      63.068  57.497  54.825  1.00  0.00           N  
ATOM   2193  H   LEU   135      62.674  57.732  53.925  1.00  0.00           H  
ATOM   2194  CA  LEU   135      64.542  57.537  54.936  1.00  0.00           C  
ATOM   2195  HA  LEU   135      64.726  57.645  56.005  1.00  0.00           H  
ATOM   2196  CB  LEU   135      65.070  56.275  54.287  1.00  0.00           C  
ATOM   2197  HB2 LEU   135      64.379  55.899  53.531  1.00  0.00           H  
ATOM   2198  HB3 LEU   135      66.020  56.566  53.838  1.00  0.00           H  
ATOM   2199  CG  LEU   135      65.394  55.229  55.373  1.00  0.00           C  
ATOM   2200  HG  LEU   135      66.008  55.715  56.130  1.00  0.00           H  
ATOM   2201  CD1 LEU   135      64.201  54.511  56.010  1.00  0.00           C  
ATOM   2202 HD11 LEU   135      63.396  55.193  56.284  1.00  0.00           H  
ATOM   2203 HD12 LEU   135      63.769  53.711  55.407  1.00  0.00           H  
ATOM   2204 HD13 LEU   135      64.629  54.059  56.905  1.00  0.00           H  
ATOM   2205  CD2 LEU   135      66.248  54.057  54.833  1.00  0.00           C  
ATOM   2206 HD21 LEU   135      67.150  54.455  54.367  1.00  0.00           H  
ATOM   2207 HD22 LEU   135      66.687  53.561  55.699  1.00  0.00           H  
ATOM   2208 HD23 LEU   135      65.688  53.404  54.163  1.00  0.00           H  
ATOM   2209  C   LEU   135      65.085  58.755  54.321  1.00  0.00           C  
ATOM   2210  O   LEU   135      64.498  59.366  53.369  1.00  0.00           O  
ATOM   2211  N   MET   136      66.287  59.118  54.682  1.00  0.00           N  
ATOM   2212  H   MET   136      66.873  58.519  55.248  1.00  0.00           H  
ATOM   2213  CA  MET   136      67.022  60.158  53.872  1.00  0.00           C  
ATOM   2214  HA  MET   136      66.311  60.801  53.354  1.00  0.00           H  
ATOM   2215  CB  MET   136      67.989  61.047  54.708  1.00  0.00           C  
ATOM   2216  HB2 MET   136      68.762  60.433  55.170  1.00  0.00           H  
ATOM   2217  HB3 MET   136      68.479  61.706  53.991  1.00  0.00           H  
ATOM   2218  CG  MET   136      67.236  61.936  55.676  1.00  0.00           C  
ATOM   2219  HG2 MET   136      66.928  61.288  56.496  1.00  0.00           H  
ATOM   2220  HG3 MET   136      67.933  62.733  55.937  1.00  0.00           H  
ATOM   2221  SD  MET   136      65.810  62.840  54.955  1.00  0.00           S  
ATOM   2222  CE  MET   136      66.570  63.954  53.787  1.00  0.00           C  
ATOM   2223  HE1 MET   136      66.980  64.806  54.329  1.00  0.00           H  
ATOM   2224  HE2 MET   136      67.457  63.490  53.354  1.00  0.00           H  
ATOM   2225  HE3 MET   136      65.827  64.184  53.024  1.00  0.00           H  
ATOM   2226  C   MET   136      67.891  59.513  52.869  1.00  0.00           C  
ATOM   2227  O   MET   136      68.311  58.360  53.129  1.00  0.00           O  
ATOM   2228  N   GLY   137      68.266  60.072  51.719  1.00  0.00           N  
ATOM   2229  H   GLY   137      67.971  61.027  51.574  1.00  0.00           H  
ATOM   2230  CA  GLY   137      69.220  59.544  50.798  1.00  0.00           C  
ATOM   2231  HA2 GLY   137      69.026  58.505  50.529  1.00  0.00           H  
ATOM   2232  HA3 GLY   137      69.092  60.023  49.827  1.00  0.00           H  
ATOM   2233  C   GLY   137      70.700  59.564  51.287  1.00  0.00           C  
ATOM   2234  O   GLY   137      71.027  59.617  52.453  1.00  0.00           O  
ATOM   2235  N   ILE   138      71.661  59.510  50.378  1.00  0.00           N  
ATOM   2236  H   ILE   138      71.387  59.586  49.409  1.00  0.00           H  
ATOM   2237  CA  ILE   138      73.031  59.076  50.644  1.00  0.00           C  
ATOM   2238  HA  ILE   138      73.386  59.309  51.647  1.00  0.00           H  
ATOM   2239  CB  ILE   138      73.148  57.542  50.746  1.00  0.00           C  
ATOM   2240  HB  ILE   138      72.507  57.249  49.914  1.00  0.00           H  
ATOM   2241  CG2 ILE   138      74.499  57.067  50.357  1.00  0.00           C  
ATOM   2242 HG21 ILE   138      75.229  57.398  51.096  1.00  0.00           H  
ATOM   2243 HG22 ILE   138      74.554  55.980  50.310  1.00  0.00           H  
ATOM   2244 HG23 ILE   138      74.757  57.401  49.352  1.00  0.00           H  
ATOM   2245  CG1 ILE   138      72.697  56.852  52.007  1.00  0.00           C  
ATOM   2246 HG12 ILE   138      71.610  56.914  52.061  1.00  0.00           H  
ATOM   2247 HG13 ILE   138      72.822  55.781  51.846  1.00  0.00           H  
ATOM   2248  CD1 ILE   138      73.589  57.234  53.272  1.00  0.00           C  
ATOM   2249 HD11 ILE   138      74.558  56.735  53.251  1.00  0.00           H  
ATOM   2250 HD12 ILE   138      73.895  58.279  53.311  1.00  0.00           H  
ATOM   2251 HD13 ILE   138      73.121  56.940  54.212  1.00  0.00           H  
ATOM   2252  C   ILE   138      73.843  59.755  49.563  1.00  0.00           C  
ATOM   2253  O   ILE   138      73.498  59.712  48.403  1.00  0.00           O  
ATOM   2254  N   GLY   139      74.843  60.526  50.002  1.00  0.00           N  
ATOM   2255  H   GLY   139      75.028  60.493  50.994  1.00  0.00           H  
ATOM   2256  CA  GLY   139      75.758  61.307  49.162  1.00  0.00           C  
ATOM   2257  HA2 GLY   139      76.643  61.665  49.688  1.00  0.00           H  
ATOM   2258  HA3 GLY   139      76.133  60.500  48.532  1.00  0.00           H  
ATOM   2259  C   GLY   139      75.048  62.363  48.340  1.00  0.00           C  
ATOM   2260  O   GLY   139      74.624  63.397  48.898  1.00  0.00           O  
ATOM   2261  N   ARG   140      74.941  62.074  47.055  1.00  0.00           N  
ATOM   2262  H   ARG   140      75.330  61.185  46.774  1.00  0.00           H  
ATOM   2263  CA  ARG   140      74.205  62.927  46.028  1.00  0.00           C  
ATOM   2264  HA  ARG   140      74.677  63.909  46.066  1.00  0.00           H  
ATOM   2265  CB  ARG   140      74.374  62.410  44.557  1.00  0.00           C  
ATOM   2266  HB2 ARG   140      74.047  63.255  43.952  1.00  0.00           H  
ATOM   2267  HB3 ARG   140      75.439  62.361  44.331  1.00  0.00           H  
ATOM   2268  CG  ARG   140      73.614  61.119  44.210  1.00  0.00           C  
ATOM   2269  HG2 ARG   140      72.592  61.355  43.915  1.00  0.00           H  
ATOM   2270  HG3 ARG   140      74.124  60.688  43.348  1.00  0.00           H  
ATOM   2271  CD  ARG   140      73.556  60.046  45.286  1.00  0.00           C  
ATOM   2272  HD2 ARG   140      74.579  59.970  45.653  1.00  0.00           H  
ATOM   2273  HD3 ARG   140      72.805  60.448  45.966  1.00  0.00           H  
ATOM   2274  NE  ARG   140      73.019  58.774  44.673  1.00  0.00           N  
ATOM   2275  HE  ARG   140      72.551  58.907  43.788  1.00  0.00           H  
ATOM   2276  CZ  ARG   140      72.793  57.657  45.288  1.00  0.00           C  
ATOM   2277  NH1 ARG   140      73.235  57.407  46.438  1.00  0.00           N  
ATOM   2278 HH11 ARG   140      73.598  58.153  47.015  1.00  0.00           H  
ATOM   2279 HH12 ARG   140      73.024  56.590  46.993  1.00  0.00           H  
ATOM   2280  NH2 ARG   140      72.179  56.677  44.786  1.00  0.00           N  
ATOM   2281 HH21 ARG   140      71.618  56.809  43.957  1.00  0.00           H  
ATOM   2282 HH22 ARG   140      72.131  55.821  45.320  1.00  0.00           H  
ATOM   2283  C   ARG   140      72.704  63.182  46.259  1.00  0.00           C  
ATOM   2284  O   ARG   140      72.112  64.137  45.684  1.00  0.00           O  
ATOM   2285  N   HIE   141      72.022  62.473  47.211  1.00  0.00           N  
ATOM   2286  H   HIE   141      72.428  61.614  47.553  1.00  0.00           H  
ATOM   2287  CA  HIE   141      70.632  62.846  47.614  1.00  0.00           C  
ATOM   2288  HA  HIE   141      70.493  63.899  47.370  1.00  0.00           H  
ATOM   2289  CB  HIE   141      69.700  62.024  46.669  1.00  0.00           C  
ATOM   2290  HB2 HIE   141      68.667  62.323  46.847  1.00  0.00           H  
ATOM   2291  HB3 HIE   141      69.873  62.487  45.697  1.00  0.00           H  
ATOM   2292  CG  HIE   141      69.893  60.510  46.647  1.00  0.00           C  
ATOM   2293  ND1 HIE   141      70.151  59.743  47.695  1.00  0.00           N  
ATOM   2294  CE1 HIE   141      70.244  58.507  47.330  1.00  0.00           C  
ATOM   2295  HE1 HIE   141      70.402  57.645  47.962  1.00  0.00           H  
ATOM   2296  NE2 HIE   141      69.904  58.421  46.030  1.00  0.00           N  
ATOM   2297  HE2 HIE   141      69.778  57.534  45.565  1.00  0.00           H  
ATOM   2298  CD2 HIE   141      69.611  59.710  45.580  1.00  0.00           C  
ATOM   2299  HD2 HIE   141      69.364  60.046  44.584  1.00  0.00           H  
ATOM   2300  C   HIE   141      70.330  62.811  49.136  1.00  0.00           C  
ATOM   2301  O   HIE   141      69.190  62.684  49.519  1.00  0.00           O  
ATOM   2302  N   CYS   142      71.319  63.094  49.895  1.00  0.00           N  
ATOM   2303  H   CYS   142      72.158  63.316  49.379  1.00  0.00           H  
ATOM   2304  CA  CYS   142      71.157  63.355  51.331  1.00  0.00           C  
ATOM   2305  HA  CYS   142      70.541  62.521  51.668  1.00  0.00           H  
ATOM   2306  CB  CYS   142      72.545  63.412  51.954  1.00  0.00           C  
ATOM   2307  HB2 CYS   142      72.407  63.399  53.035  1.00  0.00           H  
ATOM   2308  HB3 CYS   142      73.061  62.502  51.648  1.00  0.00           H  
ATOM   2309  SG  CYS   142      73.384  64.923  51.450  1.00  0.00           S  
ATOM   2310  HG  CYS   142      74.026  64.564  50.335  1.00  0.00           H  
ATOM   2311  C   CYS   142      70.154  64.484  51.638  1.00  0.00           C  
ATOM   2312  O   CYS   142      69.592  64.497  52.741  1.00  0.00           O  
ATOM   2313  N   ASN   143      69.898  65.445  50.779  1.00  0.00           N  
ATOM   2314  H   ASN   143      70.407  65.497  49.908  1.00  0.00           H  
ATOM   2315  CA  ASN   143      68.863  66.478  50.947  1.00  0.00           C  
ATOM   2316  HA  ASN   143      68.675  66.554  52.018  1.00  0.00           H  
ATOM   2317  CB  ASN   143      69.387  67.807  50.412  1.00  0.00           C  
ATOM   2318  HB2 ASN   143      68.780  68.666  50.700  1.00  0.00           H  
ATOM   2319  HB3 ASN   143      70.355  67.986  50.879  1.00  0.00           H  
ATOM   2320  CG  ASN   143      69.607  67.811  48.934  1.00  0.00           C  
ATOM   2321  OD1 ASN   143      69.585  66.850  48.217  1.00  0.00           O  
ATOM   2322  ND2 ASN   143      70.015  68.896  48.375  1.00  0.00           N  
ATOM   2323 HD21 ASN   143      70.319  68.794  47.417  1.00  0.00           H  
ATOM   2324 HD22 ASN   143      70.087  69.784  48.850  1.00  0.00           H  
ATOM   2325  C   ASN   143      67.474  66.053  50.339  1.00  0.00           C  
ATOM   2326  O   ASN   143      66.563  66.823  50.457  1.00  0.00           O  
ATOM   2327  N   LYS   144      67.300  64.852  49.808  1.00  0.00           N  
ATOM   2328  H   LYS   144      68.130  64.279  49.853  1.00  0.00           H  
ATOM   2329  CA  LYS   144      65.993  64.309  49.423  1.00  0.00           C  
ATOM   2330  HA  LYS   144      65.261  65.116  49.454  1.00  0.00           H  
ATOM   2331  CB  LYS   144      66.027  63.813  47.995  1.00  0.00           C  
ATOM   2332  HB2 LYS   144      66.840  63.093  47.906  1.00  0.00           H  
ATOM   2333  HB3 LYS   144      65.112  63.273  47.753  1.00  0.00           H  
ATOM   2334  CG  LYS   144      66.328  64.881  46.947  1.00  0.00           C  
ATOM   2335  HG2 LYS   144      65.530  65.596  47.146  1.00  0.00           H  
ATOM   2336  HG3 LYS   144      67.270  65.359  47.215  1.00  0.00           H  
ATOM   2337  CD  LYS   144      66.326  64.365  45.508  1.00  0.00           C  
ATOM   2338  HD2 LYS   144      67.052  63.555  45.441  1.00  0.00           H  
ATOM   2339  HD3 LYS   144      65.357  63.886  45.371  1.00  0.00           H  
ATOM   2340  CE  LYS   144      66.815  65.344  44.453  1.00  0.00           C  
ATOM   2341  HE2 LYS   144      67.836  65.664  44.663  1.00  0.00           H  
ATOM   2342  HE3 LYS   144      66.707  64.841  43.493  1.00  0.00           H  
ATOM   2343  NZ  LYS   144      66.020  66.568  44.444  1.00  0.00           N  
ATOM   2344  HZ1 LYS   144      65.071  66.447  44.767  1.00  0.00           H  
ATOM   2345  HZ2 LYS   144      66.424  67.242  45.079  1.00  0.00           H  
ATOM   2346  HZ3 LYS   144      66.015  66.921  43.498  1.00  0.00           H  
ATOM   2347  C   LYS   144      65.419  63.254  50.400  1.00  0.00           C  
ATOM   2348  O   LYS   144      66.088  62.322  50.823  1.00  0.00           O  
ATOM   2349  N   LEU   145      64.095  63.231  50.612  1.00  0.00           N  
ATOM   2350  H   LEU   145      63.511  64.037  50.440  1.00  0.00           H  
ATOM   2351  CA  LEU   145      63.359  62.235  51.433  1.00  0.00           C  
ATOM   2352  HA  LEU   145      63.921  61.769  52.243  1.00  0.00           H  
ATOM   2353  CB  LEU   145      62.186  62.974  52.023  1.00  0.00           C  
ATOM   2354  HB2 LEU   145      62.525  63.781  52.673  1.00  0.00           H  
ATOM   2355  HB3 LEU   145      61.702  63.450  51.170  1.00  0.00           H  
ATOM   2356  CG  LEU   145      61.260  62.132  52.902  1.00  0.00           C  
ATOM   2357  HG  LEU   145      61.051  61.232  52.323  1.00  0.00           H  
ATOM   2358  CD1 LEU   145      61.990  61.868  54.160  1.00  0.00           C  
ATOM   2359 HD11 LEU   145      61.270  61.806  54.976  1.00  0.00           H  
ATOM   2360 HD12 LEU   145      62.618  60.978  54.147  1.00  0.00           H  
ATOM   2361 HD13 LEU   145      62.671  62.683  54.407  1.00  0.00           H  
ATOM   2362  CD2 LEU   145      60.049  62.953  53.263  1.00  0.00           C  
ATOM   2363 HD21 LEU   145      59.371  62.340  53.858  1.00  0.00           H  
ATOM   2364 HD22 LEU   145      60.293  63.764  53.948  1.00  0.00           H  
ATOM   2365 HD23 LEU   145      59.587  63.364  52.365  1.00  0.00           H  
ATOM   2366  C   LEU   145      62.873  61.108  50.544  1.00  0.00           C  
ATOM   2367  O   LEU   145      62.207  61.380  49.524  1.00  0.00           O  
ATOM   2368  N   PHE   146      63.112  59.861  50.987  1.00  0.00           N  
ATOM   2369  H   PHE   146      63.537  59.774  51.899  1.00  0.00           H  
ATOM   2370  CA  PHE   146      62.573  58.594  50.470  1.00  0.00           C  
ATOM   2371  HA  PHE   146      62.226  58.735  49.447  1.00  0.00           H  
ATOM   2372  CB  PHE   146      63.814  57.688  50.414  1.00  0.00           C  
ATOM   2373  HB2 PHE   146      64.299  57.588  51.385  1.00  0.00           H  
ATOM   2374  HB3 PHE   146      63.441  56.719  50.081  1.00  0.00           H  
ATOM   2375  CG  PHE   146      64.788  58.109  49.309  1.00  0.00           C  
ATOM   2376  CD1 PHE   146      65.692  59.154  49.551  1.00  0.00           C  
ATOM   2377  HD1 PHE   146      65.719  59.610  50.530  1.00  0.00           H  
ATOM   2378  CE1 PHE   146      66.539  59.628  48.479  1.00  0.00           C  
ATOM   2379  HE1 PHE   146      67.223  60.441  48.669  1.00  0.00           H  
ATOM   2380  CZ  PHE   146      66.420  59.106  47.206  1.00  0.00           C  
ATOM   2381  HZ  PHE   146      67.008  59.495  46.388  1.00  0.00           H  
ATOM   2382  CE2 PHE   146      65.559  58.020  46.984  1.00  0.00           C  
ATOM   2383  HE2 PHE   146      65.523  57.558  46.008  1.00  0.00           H  
ATOM   2384  CD2 PHE   146      64.691  57.557  47.994  1.00  0.00           C  
ATOM   2385  HD2 PHE   146      63.924  56.804  47.884  1.00  0.00           H  
ATOM   2386  C   PHE   146      61.463  57.912  51.281  1.00  0.00           C  
ATOM   2387  O   PHE   146      61.448  58.196  52.457  1.00  0.00           O  
ATOM   2388  N   LEU   147      60.709  57.028  50.681  1.00  0.00           N  
ATOM   2389  H   LEU   147      60.917  56.817  49.716  1.00  0.00           H  
ATOM   2390  CA  LEU   147      59.673  56.295  51.422  1.00  0.00           C  
ATOM   2391  HA  LEU   147      59.729  56.400  52.505  1.00  0.00           H  
ATOM   2392  CB  LEU   147      58.299  56.963  51.086  1.00  0.00           C  
ATOM   2393  HB2 LEU   147      58.283  57.972  51.499  1.00  0.00           H  
ATOM   2394  HB3 LEU   147      58.299  56.978  49.996  1.00  0.00           H  
ATOM   2395  CG  LEU   147      57.029  56.214  51.647  1.00  0.00           C  
ATOM   2396  HG  LEU   147      57.091  55.156  51.389  1.00  0.00           H  
ATOM   2397  CD1 LEU   147      56.782  56.353  53.186  1.00  0.00           C  
ATOM   2398 HD11 LEU   147      56.025  55.642  53.516  1.00  0.00           H  
ATOM   2399 HD12 LEU   147      57.619  56.106  53.840  1.00  0.00           H  
ATOM   2400 HD13 LEU   147      56.508  57.367  53.475  1.00  0.00           H  
ATOM   2401  CD2 LEU   147      55.809  56.883  50.975  1.00  0.00           C  
ATOM   2402 HD21 LEU   147      55.870  56.712  49.900  1.00  0.00           H  
ATOM   2403 HD22 LEU   147      54.855  56.477  51.312  1.00  0.00           H  
ATOM   2404 HD23 LEU   147      55.748  57.933  51.261  1.00  0.00           H  
ATOM   2405  C   LEU   147      59.742  54.820  51.095  1.00  0.00           C  
ATOM   2406  O   LEU   147      59.804  54.479  49.895  1.00  0.00           O  
ATOM   2407  N   ILE   148      59.670  53.955  52.117  1.00  0.00           N  
ATOM   2408  H   ILE   148      59.626  54.226  53.089  1.00  0.00           H  
ATOM   2409  CA  ILE   148      59.844  52.492  51.948  1.00  0.00           C  
ATOM   2410  HA  ILE   148      59.572  52.135  50.954  1.00  0.00           H  
ATOM   2411  CB  ILE   148      61.364  52.130  52.151  1.00  0.00           C  
ATOM   2412  HB  ILE   148      61.479  51.046  52.130  1.00  0.00           H  
ATOM   2413  CG2 ILE   148      62.185  52.616  50.961  1.00  0.00           C  
ATOM   2414 HG21 ILE   148      61.690  52.635  49.991  1.00  0.00           H  
ATOM   2415 HG22 ILE   148      62.560  53.622  51.153  1.00  0.00           H  
ATOM   2416 HG23 ILE   148      63.027  51.937  50.825  1.00  0.00           H  
ATOM   2417  CG1 ILE   148      61.929  52.440  53.580  1.00  0.00           C  
ATOM   2418 HG12 ILE   148      62.092  53.513  53.686  1.00  0.00           H  
ATOM   2419 HG13 ILE   148      61.277  52.173  54.411  1.00  0.00           H  
ATOM   2420  CD1 ILE   148      63.256  51.698  53.730  1.00  0.00           C  
ATOM   2421 HD11 ILE   148      63.537  51.657  54.783  1.00  0.00           H  
ATOM   2422 HD12 ILE   148      63.202  50.717  53.257  1.00  0.00           H  
ATOM   2423 HD13 ILE   148      64.006  52.164  53.091  1.00  0.00           H  
ATOM   2424  C   ILE   148      58.871  51.669  52.877  1.00  0.00           C  
ATOM   2425  O   ILE   148      58.073  52.228  53.639  1.00  0.00           O  
ATOM   2426  N   ASP   149      58.975  50.360  52.837  1.00  0.00           N  
ATOM   2427  H   ASP   149      59.690  49.987  52.229  1.00  0.00           H  
ATOM   2428  CA  ASP   149      58.230  49.330  53.584  1.00  0.00           C  
ATOM   2429  HA  ASP   149      58.442  48.407  53.046  1.00  0.00           H  
ATOM   2430  CB  ASP   149      58.671  49.114  54.979  1.00  0.00           C  
ATOM   2431  HB2 ASP   149      59.041  50.028  55.444  1.00  0.00           H  
ATOM   2432  HB3 ASP   149      57.892  48.730  55.639  1.00  0.00           H  
ATOM   2433  CG  ASP   149      59.950  48.207  55.062  1.00  0.00           C  
ATOM   2434  OD1 ASP   149      60.124  47.533  56.134  1.00  0.00           O  
ATOM   2435  OD2 ASP   149      60.638  47.935  54.034  1.00  0.00           O  
ATOM   2436  C   ASP   149      56.703  49.383  53.344  1.00  0.00           C  
ATOM   2437  O   ASP   149      55.894  49.665  54.251  1.00  0.00           O  
ATOM   2438  N   PHE   150      56.293  48.964  52.116  1.00  0.00           N  
ATOM   2439  H   PHE   150      57.072  48.847  51.484  1.00  0.00           H  
ATOM   2440  CA  PHE   150      54.898  49.056  51.583  1.00  0.00           C  
ATOM   2441  HA  PHE   150      54.239  49.771  52.075  1.00  0.00           H  
ATOM   2442  CB  PHE   150      54.833  49.396  50.058  1.00  0.00           C  
ATOM   2443  HB2 PHE   150      55.462  48.707  49.494  1.00  0.00           H  
ATOM   2444  HB3 PHE   150      53.870  49.217  49.579  1.00  0.00           H  
ATOM   2445  CG  PHE   150      55.336  50.692  49.632  1.00  0.00           C  
ATOM   2446  CD1 PHE   150      56.682  50.795  49.370  1.00  0.00           C  
ATOM   2447  HD1 PHE   150      57.271  49.892  49.306  1.00  0.00           H  
ATOM   2448  CE1 PHE   150      57.244  52.056  49.089  1.00  0.00           C  
ATOM   2449  HE1 PHE   150      58.280  52.158  48.803  1.00  0.00           H  
ATOM   2450  CZ  PHE   150      56.461  53.206  49.176  1.00  0.00           C  
ATOM   2451  HZ  PHE   150      56.780  54.170  48.807  1.00  0.00           H  
ATOM   2452  CE2 PHE   150      55.132  53.078  49.491  1.00  0.00           C  
ATOM   2453  HE2 PHE   150      54.528  53.973  49.473  1.00  0.00           H  
ATOM   2454  CD2 PHE   150      54.557  51.847  49.751  1.00  0.00           C  
ATOM   2455  HD2 PHE   150      53.498  51.774  49.952  1.00  0.00           H  
ATOM   2456  C   PHE   150      54.254  47.617  51.769  1.00  0.00           C  
ATOM   2457  O   PHE   150      53.352  47.189  51.048  1.00  0.00           O  
ATOM   2458  N   GLY   151      54.617  46.821  52.798  1.00  0.00           N  
ATOM   2459  H   GLY   151      55.355  47.165  53.396  1.00  0.00           H  
ATOM   2460  CA  GLY   151      54.133  45.481  52.929  1.00  0.00           C  
ATOM   2461  HA2 GLY   151      54.211  44.971  51.969  1.00  0.00           H  
ATOM   2462  HA3 GLY   151      54.813  44.964  53.607  1.00  0.00           H  
ATOM   2463  C   GLY   151      52.665  45.221  53.346  1.00  0.00           C  
ATOM   2464  O   GLY   151      52.012  44.326  52.946  1.00  0.00           O  
ATOM   2465  N   LEU   152      52.096  46.150  54.073  1.00  0.00           N  
ATOM   2466  H   LEU   152      52.666  46.947  54.315  1.00  0.00           H  
ATOM   2467  CA  LEU   152      50.710  46.288  54.347  1.00  0.00           C  
ATOM   2468  HA  LEU   152      50.260  45.352  54.016  1.00  0.00           H  
ATOM   2469  CB  LEU   152      50.502  46.490  55.871  1.00  0.00           C  
ATOM   2470  HB2 LEU   152      50.880  47.472  56.154  1.00  0.00           H  
ATOM   2471  HB3 LEU   152      49.430  46.523  56.065  1.00  0.00           H  
ATOM   2472  CG  LEU   152      51.133  45.459  56.836  1.00  0.00           C  
ATOM   2473  HG  LEU   152      52.216  45.478  56.716  1.00  0.00           H  
ATOM   2474  CD1 LEU   152      50.917  46.072  58.237  1.00  0.00           C  
ATOM   2475 HD11 LEU   152      51.018  45.276  58.975  1.00  0.00           H  
ATOM   2476 HD12 LEU   152      51.708  46.810  58.369  1.00  0.00           H  
ATOM   2477 HD13 LEU   152      49.922  46.514  58.296  1.00  0.00           H  
ATOM   2478  CD2 LEU   152      50.634  44.046  56.706  1.00  0.00           C  
ATOM   2479 HD21 LEU   152      51.159  43.309  57.315  1.00  0.00           H  
ATOM   2480 HD22 LEU   152      49.612  43.953  57.072  1.00  0.00           H  
ATOM   2481 HD23 LEU   152      50.592  43.731  55.664  1.00  0.00           H  
ATOM   2482  C   LEU   152      49.928  47.354  53.610  1.00  0.00           C  
ATOM   2483  O   LEU   152      48.750  47.622  53.814  1.00  0.00           O  
ATOM   2484  N   ALA   153      50.540  47.851  52.504  1.00  0.00           N  
ATOM   2485  H   ALA   153      51.374  47.378  52.188  1.00  0.00           H  
ATOM   2486  CA  ALA   153      49.776  48.723  51.545  1.00  0.00           C  
ATOM   2487  HA  ALA   153      49.159  49.457  52.063  1.00  0.00           H  
ATOM   2488  CB  ALA   153      50.810  49.250  50.604  1.00  0.00           C  
ATOM   2489  HB1 ALA   153      50.486  50.053  49.942  1.00  0.00           H  
ATOM   2490  HB2 ALA   153      51.748  49.498  51.101  1.00  0.00           H  
ATOM   2491  HB3 ALA   153      51.159  48.415  49.997  1.00  0.00           H  
ATOM   2492  C   ALA   153      48.728  47.940  50.814  1.00  0.00           C  
ATOM   2493  O   ALA   153      48.741  46.703  50.803  1.00  0.00           O  
ATOM   2494  N   LYS   154      47.799  48.657  50.116  1.00  0.00           N  
ATOM   2495  H   LYS   154      47.872  49.660  50.210  1.00  0.00           H  
ATOM   2496  CA  LYS   154      46.624  48.156  49.370  1.00  0.00           C  
ATOM   2497  HA  LYS   154      46.860  47.206  48.891  1.00  0.00           H  
ATOM   2498  CB  LYS   154      45.526  47.817  50.302  1.00  0.00           C  
ATOM   2499  HB2 LYS   154      45.915  47.462  51.256  1.00  0.00           H  
ATOM   2500  HB3 LYS   154      44.917  48.673  50.593  1.00  0.00           H  
ATOM   2501  CG  LYS   154      44.550  46.726  49.722  1.00  0.00           C  
ATOM   2502  HG2 LYS   154      44.007  47.037  48.830  1.00  0.00           H  
ATOM   2503  HG3 LYS   154      45.129  45.885  49.341  1.00  0.00           H  
ATOM   2504  CD  LYS   154      43.445  46.290  50.640  1.00  0.00           C  
ATOM   2505  HD2 LYS   154      43.942  45.867  51.513  1.00  0.00           H  
ATOM   2506  HD3 LYS   154      42.793  47.152  50.781  1.00  0.00           H  
ATOM   2507  CE  LYS   154      42.694  45.203  49.931  1.00  0.00           C  
ATOM   2508  HE2 LYS   154      42.225  45.644  49.051  1.00  0.00           H  
ATOM   2509  HE3 LYS   154      43.323  44.378  49.597  1.00  0.00           H  
ATOM   2510  NZ  LYS   154      41.511  44.779  50.692  1.00  0.00           N  
ATOM   2511  HZ1 LYS   154      41.742  44.491  51.632  1.00  0.00           H  
ATOM   2512  HZ2 LYS   154      40.906  45.570  50.856  1.00  0.00           H  
ATOM   2513  HZ3 LYS   154      41.112  43.991  50.201  1.00  0.00           H  
ATOM   2514  C   LYS   154      46.176  49.052  48.210  1.00  0.00           C  
ATOM   2515  O   LYS   154      46.249  50.308  48.323  1.00  0.00           O  
ATOM   2516  N   LYS   155      45.770  48.481  47.087  1.00  0.00           N  
ATOM   2517  H   LYS   155      45.795  47.475  46.999  1.00  0.00           H  
ATOM   2518  CA  LYS   155      45.284  49.374  45.969  1.00  0.00           C  
ATOM   2519  HA  LYS   155      46.040  50.133  45.764  1.00  0.00           H  
ATOM   2520  CB  LYS   155      45.140  48.556  44.674  1.00  0.00           C  
ATOM   2521  HB2 LYS   155      46.092  48.041  44.539  1.00  0.00           H  
ATOM   2522  HB3 LYS   155      44.450  47.721  44.796  1.00  0.00           H  
ATOM   2523  CG  LYS   155      44.864  49.400  43.359  1.00  0.00           C  
ATOM   2524  HG2 LYS   155      43.834  49.758  43.362  1.00  0.00           H  
ATOM   2525  HG3 LYS   155      45.437  50.326  43.398  1.00  0.00           H  
ATOM   2526  CD  LYS   155      45.139  48.661  42.122  1.00  0.00           C  
ATOM   2527  HD2 LYS   155      45.122  49.399  41.321  1.00  0.00           H  
ATOM   2528  HD3 LYS   155      46.174  48.318  42.109  1.00  0.00           H  
ATOM   2529  CE  LYS   155      44.164  47.549  41.837  1.00  0.00           C  
ATOM   2530  HE2 LYS   155      44.549  46.903  41.048  1.00  0.00           H  
ATOM   2531  HE3 LYS   155      43.911  47.021  42.756  1.00  0.00           H  
ATOM   2532  NZ  LYS   155      42.917  48.046  41.346  1.00  0.00           N  
ATOM   2533  HZ1 LYS   155      43.026  48.499  40.450  1.00  0.00           H  
ATOM   2534  HZ2 LYS   155      42.367  47.224  41.138  1.00  0.00           H  
ATOM   2535  HZ3 LYS   155      42.356  48.634  41.945  1.00  0.00           H  
ATOM   2536  C   LYS   155      44.004  50.113  46.319  1.00  0.00           C  
ATOM   2537  O   LYS   155      43.332  49.547  47.108  1.00  0.00           O  
ATOM   2538  N   TYR   156      43.803  51.362  45.876  1.00  0.00           N  
ATOM   2539  H   TYR   156      44.424  51.856  45.252  1.00  0.00           H  
ATOM   2540  CA  TYR   156      42.519  52.053  46.182  1.00  0.00           C  
ATOM   2541  HA  TYR   156      41.864  51.370  46.724  1.00  0.00           H  
ATOM   2542  CB  TYR   156      42.768  53.190  47.204  1.00  0.00           C  
ATOM   2543  HB2 TYR   156      41.905  53.341  47.853  1.00  0.00           H  
ATOM   2544  HB3 TYR   156      43.497  52.892  47.957  1.00  0.00           H  
ATOM   2545  CG  TYR   156      43.122  54.510  46.621  1.00  0.00           C  
ATOM   2546  CD1 TYR   156      42.084  55.318  46.083  1.00  0.00           C  
ATOM   2547  HD1 TYR   156      41.030  55.093  46.150  1.00  0.00           H  
ATOM   2548  CE1 TYR   156      42.508  56.568  45.423  1.00  0.00           C  
ATOM   2549  HE1 TYR   156      41.788  57.297  45.081  1.00  0.00           H  
ATOM   2550  CZ  TYR   156      43.889  56.872  45.219  1.00  0.00           C  
ATOM   2551  OH  TYR   156      44.218  58.020  44.541  1.00  0.00           O  
ATOM   2552  HH  TYR   156      45.096  58.054  44.155  1.00  0.00           H  
ATOM   2553  CE2 TYR   156      44.843  56.047  45.793  1.00  0.00           C  
ATOM   2554  HE2 TYR   156      45.906  56.124  45.617  1.00  0.00           H  
ATOM   2555  CD2 TYR   156      44.490  54.855  46.434  1.00  0.00           C  
ATOM   2556  HD2 TYR   156      45.196  54.152  46.852  1.00  0.00           H  
ATOM   2557  C   TYR   156      41.692  52.520  44.935  1.00  0.00           C  
ATOM   2558  O   TYR   156      40.505  52.909  45.034  1.00  0.00           O  
ATOM   2559  N   ARG   157      42.294  52.536  43.725  1.00  0.00           N  
ATOM   2560  H   ARG   157      43.257  52.270  43.582  1.00  0.00           H  
ATOM   2561  CA  ARG   157      41.513  52.904  42.525  1.00  0.00           C  
ATOM   2562  HA  ARG   157      40.467  52.635  42.667  1.00  0.00           H  
ATOM   2563  CB  ARG   157      41.483  54.449  42.289  1.00  0.00           C  
ATOM   2564  HB2 ARG   157      40.663  54.537  41.577  1.00  0.00           H  
ATOM   2565  HB3 ARG   157      41.160  54.791  43.272  1.00  0.00           H  
ATOM   2566  CG  ARG   157      42.753  55.108  41.829  1.00  0.00           C  
ATOM   2567  HG2 ARG   157      43.547  54.958  42.560  1.00  0.00           H  
ATOM   2568  HG3 ARG   157      43.001  54.741  40.833  1.00  0.00           H  
ATOM   2569  CD  ARG   157      42.624  56.586  41.689  1.00  0.00           C  
ATOM   2570  HD2 ARG   157      41.778  56.847  41.053  1.00  0.00           H  
ATOM   2571  HD3 ARG   157      42.330  56.998  42.654  1.00  0.00           H  
ATOM   2572  NE  ARG   157      43.839  57.243  41.087  1.00  0.00           N  
ATOM   2573  HE  ARG   157      44.593  56.633  40.805  1.00  0.00           H  
ATOM   2574  CZ  ARG   157      44.102  58.530  41.196  1.00  0.00           C  
ATOM   2575  NH1 ARG   157      43.160  59.388  41.425  1.00  0.00           N  
ATOM   2576 HH11 ARG   157      42.216  59.120  41.665  1.00  0.00           H  
ATOM   2577 HH12 ARG   157      43.507  60.337  41.432  1.00  0.00           H  
ATOM   2578  NH2 ARG   157      45.233  59.145  40.854  1.00  0.00           N  
ATOM   2579 HH21 ARG   157      46.042  58.678  40.470  1.00  0.00           H  
ATOM   2580 HH22 ARG   157      45.188  60.149  40.956  1.00  0.00           H  
ATOM   2581  C   ARG   157      41.980  52.157  41.304  1.00  0.00           C  
ATOM   2582  O   ARG   157      43.143  51.694  41.245  1.00  0.00           O  
ATOM   2583  N   ASP   158      41.106  52.043  40.294  1.00  0.00           N  
ATOM   2584  H   ASP   158      40.312  52.667  40.285  1.00  0.00           H  
ATOM   2585  CA  ASP   158      41.368  51.354  39.077  1.00  0.00           C  
ATOM   2586  HA  ASP   158      42.099  50.571  39.281  1.00  0.00           H  
ATOM   2587  CB  ASP   158      40.008  50.763  38.575  1.00  0.00           C  
ATOM   2588  HB2 ASP   158      39.700  50.061  39.350  1.00  0.00           H  
ATOM   2589  HB3 ASP   158      39.258  51.554  38.576  1.00  0.00           H  
ATOM   2590  CG  ASP   158      39.976  50.089  37.186  1.00  0.00           C  
ATOM   2591  OD1 ASP   158      38.875  49.827  36.652  1.00  0.00           O  
ATOM   2592  OD2 ASP   158      41.049  49.893  36.603  1.00  0.00           O  
ATOM   2593  C   ASP   158      42.052  52.324  38.130  1.00  0.00           C  
ATOM   2594  O   ASP   158      41.568  53.465  37.908  1.00  0.00           O  
ATOM   2595  N   ASN   159      43.151  51.873  37.640  1.00  0.00           N  
ATOM   2596  H   ASN   159      43.493  50.996  38.007  1.00  0.00           H  
ATOM   2597  CA  ASN   159      43.805  52.447  36.492  1.00  0.00           C  
ATOM   2598  HA  ASN   159      44.214  53.373  36.896  1.00  0.00           H  
ATOM   2599  CB  ASN   159      44.852  51.493  35.941  1.00  0.00           C  
ATOM   2600  HB2 ASN   159      44.360  50.600  35.555  1.00  0.00           H  
ATOM   2601  HB3 ASN   159      45.237  51.945  35.027  1.00  0.00           H  
ATOM   2602  CG  ASN   159      46.099  51.328  36.757  1.00  0.00           C  
ATOM   2603  OD1 ASN   159      46.133  51.453  37.984  1.00  0.00           O  
ATOM   2604  ND2 ASN   159      47.164  50.919  36.186  1.00  0.00           N  
ATOM   2605 HD21 ASN   159      48.013  50.681  36.680  1.00  0.00           H  
ATOM   2606 HD22 ASN   159      47.106  50.891  35.178  1.00  0.00           H  
ATOM   2607  C   ASN   159      42.968  52.821  35.270  1.00  0.00           C  
ATOM   2608  O   ASN   159      43.264  53.754  34.557  1.00  0.00           O  
ATOM   2609  N   ARG   160      41.834  52.170  34.953  1.00  0.00           N  
ATOM   2610  H   ARG   160      41.675  51.273  35.390  1.00  0.00           H  
ATOM   2611  CA  ARG   160      41.013  52.233  33.722  1.00  0.00           C  
ATOM   2612  HA  ARG   160      41.572  52.353  32.794  1.00  0.00           H  
ATOM   2613  CB  ARG   160      40.112  51.004  33.557  1.00  0.00           C  
ATOM   2614  HB2 ARG   160      39.413  50.911  34.387  1.00  0.00           H  
ATOM   2615  HB3 ARG   160      39.459  51.183  32.703  1.00  0.00           H  
ATOM   2616  CG  ARG   160      40.791  49.738  33.192  1.00  0.00           C  
ATOM   2617  HG2 ARG   160      41.255  49.869  32.214  1.00  0.00           H  
ATOM   2618  HG3 ARG   160      41.491  49.445  33.974  1.00  0.00           H  
ATOM   2619  CD  ARG   160      39.709  48.593  33.005  1.00  0.00           C  
ATOM   2620  HD2 ARG   160      39.014  48.971  32.256  1.00  0.00           H  
ATOM   2621  HD3 ARG   160      40.168  47.704  32.572  1.00  0.00           H  
ATOM   2622  NE  ARG   160      39.062  48.297  34.276  1.00  0.00           N  
ATOM   2623  HE  ARG   160      38.851  49.124  34.815  1.00  0.00           H  
ATOM   2624  CZ  ARG   160      38.839  47.116  34.872  1.00  0.00           C  
ATOM   2625  NH1 ARG   160      39.184  46.004  34.300  1.00  0.00           N  
ATOM   2626 HH11 ARG   160      39.570  45.976  33.367  1.00  0.00           H  
ATOM   2627 HH12 ARG   160      38.779  45.239  34.820  1.00  0.00           H  
ATOM   2628  NH2 ARG   160      38.358  47.121  36.109  1.00  0.00           N  
ATOM   2629 HH21 ARG   160      38.372  48.059  36.485  1.00  0.00           H  
ATOM   2630 HH22 ARG   160      37.926  46.334  36.572  1.00  0.00           H  
ATOM   2631  C   ARG   160      40.108  53.444  33.654  1.00  0.00           C  
ATOM   2632  O   ARG   160      39.638  53.894  32.599  1.00  0.00           O  
ATOM   2633  N   THR   161      39.675  53.912  34.820  1.00  0.00           N  
ATOM   2634  H   THR   161      40.122  53.527  35.640  1.00  0.00           H  
ATOM   2635  CA  THR   161      38.679  54.983  35.011  1.00  0.00           C  
ATOM   2636  HA  THR   161      38.785  55.675  34.177  1.00  0.00           H  
ATOM   2637  CB  THR   161      37.252  54.296  35.104  1.00  0.00           C  
ATOM   2638  HB  THR   161      36.576  55.127  35.307  1.00  0.00           H  
ATOM   2639  CG2 THR   161      36.613  53.502  33.950  1.00  0.00           C  
ATOM   2640 HG21 THR   161      37.300  52.775  33.520  1.00  0.00           H  
ATOM   2641 HG22 THR   161      35.723  53.001  34.330  1.00  0.00           H  
ATOM   2642 HG23 THR   161      36.339  54.228  33.184  1.00  0.00           H  
ATOM   2643  OG1 THR   161      37.277  53.409  36.200  1.00  0.00           O  
ATOM   2644  HG1 THR   161      36.788  52.683  35.805  1.00  0.00           H  
ATOM   2645  C   THR   161      38.916  55.883  36.273  1.00  0.00           C  
ATOM   2646  O   THR   161      38.195  56.838  36.592  1.00  0.00           O  
ATOM   2647  N   ARG   162      39.930  55.688  37.165  1.00  0.00           N  
ATOM   2648  H   ARG   162      40.520  54.902  36.932  1.00  0.00           H  
ATOM   2649  CA  ARG   162      40.286  56.293  38.514  1.00  0.00           C  
ATOM   2650  HA  ARG   162      41.221  55.794  38.766  1.00  0.00           H  
ATOM   2651  CB  ARG   162      40.760  57.786  38.418  1.00  0.00           C  
ATOM   2652  HB2 ARG   162      39.870  58.355  38.151  1.00  0.00           H  
ATOM   2653  HB3 ARG   162      40.958  58.143  39.429  1.00  0.00           H  
ATOM   2654  CG  ARG   162      42.041  57.849  37.490  1.00  0.00           C  
ATOM   2655  HG2 ARG   162      42.753  57.100  37.836  1.00  0.00           H  
ATOM   2656  HG3 ARG   162      41.851  57.605  36.445  1.00  0.00           H  
ATOM   2657  CD  ARG   162      42.716  59.226  37.698  1.00  0.00           C  
ATOM   2658  HD2 ARG   162      42.042  60.042  37.438  1.00  0.00           H  
ATOM   2659  HD3 ARG   162      43.010  59.279  38.746  1.00  0.00           H  
ATOM   2660  NE  ARG   162      43.873  59.456  36.821  1.00  0.00           N  
ATOM   2661  HE  ARG   162      44.724  58.912  36.835  1.00  0.00           H  
ATOM   2662  CZ  ARG   162      43.915  60.369  35.823  1.00  0.00           C  
ATOM   2663  NH1 ARG   162      42.756  60.816  35.361  1.00  0.00           N  
ATOM   2664 HH11 ARG   162      41.945  60.644  35.938  1.00  0.00           H  
ATOM   2665 HH12 ARG   162      42.723  61.466  34.590  1.00  0.00           H  
ATOM   2666  NH2 ARG   162      45.026  60.555  35.198  1.00  0.00           N  
ATOM   2667 HH21 ARG   162      45.770  59.924  35.458  1.00  0.00           H  
ATOM   2668 HH22 ARG   162      45.040  61.047  34.316  1.00  0.00           H  
ATOM   2669  C   ARG   162      39.178  56.027  39.560  1.00  0.00           C  
ATOM   2670  O   ARG   162      39.170  56.758  40.550  1.00  0.00           O  
ATOM   2671  N   GLN   163      38.369  54.947  39.447  1.00  0.00           N  
ATOM   2672  H   GLN   163      38.463  54.323  38.658  1.00  0.00           H  
ATOM   2673  CA  GLN   163      37.185  54.630  40.279  1.00  0.00           C  
ATOM   2674  HA  GLN   163      36.694  55.575  40.511  1.00  0.00           H  
ATOM   2675  CB  GLN   163      36.302  53.758  39.423  1.00  0.00           C  
ATOM   2676  HB2 GLN   163      36.892  52.988  38.926  1.00  0.00           H  
ATOM   2677  HB3 GLN   163      35.654  53.309  40.175  1.00  0.00           H  
ATOM   2678  CG  GLN   163      35.455  54.554  38.457  1.00  0.00           C  
ATOM   2679  HG2 GLN   163      34.927  55.398  38.901  1.00  0.00           H  
ATOM   2680  HG3 GLN   163      36.001  55.127  37.707  1.00  0.00           H  
ATOM   2681  CD  GLN   163      34.333  53.728  37.842  1.00  0.00           C  
ATOM   2682  OE1 GLN   163      33.861  52.746  38.419  1.00  0.00           O  
ATOM   2683  NE2 GLN   163      33.808  54.075  36.654  1.00  0.00           N  
ATOM   2684 HE21 GLN   163      33.092  53.469  36.280  1.00  0.00           H  
ATOM   2685 HE22 GLN   163      34.091  54.983  36.314  1.00  0.00           H  
ATOM   2686  C   GLN   163      37.545  53.933  41.614  1.00  0.00           C  
ATOM   2687  O   GLN   163      38.156  52.879  41.663  1.00  0.00           O  
ATOM   2688  N   HIE   164      37.080  54.550  42.735  1.00  0.00           N  
ATOM   2689  H   HIE   164      36.667  55.463  42.604  1.00  0.00           H  
ATOM   2690  CA  HIE   164      37.403  54.185  44.099  1.00  0.00           C  
ATOM   2691  HA  HIE   164      38.470  53.999  44.222  1.00  0.00           H  
ATOM   2692  CB  HIE   164      36.964  55.301  45.037  1.00  0.00           C  
ATOM   2693  HB2 HIE   164      37.650  56.091  44.731  1.00  0.00           H  
ATOM   2694  HB3 HIE   164      35.917  55.536  44.847  1.00  0.00           H  
ATOM   2695  CG  HIE   164      37.312  55.192  46.494  1.00  0.00           C  
ATOM   2696  ND1 HIE   164      38.612  55.403  46.899  1.00  0.00           N  
ATOM   2697  CE1 HIE   164      38.645  55.088  48.172  1.00  0.00           C  
ATOM   2698  HE1 HIE   164      39.423  55.344  48.876  1.00  0.00           H  
ATOM   2699  NE2 HIE   164      37.410  54.786  48.590  1.00  0.00           N  
ATOM   2700  HE2 HIE   164      37.193  54.558  49.550  1.00  0.00           H  
ATOM   2701  CD2 HIE   164      36.482  54.902  47.504  1.00  0.00           C  
ATOM   2702  HD2 HIE   164      35.422  54.695  47.475  1.00  0.00           H  
ATOM   2703  C   HIE   164      36.822  52.854  44.627  1.00  0.00           C  
ATOM   2704  O   HIE   164      35.692  52.473  44.372  1.00  0.00           O  
ATOM   2705  N   ILE   165      37.556  52.204  45.480  1.00  0.00           N  
ATOM   2706  H   ILE   165      38.457  52.510  45.818  1.00  0.00           H  
ATOM   2707  CA  ILE   165      37.237  50.872  46.076  1.00  0.00           C  
ATOM   2708  HA  ILE   165      37.008  50.162  45.281  1.00  0.00           H  
ATOM   2709  CB  ILE   165      38.431  50.391  46.899  1.00  0.00           C  
ATOM   2710  HB  ILE   165      37.992  49.544  47.427  1.00  0.00           H  
ATOM   2711  CG2 ILE   165      39.383  49.828  45.905  1.00  0.00           C  
ATOM   2712 HG21 ILE   165      39.543  50.546  45.101  1.00  0.00           H  
ATOM   2713 HG22 ILE   165      40.355  49.645  46.365  1.00  0.00           H  
ATOM   2714 HG23 ILE   165      39.126  48.883  45.428  1.00  0.00           H  
ATOM   2715  CG1 ILE   165      38.884  51.391  47.981  1.00  0.00           C  
ATOM   2716 HG12 ILE   165      39.347  52.252  47.499  1.00  0.00           H  
ATOM   2717 HG13 ILE   165      38.044  51.778  48.558  1.00  0.00           H  
ATOM   2718  CD1 ILE   165      39.827  50.748  48.993  1.00  0.00           C  
ATOM   2719 HD11 ILE   165      40.560  50.083  48.538  1.00  0.00           H  
ATOM   2720 HD12 ILE   165      40.465  51.535  49.396  1.00  0.00           H  
ATOM   2721 HD13 ILE   165      39.301  50.229  49.794  1.00  0.00           H  
ATOM   2722  C   ILE   165      35.966  50.993  46.915  1.00  0.00           C  
ATOM   2723  O   ILE   165      35.752  51.977  47.609  1.00  0.00           O  
ATOM   2724  N   PRO   166      35.088  49.991  47.061  1.00  0.00           N  
ATOM   2725  CD  PRO   166      35.151  48.726  46.318  1.00  0.00           C  
ATOM   2726  HD2 PRO   166      36.038  48.169  46.620  1.00  0.00           H  
ATOM   2727  HD3 PRO   166      35.071  48.817  45.235  1.00  0.00           H  
ATOM   2728  CG  PRO   166      33.919  47.969  46.779  1.00  0.00           C  
ATOM   2729  HG2 PRO   166      34.299  47.385  47.618  1.00  0.00           H  
ATOM   2730  HG3 PRO   166      33.587  47.266  46.016  1.00  0.00           H  
ATOM   2731  CB  PRO   166      32.887  49.079  47.220  1.00  0.00           C  
ATOM   2732  HB2 PRO   166      32.190  48.509  47.835  1.00  0.00           H  
ATOM   2733  HB3 PRO   166      32.372  49.677  46.469  1.00  0.00           H  
ATOM   2734  CA  PRO   166      33.855  50.064  47.882  1.00  0.00           C  
ATOM   2735  HA  PRO   166      33.396  51.048  47.791  1.00  0.00           H  
ATOM   2736  C   PRO   166      34.255  49.705  49.351  1.00  0.00           C  
ATOM   2737  O   PRO   166      35.201  48.966  49.521  1.00  0.00           O  
ATOM   2738  N   TYR   167      33.504  50.251  50.320  1.00  0.00           N  
ATOM   2739  H   TYR   167      32.697  50.783  50.028  1.00  0.00           H  
ATOM   2740  CA  TYR   167      33.631  50.026  51.773  1.00  0.00           C  
ATOM   2741  HA  TYR   167      34.625  50.315  52.112  1.00  0.00           H  
ATOM   2742  CB  TYR   167      32.557  50.725  52.575  1.00  0.00           C  
ATOM   2743  HB2 TYR   167      32.682  51.805  52.488  1.00  0.00           H  
ATOM   2744  HB3 TYR   167      31.595  50.450  52.143  1.00  0.00           H  
ATOM   2745  CG  TYR   167      32.464  50.434  53.990  1.00  0.00           C  
ATOM   2746  CD1 TYR   167      31.385  49.650  54.477  1.00  0.00           C  
ATOM   2747  HD1 TYR   167      30.685  49.307  53.729  1.00  0.00           H  
ATOM   2748  CE1 TYR   167      31.242  49.446  55.880  1.00  0.00           C  
ATOM   2749  HE1 TYR   167      30.371  48.917  56.239  1.00  0.00           H  
ATOM   2750  CZ  TYR   167      32.150  50.048  56.780  1.00  0.00           C  
ATOM   2751  OH  TYR   167      32.041  49.957  58.126  1.00  0.00           O  
ATOM   2752  HH  TYR   167      31.402  49.294  58.399  1.00  0.00           H  
ATOM   2753  CE2 TYR   167      33.036  50.988  56.272  1.00  0.00           C  
ATOM   2754  HE2 TYR   167      33.612  51.563  56.983  1.00  0.00           H  
ATOM   2755  CD2 TYR   167      33.286  51.165  54.933  1.00  0.00           C  
ATOM   2756  HD2 TYR   167      34.008  51.909  54.631  1.00  0.00           H  
ATOM   2757  C   TYR   167      33.574  48.523  52.051  1.00  0.00           C  
ATOM   2758  O   TYR   167      32.723  47.886  51.405  1.00  0.00           O  
ATOM   2759  N   ARG   168      34.326  47.956  53.073  1.00  0.00           N  
ATOM   2760  H   ARG   168      35.055  48.558  53.429  1.00  0.00           H  
ATOM   2761  CA  ARG   168      34.058  46.749  53.760  1.00  0.00           C  
ATOM   2762  HA  ARG   168      32.975  46.687  53.648  1.00  0.00           H  
ATOM   2763  CB  ARG   168      34.747  45.565  52.998  1.00  0.00           C  
ATOM   2764  HB2 ARG   168      34.469  45.681  51.951  1.00  0.00           H  
ATOM   2765  HB3 ARG   168      35.804  45.755  53.183  1.00  0.00           H  
ATOM   2766  CG  ARG   168      34.396  44.111  53.315  1.00  0.00           C  
ATOM   2767  HG2 ARG   168      34.920  43.458  52.617  1.00  0.00           H  
ATOM   2768  HG3 ARG   168      34.792  43.894  54.306  1.00  0.00           H  
ATOM   2769  CD  ARG   168      32.944  43.886  53.253  1.00  0.00           C  
ATOM   2770  HD2 ARG   168      32.434  44.422  54.054  1.00  0.00           H  
ATOM   2771  HD3 ARG   168      32.526  44.206  52.298  1.00  0.00           H  
ATOM   2772  NE  ARG   168      32.635  42.465  53.249  1.00  0.00           N  
ATOM   2773  HE  ARG   168      32.698  42.018  52.346  1.00  0.00           H  
ATOM   2774  CZ  ARG   168      32.251  41.698  54.285  1.00  0.00           C  
ATOM   2775  NH1 ARG   168      31.983  42.191  55.477  1.00  0.00           N  
ATOM   2776 HH11 ARG   168      32.064  43.184  55.647  1.00  0.00           H  
ATOM   2777 HH12 ARG   168      31.570  41.546  56.135  1.00  0.00           H  
ATOM   2778  NH2 ARG   168      32.132  40.424  54.145  1.00  0.00           N  
ATOM   2779 HH21 ARG   168      32.413  39.914  53.320  1.00  0.00           H  
ATOM   2780 HH22 ARG   168      31.856  39.861  54.937  1.00  0.00           H  
ATOM   2781  C   ARG   168      34.623  46.964  55.211  1.00  0.00           C  
ATOM   2782  O   ARG   168      35.668  47.560  55.365  1.00  0.00           O  
ATOM   2783  N   GLU   169      33.888  46.467  56.259  1.00  0.00           N  
ATOM   2784  H   GLU   169      33.005  46.073  55.967  1.00  0.00           H  
ATOM   2785  CA  GLU   169      34.423  46.177  57.582  1.00  0.00           C  
ATOM   2786  HA  GLU   169      35.116  46.990  57.800  1.00  0.00           H  
ATOM   2787  CB  GLU   169      33.306  46.058  58.624  1.00  0.00           C  
ATOM   2788  HB2 GLU   169      33.814  46.057  59.588  1.00  0.00           H  
ATOM   2789  HB3 GLU   169      32.812  47.027  58.548  1.00  0.00           H  
ATOM   2790  CG  GLU   169      32.230  44.968  58.593  1.00  0.00           C  
ATOM   2791  HG2 GLU   169      32.764  44.018  58.610  1.00  0.00           H  
ATOM   2792  HG3 GLU   169      31.621  45.199  59.467  1.00  0.00           H  
ATOM   2793  CD  GLU   169      31.288  45.192  57.345  1.00  0.00           C  
ATOM   2794  OE1 GLU   169      31.745  44.727  56.239  1.00  0.00           O  
ATOM   2795  OE2 GLU   169      30.216  45.891  57.438  1.00  0.00           O  
ATOM   2796  C   GLU   169      35.162  44.773  57.640  1.00  0.00           C  
ATOM   2797  O   GLU   169      35.180  43.968  56.668  1.00  0.00           O  
ATOM   2798  N   ASP   170      35.731  44.461  58.806  1.00  0.00           N  
ATOM   2799  H   ASP   170      35.554  45.101  59.568  1.00  0.00           H  
ATOM   2800  CA  ASP   170      36.242  43.074  59.081  1.00  0.00           C  
ATOM   2801  HA  ASP   170      36.695  43.084  60.072  1.00  0.00           H  
ATOM   2802  CB  ASP   170      35.086  42.024  59.215  1.00  0.00           C  
ATOM   2803  HB2 ASP   170      34.416  42.047  58.355  1.00  0.00           H  
ATOM   2804  HB3 ASP   170      35.514  41.023  59.260  1.00  0.00           H  
ATOM   2805  CG  ASP   170      34.206  42.174  60.468  1.00  0.00           C  
ATOM   2806  OD1 ASP   170      33.336  41.268  60.646  1.00  0.00           O  
ATOM   2807  OD2 ASP   170      34.344  43.173  61.271  1.00  0.00           O  
ATOM   2808  C   ASP   170      37.470  42.607  58.213  1.00  0.00           C  
ATOM   2809  O   ASP   170      37.497  41.483  57.733  1.00  0.00           O  
ATOM   2810  N   LYS   171      38.402  43.555  57.983  1.00  0.00           N  
ATOM   2811  H   LYS   171      38.159  44.502  58.234  1.00  0.00           H  
ATOM   2812  CA  LYS   171      39.782  43.245  57.420  1.00  0.00           C  
ATOM   2813  HA  LYS   171      39.712  42.404  56.729  1.00  0.00           H  
ATOM   2814  CB  LYS   171      40.338  44.535  56.694  1.00  0.00           C  
ATOM   2815  HB2 LYS   171      40.485  45.259  57.495  1.00  0.00           H  
ATOM   2816  HB3 LYS   171      41.295  44.368  56.201  1.00  0.00           H  
ATOM   2817  CG  LYS   171      39.415  45.198  55.701  1.00  0.00           C  
ATOM   2818  HG2 LYS   171      38.533  45.605  56.197  1.00  0.00           H  
ATOM   2819  HG3 LYS   171      39.977  46.089  55.421  1.00  0.00           H  
ATOM   2820  CD  LYS   171      39.026  44.356  54.503  1.00  0.00           C  
ATOM   2821  HD2 LYS   171      38.776  44.996  53.657  1.00  0.00           H  
ATOM   2822  HD3 LYS   171      39.768  43.628  54.174  1.00  0.00           H  
ATOM   2823  CE  LYS   171      37.650  43.673  54.749  1.00  0.00           C  
ATOM   2824  HE2 LYS   171      37.508  43.233  55.737  1.00  0.00           H  
ATOM   2825  HE3 LYS   171      36.955  44.510  54.680  1.00  0.00           H  
ATOM   2826  NZ  LYS   171      37.302  42.718  53.700  1.00  0.00           N  
ATOM   2827  HZ1 LYS   171      37.996  41.984  53.700  1.00  0.00           H  
ATOM   2828  HZ2 LYS   171      36.407  42.282  53.873  1.00  0.00           H  
ATOM   2829  HZ3 LYS   171      37.293  43.234  52.832  1.00  0.00           H  
ATOM   2830  C   LYS   171      40.796  42.758  58.416  1.00  0.00           C  
ATOM   2831  O   LYS   171      40.553  42.942  59.603  1.00  0.00           O  
ATOM   2832  N   ASN   172      41.937  42.199  57.998  1.00  0.00           N  
ATOM   2833  H   ASN   172      41.939  41.910  57.030  1.00  0.00           H  
ATOM   2834  CA  ASN   172      43.031  42.079  58.908  1.00  0.00           C  
ATOM   2835  HA  ASN   172      42.717  41.558  59.812  1.00  0.00           H  
ATOM   2836  CB  ASN   172      44.110  41.148  58.237  1.00  0.00           C  
ATOM   2837  HB2 ASN   172      43.647  40.324  57.695  1.00  0.00           H  
ATOM   2838  HB3 ASN   172      44.637  41.780  57.523  1.00  0.00           H  
ATOM   2839  CG  ASN   172      45.114  40.646  59.208  1.00  0.00           C  
ATOM   2840  OD1 ASN   172      45.103  40.998  60.354  1.00  0.00           O  
ATOM   2841  ND2 ASN   172      46.118  39.900  58.724  1.00  0.00           N  
ATOM   2842 HD21 ASN   172      46.796  39.505  59.359  1.00  0.00           H  
ATOM   2843 HD22 ASN   172      46.210  39.703  57.738  1.00  0.00           H  
ATOM   2844  C   ASN   172      43.558  43.480  59.330  1.00  0.00           C  
ATOM   2845  O   ASN   172      43.412  44.477  58.616  1.00  0.00           O  
ATOM   2846  N   LEU   173      44.069  43.579  60.522  1.00  0.00           N  
ATOM   2847  H   LEU   173      44.334  42.731  61.003  1.00  0.00           H  
ATOM   2848  CA  LEU   173      44.463  44.864  61.170  1.00  0.00           C  
ATOM   2849  HA  LEU   173      43.718  45.635  60.972  1.00  0.00           H  
ATOM   2850  CB  LEU   173      44.407  44.822  62.697  1.00  0.00           C  
ATOM   2851  HB2 LEU   173      45.330  44.374  63.065  1.00  0.00           H  
ATOM   2852  HB3 LEU   173      44.269  45.814  63.127  1.00  0.00           H  
ATOM   2853  CG  LEU   173      43.285  43.884  63.293  1.00  0.00           C  
ATOM   2854  HG  LEU   173      43.459  42.852  62.987  1.00  0.00           H  
ATOM   2855  CD1 LEU   173      43.475  43.860  64.777  1.00  0.00           C  
ATOM   2856 HD11 LEU   173      44.262  43.118  64.918  1.00  0.00           H  
ATOM   2857 HD12 LEU   173      43.738  44.878  65.063  1.00  0.00           H  
ATOM   2858 HD13 LEU   173      42.602  43.449  65.283  1.00  0.00           H  
ATOM   2859  CD2 LEU   173      41.825  44.348  62.974  1.00  0.00           C  
ATOM   2860 HD21 LEU   173      41.574  44.115  61.939  1.00  0.00           H  
ATOM   2861 HD22 LEU   173      40.996  44.007  63.594  1.00  0.00           H  
ATOM   2862 HD23 LEU   173      41.870  45.437  62.958  1.00  0.00           H  
ATOM   2863  C   LEU   173      45.749  45.331  60.621  1.00  0.00           C  
ATOM   2864  O   LEU   173      46.605  44.521  60.194  1.00  0.00           O  
ATOM   2865  N   THR   174      45.899  46.641  60.680  1.00  0.00           N  
ATOM   2866  H   THR   174      45.237  47.274  61.106  1.00  0.00           H  
ATOM   2867  CA  THR   174      47.214  47.257  60.319  1.00  0.00           C  
ATOM   2868  HA  THR   174      48.038  46.550  60.410  1.00  0.00           H  
ATOM   2869  CB  THR   174      47.187  47.756  58.900  1.00  0.00           C  
ATOM   2870  HB  THR   174      48.195  47.994  58.561  1.00  0.00           H  
ATOM   2871  CG2 THR   174      46.513  46.893  57.846  1.00  0.00           C  
ATOM   2872 HG21 THR   174      47.158  46.034  57.665  1.00  0.00           H  
ATOM   2873 HG22 THR   174      45.534  46.500  58.123  1.00  0.00           H  
ATOM   2874 HG23 THR   174      46.515  47.363  56.862  1.00  0.00           H  
ATOM   2875  OG1 THR   174      46.501  48.969  58.723  1.00  0.00           O  
ATOM   2876  HG1 THR   174      47.120  49.595  58.340  1.00  0.00           H  
ATOM   2877  C   THR   174      47.441  48.432  61.239  1.00  0.00           C  
ATOM   2878  O   THR   174      46.584  48.676  62.121  1.00  0.00           O  
ATOM   2879  N   GLY   175      48.496  49.218  61.009  1.00  0.00           N  
ATOM   2880  H   GLY   175      49.240  48.846  60.437  1.00  0.00           H  
ATOM   2881  CA  GLY   175      48.735  50.358  61.822  1.00  0.00           C  
ATOM   2882  HA2 GLY   175      49.363  51.065  61.282  1.00  0.00           H  
ATOM   2883  HA3 GLY   175      47.765  50.845  61.923  1.00  0.00           H  
ATOM   2884  C   GLY   175      49.289  50.124  63.241  1.00  0.00           C  
ATOM   2885  O   GLY   175      48.768  49.186  63.873  1.00  0.00           O  
ATOM   2886  N   THR   176      50.246  50.945  63.698  1.00  0.00           N  
ATOM   2887  H   THR   176      50.606  51.669  63.093  1.00  0.00           H  
ATOM   2888  CA  THR   176      50.556  51.127  65.143  1.00  0.00           C  
ATOM   2889  HA  THR   176      50.462  50.185  65.684  1.00  0.00           H  
ATOM   2890  CB  THR   176      51.961  51.680  65.441  1.00  0.00           C  
ATOM   2891  HB  THR   176      52.044  51.744  66.526  1.00  0.00           H  
ATOM   2892  CG2 THR   176      53.087  50.765  64.902  1.00  0.00           C  
ATOM   2893 HG21 THR   176      54.122  51.086  65.020  1.00  0.00           H  
ATOM   2894 HG22 THR   176      52.913  49.817  65.410  1.00  0.00           H  
ATOM   2895 HG23 THR   176      52.779  50.525  63.885  1.00  0.00           H  
ATOM   2896  OG1 THR   176      52.098  53.015  64.976  1.00  0.00           O  
ATOM   2897  HG1 THR   176      51.975  52.998  64.024  1.00  0.00           H  
ATOM   2898  C   THR   176      49.408  51.960  65.848  1.00  0.00           C  
ATOM   2899  O   THR   176      48.817  52.907  65.241  1.00  0.00           O  
ATOM   2900  N   ALA   177      49.028  51.543  67.090  1.00  0.00           N  
ATOM   2901  H   ALA   177      49.359  50.644  67.408  1.00  0.00           H  
ATOM   2902  CA  ALA   177      48.111  52.186  67.963  1.00  0.00           C  
ATOM   2903  HA  ALA   177      47.107  52.108  67.545  1.00  0.00           H  
ATOM   2904  CB  ALA   177      47.913  51.444  69.302  1.00  0.00           C  
ATOM   2905  HB1 ALA   177      48.784  51.566  69.947  1.00  0.00           H  
ATOM   2906  HB2 ALA   177      46.998  51.845  69.736  1.00  0.00           H  
ATOM   2907  HB3 ALA   177      47.696  50.381  69.192  1.00  0.00           H  
ATOM   2908  C   ALA   177      48.565  53.688  68.166  1.00  0.00           C  
ATOM   2909  O   ALA   177      47.762  54.580  68.165  1.00  0.00           O  
ATOM   2910  N   ARG   178      49.849  54.003  68.310  1.00  0.00           N  
ATOM   2911  H   ARG   178      50.433  53.261  68.670  1.00  0.00           H  
ATOM   2912  CA  ARG   178      50.280  55.455  68.579  1.00  0.00           C  
ATOM   2913  HA  ARG   178      49.695  55.773  69.442  1.00  0.00           H  
ATOM   2914  CB  ARG   178      51.725  55.319  69.105  1.00  0.00           C  
ATOM   2915  HB2 ARG   178      52.044  56.218  69.632  1.00  0.00           H  
ATOM   2916  HB3 ARG   178      51.775  54.506  69.831  1.00  0.00           H  
ATOM   2917  CG  ARG   178      52.781  54.984  68.063  1.00  0.00           C  
ATOM   2918  HG2 ARG   178      52.428  54.181  67.416  1.00  0.00           H  
ATOM   2919  HG3 ARG   178      52.972  55.861  67.445  1.00  0.00           H  
ATOM   2920  CD  ARG   178      54.134  54.554  68.564  1.00  0.00           C  
ATOM   2921  HD2 ARG   178      53.942  53.750  69.274  1.00  0.00           H  
ATOM   2922  HD3 ARG   178      54.659  54.293  67.645  1.00  0.00           H  
ATOM   2923  NE  ARG   178      54.922  55.606  69.237  1.00  0.00           N  
ATOM   2924  HE  ARG   178      54.437  56.351  69.718  1.00  0.00           H  
ATOM   2925  CZ  ARG   178      56.200  55.744  69.153  1.00  0.00           C  
ATOM   2926  NH1 ARG   178      56.937  54.890  68.520  1.00  0.00           N  
ATOM   2927 HH11 ARG   178      56.568  54.081  68.041  1.00  0.00           H  
ATOM   2928 HH12 ARG   178      57.926  55.043  68.659  1.00  0.00           H  
ATOM   2929  NH2 ARG   178      56.787  56.720  69.817  1.00  0.00           N  
ATOM   2930 HH21 ARG   178      56.172  57.221  70.442  1.00  0.00           H  
ATOM   2931 HH22 ARG   178      57.796  56.695  69.774  1.00  0.00           H  
ATOM   2932  C   ARG   178      50.166  56.474  67.373  1.00  0.00           C  
ATOM   2933  O   ARG   178      50.141  57.701  67.691  1.00  0.00           O  
ATOM   2934  N   TYR   179      50.095  56.053  66.098  1.00  0.00           N  
ATOM   2935  H   TYR   179      50.104  55.046  66.018  1.00  0.00           H  
ATOM   2936  CA  TYR   179      50.044  56.888  64.917  1.00  0.00           C  
ATOM   2937  HA  TYR   179      49.918  57.929  65.215  1.00  0.00           H  
ATOM   2938  CB  TYR   179      51.306  56.781  64.070  1.00  0.00           C  
ATOM   2939  HB2 TYR   179      51.232  55.782  63.641  1.00  0.00           H  
ATOM   2940  HB3 TYR   179      51.270  57.426  63.193  1.00  0.00           H  
ATOM   2941  CG  TYR   179      52.665  56.957  64.674  1.00  0.00           C  
ATOM   2942  CD1 TYR   179      52.963  58.171  65.339  1.00  0.00           C  
ATOM   2943  HD1 TYR   179      52.186  58.913  65.446  1.00  0.00           H  
ATOM   2944  CE1 TYR   179      54.175  58.312  66.004  1.00  0.00           C  
ATOM   2945  HE1 TYR   179      54.287  59.144  66.683  1.00  0.00           H  
ATOM   2946  CZ  TYR   179      55.127  57.282  66.031  1.00  0.00           C  
ATOM   2947  OH  TYR   179      56.259  57.466  66.747  1.00  0.00           O  
ATOM   2948  HH  TYR   179      56.847  56.720  66.612  1.00  0.00           H  
ATOM   2949  CE2 TYR   179      54.916  56.139  65.259  1.00  0.00           C  
ATOM   2950  HE2 TYR   179      55.661  55.372  65.109  1.00  0.00           H  
ATOM   2951  CD2 TYR   179      53.663  55.983  64.588  1.00  0.00           C  
ATOM   2952  HD2 TYR   179      53.441  55.045  64.101  1.00  0.00           H  
ATOM   2953  C   TYR   179      48.837  56.681  63.954  1.00  0.00           C  
ATOM   2954  O   TYR   179      48.184  57.632  63.541  1.00  0.00           O  
ATOM   2955  N   ALA   180      48.621  55.416  63.556  1.00  0.00           N  
ATOM   2956  H   ALA   180      49.277  54.741  63.921  1.00  0.00           H  
ATOM   2957  CA  ALA   180      47.713  55.001  62.495  1.00  0.00           C  
ATOM   2958  HA  ALA   180      47.956  55.554  61.588  1.00  0.00           H  
ATOM   2959  CB  ALA   180      47.970  53.482  62.237  1.00  0.00           C  
ATOM   2960  HB1 ALA   180      47.512  53.271  61.271  1.00  0.00           H  
ATOM   2961  HB2 ALA   180      49.009  53.278  62.498  1.00  0.00           H  
ATOM   2962  HB3 ALA   180      47.296  53.026  62.961  1.00  0.00           H  
ATOM   2963  C   ALA   180      46.252  55.416  62.754  1.00  0.00           C  
ATOM   2964  O   ALA   180      45.902  55.619  63.887  1.00  0.00           O  
ATOM   2965  N   SER   181      45.390  55.470  61.669  1.00  0.00           N  
ATOM   2966  H   SER   181      45.773  55.175  60.782  1.00  0.00           H  
ATOM   2967  CA  SER   181      43.915  55.752  61.713  1.00  0.00           C  
ATOM   2968  HA  SER   181      43.738  56.697  62.226  1.00  0.00           H  
ATOM   2969  CB  SER   181      43.334  55.902  60.324  1.00  0.00           C  
ATOM   2970  HB2 SER   181      43.933  56.665  59.827  1.00  0.00           H  
ATOM   2971  HB3 SER   181      43.484  54.997  59.735  1.00  0.00           H  
ATOM   2972  OG  SER   181      41.950  56.291  60.442  1.00  0.00           O  
ATOM   2973  HG  SER   181      41.589  56.279  59.552  1.00  0.00           H  
ATOM   2974  C   SER   181      43.197  54.631  62.450  1.00  0.00           C  
ATOM   2975  O   SER   181      43.450  53.382  62.423  1.00  0.00           O  
ATOM   2976  N   ILE   182      42.070  55.019  63.067  1.00  0.00           N  
ATOM   2977  H   ILE   182      41.787  55.986  63.129  1.00  0.00           H  
ATOM   2978  CA  ILE   182      41.190  54.052  63.832  1.00  0.00           C  
ATOM   2979  HA  ILE   182      41.746  53.568  64.635  1.00  0.00           H  
ATOM   2980  CB  ILE   182      39.969  54.867  64.351  1.00  0.00           C  
ATOM   2981  HB  ILE   182      40.382  55.703  64.916  1.00  0.00           H  
ATOM   2982  CG2 ILE   182      39.156  55.441  63.179  1.00  0.00           C  
ATOM   2983 HG21 ILE   182      38.589  56.289  63.566  1.00  0.00           H  
ATOM   2984 HG22 ILE   182      39.787  55.830  62.380  1.00  0.00           H  
ATOM   2985 HG23 ILE   182      38.422  54.793  62.699  1.00  0.00           H  
ATOM   2986  CG1 ILE   182      39.094  54.135  65.305  1.00  0.00           C  
ATOM   2987 HG12 ILE   182      38.227  54.761  65.516  1.00  0.00           H  
ATOM   2988 HG13 ILE   182      38.644  53.234  64.889  1.00  0.00           H  
ATOM   2989  CD1 ILE   182      39.803  53.693  66.622  1.00  0.00           C  
ATOM   2990 HD11 ILE   182      40.396  52.809  66.387  1.00  0.00           H  
ATOM   2991 HD12 ILE   182      40.285  54.603  66.977  1.00  0.00           H  
ATOM   2992 HD13 ILE   182      39.154  53.409  67.450  1.00  0.00           H  
ATOM   2993  C   ILE   182      40.675  52.819  62.970  1.00  0.00           C  
ATOM   2994  O   ILE   182      40.543  51.653  63.396  1.00  0.00           O  
ATOM   2995  N   ASN   183      40.452  53.130  61.711  1.00  0.00           N  
ATOM   2996  H   ASN   183      40.466  54.108  61.459  1.00  0.00           H  
ATOM   2997  CA  ASN   183      40.197  52.208  60.591  1.00  0.00           C  
ATOM   2998  HA  ASN   183      39.178  51.841  60.716  1.00  0.00           H  
ATOM   2999  CB  ASN   183      40.241  53.074  59.323  1.00  0.00           C  
ATOM   3000  HB2 ASN   183      41.067  53.785  59.312  1.00  0.00           H  
ATOM   3001  HB3 ASN   183      40.311  52.427  58.449  1.00  0.00           H  
ATOM   3002  CG  ASN   183      38.945  53.917  59.071  1.00  0.00           C  
ATOM   3003  OD1 ASN   183      37.867  53.516  59.304  1.00  0.00           O  
ATOM   3004  ND2 ASN   183      39.006  55.140  58.594  1.00  0.00           N  
ATOM   3005 HD21 ASN   183      38.197  55.743  58.565  1.00  0.00           H  
ATOM   3006 HD22 ASN   183      39.907  55.459  58.265  1.00  0.00           H  
ATOM   3007  C   ASN   183      41.167  51.007  60.639  1.00  0.00           C  
ATOM   3008  O   ASN   183      40.753  49.863  60.384  1.00  0.00           O  
ATOM   3009  N   ALA   184      42.453  51.236  60.951  1.00  0.00           N  
ATOM   3010  H   ALA   184      42.800  52.137  61.248  1.00  0.00           H  
ATOM   3011  CA  ALA   184      43.443  50.177  60.948  1.00  0.00           C  
ATOM   3012  HA  ALA   184      43.346  49.653  59.998  1.00  0.00           H  
ATOM   3013  CB  ALA   184      44.830  50.923  60.839  1.00  0.00           C  
ATOM   3014  HB1 ALA   184      45.675  50.254  60.675  1.00  0.00           H  
ATOM   3015  HB2 ALA   184      44.910  51.670  60.050  1.00  0.00           H  
ATOM   3016  HB3 ALA   184      45.114  51.358  61.798  1.00  0.00           H  
ATOM   3017  C   ALA   184      43.365  49.238  62.187  1.00  0.00           C  
ATOM   3018  O   ALA   184      43.315  48.064  62.028  1.00  0.00           O  
ATOM   3019  N   HIE   185      43.125  49.840  63.375  1.00  0.00           N  
ATOM   3020  H   HIE   185      42.974  50.838  63.404  1.00  0.00           H  
ATOM   3021  CA  HIE   185      43.013  49.197  64.662  1.00  0.00           C  
ATOM   3022  HA  HIE   185      43.912  48.591  64.772  1.00  0.00           H  
ATOM   3023  CB  HIE   185      43.015  50.305  65.714  1.00  0.00           C  
ATOM   3024  HB2 HIE   185      41.996  50.678  65.817  1.00  0.00           H  
ATOM   3025  HB3 HIE   185      43.260  49.871  66.683  1.00  0.00           H  
ATOM   3026  CG  HIE   185      44.035  51.421  65.570  1.00  0.00           C  
ATOM   3027  ND1 HIE   185      43.974  52.741  66.039  1.00  0.00           N  
ATOM   3028  CE1 HIE   185      45.011  53.333  65.602  1.00  0.00           C  
ATOM   3029  HE1 HIE   185      45.318  54.335  65.863  1.00  0.00           H  
ATOM   3030  NE2 HIE   185      45.797  52.481  64.898  1.00  0.00           N  
ATOM   3031  HE2 HIE   185      46.735  52.694  64.588  1.00  0.00           H  
ATOM   3032  CD2 HIE   185      45.162  51.272  64.796  1.00  0.00           C  
ATOM   3033  HD2 HIE   185      45.571  50.411  64.286  1.00  0.00           H  
ATOM   3034  C   HIE   185      41.721  48.393  64.827  1.00  0.00           C  
ATOM   3035  O   HIE   185      41.677  47.418  65.611  1.00  0.00           O  
ATOM   3036  N   LEU   186      40.652  48.763  64.092  1.00  0.00           N  
ATOM   3037  H   LEU   186      40.670  49.625  63.566  1.00  0.00           H  
ATOM   3038  CA  LEU   186      39.378  47.979  64.072  1.00  0.00           C  
ATOM   3039  HA  LEU   186      39.203  47.491  65.031  1.00  0.00           H  
ATOM   3040  CB  LEU   186      38.225  48.979  63.868  1.00  0.00           C  
ATOM   3041  HB2 LEU   186      38.239  49.419  62.870  1.00  0.00           H  
ATOM   3042  HB3 LEU   186      37.237  48.530  63.966  1.00  0.00           H  
ATOM   3043  CG  LEU   186      38.174  50.009  65.056  1.00  0.00           C  
ATOM   3044  HG  LEU   186      38.978  50.745  65.055  1.00  0.00           H  
ATOM   3045  CD1 LEU   186      36.807  50.784  64.795  1.00  0.00           C  
ATOM   3046 HD11 LEU   186      36.855  51.619  65.495  1.00  0.00           H  
ATOM   3047 HD12 LEU   186      36.930  51.177  63.786  1.00  0.00           H  
ATOM   3048 HD13 LEU   186      35.889  50.202  64.874  1.00  0.00           H  
ATOM   3049  CD2 LEU   186      38.097  49.354  66.461  1.00  0.00           C  
ATOM   3050 HD21 LEU   186      39.107  49.158  66.821  1.00  0.00           H  
ATOM   3051 HD22 LEU   186      37.563  50.081  67.074  1.00  0.00           H  
ATOM   3052 HD23 LEU   186      37.491  48.450  66.404  1.00  0.00           H  
ATOM   3053  C   LEU   186      39.203  46.945  62.965  1.00  0.00           C  
ATOM   3054  O   LEU   186      38.415  45.997  63.031  1.00  0.00           O  
ATOM   3055  N   GLY   187      40.079  47.023  61.984  1.00  0.00           N  
ATOM   3056  H   GLY   187      40.865  47.650  62.082  1.00  0.00           H  
ATOM   3057  CA  GLY   187      39.906  46.230  60.835  1.00  0.00           C  
ATOM   3058  HA2 GLY   187      40.792  46.185  60.201  1.00  0.00           H  
ATOM   3059  HA3 GLY   187      39.756  45.176  61.070  1.00  0.00           H  
ATOM   3060  C   GLY   187      38.845  46.669  59.833  1.00  0.00           C  
ATOM   3061  O   GLY   187      37.996  45.940  59.413  1.00  0.00           O  
ATOM   3062  N   ILE   188      38.837  47.888  59.393  1.00  0.00           N  
ATOM   3063  H   ILE   188      39.454  48.551  59.840  1.00  0.00           H  
ATOM   3064  CA  ILE   188      37.901  48.479  58.416  1.00  0.00           C  
ATOM   3065  HA  ILE   188      37.162  47.738  58.112  1.00  0.00           H  
ATOM   3066  CB  ILE   188      37.098  49.647  59.022  1.00  0.00           C  
ATOM   3067  HB  ILE   188      37.801  50.442  59.273  1.00  0.00           H  
ATOM   3068  CG2 ILE   188      36.094  50.212  58.008  1.00  0.00           C  
ATOM   3069 HG21 ILE   188      36.611  50.568  57.117  1.00  0.00           H  
ATOM   3070 HG22 ILE   188      35.304  49.505  57.751  1.00  0.00           H  
ATOM   3071 HG23 ILE   188      35.487  51.028  58.399  1.00  0.00           H  
ATOM   3072  CG1 ILE   188      36.212  49.114  60.230  1.00  0.00           C  
ATOM   3073 HG12 ILE   188      35.416  48.530  59.767  1.00  0.00           H  
ATOM   3074 HG13 ILE   188      36.686  48.455  60.957  1.00  0.00           H  
ATOM   3075  CD1 ILE   188      35.599  50.324  60.940  1.00  0.00           C  
ATOM   3076 HD11 ILE   188      36.374  51.018  61.267  1.00  0.00           H  
ATOM   3077 HD12 ILE   188      34.958  50.931  60.301  1.00  0.00           H  
ATOM   3078 HD13 ILE   188      35.043  49.907  61.779  1.00  0.00           H  
ATOM   3079  C   ILE   188      38.699  48.862  57.087  1.00  0.00           C  
ATOM   3080  O   ILE   188      39.823  49.289  57.170  1.00  0.00           O  
ATOM   3081  N   GLU   189      38.081  48.789  55.902  1.00  0.00           N  
ATOM   3082  H   GLU   189      37.124  48.479  55.808  1.00  0.00           H  
ATOM   3083  CA  GLU   189      38.872  49.107  54.675  1.00  0.00           C  
ATOM   3084  HA  GLU   189      39.754  48.475  54.780  1.00  0.00           H  
ATOM   3085  CB  GLU   189      37.984  48.840  53.421  1.00  0.00           C  
ATOM   3086  HB2 GLU   189      37.575  47.830  53.458  1.00  0.00           H  
ATOM   3087  HB3 GLU   189      37.140  49.521  53.314  1.00  0.00           H  
ATOM   3088  CG  GLU   189      38.786  48.826  52.147  1.00  0.00           C  
ATOM   3089  HG2 GLU   189      38.189  49.268  51.349  1.00  0.00           H  
ATOM   3090  HG3 GLU   189      39.645  49.497  52.176  1.00  0.00           H  
ATOM   3091  CD  GLU   189      39.289  47.403  51.735  1.00  0.00           C  
ATOM   3092  OE1 GLU   189      40.535  47.116  51.826  1.00  0.00           O  
ATOM   3093  OE2 GLU   189      38.476  46.578  51.206  1.00  0.00           O  
ATOM   3094  C   GLU   189      39.349  50.557  54.741  1.00  0.00           C  
ATOM   3095  O   GLU   189      38.516  51.441  54.986  1.00  0.00           O  
ATOM   3096  N   GLN   190      40.612  50.857  54.480  1.00  0.00           N  
ATOM   3097  H   GLN   190      41.195  50.110  54.131  1.00  0.00           H  
ATOM   3098  CA  GLN   190      41.206  52.201  54.606  1.00  0.00           C  
ATOM   3099  HA  GLN   190      40.584  52.814  55.258  1.00  0.00           H  
ATOM   3100  CB  GLN   190      42.603  52.146  55.227  1.00  0.00           C  
ATOM   3101  HB2 GLN   190      43.222  51.389  54.744  1.00  0.00           H  
ATOM   3102  HB3 GLN   190      43.164  53.079  55.167  1.00  0.00           H  
ATOM   3103  CG  GLN   190      42.511  51.829  56.814  1.00  0.00           C  
ATOM   3104  HG2 GLN   190      42.274  52.785  57.281  1.00  0.00           H  
ATOM   3105  HG3 GLN   190      41.642  51.250  57.127  1.00  0.00           H  
ATOM   3106  CD  GLN   190      43.825  51.243  57.320  1.00  0.00           C  
ATOM   3107  OE1 GLN   190      44.754  51.902  57.733  1.00  0.00           O  
ATOM   3108  NE2 GLN   190      43.991  49.902  57.305  1.00  0.00           N  
ATOM   3109 HE21 GLN   190      44.790  49.488  57.763  1.00  0.00           H  
ATOM   3110 HE22 GLN   190      43.433  49.448  56.596  1.00  0.00           H  
ATOM   3111  C   GLN   190      41.239  53.000  53.227  1.00  0.00           C  
ATOM   3112  O   GLN   190      41.301  52.434  52.172  1.00  0.00           O  
ATOM   3113  N   SER   191      41.102  54.336  53.305  1.00  0.00           N  
ATOM   3114  H   SER   191      41.392  54.644  54.222  1.00  0.00           H  
ATOM   3115  CA  SER   191      41.140  55.250  52.155  1.00  0.00           C  
ATOM   3116  HA  SER   191      41.391  54.713  51.241  1.00  0.00           H  
ATOM   3117  CB  SER   191      39.673  55.784  51.955  1.00  0.00           C  
ATOM   3118  HB2 SER   191      39.530  56.352  51.035  1.00  0.00           H  
ATOM   3119  HB3 SER   191      39.020  54.912  51.975  1.00  0.00           H  
ATOM   3120  OG  SER   191      39.488  56.753  53.011  1.00  0.00           O  
ATOM   3121  HG  SER   191      39.419  56.249  53.826  1.00  0.00           H  
ATOM   3122  C   SER   191      42.120  56.410  52.330  1.00  0.00           C  
ATOM   3123  O   SER   191      42.874  56.478  53.306  1.00  0.00           O  
ATOM   3124  N   ARG   192      42.188  57.243  51.349  1.00  0.00           N  
ATOM   3125  H   ARG   192      41.460  57.141  50.656  1.00  0.00           H  
ATOM   3126  CA  ARG   192      43.280  58.255  51.215  1.00  0.00           C  
ATOM   3127  HA  ARG   192      44.253  57.768  51.151  1.00  0.00           H  
ATOM   3128  CB  ARG   192      43.142  59.133  49.942  1.00  0.00           C  
ATOM   3129  HB2 ARG   192      42.206  59.691  49.943  1.00  0.00           H  
ATOM   3130  HB3 ARG   192      43.929  59.887  49.964  1.00  0.00           H  
ATOM   3131  CG  ARG   192      43.260  58.424  48.568  1.00  0.00           C  
ATOM   3132  HG2 ARG   192      44.212  57.903  48.471  1.00  0.00           H  
ATOM   3133  HG3 ARG   192      42.534  57.611  48.581  1.00  0.00           H  
ATOM   3134  CD  ARG   192      43.119  59.343  47.407  1.00  0.00           C  
ATOM   3135  HD2 ARG   192      43.343  60.368  47.700  1.00  0.00           H  
ATOM   3136  HD3 ARG   192      43.880  59.046  46.686  1.00  0.00           H  
ATOM   3137  NE  ARG   192      41.799  59.384  46.915  1.00  0.00           N  
ATOM   3138  HE  ARG   192      41.080  58.891  47.425  1.00  0.00           H  
ATOM   3139  CZ  ARG   192      41.384  59.841  45.733  1.00  0.00           C  
ATOM   3140  NH1 ARG   192      42.048  60.415  44.753  1.00  0.00           N  
ATOM   3141 HH11 ARG   192      43.056  60.367  44.812  1.00  0.00           H  
ATOM   3142 HH12 ARG   192      41.591  60.644  43.882  1.00  0.00           H  
ATOM   3143  NH2 ARG   192      40.096  59.758  45.514  1.00  0.00           N  
ATOM   3144 HH21 ARG   192      39.472  59.262  46.135  1.00  0.00           H  
ATOM   3145 HH22 ARG   192      39.686  60.372  44.825  1.00  0.00           H  
ATOM   3146  C   ARG   192      43.541  59.106  52.454  1.00  0.00           C  
ATOM   3147  O   ARG   192      44.693  59.414  52.785  1.00  0.00           O  
ATOM   3148  N   ARG   193      42.451  59.641  53.047  1.00  0.00           N  
ATOM   3149  H   ARG   193      41.586  59.398  52.586  1.00  0.00           H  
ATOM   3150  CA  ARG   193      42.358  60.365  54.375  1.00  0.00           C  
ATOM   3151  HA  ARG   193      42.877  61.323  54.427  1.00  0.00           H  
ATOM   3152  CB  ARG   193      40.879  60.605  54.715  1.00  0.00           C  
ATOM   3153  HB2 ARG   193      40.935  61.125  55.672  1.00  0.00           H  
ATOM   3154  HB3 ARG   193      40.487  61.342  54.015  1.00  0.00           H  
ATOM   3155  CG  ARG   193      39.940  59.324  54.761  1.00  0.00           C  
ATOM   3156  HG2 ARG   193      39.110  59.451  54.066  1.00  0.00           H  
ATOM   3157  HG3 ARG   193      40.532  58.455  54.472  1.00  0.00           H  
ATOM   3158  CD  ARG   193      39.267  59.068  56.070  1.00  0.00           C  
ATOM   3159  HD2 ARG   193      38.677  59.927  56.390  1.00  0.00           H  
ATOM   3160  HD3 ARG   193      38.591  58.228  55.908  1.00  0.00           H  
ATOM   3161  NE  ARG   193      40.232  58.719  57.102  1.00  0.00           N  
ATOM   3162  HE  ARG   193      40.550  57.761  57.066  1.00  0.00           H  
ATOM   3163  CZ  ARG   193      40.524  59.378  58.203  1.00  0.00           C  
ATOM   3164  NH1 ARG   193      40.281  60.613  58.505  1.00  0.00           N  
ATOM   3165 HH11 ARG   193      39.733  61.062  57.785  1.00  0.00           H  
ATOM   3166 HH12 ARG   193      40.714  61.058  59.301  1.00  0.00           H  
ATOM   3167  NH2 ARG   193      41.286  58.795  59.055  1.00  0.00           N  
ATOM   3168 HH21 ARG   193      41.390  57.791  59.043  1.00  0.00           H  
ATOM   3169 HH22 ARG   193      41.588  59.335  59.854  1.00  0.00           H  
ATOM   3170  C   ARG   193      43.086  59.545  55.492  1.00  0.00           C  
ATOM   3171  O   ARG   193      43.643  60.265  56.361  1.00  0.00           O  
ATOM   3172  N   ASP   194      43.079  58.217  55.574  1.00  0.00           N  
ATOM   3173  H   ASP   194      42.700  57.655  54.826  1.00  0.00           H  
ATOM   3174  CA  ASP   194      43.817  57.501  56.549  1.00  0.00           C  
ATOM   3175  HA  ASP   194      43.522  57.847  57.540  1.00  0.00           H  
ATOM   3176  CB  ASP   194      43.524  55.938  56.537  1.00  0.00           C  
ATOM   3177  HB2 ASP   194      43.788  55.478  55.585  1.00  0.00           H  
ATOM   3178  HB3 ASP   194      44.128  55.518  57.341  1.00  0.00           H  
ATOM   3179  CG  ASP   194      42.074  55.768  56.837  1.00  0.00           C  
ATOM   3180  OD1 ASP   194      41.427  54.976  56.108  1.00  0.00           O  
ATOM   3181  OD2 ASP   194      41.495  56.340  57.771  1.00  0.00           O  
ATOM   3182  C   ASP   194      45.374  57.751  56.453  1.00  0.00           C  
ATOM   3183  O   ASP   194      45.955  58.056  57.496  1.00  0.00           O  
ATOM   3184  N   ASP   195      46.074  57.550  55.266  1.00  0.00           N  
ATOM   3185  H   ASP   195      45.655  57.288  54.385  1.00  0.00           H  
ATOM   3186  CA  ASP   195      47.487  58.027  55.246  1.00  0.00           C  
ATOM   3187  HA  ASP   195      48.084  57.431  55.936  1.00  0.00           H  
ATOM   3188  CB  ASP   195      48.160  57.777  53.886  1.00  0.00           C  
ATOM   3189  HB2 ASP   195      47.570  58.250  53.101  1.00  0.00           H  
ATOM   3190  HB3 ASP   195      49.154  58.221  53.936  1.00  0.00           H  
ATOM   3191  CG  ASP   195      48.431  56.332  53.501  1.00  0.00           C  
ATOM   3192  OD1 ASP   195      48.494  55.427  54.356  1.00  0.00           O  
ATOM   3193  OD2 ASP   195      48.690  56.121  52.285  1.00  0.00           O  
ATOM   3194  C   ASP   195      47.716  59.477  55.622  1.00  0.00           C  
ATOM   3195  O   ASP   195      48.638  59.775  56.432  1.00  0.00           O  
ATOM   3196  N   MET   196      46.975  60.434  55.074  1.00  0.00           N  
ATOM   3197  H   MET   196      46.148  60.110  54.595  1.00  0.00           H  
ATOM   3198  CA  MET   196      47.074  61.865  55.340  1.00  0.00           C  
ATOM   3199  HA  MET   196      48.067  62.208  55.049  1.00  0.00           H  
ATOM   3200  CB  MET   196      46.082  62.557  54.402  1.00  0.00           C  
ATOM   3201  HB2 MET   196      45.130  62.088  54.651  1.00  0.00           H  
ATOM   3202  HB3 MET   196      46.129  63.637  54.537  1.00  0.00           H  
ATOM   3203  CG  MET   196      46.377  62.341  52.865  1.00  0.00           C  
ATOM   3204  HG2 MET   196      46.502  61.305  52.552  1.00  0.00           H  
ATOM   3205  HG3 MET   196      45.431  62.719  52.477  1.00  0.00           H  
ATOM   3206  SD  MET   196      47.869  63.191  52.243  1.00  0.00           S  
ATOM   3207  CE  MET   196      47.445  64.933  52.454  1.00  0.00           C  
ATOM   3208  HE1 MET   196      47.037  65.363  51.539  1.00  0.00           H  
ATOM   3209  HE2 MET   196      46.732  65.109  53.260  1.00  0.00           H  
ATOM   3210  HE3 MET   196      48.220  65.547  52.912  1.00  0.00           H  
ATOM   3211  C   MET   196      46.905  62.256  56.801  1.00  0.00           C  
ATOM   3212  O   MET   196      47.748  62.942  57.368  1.00  0.00           O  
ATOM   3213  N   GLU   197      45.904  61.641  57.418  1.00  0.00           N  
ATOM   3214  H   GLU   197      45.136  61.121  57.017  1.00  0.00           H  
ATOM   3215  CA  GLU   197      45.648  61.888  58.902  1.00  0.00           C  
ATOM   3216  HA  GLU   197      45.568  62.957  59.098  1.00  0.00           H  
ATOM   3217  CB  GLU   197      44.334  61.200  59.294  1.00  0.00           C  
ATOM   3218  HB2 GLU   197      43.480  61.310  58.626  1.00  0.00           H  
ATOM   3219  HB3 GLU   197      44.490  60.121  59.284  1.00  0.00           H  
ATOM   3220  CG  GLU   197      43.916  61.629  60.669  1.00  0.00           C  
ATOM   3221  HG2 GLU   197      44.754  61.301  61.285  1.00  0.00           H  
ATOM   3222  HG3 GLU   197      43.798  62.713  60.679  1.00  0.00           H  
ATOM   3223  CD  GLU   197      42.627  60.963  60.971  1.00  0.00           C  
ATOM   3224  OE1 GLU   197      42.616  59.755  61.292  1.00  0.00           O  
ATOM   3225  OE2 GLU   197      41.503  61.510  60.839  1.00  0.00           O  
ATOM   3226  C   GLU   197      46.851  61.324  59.638  1.00  0.00           C  
ATOM   3227  O   GLU   197      47.445  62.055  60.416  1.00  0.00           O  
ATOM   3228  N   SER   198      47.206  60.063  59.425  1.00  0.00           N  
ATOM   3229  H   SER   198      46.712  59.487  58.758  1.00  0.00           H  
ATOM   3230  CA  SER   198      48.350  59.432  60.135  1.00  0.00           C  
ATOM   3231  HA  SER   198      48.243  59.396  61.220  1.00  0.00           H  
ATOM   3232  CB  SER   198      48.468  58.005  59.628  1.00  0.00           C  
ATOM   3233  HB2 SER   198      48.644  58.009  58.552  1.00  0.00           H  
ATOM   3234  HB3 SER   198      49.263  57.471  60.148  1.00  0.00           H  
ATOM   3235  OG  SER   198      47.274  57.292  59.802  1.00  0.00           O  
ATOM   3236  HG  SER   198      46.678  57.561  59.099  1.00  0.00           H  
ATOM   3237  C   SER   198      49.676  60.162  59.876  1.00  0.00           C  
ATOM   3238  O   SER   198      50.561  60.157  60.722  1.00  0.00           O  
ATOM   3239  N   LEU   199      49.813  60.881  58.771  1.00  0.00           N  
ATOM   3240  H   LEU   199      49.058  60.820  58.103  1.00  0.00           H  
ATOM   3241  CA  LEU   199      51.007  61.760  58.572  1.00  0.00           C  
ATOM   3242  HA  LEU   199      51.957  61.266  58.773  1.00  0.00           H  
ATOM   3243  CB  LEU   199      50.961  62.132  57.012  1.00  0.00           C  
ATOM   3244  HB2 LEU   199      51.257  61.269  56.415  1.00  0.00           H  
ATOM   3245  HB3 LEU   199      49.947  62.401  56.718  1.00  0.00           H  
ATOM   3246  CG  LEU   199      51.898  63.326  56.723  1.00  0.00           C  
ATOM   3247  HG  LEU   199      51.564  64.250  57.197  1.00  0.00           H  
ATOM   3248  CD1 LEU   199      53.357  63.030  57.012  1.00  0.00           C  
ATOM   3249 HD11 LEU   199      53.849  62.198  56.509  1.00  0.00           H  
ATOM   3250 HD12 LEU   199      53.852  63.985  56.835  1.00  0.00           H  
ATOM   3251 HD13 LEU   199      53.317  62.735  58.061  1.00  0.00           H  
ATOM   3252  CD2 LEU   199      51.968  63.681  55.222  1.00  0.00           C  
ATOM   3253 HD21 LEU   199      52.662  63.043  54.676  1.00  0.00           H  
ATOM   3254 HD22 LEU   199      51.003  63.534  54.738  1.00  0.00           H  
ATOM   3255 HD23 LEU   199      52.369  64.688  55.101  1.00  0.00           H  
ATOM   3256  C   LEU   199      50.868  63.099  59.378  1.00  0.00           C  
ATOM   3257  O   LEU   199      51.844  63.507  60.053  1.00  0.00           O  
ATOM   3258  N   GLY   200      49.659  63.705  59.473  1.00  0.00           N  
ATOM   3259  H   GLY   200      48.898  63.136  59.131  1.00  0.00           H  
ATOM   3260  CA  GLY   200      49.379  64.716  60.435  1.00  0.00           C  
ATOM   3261  HA2 GLY   200      49.997  65.557  60.119  1.00  0.00           H  
ATOM   3262  HA3 GLY   200      48.311  64.932  60.417  1.00  0.00           H  
ATOM   3263  C   GLY   200      49.737  64.367  61.839  1.00  0.00           C  
ATOM   3264  O   GLY   200      50.351  65.161  62.622  1.00  0.00           O  
ATOM   3265  N   TYR   201      49.383  63.162  62.253  1.00  0.00           N  
ATOM   3266  H   TYR   201      48.768  62.610  61.672  1.00  0.00           H  
ATOM   3267  CA  TYR   201      49.715  62.680  63.633  1.00  0.00           C  
ATOM   3268  HA  TYR   201      49.357  63.413  64.356  1.00  0.00           H  
ATOM   3269  CB  TYR   201      49.082  61.315  63.919  1.00  0.00           C  
ATOM   3270  HB2 TYR   201      49.169  60.678  63.039  1.00  0.00           H  
ATOM   3271  HB3 TYR   201      49.661  60.895  64.741  1.00  0.00           H  
ATOM   3272  CG  TYR   201      47.642  61.386  64.426  1.00  0.00           C  
ATOM   3273  CD1 TYR   201      47.399  61.639  65.790  1.00  0.00           C  
ATOM   3274  HD1 TYR   201      48.263  61.819  66.412  1.00  0.00           H  
ATOM   3275  CE1 TYR   201      46.071  61.696  66.345  1.00  0.00           C  
ATOM   3276  HE1 TYR   201      45.823  61.871  67.381  1.00  0.00           H  
ATOM   3277  CZ  TYR   201      44.971  61.608  65.448  1.00  0.00           C  
ATOM   3278  OH  TYR   201      43.707  61.576  65.866  1.00  0.00           O  
ATOM   3279  HH  TYR   201      43.616  62.043  66.700  1.00  0.00           H  
ATOM   3280  CE2 TYR   201      45.233  61.314  64.044  1.00  0.00           C  
ATOM   3281  HE2 TYR   201      44.433  61.118  63.346  1.00  0.00           H  
ATOM   3282  CD2 TYR   201      46.541  61.231  63.576  1.00  0.00           C  
ATOM   3283  HD2 TYR   201      46.655  61.102  62.510  1.00  0.00           H  
ATOM   3284  C   TYR   201      51.228  62.520  63.782  1.00  0.00           C  
ATOM   3285  O   TYR   201      51.730  62.971  64.781  1.00  0.00           O  
ATOM   3286  N   VAL   202      51.988  61.969  62.824  1.00  0.00           N  
ATOM   3287  H   VAL   202      51.527  61.776  61.947  1.00  0.00           H  
ATOM   3288  CA  VAL   202      53.401  61.777  62.937  1.00  0.00           C  
ATOM   3289  HA  VAL   202      53.626  61.199  63.834  1.00  0.00           H  
ATOM   3290  CB  VAL   202      53.956  60.818  61.810  1.00  0.00           C  
ATOM   3291  HB  VAL   202      53.818  61.245  60.816  1.00  0.00           H  
ATOM   3292  CG1 VAL   202      55.504  60.584  62.009  1.00  0.00           C  
ATOM   3293 HG11 VAL   202      56.094  61.463  61.754  1.00  0.00           H  
ATOM   3294 HG12 VAL   202      55.669  60.297  63.048  1.00  0.00           H  
ATOM   3295 HG13 VAL   202      55.873  59.747  61.416  1.00  0.00           H  
ATOM   3296  CG2 VAL   202      53.584  59.338  61.909  1.00  0.00           C  
ATOM   3297 HG21 VAL   202      52.515  59.251  62.104  1.00  0.00           H  
ATOM   3298 HG22 VAL   202      53.946  58.798  61.034  1.00  0.00           H  
ATOM   3299 HG23 VAL   202      54.117  58.917  62.762  1.00  0.00           H  
ATOM   3300  C   VAL   202      54.184  63.146  62.961  1.00  0.00           C  
ATOM   3301  O   VAL   202      55.139  63.270  63.691  1.00  0.00           O  
ATOM   3302  N   LEU   203      53.634  64.121  62.214  1.00  0.00           N  
ATOM   3303  H   LEU   203      52.838  63.805  61.679  1.00  0.00           H  
ATOM   3304  CA  LEU   203      53.991  65.519  62.273  1.00  0.00           C  
ATOM   3305  HA  LEU   203      55.040  65.429  61.992  1.00  0.00           H  
ATOM   3306  CB  LEU   203      53.277  66.413  61.233  1.00  0.00           C  
ATOM   3307  HB2 LEU   203      52.204  66.346  61.415  1.00  0.00           H  
ATOM   3308  HB3 LEU   203      53.468  67.435  61.561  1.00  0.00           H  
ATOM   3309  CG  LEU   203      53.584  66.291  59.705  1.00  0.00           C  
ATOM   3310  HG  LEU   203      53.620  65.233  59.444  1.00  0.00           H  
ATOM   3311  CD1 LEU   203      52.529  66.953  58.831  1.00  0.00           C  
ATOM   3312 HD11 LEU   203      52.850  66.981  57.790  1.00  0.00           H  
ATOM   3313 HD12 LEU   203      51.562  66.497  59.045  1.00  0.00           H  
ATOM   3314 HD13 LEU   203      52.527  67.990  59.168  1.00  0.00           H  
ATOM   3315  CD2 LEU   203      54.965  66.818  59.371  1.00  0.00           C  
ATOM   3316 HD21 LEU   203      55.684  66.193  59.900  1.00  0.00           H  
ATOM   3317 HD22 LEU   203      55.133  66.715  58.299  1.00  0.00           H  
ATOM   3318 HD23 LEU   203      55.098  67.886  59.543  1.00  0.00           H  
ATOM   3319  C   LEU   203      53.736  66.077  63.719  1.00  0.00           C  
ATOM   3320  O   LEU   203      54.541  66.858  64.255  1.00  0.00           O  
ATOM   3321  N   MET   204      52.659  65.634  64.383  1.00  0.00           N  
ATOM   3322  H   MET   204      51.929  65.106  63.928  1.00  0.00           H  
ATOM   3323  CA  MET   204      52.364  66.103  65.738  1.00  0.00           C  
ATOM   3324  HA  MET   204      52.718  67.126  65.865  1.00  0.00           H  
ATOM   3325  CB  MET   204      50.824  66.172  66.019  1.00  0.00           C  
ATOM   3326  HB2 MET   204      50.397  65.237  65.657  1.00  0.00           H  
ATOM   3327  HB3 MET   204      50.706  66.240  67.101  1.00  0.00           H  
ATOM   3328  CG  MET   204      50.236  67.388  65.358  1.00  0.00           C  
ATOM   3329  HG2 MET   204      50.197  67.231  64.280  1.00  0.00           H  
ATOM   3330  HG3 MET   204      49.197  67.431  65.686  1.00  0.00           H  
ATOM   3331  SD  MET   204      50.973  68.970  65.839  1.00  0.00           S  
ATOM   3332  CE  MET   204      50.972  68.974  67.618  1.00  0.00           C  
ATOM   3333  HE1 MET   204      51.721  69.649  68.031  1.00  0.00           H  
ATOM   3334  HE2 MET   204      50.001  69.211  68.050  1.00  0.00           H  
ATOM   3335  HE3 MET   204      51.365  68.055  68.053  1.00  0.00           H  
ATOM   3336  C   MET   204      53.110  65.445  66.871  1.00  0.00           C  
ATOM   3337  O   MET   204      53.466  66.065  67.830  1.00  0.00           O  
ATOM   3338  N   TYR   205      53.474  64.171  66.596  1.00  0.00           N  
ATOM   3339  H   TYR   205      53.088  63.826  65.729  1.00  0.00           H  
ATOM   3340  CA  TYR   205      54.487  63.464  67.265  1.00  0.00           C  
ATOM   3341  HA  TYR   205      54.241  63.481  68.326  1.00  0.00           H  
ATOM   3342  CB  TYR   205      54.549  61.962  66.800  1.00  0.00           C  
ATOM   3343  HB2 TYR   205      53.552  61.558  66.980  1.00  0.00           H  
ATOM   3344  HB3 TYR   205      54.488  61.905  65.713  1.00  0.00           H  
ATOM   3345  CG  TYR   205      55.761  61.206  67.315  1.00  0.00           C  
ATOM   3346  CD1 TYR   205      55.757  60.624  68.595  1.00  0.00           C  
ATOM   3347  HD1 TYR   205      54.801  60.643  69.096  1.00  0.00           H  
ATOM   3348  CE1 TYR   205      56.890  59.912  69.018  1.00  0.00           C  
ATOM   3349  HE1 TYR   205      56.989  59.401  69.964  1.00  0.00           H  
ATOM   3350  CZ  TYR   205      57.979  59.735  68.136  1.00  0.00           C  
ATOM   3351  OH  TYR   205      58.977  58.858  68.478  1.00  0.00           O  
ATOM   3352  HH  TYR   205      59.444  58.585  67.685  1.00  0.00           H  
ATOM   3353  CE2 TYR   205      57.958  60.345  66.909  1.00  0.00           C  
ATOM   3354  HE2 TYR   205      58.778  60.228  66.215  1.00  0.00           H  
ATOM   3355  CD2 TYR   205      56.859  61.024  66.437  1.00  0.00           C  
ATOM   3356  HD2 TYR   205      56.883  61.404  65.426  1.00  0.00           H  
ATOM   3357  C   TYR   205      55.909  64.104  67.205  1.00  0.00           C  
ATOM   3358  O   TYR   205      56.565  64.284  68.235  1.00  0.00           O  
ATOM   3359  N   PHE   206      56.388  64.503  66.023  1.00  0.00           N  
ATOM   3360  H   PHE   206      55.743  64.479  65.247  1.00  0.00           H  
ATOM   3361  CA  PHE   206      57.633  65.277  65.912  1.00  0.00           C  
ATOM   3362  HA  PHE   206      58.478  64.703  66.293  1.00  0.00           H  
ATOM   3363  CB  PHE   206      57.932  65.506  64.430  1.00  0.00           C  
ATOM   3364  HB2 PHE   206      57.093  66.092  64.055  1.00  0.00           H  
ATOM   3365  HB3 PHE   206      58.817  66.140  64.365  1.00  0.00           H  
ATOM   3366  CG  PHE   206      58.341  64.295  63.599  1.00  0.00           C  
ATOM   3367  CD1 PHE   206      58.875  63.108  64.216  1.00  0.00           C  
ATOM   3368  HD1 PHE   206      58.987  62.974  65.282  1.00  0.00           H  
ATOM   3369  CE1 PHE   206      59.265  62.034  63.414  1.00  0.00           C  
ATOM   3370  HE1 PHE   206      59.732  61.111  63.726  1.00  0.00           H  
ATOM   3371  CZ  PHE   206      59.170  62.192  62.002  1.00  0.00           C  
ATOM   3372  HZ  PHE   206      59.462  61.407  61.319  1.00  0.00           H  
ATOM   3373  CE2 PHE   206      58.643  63.340  61.407  1.00  0.00           C  
ATOM   3374  HE2 PHE   206      58.739  63.396  60.333  1.00  0.00           H  
ATOM   3375  CD2 PHE   206      58.180  64.404  62.176  1.00  0.00           C  
ATOM   3376  HD2 PHE   206      57.857  65.326  61.715  1.00  0.00           H  
ATOM   3377  C   PHE   206      57.597  66.589  66.782  1.00  0.00           C  
ATOM   3378  O   PHE   206      58.625  66.978  67.287  1.00  0.00           O  
ATOM   3379  N   ASN   207      56.434  67.269  66.859  1.00  0.00           N  
ATOM   3380  H   ASN   207      55.673  67.061  66.228  1.00  0.00           H  
ATOM   3381  CA  ASN   207      56.310  68.577  67.541  1.00  0.00           C  
ATOM   3382  HA  ASN   207      57.111  69.263  67.265  1.00  0.00           H  
ATOM   3383  CB  ASN   207      54.904  69.144  67.112  1.00  0.00           C  
ATOM   3384  HB2 ASN   207      54.336  68.395  66.561  1.00  0.00           H  
ATOM   3385  HB3 ASN   207      54.293  69.455  67.960  1.00  0.00           H  
ATOM   3386  CG  ASN   207      55.172  70.364  66.267  1.00  0.00           C  
ATOM   3387  OD1 ASN   207      56.076  71.170  66.532  1.00  0.00           O  
ATOM   3388  ND2 ASN   207      54.516  70.563  65.150  1.00  0.00           N  
ATOM   3389 HD21 ASN   207      54.701  71.398  64.611  1.00  0.00           H  
ATOM   3390 HD22 ASN   207      53.746  69.954  64.912  1.00  0.00           H  
ATOM   3391  C   ASN   207      56.383  68.366  69.063  1.00  0.00           C  
ATOM   3392  O   ASN   207      56.750  69.213  69.787  1.00  0.00           O  
ATOM   3393  N   ARG   208      55.912  67.255  69.635  1.00  0.00           N  
ATOM   3394  H   ARG   208      55.484  66.540  69.064  1.00  0.00           H  
ATOM   3395  CA  ARG   208      55.751  67.040  71.102  1.00  0.00           C  
ATOM   3396  HA  ARG   208      55.806  67.993  71.629  1.00  0.00           H  
ATOM   3397  CB  ARG   208      54.347  66.466  71.385  1.00  0.00           C  
ATOM   3398  HB2 ARG   208      54.122  65.536  70.864  1.00  0.00           H  
ATOM   3399  HB3 ARG   208      54.236  66.317  72.459  1.00  0.00           H  
ATOM   3400  CG  ARG   208      53.407  67.488  70.821  1.00  0.00           C  
ATOM   3401  HG2 ARG   208      53.571  68.427  71.351  1.00  0.00           H  
ATOM   3402  HG3 ARG   208      53.536  67.635  69.749  1.00  0.00           H  
ATOM   3403  CD  ARG   208      51.933  67.105  70.956  1.00  0.00           C  
ATOM   3404  HD2 ARG   208      51.304  67.880  70.518  1.00  0.00           H  
ATOM   3405  HD3 ARG   208      51.728  66.184  70.411  1.00  0.00           H  
ATOM   3406  NE  ARG   208      51.635  66.954  72.375  1.00  0.00           N  
ATOM   3407  HE  ARG   208      52.108  66.239  72.909  1.00  0.00           H  
ATOM   3408  CZ  ARG   208      50.698  67.523  73.066  1.00  0.00           C  
ATOM   3409  NH1 ARG   208      49.719  68.219  72.577  1.00  0.00           N  
ATOM   3410 HH11 ARG   208      49.593  68.385  71.589  1.00  0.00           H  
ATOM   3411 HH12 ARG   208      49.298  68.873  73.221  1.00  0.00           H  
ATOM   3412  NH2 ARG   208      50.707  67.429  74.352  1.00  0.00           N  
ATOM   3413 HH21 ARG   208      51.483  67.040  74.868  1.00  0.00           H  
ATOM   3414 HH22 ARG   208      49.941  67.857  74.852  1.00  0.00           H  
ATOM   3415  C   ARG   208      56.778  66.089  71.762  1.00  0.00           C  
ATOM   3416  O   ARG   208      57.257  65.160  71.108  1.00  0.00           O  
ATOM   3417  N   THR   209      56.952  66.338  73.073  1.00  0.00           N  
ATOM   3418  H   THR   209      56.598  67.238  73.365  1.00  0.00           H  
ATOM   3419  CA  THR   209      57.472  65.563  74.132  1.00  0.00           C  
ATOM   3420  HA  THR   209      58.485  65.215  73.927  1.00  0.00           H  
ATOM   3421  CB  THR   209      57.651  66.405  75.432  1.00  0.00           C  
ATOM   3422  HB  THR   209      57.983  65.763  76.247  1.00  0.00           H  
ATOM   3423  CG2 THR   209      58.570  67.629  75.417  1.00  0.00           C  
ATOM   3424 HG21 THR   209      59.543  67.301  75.050  1.00  0.00           H  
ATOM   3425 HG22 THR   209      58.158  68.383  74.746  1.00  0.00           H  
ATOM   3426 HG23 THR   209      58.567  68.027  76.431  1.00  0.00           H  
ATOM   3427  OG1 THR   209      56.370  66.905  75.759  1.00  0.00           O  
ATOM   3428  HG1 THR   209      56.469  67.112  76.691  1.00  0.00           H  
ATOM   3429  C   THR   209      56.681  64.314  74.428  1.00  0.00           C  
ATOM   3430  O   THR   209      57.232  63.243  74.481  1.00  0.00           O  
ATOM   3431  N   SER   210      55.359  64.377  74.419  1.00  0.00           N  
ATOM   3432  H   SER   210      54.872  65.257  74.332  1.00  0.00           H  
ATOM   3433  CA  SER   210      54.428  63.222  74.662  1.00  0.00           C  
ATOM   3434  HA  SER   210      54.970  62.351  74.296  1.00  0.00           H  
ATOM   3435  CB  SER   210      54.246  62.987  76.137  1.00  0.00           C  
ATOM   3436  HB2 SER   210      53.382  62.343  76.298  1.00  0.00           H  
ATOM   3437  HB3 SER   210      55.188  62.563  76.487  1.00  0.00           H  
ATOM   3438  OG  SER   210      53.975  64.103  76.848  1.00  0.00           O  
ATOM   3439  HG  SER   210      54.058  63.880  77.778  1.00  0.00           H  
ATOM   3440  C   SER   210      53.110  63.449  73.885  1.00  0.00           C  
ATOM   3441  O   SER   210      52.721  64.538  73.579  1.00  0.00           O  
ATOM   3442  N   LEU   211      52.451  62.347  73.542  1.00  0.00           N  
ATOM   3443  H   LEU   211      52.824  61.473  73.884  1.00  0.00           H  
ATOM   3444  CA  LEU   211      51.136  62.218  72.885  1.00  0.00           C  
ATOM   3445  HA  LEU   211      50.913  63.165  72.393  1.00  0.00           H  
ATOM   3446  CB  LEU   211      51.166  61.034  71.849  1.00  0.00           C  
ATOM   3447  HB2 LEU   211      51.621  60.143  72.282  1.00  0.00           H  
ATOM   3448  HB3 LEU   211      50.137  60.799  71.578  1.00  0.00           H  
ATOM   3449  CG  LEU   211      52.034  61.358  70.580  1.00  0.00           C  
ATOM   3450  HG  LEU   211      53.029  61.624  70.935  1.00  0.00           H  
ATOM   3451  CD1 LEU   211      52.012  60.076  69.743  1.00  0.00           C  
ATOM   3452 HD11 LEU   211      52.443  59.232  70.282  1.00  0.00           H  
ATOM   3453 HD12 LEU   211      50.998  59.928  69.371  1.00  0.00           H  
ATOM   3454 HD13 LEU   211      52.627  60.165  68.848  1.00  0.00           H  
ATOM   3455  CD2 LEU   211      51.448  62.573  69.929  1.00  0.00           C  
ATOM   3456 HD21 LEU   211      50.372  62.549  69.758  1.00  0.00           H  
ATOM   3457 HD22 LEU   211      51.809  63.493  70.389  1.00  0.00           H  
ATOM   3458 HD23 LEU   211      51.863  62.556  68.921  1.00  0.00           H  
ATOM   3459  C   LEU   211      50.047  62.036  74.017  1.00  0.00           C  
ATOM   3460  O   LEU   211      50.261  61.231  74.933  1.00  0.00           O  
ATOM   3461  N   PRO   212      48.847  62.647  73.963  1.00  0.00           N  
ATOM   3462  CD  PRO   212      48.518  63.847  73.197  1.00  0.00           C  
ATOM   3463  HD2 PRO   212      48.176  63.607  72.190  1.00  0.00           H  
ATOM   3464  HD3 PRO   212      49.409  64.441  72.995  1.00  0.00           H  
ATOM   3465  CG  PRO   212      47.513  64.561  74.098  1.00  0.00           C  
ATOM   3466  HG2 PRO   212      46.937  65.258  73.489  1.00  0.00           H  
ATOM   3467  HG3 PRO   212      47.927  65.019  74.996  1.00  0.00           H  
ATOM   3468  CB  PRO   212      46.686  63.471  74.752  1.00  0.00           C  
ATOM   3469  HB2 PRO   212      45.912  63.157  74.052  1.00  0.00           H  
ATOM   3470  HB3 PRO   212      46.313  63.775  75.730  1.00  0.00           H  
ATOM   3471  CA  PRO   212      47.717  62.326  74.845  1.00  0.00           C  
ATOM   3472  HA  PRO   212      48.072  62.379  75.874  1.00  0.00           H  
ATOM   3473  C   PRO   212      47.152  60.916  74.849  1.00  0.00           C  
ATOM   3474  O   PRO   212      45.945  60.758  74.993  1.00  0.00           O  
ATOM   3475  N   TRP   213      47.935  59.859  74.566  1.00  0.00           N  
ATOM   3476  H   TRP   213      48.931  60.002  74.483  1.00  0.00           H  
ATOM   3477  CA  TRP   213      47.606  58.451  74.562  1.00  0.00           C  
ATOM   3478  HA  TRP   213      46.903  58.338  75.387  1.00  0.00           H  
ATOM   3479  CB  TRP   213      46.884  58.090  73.237  1.00  0.00           C  
ATOM   3480  HB2 TRP   213      46.762  57.006  73.227  1.00  0.00           H  
ATOM   3481  HB3 TRP   213      45.900  58.552  73.317  1.00  0.00           H  
ATOM   3482  CG  TRP   213      47.507  58.509  71.947  1.00  0.00           C  
ATOM   3483  CD1 TRP   213      48.456  57.769  71.311  1.00  0.00           C  
ATOM   3484  HD1 TRP   213      48.725  56.751  71.552  1.00  0.00           H  
ATOM   3485  NE1 TRP   213      48.822  58.461  70.143  1.00  0.00           N  
ATOM   3486  HE1 TRP   213      49.433  58.056  69.448  1.00  0.00           H  
ATOM   3487  CE2 TRP   213      48.218  59.567  70.021  1.00  0.00           C  
ATOM   3488  CZ2 TRP   213      48.387  60.572  69.021  1.00  0.00           C  
ATOM   3489  HZ2 TRP   213      49.002  60.441  68.143  1.00  0.00           H  
ATOM   3490  CH2 TRP   213      47.688  61.761  69.196  1.00  0.00           C  
ATOM   3491  HH2 TRP   213      47.895  62.552  68.492  1.00  0.00           H  
ATOM   3492  CZ3 TRP   213      46.725  61.904  70.252  1.00  0.00           C  
ATOM   3493  HZ3 TRP   213      46.191  62.826  70.426  1.00  0.00           H  
ATOM   3494  CE3 TRP   213      46.638  60.916  71.265  1.00  0.00           C  
ATOM   3495  HE3 TRP   213      46.059  61.100  72.158  1.00  0.00           H  
ATOM   3496  CD2 TRP   213      47.367  59.735  71.160  1.00  0.00           C  
ATOM   3497  C   TRP   213      48.763  57.577  75.021  1.00  0.00           C  
ATOM   3498  O   TRP   213      49.093  56.643  74.344  1.00  0.00           O  
ATOM   3499  N   GLN   214      49.376  58.012  76.144  1.00  0.00           N  
ATOM   3500  H   GLN   214      48.961  58.842  76.542  1.00  0.00           H  
ATOM   3501  CA  GLN   214      50.578  57.385  76.654  1.00  0.00           C  
ATOM   3502  HA  GLN   214      50.532  56.430  76.130  1.00  0.00           H  
ATOM   3503  CB  GLN   214      51.772  58.264  76.393  1.00  0.00           C  
ATOM   3504  HB2 GLN   214      51.570  59.281  76.728  1.00  0.00           H  
ATOM   3505  HB3 GLN   214      52.612  57.924  76.999  1.00  0.00           H  
ATOM   3506  CG  GLN   214      52.321  58.269  74.933  1.00  0.00           C  
ATOM   3507  HG2 GLN   214      52.526  57.239  74.641  1.00  0.00           H  
ATOM   3508  HG3 GLN   214      51.614  58.680  74.213  1.00  0.00           H  
ATOM   3509  CD  GLN   214      53.638  59.003  74.842  1.00  0.00           C  
ATOM   3510  OE1 GLN   214      54.251  59.430  75.782  1.00  0.00           O  
ATOM   3511  NE2 GLN   214      54.227  59.203  73.647  1.00  0.00           N  
ATOM   3512 HE21 GLN   214      55.145  59.618  73.564  1.00  0.00           H  
ATOM   3513 HE22 GLN   214      53.968  58.692  72.816  1.00  0.00           H  
ATOM   3514  C   GLN   214      50.481  57.204  78.203  1.00  0.00           C  
ATOM   3515  O   GLN   214      49.679  57.803  78.842  1.00  0.00           O  
ATOM   3516  N   GLY   215      51.217  56.231  78.824  1.00  0.00           N  
ATOM   3517  H   GLY   215      51.829  55.671  78.247  1.00  0.00           H  
ATOM   3518  CA  GLY   215      51.128  55.883  80.256  1.00  0.00           C  
ATOM   3519  HA2 GLY   215      51.970  55.257  80.551  1.00  0.00           H  
ATOM   3520  HA3 GLY   215      51.131  56.776  80.881  1.00  0.00           H  
ATOM   3521  C   GLY   215      49.950  55.022  80.594  1.00  0.00           C  
ATOM   3522  O   GLY   215      49.547  54.857  81.766  1.00  0.00           O  
ATOM   3523  N   LEU   216      49.174  54.538  79.580  1.00  0.00           N  
ATOM   3524  H   LEU   216      49.477  54.631  78.621  1.00  0.00           H  
ATOM   3525  CA  LEU   216      47.894  53.860  79.744  1.00  0.00           C  
ATOM   3526  HA  LEU   216      47.381  54.490  80.469  1.00  0.00           H  
ATOM   3527  CB  LEU   216      47.047  53.969  78.441  1.00  0.00           C  
ATOM   3528  HB2 LEU   216      47.535  53.338  77.698  1.00  0.00           H  
ATOM   3529  HB3 LEU   216      46.010  53.669  78.594  1.00  0.00           H  
ATOM   3530  CG  LEU   216      46.976  55.386  77.805  1.00  0.00           C  
ATOM   3531  HG  LEU   216      47.969  55.751  77.546  1.00  0.00           H  
ATOM   3532  CD1 LEU   216      46.176  55.287  76.502  1.00  0.00           C  
ATOM   3533 HD11 LEU   216      45.228  54.821  76.770  1.00  0.00           H  
ATOM   3534 HD12 LEU   216      46.002  56.182  75.905  1.00  0.00           H  
ATOM   3535 HD13 LEU   216      46.684  54.573  75.854  1.00  0.00           H  
ATOM   3536  CD2 LEU   216      46.302  56.508  78.605  1.00  0.00           C  
ATOM   3537 HD21 LEU   216      45.224  56.554  78.449  1.00  0.00           H  
ATOM   3538 HD22 LEU   216      46.416  56.525  79.689  1.00  0.00           H  
ATOM   3539 HD23 LEU   216      46.753  57.468  78.354  1.00  0.00           H  
ATOM   3540  C   LEU   216      48.034  52.474  80.376  1.00  0.00           C  
ATOM   3541  O   LEU   216      48.998  51.762  80.087  1.00  0.00           O  
ATOM   3542  N   LYS   217      47.328  52.215  81.498  1.00  0.00           N  
ATOM   3543  H   LYS   217      46.705  52.977  81.724  1.00  0.00           H  
ATOM   3544  CA  LYS   217      47.370  50.989  82.289  1.00  0.00           C  
ATOM   3545  HA  LYS   217      48.362  50.536  82.284  1.00  0.00           H  
ATOM   3546  CB  LYS   217      46.987  51.284  83.768  1.00  0.00           C  
ATOM   3547  HB2 LYS   217      46.041  51.825  83.773  1.00  0.00           H  
ATOM   3548  HB3 LYS   217      46.964  50.350  84.329  1.00  0.00           H  
ATOM   3549  CG  LYS   217      48.066  52.126  84.473  1.00  0.00           C  
ATOM   3550  HG2 LYS   217      49.018  51.606  84.573  1.00  0.00           H  
ATOM   3551  HG3 LYS   217      48.225  53.132  84.083  1.00  0.00           H  
ATOM   3552  CD  LYS   217      47.498  52.390  85.894  1.00  0.00           C  
ATOM   3553  HD2 LYS   217      46.562  52.938  85.789  1.00  0.00           H  
ATOM   3554  HD3 LYS   217      47.344  51.459  86.441  1.00  0.00           H  
ATOM   3555  CE  LYS   217      48.375  53.312  86.771  1.00  0.00           C  
ATOM   3556  HE2 LYS   217      49.401  52.944  86.766  1.00  0.00           H  
ATOM   3557  HE3 LYS   217      48.293  54.334  86.400  1.00  0.00           H  
ATOM   3558  NZ  LYS   217      47.864  53.171  88.167  1.00  0.00           N  
ATOM   3559  HZ1 LYS   217      48.420  53.585  88.901  1.00  0.00           H  
ATOM   3560  HZ2 LYS   217      46.898  53.463  88.221  1.00  0.00           H  
ATOM   3561  HZ3 LYS   217      47.896  52.194  88.422  1.00  0.00           H  
ATOM   3562  C   LYS   217      46.377  50.043  81.591  1.00  0.00           C  
ATOM   3563  O   LYS   217      45.259  50.423  81.171  1.00  0.00           O  
ATOM   3564  N   ALA   218      46.756  48.821  81.438  1.00  0.00           N  
ATOM   3565  H   ALA   218      47.558  48.577  82.001  1.00  0.00           H  
ATOM   3566  CA  ALA   218      45.854  47.769  80.921  1.00  0.00           C  
ATOM   3567  HA  ALA   218      44.826  47.951  81.233  1.00  0.00           H  
ATOM   3568  CB  ALA   218      45.920  47.873  79.349  1.00  0.00           C  
ATOM   3569  HB1 ALA   218      46.921  47.586  79.027  1.00  0.00           H  
ATOM   3570  HB2 ALA   218      45.341  47.069  78.896  1.00  0.00           H  
ATOM   3571  HB3 ALA   218      45.731  48.857  78.921  1.00  0.00           H  
ATOM   3572  C   ALA   218      46.226  46.355  81.380  1.00  0.00           C  
ATOM   3573  O   ALA   218      47.391  46.013  81.433  1.00  0.00           O  
ATOM   3574  N   ALA   219      45.332  45.472  81.535  1.00  0.00           N  
ATOM   3575  H   ALA   219      44.386  45.730  81.293  1.00  0.00           H  
ATOM   3576  CA  ALA   219      45.532  44.108  82.100  1.00  0.00           C  
ATOM   3577  HA  ALA   219      46.331  44.221  82.833  1.00  0.00           H  
ATOM   3578  CB  ALA   219      44.250  43.481  82.590  1.00  0.00           C  
ATOM   3579  HB1 ALA   219      43.511  43.443  81.790  1.00  0.00           H  
ATOM   3580  HB2 ALA   219      44.427  42.481  82.985  1.00  0.00           H  
ATOM   3581  HB3 ALA   219      43.890  44.096  83.415  1.00  0.00           H  
ATOM   3582  C   ALA   219      46.265  43.059  81.208  1.00  0.00           C  
ATOM   3583  O   ALA   219      46.822  42.071  81.755  1.00  0.00           O  
ATOM   3584  N   THR   220      46.299  43.301  79.904  1.00  0.00           N  
ATOM   3585  H   THR   220      45.788  44.134  79.651  1.00  0.00           H  
ATOM   3586  CA  THR   220      47.071  42.644  78.774  1.00  0.00           C  
ATOM   3587  HA  THR   220      47.941  42.122  79.172  1.00  0.00           H  
ATOM   3588  CB  THR   220      46.163  41.624  78.015  1.00  0.00           C  
ATOM   3589  HB  THR   220      46.752  41.127  77.244  1.00  0.00           H  
ATOM   3590  CG2 THR   220      45.464  40.501  78.789  1.00  0.00           C  
ATOM   3591 HG21 THR   220      46.195  39.816  79.218  1.00  0.00           H  
ATOM   3592 HG22 THR   220      44.852  40.958  79.566  1.00  0.00           H  
ATOM   3593 HG23 THR   220      44.779  39.992  78.111  1.00  0.00           H  
ATOM   3594  OG1 THR   220      45.112  42.283  77.353  1.00  0.00           O  
ATOM   3595  HG1 THR   220      44.477  41.605  77.110  1.00  0.00           H  
ATOM   3596  C   THR   220      47.602  43.633  77.703  1.00  0.00           C  
ATOM   3597  O   THR   220      47.029  44.759  77.383  1.00  0.00           O  
ATOM   3598  N   LYS   221      48.699  43.323  77.054  1.00  0.00           N  
ATOM   3599  H   LYS   221      49.344  42.663  77.465  1.00  0.00           H  
ATOM   3600  CA  LYS   221      49.288  44.120  75.950  1.00  0.00           C  
ATOM   3601  HA  LYS   221      49.570  45.092  76.355  1.00  0.00           H  
ATOM   3602  CB  LYS   221      50.530  43.457  75.243  1.00  0.00           C  
ATOM   3603  HB2 LYS   221      51.090  42.878  75.978  1.00  0.00           H  
ATOM   3604  HB3 LYS   221      50.169  42.734  74.511  1.00  0.00           H  
ATOM   3605  CG  LYS   221      51.423  44.361  74.443  1.00  0.00           C  
ATOM   3606  HG2 LYS   221      50.883  44.942  73.696  1.00  0.00           H  
ATOM   3607  HG3 LYS   221      51.966  45.039  75.102  1.00  0.00           H  
ATOM   3608  CD  LYS   221      52.538  43.617  73.742  1.00  0.00           C  
ATOM   3609  HD2 LYS   221      52.161  43.033  72.902  1.00  0.00           H  
ATOM   3610  HD3 LYS   221      53.324  44.223  73.292  1.00  0.00           H  
ATOM   3611  CE  LYS   221      53.275  42.695  74.731  1.00  0.00           C  
ATOM   3612  HE2 LYS   221      53.688  43.341  75.505  1.00  0.00           H  
ATOM   3613  HE3 LYS   221      52.554  42.038  75.218  1.00  0.00           H  
ATOM   3614  NZ  LYS   221      54.402  41.900  74.173  1.00  0.00           N  
ATOM   3615  HZ1 LYS   221      54.085  41.110  73.629  1.00  0.00           H  
ATOM   3616  HZ2 LYS   221      54.949  42.560  73.639  1.00  0.00           H  
ATOM   3617  HZ3 LYS   221      54.909  41.478  74.938  1.00  0.00           H  
ATOM   3618  C   LYS   221      48.243  44.348  74.861  1.00  0.00           C  
ATOM   3619  O   LYS   221      48.275  45.401  74.291  1.00  0.00           O  
ATOM   3620  N   LYS   222      47.403  43.330  74.577  1.00  0.00           N  
ATOM   3621  H   LYS   222      47.569  42.466  75.073  1.00  0.00           H  
ATOM   3622  CA  LYS   222      46.427  43.425  73.454  1.00  0.00           C  
ATOM   3623  HA  LYS   222      46.865  43.818  72.536  1.00  0.00           H  
ATOM   3624  CB  LYS   222      45.877  42.020  73.203  1.00  0.00           C  
ATOM   3625  HB2 LYS   222      46.651  41.253  73.204  1.00  0.00           H  
ATOM   3626  HB3 LYS   222      45.083  41.759  73.904  1.00  0.00           H  
ATOM   3627  CG  LYS   222      45.299  41.849  71.776  1.00  0.00           C  
ATOM   3628  HG2 LYS   222      44.608  42.679  71.622  1.00  0.00           H  
ATOM   3629  HG3 LYS   222      46.163  41.995  71.128  1.00  0.00           H  
ATOM   3630  CD  LYS   222      44.621  40.487  71.587  1.00  0.00           C  
ATOM   3631  HD2 LYS   222      45.321  39.710  71.279  1.00  0.00           H  
ATOM   3632  HD3 LYS   222      43.997  40.168  72.421  1.00  0.00           H  
ATOM   3633  CE  LYS   222      43.627  40.679  70.463  1.00  0.00           C  
ATOM   3634  HE2 LYS   222      43.029  41.569  70.658  1.00  0.00           H  
ATOM   3635  HE3 LYS   222      44.182  40.839  69.538  1.00  0.00           H  
ATOM   3636  NZ  LYS   222      42.711  39.567  70.452  1.00  0.00           N  
ATOM   3637  HZ1 LYS   222      42.289  39.570  71.370  1.00  0.00           H  
ATOM   3638  HZ2 LYS   222      42.036  39.642  69.705  1.00  0.00           H  
ATOM   3639  HZ3 LYS   222      43.221  38.700  70.356  1.00  0.00           H  
ATOM   3640  C   LYS   222      45.352  44.448  73.910  1.00  0.00           C  
ATOM   3641  O   LYS   222      45.014  45.251  73.060  1.00  0.00           O  
ATOM   3642  N   GLN   223      44.946  44.418  75.122  1.00  0.00           N  
ATOM   3643  H   GLN   223      45.187  43.696  75.786  1.00  0.00           H  
ATOM   3644  CA  GLN   223      44.111  45.526  75.675  1.00  0.00           C  
ATOM   3645  HA  GLN   223      43.231  45.597  75.036  1.00  0.00           H  
ATOM   3646  CB  GLN   223      43.711  45.110  77.104  1.00  0.00           C  
ATOM   3647  HB2 GLN   223      44.516  44.641  77.670  1.00  0.00           H  
ATOM   3648  HB3 GLN   223      43.377  46.048  77.547  1.00  0.00           H  
ATOM   3649  CG  GLN   223      42.395  44.360  77.324  1.00  0.00           C  
ATOM   3650  HG2 GLN   223      41.632  44.910  76.772  1.00  0.00           H  
ATOM   3651  HG3 GLN   223      42.487  43.380  76.855  1.00  0.00           H  
ATOM   3652  CD  GLN   223      42.042  44.290  78.854  1.00  0.00           C  
ATOM   3653  OE1 GLN   223      42.325  45.260  79.580  1.00  0.00           O  
ATOM   3654  NE2 GLN   223      41.486  43.244  79.354  1.00  0.00           N  
ATOM   3655 HE21 GLN   223      41.029  43.149  80.250  1.00  0.00           H  
ATOM   3656 HE22 GLN   223      41.295  42.552  78.644  1.00  0.00           H  
ATOM   3657  C   GLN   223      44.782  46.926  75.790  1.00  0.00           C  
ATOM   3658  O   GLN   223      44.094  47.901  75.617  1.00  0.00           O  
ATOM   3659  N   LYS   224      46.112  47.008  75.973  1.00  0.00           N  
ATOM   3660  H   LYS   224      46.604  46.161  76.221  1.00  0.00           H  
ATOM   3661  CA  LYS   224      46.820  48.274  75.917  1.00  0.00           C  
ATOM   3662  HA  LYS   224      46.247  48.985  76.512  1.00  0.00           H  
ATOM   3663  CB  LYS   224      48.236  48.096  76.370  1.00  0.00           C  
ATOM   3664  HB2 LYS   224      48.327  47.305  77.114  1.00  0.00           H  
ATOM   3665  HB3 LYS   224      48.671  47.603  75.500  1.00  0.00           H  
ATOM   3666  CG  LYS   224      48.993  49.279  76.797  1.00  0.00           C  
ATOM   3667  HG2 LYS   224      48.921  50.033  76.013  1.00  0.00           H  
ATOM   3668  HG3 LYS   224      48.507  49.740  77.657  1.00  0.00           H  
ATOM   3669  CD  LYS   224      50.415  48.809  77.061  1.00  0.00           C  
ATOM   3670  HD2 LYS   224      50.507  48.033  77.821  1.00  0.00           H  
ATOM   3671  HD3 LYS   224      50.853  48.528  76.103  1.00  0.00           H  
ATOM   3672  CE  LYS   224      51.283  49.998  77.489  1.00  0.00           C  
ATOM   3673  HE2 LYS   224      52.350  49.812  77.371  1.00  0.00           H  
ATOM   3674  HE3 LYS   224      51.107  50.858  76.843  1.00  0.00           H  
ATOM   3675  NZ  LYS   224      50.972  50.295  78.931  1.00  0.00           N  
ATOM   3676  HZ1 LYS   224      51.826  50.679  79.308  1.00  0.00           H  
ATOM   3677  HZ2 LYS   224      50.301  51.039  79.059  1.00  0.00           H  
ATOM   3678  HZ3 LYS   224      50.550  49.466  79.325  1.00  0.00           H  
ATOM   3679  C   LYS   224      46.735  48.784  74.476  1.00  0.00           C  
ATOM   3680  O   LYS   224      46.344  49.930  74.316  1.00  0.00           O  
ATOM   3681  N   TYR   225      46.997  48.006  73.440  1.00  0.00           N  
ATOM   3682  H   TYR   225      47.211  47.035  73.620  1.00  0.00           H  
ATOM   3683  CA  TYR   225      46.860  48.363  72.003  1.00  0.00           C  
ATOM   3684  HA  TYR   225      47.554  49.202  71.945  1.00  0.00           H  
ATOM   3685  CB  TYR   225      47.216  47.234  71.068  1.00  0.00           C  
ATOM   3686  HB2 TYR   225      48.149  46.773  71.394  1.00  0.00           H  
ATOM   3687  HB3 TYR   225      46.559  46.389  71.274  1.00  0.00           H  
ATOM   3688  CG  TYR   225      47.000  47.382  69.583  1.00  0.00           C  
ATOM   3689  CD1 TYR   225      48.107  47.719  68.742  1.00  0.00           C  
ATOM   3690  HD1 TYR   225      49.048  48.009  69.187  1.00  0.00           H  
ATOM   3691  CE1 TYR   225      47.981  47.910  67.387  1.00  0.00           C  
ATOM   3692  HE1 TYR   225      48.786  48.269  66.763  1.00  0.00           H  
ATOM   3693  CZ  TYR   225      46.723  47.673  66.802  1.00  0.00           C  
ATOM   3694  OH  TYR   225      46.513  47.936  65.474  1.00  0.00           O  
ATOM   3695  HH  TYR   225      47.341  48.132  65.029  1.00  0.00           H  
ATOM   3696  CE2 TYR   225      45.594  47.368  67.599  1.00  0.00           C  
ATOM   3697  HE2 TYR   225      44.587  47.275  67.220  1.00  0.00           H  
ATOM   3698  CD2 TYR   225      45.745  47.286  68.973  1.00  0.00           C  
ATOM   3699  HD2 TYR   225      44.895  47.223  69.637  1.00  0.00           H  
ATOM   3700  C   TYR   225      45.492  48.948  71.710  1.00  0.00           C  
ATOM   3701  O   TYR   225      45.417  50.045  71.156  1.00  0.00           O  
ATOM   3702  N   GLU   226      44.448  48.230  72.153  1.00  0.00           N  
ATOM   3703  H   GLU   226      44.701  47.313  72.491  1.00  0.00           H  
ATOM   3704  CA  GLU   226      42.998  48.661  72.112  1.00  0.00           C  
ATOM   3705  HA  GLU   226      42.765  48.963  71.091  1.00  0.00           H  
ATOM   3706  CB  GLU   226      41.936  47.489  72.309  1.00  0.00           C  
ATOM   3707  HB2 GLU   226      41.976  46.754  71.505  1.00  0.00           H  
ATOM   3708  HB3 GLU   226      42.232  47.058  73.265  1.00  0.00           H  
ATOM   3709  CG  GLU   226      40.468  47.869  72.693  1.00  0.00           C  
ATOM   3710  HG2 GLU   226      39.844  47.009  72.939  1.00  0.00           H  
ATOM   3711  HG3 GLU   226      40.415  48.619  73.483  1.00  0.00           H  
ATOM   3712  CD  GLU   226      39.720  48.408  71.472  1.00  0.00           C  
ATOM   3713  OE1 GLU   226      40.309  48.465  70.371  1.00  0.00           O  
ATOM   3714  OE2 GLU   226      38.513  48.662  71.668  1.00  0.00           O  
ATOM   3715  C   GLU   226      42.769  49.972  72.927  1.00  0.00           C  
ATOM   3716  O   GLU   226      42.141  50.836  72.395  1.00  0.00           O  
ATOM   3717  N   LYS   227      43.230  50.060  74.198  1.00  0.00           N  
ATOM   3718  H   LYS   227      43.730  49.254  74.545  1.00  0.00           H  
ATOM   3719  CA  LYS   227      42.987  51.177  75.113  1.00  0.00           C  
ATOM   3720  HA  LYS   227      41.907  51.186  75.263  1.00  0.00           H  
ATOM   3721  CB  LYS   227      43.601  50.823  76.481  1.00  0.00           C  
ATOM   3722  HB2 LYS   227      43.251  49.833  76.773  1.00  0.00           H  
ATOM   3723  HB3 LYS   227      44.664  50.626  76.345  1.00  0.00           H  
ATOM   3724  CG  LYS   227      43.478  51.809  77.631  1.00  0.00           C  
ATOM   3725  HG2 LYS   227      44.203  51.648  78.428  1.00  0.00           H  
ATOM   3726  HG3 LYS   227      43.822  52.807  77.358  1.00  0.00           H  
ATOM   3727  CD  LYS   227      42.040  51.824  78.287  1.00  0.00           C  
ATOM   3728  HD2 LYS   227      41.287  52.308  77.664  1.00  0.00           H  
ATOM   3729  HD3 LYS   227      41.655  50.804  78.301  1.00  0.00           H  
ATOM   3730  CE  LYS   227      42.056  52.476  79.621  1.00  0.00           C  
ATOM   3731  HE2 LYS   227      42.595  51.834  80.317  1.00  0.00           H  
ATOM   3732  HE3 LYS   227      42.604  53.405  79.468  1.00  0.00           H  
ATOM   3733  NZ  LYS   227      40.685  52.815  80.136  1.00  0.00           N  
ATOM   3734  HZ1 LYS   227      40.114  53.240  79.419  1.00  0.00           H  
ATOM   3735  HZ2 LYS   227      40.181  51.980  80.397  1.00  0.00           H  
ATOM   3736  HZ3 LYS   227      40.681  53.415  80.949  1.00  0.00           H  
ATOM   3737  C   LYS   227      43.559  52.460  74.469  1.00  0.00           C  
ATOM   3738  O   LYS   227      42.909  53.500  74.653  1.00  0.00           O  
ATOM   3739  N   ILE   228      44.796  52.322  73.878  1.00  0.00           N  
ATOM   3740  H   ILE   228      45.182  51.392  73.953  1.00  0.00           H  
ATOM   3741  CA  ILE   228      45.453  53.344  73.147  1.00  0.00           C  
ATOM   3742  HA  ILE   228      45.630  54.227  73.761  1.00  0.00           H  
ATOM   3743  CB  ILE   228      46.862  52.876  72.773  1.00  0.00           C  
ATOM   3744  HB  ILE   228      46.819  51.933  72.229  1.00  0.00           H  
ATOM   3745  CG2 ILE   228      47.545  53.767  71.816  1.00  0.00           C  
ATOM   3746 HG21 ILE   228      47.632  54.766  72.243  1.00  0.00           H  
ATOM   3747 HG22 ILE   228      48.506  53.351  71.511  1.00  0.00           H  
ATOM   3748 HG23 ILE   228      46.965  53.830  70.895  1.00  0.00           H  
ATOM   3749  CG1 ILE   228      47.785  52.777  73.953  1.00  0.00           C  
ATOM   3750 HG12 ILE   228      47.987  53.780  74.331  1.00  0.00           H  
ATOM   3751 HG13 ILE   228      47.260  52.306  74.784  1.00  0.00           H  
ATOM   3752  CD1 ILE   228      49.096  52.078  73.781  1.00  0.00           C  
ATOM   3753 HD11 ILE   228      49.070  51.022  73.513  1.00  0.00           H  
ATOM   3754 HD12 ILE   228      49.846  52.551  73.148  1.00  0.00           H  
ATOM   3755 HD13 ILE   228      49.450  52.131  74.811  1.00  0.00           H  
ATOM   3756  C   ILE   228      44.650  53.754  71.931  1.00  0.00           C  
ATOM   3757  O   ILE   228      44.307  54.903  71.789  1.00  0.00           O  
ATOM   3758  N   SER   229      44.296  52.835  71.036  1.00  0.00           N  
ATOM   3759  H   SER   229      44.704  51.914  71.104  1.00  0.00           H  
ATOM   3760  CA  SER   229      43.378  53.028  69.951  1.00  0.00           C  
ATOM   3761  HA  SER   229      43.831  53.771  69.295  1.00  0.00           H  
ATOM   3762  CB  SER   229      43.083  51.764  69.185  1.00  0.00           C  
ATOM   3763  HB2 SER   229      44.062  51.411  68.861  1.00  0.00           H  
ATOM   3764  HB3 SER   229      42.618  51.017  69.828  1.00  0.00           H  
ATOM   3765  OG  SER   229      42.279  52.134  68.134  1.00  0.00           O  
ATOM   3766  HG  SER   229      42.789  52.453  67.386  1.00  0.00           H  
ATOM   3767  C   SER   229      42.114  53.812  70.310  1.00  0.00           C  
ATOM   3768  O   SER   229      41.767  54.838  69.739  1.00  0.00           O  
ATOM   3769  N   GLU   230      41.367  53.454  71.370  1.00  0.00           N  
ATOM   3770  H   GLU   230      41.436  52.488  71.655  1.00  0.00           H  
ATOM   3771  CA  GLU   230      40.269  54.267  71.931  1.00  0.00           C  
ATOM   3772  HA  GLU   230      39.669  54.617  71.091  1.00  0.00           H  
ATOM   3773  CB  GLU   230      39.417  53.416  72.924  1.00  0.00           C  
ATOM   3774  HB2 GLU   230      39.152  52.498  72.399  1.00  0.00           H  
ATOM   3775  HB3 GLU   230      40.082  53.132  73.738  1.00  0.00           H  
ATOM   3776  CG  GLU   230      38.259  54.127  73.553  1.00  0.00           C  
ATOM   3777  HG2 GLU   230      38.501  55.179  73.702  1.00  0.00           H  
ATOM   3778  HG3 GLU   230      37.486  54.041  72.789  1.00  0.00           H  
ATOM   3779  CD  GLU   230      37.800  53.568  74.853  1.00  0.00           C  
ATOM   3780  OE1 GLU   230      38.579  53.393  75.765  1.00  0.00           O  
ATOM   3781  OE2 GLU   230      36.578  53.377  75.076  1.00  0.00           O  
ATOM   3782  C   GLU   230      40.674  55.610  72.497  1.00  0.00           C  
ATOM   3783  O   GLU   230      40.048  56.622  72.105  1.00  0.00           O  
ATOM   3784  N   LYS   231      41.811  55.752  73.186  1.00  0.00           N  
ATOM   3785  H   LYS   231      42.303  54.931  73.508  1.00  0.00           H  
ATOM   3786  CA  LYS   231      42.240  56.988  73.798  1.00  0.00           C  
ATOM   3787  HA  LYS   231      41.357  57.403  74.283  1.00  0.00           H  
ATOM   3788  CB  LYS   231      43.311  56.706  74.798  1.00  0.00           C  
ATOM   3789  HB2 LYS   231      43.006  55.919  75.488  1.00  0.00           H  
ATOM   3790  HB3 LYS   231      44.208  56.259  74.370  1.00  0.00           H  
ATOM   3791  CG  LYS   231      43.818  57.959  75.510  1.00  0.00           C  
ATOM   3792  HG2 LYS   231      44.677  57.761  76.151  1.00  0.00           H  
ATOM   3793  HG3 LYS   231      44.245  58.681  74.814  1.00  0.00           H  
ATOM   3794  CD  LYS   231      42.771  58.771  76.285  1.00  0.00           C  
ATOM   3795  HD2 LYS   231      41.914  59.032  75.665  1.00  0.00           H  
ATOM   3796  HD3 LYS   231      42.241  58.190  77.039  1.00  0.00           H  
ATOM   3797  CE  LYS   231      43.187  60.046  76.941  1.00  0.00           C  
ATOM   3798  HE2 LYS   231      42.383  60.471  77.543  1.00  0.00           H  
ATOM   3799  HE3 LYS   231      44.095  59.828  77.503  1.00  0.00           H  
ATOM   3800  NZ  LYS   231      43.477  61.156  76.041  1.00  0.00           N  
ATOM   3801  HZ1 LYS   231      43.786  62.012  76.478  1.00  0.00           H  
ATOM   3802  HZ2 LYS   231      44.187  60.935  75.358  1.00  0.00           H  
ATOM   3803  HZ3 LYS   231      42.673  61.405  75.483  1.00  0.00           H  
ATOM   3804  C   LYS   231      42.714  58.021  72.737  1.00  0.00           C  
ATOM   3805  O   LYS   231      42.406  59.202  72.813  1.00  0.00           O  
ATOM   3806  N   LYS   232      43.324  57.569  71.671  1.00  0.00           N  
ATOM   3807  H   LYS   232      43.597  56.597  71.685  1.00  0.00           H  
ATOM   3808  CA  LYS   232      43.752  58.460  70.659  1.00  0.00           C  
ATOM   3809  HA  LYS   232      44.288  59.300  71.102  1.00  0.00           H  
ATOM   3810  CB  LYS   232      44.722  57.746  69.735  1.00  0.00           C  
ATOM   3811  HB2 LYS   232      45.597  57.519  70.345  1.00  0.00           H  
ATOM   3812  HB3 LYS   232      44.196  56.847  69.415  1.00  0.00           H  
ATOM   3813  CG  LYS   232      45.003  58.585  68.508  1.00  0.00           C  
ATOM   3814  HG2 LYS   232      44.066  58.613  67.951  1.00  0.00           H  
ATOM   3815  HG3 LYS   232      45.320  59.596  68.766  1.00  0.00           H  
ATOM   3816  CD  LYS   232      45.985  57.823  67.596  1.00  0.00           C  
ATOM   3817  HD2 LYS   232      46.991  57.758  68.011  1.00  0.00           H  
ATOM   3818  HD3 LYS   232      45.652  56.787  67.533  1.00  0.00           H  
ATOM   3819  CE  LYS   232      46.243  58.423  66.199  1.00  0.00           C  
ATOM   3820  HE2 LYS   232      46.407  59.500  66.187  1.00  0.00           H  
ATOM   3821  HE3 LYS   232      47.210  58.015  65.904  1.00  0.00           H  
ATOM   3822  NZ  LYS   232      45.288  57.977  65.171  1.00  0.00           N  
ATOM   3823  HZ1 LYS   232      45.531  58.311  64.249  1.00  0.00           H  
ATOM   3824  HZ2 LYS   232      45.288  56.977  65.035  1.00  0.00           H  
ATOM   3825  HZ3 LYS   232      44.343  58.314  65.287  1.00  0.00           H  
ATOM   3826  C   LYS   232      42.565  59.110  69.906  1.00  0.00           C  
ATOM   3827  O   LYS   232      42.507  60.381  69.729  1.00  0.00           O  
ATOM   3828  N   MET   233      41.624  58.193  69.524  1.00  0.00           N  
ATOM   3829  H   MET   233      41.827  57.243  69.801  1.00  0.00           H  
ATOM   3830  CA  MET   233      40.329  58.552  68.923  1.00  0.00           C  
ATOM   3831  HA  MET   233      40.540  59.027  67.965  1.00  0.00           H  
ATOM   3832  CB  MET   233      39.621  57.270  68.432  1.00  0.00           C  
ATOM   3833  HB2 MET   233      40.370  56.679  67.906  1.00  0.00           H  
ATOM   3834  HB3 MET   233      39.161  56.808  69.306  1.00  0.00           H  
ATOM   3835  CG  MET   233      38.486  57.503  67.364  1.00  0.00           C  
ATOM   3836  HG2 MET   233      38.026  56.551  67.101  1.00  0.00           H  
ATOM   3837  HG3 MET   233      37.667  58.068  67.811  1.00  0.00           H  
ATOM   3838  SD  MET   233      39.087  58.310  65.834  1.00  0.00           S  
ATOM   3839  CE  MET   233      37.508  58.703  65.010  1.00  0.00           C  
ATOM   3840  HE1 MET   233      37.744  59.239  64.091  1.00  0.00           H  
ATOM   3841  HE2 MET   233      37.146  57.723  64.701  1.00  0.00           H  
ATOM   3842  HE3 MET   233      36.868  59.195  65.743  1.00  0.00           H  
ATOM   3843  C   MET   233      39.415  59.457  69.649  1.00  0.00           C  
ATOM   3844  O   MET   233      38.668  60.259  69.134  1.00  0.00           O  
ATOM   3845  N   SER   234      39.602  59.508  70.989  1.00  0.00           N  
ATOM   3846  H   SER   234      40.244  58.826  71.367  1.00  0.00           H  
ATOM   3847  CA  SER   234      38.800  60.230  71.947  1.00  0.00           C  
ATOM   3848  HA  SER   234      37.779  60.383  71.599  1.00  0.00           H  
ATOM   3849  CB  SER   234      38.915  59.455  73.264  1.00  0.00           C  
ATOM   3850  HB2 SER   234      39.979  59.368  73.483  1.00  0.00           H  
ATOM   3851  HB3 SER   234      38.354  60.101  73.939  1.00  0.00           H  
ATOM   3852  OG  SER   234      38.233  58.224  73.310  1.00  0.00           O  
ATOM   3853  HG  SER   234      38.768  57.619  72.791  1.00  0.00           H  
ATOM   3854  C   SER   234      39.416  61.606  72.192  1.00  0.00           C  
ATOM   3855  O   SER   234      38.712  62.483  72.706  1.00  0.00           O  
ATOM   3856  N   THR   235      40.679  61.816  71.875  1.00  0.00           N  
ATOM   3857  H   THR   235      41.130  61.083  71.346  1.00  0.00           H  
ATOM   3858  CA  THR   235      41.362  63.093  72.155  1.00  0.00           C  
ATOM   3859  HA  THR   235      41.085  63.240  73.198  1.00  0.00           H  
ATOM   3860  CB  THR   235      42.850  62.909  71.963  1.00  0.00           C  
ATOM   3861  HB  THR   235      42.930  62.549  70.937  1.00  0.00           H  
ATOM   3862  CG2 THR   235      43.726  64.188  72.099  1.00  0.00           C  
ATOM   3863 HG21 THR   235      43.608  64.799  71.204  1.00  0.00           H  
ATOM   3864 HG22 THR   235      43.461  64.701  73.023  1.00  0.00           H  
ATOM   3865 HG23 THR   235      44.728  63.840  72.348  1.00  0.00           H  
ATOM   3866  OG1 THR   235      43.334  61.927  72.938  1.00  0.00           O  
ATOM   3867  HG1 THR   235      43.127  61.042  72.629  1.00  0.00           H  
ATOM   3868  C   THR   235      40.893  64.208  71.177  1.00  0.00           C  
ATOM   3869  O   THR   235      40.938  63.939  69.976  1.00  0.00           O  
ATOM   3870  N   PRO   236      40.454  65.392  71.650  1.00  0.00           N  
ATOM   3871  CD  PRO   236      40.015  65.612  73.025  1.00  0.00           C  
ATOM   3872  HD2 PRO   236      40.950  65.844  73.535  1.00  0.00           H  
ATOM   3873  HD3 PRO   236      39.492  64.768  73.474  1.00  0.00           H  
ATOM   3874  CG  PRO   236      39.164  66.875  72.892  1.00  0.00           C  
ATOM   3875  HG2 PRO   236      39.353  67.470  73.786  1.00  0.00           H  
ATOM   3876  HG3 PRO   236      38.122  66.607  72.717  1.00  0.00           H  
ATOM   3877  CB  PRO   236      39.785  67.655  71.705  1.00  0.00           C  
ATOM   3878  HB2 PRO   236      40.683  68.185  72.021  1.00  0.00           H  
ATOM   3879  HB3 PRO   236      39.102  68.355  71.224  1.00  0.00           H  
ATOM   3880  CA  PRO   236      40.217  66.526  70.781  1.00  0.00           C  
ATOM   3881  HA  PRO   236      39.438  66.216  70.084  1.00  0.00           H  
ATOM   3882  C   PRO   236      41.487  66.912  69.954  1.00  0.00           C  
ATOM   3883  O   PRO   236      42.621  67.047  70.356  1.00  0.00           O  
ATOM   3884  N   VAL   237      41.196  67.235  68.698  1.00  0.00           N  
ATOM   3885  H   VAL   237      40.235  67.237  68.388  1.00  0.00           H  
ATOM   3886  CA  VAL   237      42.225  67.713  67.719  1.00  0.00           C  
ATOM   3887  HA  VAL   237      43.003  66.953  67.640  1.00  0.00           H  
ATOM   3888  CB  VAL   237      41.653  67.957  66.270  1.00  0.00           C  
ATOM   3889  HB  VAL   237      40.771  68.570  66.453  1.00  0.00           H  
ATOM   3890  CG1 VAL   237      42.645  68.665  65.332  1.00  0.00           C  
ATOM   3891 HG11 VAL   237      43.042  69.535  65.855  1.00  0.00           H  
ATOM   3892 HG12 VAL   237      43.548  68.065  65.220  1.00  0.00           H  
ATOM   3893 HG13 VAL   237      42.310  69.000  64.351  1.00  0.00           H  
ATOM   3894  CG2 VAL   237      41.289  66.592  65.692  1.00  0.00           C  
ATOM   3895 HG21 VAL   237      40.899  66.737  64.684  1.00  0.00           H  
ATOM   3896 HG22 VAL   237      42.163  65.945  65.612  1.00  0.00           H  
ATOM   3897 HG23 VAL   237      40.470  66.174  66.278  1.00  0.00           H  
ATOM   3898  C   VAL   237      42.889  69.041  68.292  1.00  0.00           C  
ATOM   3899  O   VAL   237      44.064  69.292  68.056  1.00  0.00           O  
ATOM   3900  N   GLU   238      42.091  69.788  69.070  1.00  0.00           N  
ATOM   3901  H   GLU   238      41.172  69.441  69.306  1.00  0.00           H  
ATOM   3902  CA  GLU   238      42.524  71.103  69.566  1.00  0.00           C  
ATOM   3903  HA  GLU   238      43.226  71.548  68.861  1.00  0.00           H  
ATOM   3904  CB  GLU   238      41.333  72.111  69.577  1.00  0.00           C  
ATOM   3905  HB2 GLU   238      40.644  71.671  70.299  1.00  0.00           H  
ATOM   3906  HB3 GLU   238      41.653  73.069  69.985  1.00  0.00           H  
ATOM   3907  CG  GLU   238      40.389  72.323  68.353  1.00  0.00           C  
ATOM   3908  HG2 GLU   238      40.526  73.319  67.931  1.00  0.00           H  
ATOM   3909  HG3 GLU   238      40.669  71.597  67.589  1.00  0.00           H  
ATOM   3910  CD  GLU   238      38.946  72.219  68.802  1.00  0.00           C  
ATOM   3911  OE1 GLU   238      38.184  73.173  68.602  1.00  0.00           O  
ATOM   3912  OE2 GLU   238      38.534  71.169  69.319  1.00  0.00           O  
ATOM   3913  C   GLU   238      43.380  70.990  70.863  1.00  0.00           C  
ATOM   3914  O   GLU   238      44.148  71.894  71.114  1.00  0.00           O  
ATOM   3915  N   VAL   239      43.133  69.931  71.651  1.00  0.00           N  
ATOM   3916  H   VAL   239      42.510  69.247  71.246  1.00  0.00           H  
ATOM   3917  CA  VAL   239      44.031  69.632  72.773  1.00  0.00           C  
ATOM   3918  HA  VAL   239      44.209  70.584  73.274  1.00  0.00           H  
ATOM   3919  CB  VAL   239      43.234  68.558  73.575  1.00  0.00           C  
ATOM   3920  HB  VAL   239      42.786  67.820  72.909  1.00  0.00           H  
ATOM   3921  CG1 VAL   239      44.117  67.802  74.495  1.00  0.00           C  
ATOM   3922 HG11 VAL   239      43.616  67.388  75.370  1.00  0.00           H  
ATOM   3923 HG12 VAL   239      44.555  66.910  74.049  1.00  0.00           H  
ATOM   3924 HG13 VAL   239      44.916  68.400  74.935  1.00  0.00           H  
ATOM   3925  CG2 VAL   239      42.103  69.173  74.414  1.00  0.00           C  
ATOM   3926 HG21 VAL   239      42.557  69.780  75.198  1.00  0.00           H  
ATOM   3927 HG22 VAL   239      41.306  69.663  73.856  1.00  0.00           H  
ATOM   3928 HG23 VAL   239      41.499  68.360  74.817  1.00  0.00           H  
ATOM   3929  C   VAL   239      45.358  69.160  72.281  1.00  0.00           C  
ATOM   3930  O   VAL   239      46.337  69.608  72.832  1.00  0.00           O  
ATOM   3931  N   LEU   240      45.381  68.408  71.126  1.00  0.00           N  
ATOM   3932  H   LEU   240      44.459  68.071  70.888  1.00  0.00           H  
ATOM   3933  CA  LEU   240      46.618  67.786  70.552  1.00  0.00           C  
ATOM   3934  HA  LEU   240      47.185  67.342  71.371  1.00  0.00           H  
ATOM   3935  CB  LEU   240      46.262  66.756  69.482  1.00  0.00           C  
ATOM   3936  HB2 LEU   240      45.655  65.937  69.869  1.00  0.00           H  
ATOM   3937  HB3 LEU   240      45.614  67.201  68.727  1.00  0.00           H  
ATOM   3938  CG  LEU   240      47.476  66.167  68.734  1.00  0.00           C  
ATOM   3939  HG  LEU   240      48.078  66.987  68.341  1.00  0.00           H  
ATOM   3940  CD1 LEU   240      48.372  65.400  69.680  1.00  0.00           C  
ATOM   3941 HD11 LEU   240      49.236  64.944  69.197  1.00  0.00           H  
ATOM   3942 HD12 LEU   240      48.715  66.054  70.482  1.00  0.00           H  
ATOM   3943 HD13 LEU   240      47.823  64.538  70.061  1.00  0.00           H  
ATOM   3944  CD2 LEU   240      46.936  65.447  67.502  1.00  0.00           C  
ATOM   3945 HD21 LEU   240      46.205  66.050  66.964  1.00  0.00           H  
ATOM   3946 HD22 LEU   240      47.685  65.074  66.803  1.00  0.00           H  
ATOM   3947 HD23 LEU   240      46.419  64.541  67.819  1.00  0.00           H  
ATOM   3948  C   LEU   240      47.435  68.872  69.962  1.00  0.00           C  
ATOM   3949  O   LEU   240      48.657  68.804  70.053  1.00  0.00           O  
ATOM   3950  N   CYS   241      46.838  69.915  69.396  1.00  0.00           N  
ATOM   3951  H   CYS   241      45.832  69.830  69.383  1.00  0.00           H  
ATOM   3952  CA  CYS   241      47.486  71.127  68.844  1.00  0.00           C  
ATOM   3953  HA  CYS   241      48.477  70.798  68.534  1.00  0.00           H  
ATOM   3954  CB  CYS   241      46.818  71.567  67.534  1.00  0.00           C  
ATOM   3955  HB2 CYS   241      45.807  71.959  67.648  1.00  0.00           H  
ATOM   3956  HB3 CYS   241      47.390  72.268  66.927  1.00  0.00           H  
ATOM   3957  SG  CYS   241      46.549  70.147  66.385  1.00  0.00           S  
ATOM   3958  HG  CYS   241      45.390  69.822  66.964  1.00  0.00           H  
ATOM   3959  C   CYS   241      47.710  72.342  69.817  1.00  0.00           C  
ATOM   3960  O   CYS   241      48.168  73.390  69.358  1.00  0.00           O  
ATOM   3961  N   LYS   242      47.444  72.125  71.137  1.00  0.00           N  
ATOM   3962  H   LYS   242      47.324  71.151  71.376  1.00  0.00           H  
ATOM   3963  CA  LYS   242      47.594  73.132  72.182  1.00  0.00           C  
ATOM   3964  HA  LYS   242      46.990  73.973  71.844  1.00  0.00           H  
ATOM   3965  CB  LYS   242      47.012  72.598  73.528  1.00  0.00           C  
ATOM   3966  HB2 LYS   242      46.021  72.152  73.442  1.00  0.00           H  
ATOM   3967  HB3 LYS   242      47.645  71.776  73.861  1.00  0.00           H  
ATOM   3968  CG  LYS   242      47.158  73.678  74.616  1.00  0.00           C  
ATOM   3969  HG2 LYS   242      48.227  73.848  74.748  1.00  0.00           H  
ATOM   3970  HG3 LYS   242      46.673  74.621  74.362  1.00  0.00           H  
ATOM   3971  CD  LYS   242      46.471  73.091  75.927  1.00  0.00           C  
ATOM   3972  HD2 LYS   242      45.412  72.912  75.741  1.00  0.00           H  
ATOM   3973  HD3 LYS   242      47.013  72.167  76.129  1.00  0.00           H  
ATOM   3974  CE  LYS   242      46.516  73.972  77.160  1.00  0.00           C  
ATOM   3975  HE2 LYS   242      47.538  74.132  77.504  1.00  0.00           H  
ATOM   3976  HE3 LYS   242      46.031  74.935  76.998  1.00  0.00           H  
ATOM   3977  NZ  LYS   242      45.873  73.326  78.317  1.00  0.00           N  
ATOM   3978  HZ1 LYS   242      44.938  73.066  78.038  1.00  0.00           H  
ATOM   3979  HZ2 LYS   242      46.317  72.456  78.574  1.00  0.00           H  
ATOM   3980  HZ3 LYS   242      45.865  73.851  79.180  1.00  0.00           H  
ATOM   3981  C   LYS   242      49.101  73.592  72.287  1.00  0.00           C  
ATOM   3982  O   LYS   242      49.976  72.728  72.665  1.00  0.00           O  
ATOM   3983  N   GLY   243      49.360  74.905  72.095  1.00  0.00           N  
ATOM   3984  H   GLY   243      48.590  75.491  71.803  1.00  0.00           H  
ATOM   3985  CA  GLY   243      50.680  75.445  72.069  1.00  0.00           C  
ATOM   3986  HA2 GLY   243      50.527  76.512  72.229  1.00  0.00           H  
ATOM   3987  HA3 GLY   243      51.227  75.077  72.937  1.00  0.00           H  
ATOM   3988  C   GLY   243      51.434  75.259  70.746  1.00  0.00           C  
ATOM   3989  O   GLY   243      52.558  75.619  70.663  1.00  0.00           O  
ATOM   3990  N   PHE   244      50.709  74.890  69.653  1.00  0.00           N  
ATOM   3991  H   PHE   244      49.707  74.844  69.769  1.00  0.00           H  
ATOM   3992  CA  PHE   244      51.270  74.804  68.267  1.00  0.00           C  
ATOM   3993  HA  PHE   244      52.265  75.247  68.241  1.00  0.00           H  
ATOM   3994  CB  PHE   244      51.346  73.314  67.820  1.00  0.00           C  
ATOM   3995  HB2 PHE   244      50.313  72.987  67.704  1.00  0.00           H  
ATOM   3996  HB3 PHE   244      51.938  73.215  66.910  1.00  0.00           H  
ATOM   3997  CG  PHE   244      52.219  72.535  68.760  1.00  0.00           C  
ATOM   3998  CD1 PHE   244      53.568  72.399  68.522  1.00  0.00           C  
ATOM   3999  HD1 PHE   244      54.014  72.943  67.703  1.00  0.00           H  
ATOM   4000  CE1 PHE   244      54.367  71.707  69.441  1.00  0.00           C  
ATOM   4001  HE1 PHE   244      55.416  71.645  69.193  1.00  0.00           H  
ATOM   4002  CZ  PHE   244      53.824  71.141  70.563  1.00  0.00           C  
ATOM   4003  HZ  PHE   244      54.480  70.650  71.266  1.00  0.00           H  
ATOM   4004  CE2 PHE   244      52.475  71.197  70.807  1.00  0.00           C  
ATOM   4005  HE2 PHE   244      52.108  70.676  71.679  1.00  0.00           H  
ATOM   4006  CD2 PHE   244      51.664  71.901  69.859  1.00  0.00           C  
ATOM   4007  HD2 PHE   244      50.608  72.053  70.024  1.00  0.00           H  
ATOM   4008  C   PHE   244      50.347  75.611  67.317  1.00  0.00           C  
ATOM   4009  O   PHE   244      49.254  76.016  67.612  1.00  0.00           O  
ATOM   4010  N   PRO   245      50.878  75.877  66.090  1.00  0.00           N  
ATOM   4011  CD  PRO   245      52.191  75.621  65.601  1.00  0.00           C  
ATOM   4012  HD2 PRO   245      52.332  74.604  65.234  1.00  0.00           H  
ATOM   4013  HD3 PRO   245      52.940  75.797  66.373  1.00  0.00           H  
ATOM   4014  CG  PRO   245      52.368  76.452  64.329  1.00  0.00           C  
ATOM   4015  HG2 PRO   245      52.972  75.906  63.604  1.00  0.00           H  
ATOM   4016  HG3 PRO   245      52.694  77.467  64.552  1.00  0.00           H  
ATOM   4017  CB  PRO   245      50.936  76.616  63.825  1.00  0.00           C  
ATOM   4018  HB2 PRO   245      50.653  75.832  63.124  1.00  0.00           H  
ATOM   4019  HB3 PRO   245      50.792  77.571  63.319  1.00  0.00           H  
ATOM   4020  CA  PRO   245      50.081  76.514  65.083  1.00  0.00           C  
ATOM   4021  HA  PRO   245      49.678  77.416  65.542  1.00  0.00           H  
ATOM   4022  C   PRO   245      48.792  75.715  64.681  1.00  0.00           C  
ATOM   4023  O   PRO   245      48.816  74.481  64.441  1.00  0.00           O  
ATOM   4024  N   ALA   246      47.809  76.478  64.266  1.00  0.00           N  
ATOM   4025  H   ALA   246      47.936  77.480  64.260  1.00  0.00           H  
ATOM   4026  CA  ALA   246      46.600  75.868  63.639  1.00  0.00           C  
ATOM   4027  HA  ALA   246      46.358  75.041  64.307  1.00  0.00           H  
ATOM   4028  CB  ALA   246      45.525  77.038  63.602  1.00  0.00           C  
ATOM   4029  HB1 ALA   246      44.624  76.674  63.109  1.00  0.00           H  
ATOM   4030  HB2 ALA   246      45.215  77.401  64.582  1.00  0.00           H  
ATOM   4031  HB3 ALA   246      45.933  77.879  63.043  1.00  0.00           H  
ATOM   4032  C   ALA   246      46.733  75.209  62.292  1.00  0.00           C  
ATOM   4033  O   ALA   246      45.912  74.392  62.047  1.00  0.00           O  
ATOM   4034  N   GLU   247      47.764  75.428  61.519  1.00  0.00           N  
ATOM   4035  H   GLU   247      48.199  76.313  61.739  1.00  0.00           H  
ATOM   4036  CA  GLU   247      48.126  74.606  60.418  1.00  0.00           C  
ATOM   4037  HA  GLU   247      47.270  74.681  59.748  1.00  0.00           H  
ATOM   4038  CB  GLU   247      49.358  75.078  59.648  1.00  0.00           C  
ATOM   4039  HB2 GLU   247      50.229  75.146  60.301  1.00  0.00           H  
ATOM   4040  HB3 GLU   247      49.652  74.280  58.967  1.00  0.00           H  
ATOM   4041  CG  GLU   247      49.120  76.344  58.974  1.00  0.00           C  
ATOM   4042  HG2 GLU   247      49.957  76.479  58.289  1.00  0.00           H  
ATOM   4043  HG3 GLU   247      48.218  76.115  58.406  1.00  0.00           H  
ATOM   4044  CD  GLU   247      49.003  77.747  59.748  1.00  0.00           C  
ATOM   4045  OE1 GLU   247      48.705  78.743  59.083  1.00  0.00           O  
ATOM   4046  OE2 GLU   247      49.284  77.840  60.954  1.00  0.00           O  
ATOM   4047  C   GLU   247      48.200  73.106  60.714  1.00  0.00           C  
ATOM   4048  O   GLU   247      47.694  72.341  59.843  1.00  0.00           O  
ATOM   4049  N   PHE   248      48.535  72.616  61.897  1.00  0.00           N  
ATOM   4050  H   PHE   248      49.031  73.209  62.547  1.00  0.00           H  
ATOM   4051  CA  PHE   248      48.332  71.228  62.362  1.00  0.00           C  
ATOM   4052  HA  PHE   248      48.488  70.560  61.514  1.00  0.00           H  
ATOM   4053  CB  PHE   248      49.298  70.916  63.407  1.00  0.00           C  
ATOM   4054  HB2 PHE   248      48.981  71.450  64.303  1.00  0.00           H  
ATOM   4055  HB3 PHE   248      49.289  69.841  63.589  1.00  0.00           H  
ATOM   4056  CG  PHE   248      50.716  71.184  62.931  1.00  0.00           C  
ATOM   4057  CD1 PHE   248      51.326  70.430  61.948  1.00  0.00           C  
ATOM   4058  HD1 PHE   248      50.724  69.661  61.488  1.00  0.00           H  
ATOM   4059  CE1 PHE   248      52.659  70.733  61.574  1.00  0.00           C  
ATOM   4060  HE1 PHE   248      53.057  70.227  60.707  1.00  0.00           H  
ATOM   4061  CZ  PHE   248      53.337  71.876  62.065  1.00  0.00           C  
ATOM   4062  HZ  PHE   248      54.244  72.223  61.594  1.00  0.00           H  
ATOM   4063  CE2 PHE   248      52.737  72.519  63.135  1.00  0.00           C  
ATOM   4064  HE2 PHE   248      53.303  73.311  63.602  1.00  0.00           H  
ATOM   4065  CD2 PHE   248      51.488  72.148  63.601  1.00  0.00           C  
ATOM   4066  HD2 PHE   248      51.013  72.759  64.353  1.00  0.00           H  
ATOM   4067  C   PHE   248      46.891  70.968  62.819  1.00  0.00           C  
ATOM   4068  O   PHE   248      46.344  69.947  62.475  1.00  0.00           O  
ATOM   4069  N   ALA   249      46.209  71.891  63.527  1.00  0.00           N  
ATOM   4070  H   ALA   249      46.595  72.824  63.512  1.00  0.00           H  
ATOM   4071  CA  ALA   249      44.775  71.751  63.839  1.00  0.00           C  
ATOM   4072  HA  ALA   249      44.628  70.865  64.458  1.00  0.00           H  
ATOM   4073  CB  ALA   249      44.373  73.034  64.662  1.00  0.00           C  
ATOM   4074  HB1 ALA   249      43.332  72.880  64.945  1.00  0.00           H  
ATOM   4075  HB2 ALA   249      44.977  73.185  65.557  1.00  0.00           H  
ATOM   4076  HB3 ALA   249      44.278  73.940  64.062  1.00  0.00           H  
ATOM   4077  C   ALA   249      43.978  71.568  62.553  1.00  0.00           C  
ATOM   4078  O   ALA   249      43.288  70.573  62.385  1.00  0.00           O  
ATOM   4079  N   MET   250      44.102  72.479  61.593  1.00  0.00           N  
ATOM   4080  H   MET   250      44.825  73.155  61.792  1.00  0.00           H  
ATOM   4081  CA  MET   250      43.440  72.601  60.324  1.00  0.00           C  
ATOM   4082  HA  MET   250      42.351  72.603  60.382  1.00  0.00           H  
ATOM   4083  CB  MET   250      43.975  73.847  59.577  1.00  0.00           C  
ATOM   4084  HB2 MET   250      45.065  73.856  59.571  1.00  0.00           H  
ATOM   4085  HB3 MET   250      43.594  73.774  58.559  1.00  0.00           H  
ATOM   4086  CG  MET   250      43.460  75.166  60.170  1.00  0.00           C  
ATOM   4087  HG2 MET   250      42.469  74.937  60.562  1.00  0.00           H  
ATOM   4088  HG3 MET   250      44.083  75.443  61.020  1.00  0.00           H  
ATOM   4089  SD  MET   250      43.388  76.613  58.997  1.00  0.00           S  
ATOM   4090  CE  MET   250      45.158  76.798  58.518  1.00  0.00           C  
ATOM   4091  HE1 MET   250      45.258  77.235  57.524  1.00  0.00           H  
ATOM   4092  HE2 MET   250      45.787  77.344  59.221  1.00  0.00           H  
ATOM   4093  HE3 MET   250      45.505  75.770  58.414  1.00  0.00           H  
ATOM   4094  C   MET   250      43.789  71.425  59.340  1.00  0.00           C  
ATOM   4095  O   MET   250      42.848  70.897  58.678  1.00  0.00           O  
ATOM   4096  N   TYR   251      45.038  70.962  59.326  1.00  0.00           N  
ATOM   4097  H   TYR   251      45.791  71.483  59.752  1.00  0.00           H  
ATOM   4098  CA  TYR   251      45.424  69.827  58.483  1.00  0.00           C  
ATOM   4099  HA  TYR   251      45.005  69.830  57.477  1.00  0.00           H  
ATOM   4100  CB  TYR   251      46.899  69.684  58.553  1.00  0.00           C  
ATOM   4101  HB2 TYR   251      47.284  70.575  58.057  1.00  0.00           H  
ATOM   4102  HB3 TYR   251      47.214  69.793  59.591  1.00  0.00           H  
ATOM   4103  CG  TYR   251      47.318  68.448  57.782  1.00  0.00           C  
ATOM   4104  CD1 TYR   251      47.310  67.232  58.452  1.00  0.00           C  
ATOM   4105  HD1 TYR   251      46.956  67.129  59.467  1.00  0.00           H  
ATOM   4106  CE1 TYR   251      47.749  66.002  57.753  1.00  0.00           C  
ATOM   4107  HE1 TYR   251      47.680  65.085  58.320  1.00  0.00           H  
ATOM   4108  CZ  TYR   251      48.004  66.131  56.401  1.00  0.00           C  
ATOM   4109  OH  TYR   251      48.500  65.060  55.773  1.00  0.00           O  
ATOM   4110  HH  TYR   251      48.429  64.233  56.256  1.00  0.00           H  
ATOM   4111  CE2 TYR   251      47.911  67.437  55.771  1.00  0.00           C  
ATOM   4112  HE2 TYR   251      48.063  67.560  54.709  1.00  0.00           H  
ATOM   4113  CD2 TYR   251      47.588  68.551  56.447  1.00  0.00           C  
ATOM   4114  HD2 TYR   251      47.656  69.547  56.037  1.00  0.00           H  
ATOM   4115  C   TYR   251      44.709  68.548  59.016  1.00  0.00           C  
ATOM   4116  O   TYR   251      44.080  67.827  58.250  1.00  0.00           O  
ATOM   4117  N   LEU   252      44.611  68.290  60.392  1.00  0.00           N  
ATOM   4118  H   LEU   252      45.022  69.012  60.966  1.00  0.00           H  
ATOM   4119  CA  LEU   252      43.989  67.075  60.928  1.00  0.00           C  
ATOM   4120  HA  LEU   252      44.244  66.182  60.357  1.00  0.00           H  
ATOM   4121  CB  LEU   252      44.457  66.798  62.391  1.00  0.00           C  
ATOM   4122  HB2 LEU   252      44.396  67.732  62.948  1.00  0.00           H  
ATOM   4123  HB3 LEU   252      43.823  66.148  62.995  1.00  0.00           H  
ATOM   4124  CG  LEU   252      45.842  66.068  62.396  1.00  0.00           C  
ATOM   4125  HG  LEU   252      46.541  66.613  61.762  1.00  0.00           H  
ATOM   4126  CD1 LEU   252      46.440  66.064  63.829  1.00  0.00           C  
ATOM   4127 HD11 LEU   252      45.721  65.693  64.560  1.00  0.00           H  
ATOM   4128 HD12 LEU   252      47.318  65.423  63.747  1.00  0.00           H  
ATOM   4129 HD13 LEU   252      46.807  67.057  64.090  1.00  0.00           H  
ATOM   4130  CD2 LEU   252      45.834  64.600  61.884  1.00  0.00           C  
ATOM   4131 HD21 LEU   252      45.750  64.607  60.797  1.00  0.00           H  
ATOM   4132 HD22 LEU   252      46.808  64.166  62.111  1.00  0.00           H  
ATOM   4133 HD23 LEU   252      45.024  64.036  62.345  1.00  0.00           H  
ATOM   4134  C   LEU   252      42.421  67.204  60.763  1.00  0.00           C  
ATOM   4135  O   LEU   252      41.758  66.357  60.289  1.00  0.00           O  
ATOM   4136  N   ASN   253      41.888  68.372  61.131  1.00  0.00           N  
ATOM   4137  H   ASN   253      42.472  69.135  61.441  1.00  0.00           H  
ATOM   4138  CA  ASN   253      40.470  68.608  60.843  1.00  0.00           C  
ATOM   4139  HA  ASN   253      39.912  67.789  61.296  1.00  0.00           H  
ATOM   4140  CB  ASN   253      39.928  69.959  61.368  1.00  0.00           C  
ATOM   4141  HB2 ASN   253      40.541  70.809  61.067  1.00  0.00           H  
ATOM   4142  HB3 ASN   253      38.952  70.183  60.938  1.00  0.00           H  
ATOM   4143  CG  ASN   253      39.693  69.911  62.921  1.00  0.00           C  
ATOM   4144  OD1 ASN   253      39.305  68.954  63.579  1.00  0.00           O  
ATOM   4145  ND2 ASN   253      39.996  70.945  63.629  1.00  0.00           N  
ATOM   4146 HD21 ASN   253      39.773  70.881  64.611  1.00  0.00           H  
ATOM   4147 HD22 ASN   253      40.104  71.776  63.065  1.00  0.00           H  
ATOM   4148  C   ASN   253      40.106  68.366  59.363  1.00  0.00           C  
ATOM   4149  O   ASN   253      39.044  67.817  59.120  1.00  0.00           O  
ATOM   4150  N   TYR   254      40.958  68.748  58.372  1.00  0.00           N  
ATOM   4151  H   TYR   254      41.759  69.310  58.625  1.00  0.00           H  
ATOM   4152  CA  TYR   254      40.680  68.378  56.941  1.00  0.00           C  
ATOM   4153  HA  TYR   254      39.703  68.814  56.733  1.00  0.00           H  
ATOM   4154  CB  TYR   254      41.703  68.934  55.998  1.00  0.00           C  
ATOM   4155  HB2 TYR   254      41.656  69.987  56.276  1.00  0.00           H  
ATOM   4156  HB3 TYR   254      42.699  68.642  56.329  1.00  0.00           H  
ATOM   4157  CG  TYR   254      41.477  68.765  54.538  1.00  0.00           C  
ATOM   4158  CD1 TYR   254      40.815  69.721  53.780  1.00  0.00           C  
ATOM   4159  HD1 TYR   254      40.439  70.666  54.143  1.00  0.00           H  
ATOM   4160  CE1 TYR   254      40.590  69.482  52.360  1.00  0.00           C  
ATOM   4161  HE1 TYR   254      40.125  70.272  51.788  1.00  0.00           H  
ATOM   4162  CZ  TYR   254      41.078  68.325  51.726  1.00  0.00           C  
ATOM   4163  OH  TYR   254      40.915  68.050  50.415  1.00  0.00           O  
ATOM   4164  HH  TYR   254      40.742  68.884  49.972  1.00  0.00           H  
ATOM   4165  CE2 TYR   254      41.815  67.404  52.532  1.00  0.00           C  
ATOM   4166  HE2 TYR   254      42.166  66.491  52.075  1.00  0.00           H  
ATOM   4167  CD2 TYR   254      42.029  67.600  53.881  1.00  0.00           C  
ATOM   4168  HD2 TYR   254      42.443  66.820  54.502  1.00  0.00           H  
ATOM   4169  C   TYR   254      40.525  66.856  56.695  1.00  0.00           C  
ATOM   4170  O   TYR   254      39.492  66.349  56.289  1.00  0.00           O  
ATOM   4171  N   CYS   255      41.568  66.111  57.078  1.00  0.00           N  
ATOM   4172  H   CYS   255      42.343  66.625  57.473  1.00  0.00           H  
ATOM   4173  CA  CYS   255      41.660  64.593  56.929  1.00  0.00           C  
ATOM   4174  HA  CYS   255      41.601  64.374  55.863  1.00  0.00           H  
ATOM   4175  CB  CYS   255      43.042  64.075  57.449  1.00  0.00           C  
ATOM   4176  HB2 CYS   255      43.146  64.193  58.528  1.00  0.00           H  
ATOM   4177  HB3 CYS   255      43.143  63.001  57.292  1.00  0.00           H  
ATOM   4178  SG  CYS   255      44.418  64.838  56.600  1.00  0.00           S  
ATOM   4179  HG  CYS   255      44.244  66.056  57.120  1.00  0.00           H  
ATOM   4180  C   CYS   255      40.498  63.920  57.677  1.00  0.00           C  
ATOM   4181  O   CYS   255      39.866  63.087  57.071  1.00  0.00           O  
ATOM   4182  N   ARG   256      40.211  64.386  58.946  1.00  0.00           N  
ATOM   4183  H   ARG   256      40.786  65.119  59.337  1.00  0.00           H  
ATOM   4184  CA  ARG   256      39.080  63.822  59.704  1.00  0.00           C  
ATOM   4185  HA  ARG   256      39.137  62.741  59.830  1.00  0.00           H  
ATOM   4186  CB  ARG   256      39.231  64.470  61.129  1.00  0.00           C  
ATOM   4187  HB2 ARG   256      40.246  64.321  61.497  1.00  0.00           H  
ATOM   4188  HB3 ARG   256      39.074  65.549  61.126  1.00  0.00           H  
ATOM   4189  CG  ARG   256      38.302  63.906  62.088  1.00  0.00           C  
ATOM   4190  HG2 ARG   256      38.404  64.327  63.089  1.00  0.00           H  
ATOM   4191  HG3 ARG   256      37.286  64.226  61.859  1.00  0.00           H  
ATOM   4192  CD  ARG   256      38.192  62.386  62.262  1.00  0.00           C  
ATOM   4193  HD2 ARG   256      37.498  62.303  63.098  1.00  0.00           H  
ATOM   4194  HD3 ARG   256      37.705  62.024  61.356  1.00  0.00           H  
ATOM   4195  NE  ARG   256      39.406  61.609  62.677  1.00  0.00           N  
ATOM   4196  HE  ARG   256      39.997  61.400  61.885  1.00  0.00           H  
ATOM   4197  CZ  ARG   256      40.026  61.671  63.803  1.00  0.00           C  
ATOM   4198  NH1 ARG   256      39.593  62.227  64.926  1.00  0.00           N  
ATOM   4199 HH11 ARG   256      38.662  62.613  64.993  1.00  0.00           H  
ATOM   4200 HH12 ARG   256      40.137  62.074  65.763  1.00  0.00           H  
ATOM   4201  NH2 ARG   256      41.192  61.018  63.852  1.00  0.00           N  
ATOM   4202 HH21 ARG   256      41.388  60.340  63.130  1.00  0.00           H  
ATOM   4203 HH22 ARG   256      41.778  61.062  64.674  1.00  0.00           H  
ATOM   4204  C   ARG   256      37.707  64.143  59.103  1.00  0.00           C  
ATOM   4205  O   ARG   256      36.730  63.385  59.353  1.00  0.00           O  
ATOM   4206  N   GLY   257      37.607  65.183  58.253  1.00  0.00           N  
ATOM   4207  H   GLY   257      38.482  65.639  58.038  1.00  0.00           H  
ATOM   4208  CA  GLY   257      36.406  65.686  57.712  1.00  0.00           C  
ATOM   4209  HA2 GLY   257      35.587  65.599  58.425  1.00  0.00           H  
ATOM   4210  HA3 GLY   257      36.516  66.770  57.711  1.00  0.00           H  
ATOM   4211  C   GLY   257      36.092  65.141  56.315  1.00  0.00           C  
ATOM   4212  O   GLY   257      34.914  65.092  55.913  1.00  0.00           O  
ATOM   4213  N   LEU   258      37.099  64.785  55.545  1.00  0.00           N  
ATOM   4214  H   LEU   258      38.016  64.874  55.959  1.00  0.00           H  
ATOM   4215  CA  LEU   258      37.112  64.331  54.154  1.00  0.00           C  
ATOM   4216  HA  LEU   258      36.527  65.001  53.524  1.00  0.00           H  
ATOM   4217  CB  LEU   258      38.554  64.065  53.615  1.00  0.00           C  
ATOM   4218  HB2 LEU   258      39.114  64.966  53.866  1.00  0.00           H  
ATOM   4219  HB3 LEU   258      39.031  63.197  54.071  1.00  0.00           H  
ATOM   4220  CG  LEU   258      38.697  63.931  52.059  1.00  0.00           C  
ATOM   4221  HG  LEU   258      37.993  63.189  51.683  1.00  0.00           H  
ATOM   4222  CD1 LEU   258      38.412  65.289  51.296  1.00  0.00           C  
ATOM   4223 HD11 LEU   258      39.149  66.000  51.668  1.00  0.00           H  
ATOM   4224 HD12 LEU   258      38.487  65.123  50.222  1.00  0.00           H  
ATOM   4225 HD13 LEU   258      37.461  65.710  51.622  1.00  0.00           H  
ATOM   4226  CD2 LEU   258      40.181  63.574  51.759  1.00  0.00           C  
ATOM   4227 HD21 LEU   258      40.360  62.551  52.087  1.00  0.00           H  
ATOM   4228 HD22 LEU   258      40.284  63.583  50.674  1.00  0.00           H  
ATOM   4229 HD23 LEU   258      40.859  64.283  52.234  1.00  0.00           H  
ATOM   4230  C   LEU   258      36.359  63.068  54.034  1.00  0.00           C  
ATOM   4231  O   LEU   258      36.424  62.154  54.868  1.00  0.00           O  
ATOM   4232  N   ARG   259      35.624  62.803  52.913  1.00  0.00           N  
ATOM   4233  H   ARG   259      35.513  63.515  52.204  1.00  0.00           H  
ATOM   4234  CA  ARG   259      34.959  61.518  52.606  1.00  0.00           C  
ATOM   4235  HA  ARG   259      34.390  61.118  53.445  1.00  0.00           H  
ATOM   4236  CB  ARG   259      34.044  61.692  51.412  1.00  0.00           C  
ATOM   4237  HB2 ARG   259      34.513  62.106  50.519  1.00  0.00           H  
ATOM   4238  HB3 ARG   259      33.791  60.691  51.062  1.00  0.00           H  
ATOM   4239  CG  ARG   259      32.735  62.490  51.796  1.00  0.00           C  
ATOM   4240  HG2 ARG   259      32.282  62.140  52.723  1.00  0.00           H  
ATOM   4241  HG3 ARG   259      33.051  63.501  52.053  1.00  0.00           H  
ATOM   4242  CD  ARG   259      31.738  62.628  50.612  1.00  0.00           C  
ATOM   4243  HD2 ARG   259      31.254  61.734  50.220  1.00  0.00           H  
ATOM   4244  HD3 ARG   259      30.850  63.213  50.850  1.00  0.00           H  
ATOM   4245  NE  ARG   259      32.372  63.271  49.436  1.00  0.00           N  
ATOM   4246  HE  ARG   259      32.638  62.653  48.683  1.00  0.00           H  
ATOM   4247  CZ  ARG   259      32.551  64.547  49.278  1.00  0.00           C  
ATOM   4248  NH1 ARG   259      32.333  65.386  50.194  1.00  0.00           N  
ATOM   4249 HH11 ARG   259      31.892  65.021  51.026  1.00  0.00           H  
ATOM   4250 HH12 ARG   259      32.484  66.370  50.026  1.00  0.00           H  
ATOM   4251  NH2 ARG   259      33.176  65.064  48.257  1.00  0.00           N  
ATOM   4252 HH21 ARG   259      33.627  64.459  47.587  1.00  0.00           H  
ATOM   4253 HH22 ARG   259      33.174  66.068  48.143  1.00  0.00           H  
ATOM   4254  C   ARG   259      36.027  60.446  52.211  1.00  0.00           C  
ATOM   4255  O   ARG   259      37.002  60.654  51.449  1.00  0.00           O  
ATOM   4256  N   PHE   260      35.669  59.183  52.480  1.00  0.00           N  
ATOM   4257  H   PHE   260      34.914  59.094  53.145  1.00  0.00           H  
ATOM   4258  CA  PHE   260      36.290  57.923  52.055  1.00  0.00           C  
ATOM   4259  HA  PHE   260      37.200  57.738  52.625  1.00  0.00           H  
ATOM   4260  CB  PHE   260      35.395  56.796  52.563  1.00  0.00           C  
ATOM   4261  HB2 PHE   260      35.379  56.848  53.652  1.00  0.00           H  
ATOM   4262  HB3 PHE   260      34.420  57.027  52.133  1.00  0.00           H  
ATOM   4263  CG  PHE   260      35.720  55.450  52.050  1.00  0.00           C  
ATOM   4264  CD1 PHE   260      36.503  54.505  52.762  1.00  0.00           C  
ATOM   4265  HD1 PHE   260      36.926  54.754  53.724  1.00  0.00           H  
ATOM   4266  CE1 PHE   260      36.734  53.205  52.274  1.00  0.00           C  
ATOM   4267  HE1 PHE   260      37.180  52.401  52.840  1.00  0.00           H  
ATOM   4268  CZ  PHE   260      36.010  52.794  51.149  1.00  0.00           C  
ATOM   4269  HZ  PHE   260      36.185  51.853  50.648  1.00  0.00           H  
ATOM   4270  CE2 PHE   260      35.153  53.716  50.488  1.00  0.00           C  
ATOM   4271  HE2 PHE   260      34.691  53.369  49.576  1.00  0.00           H  
ATOM   4272  CD2 PHE   260      35.057  55.076  50.899  1.00  0.00           C  
ATOM   4273  HD2 PHE   260      34.387  55.689  50.315  1.00  0.00           H  
ATOM   4274  C   PHE   260      36.478  57.900  50.530  1.00  0.00           C  
ATOM   4275  O   PHE   260      37.523  57.408  50.118  1.00  0.00           O  
ATOM   4276  N   GLU   261      35.426  58.303  49.770  1.00  0.00           N  
ATOM   4277  H   GLU   261      34.546  58.409  50.254  1.00  0.00           H  
ATOM   4278  CA  GLU   261      35.369  58.290  48.320  1.00  0.00           C  
ATOM   4279  HA  GLU   261      36.027  57.548  47.867  1.00  0.00           H  
ATOM   4280  CB  GLU   261      33.912  57.885  47.850  1.00  0.00           C  
ATOM   4281  HB2 GLU   261      34.153  57.799  46.790  1.00  0.00           H  
ATOM   4282  HB3 GLU   261      33.621  56.889  48.184  1.00  0.00           H  
ATOM   4283  CG  GLU   261      32.755  58.904  48.185  1.00  0.00           C  
ATOM   4284  HG2 GLU   261      33.073  59.931  48.007  1.00  0.00           H  
ATOM   4285  HG3 GLU   261      32.080  58.640  47.371  1.00  0.00           H  
ATOM   4286  CD  GLU   261      32.048  58.714  49.531  1.00  0.00           C  
ATOM   4287  OE1 GLU   261      32.611  58.133  50.487  1.00  0.00           O  
ATOM   4288  OE2 GLU   261      30.951  59.255  49.686  1.00  0.00           O  
ATOM   4289  C   GLU   261      35.893  59.577  47.600  1.00  0.00           C  
ATOM   4290  O   GLU   261      35.487  59.884  46.483  1.00  0.00           O  
ATOM   4291  N   GLU   262      36.686  60.355  48.344  1.00  0.00           N  
ATOM   4292  H   GLU   262      36.951  59.957  49.233  1.00  0.00           H  
ATOM   4293  CA  GLU   262      37.188  61.644  47.961  1.00  0.00           C  
ATOM   4294  HA  GLU   262      36.919  61.842  46.923  1.00  0.00           H  
ATOM   4295  CB  GLU   262      36.482  62.823  48.734  1.00  0.00           C  
ATOM   4296  HB2 GLU   262      35.401  62.691  48.691  1.00  0.00           H  
ATOM   4297  HB3 GLU   262      36.812  62.816  49.773  1.00  0.00           H  
ATOM   4298  CG  GLU   262      36.797  64.277  48.126  1.00  0.00           C  
ATOM   4299  HG2 GLU   262      36.419  65.139  48.676  1.00  0.00           H  
ATOM   4300  HG3 GLU   262      37.876  64.422  48.179  1.00  0.00           H  
ATOM   4301  CD  GLU   262      36.379  64.330  46.676  1.00  0.00           C  
ATOM   4302  OE1 GLU   262      35.223  64.063  46.345  1.00  0.00           O  
ATOM   4303  OE2 GLU   262      37.299  64.423  45.855  1.00  0.00           O  
ATOM   4304  C   GLU   262      38.718  61.822  48.079  1.00  0.00           C  
ATOM   4305  O   GLU   262      39.346  61.202  48.965  1.00  0.00           O  
ATOM   4306  N   ALA   263      39.232  62.657  47.176  1.00  0.00           N  
ATOM   4307  H   ALA   263      38.613  63.220  46.611  1.00  0.00           H  
ATOM   4308  CA  ALA   263      40.624  63.051  46.989  1.00  0.00           C  
ATOM   4309  HA  ALA   263      41.239  62.183  47.225  1.00  0.00           H  
ATOM   4310  CB  ALA   263      40.743  63.439  45.528  1.00  0.00           C  
ATOM   4311  HB1 ALA   263      41.777  63.744  45.365  1.00  0.00           H  
ATOM   4312  HB2 ALA   263      40.361  62.687  44.839  1.00  0.00           H  
ATOM   4313  HB3 ALA   263      40.114  64.317  45.379  1.00  0.00           H  
ATOM   4314  C   ALA   263      40.991  64.134  48.020  1.00  0.00           C  
ATOM   4315  O   ALA   263      40.304  65.155  48.033  1.00  0.00           O  
ATOM   4316  N   PRO   264      42.081  63.942  48.843  1.00  0.00           N  
ATOM   4317  CD  PRO   264      42.782  62.695  49.088  1.00  0.00           C  
ATOM   4318  HD2 PRO   264      43.391  62.516  48.202  1.00  0.00           H  
ATOM   4319  HD3 PRO   264      42.165  61.816  49.273  1.00  0.00           H  
ATOM   4320  CG  PRO   264      43.654  62.913  50.297  1.00  0.00           C  
ATOM   4321  HG2 PRO   264      44.566  62.326  50.186  1.00  0.00           H  
ATOM   4322  HG3 PRO   264      43.105  62.712  51.217  1.00  0.00           H  
ATOM   4323  CB  PRO   264      44.014  64.426  50.122  1.00  0.00           C  
ATOM   4324  HB2 PRO   264      44.885  64.585  49.486  1.00  0.00           H  
ATOM   4325  HB3 PRO   264      44.272  64.949  51.043  1.00  0.00           H  
ATOM   4326  CA  PRO   264      42.807  65.061  49.452  1.00  0.00           C  
ATOM   4327  HA  PRO   264      42.108  65.495  50.167  1.00  0.00           H  
ATOM   4328  C   PRO   264      43.185  66.080  48.347  1.00  0.00           C  
ATOM   4329  O   PRO   264      43.350  65.724  47.219  1.00  0.00           O  
ATOM   4330  N   ASP   265      43.478  67.291  48.732  1.00  0.00           N  
ATOM   4331  H   ASP   265      43.030  67.500  49.613  1.00  0.00           H  
ATOM   4332  CA  ASP   265      44.068  68.383  47.953  1.00  0.00           C  
ATOM   4333  HA  ASP   265      44.050  68.075  46.907  1.00  0.00           H  
ATOM   4334  CB  ASP   265      43.066  69.563  47.948  1.00  0.00           C  
ATOM   4335  HB2 ASP   265      42.078  69.171  47.709  1.00  0.00           H  
ATOM   4336  HB3 ASP   265      43.041  69.904  48.983  1.00  0.00           H  
ATOM   4337  CG  ASP   265      43.426  70.582  46.898  1.00  0.00           C  
ATOM   4338  OD1 ASP   265      44.557  70.585  46.349  1.00  0.00           O  
ATOM   4339  OD2 ASP   265      42.552  71.487  46.741  1.00  0.00           O  
ATOM   4340  C   ASP   265      45.526  68.617  48.373  1.00  0.00           C  
ATOM   4341  O   ASP   265      45.979  69.644  48.914  1.00  0.00           O  
ATOM   4342  N   TYR   266      46.389  67.644  47.959  1.00  0.00           N  
ATOM   4343  H   TYR   266      45.958  66.769  47.697  1.00  0.00           H  
ATOM   4344  CA  TYR   266      47.803  67.594  48.258  1.00  0.00           C  
ATOM   4345  HA  TYR   266      47.871  67.387  49.326  1.00  0.00           H  
ATOM   4346  CB  TYR   266      48.493  66.390  47.586  1.00  0.00           C  
ATOM   4347  HB2 TYR   266      48.651  66.713  46.557  1.00  0.00           H  
ATOM   4348  HB3 TYR   266      49.562  66.311  47.783  1.00  0.00           H  
ATOM   4349  CG  TYR   266      47.743  65.091  47.616  1.00  0.00           C  
ATOM   4350  CD1 TYR   266      48.154  64.178  48.534  1.00  0.00           C  
ATOM   4351  HD1 TYR   266      49.020  64.338  49.160  1.00  0.00           H  
ATOM   4352  CE1 TYR   266      47.607  62.852  48.570  1.00  0.00           C  
ATOM   4353  HE1 TYR   266      47.902  62.122  49.310  1.00  0.00           H  
ATOM   4354  CZ  TYR   266      46.467  62.593  47.812  1.00  0.00           C  
ATOM   4355  OH  TYR   266      45.815  61.395  47.854  1.00  0.00           O  
ATOM   4356  HH  TYR   266      46.293  60.655  48.238  1.00  0.00           H  
ATOM   4357  CE2 TYR   266      46.049  63.578  46.906  1.00  0.00           C  
ATOM   4358  HE2 TYR   266      45.168  63.268  46.364  1.00  0.00           H  
ATOM   4359  CD2 TYR   266      46.692  64.800  46.744  1.00  0.00           C  
ATOM   4360  HD2 TYR   266      46.299  65.480  46.003  1.00  0.00           H  
ATOM   4361  C   TYR   266      48.600  68.884  47.874  1.00  0.00           C  
ATOM   4362  O   TYR   266      49.353  69.412  48.686  1.00  0.00           O  
ATOM   4363  N   MET   267      48.227  69.543  46.741  1.00  0.00           N  
ATOM   4364  H   MET   267      47.593  69.108  46.086  1.00  0.00           H  
ATOM   4365  CA  MET   267      48.679  70.890  46.379  1.00  0.00           C  
ATOM   4366  HA  MET   267      49.767  70.856  46.316  1.00  0.00           H  
ATOM   4367  CB  MET   267      48.387  71.191  44.932  1.00  0.00           C  
ATOM   4368  HB2 MET   267      48.552  70.283  44.352  1.00  0.00           H  
ATOM   4369  HB3 MET   267      47.340  71.478  44.830  1.00  0.00           H  
ATOM   4370  CG  MET   267      49.364  72.245  44.390  1.00  0.00           C  
ATOM   4371  HG2 MET   267      48.885  72.572  43.468  1.00  0.00           H  
ATOM   4372  HG3 MET   267      49.374  73.088  45.081  1.00  0.00           H  
ATOM   4373  SD  MET   267      51.138  71.766  44.069  1.00  0.00           S  
ATOM   4374  CE  MET   267      50.938  70.572  42.703  1.00  0.00           C  
ATOM   4375  HE1 MET   267      51.903  70.407  42.222  1.00  0.00           H  
ATOM   4376  HE2 MET   267      50.624  69.598  43.076  1.00  0.00           H  
ATOM   4377  HE3 MET   267      50.253  70.968  41.953  1.00  0.00           H  
ATOM   4378  C   MET   267      48.277  71.975  47.440  1.00  0.00           C  
ATOM   4379  O   MET   267      49.188  72.678  47.937  1.00  0.00           O  
ATOM   4380  N   TYR   268      47.028  72.119  47.673  1.00  0.00           N  
ATOM   4381  H   TYR   268      46.437  71.385  47.311  1.00  0.00           H  
ATOM   4382  CA  TYR   268      46.552  73.129  48.667  1.00  0.00           C  
ATOM   4383  HA  TYR   268      46.796  74.108  48.254  1.00  0.00           H  
ATOM   4384  CB  TYR   268      45.093  72.985  48.941  1.00  0.00           C  
ATOM   4385  HB2 TYR   268      44.559  73.208  48.018  1.00  0.00           H  
ATOM   4386  HB3 TYR   268      44.958  71.917  49.113  1.00  0.00           H  
ATOM   4387  CG  TYR   268      44.409  73.706  50.111  1.00  0.00           C  
ATOM   4388  CD1 TYR   268      44.594  75.035  50.371  1.00  0.00           C  
ATOM   4389  HD1 TYR   268      45.158  75.637  49.674  1.00  0.00           H  
ATOM   4390  CE1 TYR   268      44.074  75.685  51.508  1.00  0.00           C  
ATOM   4391  HE1 TYR   268      44.231  76.737  51.694  1.00  0.00           H  
ATOM   4392  CZ  TYR   268      43.411  74.882  52.465  1.00  0.00           C  
ATOM   4393  OH  TYR   268      43.012  75.457  53.567  1.00  0.00           O  
ATOM   4394  HH  TYR   268      43.275  76.380  53.582  1.00  0.00           H  
ATOM   4395  CE2 TYR   268      43.221  73.482  52.164  1.00  0.00           C  
ATOM   4396  HE2 TYR   268      42.748  72.807  52.861  1.00  0.00           H  
ATOM   4397  CD2 TYR   268      43.713  72.865  50.982  1.00  0.00           C  
ATOM   4398  HD2 TYR   268      43.606  71.809  50.783  1.00  0.00           H  
ATOM   4399  C   TYR   268      47.222  72.878  50.039  1.00  0.00           C  
ATOM   4400  O   TYR   268      47.731  73.789  50.616  1.00  0.00           O  
ATOM   4401  N   LEU   269      47.411  71.664  50.497  1.00  0.00           N  
ATOM   4402  H   LEU   269      46.983  70.964  49.907  1.00  0.00           H  
ATOM   4403  CA  LEU   269      47.892  71.272  51.826  1.00  0.00           C  
ATOM   4404  HA  LEU   269      47.384  71.783  52.645  1.00  0.00           H  
ATOM   4405  CB  LEU   269      47.406  69.824  52.013  1.00  0.00           C  
ATOM   4406  HB2 LEU   269      47.758  69.337  51.104  1.00  0.00           H  
ATOM   4407  HB3 LEU   269      47.937  69.319  52.820  1.00  0.00           H  
ATOM   4408  CG  LEU   269      45.913  69.542  52.293  1.00  0.00           C  
ATOM   4409  HG  LEU   269      45.279  70.219  51.720  1.00  0.00           H  
ATOM   4410  CD1 LEU   269      45.491  68.123  51.849  1.00  0.00           C  
ATOM   4411 HD11 LEU   269      45.949  67.320  52.425  1.00  0.00           H  
ATOM   4412 HD12 LEU   269      44.402  68.092  51.814  1.00  0.00           H  
ATOM   4413 HD13 LEU   269      45.811  68.144  50.807  1.00  0.00           H  
ATOM   4414  CD2 LEU   269      45.612  69.570  53.777  1.00  0.00           C  
ATOM   4415 HD21 LEU   269      44.526  69.626  53.856  1.00  0.00           H  
ATOM   4416 HD22 LEU   269      45.950  68.693  54.329  1.00  0.00           H  
ATOM   4417 HD23 LEU   269      45.975  70.452  54.305  1.00  0.00           H  
ATOM   4418  C   LEU   269      49.349  71.577  52.000  1.00  0.00           C  
ATOM   4419  O   LEU   269      49.822  72.056  52.984  1.00  0.00           O  
ATOM   4420  N   ARG   270      50.157  71.433  50.917  1.00  0.00           N  
ATOM   4421  H   ARG   270      49.777  71.095  50.045  1.00  0.00           H  
ATOM   4422  CA  ARG   270      51.550  71.882  50.961  1.00  0.00           C  
ATOM   4423  HA  ARG   270      52.072  71.579  51.869  1.00  0.00           H  
ATOM   4424  CB  ARG   270      52.328  71.397  49.690  1.00  0.00           C  
ATOM   4425  HB2 ARG   270      51.602  71.585  48.899  1.00  0.00           H  
ATOM   4426  HB3 ARG   270      53.250  71.978  49.662  1.00  0.00           H  
ATOM   4427  CG  ARG   270      52.695  69.911  49.845  1.00  0.00           C  
ATOM   4428  HG2 ARG   270      53.310  69.592  50.686  1.00  0.00           H  
ATOM   4429  HG3 ARG   270      51.732  69.440  50.044  1.00  0.00           H  
ATOM   4430  CD  ARG   270      53.315  69.324  48.576  1.00  0.00           C  
ATOM   4431  HD2 ARG   270      53.330  68.238  48.669  1.00  0.00           H  
ATOM   4432  HD3 ARG   270      52.637  69.597  47.767  1.00  0.00           H  
ATOM   4433  NE  ARG   270      54.658  69.895  48.336  1.00  0.00           N  
ATOM   4434  HE  ARG   270      54.944  70.430  49.144  1.00  0.00           H  
ATOM   4435  CZ  ARG   270      55.214  70.118  47.211  1.00  0.00           C  
ATOM   4436  NH1 ARG   270      54.709  69.579  46.159  1.00  0.00           N  
ATOM   4437 HH11 ARG   270      53.870  69.019  46.213  1.00  0.00           H  
ATOM   4438 HH12 ARG   270      55.116  69.732  45.247  1.00  0.00           H  
ATOM   4439  NH2 ARG   270      56.352  70.815  47.102  1.00  0.00           N  
ATOM   4440 HH21 ARG   270      56.829  71.203  47.903  1.00  0.00           H  
ATOM   4441 HH22 ARG   270      56.853  70.785  46.225  1.00  0.00           H  
ATOM   4442  C   ARG   270      51.659  73.389  50.894  1.00  0.00           C  
ATOM   4443  O   ARG   270      52.510  73.891  51.541  1.00  0.00           O  
ATOM   4444  N   GLN   271      50.724  74.126  50.241  1.00  0.00           N  
ATOM   4445  H   GLN   271      50.032  73.550  49.782  1.00  0.00           H  
ATOM   4446  CA  GLN   271      50.554  75.541  50.253  1.00  0.00           C  
ATOM   4447  HA  GLN   271      51.517  76.025  50.086  1.00  0.00           H  
ATOM   4448  CB  GLN   271      49.722  75.844  48.990  1.00  0.00           C  
ATOM   4449  HB2 GLN   271      50.372  75.729  48.122  1.00  0.00           H  
ATOM   4450  HB3 GLN   271      48.912  75.132  48.835  1.00  0.00           H  
ATOM   4451  CG  GLN   271      49.066  77.214  49.076  1.00  0.00           C  
ATOM   4452  HG2 GLN   271      48.334  77.245  48.269  1.00  0.00           H  
ATOM   4453  HG3 GLN   271      48.536  77.425  50.005  1.00  0.00           H  
ATOM   4454  CD  GLN   271      50.078  78.326  48.913  1.00  0.00           C  
ATOM   4455  OE1 GLN   271      51.237  78.134  48.876  1.00  0.00           O  
ATOM   4456  NE2 GLN   271      49.653  79.535  48.473  1.00  0.00           N  
ATOM   4457 HE21 GLN   271      50.375  80.228  48.341  1.00  0.00           H  
ATOM   4458 HE22 GLN   271      48.718  79.915  48.432  1.00  0.00           H  
ATOM   4459  C   GLN   271      50.045  76.032  51.607  1.00  0.00           C  
ATOM   4460  O   GLN   271      50.373  77.110  52.063  1.00  0.00           O  
ATOM   4461  N   LEU   272      49.437  75.153  52.443  1.00  0.00           N  
ATOM   4462  H   LEU   272      49.196  74.239  52.087  1.00  0.00           H  
ATOM   4463  CA  LEU   272      48.844  75.524  53.764  1.00  0.00           C  
ATOM   4464  HA  LEU   272      48.420  76.526  53.817  1.00  0.00           H  
ATOM   4465  CB  LEU   272      47.757  74.492  54.044  1.00  0.00           C  
ATOM   4466  HB2 LEU   272      46.915  74.662  53.373  1.00  0.00           H  
ATOM   4467  HB3 LEU   272      48.150  73.504  53.802  1.00  0.00           H  
ATOM   4468  CG  LEU   272      47.260  74.410  55.504  1.00  0.00           C  
ATOM   4469  HG  LEU   272      47.178  75.431  55.876  1.00  0.00           H  
ATOM   4470  CD1 LEU   272      45.815  73.854  55.573  1.00  0.00           C  
ATOM   4471 HD11 LEU   272      45.759  72.983  54.920  1.00  0.00           H  
ATOM   4472 HD12 LEU   272      45.559  73.640  56.611  1.00  0.00           H  
ATOM   4473 HD13 LEU   272      45.126  74.501  55.030  1.00  0.00           H  
ATOM   4474  CD2 LEU   272      48.095  73.430  56.331  1.00  0.00           C  
ATOM   4475 HD21 LEU   272      48.269  72.514  55.766  1.00  0.00           H  
ATOM   4476 HD22 LEU   272      49.118  73.766  56.499  1.00  0.00           H  
ATOM   4477 HD23 LEU   272      47.652  73.308  57.319  1.00  0.00           H  
ATOM   4478  C   LEU   272      49.975  75.499  54.792  1.00  0.00           C  
ATOM   4479  O   LEU   272      50.258  76.437  55.591  1.00  0.00           O  
ATOM   4480  N   PHE   273      50.792  74.460  54.698  1.00  0.00           N  
ATOM   4481  H   PHE   273      50.696  73.803  53.937  1.00  0.00           H  
ATOM   4482  CA  PHE   273      51.985  74.436  55.462  1.00  0.00           C  
ATOM   4483  HA  PHE   273      51.708  74.645  56.495  1.00  0.00           H  
ATOM   4484  CB  PHE   273      52.603  73.035  55.290  1.00  0.00           C  
ATOM   4485  HB2 PHE   273      52.618  72.618  54.283  1.00  0.00           H  
ATOM   4486  HB3 PHE   273      53.643  72.991  55.614  1.00  0.00           H  
ATOM   4487  CG  PHE   273      51.782  72.065  56.127  1.00  0.00           C  
ATOM   4488  CD1 PHE   273      51.320  70.906  55.580  1.00  0.00           C  
ATOM   4489  HD1 PHE   273      51.433  70.709  54.524  1.00  0.00           H  
ATOM   4490  CE1 PHE   273      50.582  70.028  56.386  1.00  0.00           C  
ATOM   4491  HE1 PHE   273      50.173  69.127  55.953  1.00  0.00           H  
ATOM   4492  CZ  PHE   273      50.326  70.364  57.754  1.00  0.00           C  
ATOM   4493  HZ  PHE   273      49.799  69.643  58.363  1.00  0.00           H  
ATOM   4494  CE2 PHE   273      50.718  71.583  58.260  1.00  0.00           C  
ATOM   4495  HE2 PHE   273      50.571  71.877  59.288  1.00  0.00           H  
ATOM   4496  CD2 PHE   273      51.501  72.406  57.486  1.00  0.00           C  
ATOM   4497  HD2 PHE   273      51.870  73.341  57.882  1.00  0.00           H  
ATOM   4498  C   PHE   273      52.943  75.522  55.097  1.00  0.00           C  
ATOM   4499  O   PHE   273      53.553  75.999  56.022  1.00  0.00           O  
ATOM   4500  N   ARG   274      53.237  75.768  53.804  1.00  0.00           N  
ATOM   4501  H   ARG   274      52.683  75.270  53.123  1.00  0.00           H  
ATOM   4502  CA  ARG   274      54.123  76.789  53.296  1.00  0.00           C  
ATOM   4503  HA  ARG   274      55.161  76.568  53.547  1.00  0.00           H  
ATOM   4504  CB  ARG   274      54.079  76.653  51.650  1.00  0.00           C  
ATOM   4505  HB2 ARG   274      54.390  75.625  51.459  1.00  0.00           H  
ATOM   4506  HB3 ARG   274      53.073  76.888  51.302  1.00  0.00           H  
ATOM   4507  CG  ARG   274      55.005  77.733  51.004  1.00  0.00           C  
ATOM   4508  HG2 ARG   274      54.520  78.701  51.124  1.00  0.00           H  
ATOM   4509  HG3 ARG   274      56.013  77.675  51.413  1.00  0.00           H  
ATOM   4510  CD  ARG   274      55.103  77.354  49.540  1.00  0.00           C  
ATOM   4511  HD2 ARG   274      56.112  77.725  49.360  1.00  0.00           H  
ATOM   4512  HD3 ARG   274      55.178  76.275  49.402  1.00  0.00           H  
ATOM   4513  NE  ARG   274      54.069  77.820  48.652  1.00  0.00           N  
ATOM   4514  HE  ARG   274      53.214  78.186  49.046  1.00  0.00           H  
ATOM   4515  CZ  ARG   274      54.052  77.722  47.382  1.00  0.00           C  
ATOM   4516  NH1 ARG   274      55.057  77.383  46.732  1.00  0.00           N  
ATOM   4517 HH11 ARG   274      55.819  76.944  47.229  1.00  0.00           H  
ATOM   4518 HH12 ARG   274      55.077  77.455  45.725  1.00  0.00           H  
ATOM   4519  NH2 ARG   274      52.955  78.030  46.718  1.00  0.00           N  
ATOM   4520 HH21 ARG   274      52.061  78.260  47.128  1.00  0.00           H  
ATOM   4521 HH22 ARG   274      52.990  78.090  45.710  1.00  0.00           H  
ATOM   4522  C   ARG   274      53.790  78.180  53.799  1.00  0.00           C  
ATOM   4523  O   ARG   274      54.690  78.879  54.175  1.00  0.00           O  
ATOM   4524  N   ILE   275      52.518  78.561  53.960  1.00  0.00           N  
ATOM   4525  H   ILE   275      51.814  77.836  53.978  1.00  0.00           H  
ATOM   4526  CA  ILE   275      52.148  79.947  54.237  1.00  0.00           C  
ATOM   4527  HA  ILE   275      52.790  80.613  53.661  1.00  0.00           H  
ATOM   4528  CB  ILE   275      50.725  80.295  53.832  1.00  0.00           C  
ATOM   4529  HB  ILE   275      50.236  79.372  54.145  1.00  0.00           H  
ATOM   4530  CG2 ILE   275      50.195  81.412  54.652  1.00  0.00           C  
ATOM   4531 HG21 ILE   275      49.272  81.756  54.185  1.00  0.00           H  
ATOM   4532 HG22 ILE   275      50.080  81.080  55.684  1.00  0.00           H  
ATOM   4533 HG23 ILE   275      50.965  82.178  54.560  1.00  0.00           H  
ATOM   4534  CG1 ILE   275      50.625  80.635  52.284  1.00  0.00           C  
ATOM   4535 HG12 ILE   275      51.007  81.625  52.032  1.00  0.00           H  
ATOM   4536 HG13 ILE   275      51.172  79.913  51.677  1.00  0.00           H  
ATOM   4537  CD1 ILE   275      49.175  80.588  51.845  1.00  0.00           C  
ATOM   4538 HD11 ILE   275      48.858  79.552  51.720  1.00  0.00           H  
ATOM   4539 HD12 ILE   275      48.459  81.200  52.392  1.00  0.00           H  
ATOM   4540 HD13 ILE   275      49.115  80.948  50.818  1.00  0.00           H  
ATOM   4541  C   ILE   275      52.550  80.277  55.695  1.00  0.00           C  
ATOM   4542  O   ILE   275      52.847  81.432  55.949  1.00  0.00           O  
ATOM   4543  N   LEU   276      52.610  79.255  56.540  1.00  0.00           N  
ATOM   4544  H   LEU   276      52.281  78.412  56.091  1.00  0.00           H  
ATOM   4545  CA  LEU   276      53.263  79.178  57.919  1.00  0.00           C  
ATOM   4546  HA  LEU   276      52.902  80.079  58.415  1.00  0.00           H  
ATOM   4547  CB  LEU   276      52.736  78.013  58.799  1.00  0.00           C  
ATOM   4548  HB2 LEU   276      51.704  78.288  59.017  1.00  0.00           H  
ATOM   4549  HB3 LEU   276      52.672  77.129  58.164  1.00  0.00           H  
ATOM   4550  CG  LEU   276      53.325  77.684  60.183  1.00  0.00           C  
ATOM   4551  HG  LEU   276      54.402  77.847  60.207  1.00  0.00           H  
ATOM   4552  CD1 LEU   276      52.860  78.778  61.127  1.00  0.00           C  
ATOM   4553 HD11 LEU   276      51.798  78.627  61.317  1.00  0.00           H  
ATOM   4554 HD12 LEU   276      53.476  78.722  62.025  1.00  0.00           H  
ATOM   4555 HD13 LEU   276      53.067  79.761  60.705  1.00  0.00           H  
ATOM   4556  CD2 LEU   276      52.855  76.254  60.632  1.00  0.00           C  
ATOM   4557 HD21 LEU   276      53.376  75.933  61.534  1.00  0.00           H  
ATOM   4558 HD22 LEU   276      51.782  76.318  60.815  1.00  0.00           H  
ATOM   4559 HD23 LEU   276      53.200  75.464  59.964  1.00  0.00           H  
ATOM   4560  C   LEU   276      54.795  79.253  57.783  1.00  0.00           C  
ATOM   4561  O   LEU   276      55.365  80.079  58.462  1.00  0.00           O  
ATOM   4562  N   PHE   277      55.413  78.433  56.982  1.00  0.00           N  
ATOM   4563  H   PHE   277      54.949  77.633  56.576  1.00  0.00           H  
ATOM   4564  CA  PHE   277      56.824  78.324  56.738  1.00  0.00           C  
ATOM   4565  HA  PHE   277      57.305  78.078  57.685  1.00  0.00           H  
ATOM   4566  CB  PHE   277      56.913  77.165  55.713  1.00  0.00           C  
ATOM   4567  HB2 PHE   277      56.285  76.340  56.050  1.00  0.00           H  
ATOM   4568  HB3 PHE   277      56.549  77.494  54.740  1.00  0.00           H  
ATOM   4569  CG  PHE   277      58.373  76.746  55.578  1.00  0.00           C  
ATOM   4570  CD1 PHE   277      58.955  76.031  56.632  1.00  0.00           C  
ATOM   4571  HD1 PHE   277      58.442  75.822  57.560  1.00  0.00           H  
ATOM   4572  CE1 PHE   277      60.316  75.648  56.569  1.00  0.00           C  
ATOM   4573  HE1 PHE   277      60.833  75.091  57.337  1.00  0.00           H  
ATOM   4574  CZ  PHE   277      61.045  76.015  55.461  1.00  0.00           C  
ATOM   4575  HZ  PHE   277      62.083  75.722  55.396  1.00  0.00           H  
ATOM   4576  CE2 PHE   277      60.434  76.705  54.374  1.00  0.00           C  
ATOM   4577  HE2 PHE   277      60.962  76.685  53.432  1.00  0.00           H  
ATOM   4578  CD2 PHE   277      59.081  77.048  54.422  1.00  0.00           C  
ATOM   4579  HD2 PHE   277      58.597  77.292  53.487  1.00  0.00           H  
ATOM   4580  C   PHE   277      57.436  79.667  56.308  1.00  0.00           C  
ATOM   4581  O   PHE   277      58.444  80.106  56.843  1.00  0.00           O  
ATOM   4582  N   ARG   278      56.725  80.365  55.472  1.00  0.00           N  
ATOM   4583  H   ARG   278      56.005  79.868  54.968  1.00  0.00           H  
ATOM   4584  CA  ARG   278      57.086  81.770  55.074  1.00  0.00           C  
ATOM   4585  HA  ARG   278      58.155  81.831  54.867  1.00  0.00           H  
ATOM   4586  CB  ARG   278      56.438  82.033  53.692  1.00  0.00           C  
ATOM   4587  HB2 ARG   278      55.370  81.920  53.878  1.00  0.00           H  
ATOM   4588  HB3 ARG   278      56.404  83.114  53.554  1.00  0.00           H  
ATOM   4589  CG  ARG   278      56.997  81.231  52.487  1.00  0.00           C  
ATOM   4590  HG2 ARG   278      58.054  81.450  52.334  1.00  0.00           H  
ATOM   4591  HG3 ARG   278      57.012  80.169  52.732  1.00  0.00           H  
ATOM   4592  CD  ARG   278      56.102  81.410  51.263  1.00  0.00           C  
ATOM   4593  HD2 ARG   278      55.110  81.130  51.617  1.00  0.00           H  
ATOM   4594  HD3 ARG   278      55.939  82.483  51.169  1.00  0.00           H  
ATOM   4595  NE  ARG   278      56.422  80.698  49.999  1.00  0.00           N  
ATOM   4596  HE  ARG   278      57.315  80.226  50.001  1.00  0.00           H  
ATOM   4597  CZ  ARG   278      55.905  80.803  48.794  1.00  0.00           C  
ATOM   4598  NH1 ARG   278      54.817  81.475  48.494  1.00  0.00           N  
ATOM   4599 HH11 ARG   278      54.361  82.019  49.212  1.00  0.00           H  
ATOM   4600 HH12 ARG   278      54.721  81.675  47.509  1.00  0.00           H  
ATOM   4601  NH2 ARG   278      56.496  80.214  47.796  1.00  0.00           N  
ATOM   4602 HH21 ARG   278      57.315  79.631  47.894  1.00  0.00           H  
ATOM   4603 HH22 ARG   278      56.070  80.176  46.881  1.00  0.00           H  
ATOM   4604  C   ARG   278      56.670  82.815  56.158  1.00  0.00           C  
ATOM   4605  O   ARG   278      57.493  83.755  56.272  1.00  0.00           O  
ATOM   4606  N   THR   279      55.649  82.645  56.908  1.00  0.00           N  
ATOM   4607  H   THR   279      54.926  82.007  56.608  1.00  0.00           H  
ATOM   4608  CA  THR   279      55.312  83.570  58.007  1.00  0.00           C  
ATOM   4609  HA  THR   279      55.297  84.581  57.602  1.00  0.00           H  
ATOM   4610  CB  THR   279      53.922  83.254  58.661  1.00  0.00           C  
ATOM   4611  HB  THR   279      53.987  82.228  59.024  1.00  0.00           H  
ATOM   4612  CG2 THR   279      53.686  84.255  59.792  1.00  0.00           C  
ATOM   4613 HG21 THR   279      52.664  84.293  60.169  1.00  0.00           H  
ATOM   4614 HG22 THR   279      54.204  83.945  60.699  1.00  0.00           H  
ATOM   4615 HG23 THR   279      53.977  85.242  59.432  1.00  0.00           H  
ATOM   4616  OG1 THR   279      52.831  83.462  57.772  1.00  0.00           O  
ATOM   4617  HG1 THR   279      52.794  82.621  57.310  1.00  0.00           H  
ATOM   4618  C   THR   279      56.457  83.641  59.070  1.00  0.00           C  
ATOM   4619  O   THR   279      56.960  84.736  59.315  1.00  0.00           O  
ATOM   4620  N   LEU   280      57.061  82.484  59.392  1.00  0.00           N  
ATOM   4621  H   LEU   280      56.597  81.659  59.041  1.00  0.00           H  
ATOM   4622  CA  LEU   280      58.146  82.259  60.293  1.00  0.00           C  
ATOM   4623  HA  LEU   280      58.131  82.807  61.235  1.00  0.00           H  
ATOM   4624  CB  LEU   280      58.193  80.777  60.734  1.00  0.00           C  
ATOM   4625  HB2 LEU   280      58.425  80.122  59.894  1.00  0.00           H  
ATOM   4626  HB3 LEU   280      59.050  80.634  61.392  1.00  0.00           H  
ATOM   4627  CG  LEU   280      56.876  80.293  61.388  1.00  0.00           C  
ATOM   4628  HG  LEU   280      56.066  80.335  60.661  1.00  0.00           H  
ATOM   4629  CD1 LEU   280      56.836  78.813  61.750  1.00  0.00           C  
ATOM   4630 HD11 LEU   280      57.658  78.571  62.424  1.00  0.00           H  
ATOM   4631 HD12 LEU   280      55.826  78.559  62.073  1.00  0.00           H  
ATOM   4632 HD13 LEU   280      56.932  78.177  60.870  1.00  0.00           H  
ATOM   4633  CD2 LEU   280      56.572  81.104  62.573  1.00  0.00           C  
ATOM   4634 HD21 LEU   280      55.614  80.742  62.944  1.00  0.00           H  
ATOM   4635 HD22 LEU   280      57.371  80.944  63.297  1.00  0.00           H  
ATOM   4636 HD23 LEU   280      56.367  82.148  62.334  1.00  0.00           H  
ATOM   4637  C   LEU   280      59.490  82.616  59.594  1.00  0.00           C  
ATOM   4638  O   LEU   280      60.556  82.311  60.100  1.00  0.00           O  
ATOM   4639  N   ASN   281      59.527  83.192  58.420  1.00  0.00           N  
ATOM   4640  H   ASN   281      58.611  83.433  58.069  1.00  0.00           H  
ATOM   4641  CA  ASN   281      60.687  83.526  57.541  1.00  0.00           C  
ATOM   4642  HA  ASN   281      60.222  83.787  56.590  1.00  0.00           H  
ATOM   4643  CB  ASN   281      61.355  84.764  58.156  1.00  0.00           C  
ATOM   4644  HB2 ASN   281      61.865  84.663  59.114  1.00  0.00           H  
ATOM   4645  HB3 ASN   281      62.109  84.981  57.399  1.00  0.00           H  
ATOM   4646  CG  ASN   281      60.412  85.986  58.090  1.00  0.00           C  
ATOM   4647  OD1 ASN   281      60.215  86.703  57.062  1.00  0.00           O  
ATOM   4648  ND2 ASN   281      59.730  86.210  59.127  1.00  0.00           N  
ATOM   4649 HD21 ASN   281      59.253  87.098  59.206  1.00  0.00           H  
ATOM   4650 HD22 ASN   281      59.664  85.599  59.929  1.00  0.00           H  
ATOM   4651  C   ASN   281      61.691  82.421  57.224  1.00  0.00           C  
ATOM   4652  O   ASN   281      62.829  82.739  56.862  1.00  0.00           O  
ATOM   4653  N   HIE   282      61.237  81.153  57.241  1.00  0.00           N  
ATOM   4654  H   HIE   282      60.266  81.052  57.499  1.00  0.00           H  
ATOM   4655  CA  HIE   282      62.096  80.033  56.919  1.00  0.00           C  
ATOM   4656  HA  HIE   282      63.115  80.302  57.197  1.00  0.00           H  
ATOM   4657  CB  HIE   282      61.631  78.749  57.537  1.00  0.00           C  
ATOM   4658  HB2 HIE   282      60.610  78.507  57.244  1.00  0.00           H  
ATOM   4659  HB3 HIE   282      62.231  77.877  57.278  1.00  0.00           H  
ATOM   4660  CG  HIE   282      61.652  78.904  59.011  1.00  0.00           C  
ATOM   4661  ND1 HIE   282      62.787  79.241  59.707  1.00  0.00           N  
ATOM   4662  CE1 HIE   282      62.443  79.131  60.988  1.00  0.00           C  
ATOM   4663  HE1 HIE   282      63.156  79.235  61.793  1.00  0.00           H  
ATOM   4664  NE2 HIE   282      61.174  78.652  61.062  1.00  0.00           N  
ATOM   4665  HE2 HIE   282      60.674  78.372  61.893  1.00  0.00           H  
ATOM   4666  CD2 HIE   282      60.674  78.433  59.812  1.00  0.00           C  
ATOM   4667  HD2 HIE   282      59.809  77.905  59.439  1.00  0.00           H  
ATOM   4668  C   HIE   282      62.157  79.761  55.320  1.00  0.00           C  
ATOM   4669  O   HIE   282      61.192  79.895  54.596  1.00  0.00           O  
ATOM   4670  N   GLN   283      63.332  79.360  54.831  1.00  0.00           N  
ATOM   4671  H   GLN   283      64.135  79.512  55.423  1.00  0.00           H  
ATOM   4672  CA  GLN   283      63.597  78.949  53.414  1.00  0.00           C  
ATOM   4673  HA  GLN   283      62.777  79.351  52.819  1.00  0.00           H  
ATOM   4674  CB  GLN   283      64.915  79.653  52.925  1.00  0.00           C  
ATOM   4675  HB2 GLN   283      65.762  79.212  53.452  1.00  0.00           H  
ATOM   4676  HB3 GLN   283      64.872  79.428  51.859  1.00  0.00           H  
ATOM   4677  CG  GLN   283      64.786  81.150  53.193  1.00  0.00           C  
ATOM   4678  HG2 GLN   283      64.668  81.384  54.251  1.00  0.00           H  
ATOM   4679  HG3 GLN   283      65.738  81.587  52.892  1.00  0.00           H  
ATOM   4680  CD  GLN   283      63.636  81.919  52.431  1.00  0.00           C  
ATOM   4681  OE1 GLN   283      63.031  81.323  51.513  1.00  0.00           O  
ATOM   4682  NE2 GLN   283      63.266  83.099  52.812  1.00  0.00           N  
ATOM   4683 HE21 GLN   283      62.596  83.628  52.272  1.00  0.00           H  
ATOM   4684 HE22 GLN   283      63.741  83.537  53.588  1.00  0.00           H  
ATOM   4685  C   GLN   283      63.637  77.401  53.329  1.00  0.00           C  
ATOM   4686  O   GLN   283      63.989  76.728  54.373  1.00  0.00           O  
ATOM   4687  N   TYR   284      63.407  76.832  52.129  1.00  0.00           N  
ATOM   4688  H   TYR   284      63.098  77.461  51.402  1.00  0.00           H  
ATOM   4689  CA  TYR   284      63.822  75.542  51.769  1.00  0.00           C  
ATOM   4690  HA  TYR   284      63.714  74.855  52.609  1.00  0.00           H  
ATOM   4691  CB  TYR   284      62.884  75.038  50.679  1.00  0.00           C  
ATOM   4692  HB2 TYR   284      63.034  75.611  49.764  1.00  0.00           H  
ATOM   4693  HB3 TYR   284      63.088  73.974  50.562  1.00  0.00           H  
ATOM   4694  CG  TYR   284      61.441  75.156  51.119  1.00  0.00           C  
ATOM   4695  CD1 TYR   284      60.929  74.255  52.082  1.00  0.00           C  
ATOM   4696  HD1 TYR   284      61.615  73.606  52.608  1.00  0.00           H  
ATOM   4697  CE1 TYR   284      59.584  74.195  52.457  1.00  0.00           C  
ATOM   4698  HE1 TYR   284      59.114  73.597  53.223  1.00  0.00           H  
ATOM   4699  CZ  TYR   284      58.676  74.931  51.683  1.00  0.00           C  
ATOM   4700  OH  TYR   284      57.349  74.794  51.886  1.00  0.00           O  
ATOM   4701  HH  TYR   284      57.211  74.610  52.818  1.00  0.00           H  
ATOM   4702  CE2 TYR   284      59.172  75.853  50.757  1.00  0.00           C  
ATOM   4703  HE2 TYR   284      58.411  76.477  50.312  1.00  0.00           H  
ATOM   4704  CD2 TYR   284      60.511  75.949  50.381  1.00  0.00           C  
ATOM   4705  HD2 TYR   284      60.760  76.562  49.528  1.00  0.00           H  
ATOM   4706  C   TYR   284      65.305  75.532  51.307  1.00  0.00           C  
ATOM   4707  O   TYR   284      65.721  75.290  50.170  1.00  0.00           O  
ATOM   4708  N   ASP   285      66.122  75.793  52.264  1.00  0.00           N  
ATOM   4709  H   ASP   285      65.599  75.971  53.109  1.00  0.00           H  
ATOM   4710  CA  ASP   285      67.591  75.733  52.120  1.00  0.00           C  
ATOM   4711  HA  ASP   285      67.920  75.840  51.087  1.00  0.00           H  
ATOM   4712  CB  ASP   285      68.163  76.999  52.774  1.00  0.00           C  
ATOM   4713  HB2 ASP   285      69.233  77.190  52.694  1.00  0.00           H  
ATOM   4714  HB3 ASP   285      67.621  77.763  52.218  1.00  0.00           H  
ATOM   4715  CG  ASP   285      67.922  76.975  54.274  1.00  0.00           C  
ATOM   4716  OD1 ASP   285      67.663  75.969  54.944  1.00  0.00           O  
ATOM   4717  OD2 ASP   285      67.933  78.062  54.858  1.00  0.00           O  
ATOM   4718  C   ASP   285      68.265  74.464  52.596  1.00  0.00           C  
ATOM   4719  O   ASP   285      69.526  74.373  52.654  1.00  0.00           O  
ATOM   4720  N   TYR   286      67.473  73.399  52.890  1.00  0.00           N  
ATOM   4721  H   TYR   286      66.488  73.613  52.819  1.00  0.00           H  
ATOM   4722  CA  TYR   286      67.835  72.141  53.436  1.00  0.00           C  
ATOM   4723  HA  TYR   286      66.916  71.581  53.607  1.00  0.00           H  
ATOM   4724  CB  TYR   286      68.525  71.371  52.334  1.00  0.00           C  
ATOM   4725  HB2 TYR   286      69.549  71.739  52.270  1.00  0.00           H  
ATOM   4726  HB3 TYR   286      68.577  70.317  52.607  1.00  0.00           H  
ATOM   4727  CG  TYR   286      67.836  71.417  50.916  1.00  0.00           C  
ATOM   4728  CD1 TYR   286      68.463  71.966  49.758  1.00  0.00           C  
ATOM   4729  HD1 TYR   286      69.331  72.605  49.840  1.00  0.00           H  
ATOM   4730  CE1 TYR   286      67.941  71.812  48.465  1.00  0.00           C  
ATOM   4731  HE1 TYR   286      68.373  72.300  47.605  1.00  0.00           H  
ATOM   4732  CZ  TYR   286      66.819  70.981  48.281  1.00  0.00           C  
ATOM   4733  OH  TYR   286      66.165  70.935  47.100  1.00  0.00           O  
ATOM   4734  HH  TYR   286      65.239  70.730  47.243  1.00  0.00           H  
ATOM   4735  CE2 TYR   286      66.234  70.311  49.357  1.00  0.00           C  
ATOM   4736  HE2 TYR   286      65.420  69.621  49.190  1.00  0.00           H  
ATOM   4737  CD2 TYR   286      66.833  70.485  50.659  1.00  0.00           C  
ATOM   4738  HD2 TYR   286      66.441  69.970  51.524  1.00  0.00           H  
ATOM   4739  C   TYR   286      68.643  72.118  54.736  1.00  0.00           C  
ATOM   4740  O   TYR   286      69.312  71.097  55.048  1.00  0.00           O  
ATOM   4741  N   THR   287      68.560  73.158  55.538  1.00  0.00           N  
ATOM   4742  H   THR   287      67.973  73.929  55.251  1.00  0.00           H  
ATOM   4743  CA  THR   287      69.135  73.235  56.873  1.00  0.00           C  
ATOM   4744  HA  THR   287      70.095  72.719  56.865  1.00  0.00           H  
ATOM   4745  CB  THR   287      69.301  74.725  57.435  1.00  0.00           C  
ATOM   4746  HB  THR   287      68.313  75.139  57.635  1.00  0.00           H  
ATOM   4747  CG2 THR   287      70.224  74.818  58.626  1.00  0.00           C  
ATOM   4748 HG21 THR   287      70.147  75.844  58.984  1.00  0.00           H  
ATOM   4749 HG22 THR   287      70.010  74.103  59.421  1.00  0.00           H  
ATOM   4750 HG23 THR   287      71.258  74.731  58.293  1.00  0.00           H  
ATOM   4751  OG1 THR   287      69.833  75.569  56.384  1.00  0.00           O  
ATOM   4752  HG1 THR   287      69.214  75.467  55.657  1.00  0.00           H  
ATOM   4753  C   THR   287      68.357  72.360  57.887  1.00  0.00           C  
ATOM   4754  O   THR   287      67.742  72.913  58.792  1.00  0.00           O  
ATOM   4755  N   PHE   288      68.181  71.019  57.725  1.00  0.00           N  
ATOM   4756  H   PHE   288      68.659  70.576  56.954  1.00  0.00           H  
ATOM   4757  CA  PHE   288      67.531  70.194  58.737  1.00  0.00           C  
ATOM   4758  HA  PHE   288      66.563  70.674  58.884  1.00  0.00           H  
ATOM   4759  CB  PHE   288      67.312  68.764  58.249  1.00  0.00           C  
ATOM   4760  HB2 PHE   288      68.119  68.154  58.655  1.00  0.00           H  
ATOM   4761  HB3 PHE   288      66.407  68.344  58.689  1.00  0.00           H  
ATOM   4762  CG  PHE   288      67.107  68.550  56.750  1.00  0.00           C  
ATOM   4763  CD1 PHE   288      65.827  68.506  56.216  1.00  0.00           C  
ATOM   4764  HD1 PHE   288      64.988  68.474  56.895  1.00  0.00           H  
ATOM   4765  CE1 PHE   288      65.565  68.303  54.857  1.00  0.00           C  
ATOM   4766  HE1 PHE   288      64.574  68.214  54.438  1.00  0.00           H  
ATOM   4767  CZ  PHE   288      66.705  68.181  53.998  1.00  0.00           C  
ATOM   4768  HZ  PHE   288      66.621  67.927  52.951  1.00  0.00           H  
ATOM   4769  CE2 PHE   288      67.999  68.216  54.537  1.00  0.00           C  
ATOM   4770  HE2 PHE   288      68.736  67.984  53.783  1.00  0.00           H  
ATOM   4771  CD2 PHE   288      68.253  68.269  55.892  1.00  0.00           C  
ATOM   4772  HD2 PHE   288      69.247  68.204  56.310  1.00  0.00           H  
ATOM   4773  C   PHE   288      68.256  70.245  60.130  1.00  0.00           C  
ATOM   4774  O   PHE   288      69.432  70.572  60.198  1.00  0.00           O  
ATOM   4775  N   ASP   289      67.575  69.894  61.229  1.00  0.00           N  
ATOM   4776  H   ASP   289      66.578  69.756  61.147  1.00  0.00           H  
ATOM   4777  CA  ASP   289      68.131  70.005  62.622  1.00  0.00           C  
ATOM   4778  HA  ASP   289      68.456  71.037  62.749  1.00  0.00           H  
ATOM   4779  CB  ASP   289      67.257  69.655  63.785  1.00  0.00           C  
ATOM   4780  HB2 ASP   289      66.960  68.648  63.493  1.00  0.00           H  
ATOM   4781  HB3 ASP   289      67.749  69.700  64.757  1.00  0.00           H  
ATOM   4782  CG  ASP   289      65.987  70.468  63.922  1.00  0.00           C  
ATOM   4783  OD1 ASP   289      65.861  71.533  63.241  1.00  0.00           O  
ATOM   4784  OD2 ASP   289      65.223  70.118  64.851  1.00  0.00           O  
ATOM   4785  C   ASP   289      69.419  69.199  62.786  1.00  0.00           C  
ATOM   4786  O   ASP   289      70.341  69.725  63.354  1.00  0.00           O  
ATOM   4787  N   TRP   290      69.501  67.987  62.290  1.00  0.00           N  
ATOM   4788  H   TRP   290      68.729  67.569  61.792  1.00  0.00           H  
ATOM   4789  CA  TRP   290      70.720  67.114  62.340  1.00  0.00           C  
ATOM   4790  HA  TRP   290      70.969  67.049  63.399  1.00  0.00           H  
ATOM   4791  CB  TRP   290      70.505  65.660  61.801  1.00  0.00           C  
ATOM   4792  HB2 TRP   290      71.456  65.171  62.009  1.00  0.00           H  
ATOM   4793  HB3 TRP   290      69.693  65.198  62.362  1.00  0.00           H  
ATOM   4794  CG  TRP   290      70.092  65.562  60.373  1.00  0.00           C  
ATOM   4795  CD1 TRP   290      70.862  65.521  59.246  1.00  0.00           C  
ATOM   4796  HD1 TRP   290      71.937  65.623  59.242  1.00  0.00           H  
ATOM   4797  NE1 TRP   290      70.085  65.392  58.130  1.00  0.00           N  
ATOM   4798  HE1 TRP   290      70.442  65.257  57.195  1.00  0.00           H  
ATOM   4799  CE2 TRP   290      68.744  65.434  58.423  1.00  0.00           C  
ATOM   4800  CZ2 TRP   290      67.577  65.290  57.674  1.00  0.00           C  
ATOM   4801  HZ2 TRP   290      67.519  65.109  56.611  1.00  0.00           H  
ATOM   4802  CH2 TRP   290      66.303  65.298  58.299  1.00  0.00           C  
ATOM   4803  HH2 TRP   290      65.479  65.381  57.607  1.00  0.00           H  
ATOM   4804  CZ3 TRP   290      66.250  65.593  59.682  1.00  0.00           C  
ATOM   4805  HZ3 TRP   290      65.329  65.761  60.220  1.00  0.00           H  
ATOM   4806  CE3 TRP   290      67.434  65.762  60.459  1.00  0.00           C  
ATOM   4807  HE3 TRP   290      67.376  65.913  61.527  1.00  0.00           H  
ATOM   4808  CD2 TRP   290      68.706  65.605  59.886  1.00  0.00           C  
ATOM   4809  C   TRP   290      71.935  67.866  61.641  1.00  0.00           C  
ATOM   4810  O   TRP   290      72.976  67.841  62.190  1.00  0.00           O  
ATOM   4811  N   THR   291      71.719  68.552  60.502  1.00  0.00           N  
ATOM   4812  H   THR   291      70.838  68.470  60.015  1.00  0.00           H  
ATOM   4813  CA  THR   291      72.683  69.469  59.895  1.00  0.00           C  
ATOM   4814  HA  THR   291      73.579  68.914  59.616  1.00  0.00           H  
ATOM   4815  CB  THR   291      72.291  70.135  58.548  1.00  0.00           C  
ATOM   4816  HB  THR   291      73.109  70.498  57.925  1.00  0.00           H  
ATOM   4817  CG2 THR   291      71.470  69.244  57.628  1.00  0.00           C  
ATOM   4818 HG21 THR   291      70.661  68.793  58.204  1.00  0.00           H  
ATOM   4819 HG22 THR   291      70.920  69.681  56.794  1.00  0.00           H  
ATOM   4820 HG23 THR   291      72.254  68.558  57.307  1.00  0.00           H  
ATOM   4821  OG1 THR   291      71.529  71.294  58.886  1.00  0.00           O  
ATOM   4822  HG1 THR   291      70.731  70.974  59.312  1.00  0.00           H  
ATOM   4823  C   THR   291      73.195  70.625  60.801  1.00  0.00           C  
ATOM   4824  O   THR   291      74.296  71.058  60.545  1.00  0.00           O  
ATOM   4825  N   MET   292      72.397  71.166  61.755  1.00  0.00           N  
ATOM   4826  H   MET   292      71.508  70.721  61.934  1.00  0.00           H  
ATOM   4827  CA  MET   292      72.725  72.317  62.646  1.00  0.00           C  
ATOM   4828  HA  MET   292      73.466  72.939  62.144  1.00  0.00           H  
ATOM   4829  CB  MET   292      71.486  73.162  62.974  1.00  0.00           C  
ATOM   4830  HB2 MET   292      70.723  72.523  63.418  1.00  0.00           H  
ATOM   4831  HB3 MET   292      71.736  73.985  63.643  1.00  0.00           H  
ATOM   4832  CG  MET   292      70.845  73.723  61.744  1.00  0.00           C  
ATOM   4833  HG2 MET   292      71.644  73.948  61.038  1.00  0.00           H  
ATOM   4834  HG3 MET   292      70.342  72.917  61.209  1.00  0.00           H  
ATOM   4835  SD  MET   292      69.589  75.081  62.039  1.00  0.00           S  
ATOM   4836  CE  MET   292      68.606  74.171  63.341  1.00  0.00           C  
ATOM   4837  HE1 MET   292      67.826  74.885  63.607  1.00  0.00           H  
ATOM   4838  HE2 MET   292      68.131  73.240  63.032  1.00  0.00           H  
ATOM   4839  HE3 MET   292      69.222  73.934  64.208  1.00  0.00           H  
ATOM   4840  C   MET   292      73.457  71.809  63.904  1.00  0.00           C  
ATOM   4841  O   MET   292      74.277  72.585  64.446  1.00  0.00           O  
ATOM   4842  N   LEU   293      73.346  70.519  64.205  1.00  0.00           N  
ATOM   4843  H   LEU   293      72.784  69.865  63.678  1.00  0.00           H  
ATOM   4844  CA  LEU   293      74.097  69.816  65.293  1.00  0.00           C  
ATOM   4845  HA  LEU   293      74.309  70.594  66.027  1.00  0.00           H  
ATOM   4846  CB  LEU   293      73.121  68.734  65.855  1.00  0.00           C  
ATOM   4847  HB2 LEU   293      72.862  68.087  65.017  1.00  0.00           H  
ATOM   4848  HB3 LEU   293      73.652  68.095  66.560  1.00  0.00           H  
ATOM   4849  CG  LEU   293      71.845  69.271  66.543  1.00  0.00           C  
ATOM   4850  HG  LEU   293      71.382  70.061  65.952  1.00  0.00           H  
ATOM   4851  CD1 LEU   293      70.786  68.149  66.658  1.00  0.00           C  
ATOM   4852 HD11 LEU   293      69.916  68.510  67.206  1.00  0.00           H  
ATOM   4853 HD12 LEU   293      70.501  67.845  65.651  1.00  0.00           H  
ATOM   4854 HD13 LEU   293      71.070  67.252  67.209  1.00  0.00           H  
ATOM   4855  CD2 LEU   293      72.173  69.846  67.897  1.00  0.00           C  
ATOM   4856 HD21 LEU   293      72.787  69.137  68.452  1.00  0.00           H  
ATOM   4857 HD22 LEU   293      72.743  70.770  67.802  1.00  0.00           H  
ATOM   4858 HD23 LEU   293      71.212  70.040  68.373  1.00  0.00           H  
ATOM   4859  C   LEU   293      75.412  69.215  64.771  1.00  0.00           C  
ATOM   4860  O   LEU   293      76.003  68.413  65.479  1.00  0.00           O  
ATOM   4861  N   LYS   294      75.797  69.513  63.589  1.00  0.00           N  
ATOM   4862  H   LYS   294      75.192  70.108  63.041  1.00  0.00           H  
ATOM   4863  CA  LYS   294      76.974  68.978  62.969  1.00  0.00           C  
ATOM   4864  HA  LYS   294      76.955  67.915  63.205  1.00  0.00           H  
ATOM   4865  CB  LYS   294      76.726  69.098  61.489  1.00  0.00           C  
ATOM   4866  HB2 LYS   294      75.811  68.545  61.274  1.00  0.00           H  
ATOM   4867  HB3 LYS   294      76.617  70.114  61.111  1.00  0.00           H  
ATOM   4868  CG  LYS   294      77.764  68.482  60.633  1.00  0.00           C  
ATOM   4869  HG2 LYS   294      78.713  68.989  60.803  1.00  0.00           H  
ATOM   4870  HG3 LYS   294      77.777  67.432  60.927  1.00  0.00           H  
ATOM   4871  CD  LYS   294      77.411  68.476  59.143  1.00  0.00           C  
ATOM   4872  HD2 LYS   294      76.437  67.991  59.091  1.00  0.00           H  
ATOM   4873  HD3 LYS   294      77.564  69.486  58.761  1.00  0.00           H  
ATOM   4874  CE  LYS   294      78.459  67.566  58.430  1.00  0.00           C  
ATOM   4875  HE2 LYS   294      79.470  67.870  58.699  1.00  0.00           H  
ATOM   4876  HE3 LYS   294      78.356  66.565  58.849  1.00  0.00           H  
ATOM   4877  NZ  LYS   294      78.240  67.545  56.885  1.00  0.00           N  
ATOM   4878  HZ1 LYS   294      78.849  68.211  56.433  1.00  0.00           H  
ATOM   4879  HZ2 LYS   294      78.346  66.610  56.517  1.00  0.00           H  
ATOM   4880  HZ3 LYS   294      77.337  67.875  56.576  1.00  0.00           H  
ATOM   4881  C   LYS   294      78.316  69.558  63.482  1.00  0.00           C  
ATOM   4882  O   LYS   294      78.712  70.706  63.330  1.00  0.00           O  
ATOM   4883  N   GLN   295      79.173  68.658  63.915  1.00  0.00           N  
ATOM   4884  H   GLN   295      78.789  67.820  64.328  1.00  0.00           H  
ATOM   4885  CA  GLN   295      80.655  68.748  63.996  1.00  0.00           C  
ATOM   4886  HA  GLN   295      80.973  69.702  64.416  1.00  0.00           H  
ATOM   4887  CB  GLN   295      81.170  67.535  64.867  1.00  0.00           C  
ATOM   4888  HB2 GLN   295      80.742  66.593  64.524  1.00  0.00           H  
ATOM   4889  HB3 GLN   295      82.251  67.423  64.789  1.00  0.00           H  
ATOM   4890  CG  GLN   295      80.694  67.646  66.383  1.00  0.00           C  
ATOM   4891  HG2 GLN   295      79.609  67.550  66.338  1.00  0.00           H  
ATOM   4892  HG3 GLN   295      81.066  66.779  66.929  1.00  0.00           H  
ATOM   4893  CD  GLN   295      81.086  68.922  67.108  1.00  0.00           C  
ATOM   4894  OE1 GLN   295      82.170  69.411  66.952  1.00  0.00           O  
ATOM   4895  NE2 GLN   295      80.227  69.543  67.861  1.00  0.00           N  
ATOM   4896 HE21 GLN   295      80.447  70.471  68.194  1.00  0.00           H  
ATOM   4897 HE22 GLN   295      79.296  69.202  68.052  1.00  0.00           H  
ATOM   4898  C   GLN   295      81.333  68.607  62.576  1.00  0.00           C  
ATOM   4899  O   GLN   295      80.780  67.839  61.800  1.00  0.00           O  
ATOM   4900  N   NME   296      82.539  69.170  62.252  1.00  0.00           N  
ATOM   4901  H   NME   296      82.840  69.813  62.970  1.00  0.00           H  
ATOM   4902  CH3 NME   296      83.525  68.908  61.223  1.00  0.00           C  
ATOM   4903 HH31 NME   296      84.017  67.935  61.253  1.00  0.00           H  
ATOM   4904 HH32 NME   296      82.978  68.960  60.282  1.00  0.00           H  
ATOM   4905 HH33 NME   296      84.309  69.664  61.264  1.00  0.00           H  
TER    4906      NME   296 
ATOM   4906  H1  ACE   297     105.233  66.311  34.713  1.00  0.00           H  
ATOM   4907  CH3 ACE   297     105.680  65.320  34.633  1.00  0.00           C  
ATOM   4908  H2  ACE   297     106.758  65.438  34.747  1.00  0.00           H  
ATOM   4909  H3  ACE   297     105.433  64.776  33.721  1.00  0.00           H  
ATOM   4910  C   ACE   297     105.142  64.515  35.774  1.00  0.00           C  
ATOM   4911  O   ACE   297     105.042  65.062  36.887  1.00  0.00           O  
ATOM   4912  N   ILE   298     104.793  63.244  35.557  1.00  0.00           N  
ATOM   4913  H   ILE   298     105.112  62.833  34.692  1.00  0.00           H  
ATOM   4914  CA  ILE   298     104.462  62.281  36.639  1.00  0.00           C  
ATOM   4915  HA  ILE   298     103.681  62.669  37.292  1.00  0.00           H  
ATOM   4916  CB  ILE   298     103.853  60.909  36.139  1.00  0.00           C  
ATOM   4917  HB  ILE   298     104.599  60.475  35.474  1.00  0.00           H  
ATOM   4918  CG2 ILE   298     103.561  59.918  37.210  1.00  0.00           C  
ATOM   4919 HG21 ILE   298     104.472  59.764  37.788  1.00  0.00           H  
ATOM   4920 HG22 ILE   298     102.829  60.424  37.839  1.00  0.00           H  
ATOM   4921 HG23 ILE   298     103.046  59.049  36.798  1.00  0.00           H  
ATOM   4922  CG1 ILE   298     102.592  61.184  35.327  1.00  0.00           C  
ATOM   4923 HG12 ILE   298     101.806  61.606  35.954  1.00  0.00           H  
ATOM   4924 HG13 ILE   298     102.724  61.893  34.510  1.00  0.00           H  
ATOM   4925  CD1 ILE   298     102.041  59.968  34.680  1.00  0.00           C  
ATOM   4926 HD11 ILE   298     102.840  59.339  34.287  1.00  0.00           H  
ATOM   4927 HD12 ILE   298     101.486  59.504  35.496  1.00  0.00           H  
ATOM   4928 HD13 ILE   298     101.384  60.267  33.863  1.00  0.00           H  
ATOM   4929  C   ILE   298     105.660  62.086  37.518  1.00  0.00           C  
ATOM   4930  O   ILE   298     106.789  61.825  37.044  1.00  0.00           O  
ATOM   4931  N   ASN   299     105.483  62.334  38.847  1.00  0.00           N  
ATOM   4932  H   ASN   299     104.577  62.540  39.241  1.00  0.00           H  
ATOM   4933  CA  ASN   299     106.528  62.231  39.812  1.00  0.00           C  
ATOM   4934  HA  ASN   299     107.501  62.557  39.444  1.00  0.00           H  
ATOM   4935  CB  ASN   299     106.179  63.168  40.988  1.00  0.00           C  
ATOM   4936  HB2 ASN   299     105.933  64.152  40.587  1.00  0.00           H  
ATOM   4937  HB3 ASN   299     105.288  62.816  41.508  1.00  0.00           H
[truncated: 423,236 more chars]
