# Supplementary material for: Lenalidomide Stabilizes Protein–Protein Complexes by Turning Labile Intermolecular H-Bonds into Robust Interactions
Source: J Med Chem. 2023 Apr 21;66(9):6037–46. doi: 10.1021/acs.jmedchem.2c01692 (PMC10184122; doi:10.1021/acs.jmedchem.2c01692)
Supplement: Supplementary file 2 — jm2c01692_si_002.zip [file jm2c01692_si_002.zip › 100ns_MD_last_pdbs/crb-ck1/r2/crb-ck1.lastpdb.pdb]

CRYST1  111.973  111.973  111.973 109.47 109.47 109.47               1
ATOM      1  H1  ACE     1      51.517  31.985  43.895  1.00  0.00           H  
ATOM      2  CH3 ACE     1      52.038  31.060  44.142  1.00  0.00           C  
ATOM      3  H2  ACE     1      51.382  30.254  43.814  1.00  0.00           H  
ATOM      4  H3  ACE     1      52.154  31.058  45.226  1.00  0.00           H  
ATOM      5  C   ACE     1      53.326  31.080  43.441  1.00  0.00           C  
ATOM      6  O   ACE     1      54.364  31.460  43.985  1.00  0.00           O  
ATOM      7  N   GLU     2      53.297  30.539  42.222  1.00  0.00           N  
ATOM      8  H   GLU     2      52.448  30.053  41.973  1.00  0.00           H  
ATOM      9  CA  GLU     2      54.498  29.932  41.664  1.00  0.00           C  
ATOM     10  HA  GLU     2      55.420  30.302  42.114  1.00  0.00           H  
ATOM     11  CB  GLU     2      54.353  28.396  41.955  1.00  0.00           C  
ATOM     12  HB2 GLU     2      53.567  27.963  41.337  1.00  0.00           H  
ATOM     13  HB3 GLU     2      55.256  27.866  41.653  1.00  0.00           H  
ATOM     14  CG  GLU     2      54.339  28.058  43.454  1.00  0.00           C  
ATOM     15  HG2 GLU     2      54.955  28.779  43.991  1.00  0.00           H  
ATOM     16  HG3 GLU     2      53.340  28.261  43.841  1.00  0.00           H  
ATOM     17  CD  GLU     2      54.678  26.565  43.693  1.00  0.00           C  
ATOM     18  OE1 GLU     2      55.794  26.279  44.101  1.00  0.00           O  
ATOM     19  OE2 GLU     2      53.888  25.664  43.426  1.00  0.00           O  
ATOM     20  C   GLU     2      54.552  30.339  40.182  1.00  0.00           C  
ATOM     21  O   GLU     2      55.531  30.143  39.498  1.00  0.00           O  
ATOM     22  N   PHE     3      53.445  30.935  39.611  1.00  0.00           N  
ATOM     23  H   PHE     3      52.614  31.119  40.155  1.00  0.00           H  
ATOM     24  CA  PHE     3      53.445  31.507  38.234  1.00  0.00           C  
ATOM     25  HA  PHE     3      53.848  30.760  37.550  1.00  0.00           H  
ATOM     26  CB  PHE     3      51.943  31.817  37.880  1.00  0.00           C  
ATOM     27  HB2 PHE     3      51.806  31.857  36.799  1.00  0.00           H  
ATOM     28  HB3 PHE     3      51.341  30.948  38.144  1.00  0.00           H  
ATOM     29  CG  PHE     3      51.260  33.049  38.552  1.00  0.00           C  
ATOM     30  CD1 PHE     3      50.280  32.930  39.532  1.00  0.00           C  
ATOM     31  HD1 PHE     3      49.927  31.951  39.819  1.00  0.00           H  
ATOM     32  CE1 PHE     3      49.683  34.038  40.227  1.00  0.00           C  
ATOM     33  HE1 PHE     3      48.934  33.985  41.004  1.00  0.00           H  
ATOM     34  CZ  PHE     3      50.004  35.345  39.745  1.00  0.00           C  
ATOM     35  HZ  PHE     3      49.593  36.255  40.157  1.00  0.00           H  
ATOM     36  CE2 PHE     3      50.897  35.523  38.677  1.00  0.00           C  
ATOM     37  HE2 PHE     3      51.133  36.520  38.335  1.00  0.00           H  
ATOM     38  CD2 PHE     3      51.450  34.354  38.072  1.00  0.00           C  
ATOM     39  HD2 PHE     3      52.107  34.476  37.223  1.00  0.00           H  
ATOM     40  C   PHE     3      54.288  32.777  38.079  1.00  0.00           C  
ATOM     41  O   PHE     3      54.922  33.277  38.992  1.00  0.00           O  
ATOM     42  N   ILE     4      54.546  33.130  36.814  1.00  0.00           N  
ATOM     43  H   ILE     4      54.130  32.635  36.039  1.00  0.00           H  
ATOM     44  CA  ILE     4      55.520  34.112  36.343  1.00  0.00           C  
ATOM     45  HA  ILE     4      56.178  34.340  37.181  1.00  0.00           H  
ATOM     46  CB  ILE     4      56.337  33.519  35.116  1.00  0.00           C  
ATOM     47  HB  ILE     4      55.559  33.388  34.363  1.00  0.00           H  
ATOM     48  CG2 ILE     4      57.285  34.581  34.543  1.00  0.00           C  
ATOM     49 HG21 ILE     4      58.003  34.884  35.304  1.00  0.00           H  
ATOM     50 HG22 ILE     4      57.857  34.044  33.786  1.00  0.00           H  
ATOM     51 HG23 ILE     4      56.791  35.396  34.014  1.00  0.00           H  
ATOM     52  CG1 ILE     4      57.101  32.253  35.427  1.00  0.00           C  
ATOM     53 HG12 ILE     4      57.993  32.136  34.812  1.00  0.00           H  
ATOM     54 HG13 ILE     4      57.293  32.292  36.499  1.00  0.00           H  
ATOM     55  CD1 ILE     4      56.371  30.937  35.213  1.00  0.00           C  
ATOM     56 HD11 ILE     4      57.055  30.095  35.327  1.00  0.00           H  
ATOM     57 HD12 ILE     4      55.554  30.869  35.932  1.00  0.00           H  
ATOM     58 HD13 ILE     4      55.992  30.915  34.192  1.00  0.00           H  
ATOM     59  C   ILE     4      54.960  35.460  36.012  1.00  0.00           C  
ATOM     60  O   ILE     4      53.890  35.420  35.407  1.00  0.00           O  
ATOM     61  N   VAL     5      55.598  36.597  36.421  1.00  0.00           N  
ATOM     62  H   VAL     5      56.329  36.428  37.096  1.00  0.00           H  
ATOM     63  CA  VAL     5      55.275  37.997  36.130  1.00  0.00           C  
ATOM     64  HA  VAL     5      54.201  37.983  35.945  1.00  0.00           H  
ATOM     65  CB  VAL     5      55.598  38.878  37.353  1.00  0.00           C  
ATOM     66  HB  VAL     5      56.648  38.691  37.577  1.00  0.00           H  
ATOM     67  CG1 VAL     5      55.498  40.346  37.055  1.00  0.00           C  
ATOM     68 HG11 VAL     5      54.625  40.647  36.476  1.00  0.00           H  
ATOM     69 HG12 VAL     5      55.636  40.959  37.946  1.00  0.00           H  
ATOM     70 HG13 VAL     5      56.424  40.624  36.553  1.00  0.00           H  
ATOM     71  CG2 VAL     5      54.643  38.555  38.543  1.00  0.00           C  
ATOM     72 HG21 VAL     5      54.517  37.477  38.639  1.00  0.00           H  
ATOM     73 HG22 VAL     5      55.078  38.929  39.470  1.00  0.00           H  
ATOM     74 HG23 VAL     5      53.663  39.001  38.378  1.00  0.00           H  
ATOM     75  C   VAL     5      56.038  38.435  34.919  1.00  0.00           C  
ATOM     76  O   VAL     5      57.254  38.177  34.895  1.00  0.00           O  
ATOM     77  N   GLY     6      55.408  39.051  33.886  1.00  0.00           N  
ATOM     78  H   GLY     6      54.414  39.161  34.027  1.00  0.00           H  
ATOM     79  CA  GLY     6      56.123  39.704  32.798  1.00  0.00           C  
ATOM     80  HA2 GLY     6      55.382  40.168  32.147  1.00  0.00           H  
ATOM     81  HA3 GLY     6      56.867  40.404  33.179  1.00  0.00           H  
ATOM     82  C   GLY     6      57.039  38.724  32.044  1.00  0.00           C  
ATOM     83  O   GLY     6      58.079  39.257  31.665  1.00  0.00           O  
ATOM     84  N   GLY     7      56.799  37.478  31.900  1.00  0.00           N  
ATOM     85  H   GLY     7      55.837  37.233  32.088  1.00  0.00           H  
ATOM     86  CA  GLY     7      57.644  36.525  31.220  1.00  0.00           C  
ATOM     87  HA2 GLY     7      57.238  35.514  31.178  1.00  0.00           H  
ATOM     88  HA3 GLY     7      57.848  36.905  30.219  1.00  0.00           H  
ATOM     89  C   GLY     7      59.015  36.250  31.771  1.00  0.00           C  
ATOM     90  O   GLY     7      59.825  35.604  31.080  1.00  0.00           O  
ATOM     91  N   LYS     8      59.405  36.818  32.928  1.00  0.00           N  
ATOM     92  H   LYS     8      58.725  37.398  33.398  1.00  0.00           H  
ATOM     93  CA  LYS     8      60.802  36.808  33.469  1.00  0.00           C  
ATOM     94  HA  LYS     8      61.387  36.029  32.979  1.00  0.00           H  
ATOM     95  CB  LYS     8      61.403  38.176  33.034  1.00  0.00           C  
ATOM     96  HB2 LYS     8      61.170  38.314  31.978  1.00  0.00           H  
ATOM     97  HB3 LYS     8      60.899  38.955  33.607  1.00  0.00           H  
ATOM     98  CG  LYS     8      62.916  38.330  33.300  1.00  0.00           C  
ATOM     99  HG2 LYS     8      63.055  38.374  34.380  1.00  0.00           H  
ATOM    100  HG3 LYS     8      63.375  37.394  32.982  1.00  0.00           H  
ATOM    101  CD  LYS     8      63.545  39.538  32.541  1.00  0.00           C  
ATOM    102  HD2 LYS     8      63.076  40.476  32.838  1.00  0.00           H  
ATOM    103  HD3 LYS     8      64.558  39.581  32.940  1.00  0.00           H  
ATOM    104  CE  LYS     8      63.522  39.409  31.021  1.00  0.00           C  
ATOM    105  HE2 LYS     8      63.674  38.384  30.684  1.00  0.00           H  
ATOM    106  HE3 LYS     8      62.596  39.853  30.654  1.00  0.00           H  
ATOM    107  NZ  LYS     8      64.639  40.173  30.398  1.00  0.00           N  
ATOM    108  HZ1 LYS     8      65.593  39.967  30.657  1.00  0.00           H  
ATOM    109  HZ2 LYS     8      64.671  39.977  29.408  1.00  0.00           H  
ATOM    110  HZ3 LYS     8      64.636  41.182  30.444  1.00  0.00           H  
ATOM    111  C   LYS     8      60.960  36.608  34.912  1.00  0.00           C  
ATOM    112  O   LYS     8      61.973  35.983  35.367  1.00  0.00           O  
ATOM    113  N   TYR     9      59.957  36.937  35.741  1.00  0.00           N  
ATOM    114  H   TYR     9      59.056  37.173  35.351  1.00  0.00           H  
ATOM    115  CA  TYR     9      60.028  36.979  37.195  1.00  0.00           C  
ATOM    116  HA  TYR     9      61.052  36.714  37.456  1.00  0.00           H  
ATOM    117  CB  TYR     9      59.746  38.347  37.742  1.00  0.00           C  
ATOM    118  HB2 TYR     9      58.715  38.658  37.578  1.00  0.00           H  
ATOM    119  HB3 TYR     9      59.775  38.354  38.832  1.00  0.00           H  
ATOM    120  CG  TYR     9      60.611  39.399  37.244  1.00  0.00           C  
ATOM    121  CD1 TYR     9      61.894  39.527  37.776  1.00  0.00           C  
ATOM    122  HD1 TYR     9      62.243  38.823  38.516  1.00  0.00           H  
ATOM    123  CE1 TYR     9      62.808  40.431  37.192  1.00  0.00           C  
ATOM    124  HE1 TYR     9      63.831  40.414  37.535  1.00  0.00           H  
ATOM    125  CZ  TYR     9      62.412  41.275  36.155  1.00  0.00           C  
ATOM    126  OH  TYR     9      63.318  42.082  35.541  1.00  0.00           O  
ATOM    127  HH  TYR     9      64.161  42.070  36.000  1.00  0.00           H  
ATOM    128  CE2 TYR     9      61.108  41.158  35.626  1.00  0.00           C  
ATOM    129  HE2 TYR     9      60.848  41.771  34.775  1.00  0.00           H  
ATOM    130  CD2 TYR     9      60.219  40.252  36.230  1.00  0.00           C  
ATOM    131  HD2 TYR     9      59.218  40.157  35.835  1.00  0.00           H  
ATOM    132  C   TYR     9      59.049  35.953  37.857  1.00  0.00           C  
ATOM    133  O   TYR     9      57.895  36.288  37.889  1.00  0.00           O  
ATOM    134  N   LYS    10      59.585  34.767  38.195  1.00  0.00           N  
ATOM    135  H   LYS    10      60.588  34.725  38.091  1.00  0.00           H  
ATOM    136  CA  LYS    10      58.769  33.702  38.763  1.00  0.00           C  
ATOM    137  HA  LYS    10      57.775  33.630  38.321  1.00  0.00           H  
ATOM    138  CB  LYS    10      59.488  32.403  38.682  1.00  0.00           C  
ATOM    139  HB2 LYS    10      59.836  32.281  37.657  1.00  0.00           H  
ATOM    140  HB3 LYS    10      60.315  32.411  39.392  1.00  0.00           H  
ATOM    141  CG  LYS    10      58.617  31.162  39.113  1.00  0.00           C  
ATOM    142  HG2 LYS    10      58.317  31.074  40.157  1.00  0.00           H  
ATOM    143  HG3 LYS    10      57.729  31.312  38.498  1.00  0.00           H  
ATOM    144  CD  LYS    10      59.351  29.882  38.737  1.00  0.00           C  
ATOM    145  HD2 LYS    10      59.524  29.921  37.662  1.00  0.00           H  
ATOM    146  HD3 LYS    10      60.265  29.769  39.321  1.00  0.00           H  
ATOM    147  CE  LYS    10      58.414  28.688  39.022  1.00  0.00           C  
ATOM    148  HE2 LYS    10      58.211  28.638  40.092  1.00  0.00           H  
ATOM    149  HE3 LYS    10      57.489  28.748  38.449  1.00  0.00           H  
ATOM    150  NZ  LYS    10      59.207  27.485  38.742  1.00  0.00           N  
ATOM    151  HZ1 LYS    10      59.540  27.529  37.789  1.00  0.00           H  
ATOM    152  HZ2 LYS    10      59.945  27.319  39.412  1.00  0.00           H  
ATOM    153  HZ3 LYS    10      58.622  26.672  38.877  1.00  0.00           H  
ATOM    154  C   LYS    10      58.511  34.048  40.179  1.00  0.00           C  
ATOM    155  O   LYS    10      59.419  34.560  40.842  1.00  0.00           O  
ATOM    156  N   LEU    11      57.223  33.960  40.579  1.00  0.00           N  
ATOM    157  H   LEU    11      56.494  33.605  39.977  1.00  0.00           H  
ATOM    158  CA  LEU    11      56.719  34.066  41.954  1.00  0.00           C  
ATOM    159  HA  LEU    11      57.122  34.944  42.459  1.00  0.00           H  
ATOM    160  CB  LEU    11      55.221  34.000  42.084  1.00  0.00           C  
ATOM    161  HB2 LEU    11      54.853  33.142  41.522  1.00  0.00           H  
ATOM    162  HB3 LEU    11      54.877  33.971  43.118  1.00  0.00           H  
ATOM    163  CG  LEU    11      54.574  35.214  41.421  1.00  0.00           C  
ATOM    164  HG  LEU    11      55.046  35.308  40.443  1.00  0.00           H  
ATOM    165  CD1 LEU    11      53.104  34.869  41.274  1.00  0.00           C  
ATOM    166 HD11 LEU    11      52.702  34.842  42.286  1.00  0.00           H  
ATOM    167 HD12 LEU    11      52.616  35.625  40.659  1.00  0.00           H  
ATOM    168 HD13 LEU    11      53.085  33.904  40.768  1.00  0.00           H  
ATOM    169  CD2 LEU    11      54.743  36.594  42.084  1.00  0.00           C  
ATOM    170 HD21 LEU    11      55.791  36.876  42.184  1.00  0.00           H  
ATOM    171 HD22 LEU    11      54.317  37.361  41.437  1.00  0.00           H  
ATOM    172 HD23 LEU    11      54.307  36.558  43.082  1.00  0.00           H  
ATOM    173  C   LEU    11      57.406  32.931  42.766  1.00  0.00           C  
ATOM    174  O   LEU    11      57.328  31.725  42.398  1.00  0.00           O  
ATOM    175  N   VAL    12      58.071  33.210  43.877  1.00  0.00           N  
ATOM    176  H   VAL    12      57.981  34.161  44.205  1.00  0.00           H  
ATOM    177  CA  VAL    12      58.606  32.184  44.889  1.00  0.00           C  
ATOM    178  HA  VAL    12      58.737  31.199  44.442  1.00  0.00           H  
ATOM    179  CB  VAL    12      59.946  32.640  45.368  1.00  0.00           C  
ATOM    180  HB  VAL    12      59.793  33.625  45.809  1.00  0.00           H  
ATOM    181  CG1 VAL    12      60.523  31.820  46.448  1.00  0.00           C  
ATOM    182 HG11 VAL    12      59.904  31.943  47.336  1.00  0.00           H  
ATOM    183 HG12 VAL    12      60.417  30.759  46.221  1.00  0.00           H  
ATOM    184 HG13 VAL    12      61.575  32.092  46.530  1.00  0.00           H  
ATOM    185  CG2 VAL    12      60.965  32.669  44.172  1.00  0.00           C  
ATOM    186 HG21 VAL    12      61.869  33.111  44.591  1.00  0.00           H  
ATOM    187 HG22 VAL    12      61.096  31.616  43.923  1.00  0.00           H  
ATOM    188 HG23 VAL    12      60.701  33.367  43.378  1.00  0.00           H  
ATOM    189  C   VAL    12      57.590  31.938  45.988  1.00  0.00           C  
ATOM    190  O   VAL    12      57.188  30.807  46.114  1.00  0.00           O  
ATOM    191  N   ARG    13      57.237  32.957  46.750  1.00  0.00           N  
ATOM    192  H   ARG    13      57.517  33.886  46.472  1.00  0.00           H  
ATOM    193  CA  ARG    13      56.299  32.811  47.915  1.00  0.00           C  
ATOM    194  HA  ARG    13      55.539  32.063  47.690  1.00  0.00           H  
ATOM    195  CB  ARG    13      57.039  32.433  49.219  1.00  0.00           C  
ATOM    196  HB2 ARG    13      57.980  32.979  49.268  1.00  0.00           H  
ATOM    197  HB3 ARG    13      56.389  32.669  50.062  1.00  0.00           H  
ATOM    198  CG  ARG    13      57.370  30.830  49.311  1.00  0.00           C  
ATOM    199  HG2 ARG    13      56.390  30.355  49.344  1.00  0.00           H  
ATOM    200  HG3 ARG    13      57.971  30.422  48.498  1.00  0.00           H  
ATOM    201  CD  ARG    13      58.080  30.339  50.553  1.00  0.00           C  
ATOM    202  HD2 ARG    13      58.013  29.251  50.540  1.00  0.00           H  
ATOM    203  HD3 ARG    13      59.132  30.621  50.596  1.00  0.00           H  
ATOM    204  NE  ARG    13      57.362  30.656  51.803  1.00  0.00           N  
ATOM    205  HE  ARG    13      56.835  31.517  51.838  1.00  0.00           H  
ATOM    206  CZ  ARG    13      57.349  29.905  52.963  1.00  0.00           C  
ATOM    207  NH1 ARG    13      57.608  28.665  53.051  1.00  0.00           N  
ATOM    208 HH11 ARG    13      58.014  28.212  52.245  1.00  0.00           H  
ATOM    209 HH12 ARG    13      57.228  28.103  53.799  1.00  0.00           H  
ATOM    210  NH2 ARG    13      56.791  30.454  54.001  1.00  0.00           N  
ATOM    211 HH21 ARG    13      56.430  31.397  54.020  1.00  0.00           H  
ATOM    212 HH22 ARG    13      56.767  29.893  54.841  1.00  0.00           H  
ATOM    213  C   ARG    13      55.595  34.217  48.155  1.00  0.00           C  
ATOM    214  O   ARG    13      56.197  35.311  48.006  1.00  0.00           O  
ATOM    215  N   LYS    14      54.365  34.111  48.654  1.00  0.00           N  
ATOM    216  H   LYS    14      53.900  33.215  48.676  1.00  0.00           H  
ATOM    217  CA  LYS    14      53.618  35.242  49.172  1.00  0.00           C  
ATOM    218  HA  LYS    14      53.609  36.042  48.432  1.00  0.00           H  
ATOM    219  CB  LYS    14      52.168  34.709  49.348  1.00  0.00           C  
ATOM    220  HB2 LYS    14      51.819  34.536  48.330  1.00  0.00           H  
ATOM    221  HB3 LYS    14      52.134  33.742  49.850  1.00  0.00           H  
ATOM    222  CG  LYS    14      51.198  35.749  49.907  1.00  0.00           C  
ATOM    223  HG2 LYS    14      51.500  35.973  50.930  1.00  0.00           H  
ATOM    224  HG3 LYS    14      51.186  36.656  49.303  1.00  0.00           H  
ATOM    225  CD  LYS    14      49.760  35.117  49.996  1.00  0.00           C  
ATOM    226  HD2 LYS    14      49.398  34.963  48.980  1.00  0.00           H  
ATOM    227  HD3 LYS    14      49.772  34.162  50.520  1.00  0.00           H  
ATOM    228  CE  LYS    14      48.876  36.155  50.711  1.00  0.00           C  
ATOM    229  HE2 LYS    14      48.925  36.054  51.796  1.00  0.00           H  
ATOM    230  HE3 LYS    14      49.208  37.129  50.352  1.00  0.00           H  
ATOM    231  NZ  LYS    14      47.474  35.961  50.255  1.00  0.00           N  
ATOM    232  HZ1 LYS    14      47.052  35.043  50.274  1.00  0.00           H  
ATOM    233  HZ2 LYS    14      46.824  36.514  50.795  1.00  0.00           H  
ATOM    234  HZ3 LYS    14      47.419  36.256  49.291  1.00  0.00           H  
ATOM    235  C   LYS    14      54.196  35.711  50.466  1.00  0.00           C  
ATOM    236  O   LYS    14      54.785  34.913  51.234  1.00  0.00           O  
ATOM    237  N   ILE    15      54.159  36.995  50.714  1.00  0.00           N  
ATOM    238  H   ILE    15      53.711  37.566  50.012  1.00  0.00           H  
ATOM    239  CA  ILE    15      54.619  37.646  51.894  1.00  0.00           C  
ATOM    240  HA  ILE    15      54.923  37.001  52.719  1.00  0.00           H  
ATOM    241  CB  ILE    15      55.781  38.597  51.534  1.00  0.00           C  
ATOM    242  HB  ILE    15      55.400  39.158  50.680  1.00  0.00           H  
ATOM    243  CG2 ILE    15      56.307  39.592  52.555  1.00  0.00           C  
ATOM    244 HG21 ILE    15      55.598  40.375  52.823  1.00  0.00           H  
ATOM    245 HG22 ILE    15      56.540  39.070  53.483  1.00  0.00           H  
ATOM    246 HG23 ILE    15      57.186  40.128  52.197  1.00  0.00           H  
ATOM    247  CG1 ILE    15      56.977  37.820  50.905  1.00  0.00           C  
ATOM    248 HG12 ILE    15      56.623  37.045  50.226  1.00  0.00           H  
ATOM    249 HG13 ILE    15      57.615  38.510  50.352  1.00  0.00           H  
ATOM    250  CD1 ILE    15      57.849  36.942  51.896  1.00  0.00           C  
ATOM    251 HD11 ILE    15      58.721  36.607  51.334  1.00  0.00           H  
ATOM    252 HD12 ILE    15      58.196  37.584  52.705  1.00  0.00           H  
ATOM    253 HD13 ILE    15      57.280  36.119  52.329  1.00  0.00           H  
ATOM    254  C   ILE    15      53.480  38.354  52.643  1.00  0.00           C  
ATOM    255  O   ILE    15      53.629  38.557  53.846  1.00  0.00           O  
ATOM    256  N   GLY    16      52.419  38.799  52.042  1.00  0.00           N  
ATOM    257  H   GLY    16      52.248  38.791  51.047  1.00  0.00           H  
ATOM    258  CA  GLY    16      51.396  39.640  52.661  1.00  0.00           C  
ATOM    259  HA2 GLY    16      50.777  39.181  53.431  1.00  0.00           H  
ATOM    260  HA3 GLY    16      51.886  40.547  53.017  1.00  0.00           H  
ATOM    261  C   GLY    16      50.342  40.108  51.619  1.00  0.00           C  
ATOM    262  O   GLY    16      50.561  39.787  50.467  1.00  0.00           O  
ATOM    263  N   SER    17      49.452  41.047  52.076  1.00  0.00           N  
ATOM    264  H   SER    17      49.381  41.166  53.077  1.00  0.00           H  
ATOM    265  CA  SER    17      48.488  41.734  51.213  1.00  0.00           C  
ATOM    266  HA  SER    17      48.953  41.946  50.250  1.00  0.00           H  
ATOM    267  CB  SER    17      47.292  40.742  51.030  1.00  0.00           C  
ATOM    268  HB2 SER    17      47.797  39.858  50.641  1.00  0.00           H  
ATOM    269  HB3 SER    17      46.862  40.528  52.009  1.00  0.00           H  
ATOM    270  OG  SER    17      46.211  41.079  50.213  1.00  0.00           O  
ATOM    271  HG  SER    17      46.385  40.601  49.399  1.00  0.00           H  
ATOM    272  C   SER    17      47.908  43.091  51.666  1.00  0.00           C  
ATOM    273  O   SER    17      47.666  43.236  52.855  1.00  0.00           O  
ATOM    274  N   GLY    18      47.566  43.969  50.650  1.00  0.00           N  
ATOM    275  H   GLY    18      47.987  43.772  49.754  1.00  0.00           H  
ATOM    276  CA  GLY    18      46.823  45.231  50.686  1.00  0.00           C  
ATOM    277  HA2 GLY    18      47.227  45.759  51.550  1.00  0.00           H  
ATOM    278  HA3 GLY    18      47.098  45.882  49.857  1.00  0.00           H  
ATOM    279  C   GLY    18      45.330  45.051  50.624  1.00  0.00           C  
ATOM    280  O   GLY    18      44.813  43.949  50.869  1.00  0.00           O  
ATOM    281  N   SER    19      44.628  46.124  50.235  1.00  0.00           N  
ATOM    282  H   SER    19      45.051  47.040  50.277  1.00  0.00           H  
ATOM    283  CA  SER    19      43.226  46.223  50.103  1.00  0.00           C  
ATOM    284  HA  SER    19      42.698  46.037  51.038  1.00  0.00           H  
ATOM    285  CB  SER    19      42.891  47.701  49.829  1.00  0.00           C  
ATOM    286  HB2 SER    19      43.354  47.871  48.857  1.00  0.00           H  
ATOM    287  HB3 SER    19      41.832  47.958  49.859  1.00  0.00           H  
ATOM    288  OG  SER    19      43.576  48.566  50.795  1.00  0.00           O  
ATOM    289  HG  SER    19      43.082  49.380  50.675  1.00  0.00           H  
ATOM    290  C   SER    19      42.708  45.218  48.998  1.00  0.00           C  
ATOM    291  O   SER    19      41.636  44.622  49.206  1.00  0.00           O  
ATOM    292  N   PHE    20      43.390  44.987  47.901  1.00  0.00           N  
ATOM    293  H   PHE    20      44.292  45.439  47.851  1.00  0.00           H  
ATOM    294  CA  PHE    20      42.937  44.314  46.655  1.00  0.00           C  
ATOM    295  HA  PHE    20      42.202  43.563  46.943  1.00  0.00           H  
ATOM    296  CB  PHE    20      42.301  45.334  45.641  1.00  0.00           C  
ATOM    297  HB2 PHE    20      43.075  46.089  45.509  1.00  0.00           H  
ATOM    298  HB3 PHE    20      42.093  44.853  44.685  1.00  0.00           H  
ATOM    299  CG  PHE    20      41.051  45.897  46.238  1.00  0.00           C  
ATOM    300  CD1 PHE    20      40.960  47.232  46.585  1.00  0.00           C  
ATOM    301  HD1 PHE    20      41.826  47.870  46.487  1.00  0.00           H  
ATOM    302  CE1 PHE    20      39.771  47.808  47.095  1.00  0.00           C  
ATOM    303  HE1 PHE    20      39.784  48.832  47.438  1.00  0.00           H  
ATOM    304  CZ  PHE    20      38.572  47.052  47.105  1.00  0.00           C  
ATOM    305  HZ  PHE    20      37.647  47.440  47.506  1.00  0.00           H  
ATOM    306  CE2 PHE    20      38.643  45.659  46.709  1.00  0.00           C  
ATOM    307  HE2 PHE    20      37.765  45.030  46.690  1.00  0.00           H  
ATOM    308  CD2 PHE    20      39.863  45.091  46.358  1.00  0.00           C  
ATOM    309  HD2 PHE    20      39.969  44.057  46.063  1.00  0.00           H  
ATOM    310  C   PHE    20      44.137  43.530  46.042  1.00  0.00           C  
ATOM    311  O   PHE    20      43.984  43.162  44.854  1.00  0.00           O  
ATOM    312  N   GLY    21      45.257  43.272  46.689  1.00  0.00           N  
ATOM    313  H   GLY    21      45.351  43.705  47.597  1.00  0.00           H  
ATOM    314  CA  GLY    21      46.435  42.583  46.105  1.00  0.00           C  
ATOM    315  HA2 GLY    21      46.089  41.661  45.638  1.00  0.00           H  
ATOM    316  HA3 GLY    21      46.788  43.039  45.180  1.00  0.00           H  
ATOM    317  C   GLY    21      47.623  42.337  47.022  1.00  0.00           C  
ATOM    318  O   GLY    21      47.825  43.078  47.981  1.00  0.00           O  
ATOM    319  N   ASP    22      48.388  41.251  46.779  1.00  0.00           N  
ATOM    320  H   ASP    22      48.051  40.663  46.030  1.00  0.00           H  
ATOM    321  CA  ASP    22      49.427  40.678  47.606  1.00  0.00           C  
ATOM    322  HA  ASP    22      49.232  41.008  48.627  1.00  0.00           H  
ATOM    323  CB  ASP    22      49.436  39.132  47.477  1.00  0.00           C  
ATOM    324  HB2 ASP    22      49.566  38.947  46.411  1.00  0.00           H  
ATOM    325  HB3 ASP    22      50.309  38.725  47.986  1.00  0.00           H  
ATOM    326  CG  ASP    22      48.201  38.374  48.075  1.00  0.00           C  
ATOM    327  OD1 ASP    22      48.141  37.126  47.970  1.00  0.00           O  
ATOM    328  OD2 ASP    22      47.172  39.018  48.330  1.00  0.00           O  
ATOM    329  C   ASP    22      50.857  41.180  47.309  1.00  0.00           C  
ATOM    330  O   ASP    22      51.162  41.548  46.127  1.00  0.00           O  
ATOM    331  N   ILE    23      51.813  41.063  48.269  1.00  0.00           N  
ATOM    332  H   ILE    23      51.504  40.624  49.124  1.00  0.00           H  
ATOM    333  CA  ILE    23      53.248  41.189  48.066  1.00  0.00           C  
ATOM    334  HA  ILE    23      53.543  41.655  47.126  1.00  0.00           H  
ATOM    335  CB  ILE    23      53.818  42.127  49.197  1.00  0.00           C  
ATOM    336  HB  ILE    23      53.402  41.798  50.150  1.00  0.00           H  
ATOM    337  CG2 ILE    23      55.352  42.095  49.211  1.00  0.00           C  
ATOM    338 HG21 ILE    23      55.670  42.549  50.149  1.00  0.00           H  
ATOM    339 HG22 ILE    23      55.858  41.130  49.170  1.00  0.00           H  
ATOM    340 HG23 ILE    23      55.707  42.577  48.300  1.00  0.00           H  
ATOM    341  CG1 ILE    23      53.281  43.603  48.959  1.00  0.00           C  
ATOM    342 HG12 ILE    23      53.858  44.196  48.249  1.00  0.00           H  
ATOM    343 HG13 ILE    23      52.225  43.601  48.691  1.00  0.00           H  
ATOM    344  CD1 ILE    23      53.318  44.433  50.271  1.00  0.00           C  
ATOM    345 HD11 ILE    23      52.750  45.354  50.144  1.00  0.00           H  
ATOM    346 HD12 ILE    23      52.887  43.842  51.079  1.00  0.00           H  
ATOM    347 HD13 ILE    23      54.338  44.727  50.521  1.00  0.00           H  
ATOM    348  C   ILE    23      53.874  39.839  48.091  1.00  0.00           C  
ATOM    349  O   ILE    23      53.496  39.083  48.959  1.00  0.00           O  
ATOM    350  N   TYR    24      54.790  39.504  47.136  1.00  0.00           N  
ATOM    351  H   TYR    24      54.712  40.223  46.431  1.00  0.00           H  
ATOM    352  CA  TYR    24      55.527  38.302  46.822  1.00  0.00           C  
ATOM    353  HA  TYR    24      55.342  37.567  47.605  1.00  0.00           H  
ATOM    354  CB  TYR    24      54.999  37.753  45.510  1.00  0.00           C  
ATOM    355  HB2 TYR    24      54.800  38.649  44.922  1.00  0.00           H  
ATOM    356  HB3 TYR    24      55.737  37.092  45.057  1.00  0.00           H  
ATOM    357  CG  TYR    24      53.783  36.907  45.693  1.00  0.00           C  
ATOM    358  CD1 TYR    24      52.549  37.499  45.675  1.00  0.00           C  
ATOM    359  HD1 TYR    24      52.560  38.578  45.717  1.00  0.00           H  
ATOM    360  CE1 TYR    24      51.356  36.723  45.575  1.00  0.00           C  
ATOM    361  HE1 TYR    24      50.360  37.118  45.437  1.00  0.00           H  
ATOM    362  CZ  TYR    24      51.432  35.334  45.607  1.00  0.00           C  
ATOM    363  OH  TYR    24      50.333  34.629  45.608  1.00  0.00           O  
ATOM    364  HH  TYR    24      50.424  33.803  46.088  1.00  0.00           H  
ATOM    365  CE2 TYR    24      52.681  34.725  45.595  1.00  0.00           C  
ATOM    366  HE2 TYR    24      52.728  33.660  45.768  1.00  0.00           H  
ATOM    367  CD2 TYR    24      53.884  35.487  45.556  1.00  0.00           C  
ATOM    368  HD2 TYR    24      54.872  35.053  45.515  1.00  0.00           H  
ATOM    369  C   TYR    24      57.077  38.520  46.809  1.00  0.00           C  
ATOM    370  O   TYR    24      57.652  39.374  46.107  1.00  0.00           O  
ATOM    371  N   LEU    25      57.845  37.625  47.466  1.00  0.00           N  
ATOM    372  H   LEU    25      57.372  36.830  47.872  1.00  0.00           H  
ATOM    373  CA  LEU    25      59.091  37.209  46.977  1.00  0.00           C  
ATOM    374  HA  LEU    25      59.662  38.134  46.896  1.00  0.00           H  
ATOM    375  CB  LEU    25      59.606  36.229  48.034  1.00  0.00           C  
ATOM    376  HB2 LEU    25      59.422  36.548  49.060  1.00  0.00           H  
ATOM    377  HB3 LEU    25      58.857  35.447  47.912  1.00  0.00           H  
ATOM    378  CG  LEU    25      61.089  35.794  47.805  1.00  0.00           C  
ATOM    379  HG  LEU    25      61.231  35.606  46.740  1.00  0.00           H  
ATOM    380  CD1 LEU    25      62.202  36.851  47.959  1.00  0.00           C  
ATOM    381 HD11 LEU    25      62.069  37.442  48.866  1.00  0.00           H  
ATOM    382 HD12 LEU    25      63.198  36.448  48.143  1.00  0.00           H  
ATOM    383 HD13 LEU    25      62.195  37.539  47.114  1.00  0.00           H  
ATOM    384  CD2 LEU    25      61.442  34.603  48.678  1.00  0.00           C  
ATOM    385 HD21 LEU    25      62.370  34.124  48.366  1.00  0.00           H  
ATOM    386 HD22 LEU    25      61.575  34.849  49.732  1.00  0.00           H  
ATOM    387 HD23 LEU    25      60.721  33.788  48.620  1.00  0.00           H  
ATOM    388  C   LEU    25      59.136  36.505  45.622  1.00  0.00           C  
ATOM    389  O   LEU    25      58.200  35.673  45.389  1.00  0.00           O  
ATOM    390  N   ALA    26      60.182  36.693  44.816  1.00  0.00           N  
ATOM    391  H   ALA    26      60.875  37.389  45.050  1.00  0.00           H  
ATOM    392  CA  ALA    26      60.240  36.345  43.382  1.00  0.00           C  
ATOM    393  HA  ALA    26      59.760  35.368  43.325  1.00  0.00           H  
ATOM    394  CB  ALA    26      59.444  37.385  42.583  1.00  0.00           C  
ATOM    395  HB1 ALA    26      59.475  37.185  41.512  1.00  0.00           H  
ATOM    396  HB2 ALA    26      58.395  37.412  42.880  1.00  0.00           H  
ATOM    397  HB3 ALA    26      59.822  38.401  42.699  1.00  0.00           H  
ATOM    398  C   ALA    26      61.640  36.289  42.851  1.00  0.00           C  
ATOM    399  O   ALA    26      62.555  36.715  43.485  1.00  0.00           O  
ATOM    400  N   ILE    27      61.877  35.762  41.681  1.00  0.00           N  
ATOM    401  H   ILE    27      61.098  35.451  41.118  1.00  0.00           H  
ATOM    402  CA  ILE    27      63.168  35.441  41.034  1.00  0.00           C  
ATOM    403  HA  ILE    27      63.878  36.127  41.496  1.00  0.00           H  
ATOM    404  CB  ILE    27      63.571  34.059  41.519  1.00  0.00           C  
ATOM    405  HB  ILE    27      63.400  33.942  42.590  1.00  0.00           H  
ATOM    406  CG2 ILE    27      62.791  32.933  40.854  1.00  0.00           C  
ATOM    407 HG21 ILE    27      63.114  32.028  41.369  1.00  0.00           H  
ATOM    408 HG22 ILE    27      61.728  32.981  41.089  1.00  0.00           H  
ATOM    409 HG23 ILE    27      62.998  32.854  39.787  1.00  0.00           H  
ATOM    410  CG1 ILE    27      65.079  33.896  41.239  1.00  0.00           C  
ATOM    411 HG12 ILE    27      65.267  33.700  40.184  1.00  0.00           H  
ATOM    412 HG13 ILE    27      65.638  34.780  41.544  1.00  0.00           H  
ATOM    413  CD1 ILE    27      65.699  32.741  42.041  1.00  0.00           C  
ATOM    414 HD11 ILE    27      65.267  32.983  43.012  1.00  0.00           H  
ATOM    415 HD12 ILE    27      65.386  31.812  41.565  1.00  0.00           H  
ATOM    416 HD13 ILE    27      66.789  32.761  42.067  1.00  0.00           H  
ATOM    417  C   ILE    27      63.171  35.646  39.492  1.00  0.00           C  
ATOM    418  O   ILE    27      62.327  35.128  38.761  1.00  0.00           O  
ATOM    419  N   ASN    28      64.130  36.363  39.008  1.00  0.00           N  
ATOM    420  H   ASN    28      64.771  36.781  39.667  1.00  0.00           H  
ATOM    421  CA  ASN    28      64.561  36.403  37.585  1.00  0.00           C  
ATOM    422  HA  ASN    28      63.654  36.715  37.067  1.00  0.00           H  
ATOM    423  CB  ASN    28      65.647  37.506  37.421  1.00  0.00           C  
ATOM    424  HB2 ASN    28      65.302  38.419  37.906  1.00  0.00           H  
ATOM    425  HB3 ASN    28      66.565  37.098  37.844  1.00  0.00           H  
ATOM    426  CG  ASN    28      65.908  37.881  35.956  1.00  0.00           C  
ATOM    427  OD1 ASN    28      65.943  37.019  35.128  1.00  0.00           O  
ATOM    428  ND2 ASN    28      66.238  39.123  35.606  1.00  0.00           N  
ATOM    429 HD21 ASN    28      66.059  39.321  34.631  1.00  0.00           H  
ATOM    430 HD22 ASN    28      66.427  39.848  36.283  1.00  0.00           H  
ATOM    431  C   ASN    28      65.012  35.039  37.039  1.00  0.00           C  
ATOM    432  O   ASN    28      66.098  34.531  37.289  1.00  0.00           O  
ATOM    433  N   ILE    29      64.092  34.421  36.291  1.00  0.00           N  
ATOM    434  H   ILE    29      63.257  34.939  36.061  1.00  0.00           H  
ATOM    435  CA  ILE    29      64.263  33.071  35.643  1.00  0.00           C  
ATOM    436  HA  ILE    29      64.399  32.367  36.464  1.00  0.00           H  
ATOM    437  CB  ILE    29      63.007  32.582  34.909  1.00  0.00           C  
ATOM    438  HB  ILE    29      63.020  31.541  34.586  1.00  0.00           H  
ATOM    439  CG2 ILE    29      61.778  32.705  35.816  1.00  0.00           C  
ATOM    440 HG21 ILE    29      62.002  32.520  36.867  1.00  0.00           H  
ATOM    441 HG22 ILE    29      61.356  33.708  35.878  1.00  0.00           H  
ATOM    442 HG23 ILE    29      61.048  31.942  35.548  1.00  0.00           H  
ATOM    443  CG1 ILE    29      62.792  33.336  33.607  1.00  0.00           C  
ATOM    444 HG12 ILE    29      61.741  33.613  33.521  1.00  0.00           H  
ATOM    445 HG13 ILE    29      63.291  34.302  33.675  1.00  0.00           H  
ATOM    446  CD1 ILE    29      63.293  32.624  32.355  1.00  0.00           C  
ATOM    447 HD11 ILE    29      63.456  33.350  31.558  1.00  0.00           H  
ATOM    448 HD12 ILE    29      64.259  32.192  32.614  1.00  0.00           H  
ATOM    449 HD13 ILE    29      62.575  31.833  32.141  1.00  0.00           H  
ATOM    450  C   ILE    29      65.606  33.051  34.822  1.00  0.00           C  
ATOM    451  O   ILE    29      66.191  31.979  34.698  1.00  0.00           O  
ATOM    452  N   THR    30      65.975  34.157  34.182  1.00  0.00           N  
ATOM    453  H   THR    30      65.324  34.928  34.226  1.00  0.00           H  
ATOM    454  CA  THR    30      67.092  34.171  33.172  1.00  0.00           C  
ATOM    455  HA  THR    30      67.075  33.265  32.567  1.00  0.00           H  
ATOM    456  CB  THR    30      67.118  35.439  32.244  1.00  0.00           C  
ATOM    457  HB  THR    30      67.865  35.354  31.454  1.00  0.00           H  
ATOM    458  CG2 THR    30      65.773  35.822  31.635  1.00  0.00           C  
ATOM    459 HG21 THR    30      65.111  36.325  32.340  1.00  0.00           H  
ATOM    460 HG22 THR    30      65.980  36.489  30.798  1.00  0.00           H  
ATOM    461 HG23 THR    30      65.227  34.968  31.236  1.00  0.00           H  
ATOM    462  OG1 THR    30      67.443  36.640  32.976  1.00  0.00           O  
ATOM    463  HG1 THR    30      66.729  36.897  33.564  1.00  0.00           H  
ATOM    464  C   THR    30      68.482  34.164  33.880  1.00  0.00           C  
ATOM    465  O   THR    30      69.434  33.882  33.157  1.00  0.00           O  
ATOM    466  N   ASN    31      68.658  34.469  35.181  1.00  0.00           N  
ATOM    467  H   ASN    31      67.920  35.035  35.573  1.00  0.00           H  
ATOM    468  CA  ASN    31      69.920  34.515  35.931  1.00  0.00           C  
ATOM    469  HA  ASN    31      70.559  33.803  35.408  1.00  0.00           H  
ATOM    470  CB  ASN    31      70.643  35.826  35.671  1.00  0.00           C  
ATOM    471  HB2 ASN    31      71.663  35.611  35.987  1.00  0.00           H  
ATOM    472  HB3 ASN    31      70.790  36.116  34.630  1.00  0.00           H  
ATOM    473  CG  ASN    31      70.032  37.007  36.362  1.00  0.00           C  
ATOM    474  OD1 ASN    31      69.166  36.844  37.187  1.00  0.00           O  
ATOM    475  ND2 ASN    31      70.278  38.134  35.805  1.00  0.00           N  
ATOM    476 HD21 ASN    31      69.783  38.918  36.207  1.00  0.00           H  
ATOM    477 HD22 ASN    31      70.895  38.181  35.007  1.00  0.00           H  
ATOM    478  C   ASN    31      69.932  34.054  37.376  1.00  0.00           C  
ATOM    479  O   ASN    31      70.972  33.838  37.879  1.00  0.00           O  
ATOM    480  N   GLY    32      68.726  34.027  38.055  1.00  0.00           N  
ATOM    481  H   GLY    32      67.947  34.423  37.547  1.00  0.00           H  
ATOM    482  CA  GLY    32      68.528  33.491  39.392  1.00  0.00           C  
ATOM    483  HA2 GLY    32      67.536  33.060  39.525  1.00  0.00           H  
ATOM    484  HA3 GLY    32      69.345  32.786  39.549  1.00  0.00           H  
ATOM    485  C   GLY    32      68.715  34.670  40.397  1.00  0.00           C  
ATOM    486  O   GLY    32      69.033  34.362  41.605  1.00  0.00           O  
ATOM    487  N   GLU    33      68.559  35.923  40.002  1.00  0.00           N  
ATOM    488  H   GLU    33      68.586  36.072  39.003  1.00  0.00           H  
ATOM    489  CA  GLU    33      68.443  37.060  40.849  1.00  0.00           C  
ATOM    490  HA  GLU    33      69.158  36.907  41.658  1.00  0.00           H  
ATOM    491  CB  GLU    33      68.915  38.391  40.143  1.00  0.00           C  
ATOM    492  HB2 GLU    33      69.851  38.229  39.609  1.00  0.00           H  
ATOM    493  HB3 GLU    33      68.206  38.575  39.336  1.00  0.00           H  
ATOM    494  CG  GLU    33      69.083  39.516  41.240  1.00  0.00           C  
ATOM    495  HG2 GLU    33      68.140  39.530  41.787  1.00  0.00           H  
ATOM    496  HG3 GLU    33      69.881  39.231  41.926  1.00  0.00           H  
ATOM    497  CD  GLU    33      69.319  40.948  40.660  1.00  0.00           C  
ATOM    498  OE1 GLU    33      69.036  41.918  41.452  1.00  0.00           O  
ATOM    499  OE2 GLU    33      69.712  41.176  39.478  1.00  0.00           O  
ATOM    500  C   GLU    33      67.024  37.179  41.468  1.00  0.00           C  
ATOM    501  O   GLU    33      66.119  37.572  40.770  1.00  0.00           O  
ATOM    502  N   GLU    34      66.951  37.097  42.786  1.00  0.00           N  
ATOM    503  H   GLU    34      67.794  37.032  43.338  1.00  0.00           H  
ATOM    504  CA  GLU    34      65.708  37.437  43.500  1.00  0.00           C  
ATOM    505  HA  GLU    34      64.897  36.902  43.007  1.00  0.00           H  
ATOM    506  CB  GLU    34      65.627  36.821  44.932  1.00  0.00           C  
ATOM    507  HB2 GLU    34      66.542  37.246  45.344  1.00  0.00           H  
ATOM    508  HB3 GLU    34      64.782  37.065  45.576  1.00  0.00           H  
ATOM    509  CG  GLU    34      65.534  35.344  44.823  1.00  0.00           C  
ATOM    510  HG2 GLU    34      64.575  34.989  44.444  1.00  0.00           H  
ATOM    511  HG3 GLU    34      66.299  35.075  44.095  1.00  0.00           H  
ATOM    512  CD  GLU    34      65.805  34.494  46.142  1.00  0.00           C  
ATOM    513  OE1 GLU    34      66.221  34.965  47.223  1.00  0.00           O  
ATOM    514  OE2 GLU    34      65.840  33.253  46.021  1.00  0.00           O  
ATOM    515  C   GLU    34      65.301  38.915  43.527  1.00  0.00           C  
ATOM    516  O   GLU    34      66.210  39.823  43.545  1.00  0.00           O  
ATOM    517  N   VAL    35      64.002  39.147  43.519  1.00  0.00           N  
ATOM    518  H   VAL    35      63.394  38.344  43.596  1.00  0.00           H  
ATOM    519  CA  VAL    35      63.290  40.406  43.437  1.00  0.00           C  
ATOM    520  HA  VAL    35      63.965  41.165  43.833  1.00  0.00           H  
ATOM    521  CB  VAL    35      62.947  40.877  42.031  1.00  0.00           C  
ATOM    522  HB  VAL    35      62.721  41.940  41.954  1.00  0.00           H  
ATOM    523  CG1 VAL    35      64.151  40.776  41.100  1.00  0.00           C  
ATOM    524 HG11 VAL    35      64.478  39.749  40.936  1.00  0.00           H  
ATOM    525 HG12 VAL    35      63.854  41.164  40.125  1.00  0.00           H  
ATOM    526 HG13 VAL    35      65.009  41.266  41.560  1.00  0.00           H  
ATOM    527  CG2 VAL    35      61.737  40.089  41.365  1.00  0.00           C  
ATOM    528 HG21 VAL    35      61.826  39.016  41.538  1.00  0.00           H  
ATOM    529 HG22 VAL    35      60.769  40.308  41.816  1.00  0.00           H  
ATOM    530 HG23 VAL    35      61.773  40.260  40.289  1.00  0.00           H  
ATOM    531  C   VAL    35      61.935  40.365  44.263  1.00  0.00           C  
ATOM    532  O   VAL    35      61.463  39.321  44.719  1.00  0.00           O  
ATOM    533  N   ALA    36      61.358  41.566  44.394  1.00  0.00           N  
ATOM    534  H   ALA    36      61.839  42.370  44.016  1.00  0.00           H  
ATOM    535  CA  ALA    36      60.054  41.710  44.998  1.00  0.00           C  
ATOM    536  HA  ALA    36      59.821  40.851  45.628  1.00  0.00           H  
ATOM    537  CB  ALA    36      60.060  42.896  45.881  1.00  0.00           C  
ATOM    538  HB1 ALA    36      60.649  42.781  46.791  1.00  0.00           H  
ATOM    539  HB2 ALA    36      60.581  43.630  45.265  1.00  0.00           H  
ATOM    540  HB3 ALA    36      59.113  43.223  46.310  1.00  0.00           H  
ATOM    541  C   ALA    36      58.952  41.933  43.953  1.00  0.00           C  
ATOM    542  O   ALA    36      59.227  42.400  42.877  1.00  0.00           O  
ATOM    543  N   VAL    37      57.707  41.468  44.242  1.00  0.00           N  
ATOM    544  H   VAL    37      57.596  40.946  45.099  1.00  0.00           H  
ATOM    545  CA  VAL    37      56.471  41.726  43.477  1.00  0.00           C  
ATOM    546  HA  VAL    37      56.720  42.553  42.811  1.00  0.00           H  
ATOM    547  CB  VAL    37      56.030  40.597  42.576  1.00  0.00           C  
ATOM    548  HB  VAL    37      56.013  39.725  43.229  1.00  0.00           H  
ATOM    549  CG1 VAL    37      54.581  40.693  42.006  1.00  0.00           C  
ATOM    550 HG11 VAL    37      54.432  41.750  41.784  1.00  0.00           H  
ATOM    551 HG12 VAL    37      54.460  40.078  41.114  1.00  0.00           H  
ATOM    552 HG13 VAL    37      53.865  40.391  42.770  1.00  0.00           H  
ATOM    553  CG2 VAL    37      57.015  40.371  41.472  1.00  0.00           C  
ATOM    554 HG21 VAL    37      56.877  39.441  40.920  1.00  0.00           H  
ATOM    555 HG22 VAL    37      56.912  41.146  40.712  1.00  0.00           H  
ATOM    556 HG23 VAL    37      58.041  40.383  41.841  1.00  0.00           H  
ATOM    557  C   VAL    37      55.279  42.167  44.370  1.00  0.00           C  
ATOM    558  O   VAL    37      55.121  41.755  45.503  1.00  0.00           O  
ATOM    559  N   LYS    38      54.528  43.139  43.815  1.00  0.00           N  
ATOM    560  H   LYS    38      54.806  43.431  42.889  1.00  0.00           H  
ATOM    561  CA  LYS    38      53.301  43.804  44.342  1.00  0.00           C  
ATOM    562  HA  LYS    38      52.976  43.248  45.221  1.00  0.00           H  
ATOM    563  CB  LYS    38      53.698  45.145  44.951  1.00  0.00           C  
ATOM    564  HB2 LYS    38      54.604  45.046  45.548  1.00  0.00           H  
ATOM    565  HB3 LYS    38      53.950  45.787  44.107  1.00  0.00           H  
ATOM    566  CG  LYS    38      52.580  45.820  45.835  1.00  0.00           C  
ATOM    567  HG2 LYS    38      51.615  45.939  45.343  1.00  0.00           H  
ATOM    568  HG3 LYS    38      52.268  45.153  46.638  1.00  0.00           H  
ATOM    569  CD  LYS    38      53.034  47.230  46.356  1.00  0.00           C  
ATOM    570  HD2 LYS    38      53.971  47.020  46.871  1.00  0.00           H  
ATOM    571  HD3 LYS    38      53.248  47.816  45.462  1.00  0.00           H  
ATOM    572  CE  LYS    38      52.103  47.901  47.365  1.00  0.00           C  
ATOM    573  HE2 LYS    38      51.068  47.956  47.028  1.00  0.00           H  
ATOM    574  HE3 LYS    38      52.108  47.280  48.261  1.00  0.00           H  
ATOM    575  NZ  LYS    38      52.565  49.287  47.765  1.00  0.00           N  
ATOM    576  HZ1 LYS    38      52.391  49.965  47.036  1.00  0.00           H  
ATOM    577  HZ2 LYS    38      51.998  49.668  48.508  1.00  0.00           H  
ATOM    578  HZ3 LYS    38      53.502  49.321  48.141  1.00  0.00           H  
ATOM    579  C   LYS    38      52.150  43.783  43.282  1.00  0.00           C  
ATOM    580  O   LYS    38      52.390  44.247  42.185  1.00  0.00           O  
ATOM    581  N   LEU    39      51.000  43.226  43.704  1.00  0.00           N  
ATOM    582  H   LEU    39      50.918  42.932  44.667  1.00  0.00           H  
ATOM    583  CA  LEU    39      49.904  43.068  42.761  1.00  0.00           C  
ATOM    584  HA  LEU    39      50.270  43.195  41.742  1.00  0.00           H  
ATOM    585  CB  LEU    39      49.469  41.629  42.852  1.00  0.00           C  
ATOM    586  HB2 LEU    39      49.356  41.403  43.912  1.00  0.00           H  
ATOM    587  HB3 LEU    39      48.488  41.671  42.378  1.00  0.00           H  
ATOM    588  CG  LEU    39      50.399  40.620  42.158  1.00  0.00           C  
ATOM    589  HG  LEU    39      51.417  40.960  42.348  1.00  0.00           H  
ATOM    590  CD1 LEU    39      50.125  39.176  42.677  1.00  0.00           C  
ATOM    591 HD11 LEU    39      49.071  38.930  42.547  1.00  0.00           H  
ATOM    592 HD12 LEU    39      50.704  38.390  42.192  1.00  0.00           H  
ATOM    593 HD13 LEU    39      50.424  39.066  43.720  1.00  0.00           H  
ATOM    594  CD2 LEU    39      49.989  40.692  40.674  1.00  0.00           C  
ATOM    595 HD21 LEU    39      49.009  40.221  40.590  1.00  0.00           H  
ATOM    596 HD22 LEU    39      50.005  41.692  40.241  1.00  0.00           H  
ATOM    597 HD23 LEU    39      50.553  39.989  40.060  1.00  0.00           H  
ATOM    598  C   LEU    39      48.725  44.073  43.134  1.00  0.00           C  
ATOM    599  O   LEU    39      48.577  44.333  44.346  1.00  0.00           O  
ATOM    600  N   GLU    40      47.910  44.451  42.199  1.00  0.00           N  
ATOM    601  H   GLU    40      48.002  44.155  41.238  1.00  0.00           H  
ATOM    602  CA  GLU    40      46.645  45.089  42.460  1.00  0.00           C  
ATOM    603  HA  GLU    40      46.355  44.862  43.485  1.00  0.00           H  
ATOM    604  CB  GLU    40      46.850  46.638  42.445  1.00  0.00           C  
ATOM    605  HB2 GLU    40      47.721  46.749  43.090  1.00  0.00           H  
ATOM    606  HB3 GLU    40      46.948  46.989  41.418  1.00  0.00           H  
ATOM    607  CG  GLU    40      45.605  47.392  43.079  1.00  0.00           C  
ATOM    608  HG2 GLU    40      44.675  47.201  42.543  1.00  0.00           H  
ATOM    609  HG3 GLU    40      45.535  47.097  44.126  1.00  0.00           H  
ATOM    610  CD  GLU    40      45.787  48.895  42.934  1.00  0.00           C  
ATOM    611  OE1 GLU    40      45.489  49.409  41.854  1.00  0.00           O  
ATOM    612  OE2 GLU    40      46.400  49.437  43.820  1.00  0.00           O  
ATOM    613  C   GLU    40      45.505  44.640  41.576  1.00  0.00           C  
ATOM    614  O   GLU    40      45.663  44.651  40.352  1.00  0.00           O  
ATOM    615  N   SER    41      44.373  44.219  42.104  1.00  0.00           N  
ATOM    616  H   SER    41      44.291  44.159  43.109  1.00  0.00           H  
ATOM    617  CA  SER    41      43.297  43.573  41.285  1.00  0.00           C  
ATOM    618  HA  SER    41      43.810  42.715  40.851  1.00  0.00           H  
ATOM    619  CB  SER    41      42.300  43.006  42.271  1.00  0.00           C  
ATOM    620  HB2 SER    41      42.819  42.233  42.838  1.00  0.00           H  
ATOM    621  HB3 SER    41      41.965  43.811  42.925  1.00  0.00           H  
ATOM    622  OG  SER    41      41.244  42.491  41.563  1.00  0.00           O  
ATOM    623  HG  SER    41      40.716  43.267  41.364  1.00  0.00           H  
ATOM    624  C   SER    41      42.577  44.456  40.306  1.00  0.00           C  
ATOM    625  O   SER    41      42.378  45.624  40.692  1.00  0.00           O  
ATOM    626  N   GLN    42      42.181  43.937  39.055  1.00  0.00           N  
ATOM    627  H   GLN    42      42.364  42.968  38.833  1.00  0.00           H  
ATOM    628  CA  GLN    42      41.242  44.633  38.197  1.00  0.00           C  
ATOM    629  HA  GLN    42      41.740  45.502  37.766  1.00  0.00           H  
ATOM    630  CB  GLN    42      40.915  43.693  36.987  1.00  0.00           C  
ATOM    631  HB2 GLN    42      40.533  44.283  36.155  1.00  0.00           H  
ATOM    632  HB3 GLN    42      41.860  43.307  36.604  1.00  0.00           H  
ATOM    633  CG  GLN    42      39.956  42.513  37.236  1.00  0.00           C  
ATOM    634  HG2 GLN    42      40.356  42.000  38.111  1.00  0.00           H  
ATOM    635  HG3 GLN    42      38.942  42.896  37.343  1.00  0.00           H  
ATOM    636  CD  GLN    42      39.999  41.538  36.113  1.00  0.00           C  
ATOM    637  OE1 GLN    42      40.648  41.752  35.019  1.00  0.00           O  
ATOM    638  NE2 GLN    42      39.337  40.447  36.167  1.00  0.00           N  
ATOM    639 HE21 GLN    42      39.624  39.700  35.550  1.00  0.00           H  
ATOM    640 HE22 GLN    42      38.823  40.108  36.967  1.00  0.00           H  
ATOM    641  C   GLN    42      39.985  44.913  38.998  1.00  0.00           C  
ATOM    642  O   GLN    42      39.529  44.157  39.850  1.00  0.00           O  
ATOM    643  N   LYS    43      39.392  46.036  38.719  1.00  0.00           N  
ATOM    644  H   LYS    43      39.998  46.735  38.313  1.00  0.00           H  
ATOM    645  CA  LYS    43      38.090  46.560  39.236  1.00  0.00           C  
ATOM    646  HA  LYS    43      37.812  47.465  38.696  1.00  0.00           H  
ATOM    647  CB  LYS    43      36.971  45.633  38.748  1.00  0.00           C  
ATOM    648  HB2 LYS    43      36.962  44.742  39.375  1.00  0.00           H  
ATOM    649  HB3 LYS    43      36.051  46.140  39.039  1.00  0.00           H  
ATOM    650  CG  LYS    43      36.828  45.285  37.278  1.00  0.00           C  
ATOM    651  HG2 LYS    43      36.449  46.195  36.814  1.00  0.00           H  
ATOM    652  HG3 LYS    43      37.813  45.025  36.890  1.00  0.00           H  
ATOM    653  CD  LYS    43      35.988  43.991  37.072  1.00  0.00           C  
ATOM    654  HD2 LYS    43      36.389  43.198  37.705  1.00  0.00           H  
ATOM    655  HD3 LYS    43      35.002  44.377  37.328  1.00  0.00           H  
ATOM    656  CE  LYS    43      35.843  43.421  35.664  1.00  0.00           C  
ATOM    657  HE2 LYS    43      35.503  44.204  34.987  1.00  0.00           H  
ATOM    658  HE3 LYS    43      36.797  43.129  35.224  1.00  0.00           H  
ATOM    659  NZ  LYS    43      34.877  42.361  35.793  1.00  0.00           N  
ATOM    660  HZ1 LYS    43      34.636  42.128  34.840  1.00  0.00           H  
ATOM    661  HZ2 LYS    43      35.361  41.580  36.212  1.00  0.00           H  
ATOM    662  HZ3 LYS    43      34.052  42.582  36.331  1.00  0.00           H  
ATOM    663  C   LYS    43      38.125  46.779  40.761  1.00  0.00           C  
ATOM    664  O   LYS    43      37.093  46.584  41.426  1.00  0.00           O  
ATOM    665  N   ALA    44      39.270  47.092  41.303  1.00  0.00           N  
ATOM    666  H   ALA    44      40.008  47.456  40.718  1.00  0.00           H  
ATOM    667  CA  ALA    44      39.636  47.227  42.711  1.00  0.00           C  
ATOM    668  HA  ALA    44      39.248  46.450  43.370  1.00  0.00           H  
ATOM    669  CB  ALA    44      41.140  47.485  42.810  1.00  0.00           C  
ATOM    670  HB1 ALA    44      41.515  47.974  41.911  1.00  0.00           H  
ATOM    671  HB2 ALA    44      41.432  48.098  43.662  1.00  0.00           H  
ATOM    672  HB3 ALA    44      41.605  46.501  42.865  1.00  0.00           H  
ATOM    673  C   ALA    44      38.928  48.566  43.141  1.00  0.00           C  
ATOM    674  O   ALA    44      38.974  49.600  42.447  1.00  0.00           O  
ATOM    675  N   ARG    45      38.305  48.630  44.320  1.00  0.00           N  
ATOM    676  H   ARG    45      38.266  47.782  44.867  1.00  0.00           H  
ATOM    677  CA  ARG    45      37.598  49.808  44.849  1.00  0.00           C  
ATOM    678  HA  ARG    45      37.122  50.365  44.041  1.00  0.00           H  
ATOM    679  CB  ARG    45      36.533  49.535  45.881  1.00  0.00           C  
ATOM    680  HB2 ARG    45      36.845  49.362  46.911  1.00  0.00           H  
ATOM    681  HB3 ARG    45      35.957  50.460  45.858  1.00  0.00           H  
ATOM    682  CG  ARG    45      35.619  48.369  45.461  1.00  0.00           C  
ATOM    683  HG2 ARG    45      35.194  48.412  44.458  1.00  0.00           H  
ATOM    684  HG3 ARG    45      36.205  47.450  45.480  1.00  0.00           H  
ATOM    685  CD  ARG    45      34.414  48.130  46.409  1.00  0.00           C  
ATOM    686  HD2 ARG    45      33.701  48.955  46.411  1.00  0.00           H  
ATOM    687  HD3 ARG    45      33.877  47.303  45.945  1.00  0.00           H  
ATOM    688  NE  ARG    45      34.887  47.763  47.761  1.00  0.00           N  
ATOM    689  HE  ARG    45      35.103  48.491  48.428  1.00  0.00           H  
ATOM    690  CZ  ARG    45      35.279  46.565  48.182  1.00  0.00           C  
ATOM    691  NH1 ARG    45      35.337  45.561  47.434  1.00  0.00           N  
ATOM    692 HH11 ARG    45      35.065  45.590  46.462  1.00  0.00           H  
ATOM    693 HH12 ARG    45      35.731  44.717  47.824  1.00  0.00           H  
ATOM    694  NH2 ARG    45      35.630  46.400  49.374  1.00  0.00           N  
ATOM    695 HH21 ARG    45      35.548  47.134  50.062  1.00  0.00           H  
ATOM    696 HH22 ARG    45      36.010  45.494  49.609  1.00  0.00           H  
ATOM    697  C   ARG    45      38.590  50.893  45.310  1.00  0.00           C  
ATOM    698  O   ARG    45      38.098  52.000  45.284  1.00  0.00           O  
ATOM    699  N   HIE    46      39.884  50.628  45.523  1.00  0.00           N  
ATOM    700  H   HIE    46      40.112  49.645  45.556  1.00  0.00           H  
ATOM    701  CA  HIE    46      40.921  51.686  45.793  1.00  0.00           C  
ATOM    702  HA  HIE    46      40.493  52.652  45.524  1.00  0.00           H  
ATOM    703  CB  HIE    46      41.195  51.997  47.268  1.00  0.00           C  
ATOM    704  HB2 HIE    46      40.349  52.274  47.898  1.00  0.00           H  
ATOM    705  HB3 HIE    46      41.535  51.086  47.760  1.00  0.00           H  
ATOM    706  CG  HIE    46      42.301  53.016  47.541  1.00  0.00           C  
ATOM    707  ND1 HIE    46      42.334  54.342  47.228  1.00  0.00           N  
ATOM    708  CE1 HIE    46      43.484  54.872  47.646  1.00  0.00           C  
ATOM    709  HE1 HIE    46      43.860  55.843  47.358  1.00  0.00           H  
ATOM    710  NE2 HIE    46      44.277  53.834  47.995  1.00  0.00           N  
ATOM    711  HE2 HIE    46      45.213  53.931  48.361  1.00  0.00           H  
ATOM    712  CD2 HIE    46      43.579  52.721  47.950  1.00  0.00           C  
ATOM    713  HD2 HIE    46      43.991  51.762  48.229  1.00  0.00           H  
ATOM    714  C   HIE    46      42.128  51.476  45.015  1.00  0.00           C  
ATOM    715  O   HIE    46      43.056  50.833  45.397  1.00  0.00           O  
ATOM    716  N   PRO    47      42.158  51.838  43.728  1.00  0.00           N  
ATOM    717  CD  PRO    47      41.057  52.479  42.941  1.00  0.00           C  
ATOM    718  HD2 PRO    47      40.972  53.487  43.346  1.00  0.00           H  
ATOM    719  HD3 PRO    47      40.064  52.079  43.149  1.00  0.00           H  
ATOM    720  CG  PRO    47      41.530  52.524  41.528  1.00  0.00           C  
ATOM    721  HG2 PRO    47      42.037  53.455  41.273  1.00  0.00           H  
ATOM    722  HG3 PRO    47      40.726  52.243  40.847  1.00  0.00           H  
ATOM    723  CB  PRO    47      42.561  51.416  41.477  1.00  0.00           C  
ATOM    724  HB2 PRO    47      43.210  51.470  40.603  1.00  0.00           H  
ATOM    725  HB3 PRO    47      42.011  50.475  41.482  1.00  0.00           H  
ATOM    726  CA  PRO    47      43.275  51.494  42.836  1.00  0.00           C  
ATOM    727  HA  PRO    47      43.649  50.503  43.095  1.00  0.00           H  
ATOM    728  C   PRO    47      44.328  52.522  42.996  1.00  0.00           C  
ATOM    729  O   PRO    47      44.067  53.693  42.841  1.00  0.00           O  
ATOM    730  N   GLN    48      45.572  52.067  43.232  1.00  0.00           N  
ATOM    731  H   GLN    48      45.768  51.123  43.535  1.00  0.00           H  
ATOM    732  CA  GLN    48      46.668  52.946  43.573  1.00  0.00           C  
ATOM    733  HA  GLN    48      46.426  53.987  43.360  1.00  0.00           H  
ATOM    734  CB  GLN    48      46.862  52.943  45.119  1.00  0.00           C  
ATOM    735  HB2 GLN    48      45.907  52.904  45.642  1.00  0.00           H  
ATOM    736  HB3 GLN    48      47.293  51.962  45.318  1.00  0.00           H  
ATOM    737  CG  GLN    48      47.849  53.972  45.717  1.00  0.00           C  
ATOM    738  HG2 GLN    48      48.073  53.653  46.735  1.00  0.00           H  
ATOM    739  HG3 GLN    48      48.750  53.915  45.107  1.00  0.00           H  
ATOM    740  CD  GLN    48      47.352  55.465  45.803  1.00  0.00           C  
ATOM    741  OE1 GLN    48      46.234  55.756  45.381  1.00  0.00           O  
ATOM    742  NE2 GLN    48      48.141  56.388  46.247  1.00  0.00           N  
ATOM    743 HE21 GLN    48      47.651  57.245  46.463  1.00  0.00           H  
ATOM    744 HE22 GLN    48      49.054  56.233  46.649  1.00  0.00           H  
ATOM    745  C   GLN    48      47.991  52.550  42.878  1.00  0.00           C  
ATOM    746  O   GLN    48      48.778  53.472  42.606  1.00  0.00           O  
ATOM    747  N   LEU    49      48.253  51.277  42.495  1.00  0.00           N  
ATOM    748  H   LEU    49      47.512  50.607  42.644  1.00  0.00           H  
ATOM    749  CA  LEU    49      49.472  50.799  41.857  1.00  0.00           C  
ATOM    750  HA  LEU    49      50.262  51.101  42.544  1.00  0.00           H  
ATOM    751  CB  LEU    49      49.334  49.313  41.709  1.00  0.00           C  
ATOM    752  HB2 LEU    49      48.808  48.851  42.545  1.00  0.00           H  
ATOM    753  HB3 LEU    49      48.707  49.132  40.835  1.00  0.00           H  
ATOM    754  CG  LEU    49      50.740  48.632  41.545  1.00  0.00           C  
ATOM    755  HG  LEU    49      51.259  49.202  40.774  1.00  0.00           H  
ATOM    756  CD1 LEU    49      51.616  48.831  42.780  1.00  0.00           C  
ATOM    757 HD11 LEU    49      50.961  48.591  43.618  1.00  0.00           H  
ATOM    758 HD12 LEU    49      52.524  48.231  42.835  1.00  0.00           H  
ATOM    759 HD13 LEU    49      52.076  49.818  42.836  1.00  0.00           H  
ATOM    760  CD2 LEU    49      50.699  47.168  41.223  1.00  0.00           C  
ATOM    761 HD21 LEU    49      50.455  46.585  42.111  1.00  0.00           H  
ATOM    762 HD22 LEU    49      50.049  46.995  40.365  1.00  0.00           H  
ATOM    763 HD23 LEU    49      51.701  46.933  40.863  1.00  0.00           H  
ATOM    764  C   LEU    49      49.860  51.635  40.551  1.00  0.00           C  
ATOM    765  O   LEU    49      51.038  51.738  40.218  1.00  0.00           O  
ATOM    766  N   LEU    50      48.927  52.179  39.750  1.00  0.00           N  
ATOM    767  H   LEU    50      47.949  52.011  39.935  1.00  0.00           H  
ATOM    768  CA  LEU    50      49.207  53.043  38.559  1.00  0.00           C  
ATOM    769  HA  LEU    50      49.980  52.493  38.022  1.00  0.00           H  
ATOM    770  CB  LEU    50      47.917  53.108  37.733  1.00  0.00           C  
ATOM    771  HB2 LEU    50      47.648  52.113  37.378  1.00  0.00           H  
ATOM    772  HB3 LEU    50      47.064  53.382  38.353  1.00  0.00           H  
ATOM    773  CG  LEU    50      47.855  54.112  36.538  1.00  0.00           C  
ATOM    774  HG  LEU    50      48.230  55.095  36.823  1.00  0.00           H  
ATOM    775  CD1 LEU    50      48.763  53.677  35.411  1.00  0.00           C  
ATOM    776 HD11 LEU    50      48.219  52.847  34.960  1.00  0.00           H  
ATOM    777 HD12 LEU    50      48.889  54.364  34.575  1.00  0.00           H  
ATOM    778 HD13 LEU    50      49.742  53.330  35.741  1.00  0.00           H  
ATOM    779  CD2 LEU    50      46.403  54.303  36.077  1.00  0.00           C  
ATOM    780 HD21 LEU    50      45.863  54.919  36.797  1.00  0.00           H  
ATOM    781 HD22 LEU    50      46.303  54.801  35.113  1.00  0.00           H  
ATOM    782 HD23 LEU    50      45.886  53.344  36.051  1.00  0.00           H  
ATOM    783  C   LEU    50      49.776  54.399  39.105  1.00  0.00           C  
ATOM    784  O   LEU    50      50.678  54.916  38.431  1.00  0.00           O  
ATOM    785  N   TYR    51      49.392  54.885  40.253  1.00  0.00           N  
ATOM    786  H   TYR    51      48.789  54.433  40.926  1.00  0.00           H  
ATOM    787  CA  TYR    51      49.942  56.109  40.783  1.00  0.00           C  
ATOM    788  HA  TYR    51      50.153  56.827  39.990  1.00  0.00           H  
ATOM    789  CB  TYR    51      48.961  56.670  41.875  1.00  0.00           C  
ATOM    790  HB2 TYR    51      47.977  56.621  41.407  1.00  0.00           H  
ATOM    791  HB3 TYR    51      49.046  55.927  42.668  1.00  0.00           H  
ATOM    792  CG  TYR    51      49.199  58.120  42.322  1.00  0.00           C  
ATOM    793  CD1 TYR    51      50.334  58.395  43.186  1.00  0.00           C  
ATOM    794  HD1 TYR    51      50.870  57.606  43.691  1.00  0.00           H  
ATOM    795  CE1 TYR    51      50.558  59.742  43.500  1.00  0.00           C  
ATOM    796  HE1 TYR    51      51.324  59.974  44.225  1.00  0.00           H  
ATOM    797  CZ  TYR    51      49.777  60.809  42.937  1.00  0.00           C  
ATOM    798  OH  TYR    51      50.117  62.054  43.330  1.00  0.00           O  
ATOM    799  HH  TYR    51      49.310  62.572  43.322  1.00  0.00           H  
ATOM    800  CE2 TYR    51      48.707  60.434  42.059  1.00  0.00           C  
ATOM    801  HE2 TYR    51      48.126  61.214  41.590  1.00  0.00           H  
ATOM    802  CD2 TYR    51      48.459  59.127  41.715  1.00  0.00           C  
ATOM    803  HD2 TYR    51      47.667  58.920  41.010  1.00  0.00           H  
ATOM    804  C   TYR    51      51.327  55.820  41.366  1.00  0.00           C  
ATOM    805  O   TYR    51      52.299  56.586  41.062  1.00  0.00           O  
ATOM    806  N   GLU    52      51.508  54.779  42.225  1.00  0.00           N  
ATOM    807  H   GLU    52      50.684  54.241  42.455  1.00  0.00           H  
ATOM    808  CA  GLU    52      52.675  54.422  42.931  1.00  0.00           C  
ATOM    809  HA  GLU    52      53.022  55.330  43.424  1.00  0.00           H  
ATOM    810  CB  GLU    52      52.285  53.425  44.043  1.00  0.00           C  
ATOM    811  HB2 GLU    52      51.587  53.930  44.711  1.00  0.00           H  
ATOM    812  HB3 GLU    52      51.791  52.586  43.552  1.00  0.00           H  
ATOM    813  CG  GLU    52      53.547  52.880  44.779  1.00  0.00           C  
ATOM    814  HG2 GLU    52      53.956  52.253  43.987  1.00  0.00           H  
ATOM    815  HG3 GLU    52      54.208  53.692  45.082  1.00  0.00           H  
ATOM    816  CD  GLU    52      53.208  52.034  45.969  1.00  0.00           C  
ATOM    817  OE1 GLU    52      54.090  52.068  46.853  1.00  0.00           O  
ATOM    818  OE2 GLU    52      52.186  51.289  45.991  1.00  0.00           O  
ATOM    819  C   GLU    52      53.804  54.003  41.975  1.00  0.00           C  
ATOM    820  O   GLU    52      54.975  54.338  42.222  1.00  0.00           O  
ATOM    821  N   SER    53      53.456  53.248  40.938  1.00  0.00           N  
ATOM    822  H   SER    53      52.508  52.898  40.933  1.00  0.00           H  
ATOM    823  CA  SER    53      54.389  52.892  39.895  1.00  0.00           C  
ATOM    824  HA  SER    53      55.247  52.372  40.321  1.00  0.00           H  
ATOM    825  CB  SER    53      53.719  52.097  38.836  1.00  0.00           C  
ATOM    826  HB2 SER    53      53.283  51.184  39.242  1.00  0.00           H  
ATOM    827  HB3 SER    53      52.979  52.658  38.266  1.00  0.00           H  
ATOM    828  OG  SER    53      54.799  51.674  38.037  1.00  0.00           O  
ATOM    829  HG  SER    53      54.453  51.127  37.328  1.00  0.00           H  
ATOM    830  C   SER    53      55.008  54.155  39.202  1.00  0.00           C  
ATOM    831  O   SER    53      56.236  54.334  39.167  1.00  0.00           O  
ATOM    832  N   LYS    54      54.151  55.137  38.780  1.00  0.00           N  
ATOM    833  H   LYS    54      53.167  54.938  38.893  1.00  0.00           H  
ATOM    834  CA  LYS    54      54.529  56.446  38.204  1.00  0.00           C  
ATOM    835  HA  LYS    54      55.197  56.313  37.353  1.00  0.00           H  
ATOM    836  CB  LYS    54      53.256  57.321  37.818  1.00  0.00           C  
ATOM    837  HB2 LYS    54      52.548  57.200  38.638  1.00  0.00           H  
ATOM    838  HB3 LYS    54      53.482  58.374  37.646  1.00  0.00           H  
ATOM    839  CG  LYS    54      52.673  56.789  36.482  1.00  0.00           C  
ATOM    840  HG2 LYS    54      53.212  56.933  35.546  1.00  0.00           H  
ATOM    841  HG3 LYS    54      52.522  55.709  36.482  1.00  0.00           H  
ATOM    842  CD  LYS    54      51.299  57.424  36.322  1.00  0.00           C  
ATOM    843  HD2 LYS    54      50.685  57.171  37.186  1.00  0.00           H  
ATOM    844  HD3 LYS    54      51.416  58.507  36.330  1.00  0.00           H  
ATOM    845  CE  LYS    54      50.579  56.979  34.973  1.00  0.00           C  
ATOM    846  HE2 LYS    54      51.246  57.104  34.119  1.00  0.00           H  
ATOM    847  HE3 LYS    54      50.199  55.957  34.994  1.00  0.00           H  
ATOM    848  NZ  LYS    54      49.309  57.776  34.703  1.00  0.00           N  
ATOM    849  HZ1 LYS    54      49.610  58.699  34.426  1.00  0.00           H  
ATOM    850  HZ2 LYS    54      48.737  57.376  33.973  1.00  0.00           H  
ATOM    851  HZ3 LYS    54      48.720  57.899  35.514  1.00  0.00           H  
ATOM    852  C   LYS    54      55.470  57.222  39.157  1.00  0.00           C  
ATOM    853  O   LYS    54      56.381  57.875  38.681  1.00  0.00           O  
ATOM    854  N   LEU    55      55.258  57.186  40.467  1.00  0.00           N  
ATOM    855  H   LEU    55      54.378  56.761  40.723  1.00  0.00           H  
ATOM    856  CA  LEU    55      55.845  57.942  41.496  1.00  0.00           C  
ATOM    857  HA  LEU    55      55.876  59.021  41.341  1.00  0.00           H  
ATOM    858  CB  LEU    55      55.016  57.719  42.777  1.00  0.00           C  
ATOM    859  HB2 LEU    55      54.016  58.037  42.481  1.00  0.00           H  
ATOM    860  HB3 LEU    55      54.951  56.661  43.032  1.00  0.00           H  
ATOM    861  CG  LEU    55      55.560  58.448  43.986  1.00  0.00           C  
ATOM    862  HG  LEU    55      56.316  59.226  43.886  1.00  0.00           H  
ATOM    863  CD1 LEU    55      54.273  59.007  44.634  1.00  0.00           C  
ATOM    864 HD11 LEU    55      53.570  58.247  44.974  1.00  0.00           H  
ATOM    865 HD12 LEU    55      54.572  59.561  45.524  1.00  0.00           H  
ATOM    866 HD13 LEU    55      53.915  59.715  43.886  1.00  0.00           H  
ATOM    867  CD2 LEU    55      56.095  57.435  45.008  1.00  0.00           C  
ATOM    868 HD21 LEU    55      56.335  58.053  45.873  1.00  0.00           H  
ATOM    869 HD22 LEU    55      55.547  56.517  45.223  1.00  0.00           H  
ATOM    870 HD23 LEU    55      57.122  57.146  44.787  1.00  0.00           H  
ATOM    871  C   LEU    55      57.196  57.399  41.816  1.00  0.00           C  
ATOM    872  O   LEU    55      58.122  58.197  41.881  1.00  0.00           O  
ATOM    873  N   TYR    56      57.389  56.093  41.874  1.00  0.00           N  
ATOM    874  H   TYR    56      56.572  55.538  41.664  1.00  0.00           H  
ATOM    875  CA  TYR    56      58.674  55.470  41.902  1.00  0.00           C  
ATOM    876  HA  TYR    56      59.190  55.932  42.744  1.00  0.00           H  
ATOM    877  CB  TYR    56      58.522  53.956  42.121  1.00  0.00           C  
ATOM    878  HB2 TYR    56      57.883  53.475  41.380  1.00  0.00           H  
ATOM    879  HB3 TYR    56      59.549  53.590  42.123  1.00  0.00           H  
ATOM    880  CG  TYR    56      57.928  53.405  43.492  1.00  0.00           C  
ATOM    881  CD1 TYR    56      58.573  53.830  44.723  1.00  0.00           C  
ATOM    882  HD1 TYR    56      59.209  54.704  44.722  1.00  0.00           H  
ATOM    883  CE1 TYR    56      58.176  53.227  45.941  1.00  0.00           C  
ATOM    884  HE1 TYR    56      58.598  53.659  46.836  1.00  0.00           H  
ATOM    885  CZ  TYR    56      57.126  52.324  45.969  1.00  0.00           C  
ATOM    886  OH  TYR    56      56.576  51.891  47.166  1.00  0.00           O  
ATOM    887  HH  TYR    56      55.631  51.732  47.098  1.00  0.00           H  
ATOM    888  CE2 TYR    56      56.670  51.742  44.781  1.00  0.00           C  
ATOM    889  HE2 TYR    56      55.915  50.973  44.852  1.00  0.00           H  
ATOM    890  CD2 TYR    56      56.966  52.349  43.528  1.00  0.00           C  
ATOM    891  HD2 TYR    56      56.514  51.981  42.619  1.00  0.00           H  
ATOM    892  C   TYR    56      59.513  55.739  40.681  1.00  0.00           C  
ATOM    893  O   TYR    56      60.733  55.764  40.733  1.00  0.00           O  
ATOM    894  N   LYS    57      58.958  56.021  39.474  1.00  0.00           N  
ATOM    895  H   LYS    57      57.953  55.942  39.409  1.00  0.00           H  
ATOM    896  CA  LYS    57      59.661  56.555  38.283  1.00  0.00           C  
ATOM    897  HA  LYS    57      60.596  55.995  38.289  1.00  0.00           H  
ATOM    898  CB  LYS    57      58.886  56.176  37.013  1.00  0.00           C  
ATOM    899  HB2 LYS    57      58.366  55.232  37.179  1.00  0.00           H  
ATOM    900  HB3 LYS    57      58.070  56.867  36.802  1.00  0.00           H  
ATOM    901  CG  LYS    57      59.925  56.018  35.730  1.00  0.00           C  
ATOM    902  HG2 LYS    57      59.366  55.826  34.814  1.00  0.00           H  
ATOM    903  HG3 LYS    57      60.360  57.004  35.568  1.00  0.00           H  
ATOM    904  CD  LYS    57      60.954  54.920  35.838  1.00  0.00           C  
ATOM    905  HD2 LYS    57      61.671  55.258  36.585  1.00  0.00           H  
ATOM    906  HD3 LYS    57      60.539  53.974  36.187  1.00  0.00           H  
ATOM    907  CE  LYS    57      61.728  54.787  34.558  1.00  0.00           C  
ATOM    908  HE2 LYS    57      61.757  55.774  34.097  1.00  0.00           H  
ATOM    909  HE3 LYS    57      62.725  54.550  34.929  1.00  0.00           H  
ATOM    910  NZ  LYS    57      61.180  53.656  33.839  1.00  0.00           N  
ATOM    911  HZ1 LYS    57      61.560  53.578  32.906  1.00  0.00           H  
ATOM    912  HZ2 LYS    57      61.403  52.758  34.243  1.00  0.00           H  
ATOM    913  HZ3 LYS    57      60.182  53.653  33.685  1.00  0.00           H  
ATOM    914  C   LYS    57      60.102  58.019  38.361  1.00  0.00           C  
ATOM    915  O   LYS    57      61.245  58.302  37.941  1.00  0.00           O  
ATOM    916  N   ILE    58      59.318  58.938  38.893  1.00  0.00           N  
ATOM    917  H   ILE    58      58.395  58.651  39.186  1.00  0.00           H  
ATOM    918  CA  ILE    58      59.773  60.326  39.399  1.00  0.00           C  
ATOM    919  HA  ILE    58      60.401  60.688  38.585  1.00  0.00           H  
ATOM    920  CB  ILE    58      58.575  61.252  39.599  1.00  0.00           C  
ATOM    921  HB  ILE    58      57.911  60.646  40.217  1.00  0.00           H  
ATOM    922  CG2 ILE    58      59.004  62.460  40.451  1.00  0.00           C  
ATOM    923 HG21 ILE    58      58.174  63.166  40.470  1.00  0.00           H  
ATOM    924 HG22 ILE    58      59.309  62.216  41.468  1.00  0.00           H  
ATOM    925 HG23 ILE    58      59.852  62.913  39.937  1.00  0.00           H  
ATOM    926  CG1 ILE    58      57.941  61.638  38.272  1.00  0.00           C  
ATOM    927 HG12 ILE    58      58.457  62.415  37.707  1.00  0.00           H  
ATOM    928 HG13 ILE    58      57.936  60.733  37.665  1.00  0.00           H  
ATOM    929  CD1 ILE    58      56.484  61.923  38.402  1.00  0.00           C  
ATOM    930 HD11 ILE    58      55.993  61.071  38.871  1.00  0.00           H  
ATOM    931 HD12 ILE    58      56.311  62.807  39.016  1.00  0.00           H  
ATOM    932 HD13 ILE    58      56.078  62.084  37.403  1.00  0.00           H  
ATOM    933  C   ILE    58      60.722  60.243  40.569  1.00  0.00           C  
ATOM    934  O   ILE    58      61.718  61.005  40.599  1.00  0.00           O  
ATOM    935  N   LEU    59      60.508  59.399  41.552  1.00  0.00           N  
ATOM    936  H   LEU    59      59.576  59.029  41.671  1.00  0.00           H  
ATOM    937  CA  LEU    59      61.479  59.213  42.698  1.00  0.00           C  
ATOM    938  HA  LEU    59      61.866  60.218  42.865  1.00  0.00           H  
ATOM    939  CB  LEU    59      60.827  58.557  43.926  1.00  0.00           C  
ATOM    940  HB2 LEU    59      60.487  57.539  43.732  1.00  0.00           H  
ATOM    941  HB3 LEU    59      61.613  58.344  44.650  1.00  0.00           H  
ATOM    942  CG  LEU    59      59.686  59.283  44.679  1.00  0.00           C  
ATOM    943  HG  LEU    59      58.889  59.361  43.939  1.00  0.00           H  
ATOM    944  CD1 LEU    59      59.313  58.471  45.917  1.00  0.00           C  
ATOM    945 HD11 LEU    59      59.289  57.402  45.707  1.00  0.00           H  
ATOM    946 HD12 LEU    59      59.894  58.729  46.802  1.00  0.00           H  
ATOM    947 HD13 LEU    59      58.307  58.824  46.146  1.00  0.00           H  
ATOM    948  CD2 LEU    59      59.925  60.739  44.987  1.00  0.00           C  
ATOM    949 HD21 LEU    59      60.216  61.213  44.049  1.00  0.00           H  
ATOM    950 HD22 LEU    59      59.059  61.295  45.346  1.00  0.00           H  
ATOM    951 HD23 LEU    59      60.700  60.730  45.753  1.00  0.00           H  
ATOM    952  C   LEU    59      62.803  58.458  42.290  1.00  0.00           C  
ATOM    953  O   LEU    59      63.655  58.132  43.123  1.00  0.00           O  
ATOM    954  N   GLN    60      63.101  58.247  41.042  1.00  0.00           N  
ATOM    955  H   GLN    60      62.486  58.678  40.366  1.00  0.00           H  
ATOM    956  CA  GLN    60      64.286  57.532  40.505  1.00  0.00           C  
ATOM    957  HA  GLN    60      64.357  56.627  41.109  1.00  0.00           H  
ATOM    958  CB  GLN    60      64.078  57.209  39.002  1.00  0.00           C  
ATOM    959  HB2 GLN    60      63.193  56.581  38.899  1.00  0.00           H  
ATOM    960  HB3 GLN    60      63.938  58.033  38.302  1.00  0.00           H  
ATOM    961  CG  GLN    60      65.034  56.232  38.397  1.00  0.00           C  
ATOM    962  HG2 GLN    60      66.017  56.691  38.296  1.00  0.00           H  
ATOM    963  HG3 GLN    60      65.133  55.376  39.065  1.00  0.00           H  
ATOM    964  CD  GLN    60      64.622  55.660  37.014  1.00  0.00           C  
ATOM    965  OE1 GLN    60      64.195  56.293  36.010  1.00  0.00           O  
ATOM    966  NE2 GLN    60      64.788  54.346  36.899  1.00  0.00           N  
ATOM    967 HE21 GLN    60      64.522  53.868  36.050  1.00  0.00           H  
ATOM    968 HE22 GLN    60      65.159  53.822  37.678  1.00  0.00           H  
ATOM    969  C   GLN    60      65.583  58.323  40.695  1.00  0.00           C  
ATOM    970  O   GLN    60      65.561  59.553  40.845  1.00  0.00           O  
ATOM    971  N   GLY    61      66.701  57.621  40.871  1.00  0.00           N  
ATOM    972  H   GLY    61      66.678  56.612  40.837  1.00  0.00           H  
ATOM    973  CA  GLY    61      67.893  58.181  41.506  1.00  0.00           C  
ATOM    974  HA2 GLY    61      68.770  57.648  41.139  1.00  0.00           H  
ATOM    975  HA3 GLY    61      67.930  59.211  41.150  1.00  0.00           H  
ATOM    976  C   GLY    61      67.911  58.178  43.108  1.00  0.00           C  
ATOM    977  O   GLY    61      68.963  58.557  43.664  1.00  0.00           O  
ATOM    978  N   GLY    62      66.788  57.781  43.618  1.00  0.00           N  
ATOM    979  H   GLY    62      66.062  57.232  43.181  1.00  0.00           H  
ATOM    980  CA  GLY    62      66.544  58.113  44.997  1.00  0.00           C  
ATOM    981  HA2 GLY    62      66.789  59.168  45.114  1.00  0.00           H  
ATOM    982  HA3 GLY    62      65.475  58.175  45.203  1.00  0.00           H  
ATOM    983  C   GLY    62      67.364  57.303  46.106  1.00  0.00           C  
ATOM    984  O   GLY    62      67.398  56.063  46.059  1.00  0.00           O  
ATOM    985  N   VAL    63      68.117  57.989  46.936  1.00  0.00           N  
ATOM    986  H   VAL    63      68.076  58.989  46.798  1.00  0.00           H  
ATOM    987  CA  VAL    63      68.699  57.318  48.132  1.00  0.00           C  
ATOM    988  HA  VAL    63      69.288  56.512  47.694  1.00  0.00           H  
ATOM    989  CB  VAL    63      69.639  58.348  48.847  1.00  0.00           C  
ATOM    990  HB  VAL    63      69.138  59.301  49.016  1.00  0.00           H  
ATOM    991  CG1 VAL    63      69.950  57.825  50.233  1.00  0.00           C  
ATOM    992 HG11 VAL    63      69.179  58.016  50.980  1.00  0.00           H  
ATOM    993 HG12 VAL    63      70.249  56.783  50.117  1.00  0.00           H  
ATOM    994 HG13 VAL    63      70.816  58.386  50.586  1.00  0.00           H  
ATOM    995  CG2 VAL    63      70.790  58.593  47.884  1.00  0.00           C  
ATOM    996 HG21 VAL    63      71.165  57.667  47.446  1.00  0.00           H  
ATOM    997 HG22 VAL    63      70.443  59.187  47.038  1.00  0.00           H  
ATOM    998 HG23 VAL    63      71.508  59.196  48.439  1.00  0.00           H  
ATOM    999  C   VAL    63      67.469  56.922  49.026  1.00  0.00           C  
ATOM   1000  O   VAL    63      66.509  57.701  49.113  1.00  0.00           O  
ATOM   1001  N   GLY    64      67.498  55.710  49.568  1.00  0.00           N  
ATOM   1002  H   GLY    64      68.260  55.164  49.193  1.00  0.00           H  
ATOM   1003  CA  GLY    64      66.412  55.194  50.374  1.00  0.00           C  
ATOM   1004  HA2 GLY    64      66.745  54.221  50.737  1.00  0.00           H  
ATOM   1005  HA3 GLY    64      66.306  55.964  51.138  1.00  0.00           H  
ATOM   1006  C   GLY    64      65.148  54.924  49.496  1.00  0.00           C  
ATOM   1007  O   GLY    64      64.032  54.984  50.015  1.00  0.00           O  
ATOM   1008  N   ILE    65      65.260  54.596  48.196  1.00  0.00           N  
ATOM   1009  H   ILE    65      66.185  54.553  47.793  1.00  0.00           H  
ATOM   1010  CA  ILE    65      64.157  54.230  47.243  1.00  0.00           C  
ATOM   1011  HA  ILE    65      63.205  53.998  47.718  1.00  0.00           H  
ATOM   1012  CB  ILE    65      63.710  55.429  46.400  1.00  0.00           C  
ATOM   1013  HB  ILE    65      64.716  55.706  46.083  1.00  0.00           H  
ATOM   1014  CG2 ILE    65      62.894  55.125  45.122  1.00  0.00           C  
ATOM   1015 HG21 ILE    65      62.062  54.480  45.406  1.00  0.00           H  
ATOM   1016 HG22 ILE    65      62.443  55.967  44.599  1.00  0.00           H  
ATOM   1017 HG23 ILE    65      63.511  54.632  44.371  1.00  0.00           H  
ATOM   1018  CG1 ILE    65      63.057  56.643  47.137  1.00  0.00           C  
ATOM   1019 HG12 ILE    65      63.601  57.050  47.990  1.00  0.00           H  
ATOM   1020 HG13 ILE    65      63.141  57.472  46.435  1.00  0.00           H  
ATOM   1021  CD1 ILE    65      61.716  56.284  47.632  1.00  0.00           C  
ATOM   1022 HD11 ILE    65      60.984  55.858  46.946  1.00  0.00           H  
ATOM   1023 HD12 ILE    65      61.793  55.608  48.483  1.00  0.00           H  
ATOM   1024 HD13 ILE    65      61.246  57.162  48.075  1.00  0.00           H  
ATOM   1025  C   ILE    65      64.503  53.059  46.390  1.00  0.00           C  
ATOM   1026  O   ILE    65      65.638  53.132  45.798  1.00  0.00           O  
ATOM   1027  N   PRO    66      63.640  51.990  46.200  1.00  0.00           N  
ATOM   1028  CD  PRO    66      62.355  51.839  46.869  1.00  0.00           C  
ATOM   1029  HD2 PRO    66      61.757  52.738  46.718  1.00  0.00           H  
ATOM   1030  HD3 PRO    66      62.389  51.746  47.954  1.00  0.00           H  
ATOM   1031  CG  PRO    66      61.767  50.561  46.295  1.00  0.00           C  
ATOM   1032  HG2 PRO    66      60.996  50.659  45.530  1.00  0.00           H  
ATOM   1033  HG3 PRO    66      61.420  49.946  47.125  1.00  0.00           H  
ATOM   1034  CB  PRO    66      62.992  49.872  45.695  1.00  0.00           C  
ATOM   1035  HB2 PRO    66      62.824  49.132  44.913  1.00  0.00           H  
ATOM   1036  HB3 PRO    66      63.471  49.389  46.547  1.00  0.00           H  
ATOM   1037  CA  PRO    66      63.983  50.916  45.275  1.00  0.00           C  
ATOM   1038  HA  PRO    66      64.976  50.573  45.567  1.00  0.00           H  
ATOM   1039  C   PRO    66      63.905  51.287  43.741  1.00  0.00           C  
ATOM   1040  O   PRO    66      63.182  52.194  43.296  1.00  0.00           O  
ATOM   1041  N   HIE    67      64.657  50.520  42.885  1.00  0.00           N  
ATOM   1042  H   HIE    67      65.135  49.724  43.283  1.00  0.00           H  
ATOM   1043  CA  HIE    67      64.535  50.415  41.426  1.00  0.00           C  
ATOM   1044  HA  HIE    67      64.276  51.397  41.031  1.00  0.00           H  
ATOM   1045  CB  HIE    67      65.943  50.154  40.813  1.00  0.00           C  
ATOM   1046  HB2 HIE    67      66.517  51.054  41.035  1.00  0.00           H  
ATOM   1047  HB3 HIE    67      66.324  49.346  41.437  1.00  0.00           H  
ATOM   1048  CG  HIE    67      65.888  49.749  39.398  1.00  0.00           C  
ATOM   1049  ND1 HIE    67      65.286  50.555  38.442  1.00  0.00           N  
ATOM   1050  CE1 HIE    67      65.514  49.807  37.320  1.00  0.00           C  
ATOM   1051  HE1 HIE    67      65.230  50.160  36.339  1.00  0.00           H  
ATOM   1052  NE2 HIE    67      66.273  48.687  37.553  1.00  0.00           N  
ATOM   1053  HE2 HIE    67      66.616  48.050  36.849  1.00  0.00           H  
ATOM   1054  CD2 HIE    67      66.414  48.622  38.892  1.00  0.00           C  
ATOM   1055  HD2 HIE    67      66.925  47.833  39.423  1.00  0.00           H  
ATOM   1056  C   HIE    67      63.499  49.394  40.911  1.00  0.00           C  
ATOM   1057  O   HIE    67      63.272  48.302  41.430  1.00  0.00           O  
ATOM   1058  N   ILE    68      62.847  49.841  39.781  1.00  0.00           N  
ATOM   1059  H   ILE    68      63.322  50.522  39.206  1.00  0.00           H  
ATOM   1060  CA  ILE    68      61.726  49.143  39.264  1.00  0.00           C  
ATOM   1061  HA  ILE    68      61.321  48.524  40.064  1.00  0.00           H  
ATOM   1062  CB  ILE    68      60.667  50.232  38.992  1.00  0.00           C  
ATOM   1063  HB  ILE    68      61.084  51.011  38.354  1.00  0.00           H  
ATOM   1064  CG2 ILE    68      59.397  49.672  38.384  1.00  0.00           C  
ATOM   1065 HG21 ILE    68      58.951  48.923  39.038  1.00  0.00           H  
ATOM   1066 HG22 ILE    68      58.680  50.448  38.117  1.00  0.00           H  
ATOM   1067 HG23 ILE    68      59.596  49.235  37.405  1.00  0.00           H  
ATOM   1068  CG1 ILE    68      60.267  50.948  40.301  1.00  0.00           C  
ATOM   1069 HG12 ILE    68      60.902  51.804  40.528  1.00  0.00           H  
ATOM   1070 HG13 ILE    68      59.284  51.368  40.086  1.00  0.00           H  
ATOM   1071  CD1 ILE    68      59.971  50.234  41.592  1.00  0.00           C  
ATOM   1072 HD11 ILE    68      60.902  50.004  42.110  1.00  0.00           H  
ATOM   1073 HD12 ILE    68      59.517  50.960  42.267  1.00  0.00           H  
ATOM   1074 HD13 ILE    68      59.276  49.449  41.293  1.00  0.00           H  
ATOM   1075  C   ILE    68      62.142  48.339  38.023  1.00  0.00           C  
ATOM   1076  O   ILE    68      62.553  48.897  37.007  1.00  0.00           O  
ATOM   1077  N   ARG    69      62.034  47.023  38.207  1.00  0.00           N  
ATOM   1078  H   ARG    69      61.661  46.798  39.118  1.00  0.00           H  
ATOM   1079  CA  ARG    69      62.620  46.036  37.283  1.00  0.00           C  
ATOM   1080  HA  ARG    69      63.610  46.316  36.922  1.00  0.00           H  
ATOM   1081  CB  ARG    69      62.734  44.604  37.954  1.00  0.00           C  
ATOM   1082  HB2 ARG    69      61.761  44.149  38.139  1.00  0.00           H  
ATOM   1083  HB3 ARG    69      63.312  44.046  37.218  1.00  0.00           H  
ATOM   1084  CG  ARG    69      63.541  44.595  39.284  1.00  0.00           C  
ATOM   1085  HG2 ARG    69      62.844  44.959  40.040  1.00  0.00           H  
ATOM   1086  HG3 ARG    69      63.811  43.571  39.541  1.00  0.00           H  
ATOM   1087  CD  ARG    69      64.770  45.473  39.267  1.00  0.00           C  
ATOM   1088  HD2 ARG    69      65.398  45.214  38.415  1.00  0.00           H  
ATOM   1089  HD3 ARG    69      64.580  46.547  39.278  1.00  0.00           H  
ATOM   1090  NE  ARG    69      65.571  45.215  40.473  1.00  0.00           N  
ATOM   1091  HE  ARG    69      65.468  45.862  41.242  1.00  0.00           H  
ATOM   1092  CZ  ARG    69      66.422  44.231  40.750  1.00  0.00           C  
ATOM   1093  NH1 ARG    69      66.722  43.239  39.950  1.00  0.00           N  
ATOM   1094 HH11 ARG    69      66.212  43.080  39.093  1.00  0.00           H  
ATOM   1095 HH12 ARG    69      67.511  42.675  40.231  1.00  0.00           H  
ATOM   1096  NH2 ARG    69      67.078  44.335  41.833  1.00  0.00           N  
ATOM   1097 HH21 ARG    69      67.015  45.185  42.373  1.00  0.00           H  
ATOM   1098 HH22 ARG    69      67.709  43.625  42.177  1.00  0.00           H  
ATOM   1099  C   ARG    69      61.874  45.849  35.990  1.00  0.00           C  
ATOM   1100  O   ARG    69      62.405  45.725  34.893  1.00  0.00           O  
ATOM   1101  N   TRP    70      60.535  45.833  36.160  1.00  0.00           N  
ATOM   1102  H   TRP    70      60.260  46.065  37.104  1.00  0.00           H  
ATOM   1103  CA  TRP    70      59.476  45.823  35.130  1.00  0.00           C  
ATOM   1104  HA  TRP    70      59.756  46.504  34.326  1.00  0.00           H  
ATOM   1105  CB  TRP    70      59.408  44.383  34.596  1.00  0.00           C  
ATOM   1106  HB2 TRP    70      60.398  43.974  34.392  1.00  0.00           H  
ATOM   1107  HB3 TRP    70      58.986  43.860  35.454  1.00  0.00           H  
ATOM   1108  CG  TRP    70      58.629  44.113  33.368  1.00  0.00           C  
ATOM   1109  CD1 TRP    70      59.097  44.368  32.145  1.00  0.00           C  
ATOM   1110  HD1 TRP    70      60.083  44.771  31.963  1.00  0.00           H  
ATOM   1111  NE1 TRP    70      58.167  43.951  31.198  1.00  0.00           N  
ATOM   1112  HE1 TRP    70      58.325  44.047  30.205  1.00  0.00           H  
ATOM   1113  CE2 TRP    70      57.007  43.496  31.766  1.00  0.00           C  
ATOM   1114  CZ2 TRP    70      55.763  43.055  31.296  1.00  0.00           C  
ATOM   1115  HZ2 TRP    70      55.601  42.723  30.281  1.00  0.00           H  
ATOM   1116  CH2 TRP    70      54.774  42.776  32.248  1.00  0.00           C  
ATOM   1117  HH2 TRP    70      53.855  42.381  31.839  1.00  0.00           H  
ATOM   1118  CZ3 TRP    70      55.091  42.952  33.621  1.00  0.00           C  
ATOM   1119  HZ3 TRP    70      54.288  42.514  34.196  1.00  0.00           H  
ATOM   1120  CE3 TRP    70      56.264  43.509  34.119  1.00  0.00           C  
ATOM   1121  HE3 TRP    70      56.480  43.606  35.173  1.00  0.00           H  
ATOM   1122  CD2 TRP    70      57.231  43.734  33.165  1.00  0.00           C  
ATOM   1123  C   TRP    70      58.200  46.308  35.785  1.00  0.00           C  
ATOM   1124  O   TRP    70      58.127  46.375  37.040  1.00  0.00           O  
ATOM   1125  N   TYR    71      57.167  46.607  35.034  1.00  0.00           N  
ATOM   1126  H   TYR    71      57.229  46.210  34.108  1.00  0.00           H  
ATOM   1127  CA  TYR    71      55.778  46.857  35.385  1.00  0.00           C  
ATOM   1128  HA  TYR    71      55.432  46.150  36.140  1.00  0.00           H  
ATOM   1129  CB  TYR    71      55.584  48.317  35.935  1.00  0.00           C  
ATOM   1130  HB2 TYR    71      56.102  48.484  36.880  1.00  0.00           H  
ATOM   1131  HB3 TYR    71      56.080  48.907  35.164  1.00  0.00           H  
ATOM   1132  CG  TYR    71      54.182  48.780  36.197  1.00  0.00           C  
ATOM   1133  CD1 TYR    71      53.507  48.407  37.407  1.00  0.00           C  
ATOM   1134  HD1 TYR    71      54.092  47.996  38.217  1.00  0.00           H  
ATOM   1135  CE1 TYR    71      52.140  48.785  37.619  1.00  0.00           C  
ATOM   1136  HE1 TYR    71      51.663  48.538  38.556  1.00  0.00           H  
ATOM   1137  CZ  TYR    71      51.416  49.396  36.520  1.00  0.00           C  
ATOM   1138  OH  TYR    71      50.100  49.691  36.674  1.00  0.00           O  
ATOM   1139  HH  TYR    71      49.653  49.854  35.840  1.00  0.00           H  
ATOM   1140  CE2 TYR    71      52.091  49.736  35.351  1.00  0.00           C  
ATOM   1141  HE2 TYR    71      51.585  50.288  34.572  1.00  0.00           H  
ATOM   1142  CD2 TYR    71      53.428  49.425  35.189  1.00  0.00           C  
ATOM   1143  HD2 TYR    71      53.928  49.790  34.304  1.00  0.00           H  
ATOM   1144  C   TYR    71      54.852  46.573  34.207  1.00  0.00           C  
ATOM   1145  O   TYR    71      55.218  46.595  33.052  1.00  0.00           O  
ATOM   1146  N   GLY    72      53.594  46.260  34.532  1.00  0.00           N  
ATOM   1147  H   GLY    72      53.336  46.344  35.505  1.00  0.00           H  
ATOM   1148  CA  GLY    72      52.578  45.897  33.586  1.00  0.00           C  
ATOM   1149  HA2 GLY    72      52.193  46.838  33.194  1.00  0.00           H  
ATOM   1150  HA3 GLY    72      52.967  45.291  32.768  1.00  0.00           H  
ATOM   1151  C   GLY    72      51.437  45.201  34.341  1.00  0.00           C  
ATOM   1152  O   GLY    72      50.945  45.649  35.415  1.00  0.00           O  
ATOM   1153  N   GLN    73      51.012  44.037  33.813  1.00  0.00           N  
ATOM   1154  H   GLN    73      51.495  43.826  32.952  1.00  0.00           H  
ATOM   1155  CA  GLN    73      49.844  43.298  34.193  1.00  0.00           C  
ATOM   1156  HA  GLN    73      49.645  43.485  35.248  1.00  0.00           H  
ATOM   1157  CB  GLN    73      48.687  43.656  33.320  1.00  0.00           C  
ATOM   1158  HB2 GLN    73      48.719  44.712  33.053  1.00  0.00           H  
ATOM   1159  HB3 GLN    73      48.832  43.045  32.429  1.00  0.00           H  
ATOM   1160  CG  GLN    73      47.308  43.324  33.809  1.00  0.00           C  
ATOM   1161  HG2 GLN    73      47.287  42.327  34.248  1.00  0.00           H  
ATOM   1162  HG3 GLN    73      46.893  44.099  34.454  1.00  0.00           H  
ATOM   1163  CD  GLN    73      46.381  43.111  32.546  1.00  0.00           C  
ATOM   1164  OE1 GLN    73      46.166  43.995  31.681  1.00  0.00           O  
ATOM   1165  NE2 GLN    73      45.859  41.906  32.400  1.00  0.00           N  
ATOM   1166 HE21 GLN    73      45.222  41.880  31.617  1.00  0.00           H  
ATOM   1167 HE22 GLN    73      46.078  41.233  33.122  1.00  0.00           H  
ATOM   1168  C   GLN    73      50.034  41.756  34.140  1.00  0.00           C  
ATOM   1169  O   GLN    73      50.883  41.209  33.385  1.00  0.00           O  
ATOM   1170  N   GLU    74      49.385  40.983  35.019  1.00  0.00           N  
ATOM   1171  H   GLU    74      48.994  41.444  35.829  1.00  0.00           H  
ATOM   1172  CA  GLU    74      49.115  39.597  34.721  1.00  0.00           C  
ATOM   1173  HA  GLU    74      49.515  39.365  33.734  1.00  0.00           H  
ATOM   1174  CB  GLU    74      49.825  38.760  35.787  1.00  0.00           C  
ATOM   1175  HB2 GLU    74      50.873  39.051  35.860  1.00  0.00           H  
ATOM   1176  HB3 GLU    74      49.378  38.878  36.774  1.00  0.00           H  
ATOM   1177  CG  GLU    74      49.744  37.271  35.477  1.00  0.00           C  
ATOM   1178  HG2 GLU    74      50.348  36.779  36.239  1.00  0.00           H  
ATOM   1179  HG3 GLU    74      48.711  36.959  35.626  1.00  0.00           H  
ATOM   1180  CD  GLU    74      50.152  36.915  34.033  1.00  0.00           C  
ATOM   1181  OE1 GLU    74      49.410  36.228  33.326  1.00  0.00           O  
ATOM   1182  OE2 GLU    74      51.292  37.281  33.568  1.00  0.00           O  
ATOM   1183  C   GLU    74      47.620  39.271  34.784  1.00  0.00           C  
ATOM   1184  O   GLU    74      47.005  39.638  35.738  1.00  0.00           O  
ATOM   1185  N   LYS    75      47.010  38.442  33.904  1.00  0.00           N  
ATOM   1186  H   LYS    75      47.574  37.948  33.228  1.00  0.00           H  
ATOM   1187  CA  LYS    75      45.661  37.826  34.108  1.00  0.00           C  
ATOM   1188  HA  LYS    75      45.393  37.509  33.101  1.00  0.00           H  
ATOM   1189  CB  LYS    75      45.660  36.495  34.886  1.00  0.00           C  
ATOM   1190  HB2 LYS    75      46.384  35.842  34.400  1.00  0.00           H  
ATOM   1191  HB3 LYS    75      45.949  36.740  35.908  1.00  0.00           H  
ATOM   1192  CG  LYS    75      44.339  35.648  34.932  1.00  0.00           C  
ATOM   1193  HG2 LYS    75      43.713  36.099  35.702  1.00  0.00           H  
ATOM   1194  HG3 LYS    75      43.842  35.754  33.967  1.00  0.00           H  
ATOM   1195  CD  LYS    75      44.542  34.197  35.257  1.00  0.00           C  
ATOM   1196  HD2 LYS    75      45.243  33.718  34.574  1.00  0.00           H  
ATOM   1197  HD3 LYS    75      45.122  34.174  36.179  1.00  0.00           H  
ATOM   1198  CE  LYS    75      43.317  33.312  35.413  1.00  0.00           C  
ATOM   1199  HE2 LYS    75      43.648  32.369  35.849  1.00  0.00           H  
ATOM   1200  HE3 LYS    75      42.558  33.818  36.010  1.00  0.00           H  
ATOM   1201  NZ  LYS    75      42.697  32.998  34.032  1.00  0.00           N  
ATOM   1202  HZ1 LYS    75      42.057  33.733  33.767  1.00  0.00           H  
ATOM   1203  HZ2 LYS    75      43.385  32.865  33.305  1.00  0.00           H  
ATOM   1204  HZ3 LYS    75      42.155  32.146  34.071  1.00  0.00           H  
ATOM   1205  C   LYS    75      44.583  38.909  34.494  1.00  0.00           C  
ATOM   1206  O   LYS    75      44.006  39.511  33.618  1.00  0.00           O  
ATOM   1207  N   ASP    76      44.408  39.051  35.822  1.00  0.00           N  
ATOM   1208  H   ASP    76      45.158  38.651  36.368  1.00  0.00           H  
ATOM   1209  CA  ASP    76      43.413  39.737  36.550  1.00  0.00           C  
ATOM   1210  HA  ASP    76      42.746  40.305  35.900  1.00  0.00           H  
ATOM   1211  CB  ASP    76      42.557  38.769  37.338  1.00  0.00           C  
ATOM   1212  HB2 ASP    76      43.198  38.036  37.828  1.00  0.00           H  
ATOM   1213  HB3 ASP    76      41.885  39.224  38.066  1.00  0.00           H  
ATOM   1214  CG  ASP    76      41.485  38.037  36.417  1.00  0.00           C  
ATOM   1215  OD1 ASP    76      41.370  38.218  35.183  1.00  0.00           O  
ATOM   1216  OD2 ASP    76      40.733  37.159  36.958  1.00  0.00           O  
ATOM   1217  C   ASP    76      43.989  40.812  37.438  1.00  0.00           C  
ATOM   1218  O   ASP    76      43.196  41.481  38.194  1.00  0.00           O  
ATOM   1219  N   TYR    77      45.299  41.102  37.441  1.00  0.00           N  
ATOM   1220  H   TYR    77      45.917  40.430  37.009  1.00  0.00           H  
ATOM   1221  CA  TYR    77      46.027  42.103  38.242  1.00  0.00           C  
ATOM   1222  HA  TYR    77      45.246  42.743  38.651  1.00  0.00           H  
ATOM   1223  CB  TYR    77      46.818  41.371  39.258  1.00  0.00           C  
ATOM   1224  HB2 TYR    77      47.632  40.895  38.711  1.00  0.00           H  
ATOM   1225  HB3 TYR    77      47.334  42.106  39.875  1.00  0.00           H  
ATOM   1226  CG  TYR    77      46.126  40.417  40.240  1.00  0.00           C  
ATOM   1227  CD1 TYR    77      45.912  40.734  41.622  1.00  0.00           C  
ATOM   1228  HD1 TYR    77      46.020  41.766  41.921  1.00  0.00           H  
ATOM   1229  CE1 TYR    77      45.312  39.825  42.455  1.00  0.00           C  
ATOM   1230  HE1 TYR    77      45.068  40.159  43.453  1.00  0.00           H  
ATOM   1231  CZ  TYR    77      45.015  38.524  42.016  1.00  0.00           C  
ATOM   1232  OH  TYR    77      44.494  37.578  42.909  1.00  0.00           O  
ATOM   1233  HH  TYR    77      44.184  36.720  42.609  1.00  0.00           H  
ATOM   1234  CE2 TYR    77      45.241  38.095  40.726  1.00  0.00           C  
ATOM   1235  HE2 TYR    77      45.142  37.080  40.370  1.00  0.00           H  
ATOM   1236  CD2 TYR    77      45.864  39.059  39.854  1.00  0.00           C  
ATOM   1237  HD2 TYR    77      46.067  38.741  38.842  1.00  0.00           H  
ATOM   1238  C   TYR    77      46.979  43.119  37.483  1.00  0.00           C  
ATOM   1239  O   TYR    77      47.821  42.682  36.627  1.00  0.00           O  
ATOM   1240  N   ASN    78      47.004  44.362  37.890  1.00  0.00           N  
ATOM   1241  H   ASN    78      46.396  44.581  38.667  1.00  0.00           H  
ATOM   1242  CA  ASN    78      48.170  45.246  37.705  1.00  0.00           C  
ATOM   1243  HA  ASN    78      48.523  45.113  36.682  1.00  0.00           H  
ATOM   1244  CB  ASN    78      47.765  46.691  38.159  1.00  0.00           C  
ATOM   1245  HB2 ASN    78      47.380  46.609  39.175  1.00  0.00           H  
ATOM   1246  HB3 ASN    78      48.655  47.320  38.186  1.00  0.00           H  
ATOM   1247  CG  ASN    78      46.658  47.385  37.367  1.00  0.00           C  
ATOM   1248  OD1 ASN    78      46.150  46.932  36.388  1.00  0.00           O  
ATOM   1249  ND2 ASN    78      46.292  48.606  37.673  1.00  0.00           N  
ATOM   1250 HD21 ASN    78      45.622  49.110  37.109  1.00  0.00           H  
ATOM   1251 HD22 ASN    78      46.479  49.070  38.550  1.00  0.00           H  
ATOM   1252  C   ASN    78      49.353  44.641  38.513  1.00  0.00           C  
ATOM   1253  O   ASN    78      49.181  44.262  39.674  1.00  0.00           O  
ATOM   1254  N   VAL    79      50.612  44.756  38.036  1.00  0.00           N  
ATOM   1255  H   VAL    79      50.800  45.130  37.116  1.00  0.00           H  
ATOM   1256  CA  VAL    79      51.808  44.208  38.717  1.00  0.00           C  
ATOM   1257  HA  VAL    79      51.523  44.117  39.765  1.00  0.00           H  
ATOM   1258  CB  VAL    79      52.026  42.772  38.277  1.00  0.00           C  
ATOM   1259  HB  VAL    79      51.059  42.276  38.193  1.00  0.00           H  
ATOM   1260  CG1 VAL    79      52.807  42.780  36.893  1.00  0.00           C  
ATOM   1261 HG11 VAL    79      52.461  43.580  36.239  1.00  0.00           H  
ATOM   1262 HG12 VAL    79      53.831  42.983  37.208  1.00  0.00           H  
ATOM   1263 HG13 VAL    79      52.830  41.787  36.444  1.00  0.00           H  
ATOM   1264  CG2 VAL    79      52.783  41.956  39.354  1.00  0.00           C  
ATOM   1265 HG21 VAL    79      53.780  42.369  39.507  1.00  0.00           H  
ATOM   1266 HG22 VAL    79      52.196  42.015  40.271  1.00  0.00           H  
ATOM   1267 HG23 VAL    79      52.950  40.929  39.027  1.00  0.00           H  
ATOM   1268  C   VAL    79      53.042  45.121  38.607  1.00  0.00           C  
ATOM   1269  O   VAL    79      53.486  45.529  37.517  1.00  0.00           O  
ATOM   1270  N   LEU    80      53.792  45.216  39.735  1.00  0.00           N  
ATOM   1271  H   LEU    80      53.384  44.634  40.452  1.00  0.00           H  
ATOM   1272  CA  LEU    80      55.011  46.024  39.979  1.00  0.00           C  
ATOM   1273  HA  LEU    80      55.356  46.458  39.040  1.00  0.00           H  
ATOM   1274  CB  LEU    80      54.629  47.179  40.935  1.00  0.00           C  
ATOM   1275  HB2 LEU    80      53.854  47.761  40.436  1.00  0.00           H  
ATOM   1276  HB3 LEU    80      54.184  46.820  41.863  1.00  0.00           H  
ATOM   1277  CG  LEU    80      55.749  48.172  41.212  1.00  0.00           C  
ATOM   1278  HG  LEU    80      56.646  47.666  41.568  1.00  0.00           H  
ATOM   1279  CD1 LEU    80      56.256  48.955  39.946  1.00  0.00           C  
ATOM   1280 HD11 LEU    80      55.409  49.535  39.579  1.00  0.00           H  
ATOM   1281 HD12 LEU    80      56.994  49.624  40.389  1.00  0.00           H  
ATOM   1282 HD13 LEU    80      56.763  48.493  39.100  1.00  0.00           H  
ATOM   1283  CD2 LEU    80      55.260  49.202  42.178  1.00  0.00           C  
ATOM   1284 HD21 LEU    80      55.974  50.000  42.381  1.00  0.00           H  
ATOM   1285 HD22 LEU    80      54.275  49.573  41.896  1.00  0.00           H  
ATOM   1286 HD23 LEU    80      55.102  48.711  43.138  1.00  0.00           H  
ATOM   1287  C   LEU    80      56.080  44.999  40.412  1.00  0.00           C  
ATOM   1288  O   LEU    80      55.861  44.134  41.228  1.00  0.00           O  
ATOM   1289  N   VAL    81      57.320  45.143  39.800  1.00  0.00           N  
ATOM   1290  H   VAL    81      57.393  45.804  39.040  1.00  0.00           H  
ATOM   1291  CA  VAL    81      58.555  44.366  40.095  1.00  0.00           C  
ATOM   1292  HA  VAL    81      58.280  43.740  40.944  1.00  0.00           H  
ATOM   1293  CB  VAL    81      59.002  43.519  38.863  1.00  0.00           C  
ATOM   1294  HB  VAL    81      59.616  44.117  38.190  1.00  0.00           H  
ATOM   1295  CG1 VAL    81      59.854  42.426  39.379  1.00  0.00           C  
ATOM   1296 HG11 VAL    81      60.436  41.893  38.627  1.00  0.00           H  
ATOM   1297 HG12 VAL    81      60.679  42.784  39.995  1.00  0.00           H  
ATOM   1298 HG13 VAL    81      59.223  41.791  40.002  1.00  0.00           H  
ATOM   1299  CG2 VAL    81      57.824  42.914  38.095  1.00  0.00           C  
ATOM   1300 HG21 VAL    81      57.141  43.685  37.737  1.00  0.00           H  
ATOM   1301 HG22 VAL    81      58.182  42.204  37.350  1.00  0.00           H  
ATOM   1302 HG23 VAL    81      57.215  42.352  38.804  1.00  0.00           H  
ATOM   1303  C   VAL    81      59.644  45.363  40.562  1.00  0.00           C  
ATOM   1304  O   VAL    81      59.941  46.363  39.893  1.00  0.00           O  
ATOM   1305  N   MET    82      60.377  45.016  41.614  1.00  0.00           N  
ATOM   1306  H   MET    82      60.263  44.136  42.097  1.00  0.00           H  
ATOM   1307  CA  MET    82      61.299  45.900  42.209  1.00  0.00           C  
ATOM   1308  HA  MET    82      61.854  46.346  41.384  1.00  0.00           H  
ATOM   1309  CB  MET    82      60.570  46.981  43.075  1.00  0.00           C  
ATOM   1310  HB2 MET    82      61.228  47.831  43.257  1.00  0.00           H  
ATOM   1311  HB3 MET    82      59.725  47.237  42.436  1.00  0.00           H  
ATOM   1312  CG  MET    82      60.007  46.345  44.411  1.00  0.00           C  
ATOM   1313  HG2 MET    82      59.123  45.741  44.207  1.00  0.00           H  
ATOM   1314  HG3 MET    82      60.694  45.666  44.917  1.00  0.00           H  
ATOM   1315  SD  MET    82      59.357  47.482  45.600  1.00  0.00           S  
ATOM   1316  CE  MET    82      57.811  47.924  44.941  1.00  0.00           C  
ATOM   1317  HE1 MET    82      57.885  48.438  43.982  1.00  0.00           H  
ATOM   1318  HE2 MET    82      57.266  47.032  44.633  1.00  0.00           H  
ATOM   1319  HE3 MET    82      57.193  48.478  45.647  1.00  0.00           H  
ATOM   1320  C   MET    82      62.470  45.211  42.930  1.00  0.00           C  
ATOM   1321  O   MET    82      62.448  44.013  43.197  1.00  0.00           O  
ATOM   1322  N   ASP    83      63.438  46.001  43.410  1.00  0.00           N  
ATOM   1323  H   ASP    83      63.352  46.972  43.149  1.00  0.00           H  
ATOM   1324  CA  ASP    83      64.473  45.547  44.400  1.00  0.00           C  
ATOM   1325  HA  ASP    83      65.221  44.954  43.874  1.00  0.00           H  
ATOM   1326  CB  ASP    83      65.286  46.775  44.929  1.00  0.00           C  
ATOM   1327  HB2 ASP    83      64.621  47.440  45.480  1.00  0.00           H  
ATOM   1328  HB3 ASP    83      66.135  46.382  45.488  1.00  0.00           H  
ATOM   1329  CG  ASP    83      65.944  47.487  43.772  1.00  0.00           C  
ATOM   1330  OD1 ASP    83      66.203  46.790  42.778  1.00  0.00           O  
ATOM   1331  OD2 ASP    83      66.469  48.639  43.916  1.00  0.00           O  
ATOM   1332  C   ASP    83      63.948  44.878  45.642  1.00  0.00           C  
ATOM   1333  O   ASP    83      62.834  45.210  46.168  1.00  0.00           O  
ATOM   1334  N   LEU    84      64.669  43.883  46.188  1.00  0.00           N  
ATOM   1335  H   LEU    84      65.573  43.678  45.786  1.00  0.00           H  
ATOM   1336  CA  LEU    84      64.345  43.266  47.464  1.00  0.00           C  
ATOM   1337  HA  LEU    84      63.338  42.848  47.457  1.00  0.00           H  
ATOM   1338  CB  LEU    84      65.230  42.103  47.785  1.00  0.00           C  
ATOM   1339  HB2 LEU    84      66.227  42.444  47.504  1.00  0.00           H  
ATOM   1340  HB3 LEU    84      65.142  41.791  48.826  1.00  0.00           H  
ATOM   1341  CG  LEU    84      65.022  40.886  46.864  1.00  0.00           C  
ATOM   1342  HG  LEU    84      65.036  41.121  45.800  1.00  0.00           H  
ATOM   1343  CD1 LEU    84      66.180  39.897  47.201  1.00  0.00           C  
ATOM   1344 HD11 LEU    84      66.117  39.377  48.156  1.00  0.00           H  
ATOM   1345 HD12 LEU    84      66.323  39.143  46.427  1.00  0.00           H  
ATOM   1346 HD13 LEU    84      67.130  40.423  47.098  1.00  0.00           H  
ATOM   1347  CD2 LEU    84      63.752  40.093  47.097  1.00  0.00           C  
ATOM   1348 HD21 LEU    84      63.768  39.164  46.528  1.00  0.00           H  
ATOM   1349 HD22 LEU    84      63.519  40.024  48.160  1.00  0.00           H  
ATOM   1350 HD23 LEU    84      62.904  40.640  46.685  1.00  0.00           H  
ATOM   1351  C   LEU    84      64.519  44.283  48.679  1.00  0.00           C  
ATOM   1352  O   LEU    84      65.339  45.213  48.592  1.00  0.00           O  
ATOM   1353  N   LEU    85      63.891  44.089  49.814  1.00  0.00           N  
ATOM   1354  H   LEU    85      63.181  43.380  49.928  1.00  0.00           H  
ATOM   1355  CA  LEU    85      64.142  44.963  51.030  1.00  0.00           C  
ATOM   1356  HA  LEU    85      65.157  45.319  50.854  1.00  0.00           H  
ATOM   1357  CB  LEU    85      63.198  46.172  51.022  1.00  0.00           C  
ATOM   1358  HB2 LEU    85      62.203  45.857  50.709  1.00  0.00           H  
ATOM   1359  HB3 LEU    85      63.112  46.570  52.033  1.00  0.00           H  
ATOM   1360  CG  LEU    85      63.613  47.402  50.133  1.00  0.00           C  
ATOM   1361  HG  LEU    85      63.590  47.232  49.057  1.00  0.00           H  
ATOM   1362  CD1 LEU    85      62.753  48.631  50.367  1.00  0.00           C  
ATOM   1363 HD11 LEU    85      62.786  48.991  51.396  1.00  0.00           H  
ATOM   1364 HD12 LEU    85      63.094  49.351  49.624  1.00  0.00           H  
ATOM   1365 HD13 LEU    85      61.714  48.427  50.111  1.00  0.00           H  
ATOM   1366  CD2 LEU    85      65.048  47.831  50.335  1.00  0.00           C  
ATOM   1367 HD21 LEU    85      65.698  47.119  49.826  1.00  0.00           H  
ATOM   1368 HD22 LEU    85      65.236  48.834  49.953  1.00  0.00           H  
ATOM   1369 HD23 LEU    85      65.258  47.807  51.405  1.00  0.00           H  
ATOM   1370  C   LEU    85      64.066  44.214  52.294  1.00  0.00           C  
ATOM   1371  O   LEU    85      63.661  43.025  52.342  1.00  0.00           O  
ATOM   1372  N   GLY    86      64.583  44.746  53.391  1.00  0.00           N  
ATOM   1373  H   GLY    86      64.714  45.747  53.410  1.00  0.00           H  
ATOM   1374  CA  GLY    86      64.688  44.048  54.636  1.00  0.00           C  
ATOM   1375  HA2 GLY    86      65.065  43.031  54.533  1.00  0.00           H  
ATOM   1376  HA3 GLY    86      65.372  44.647  55.237  1.00  0.00           H  
ATOM   1377  C   GLY    86      63.485  43.997  55.496  1.00  0.00           C  
ATOM   1378  O   GLY    86      62.419  44.372  54.957  1.00  0.00           O  
ATOM   1379  N   PRO    87      63.599  43.735  56.787  1.00  0.00           N  
ATOM   1380  CD  PRO    87      64.811  43.294  57.494  1.00  0.00           C  
ATOM   1381  HD2 PRO    87      65.557  44.084  57.400  1.00  0.00           H  
ATOM   1382  HD3 PRO    87      65.225  42.374  57.081  1.00  0.00           H  
ATOM   1383  CG  PRO    87      64.454  43.251  59.019  1.00  0.00           C  
ATOM   1384  HG2 PRO    87      64.782  44.152  59.537  1.00  0.00           H  
ATOM   1385  HG3 PRO    87      64.836  42.419  59.610  1.00  0.00           H  
ATOM   1386  CB  PRO    87      62.883  43.213  59.003  1.00  0.00           C  
ATOM   1387  HB2 PRO    87      62.598  43.788  59.885  1.00  0.00           H  
ATOM   1388  HB3 PRO    87      62.617  42.156  59.031  1.00  0.00           H  
ATOM   1389  CA  PRO    87      62.438  43.899  57.723  1.00  0.00           C  
ATOM   1390  HA  PRO    87      61.626  43.272  57.357  1.00  0.00           H  
ATOM   1391  C   PRO    87      61.983  45.383  57.897  1.00  0.00           C  
ATOM   1392  O   PRO    87      62.754  46.382  57.616  1.00  0.00           O  
ATOM   1393  N   SER    88      60.743  45.620  58.354  1.00  0.00           N  
ATOM   1394  H   SER    88      60.245  44.809  58.693  1.00  0.00           H  
ATOM   1395  CA  SER    88      60.309  46.969  58.644  1.00  0.00           C  
ATOM   1396  HA  SER    88      60.638  47.671  57.877  1.00  0.00           H  
ATOM   1397  CB  SER    88      58.740  47.008  58.457  1.00  0.00           C  
ATOM   1398  HB2 SER    88      58.505  48.065  58.334  1.00  0.00           H  
ATOM   1399  HB3 SER    88      58.491  46.418  57.575  1.00  0.00           H  
ATOM   1400  OG  SER    88      58.170  46.477  59.636  1.00  0.00           O  
ATOM   1401  HG  SER    88      58.477  45.569  59.683  1.00  0.00           H  
ATOM   1402  C   SER    88      60.708  47.541  60.059  1.00  0.00           C  
ATOM   1403  O   SER    88      61.096  46.724  60.887  1.00  0.00           O  
ATOM   1404  N   LEU    89      60.647  48.847  60.240  1.00  0.00           N  
ATOM   1405  H   LEU    89      60.494  49.430  59.430  1.00  0.00           H  
ATOM   1406  CA  LEU    89      61.070  49.483  61.511  1.00  0.00           C  
ATOM   1407  HA  LEU    89      62.083  49.164  61.757  1.00  0.00           H  
ATOM   1408  CB  LEU    89      61.055  50.949  61.404  1.00  0.00           C  
ATOM   1409  HB2 LEU    89      60.150  51.252  60.877  1.00  0.00           H  
ATOM   1410  HB3 LEU    89      60.940  51.361  62.406  1.00  0.00           H  
ATOM   1411  CG  LEU    89      62.345  51.696  60.794  1.00  0.00           C  
ATOM   1412  HG  LEU    89      62.453  51.638  59.711  1.00  0.00           H  
ATOM   1413  CD1 LEU    89      62.297  53.172  61.050  1.00  0.00           C  
ATOM   1414 HD11 LEU    89      61.347  53.475  60.612  1.00  0.00           H  
ATOM   1415 HD12 LEU    89      62.245  53.325  62.128  1.00  0.00           H  
ATOM   1416 HD13 LEU    89      63.115  53.703  60.563  1.00  0.00           H  
ATOM   1417  CD2 LEU    89      63.610  51.211  61.394  1.00  0.00           C  
ATOM   1418 HD21 LEU    89      63.831  50.165  61.184  1.00  0.00           H  
ATOM   1419 HD22 LEU    89      64.462  51.747  60.975  1.00  0.00           H  
ATOM   1420 HD23 LEU    89      63.496  51.209  62.478  1.00  0.00           H  
ATOM   1421  C   LEU    89      60.227  49.029  62.669  1.00  0.00           C  
ATOM   1422  O   LEU    89      60.803  48.898  63.755  1.00  0.00           O  
ATOM   1423  N   GLU    90      58.905  48.845  62.443  1.00  0.00           N  
ATOM   1424  H   GLU    90      58.488  49.139  61.571  1.00  0.00           H  
ATOM   1425  CA  GLU    90      58.005  48.139  63.378  1.00  0.00           C  
ATOM   1426  HA  GLU    90      57.879  48.607  64.354  1.00  0.00           H  
ATOM   1427  CB  GLU    90      56.645  47.946  62.735  1.00  0.00           C  
ATOM   1428  HB2 GLU    90      56.138  48.865  62.442  1.00  0.00           H  
ATOM   1429  HB3 GLU    90      56.847  47.374  61.829  1.00  0.00           H  
ATOM   1430  CG  GLU    90      55.589  47.205  63.509  1.00  0.00           C  
ATOM   1431  HG2 GLU    90      54.876  46.845  62.767  1.00  0.00           H  
ATOM   1432  HG3 GLU    90      56.005  46.276  63.901  1.00  0.00           H  
ATOM   1433  CD  GLU    90      54.857  48.031  64.618  1.00  0.00           C  
ATOM   1434  OE1 GLU    90      55.186  49.266  64.728  1.00  0.00           O  
ATOM   1435  OE2 GLU    90      53.912  47.512  65.249  1.00  0.00           O  
ATOM   1436  C   GLU    90      58.542  46.764  63.742  1.00  0.00           C  
ATOM   1437  O   GLU    90      58.540  46.514  64.961  1.00  0.00           O  
ATOM   1438  N   ASP    91      59.042  45.890  62.849  1.00  0.00           N  
ATOM   1439  H   ASP    91      59.127  46.161  61.880  1.00  0.00           H  
ATOM   1440  CA  ASP    91      59.524  44.573  63.155  1.00  0.00           C  
ATOM   1441  HA  ASP    91      58.805  43.991  63.731  1.00  0.00           H  
ATOM   1442  CB  ASP    91      59.781  43.681  61.880  1.00  0.00           C  
ATOM   1443  HB2 ASP    91      60.688  43.938  61.333  1.00  0.00           H  
ATOM   1444  HB3 ASP    91      59.875  42.640  62.187  1.00  0.00           H  
ATOM   1445  CG  ASP    91      58.644  43.593  60.827  1.00  0.00           C  
ATOM   1446  OD1 ASP    91      58.992  43.915  59.673  1.00  0.00           O  
ATOM   1447  OD2 ASP    91      57.519  43.240  61.155  1.00  0.00           O  
ATOM   1448  C   ASP    91      60.764  44.505  64.010  1.00  0.00           C  
ATOM   1449  O   ASP    91      60.869  43.571  64.827  1.00  0.00           O  
ATOM   1450  N   LEU    92      61.658  45.437  63.725  1.00  0.00           N  
ATOM   1451  H   LEU    92      61.455  46.083  62.976  1.00  0.00           H  
ATOM   1452  CA  LEU    92      62.886  45.687  64.490  1.00  0.00           C  
ATOM   1453  HA  LEU    92      63.429  44.765  64.696  1.00  0.00           H  
ATOM   1454  CB  LEU    92      63.860  46.634  63.806  1.00  0.00           C  
ATOM   1455  HB2 LEU    92      63.370  47.566  63.527  1.00  0.00           H  
ATOM   1456  HB3 LEU    92      64.626  47.022  64.477  1.00  0.00           H  
ATOM   1457  CG  LEU    92      64.373  45.930  62.543  1.00  0.00           C  
ATOM   1458  HG  LEU    92      63.649  45.252  62.090  1.00  0.00           H  
ATOM   1459  CD1 LEU    92      64.737  46.945  61.525  1.00  0.00           C  
ATOM   1460 HD11 LEU    92      65.590  47.556  61.819  1.00  0.00           H  
ATOM   1461 HD12 LEU    92      65.119  46.471  60.621  1.00  0.00           H  
ATOM   1462 HD13 LEU    92      63.959  47.626  61.180  1.00  0.00           H  
ATOM   1463  CD2 LEU    92      65.594  45.078  62.899  1.00  0.00           C  
ATOM   1464 HD21 LEU    92      65.832  44.435  62.051  1.00  0.00           H  
ATOM   1465 HD22 LEU    92      66.470  45.726  62.869  1.00  0.00           H  
ATOM   1466 HD23 LEU    92      65.430  44.640  63.883  1.00  0.00           H  
ATOM   1467  C   LEU    92      62.559  46.245  65.871  1.00  0.00           C  
ATOM   1468  O   LEU    92      63.100  45.840  66.889  1.00  0.00           O  
ATOM   1469  N   PHE    93      61.626  47.165  65.918  1.00  0.00           N  
ATOM   1470  H   PHE    93      61.370  47.625  65.056  1.00  0.00           H  
ATOM   1471  CA  PHE    93      61.112  47.708  67.186  1.00  0.00           C  
ATOM   1472  HA  PHE    93      61.906  48.182  67.762  1.00  0.00           H  
ATOM   1473  CB  PHE    93      60.044  48.864  66.845  1.00  0.00           C  
ATOM   1474  HB2 PHE    93      60.556  49.625  66.257  1.00  0.00           H  
ATOM   1475  HB3 PHE    93      59.296  48.504  66.139  1.00  0.00           H  
ATOM   1476  CG  PHE    93      59.358  49.478  68.047  1.00  0.00           C  
ATOM   1477  CD1 PHE    93      60.111  50.320  68.889  1.00  0.00           C  
ATOM   1478  HD1 PHE    93      61.115  50.655  68.674  1.00  0.00           H  
ATOM   1479  CE1 PHE    93      59.495  51.131  69.907  1.00  0.00           C  
ATOM   1480  HE1 PHE    93      60.008  51.951  70.386  1.00  0.00           H  
ATOM   1481  CZ  PHE    93      58.098  51.020  70.125  1.00  0.00           C  
ATOM   1482  HZ  PHE    93      57.534  51.658  70.789  1.00  0.00           H  
ATOM   1483  CE2 PHE    93      57.445  50.016  69.380  1.00  0.00           C  
ATOM   1484  HE2 PHE    93      56.378  49.924  69.519  1.00  0.00           H  
ATOM   1485  CD2 PHE    93      57.998  49.241  68.344  1.00  0.00           C  
ATOM   1486  HD2 PHE    93      57.458  48.577  67.686  1.00  0.00           H  
ATOM   1487  C   PHE    93      60.485  46.676  68.036  1.00  0.00           C  
ATOM   1488  O   PHE    93      60.776  46.654  69.234  1.00  0.00           O  
ATOM   1489  N   ASN    94      59.705  45.765  67.486  1.00  0.00           N  
ATOM   1490  H   ASN    94      59.747  45.668  66.481  1.00  0.00           H  
ATOM   1491  CA  ASN    94      59.052  44.741  68.295  1.00  0.00           C  
ATOM   1492  HA  ASN    94      58.663  45.112  69.243  1.00  0.00           H  
ATOM   1493  CB  ASN    94      57.867  44.234  67.418  1.00  0.00           C  
ATOM   1494  HB2 ASN    94      58.047  44.314  66.346  1.00  0.00           H  
ATOM   1495  HB3 ASN    94      57.645  43.208  67.714  1.00  0.00           H  
ATOM   1496  CG  ASN    94      56.597  45.034  67.541  1.00  0.00           C  
ATOM   1497  OD1 ASN    94      55.846  45.041  68.469  1.00  0.00           O  
ATOM   1498  ND2 ASN    94      56.479  46.008  66.640  1.00  0.00           N  
ATOM   1499 HD21 ASN    94      55.694  46.643  66.663  1.00  0.00           H  
ATOM   1500 HD22 ASN    94      57.218  46.078  65.955  1.00  0.00           H  
ATOM   1501  C   ASN    94      60.047  43.644  68.636  1.00  0.00           C  
ATOM   1502  O   ASN    94      59.953  42.995  69.637  1.00  0.00           O  
ATOM   1503  N   PHE    95      61.025  43.392  67.749  1.00  0.00           N  
ATOM   1504  H   PHE    95      60.949  43.915  66.889  1.00  0.00           H  
ATOM   1505  CA  PHE    95      62.122  42.549  68.017  1.00  0.00           C  
ATOM   1506  HA  PHE    95      61.730  41.565  68.273  1.00  0.00           H  
ATOM   1507  CB  PHE    95      62.881  42.276  66.770  1.00  0.00           C  
ATOM   1508  HB2 PHE    95      62.248  41.655  66.137  1.00  0.00           H  
ATOM   1509  HB3 PHE    95      62.996  43.225  66.245  1.00  0.00           H  
ATOM   1510  CG  PHE    95      64.236  41.577  66.789  1.00  0.00           C  
ATOM   1511  CD1 PHE    95      64.296  40.138  66.876  1.00  0.00           C  
ATOM   1512  HD1 PHE    95      63.378  39.579  66.777  1.00  0.00           H  
ATOM   1513  CE1 PHE    95      65.532  39.518  66.948  1.00  0.00           C  
ATOM   1514  HE1 PHE    95      65.600  38.440  66.968  1.00  0.00           H  
ATOM   1515  CZ  PHE    95      66.704  40.298  66.996  1.00  0.00           C  
ATOM   1516  HZ  PHE    95      67.623  39.736  67.084  1.00  0.00           H  
ATOM   1517  CE2 PHE    95      66.654  41.652  66.836  1.00  0.00           C  
ATOM   1518  HE2 PHE    95      67.568  42.207  66.987  1.00  0.00           H  
ATOM   1519  CD2 PHE    95      65.416  42.334  66.922  1.00  0.00           C  
ATOM   1520  HD2 PHE    95      65.356  43.408  67.010  1.00  0.00           H  
ATOM   1521  C   PHE    95      62.945  43.012  69.261  1.00  0.00           C  
ATOM   1522  O   PHE    95      63.147  42.261  70.150  1.00  0.00           O  
ATOM   1523  N   CYS    96      63.167  44.314  69.351  1.00  0.00           N  
ATOM   1524  H   CYS    96      62.815  44.877  68.590  1.00  0.00           H  
ATOM   1525  CA  CYS    96      63.658  45.109  70.494  1.00  0.00           C  
ATOM   1526  HA  CYS    96      64.582  44.677  70.878  1.00  0.00           H  
ATOM   1527  CB  CYS    96      64.035  46.504  69.840  1.00  0.00           C  
ATOM   1528  HB2 CYS    96      63.168  46.872  69.292  1.00  0.00           H  
ATOM   1529  HB3 CYS    96      64.379  47.228  70.579  1.00  0.00           H  
ATOM   1530  SG  CYS    96      65.583  46.344  68.820  1.00  0.00           S  
ATOM   1531  HG  CYS    96      65.217  45.547  67.811  1.00  0.00           H  
ATOM   1532  C   CYS    96      62.704  45.265  71.708  1.00  0.00           C  
ATOM   1533  O   CYS    96      62.890  46.145  72.512  1.00  0.00           O  
ATOM   1534  N   SER    97      61.696  44.414  71.843  1.00  0.00           N  
ATOM   1535  H   SER    97      61.609  43.621  71.223  1.00  0.00           H  
ATOM   1536  CA  SER    97      60.695  44.398  72.981  1.00  0.00           C  
ATOM   1537  HA  SER    97      59.945  43.636  72.768  1.00  0.00           H  
ATOM   1538  CB  SER    97      61.438  44.054  74.311  1.00  0.00           C  
ATOM   1539  HB2 SER    97      62.261  43.374  74.096  1.00  0.00           H  
ATOM   1540  HB3 SER    97      61.767  44.993  74.755  1.00  0.00           H  
ATOM   1541  OG  SER    97      60.574  43.457  75.234  1.00  0.00           O  
ATOM   1542  HG  SER    97      60.036  42.789  74.804  1.00  0.00           H  
ATOM   1543  C   SER    97      59.817  45.742  73.081  1.00  0.00           C  
ATOM   1544  O   SER    97      59.383  46.066  74.172  1.00  0.00           O  
ATOM   1545  N   ARG    98      59.566  46.407  71.907  1.00  0.00           N  
ATOM   1546  H   ARG    98      59.973  45.980  71.087  1.00  0.00           H  
ATOM   1547  CA  ARG    98      58.786  47.675  71.780  1.00  0.00           C  
ATOM   1548  HA  ARG    98      58.767  47.982  70.734  1.00  0.00           H  
ATOM   1549  CB  ARG    98      57.288  47.498  72.163  1.00  0.00           C  
ATOM   1550  HB2 ARG    98      57.257  47.204  73.212  1.00  0.00           H  
ATOM   1551  HB3 ARG    98      56.792  48.456  72.007  1.00  0.00           H  
ATOM   1552  CG  ARG    98      56.599  46.569  71.194  1.00  0.00           C  
ATOM   1553  HG2 ARG    98      56.518  46.960  70.180  1.00  0.00           H  
ATOM   1554  HG3 ARG    98      56.921  45.533  71.296  1.00  0.00           H  
ATOM   1555  CD  ARG    98      55.093  46.441  71.540  1.00  0.00           C  
ATOM   1556  HD2 ARG    98      54.639  45.503  71.220  1.00  0.00           H  
ATOM   1557  HD3 ARG    98      55.077  46.218  72.606  1.00  0.00           H  
ATOM   1558  NE  ARG    98      54.286  47.623  71.218  1.00  0.00           N  
ATOM   1559  HE  ARG    98      54.022  48.299  71.921  1.00  0.00           H  
ATOM   1560  CZ  ARG    98      53.513  47.732  70.137  1.00  0.00           C  
ATOM   1561  NH1 ARG    98      53.551  46.913  69.131  1.00  0.00           N  
ATOM   1562 HH11 ARG    98      54.194  46.142  69.022  1.00  0.00           H  
ATOM   1563 HH12 ARG    98      52.913  47.157  68.386  1.00  0.00           H  
ATOM   1564  NH2 ARG    98      52.604  48.650  70.022  1.00  0.00           N  
ATOM   1565 HH21 ARG    98      52.532  49.400  70.696  1.00  0.00           H  
ATOM   1566 HH22 ARG    98      52.303  48.803  69.071  1.00  0.00           H  
ATOM   1567  C   ARG    98      59.454  48.890  72.453  1.00  0.00           C  
ATOM   1568  O   ARG    98      58.789  49.714  73.085  1.00  0.00           O  
ATOM   1569  N   ARG    99      60.785  49.046  72.171  1.00  0.00           N  
ATOM   1570  H   ARG    99      61.228  48.352  71.585  1.00  0.00           H  
ATOM   1571  CA  ARG    99      61.492  50.274  72.549  1.00  0.00           C  
ATOM   1572  HA  ARG    99      60.821  51.091  72.282  1.00  0.00           H  
ATOM   1573  CB  ARG    99      61.722  50.286  74.060  1.00  0.00           C  
ATOM   1574  HB2 ARG    99      62.460  51.043  74.325  1.00  0.00           H  
ATOM   1575  HB3 ARG    99      60.838  50.780  74.465  1.00  0.00           H  
ATOM   1576  CG  ARG    99      62.121  48.994  74.810  1.00  0.00           C  
ATOM   1577  HG2 ARG    99      61.644  49.154  75.777  1.00  0.00           H  
ATOM   1578  HG3 ARG    99      61.649  48.144  74.318  1.00  0.00           H  
ATOM   1579  CD  ARG    99      63.646  48.849  75.013  1.00  0.00           C  
ATOM   1580  HD2 ARG    99      64.029  49.860  75.150  1.00  0.00           H  
ATOM   1581  HD3 ARG    99      63.824  48.163  75.841  1.00  0.00           H  
ATOM   1582  NE  ARG    99      64.336  48.273  73.831  1.00  0.00           N  
ATOM   1583  HE  ARG    99      64.065  47.385  73.433  1.00  0.00           H  
ATOM   1584  CZ  ARG    99      65.412  48.752  73.212  1.00  0.00           C  
ATOM   1585  NH1 ARG    99      65.963  49.868  73.532  1.00  0.00           N  
ATOM   1586 HH11 ARG    99      65.564  50.361  74.318  1.00  0.00           H  
ATOM   1587 HH12 ARG    99      66.776  50.132  72.993  1.00  0.00           H  
ATOM   1588  NH2 ARG    99      65.939  48.072  72.305  1.00  0.00           N  
ATOM   1589 HH21 ARG    99      65.637  47.109  72.250  1.00  0.00           H  
ATOM   1590 HH22 ARG    99      66.740  48.485  71.850  1.00  0.00           H  
ATOM   1591  C   ARG    99      62.738  50.526  71.703  1.00  0.00           C  
ATOM   1592  O   ARG    99      63.329  49.579  71.184  1.00  0.00           O  
ATOM   1593  N   PHE   100      63.177  51.740  71.565  1.00  0.00           N  
ATOM   1594  H   PHE   100      62.606  52.495  71.917  1.00  0.00           H  
ATOM   1595  CA  PHE   100      64.500  52.098  71.038  1.00  0.00           C  
ATOM   1596  HA  PHE   100      65.175  51.250  70.917  1.00  0.00           H  
ATOM   1597  CB  PHE   100      64.336  52.777  69.693  1.00  0.00           C  
ATOM   1598  HB2 PHE   100      63.599  53.564  69.852  1.00  0.00           H  
ATOM   1599  HB3 PHE   100      65.245  53.336  69.470  1.00  0.00           H  
ATOM   1600  CG  PHE   100      64.034  51.938  68.457  1.00  0.00           C  
ATOM   1601  CD1 PHE   100      64.124  50.525  68.454  1.00  0.00           C  
ATOM   1602  HD1 PHE   100      64.476  50.021  69.341  1.00  0.00           H  
ATOM   1603  CE1 PHE   100      63.877  49.748  67.330  1.00  0.00           C  
ATOM   1604  HE1 PHE   100      64.040  48.680  67.344  1.00  0.00           H  
ATOM   1605  CZ  PHE   100      63.412  50.355  66.131  1.00  0.00           C  
ATOM   1606  HZ  PHE   100      63.016  49.749  65.330  1.00  0.00           H  
ATOM   1607  CE2 PHE   100      63.294  51.747  66.101  1.00  0.00           C  
ATOM   1608  HE2 PHE   100      62.943  52.142  65.159  1.00  0.00           H  
ATOM   1609  CD2 PHE   100      63.596  52.551  67.243  1.00  0.00           C  
ATOM   1610  HD2 PHE   100      63.480  53.621  67.149  1.00  0.00           H  
ATOM   1611  C   PHE   100      65.195  53.098  71.958  1.00  0.00           C  
ATOM   1612  O   PHE   100      64.506  53.932  72.514  1.00  0.00           O  
ATOM   1613  N   THR   101      66.534  53.004  72.084  1.00  0.00           N  
ATOM   1614  H   THR   101      66.983  52.240  71.599  1.00  0.00           H  
ATOM   1615  CA  THR   101      67.366  53.941  72.783  1.00  0.00           C  
ATOM   1616  HA  THR   101      66.927  54.181  73.752  1.00  0.00           H  
ATOM   1617  CB  THR   101      68.770  53.415  73.104  1.00  0.00           C  
ATOM   1618  HB  THR   101      69.273  54.167  73.713  1.00  0.00           H  
ATOM   1619  CG2 THR   101      68.795  52.049  73.825  1.00  0.00           C  
ATOM   1620 HG21 THR   101      68.477  52.104  74.866  1.00  0.00           H  
ATOM   1621 HG22 THR   101      68.128  51.332  73.346  1.00  0.00           H  
ATOM   1622 HG23 THR   101      69.818  51.679  73.759  1.00  0.00           H  
ATOM   1623  OG1 THR   101      69.484  53.184  71.898  1.00  0.00           O  
ATOM   1624  HG1 THR   101      69.328  52.287  71.596  1.00  0.00           H  
ATOM   1625  C   THR   101      67.529  55.168  71.949  1.00  0.00           C  
ATOM   1626  O   THR   101      67.433  55.194  70.724  1.00  0.00           O  
ATOM   1627  N   MET   102      67.835  56.318  72.580  1.00  0.00           N  
ATOM   1628  H   MET   102      68.002  56.266  73.574  1.00  0.00           H  
ATOM   1629  CA  MET   102      67.993  57.644  71.890  1.00  0.00           C  
ATOM   1630  HA  MET   102      67.051  57.809  71.367  1.00  0.00           H  
ATOM   1631  CB  MET   102      68.264  58.706  72.976  1.00  0.00           C  
ATOM   1632  HB2 MET   102      67.542  58.401  73.734  1.00  0.00           H  
ATOM   1633  HB3 MET   102      69.316  58.643  73.251  1.00  0.00           H  
ATOM   1634  CG  MET   102      67.931  60.165  72.622  1.00  0.00           C  
ATOM   1635  HG2 MET   102      67.996  60.813  73.495  1.00  0.00           H  
ATOM   1636  HG3 MET   102      68.683  60.516  71.916  1.00  0.00           H  
ATOM   1637  SD  MET   102      66.309  60.313  71.901  1.00  0.00           S  
ATOM   1638  CE  MET   102      65.403  60.056  73.445  1.00  0.00           C  
ATOM   1639  HE1 MET   102      65.421  58.991  73.677  1.00  0.00           H  
ATOM   1640  HE2 MET   102      65.913  60.571  74.260  1.00  0.00           H  
ATOM   1641  HE3 MET   102      64.377  60.401  73.316  1.00  0.00           H  
ATOM   1642  C   MET   102      69.089  57.643  70.839  1.00  0.00           C  
ATOM   1643  O   MET   102      68.948  58.368  69.869  1.00  0.00           O  
ATOM   1644  N   LYS   103      70.103  56.872  70.931  1.00  0.00           N  
ATOM   1645  H   LYS   103      70.231  56.370  71.797  1.00  0.00           H  
ATOM   1646  CA  LYS   103      71.105  56.648  69.871  1.00  0.00           C  
ATOM   1647  HA  LYS   103      71.586  57.580  69.574  1.00  0.00           H  
ATOM   1648  CB  LYS   103      72.228  55.602  70.391  1.00  0.00           C  
ATOM   1649  HB2 LYS   103      72.739  55.841  71.323  1.00  0.00           H  
ATOM   1650  HB3 LYS   103      71.762  54.639  70.599  1.00  0.00           H  
ATOM   1651  CG  LYS   103      73.294  55.451  69.275  1.00  0.00           C  
ATOM   1652  HG2 LYS   103      72.887  54.989  68.375  1.00  0.00           H  
ATOM   1653  HG3 LYS   103      73.670  56.446  69.037  1.00  0.00           H  
ATOM   1654  CD  LYS   103      74.480  54.529  69.725  1.00  0.00           C  
ATOM   1655  HD2 LYS   103      75.183  54.988  70.419  1.00  0.00           H  
ATOM   1656  HD3 LYS   103      74.147  53.534  70.021  1.00  0.00           H  
ATOM   1657  CE  LYS   103      75.228  54.278  68.361  1.00  0.00           C  
ATOM   1658  HE2 LYS   103      74.667  53.646  67.673  1.00  0.00           H  
ATOM   1659  HE3 LYS   103      75.360  55.256  67.900  1.00  0.00           H  
ATOM   1660  NZ  LYS   103      76.566  53.747  68.629  1.00  0.00           N  
ATOM   1661  HZ1 LYS   103      76.494  52.847  69.082  1.00  0.00           H  
ATOM   1662  HZ2 LYS   103      77.081  53.430  67.819  1.00  0.00           H  
ATOM   1663  HZ3 LYS   103      77.203  54.337  69.144  1.00  0.00           H  
ATOM   1664  C   LYS   103      70.521  56.088  68.598  1.00  0.00           C  
ATOM   1665  O   LYS   103      70.910  56.391  67.497  1.00  0.00           O  
ATOM   1666  N   THR   104      69.504  55.174  68.695  1.00  0.00           N  
ATOM   1667  H   THR   104      69.095  54.957  69.593  1.00  0.00           H  
ATOM   1668  CA  THR   104      68.902  54.519  67.532  1.00  0.00           C  
ATOM   1669  HA  THR   104      69.679  54.308  66.797  1.00  0.00           H  
ATOM   1670  CB  THR   104      68.542  53.074  67.928  1.00  0.00           C  
ATOM   1671  HB  THR   104      67.915  53.177  68.814  1.00  0.00           H  
ATOM   1672  CG2 THR   104      67.796  52.277  66.889  1.00  0.00           C  
ATOM   1673 HG21 THR   104      67.611  51.294  67.322  1.00  0.00           H  
ATOM   1674 HG22 THR   104      66.841  52.760  66.679  1.00  0.00           H  
ATOM   1675 HG23 THR   104      68.296  52.230  65.921  1.00  0.00           H  
ATOM   1676  OG1 THR   104      69.722  52.213  68.174  1.00  0.00           O  
ATOM   1677  HG1 THR   104      69.565  51.753  69.001  1.00  0.00           H  
ATOM   1678  C   THR   104      67.829  55.415  66.855  1.00  0.00           C  
ATOM   1679  O   THR   104      67.723  55.494  65.627  1.00  0.00           O  
ATOM   1680  N   VAL   105      67.027  56.152  67.673  1.00  0.00           N  
ATOM   1681  H   VAL   105      67.162  56.041  68.668  1.00  0.00           H  
ATOM   1682  CA  VAL   105      65.918  56.998  67.197  1.00  0.00           C  
ATOM   1683  HA  VAL   105      65.353  56.524  66.394  1.00  0.00           H  
ATOM   1684  CB  VAL   105      64.790  57.379  68.188  1.00  0.00           C  
ATOM   1685  HB  VAL   105      65.121  58.172  68.858  1.00  0.00           H  
ATOM   1686  CG1 VAL   105      63.518  57.931  67.501  1.00  0.00           C  
ATOM   1687 HG11 VAL   105      63.314  57.501  66.521  1.00  0.00           H  
ATOM   1688 HG12 VAL   105      62.638  57.720  68.108  1.00  0.00           H  
ATOM   1689 HG13 VAL   105      63.561  59.017  67.416  1.00  0.00           H  
ATOM   1690  CG2 VAL   105      64.280  56.369  69.251  1.00  0.00           C  
ATOM   1691 HG21 VAL   105      65.106  56.075  69.899  1.00  0.00           H  
ATOM   1692 HG22 VAL   105      63.507  56.835  69.861  1.00  0.00           H  
ATOM   1693 HG23 VAL   105      63.908  55.525  68.671  1.00  0.00           H  
ATOM   1694  C   VAL   105      66.562  58.316  66.576  1.00  0.00           C  
ATOM   1695  O   VAL   105      66.220  58.594  65.416  1.00  0.00           O  
ATOM   1696  N   LEU   106      67.459  59.025  67.244  1.00  0.00           N  
ATOM   1697  H   LEU   106      67.482  58.909  68.247  1.00  0.00           H  
ATOM   1698  CA  LEU   106      68.205  60.054  66.607  1.00  0.00           C  
ATOM   1699  HA  LEU   106      67.553  60.804  66.160  1.00  0.00           H  
ATOM   1700  CB  LEU   106      69.165  60.678  67.657  1.00  0.00           C  
ATOM   1701  HB2 LEU   106      69.850  59.898  67.990  1.00  0.00           H  
ATOM   1702  HB3 LEU   106      69.678  61.542  67.236  1.00  0.00           H  
ATOM   1703  CG  LEU   106      68.469  61.279  68.958  1.00  0.00           C  
ATOM   1704  HG  LEU   106      67.876  60.580  69.547  1.00  0.00           H  
ATOM   1705  CD1 LEU   106      69.650  61.816  69.745  1.00  0.00           C  
ATOM   1706 HD11 LEU   106      69.225  62.115  70.703  1.00  0.00           H  
ATOM   1707 HD12 LEU   106      70.169  60.897  70.020  1.00  0.00           H  
ATOM   1708 HD13 LEU   106      70.145  62.685  69.312  1.00  0.00           H  
ATOM   1709  CD2 LEU   106      67.504  62.369  68.666  1.00  0.00           C  
ATOM   1710 HD21 LEU   106      66.873  62.665  69.505  1.00  0.00           H  
ATOM   1711 HD22 LEU   106      67.990  63.306  68.395  1.00  0.00           H  
ATOM   1712 HD23 LEU   106      66.753  62.164  67.903  1.00  0.00           H  
ATOM   1713  C   LEU   106      69.048  59.594  65.364  1.00  0.00           C  
ATOM   1714  O   LEU   106      69.087  60.315  64.346  1.00  0.00           O  
ATOM   1715  N   MET   107      69.693  58.456  65.367  1.00  0.00           N  
ATOM   1716  H   MET   107      69.689  57.860  66.182  1.00  0.00           H  
ATOM   1717  CA  MET   107      70.371  57.947  64.219  1.00  0.00           C  
ATOM   1718  HA  MET   107      71.117  58.672  63.894  1.00  0.00           H  
ATOM   1719  CB  MET   107      71.251  56.728  64.474  1.00  0.00           C  
ATOM   1720  HB2 MET   107      71.897  56.971  65.317  1.00  0.00           H  
ATOM   1721  HB3 MET   107      70.686  55.878  64.856  1.00  0.00           H  
ATOM   1722  CG  MET   107      72.094  56.428  63.229  1.00  0.00           C  
ATOM   1723  HG2 MET   107      71.535  55.888  62.465  1.00  0.00           H  
ATOM   1724  HG3 MET   107      72.352  57.455  62.970  1.00  0.00           H  
ATOM   1725  SD  MET   107      73.737  55.639  63.721  1.00  0.00           S  
ATOM   1726  CE  MET   107      73.090  53.979  63.975  1.00  0.00           C  
ATOM   1727  HE1 MET   107      72.325  53.909  64.749  1.00  0.00           H  
ATOM   1728  HE2 MET   107      72.701  53.594  63.033  1.00  0.00           H  
ATOM   1729  HE3 MET   107      73.892  53.346  64.355  1.00  0.00           H  
ATOM   1730  C   MET   107      69.369  57.765  63.063  1.00  0.00           C  
ATOM   1731  O   MET   107      69.567  58.332  61.974  1.00  0.00           O  
ATOM   1732  N   LEU   108      68.193  57.176  63.249  1.00  0.00           N  
ATOM   1733  H   LEU   108      67.977  56.730  64.129  1.00  0.00           H  
ATOM   1734  CA  LEU   108      67.253  57.025  62.198  1.00  0.00           C  
ATOM   1735  HA  LEU   108      67.600  56.625  61.245  1.00  0.00           H  
ATOM   1736  CB  LEU   108      66.118  56.035  62.520  1.00  0.00           C  
ATOM   1737  HB2 LEU   108      65.617  56.282  63.456  1.00  0.00           H  
ATOM   1738  HB3 LEU   108      65.382  56.203  61.734  1.00  0.00           H  
ATOM   1739  CG  LEU   108      66.465  54.513  62.475  1.00  0.00           C  
ATOM   1740  HG  LEU   108      67.351  54.242  63.050  1.00  0.00           H  
ATOM   1741  CD1 LEU   108      65.398  53.792  63.242  1.00  0.00           C  
ATOM   1742 HD11 LEU   108      65.313  54.084  64.289  1.00  0.00           H  
ATOM   1743 HD12 LEU   108      64.453  53.819  62.699  1.00  0.00           H  
ATOM   1744 HD13 LEU   108      65.613  52.726  63.315  1.00  0.00           H  
ATOM   1745  CD2 LEU   108      66.674  53.911  61.083  1.00  0.00           C  
ATOM   1746 HD21 LEU   108      65.680  53.764  60.662  1.00  0.00           H  
ATOM   1747 HD22 LEU   108      67.412  54.501  60.540  1.00  0.00           H  
ATOM   1748 HD23 LEU   108      67.039  52.885  61.136  1.00  0.00           H  
ATOM   1749  C   LEU   108      66.545  58.401  61.877  1.00  0.00           C  
ATOM   1750  O   LEU   108      66.278  58.669  60.688  1.00  0.00           O  
ATOM   1751  N   ALA   109      66.124  59.264  62.822  1.00  0.00           N  
ATOM   1752  H   ALA   109      66.191  58.924  63.771  1.00  0.00           H  
ATOM   1753  CA  ALA   109      65.201  60.376  62.638  1.00  0.00           C  
ATOM   1754  HA  ALA   109      64.293  59.902  62.265  1.00  0.00           H  
ATOM   1755  CB  ALA   109      64.987  61.148  64.000  1.00  0.00           C  
ATOM   1756  HB1 ALA   109      64.383  62.048  63.889  1.00  0.00           H  
ATOM   1757  HB2 ALA   109      64.408  60.467  64.624  1.00  0.00           H  
ATOM   1758  HB3 ALA   109      65.924  61.487  64.441  1.00  0.00           H  
ATOM   1759  C   ALA   109      65.609  61.396  61.554  1.00  0.00           C  
ATOM   1760  O   ALA   109      64.814  61.911  60.854  1.00  0.00           O  
ATOM   1761  N   ASP   110      66.900  61.830  61.501  1.00  0.00           N  
ATOM   1762  H   ASP   110      67.538  61.286  62.063  1.00  0.00           H  
ATOM   1763  CA  ASP   110      67.375  62.866  60.575  1.00  0.00           C  
ATOM   1764  HA  ASP   110      66.599  63.614  60.738  1.00  0.00           H  
ATOM   1765  CB  ASP   110      68.812  63.326  61.007  1.00  0.00           C  
ATOM   1766  HB2 ASP   110      69.078  64.271  60.534  1.00  0.00           H  
ATOM   1767  HB3 ASP   110      68.926  63.477  62.081  1.00  0.00           H  
ATOM   1768  CG  ASP   110      69.942  62.451  60.490  1.00  0.00           C  
ATOM   1769  OD1 ASP   110      70.776  62.078  61.313  1.00  0.00           O  
ATOM   1770  OD2 ASP   110      70.237  62.312  59.278  1.00  0.00           O  
ATOM   1771  C   ASP   110      67.277  62.268  59.124  1.00  0.00           C  
ATOM   1772  O   ASP   110      67.003  63.065  58.201  1.00  0.00           O  
ATOM   1773  N   GLN   111      67.450  60.900  58.970  1.00  0.00           N  
ATOM   1774  H   GLN   111      67.738  60.365  59.777  1.00  0.00           H  
ATOM   1775  CA  GLN   111      67.261  60.146  57.739  1.00  0.00           C  
ATOM   1776  HA  GLN   111      67.922  60.636  57.023  1.00  0.00           H  
ATOM   1777  CB  GLN   111      67.771  58.733  57.876  1.00  0.00           C  
ATOM   1778  HB2 GLN   111      67.251  58.120  58.612  1.00  0.00           H  
ATOM   1779  HB3 GLN   111      67.675  58.170  56.949  1.00  0.00           H  
ATOM   1780  CG  GLN   111      69.305  58.685  58.150  1.00  0.00           C  
ATOM   1781  HG2 GLN   111      69.881  59.215  57.391  1.00  0.00           H  
ATOM   1782  HG3 GLN   111      69.486  59.248  59.066  1.00  0.00           H  
ATOM   1783  CD  GLN   111      69.862  57.314  58.259  1.00  0.00           C  
ATOM   1784  OE1 GLN   111      69.618  56.416  57.414  1.00  0.00           O  
ATOM   1785  NE2 GLN   111      70.642  56.988  59.294  1.00  0.00           N  
ATOM   1786 HE21 GLN   111      70.826  55.997  59.360  1.00  0.00           H  
ATOM   1787 HE22 GLN   111      70.654  57.612  60.088  1.00  0.00           H  
ATOM   1788  C   GLN   111      65.763  60.150  57.333  1.00  0.00           C  
ATOM   1789  O   GLN   111      65.362  60.392  56.208  1.00  0.00           O  
ATOM   1790  N   MET   112      64.831  59.913  58.248  1.00  0.00           N  
ATOM   1791  H   MET   112      65.141  59.510  59.121  1.00  0.00           H  
ATOM   1792  CA  MET   112      63.403  59.940  57.979  1.00  0.00           C  
ATOM   1793  HA  MET   112      63.082  59.275  57.177  1.00  0.00           H  
ATOM   1794  CB  MET   112      62.838  59.452  59.268  1.00  0.00           C  
ATOM   1795  HB2 MET   112      62.934  60.193  60.061  1.00  0.00           H  
ATOM   1796  HB3 MET   112      61.766  59.297  59.140  1.00  0.00           H  
ATOM   1797  CG  MET   112      63.188  58.067  59.704  1.00  0.00           C  
ATOM   1798  HG2 MET   112      62.625  57.370  59.083  1.00  0.00           H  
ATOM   1799  HG3 MET   112      64.240  57.852  59.521  1.00  0.00           H  
ATOM   1800  SD  MET   112      62.947  57.533  61.394  1.00  0.00           S  
ATOM   1801  CE  MET   112      61.112  57.112  61.243  1.00  0.00           C  
ATOM   1802  HE1 MET   112      60.850  56.119  60.878  1.00  0.00           H  
ATOM   1803  HE2 MET   112      60.755  57.241  62.265  1.00  0.00           H  
ATOM   1804  HE3 MET   112      60.583  57.752  60.537  1.00  0.00           H  
ATOM   1805  C   MET   112      62.855  61.306  57.563  1.00  0.00           C  
ATOM   1806  O   MET   112      62.037  61.434  56.663  1.00  0.00           O  
ATOM   1807  N   ILE   113      63.457  62.369  58.091  1.00  0.00           N  
ATOM   1808  H   ILE   113      64.238  62.240  58.717  1.00  0.00           H  
ATOM   1809  CA  ILE   113      63.133  63.724  57.620  1.00  0.00           C  
ATOM   1810  HA  ILE   113      62.061  63.887  57.731  1.00  0.00           H  
ATOM   1811  CB  ILE   113      63.752  64.797  58.565  1.00  0.00           C  
ATOM   1812  HB  ILE   113      64.821  64.589  58.606  1.00  0.00           H  
ATOM   1813  CG2 ILE   113      63.555  66.179  57.793  1.00  0.00           C  
ATOM   1814 HG21 ILE   113      62.515  66.252  57.476  1.00  0.00           H  
ATOM   1815 HG22 ILE   113      63.887  67.061  58.342  1.00  0.00           H  
ATOM   1816 HG23 ILE   113      64.152  66.107  56.884  1.00  0.00           H  
ATOM   1817  CG1 ILE   113      63.042  64.858  59.941  1.00  0.00           C  
ATOM   1818 HG12 ILE   113      62.034  65.260  59.840  1.00  0.00           H  
ATOM   1819 HG13 ILE   113      63.093  63.843  60.334  1.00  0.00           H  
ATOM   1820  CD1 ILE   113      63.778  65.607  61.002  1.00  0.00           C  
ATOM   1821 HD11 ILE   113      63.750  66.662  60.729  1.00  0.00           H  
ATOM   1822 HD12 ILE   113      63.322  65.345  61.957  1.00  0.00           H  
ATOM   1823 HD13 ILE   113      64.841  65.369  61.036  1.00  0.00           H  
ATOM   1824  C   ILE   113      63.477  63.867  56.181  1.00  0.00           C  
ATOM   1825  O   ILE   113      62.749  64.346  55.333  1.00  0.00           O  
ATOM   1826  N   SER   114      64.680  63.378  55.859  1.00  0.00           N  
ATOM   1827  H   SER   114      65.201  62.974  56.624  1.00  0.00           H  
ATOM   1828  CA  SER   114      65.368  63.387  54.542  1.00  0.00           C  
ATOM   1829  HA  SER   114      65.310  64.415  54.187  1.00  0.00           H  
ATOM   1830  CB  SER   114      66.844  62.888  54.783  1.00  0.00           C  
ATOM   1831  HB2 SER   114      66.902  61.956  55.346  1.00  0.00           H  
ATOM   1832  HB3 SER   114      67.360  62.894  53.822  1.00  0.00           H  
ATOM   1833  OG  SER   114      67.551  63.837  55.591  1.00  0.00           O  
ATOM   1834  HG  SER   114      68.174  63.378  56.159  1.00  0.00           H  
ATOM   1835  C   SER   114      64.603  62.534  53.475  1.00  0.00           C  
ATOM   1836  O   SER   114      64.662  62.970  52.308  1.00  0.00           O  
ATOM   1837  N   ARG   115      64.023  61.376  53.782  1.00  0.00           N  
ATOM   1838  H   ARG   115      64.312  60.956  54.654  1.00  0.00           H  
ATOM   1839  CA  ARG   115      63.136  60.634  52.851  1.00  0.00           C  
ATOM   1840  HA  ARG   115      63.673  60.365  51.942  1.00  0.00           H  
ATOM   1841  CB  ARG   115      62.764  59.279  53.457  1.00  0.00           C  
ATOM   1842  HB2 ARG   115      62.119  59.408  54.326  1.00  0.00           H  
ATOM   1843  HB3 ARG   115      62.139  58.776  52.719  1.00  0.00           H  
ATOM   1844  CG  ARG   115      63.892  58.270  53.750  1.00  0.00           C  
ATOM   1845  HG2 ARG   115      64.496  58.674  54.562  1.00  0.00           H  
ATOM   1846  HG3 ARG   115      63.328  57.412  54.116  1.00  0.00           H  
ATOM   1847  CD  ARG   115      64.697  57.845  52.548  1.00  0.00           C  
ATOM   1848  HD2 ARG   115      65.137  56.887  52.825  1.00  0.00           H  
ATOM   1849  HD3 ARG   115      64.059  57.621  51.693  1.00  0.00           H  
ATOM   1850  NE  ARG   115      65.758  58.820  52.212  1.00  0.00           N  
ATOM   1851  HE  ARG   115      65.445  59.604  51.657  1.00  0.00           H  
ATOM   1852  CZ  ARG   115      67.004  58.731  52.656  1.00  0.00           C  
ATOM   1853  NH1 ARG   115      67.570  57.604  53.104  1.00  0.00           N  
ATOM   1854 HH11 ARG   115      66.941  56.827  53.249  1.00  0.00           H  
ATOM   1855 HH12 ARG   115      68.528  57.548  53.418  1.00  0.00           H  
ATOM   1856  NH2 ARG   115      67.820  59.735  52.569  1.00  0.00           N  
ATOM   1857 HH21 ARG   115      67.495  60.557  52.081  1.00  0.00           H  
ATOM   1858 HH22 ARG   115      68.786  59.568  52.810  1.00  0.00           H  
ATOM   1859  C   ARG   115      61.850  61.329  52.569  1.00  0.00           C  
ATOM   1860  O   ARG   115      61.534  61.443  51.368  1.00  0.00           O  
ATOM   1861  N   ILE   116      61.249  62.024  53.509  1.00  0.00           N  
ATOM   1862  H   ILE   116      61.571  61.969  54.465  1.00  0.00           H  
ATOM   1863  CA  ILE   116      60.110  62.937  53.278  1.00  0.00           C  
ATOM   1864  HA  ILE   116      59.452  62.398  52.596  1.00  0.00           H  
ATOM   1865  CB  ILE   116      59.240  63.079  54.531  1.00  0.00           C  
ATOM   1866  HB  ILE   116      59.917  63.472  55.289  1.00  0.00           H  
ATOM   1867  CG2 ILE   116      58.085  64.039  54.240  1.00  0.00           C  
ATOM   1868 HG21 ILE   116      58.475  65.013  53.943  1.00  0.00           H  
ATOM   1869 HG22 ILE   116      57.547  63.642  53.378  1.00  0.00           H  
ATOM   1870 HG23 ILE   116      57.431  64.158  55.104  1.00  0.00           H  
ATOM   1871  CG1 ILE   116      58.773  61.651  54.954  1.00  0.00           C  
ATOM   1872 HG12 ILE   116      58.340  61.103  54.117  1.00  0.00           H  
ATOM   1873 HG13 ILE   116      59.707  61.148  55.206  1.00  0.00           H  
ATOM   1874  CD1 ILE   116      57.918  61.603  56.229  1.00  0.00           C  
ATOM   1875 HD11 ILE   116      57.202  62.424  56.192  1.00  0.00           H  
ATOM   1876 HD12 ILE   116      57.519  60.605  56.407  1.00  0.00           H  
ATOM   1877 HD13 ILE   116      58.456  61.946  57.113  1.00  0.00           H  
ATOM   1878  C   ILE   116      60.469  64.256  52.537  1.00  0.00           C  
ATOM   1879  O   ILE   116      59.789  64.657  51.637  1.00  0.00           O  
ATOM   1880  N   GLU   117      61.629  64.871  52.841  1.00  0.00           N  
ATOM   1881  H   GLU   117      62.037  64.673  53.743  1.00  0.00           H  
ATOM   1882  CA  GLU   117      62.103  66.018  52.073  1.00  0.00           C  
ATOM   1883  HA  GLU   117      61.459  66.884  52.224  1.00  0.00           H  
ATOM   1884  CB  GLU   117      63.419  66.514  52.593  1.00  0.00           C  
ATOM   1885  HB2 GLU   117      63.321  66.758  53.651  1.00  0.00           H  
ATOM   1886  HB3 GLU   117      64.064  65.637  52.535  1.00  0.00           H  
ATOM   1887  CG  GLU   117      64.037  67.711  51.877  1.00  0.00           C  
ATOM   1888  HG2 GLU   117      64.037  67.533  50.801  1.00  0.00           H  
ATOM   1889  HG3 GLU   117      63.379  68.569  52.012  1.00  0.00           H  
ATOM   1890  CD  GLU   117      65.380  68.113  52.460  1.00  0.00           C  
ATOM   1891  OE1 GLU   117      65.669  69.296  52.731  1.00  0.00           O  
ATOM   1892  OE2 GLU   117      66.165  67.152  52.817  1.00  0.00           O  
ATOM   1893  C   GLU   117      62.185  65.671  50.569  1.00  0.00           C  
ATOM   1894  O   GLU   117      61.751  66.548  49.773  1.00  0.00           O  
ATOM   1895  N   TYR   118      62.690  64.478  50.114  1.00  0.00           N  
ATOM   1896  H   TYR   118      63.026  63.931  50.894  1.00  0.00           H  
ATOM   1897  CA  TYR   118      62.834  64.103  48.703  1.00  0.00           C  
ATOM   1898  HA  TYR   118      63.337  64.932  48.207  1.00  0.00           H  
ATOM   1899  CB  TYR   118      63.688  62.892  48.678  1.00  0.00           C  
ATOM   1900  HB2 TYR   118      64.646  63.077  49.164  1.00  0.00           H  
ATOM   1901  HB3 TYR   118      63.117  62.076  49.122  1.00  0.00           H  
ATOM   1902  CG  TYR   118      63.995  62.356  47.269  1.00  0.00           C  
ATOM   1903  CD1 TYR   118      64.874  63.008  46.408  1.00  0.00           C  
ATOM   1904  HD1 TYR   118      65.313  63.913  46.801  1.00  0.00           H  
ATOM   1905  CE1 TYR   118      65.123  62.424  45.091  1.00  0.00           C  
ATOM   1906  HE1 TYR   118      65.857  62.895  44.454  1.00  0.00           H  
ATOM   1907  CZ  TYR   118      64.419  61.271  44.625  1.00  0.00           C  
ATOM   1908  OH  TYR   118      64.725  60.877  43.374  1.00  0.00           O  
ATOM   1909  HH  TYR   118      64.505  59.952  43.240  1.00  0.00           H  
ATOM   1910  CE2 TYR   118      63.623  60.555  45.567  1.00  0.00           C  
ATOM   1911  HE2 TYR   118      63.263  59.572  45.301  1.00  0.00           H  
ATOM   1912  CD2 TYR   118      63.359  61.169  46.827  1.00  0.00           C  
ATOM   1913  HD2 TYR   118      62.773  60.635  47.561  1.00  0.00           H  
ATOM   1914  C   TYR   118      61.540  64.010  48.018  1.00  0.00           C  
ATOM   1915  O   TYR   118      61.374  64.594  46.949  1.00  0.00           O  
ATOM   1916  N   VAL   119      60.552  63.337  48.620  1.00  0.00           N  
ATOM   1917  H   VAL   119      60.744  63.041  49.566  1.00  0.00           H  
ATOM   1918  CA  VAL   119      59.196  63.161  48.042  1.00  0.00           C  
ATOM   1919  HA  VAL   119      59.113  62.747  47.038  1.00  0.00           H  
ATOM   1920  CB  VAL   119      58.456  62.139  49.048  1.00  0.00           C  
ATOM   1921  HB  VAL   119      58.477  62.559  50.054  1.00  0.00           H  
ATOM   1922  CG1 VAL   119      57.008  61.942  48.755  1.00  0.00           C  
ATOM   1923 HG11 VAL   119      56.997  61.421  47.797  1.00  0.00           H  
ATOM   1924 HG12 VAL   119      56.520  61.336  49.518  1.00  0.00           H  
ATOM   1925 HG13 VAL   119      56.435  62.869  48.737  1.00  0.00           H  
ATOM   1926  CG2 VAL   119      59.084  60.760  49.084  1.00  0.00           C  
ATOM   1927 HG21 VAL   119      59.124  60.349  48.075  1.00  0.00           H  
ATOM   1928 HG22 VAL   119      60.097  60.942  49.443  1.00  0.00           H  
ATOM   1929 HG23 VAL   119      58.562  60.127  49.801  1.00  0.00           H  
ATOM   1930  C   VAL   119      58.503  64.556  48.015  1.00  0.00           C  
ATOM   1931  O   VAL   119      57.799  64.801  46.975  1.00  0.00           O  
ATOM   1932  N   HIE   120      58.623  65.465  49.002  1.00  0.00           N  
ATOM   1933  H   HIE   120      59.199  65.292  49.813  1.00  0.00           H  
ATOM   1934  CA  HIE   120      57.867  66.767  48.887  1.00  0.00           C  
ATOM   1935  HA  HIE   120      56.858  66.478  48.592  1.00  0.00           H  
ATOM   1936  CB  HIE   120      57.713  67.500  50.254  1.00  0.00           C  
ATOM   1937  HB2 HIE   120      58.661  67.756  50.727  1.00  0.00           H  
ATOM   1938  HB3 HIE   120      57.168  68.438  50.153  1.00  0.00           H  
ATOM   1939  CG  HIE   120      56.980  66.776  51.342  1.00  0.00           C  
ATOM   1940  ND1 HIE   120      56.752  67.271  52.672  1.00  0.00           N  
ATOM   1941  CE1 HIE   120      55.874  66.364  53.180  1.00  0.00           C  
ATOM   1942  HE1 HIE   120      55.425  66.520  54.150  1.00  0.00           H  
ATOM   1943  NE2 HIE   120      55.507  65.418  52.368  1.00  0.00           N  
ATOM   1944  HE2 HIE   120      54.885  64.627  52.457  1.00  0.00           H  
ATOM   1945  CD2 HIE   120      56.313  65.599  51.228  1.00  0.00           C  
ATOM   1946  HD2 HIE   120      56.171  65.062  50.302  1.00  0.00           H  
ATOM   1947  C   HIE   120      58.415  67.755  47.835  1.00  0.00           C  
ATOM   1948  O   HIE   120      57.722  68.534  47.216  1.00  0.00           O  
ATOM   1949  N   THR   121      59.702  67.628  47.648  1.00  0.00           N  
ATOM   1950  H   THR   121      60.203  67.004  48.264  1.00  0.00           H  
ATOM   1951  CA  THR   121      60.513  68.363  46.659  1.00  0.00           C  
ATOM   1952  HA  THR   121      60.221  69.406  46.776  1.00  0.00           H  
ATOM   1953  CB  THR   121      62.001  68.259  46.876  1.00  0.00           C  
ATOM   1954  HB  THR   121      62.187  67.201  46.694  1.00  0.00           H  
ATOM   1955  CG2 THR   121      62.840  69.041  45.853  1.00  0.00           C  
ATOM   1956 HG21 THR   121      62.832  68.679  44.825  1.00  0.00           H  
ATOM   1957 HG22 THR   121      62.600  70.104  45.839  1.00  0.00           H  
ATOM   1958 HG23 THR   121      63.862  68.880  46.196  1.00  0.00           H  
ATOM   1959  OG1 THR   121      62.395  68.618  48.218  1.00  0.00           O  
ATOM   1960  HG1 THR   121      62.145  67.917  48.824  1.00  0.00           H  
ATOM   1961  C   THR   121      60.164  67.881  45.190  1.00  0.00           C  
ATOM   1962  O   THR   121      60.012  68.667  44.281  1.00  0.00           O  
ATOM   1963  N   LYS   122      60.006  66.578  45.023  1.00  0.00           N  
ATOM   1964  H   LYS   122      60.187  65.984  45.820  1.00  0.00           H  
ATOM   1965  CA  LYS   122      59.312  65.910  43.875  1.00  0.00           C  
ATOM   1966  HA  LYS   122      59.709  66.312  42.943  1.00  0.00           H  
ATOM   1967  CB  LYS   122      59.542  64.353  43.948  1.00  0.00           C  
ATOM   1968  HB2 LYS   122      59.276  63.905  44.905  1.00  0.00           H  
ATOM   1969  HB3 LYS   122      59.062  63.866  43.099  1.00  0.00           H  
ATOM   1970  CG  LYS   122      61.088  64.051  43.916  1.00  0.00           C  
ATOM   1971  HG2 LYS   122      61.624  64.694  44.614  1.00  0.00           H  
ATOM   1972  HG3 LYS   122      61.236  63.016  44.224  1.00  0.00           H  
ATOM   1973  CD  LYS   122      61.694  64.065  42.496  1.00  0.00           C  
ATOM   1974  HD2 LYS   122      60.975  63.510  41.894  1.00  0.00           H  
ATOM   1975  HD3 LYS   122      61.694  65.069  42.071  1.00  0.00           H  
ATOM   1976  CE  LYS   122      63.119  63.480  42.464  1.00  0.00           C  
ATOM   1977  HE2 LYS   122      63.669  63.794  43.351  1.00  0.00           H  
ATOM   1978  HE3 LYS   122      63.000  62.409  42.628  1.00  0.00           H  
ATOM   1979  NZ  LYS   122      63.845  63.853  41.232  1.00  0.00           N  
ATOM   1980  HZ1 LYS   122      64.646  63.273  41.026  1.00  0.00           H  
ATOM   1981  HZ2 LYS   122      63.134  63.773  40.520  1.00  0.00           H  
ATOM   1982  HZ3 LYS   122      64.101  64.828  41.281  1.00  0.00           H  
ATOM   1983  C   LYS   122      57.770  66.149  43.806  1.00  0.00           C  
ATOM   1984  O   LYS   122      57.105  65.537  42.978  1.00  0.00           O  
ATOM   1985  N   ASN   123      57.155  67.147  44.546  1.00  0.00           N  
ATOM   1986  H   ASN   123      57.864  67.638  45.073  1.00  0.00           H  
ATOM   1987  CA  ASN   123      55.716  67.703  44.638  1.00  0.00           C  
ATOM   1988  HA  ASN   123      55.925  68.479  45.375  1.00  0.00           H  
ATOM   1989  CB  ASN   123      55.376  68.322  43.292  1.00  0.00           C  
ATOM   1990  HB2 ASN   123      55.063  67.595  42.543  1.00  0.00           H  
ATOM   1991  HB3 ASN   123      54.503  68.971  43.365  1.00  0.00           H  
ATOM   1992  CG  ASN   123      56.416  69.136  42.489  1.00  0.00           C  
ATOM   1993  OD1 ASN   123      57.275  69.799  43.016  1.00  0.00           O  
ATOM   1994  ND2 ASN   123      56.542  69.120  41.170  1.00  0.00           N  
ATOM   1995 HD21 ASN   123      57.371  69.470  40.711  1.00  0.00           H  
ATOM   1996 HD22 ASN   123      55.882  68.514  40.705  1.00  0.00           H  
ATOM   1997  C   ASN   123      54.625  66.769  45.233  1.00  0.00           C  
ATOM   1998  O   ASN   123      53.432  66.931  45.058  1.00  0.00           O  
ATOM   1999  N   PHE   124      55.048  65.620  45.759  1.00  0.00           N  
ATOM   2000  H   PHE   124      56.011  65.353  45.908  1.00  0.00           H  
ATOM   2001  CA  PHE   124      54.188  64.571  46.402  1.00  0.00           C  
ATOM   2002  HA  PHE   124      53.268  64.523  45.821  1.00  0.00           H  
ATOM   2003  CB  PHE   124      54.825  63.179  46.185  1.00  0.00           C  
ATOM   2004  HB2 PHE   124      55.866  63.321  46.477  1.00  0.00           H  
ATOM   2005  HB3 PHE   124      54.335  62.406  46.776  1.00  0.00           H  
ATOM   2006  CG  PHE   124      54.683  62.645  44.732  1.00  0.00           C  
ATOM   2007  CD1 PHE   124      53.434  62.548  44.144  1.00  0.00           C  
ATOM   2008  HD1 PHE   124      52.536  62.653  44.735  1.00  0.00           H  
ATOM   2009  CE1 PHE   124      53.312  62.138  42.828  1.00  0.00           C  
ATOM   2010  HE1 PHE   124      52.340  61.825  42.477  1.00  0.00           H  
ATOM   2011  CZ  PHE   124      54.442  61.626  42.168  1.00  0.00           C  
ATOM   2012  HZ  PHE   124      54.271  61.216  41.184  1.00  0.00           H  
ATOM   2013  CE2 PHE   124      55.739  61.753  42.665  1.00  0.00           C  
ATOM   2014  HE2 PHE   124      56.606  61.460  42.091  1.00  0.00           H  
ATOM   2015  CD2 PHE   124      55.802  62.312  43.970  1.00  0.00           C  
ATOM   2016  HD2 PHE   124      56.762  62.308  44.466  1.00  0.00           H  
ATOM   2017  C   PHE   124      53.888  64.841  47.876  1.00  0.00           C  
ATOM   2018  O   PHE   124      54.592  65.629  48.475  1.00  0.00           O  
ATOM   2019  N   ILE   125      52.836  64.228  48.427  1.00  0.00           N  
ATOM   2020  H   ILE   125      52.157  63.747  47.855  1.00  0.00           H  
ATOM   2021  CA  ILE   125      52.533  64.028  49.880  1.00  0.00           C  
ATOM   2022  HA  ILE   125      53.446  64.055  50.474  1.00  0.00           H  
ATOM   2023  CB  ILE   125      51.575  65.104  50.421  1.00  0.00           C  
ATOM   2024  HB  ILE   125      51.210  64.776  51.395  1.00  0.00           H  
ATOM   2025  CG2 ILE   125      52.330  66.414  50.805  1.00  0.00           C  
ATOM   2026 HG21 ILE   125      53.056  66.792  50.085  1.00  0.00           H  
ATOM   2027 HG22 ILE   125      51.705  67.172  51.278  1.00  0.00           H  
ATOM   2028 HG23 ILE   125      52.922  66.171  51.687  1.00  0.00           H  
ATOM   2029  CG1 ILE   125      50.207  65.206  49.649  1.00  0.00           C  
ATOM   2030 HG12 ILE   125      50.364  65.706  48.694  1.00  0.00           H  
ATOM   2031 HG13 ILE   125      49.902  64.161  49.585  1.00  0.00           H  
ATOM   2032  CD1 ILE   125      49.024  65.993  50.242  1.00  0.00           C  
ATOM   2033 HD11 ILE   125      48.052  65.586  49.964  1.00  0.00           H  
ATOM   2034 HD12 ILE   125      49.274  65.958  51.303  1.00  0.00           H  
ATOM   2035 HD13 ILE   125      49.132  66.985  49.804  1.00  0.00           H  
ATOM   2036  C   ILE   125      51.989  62.621  50.196  1.00  0.00           C  
ATOM   2037  O   ILE   125      51.204  62.141  49.403  1.00  0.00           O  
ATOM   2038  N   HIE   126      52.215  62.071  51.374  1.00  0.00           N  
ATOM   2039  H   HIE   126      52.785  62.581  52.034  1.00  0.00           H  
ATOM   2040  CA  HIE   126      51.969  60.686  51.650  1.00  0.00           C  
ATOM   2041  HA  HIE   126      51.985  60.077  50.746  1.00  0.00           H  
ATOM   2042  CB  HIE   126      53.119  60.169  52.605  1.00  0.00           C  
ATOM   2043  HB2 HIE   126      54.092  60.461  52.209  1.00  0.00           H  
ATOM   2044  HB3 HIE   126      52.998  60.546  53.620  1.00  0.00           H  
ATOM   2045  CG  HIE   126      53.115  58.672  52.814  1.00  0.00           C  
ATOM   2046  ND1 HIE   126      52.061  57.970  53.499  1.00  0.00           N  
ATOM   2047  CE1 HIE   126      52.488  56.709  53.537  1.00  0.00           C  
ATOM   2048  HE1 HIE   126      51.962  55.922  54.057  1.00  0.00           H  
ATOM   2049  NE2 HIE   126      53.683  56.600  52.918  1.00  0.00           N  
ATOM   2050  HE2 HIE   126      54.306  55.810  52.828  1.00  0.00           H  
ATOM   2051  CD2 HIE   126      54.055  57.799  52.464  1.00  0.00           C  
ATOM   2052  HD2 HIE   126      54.888  58.135  51.863  1.00  0.00           H  
ATOM   2053  C   HIE   126      50.571  60.357  52.334  1.00  0.00           C  
ATOM   2054  O   HIE   126      49.994  59.336  51.918  1.00  0.00           O  
ATOM   2055  N   ARG   127      50.078  61.264  53.196  1.00  0.00           N  
ATOM   2056  H   ARG   127      50.678  62.052  53.393  1.00  0.00           H  
ATOM   2057  CA  ARG   127      48.810  61.298  54.090  1.00  0.00           C  
ATOM   2058  HA  ARG   127      48.859  62.236  54.643  1.00  0.00           H  
ATOM   2059  CB  ARG   127      47.518  61.262  53.204  1.00  0.00           C  
ATOM   2060  HB2 ARG   127      47.556  60.284  52.724  1.00  0.00           H  
ATOM   2061  HB3 ARG   127      46.680  61.417  53.883  1.00  0.00           H  
ATOM   2062  CG  ARG   127      47.495  62.413  52.120  1.00  0.00           C  
ATOM   2063  HG2 ARG   127      47.783  63.383  52.526  1.00  0.00           H  
ATOM   2064  HG3 ARG   127      48.184  62.235  51.294  1.00  0.00           H  
ATOM   2065  CD  ARG   127      46.114  62.521  51.481  1.00  0.00           C  
ATOM   2066  HD2 ARG   127      45.446  62.584  52.339  1.00  0.00           H  
ATOM   2067  HD3 ARG   127      46.007  63.431  50.890  1.00  0.00           H  
ATOM   2068  NE  ARG   127      45.828  61.426  50.528  1.00  0.00           N  
ATOM   2069  HE  ARG   127      46.570  60.746  50.448  1.00  0.00           H  
ATOM   2070  CZ  ARG   127      44.724  61.327  49.784  1.00  0.00           C  
ATOM   2071  NH1 ARG   127      43.751  62.196  49.927  1.00  0.00           N  
ATOM   2072 HH11 ARG   127      43.940  62.962  50.558  1.00  0.00           H  
ATOM   2073 HH12 ARG   127      42.972  62.172  49.285  1.00  0.00           H  
ATOM   2074  NH2 ARG   127      44.550  60.396  48.894  1.00  0.00           N  
ATOM   2075 HH21 ARG   127      45.378  59.881  48.631  1.00  0.00           H  
ATOM   2076 HH22 ARG   127      43.708  60.449  48.339  1.00  0.00           H  
ATOM   2077  C   ARG   127      48.697  60.244  55.113  1.00  0.00           C  
ATOM   2078  O   ARG   127      47.855  60.386  56.017  1.00  0.00           O  
ATOM   2079  N   ASP   128      49.578  59.214  55.087  1.00  0.00           N  
ATOM   2080  H   ASP   128      50.290  59.272  54.372  1.00  0.00           H  
ATOM   2081  CA  ASP   128      49.409  58.005  55.864  1.00  0.00           C  
ATOM   2082  HA  ASP   128      48.861  58.350  56.741  1.00  0.00           H  
ATOM   2083  CB  ASP   128      48.587  56.976  55.121  1.00  0.00           C  
ATOM   2084  HB2 ASP   128      47.595  57.419  55.035  1.00  0.00           H  
ATOM   2085  HB3 ASP   128      49.005  56.807  54.129  1.00  0.00           H  
ATOM   2086  CG  ASP   128      48.253  55.705  55.883  1.00  0.00           C  
ATOM   2087  OD1 ASP   128      48.161  54.684  55.196  1.00  0.00           O  
ATOM   2088  OD2 ASP   128      48.055  55.802  57.108  1.00  0.00           O  
ATOM   2089  C   ASP   128      50.781  57.514  56.357  1.00  0.00           C  
ATOM   2090  O   ASP   128      50.937  56.283  56.400  1.00  0.00           O  
ATOM   2091  N   ILE   129      51.805  58.334  56.580  1.00  0.00           N  
ATOM   2092  H   ILE   129      51.543  59.307  56.643  1.00  0.00           H  
ATOM   2093  CA  ILE   129      53.091  57.953  57.120  1.00  0.00           C  
ATOM   2094  HA  ILE   129      53.534  57.214  56.453  1.00  0.00           H  
ATOM   2095  CB  ILE   129      53.940  59.277  57.203  1.00  0.00           C  
ATOM   2096  HB  ILE   129      53.257  60.099  57.419  1.00  0.00           H  
ATOM   2097  CG2 ILE   129      54.953  59.401  58.275  1.00  0.00           C  
ATOM   2098 HG21 ILE   129      54.453  59.320  59.240  1.00  0.00           H  
ATOM   2099 HG22 ILE   129      55.726  58.634  58.322  1.00  0.00           H  
ATOM   2100 HG23 ILE   129      55.329  60.423  58.315  1.00  0.00           H  
ATOM   2101  CG1 ILE   129      54.601  59.620  55.822  1.00  0.00           C  
ATOM   2102 HG12 ILE   129      53.862  59.224  55.126  1.00  0.00           H  
ATOM   2103 HG13 ILE   129      54.829  60.662  55.602  1.00  0.00           H  
ATOM   2104  CD1 ILE   129      55.863  58.753  55.466  1.00  0.00           C  
ATOM   2105 HD11 ILE   129      56.631  58.811  56.238  1.00  0.00           H  
ATOM   2106 HD12 ILE   129      55.574  57.712  55.325  1.00  0.00           H  
ATOM   2107 HD13 ILE   129      56.225  59.202  54.541  1.00  0.00           H  
ATOM   2108  C   ILE   129      52.771  57.220  58.425  1.00  0.00           C  
ATOM   2109  O   ILE   129      52.258  57.815  59.369  1.00  0.00           O  
ATOM   2110  N   LYS   130      53.350  55.979  58.622  1.00  0.00           N  
ATOM   2111  H   LYS   130      53.741  55.546  57.798  1.00  0.00           H  
ATOM   2112  CA  LYS   130      53.273  55.084  59.819  1.00  0.00           C  
ATOM   2113  HA  LYS   130      53.253  55.622  60.767  1.00  0.00           H  
ATOM   2114  CB  LYS   130      51.938  54.303  59.698  1.00  0.00           C  
ATOM   2115  HB2 LYS   130      51.891  53.742  60.631  1.00  0.00           H  
ATOM   2116  HB3 LYS   130      51.069  54.959  59.754  1.00  0.00           H  
ATOM   2117  CG  LYS   130      51.789  53.408  58.458  1.00  0.00           C  
ATOM   2118  HG2 LYS   130      52.115  53.989  57.596  1.00  0.00           H  
ATOM   2119  HG3 LYS   130      52.418  52.539  58.652  1.00  0.00           H  
ATOM   2120  CD  LYS   130      50.315  52.920  58.258  1.00  0.00           C  
ATOM   2121  HD2 LYS   130      49.985  52.240  59.043  1.00  0.00           H  
ATOM   2122  HD3 LYS   130      49.671  53.788  58.401  1.00  0.00           H  
ATOM   2123  CE  LYS   130      50.166  52.322  56.841  1.00  0.00           C  
ATOM   2124  HE2 LYS   130      50.812  51.456  56.693  1.00  0.00           H  
ATOM   2125  HE3 LYS   130      49.123  52.071  56.650  1.00  0.00           H  
ATOM   2126  NZ  LYS   130      50.550  53.321  55.870  1.00  0.00           N  
ATOM   2127  HZ1 LYS   130      50.574  52.838  54.984  1.00  0.00           H  
ATOM   2128  HZ2 LYS   130      49.848  54.046  55.834  1.00  0.00           H  
ATOM   2129  HZ3 LYS   130      51.500  53.630  56.022  1.00  0.00           H  
ATOM   2130  C   LYS   130      54.491  54.128  59.847  1.00  0.00           C  
ATOM   2131  O   LYS   130      55.237  54.099  58.845  1.00  0.00           O  
ATOM   2132  N   PRO   131      54.854  53.468  60.994  1.00  0.00           N  
ATOM   2133  CD  PRO   131      54.145  53.457  62.260  1.00  0.00           C  
ATOM   2134  HD2 PRO   131      53.389  52.672  62.270  1.00  0.00           H  
ATOM   2135  HD3 PRO   131      53.572  54.354  62.493  1.00  0.00           H  
ATOM   2136  CG  PRO   131      55.152  53.027  63.379  1.00  0.00           C  
ATOM   2137  HG2 PRO   131      54.657  52.482  64.183  1.00  0.00           H  
ATOM   2138  HG3 PRO   131      55.579  53.959  63.750  1.00  0.00           H  
ATOM   2139  CB  PRO   131      56.150  52.234  62.590  1.00  0.00           C  
ATOM   2140  HB2 PRO   131      55.841  51.188  62.586  1.00  0.00           H  
ATOM   2141  HB3 PRO   131      57.084  52.246  63.150  1.00  0.00           H  
ATOM   2142  CA  PRO   131      56.204  52.829  61.201  1.00  0.00           C  
ATOM   2143  HA  PRO   131      57.033  53.536  61.196  1.00  0.00           H  
ATOM   2144  C   PRO   131      56.461  51.713  60.185  1.00  0.00           C  
ATOM   2145  O   PRO   131      57.538  51.384  59.819  1.00  0.00           O  
ATOM   2146  N   ASP   132      55.324  51.228  59.592  1.00  0.00           N  
ATOM   2147  H   ASP   132      54.451  51.486  60.029  1.00  0.00           H  
ATOM   2148  CA  ASP   132      55.262  49.990  58.715  1.00  0.00           C  
ATOM   2149  HA  ASP   132      55.704  49.178  59.291  1.00  0.00           H  
ATOM   2150  CB  ASP   132      53.797  49.560  58.393  1.00  0.00           C  
ATOM   2151  HB2 ASP   132      53.341  50.298  57.733  1.00  0.00           H  
ATOM   2152  HB3 ASP   132      53.882  48.664  57.778  1.00  0.00           H  
ATOM   2153  CG  ASP   132      52.784  49.389  59.548  1.00  0.00           C  
ATOM   2154  OD1 ASP   132      51.569  49.045  59.314  1.00  0.00           O  
ATOM   2155  OD2 ASP   132      53.230  49.485  60.685  1.00  0.00           O  
ATOM   2156  C   ASP   132      55.857  50.351  57.339  1.00  0.00           C  
ATOM   2157  O   ASP   132      56.270  49.438  56.647  1.00  0.00           O  
ATOM   2158  N   ASN   133      55.780  51.634  56.944  1.00  0.00           N  
ATOM   2159  H   ASN   133      55.311  52.366  57.458  1.00  0.00           H  
ATOM   2160  CA  ASN   133      56.277  52.113  55.678  1.00  0.00           C  
ATOM   2161  HA  ASN   133      55.978  51.443  54.871  1.00  0.00           H  
ATOM   2162  CB  ASN   133      55.727  53.474  55.303  1.00  0.00           C  
ATOM   2163  HB2 ASN   133      55.968  54.184  56.095  1.00  0.00           H  
ATOM   2164  HB3 ASN   133      56.202  53.908  54.423  1.00  0.00           H  
ATOM   2165  CG  ASN   133      54.257  53.444  55.055  1.00  0.00           C  
ATOM   2166  OD1 ASN   133      53.370  53.773  55.874  1.00  0.00           O  
ATOM   2167  ND2 ASN   133      53.779  53.138  53.900  1.00  0.00           N  
ATOM   2168 HD21 ASN   133      52.819  52.847  53.785  1.00  0.00           H  
ATOM   2169 HD22 ASN   133      54.396  52.777  53.186  1.00  0.00           H  
ATOM   2170  C   ASN   133      57.845  52.259  55.648  1.00  0.00           C  
ATOM   2171  O   ASN   133      58.352  52.057  54.550  1.00  0.00           O  
ATOM   2172  N   PHE   134      58.535  52.597  56.759  1.00  0.00           N  
ATOM   2173  H   PHE   134      58.124  52.620  57.681  1.00  0.00           H  
ATOM   2174  CA  PHE   134      60.005  52.602  56.768  1.00  0.00           C  
ATOM   2175  HA  PHE   134      60.343  53.048  55.833  1.00  0.00           H  
ATOM   2176  CB  PHE   134      60.446  53.417  57.969  1.00  0.00           C  
ATOM   2177  HB2 PHE   134      60.075  52.921  58.866  1.00  0.00           H  
ATOM   2178  HB3 PHE   134      61.534  53.461  57.923  1.00  0.00           H  
ATOM   2179  CG  PHE   134      59.980  54.843  58.018  1.00  0.00           C  
ATOM   2180  CD1 PHE   134      60.694  55.842  57.264  1.00  0.00           C  
ATOM   2181  HD1 PHE   134      61.617  55.568  56.775  1.00  0.00           H  
ATOM   2182  CE1 PHE   134      60.317  57.190  57.313  1.00  0.00           C  
ATOM   2183  HE1 PHE   134      60.786  57.944  56.699  1.00  0.00           H  
ATOM   2184  CZ  PHE   134      59.177  57.560  58.050  1.00  0.00           C  
ATOM   2185  HZ  PHE   134      58.919  58.578  58.301  1.00  0.00           H  
ATOM   2186  CE2 PHE   134      58.421  56.549  58.674  1.00  0.00           C  
ATOM   2187  HE2 PHE   134      57.540  56.866  59.212  1.00  0.00           H  
ATOM   2188  CD2 PHE   134      58.850  55.218  58.703  1.00  0.00           C  
ATOM   2189  HD2 PHE   134      58.325  54.498  59.313  1.00  0.00           H  
ATOM   2190  C   PHE   134      60.616  51.198  56.816  1.00  0.00           C  
ATOM   2191  O   PHE   134      60.340  50.419  57.693  1.00  0.00           O  
ATOM   2192  N   LEU   135      61.437  50.809  55.801  1.00  0.00           N  
ATOM   2193  H   LEU   135      61.681  51.547  55.155  1.00  0.00           H  
ATOM   2194  CA  LEU   135      62.073  49.491  55.723  1.00  0.00           C  
ATOM   2195  HA  LEU   135      61.740  48.825  56.519  1.00  0.00           H  
ATOM   2196  CB  LEU   135      61.649  48.771  54.447  1.00  0.00           C  
ATOM   2197  HB2 LEU   135      61.544  49.484  53.629  1.00  0.00           H  
ATOM   2198  HB3 LEU   135      62.514  48.174  54.162  1.00  0.00           H  
ATOM   2199  CG  LEU   135      60.479  47.737  54.613  1.00  0.00           C  
ATOM   2200  HG  LEU   135      60.766  47.068  55.425  1.00  0.00           H  
ATOM   2201  CD1 LEU   135      59.211  48.462  55.032  1.00  0.00           C  
ATOM   2202 HD11 LEU   135      59.236  48.966  55.998  1.00  0.00           H  
ATOM   2203 HD12 LEU   135      59.126  49.242  54.275  1.00  0.00           H  
ATOM   2204 HD13 LEU   135      58.390  47.746  55.050  1.00  0.00           H  
ATOM   2205  CD2 LEU   135      60.490  47.003  53.354  1.00  0.00           C  
ATOM   2206 HD21 LEU   135      60.386  47.684  52.510  1.00  0.00           H  
ATOM   2207 HD22 LEU   135      61.357  46.358  53.215  1.00  0.00           H  
ATOM   2208 HD23 LEU   135      59.595  46.392  53.474  1.00  0.00           H  
ATOM   2209  C   LEU   135      63.567  49.735  55.722  1.00  0.00           C  
ATOM   2210  O   LEU   135      64.101  50.750  55.294  1.00  0.00           O  
ATOM   2211  N   MET   136      64.323  48.844  56.341  1.00  0.00           N  
ATOM   2212  H   MET   136      63.883  47.976  56.615  1.00  0.00           H  
ATOM   2213  CA  MET   136      65.802  48.830  56.383  1.00  0.00           C  
ATOM   2214  HA  MET   136      66.179  49.848  56.283  1.00  0.00           H  
ATOM   2215  CB  MET   136      66.363  48.140  57.689  1.00  0.00           C  
ATOM   2216  HB2 MET   136      65.785  47.222  57.802  1.00  0.00           H  
ATOM   2217  HB3 MET   136      67.439  47.975  57.632  1.00  0.00           H  
ATOM   2218  CG  MET   136      66.181  48.925  58.998  1.00  0.00           C  
ATOM   2219  HG2 MET   136      65.111  49.034  59.175  1.00  0.00           H  
ATOM   2220  HG3 MET   136      66.607  48.345  59.816  1.00  0.00           H  
ATOM   2221  SD  MET   136      66.909  50.688  58.944  1.00  0.00           S  
ATOM   2222  CE  MET   136      68.458  50.375  57.979  1.00  0.00           C  
ATOM   2223  HE1 MET   136      69.051  51.280  58.110  1.00  0.00           H  
ATOM   2224  HE2 MET   136      68.948  49.433  58.228  1.00  0.00           H  
ATOM   2225  HE3 MET   136      68.163  50.252  56.937  1.00  0.00           H  
ATOM   2226  C   MET   136      66.297  48.002  55.167  1.00  0.00           C  
ATOM   2227  O   MET   136      65.444  47.239  54.676  1.00  0.00           O  
ATOM   2228  N   GLY   137      67.492  48.214  54.589  1.00  0.00           N  
ATOM   2229  H   GLY   137      68.063  49.004  54.854  1.00  0.00           H  
ATOM   2230  CA  GLY   137      67.946  47.343  53.496  1.00  0.00           C  
ATOM   2231  HA2 GLY   137      67.073  47.079  52.899  1.00  0.00           H  
ATOM   2232  HA3 GLY   137      68.599  47.973  52.892  1.00  0.00           H  
ATOM   2233  C   GLY   137      68.602  45.972  53.961  1.00  0.00           C  
ATOM   2234  O   GLY   137      68.711  45.738  55.159  1.00  0.00           O  
ATOM   2235  N   ILE   138      69.067  45.179  52.972  1.00  0.00           N  
ATOM   2236  H   ILE   138      68.983  45.461  52.006  1.00  0.00           H  
ATOM   2237  CA  ILE   138      69.744  43.915  53.152  1.00  0.00           C  
ATOM   2238  HA  ILE   138      69.694  43.580  54.188  1.00  0.00           H  
ATOM   2239  CB  ILE   138      69.091  42.872  52.204  1.00  0.00           C  
ATOM   2240  HB  ILE   138      68.944  43.413  51.269  1.00  0.00           H  
ATOM   2241  CG2 ILE   138      69.931  41.633  51.992  1.00  0.00           C  
ATOM   2242 HG21 ILE   138      70.779  41.790  51.325  1.00  0.00           H  
ATOM   2243 HG22 ILE   138      70.409  41.251  52.894  1.00  0.00           H  
ATOM   2244 HG23 ILE   138      69.213  40.928  51.574  1.00  0.00           H  
ATOM   2245  CG1 ILE   138      67.669  42.577  52.743  1.00  0.00           C  
ATOM   2246 HG12 ILE   138      67.765  41.889  53.583  1.00  0.00           H  
ATOM   2247 HG13 ILE   138      67.269  43.456  53.249  1.00  0.00           H  
ATOM   2248  CD1 ILE   138      66.665  42.072  51.682  1.00  0.00           C  
ATOM   2249 HD11 ILE   138      67.114  41.273  51.092  1.00  0.00           H  
ATOM   2250 HD12 ILE   138      65.781  41.643  52.154  1.00  0.00           H  
ATOM   2251 HD13 ILE   138      66.313  42.848  51.002  1.00  0.00           H  
ATOM   2252  C   ILE   138      71.237  43.965  52.631  1.00  0.00           C  
ATOM   2253  O   ILE   138      71.427  44.690  51.633  1.00  0.00           O  
ATOM   2254  N   GLY   139      72.159  43.359  53.367  1.00  0.00           N  
ATOM   2255  H   GLY   139      71.989  42.962  54.280  1.00  0.00           H  
ATOM   2256  CA  GLY   139      73.472  43.106  52.802  1.00  0.00           C  
ATOM   2257  HA2 GLY   139      73.971  42.416  53.483  1.00  0.00           H  
ATOM   2258  HA3 GLY   139      73.285  42.580  51.866  1.00  0.00           H  
ATOM   2259  C   GLY   139      74.325  44.395  52.617  1.00  0.00           C  
ATOM   2260  O   GLY   139      74.680  45.022  53.600  1.00  0.00           O  
ATOM   2261  N   ARG   140      74.666  44.713  51.366  1.00  0.00           N  
ATOM   2262  H   ARG   140      74.285  44.227  50.566  1.00  0.00           H  
ATOM   2263  CA  ARG   140      75.427  45.916  50.994  1.00  0.00           C  
ATOM   2264  HA  ARG   140      76.401  46.022  51.471  1.00  0.00           H  
ATOM   2265  CB  ARG   140      75.884  45.842  49.523  1.00  0.00           C  
ATOM   2266  HB2 ARG   140      75.001  45.850  48.885  1.00  0.00           H  
ATOM   2267  HB3 ARG   140      76.517  46.715  49.363  1.00  0.00           H  
ATOM   2268  CG  ARG   140      76.760  44.629  49.123  1.00  0.00           C  
ATOM   2269  HG2 ARG   140      77.610  44.651  49.805  1.00  0.00           H  
ATOM   2270  HG3 ARG   140      76.159  43.731  49.263  1.00  0.00           H  
ATOM   2271  CD  ARG   140      77.354  44.639  47.656  1.00  0.00           C  
ATOM   2272  HD2 ARG   140      77.365  45.660  47.274  1.00  0.00           H  
ATOM   2273  HD3 ARG   140      78.381  44.289  47.761  1.00  0.00           H  
ATOM   2274  NE  ARG   140      76.605  43.706  46.751  1.00  0.00           N  
ATOM   2275  HE  ARG   140      76.686  42.702  46.822  1.00  0.00           H  
ATOM   2276  CZ  ARG   140      75.671  44.086  45.941  1.00  0.00           C  
ATOM   2277  NH1 ARG   140      75.199  45.276  45.871  1.00  0.00           N  
ATOM   2278 HH11 ARG   140      75.573  46.037  46.419  1.00  0.00           H  
ATOM   2279 HH12 ARG   140      74.355  45.476  45.352  1.00  0.00           H  
ATOM   2280  NH2 ARG   140      75.310  43.150  45.150  1.00  0.00           N  
ATOM   2281 HH21 ARG   140      75.678  42.225  45.322  1.00  0.00           H  
ATOM   2282 HH22 ARG   140      74.864  43.354  44.268  1.00  0.00           H  
ATOM   2283  C   ARG   140      74.701  47.166  51.222  1.00  0.00           C  
ATOM   2284  O   ARG   140      75.360  48.237  51.198  1.00  0.00           O  
ATOM   2285  N   HIE   141      73.399  47.075  51.545  1.00  0.00           N  
ATOM   2286  H   HIE   141      72.840  46.261  51.757  1.00  0.00           H  
ATOM   2287  CA  HIE   141      72.681  48.273  51.978  1.00  0.00           C  
ATOM   2288  HA  HIE   141      73.409  49.066  52.153  1.00  0.00           H  
ATOM   2289  CB  HIE   141      71.634  48.626  50.888  1.00  0.00           C  
ATOM   2290  HB2 HIE   141      70.778  47.952  50.913  1.00  0.00           H  
ATOM   2291  HB3 HIE   141      71.227  49.614  51.105  1.00  0.00           H  
ATOM   2292  CG  HIE   141      72.224  48.754  49.519  1.00  0.00           C  
ATOM   2293  ND1 HIE   141      72.943  49.830  49.141  1.00  0.00           N  
ATOM   2294  CE1 HIE   141      73.335  49.626  47.905  1.00  0.00           C  
ATOM   2295  HE1 HIE   141      73.798  50.402  47.313  1.00  0.00           H  
ATOM   2296  NE2 HIE   141      72.794  48.434  47.471  1.00  0.00           N  
ATOM   2297  HE2 HIE   141      72.647  48.206  46.498  1.00  0.00           H  
ATOM   2298  CD2 HIE   141      72.006  47.929  48.466  1.00  0.00           C  
ATOM   2299  HD2 HIE   141      71.477  46.998  48.325  1.00  0.00           H  
ATOM   2300  C   HIE   141      71.994  48.071  53.376  1.00  0.00           C  
ATOM   2301  O   HIE   141      70.950  48.702  53.700  1.00  0.00           O  
ATOM   2302  N   CYS   142      72.529  47.163  54.200  1.00  0.00           N  
ATOM   2303  H   CYS   142      73.450  46.835  53.945  1.00  0.00           H  
ATOM   2304  CA  CYS   142      72.035  46.885  55.563  1.00  0.00           C  
ATOM   2305  HA  CYS   142      71.053  46.419  55.487  1.00  0.00           H  
ATOM   2306  CB  CYS   142      72.994  45.883  56.203  1.00  0.00           C  
ATOM   2307  HB2 CYS   142      73.067  45.051  55.503  1.00  0.00           H  
ATOM   2308  HB3 CYS   142      73.974  46.350  56.294  1.00  0.00           H  
ATOM   2309  SG  CYS   142      72.543  45.213  57.786  1.00  0.00           S  
ATOM   2310  HG  CYS   142      72.763  46.415  58.326  1.00  0.00           H  
ATOM   2311  C   CYS   142      71.914  48.124  56.531  1.00  0.00           C  
ATOM   2312  O   CYS   142      71.115  48.004  57.458  1.00  0.00           O  
ATOM   2313  N   ASN   143      72.685  49.192  56.319  1.00  0.00           N  
ATOM   2314  H   ASN   143      73.254  49.244  55.486  1.00  0.00           H  
ATOM   2315  CA  ASN   143      72.476  50.404  57.213  1.00  0.00           C  
ATOM   2316  HA  ASN   143      71.902  50.149  58.104  1.00  0.00           H  
ATOM   2317  CB  ASN   143      73.894  50.968  57.643  1.00  0.00           C  
ATOM   2318  HB2 ASN   143      74.478  51.432  56.849  1.00  0.00           H  
ATOM   2319  HB3 ASN   143      73.672  51.691  58.428  1.00  0.00           H  
ATOM   2320  CG  ASN   143      74.651  49.937  58.344  1.00  0.00           C  
ATOM   2321  OD1 ASN   143      74.246  49.275  59.266  1.00  0.00           O  
ATOM   2322  ND2 ASN   143      75.818  49.594  57.831  1.00  0.00           N  
ATOM   2323 HD21 ASN   143      76.291  48.771  58.175  1.00  0.00           H  
ATOM   2324 HD22 ASN   143      76.100  50.057  56.978  1.00  0.00           H  
ATOM   2325  C   ASN   143      71.581  51.468  56.492  1.00  0.00           C  
ATOM   2326  O   ASN   143      71.117  52.306  57.239  1.00  0.00           O  
ATOM   2327  N   LYS   144      71.172  51.320  55.171  1.00  0.00           N  
ATOM   2328  H   LYS   144      71.239  50.420  54.718  1.00  0.00           H  
ATOM   2329  CA  LYS   144      70.390  52.281  54.446  1.00  0.00           C  
ATOM   2330  HA  LYS   144      70.673  53.310  54.670  1.00  0.00           H  
ATOM   2331  CB  LYS   144      70.674  52.127  52.907  1.00  0.00           C  
ATOM   2332  HB2 LYS   144      71.690  51.740  52.828  1.00  0.00           H  
ATOM   2333  HB3 LYS   144      69.982  51.409  52.468  1.00  0.00           H  
ATOM   2334  CG  LYS   144      70.556  53.451  52.187  1.00  0.00           C  
ATOM   2335  HG2 LYS   144      69.533  53.784  52.011  1.00  0.00           H  
ATOM   2336  HG3 LYS   144      71.014  54.212  52.819  1.00  0.00           H  
ATOM   2337  CD  LYS   144      71.198  53.507  50.798  1.00  0.00           C  
ATOM   2338  HD2 LYS   144      71.241  54.526  50.415  1.00  0.00           H  
ATOM   2339  HD3 LYS   144      72.235  53.198  50.928  1.00  0.00           H  
ATOM   2340  CE  LYS   144      70.474  52.642  49.741  1.00  0.00           C  
ATOM   2341  HE2 LYS   144      70.358  51.608  50.068  1.00  0.00           H  
ATOM   2342  HE3 LYS   144      69.480  53.046  49.547  1.00  0.00           H  
ATOM   2343  NZ  LYS   144      71.197  52.534  48.458  1.00  0.00           N  
ATOM   2344  HZ1 LYS   144      71.441  53.448  48.103  1.00  0.00           H  
ATOM   2345  HZ2 LYS   144      72.075  52.061  48.619  1.00  0.00           H  
ATOM   2346  HZ3 LYS   144      70.726  51.960  47.773  1.00  0.00           H  
ATOM   2347  C   LYS   144      68.823  52.334  54.758  1.00  0.00           C  
ATOM   2348  O   LYS   144      68.174  51.317  54.762  1.00  0.00           O  
ATOM   2349  N   LEU   145      68.231  53.488  54.933  1.00  0.00           N  
ATOM   2350  H   LEU   145      68.888  54.248  55.030  1.00  0.00           H  
ATOM   2351  CA  LEU   145      66.808  53.646  55.308  1.00  0.00           C  
ATOM   2352  HA  LEU   145      66.463  52.687  55.696  1.00  0.00           H  
ATOM   2353  CB  LEU   145      66.630  54.712  56.424  1.00  0.00           C  
ATOM   2354  HB2 LEU   145      67.262  54.400  57.256  1.00  0.00           H  
ATOM   2355  HB3 LEU   145      66.921  55.659  55.970  1.00  0.00           H  
ATOM   2356  CG  LEU   145      65.184  54.887  56.870  1.00  0.00           C  
ATOM   2357  HG  LEU   145      64.618  54.991  55.945  1.00  0.00           H  
ATOM   2358  CD1 LEU   145      64.637  53.731  57.686  1.00  0.00           C  
ATOM   2359 HD11 LEU   145      64.757  52.813  57.111  1.00  0.00           H  
ATOM   2360 HD12 LEU   145      65.291  53.655  58.555  1.00  0.00           H  
ATOM   2361 HD13 LEU   145      63.595  53.893  57.959  1.00  0.00           H  
ATOM   2362  CD2 LEU   145      64.969  56.206  57.611  1.00  0.00           C  
ATOM   2363 HD21 LEU   145      63.929  56.198  57.938  1.00  0.00           H  
ATOM   2364 HD22 LEU   145      65.668  56.281  58.444  1.00  0.00           H  
ATOM   2365 HD23 LEU   145      65.139  57.032  56.920  1.00  0.00           H  
ATOM   2366  C   LEU   145      66.034  53.892  54.067  1.00  0.00           C  
ATOM   2367  O   LEU   145      66.260  54.900  53.370  1.00  0.00           O  
ATOM   2368  N   PHE   146      64.952  53.116  53.865  1.00  0.00           N  
ATOM   2369  H   PHE   146      64.863  52.315  54.473  1.00  0.00           H  
ATOM   2370  CA  PHE   146      64.046  53.214  52.718  1.00  0.00           C  
ATOM   2371  HA  PHE   146      64.358  54.085  52.142  1.00  0.00           H  
ATOM   2372  CB  PHE   146      64.076  51.895  51.842  1.00  0.00           C  
ATOM   2373  HB2 PHE   146      63.882  51.037  52.485  1.00  0.00           H  
ATOM   2374  HB3 PHE   146      63.183  51.890  51.217  1.00  0.00           H  
ATOM   2375  CG  PHE   146      65.300  51.614  51.114  1.00  0.00           C  
ATOM   2376  CD1 PHE   146      66.442  51.094  51.771  1.00  0.00           C  
ATOM   2377  HD1 PHE   146      66.489  51.062  52.850  1.00  0.00           H  
ATOM   2378  CE1 PHE   146      67.617  50.761  50.982  1.00  0.00           C  
ATOM   2379  HE1 PHE   146      68.483  50.322  51.454  1.00  0.00           H  
ATOM   2380  CZ  PHE   146      67.664  50.985  49.599  1.00  0.00           C  
ATOM   2381  HZ  PHE   146      68.513  50.640  49.028  1.00  0.00           H  
ATOM   2382  CE2 PHE   146      66.492  51.367  48.931  1.00  0.00           C  
ATOM   2383  HE2 PHE   146      66.508  51.338  47.851  1.00  0.00           H  
ATOM   2384  CD2 PHE   146      65.306  51.600  49.677  1.00  0.00           C  
ATOM   2385  HD2 PHE   146      64.350  51.798  49.216  1.00  0.00           H  
ATOM   2386  C   PHE   146      62.662  53.700  53.181  1.00  0.00           C  
ATOM   2387  O   PHE   146      62.203  53.435  54.308  1.00  0.00           O  
ATOM   2388  N   LEU   147      61.901  54.256  52.194  1.00  0.00           N  
ATOM   2389  H   LEU   147      62.390  54.581  51.373  1.00  0.00           H  
ATOM   2390  CA  LEU   147      60.523  54.718  52.307  1.00  0.00           C  
ATOM   2391  HA  LEU   147      60.120  54.435  53.280  1.00  0.00           H  
ATOM   2392  CB  LEU   147      60.402  56.230  52.179  1.00  0.00           C  
ATOM   2393  HB2 LEU   147      61.075  56.594  52.956  1.00  0.00           H  
ATOM   2394  HB3 LEU   147      60.876  56.623  51.280  1.00  0.00           H  
ATOM   2395  CG  LEU   147      58.985  56.789  52.409  1.00  0.00           C  
ATOM   2396  HG  LEU   147      58.491  56.664  51.445  1.00  0.00           H  
ATOM   2397  CD1 LEU   147      58.288  56.171  53.635  1.00  0.00           C  
ATOM   2398 HD11 LEU   147      57.931  55.167  53.404  1.00  0.00           H  
ATOM   2399 HD12 LEU   147      58.980  56.045  54.467  1.00  0.00           H  
ATOM   2400 HD13 LEU   147      57.426  56.791  53.879  1.00  0.00           H  
ATOM   2401  CD2 LEU   147      59.238  58.256  52.709  1.00  0.00           C  
ATOM   2402 HD21 LEU   147      59.805  58.445  53.621  1.00  0.00           H  
ATOM   2403 HD22 LEU   147      59.775  58.829  51.953  1.00  0.00           H  
ATOM   2404 HD23 LEU   147      58.235  58.682  52.691  1.00  0.00           H  
ATOM   2405  C   LEU   147      59.628  54.032  51.298  1.00  0.00           C  
ATOM   2406  O   LEU   147      59.737  54.312  50.171  1.00  0.00           O  
ATOM   2407  N   ILE   148      58.571  53.222  51.604  1.00  0.00           N  
ATOM   2408  H   ILE   148      58.476  52.940  52.569  1.00  0.00           H  
ATOM   2409  CA  ILE   148      57.779  52.433  50.582  1.00  0.00           C  
ATOM   2410  HA  ILE   148      57.903  52.910  49.610  1.00  0.00           H  
ATOM   2411  CB  ILE   148      58.408  50.925  50.283  1.00  0.00           C  
ATOM   2412  HB  ILE   148      57.865  50.503  49.438  1.00  0.00           H  
ATOM   2413  CG2 ILE   148      59.774  51.148  49.524  1.00  0.00           C  
ATOM   2414 HG21 ILE   148      59.891  52.021  48.882  1.00  0.00           H  
ATOM   2415 HG22 ILE   148      60.594  51.191  50.241  1.00  0.00           H  
ATOM   2416 HG23 ILE   148      59.954  50.263  48.913  1.00  0.00           H  
ATOM   2417  CG1 ILE   148      58.480  49.859  51.389  1.00  0.00           C  
ATOM   2418 HG12 ILE   148      59.081  49.038  50.996  1.00  0.00           H  
ATOM   2419 HG13 ILE   148      59.033  50.207  52.261  1.00  0.00           H  
ATOM   2420  CD1 ILE   148      57.149  49.234  51.821  1.00  0.00           C  
ATOM   2421 HD11 ILE   148      56.566  49.842  52.513  1.00  0.00           H  
ATOM   2422 HD12 ILE   148      56.661  48.868  50.918  1.00  0.00           H  
ATOM   2423 HD13 ILE   148      57.380  48.366  52.438  1.00  0.00           H  
ATOM   2424  C   ILE   148      56.284  52.391  50.959  1.00  0.00           C  
ATOM   2425  O   ILE   148      55.903  52.786  52.027  1.00  0.00           O  
ATOM   2426  N   ASP   149      55.472  51.864  49.987  1.00  0.00           N  
ATOM   2427  H   ASP   149      55.865  51.794  49.060  1.00  0.00           H  
ATOM   2428  CA  ASP   149      54.039  51.640  50.097  1.00  0.00           C  
ATOM   2429  HA  ASP   149      53.706  51.149  49.182  1.00  0.00           H  
ATOM   2430  CB  ASP   149      53.687  50.570  51.090  1.00  0.00           C  
ATOM   2431  HB2 ASP   149      54.266  49.680  50.842  1.00  0.00           H  
ATOM   2432  HB3 ASP   149      53.921  50.792  52.131  1.00  0.00           H  
ATOM   2433  CG  ASP   149      52.236  50.182  51.201  1.00  0.00           C  
ATOM   2434  OD1 ASP   149      51.688  49.720  52.245  1.00  0.00           O  
ATOM   2435  OD2 ASP   149      51.540  50.129  50.175  1.00  0.00           O  
ATOM   2436  C   ASP   149      53.156  52.939  50.244  1.00  0.00           C  
ATOM   2437  O   ASP   149      52.510  53.262  51.251  1.00  0.00           O  
ATOM   2438  N   PHE   150      53.345  53.782  49.210  1.00  0.00           N  
ATOM   2439  H   PHE   150      53.830  53.350  48.437  1.00  0.00           H  
ATOM   2440  CA  PHE   150      52.626  55.058  48.997  1.00  0.00           C  
ATOM   2441  HA  PHE   150      52.554  55.691  49.882  1.00  0.00           H  
ATOM   2442  CB  PHE   150      53.366  55.763  47.871  1.00  0.00           C  
ATOM   2443  HB2 PHE   150      53.370  55.005  47.088  1.00  0.00           H  
ATOM   2444  HB3 PHE   150      52.725  56.547  47.469  1.00  0.00           H  
ATOM   2445  CG  PHE   150      54.683  56.251  48.271  1.00  0.00           C  
ATOM   2446  CD1 PHE   150      54.873  57.600  48.537  1.00  0.00           C  
ATOM   2447  HD1 PHE   150      54.062  58.313  48.541  1.00  0.00           H  
ATOM   2448  CE1 PHE   150      56.169  58.154  48.884  1.00  0.00           C  
ATOM   2449  HE1 PHE   150      56.321  59.196  49.127  1.00  0.00           H  
ATOM   2450  CZ  PHE   150      57.280  57.282  48.810  1.00  0.00           C  
ATOM   2451  HZ  PHE   150      58.253  57.710  48.998  1.00  0.00           H  
ATOM   2452  CE2 PHE   150      57.170  55.958  48.447  1.00  0.00           C  
ATOM   2453  HE2 PHE   150      58.093  55.399  48.423  1.00  0.00           H  
ATOM   2454  CD2 PHE   150      55.864  55.400  48.202  1.00  0.00           C  
ATOM   2455  HD2 PHE   150      55.767  54.368  47.897  1.00  0.00           H  
ATOM   2456  C   PHE   150      51.091  54.827  48.658  1.00  0.00           C  
ATOM   2457  O   PHE   150      50.494  55.384  47.702  1.00  0.00           O  
ATOM   2458  N   GLY   151      50.404  54.193  49.569  1.00  0.00           N  
ATOM   2459  H   GLY   151      51.006  53.875  50.315  1.00  0.00           H  
ATOM   2460  CA  GLY   151      49.081  53.627  49.586  1.00  0.00           C  
ATOM   2461  HA2 GLY   151      49.018  53.108  48.630  1.00  0.00           H  
ATOM   2462  HA3 GLY   151      49.020  52.978  50.460  1.00  0.00           H  
ATOM   2463  C   GLY   151      47.964  54.622  49.535  1.00  0.00           C  
ATOM   2464  O   GLY   151      46.805  54.199  49.330  1.00  0.00           O  
ATOM   2465  N   LEU   152      48.192  55.873  49.822  1.00  0.00           N  
ATOM   2466  H   LEU   152      49.151  56.098  50.046  1.00  0.00           H  
ATOM   2467  CA  LEU   152      47.243  56.935  49.835  1.00  0.00           C  
ATOM   2468  HA  LEU   152      46.415  56.654  49.184  1.00  0.00           H  
ATOM   2469  CB  LEU   152      46.655  56.939  51.261  1.00  0.00           C  
ATOM   2470  HB2 LEU   152      46.496  55.927  51.635  1.00  0.00           H  
ATOM   2471  HB3 LEU   152      47.334  57.477  51.922  1.00  0.00           H  
ATOM   2472  CG  LEU   152      45.250  57.651  51.548  1.00  0.00           C  
ATOM   2473  HG  LEU   152      45.283  58.712  51.301  1.00  0.00           H  
ATOM   2474  CD1 LEU   152      44.098  56.970  50.818  1.00  0.00           C  
ATOM   2475 HD11 LEU   152      43.153  57.240  51.290  1.00  0.00           H  
ATOM   2476 HD12 LEU   152      44.076  57.211  49.755  1.00  0.00           H  
ATOM   2477 HD13 LEU   152      44.198  55.887  50.894  1.00  0.00           H  
ATOM   2478  CD2 LEU   152      45.056  57.500  53.092  1.00  0.00           C  
ATOM   2479 HD21 LEU   152      44.113  58.001  53.312  1.00  0.00           H  
ATOM   2480 HD22 LEU   152      45.142  56.474  53.449  1.00  0.00           H  
ATOM   2481 HD23 LEU   152      45.844  58.112  53.530  1.00  0.00           H  
ATOM   2482  C   LEU   152      47.787  58.295  49.315  1.00  0.00           C  
ATOM   2483  O   LEU   152      47.180  59.357  49.466  1.00  0.00           O  
ATOM   2484  N   ALA   153      48.992  58.247  48.779  1.00  0.00           N  
ATOM   2485  H   ALA   153      49.505  57.394  48.612  1.00  0.00           H  
ATOM   2486  CA  ALA   153      49.770  59.398  48.339  1.00  0.00           C  
ATOM   2487  HA  ALA   153      49.682  60.045  49.212  1.00  0.00           H  
ATOM   2488  CB  ALA   153      51.276  59.119  48.178  1.00  0.00           C  
ATOM   2489  HB1 ALA   153      51.790  60.013  47.825  1.00  0.00           H  
ATOM   2490  HB2 ALA   153      51.606  58.686  49.122  1.00  0.00           H  
ATOM   2491  HB3 ALA   153      51.334  58.375  47.383  1.00  0.00           H  
ATOM   2492  C   ALA   153      49.140  60.187  47.202  1.00  0.00           C  
ATOM   2493  O   ALA   153      48.408  59.682  46.336  1.00  0.00           O  
ATOM   2494  N   LYS   154      49.457  61.475  47.172  1.00  0.00           N  
ATOM   2495  H   LYS   154      50.043  61.742  47.950  1.00  0.00           H  
ATOM   2496  CA  LYS   154      48.788  62.525  46.279  1.00  0.00           C  
ATOM   2497  HA  LYS   154      48.593  62.042  45.321  1.00  0.00           H  
ATOM   2498  CB  LYS   154      47.496  63.028  46.964  1.00  0.00           C  
ATOM   2499  HB2 LYS   154      46.866  62.159  47.152  1.00  0.00           H  
ATOM   2500  HB3 LYS   154      47.793  63.488  47.906  1.00  0.00           H  
ATOM   2501  CG  LYS   154      46.455  63.901  46.239  1.00  0.00           C  
ATOM   2502  HG2 LYS   154      47.014  64.784  45.932  1.00  0.00           H  
ATOM   2503  HG3 LYS   154      45.989  63.440  45.369  1.00  0.00           H  
ATOM   2504  CD  LYS   154      45.359  64.229  47.207  1.00  0.00           C  
ATOM   2505  HD2 LYS   154      44.672  63.384  47.257  1.00  0.00           H  
ATOM   2506  HD3 LYS   154      45.806  64.254  48.201  1.00  0.00           H  
ATOM   2507  CE  LYS   154      44.616  65.493  46.885  1.00  0.00           C  
ATOM   2508  HE2 LYS   154      44.125  65.495  45.912  1.00  0.00           H  
ATOM   2509  HE3 LYS   154      43.794  65.642  47.586  1.00  0.00           H  
ATOM   2510  NZ  LYS   154      45.477  66.655  46.977  1.00  0.00           N  
ATOM   2511  HZ1 LYS   154      45.770  66.806  47.932  1.00  0.00           H  
ATOM   2512  HZ2 LYS   154      46.284  66.540  46.382  1.00  0.00           H  
ATOM   2513  HZ3 LYS   154      44.859  67.415  46.732  1.00  0.00           H  
ATOM   2514  C   LYS   154      49.808  63.629  46.000  1.00  0.00           C  
ATOM   2515  O   LYS   154      50.806  63.604  46.746  1.00  0.00           O  
ATOM   2516  N   LYS   155      49.622  64.593  45.074  1.00  0.00           N  
ATOM   2517  H   LYS   155      48.740  64.608  44.582  1.00  0.00           H  
ATOM   2518  CA  LYS   155      50.366  65.891  44.963  1.00  0.00           C  
ATOM   2519  HA  LYS   155      51.378  65.594  45.236  1.00  0.00           H  
ATOM   2520  CB  LYS   155      50.363  66.326  43.485  1.00  0.00           C  
ATOM   2521  HB2 LYS   155      49.315  66.379  43.191  1.00  0.00           H  
ATOM   2522  HB3 LYS   155      50.648  67.372  43.375  1.00  0.00           H  
ATOM   2523  CG  LYS   155      51.216  65.479  42.581  1.00  0.00           C  
ATOM   2524  HG2 LYS   155      52.190  65.330  43.045  1.00  0.00           H  
ATOM   2525  HG3 LYS   155      50.716  64.515  42.493  1.00  0.00           H  
ATOM   2526  CD  LYS   155      51.215  66.181  41.159  1.00  0.00           C  
ATOM   2527  HD2 LYS   155      50.226  66.512  40.841  1.00  0.00           H  
ATOM   2528  HD3 LYS   155      51.869  67.051  41.210  1.00  0.00           H  
ATOM   2529  CE  LYS   155      51.818  65.204  40.117  1.00  0.00           C  
ATOM   2530  HE2 LYS   155      52.702  64.857  40.652  1.00  0.00           H  
ATOM   2531  HE3 LYS   155      51.044  64.440  40.058  1.00  0.00           H  
ATOM   2532  NZ  LYS   155      52.090  65.868  38.813  1.00  0.00           N  
ATOM   2533  HZ1 LYS   155      52.888  66.480  38.898  1.00  0.00           H  
ATOM   2534  HZ2 LYS   155      52.216  65.250  38.023  1.00  0.00           H  
ATOM   2535  HZ3 LYS   155      51.260  66.422  38.658  1.00  0.00           H  
ATOM   2536  C   LYS   155      49.830  66.906  45.990  1.00  0.00           C  
ATOM   2537  O   LYS   155      48.731  66.723  46.445  1.00  0.00           O  
ATOM   2538  N   TYR   156      50.705  67.897  46.259  1.00  0.00           N  
ATOM   2539  H   TYR   156      51.662  67.740  45.977  1.00  0.00           H  
ATOM   2540  CA  TYR   156      50.343  69.191  46.835  1.00  0.00           C  
ATOM   2541  HA  TYR   156      49.285  69.191  47.096  1.00  0.00           H  
ATOM   2542  CB  TYR   156      51.016  69.441  48.150  1.00  0.00           C  
ATOM   2543  HB2 TYR   156      50.485  70.215  48.704  1.00  0.00           H  
ATOM   2544  HB3 TYR   156      50.830  68.560  48.764  1.00  0.00           H  
ATOM   2545  CG  TYR   156      52.535  69.813  48.123  1.00  0.00           C  
ATOM   2546  CD1 TYR   156      52.927  71.156  48.170  1.00  0.00           C  
ATOM   2547  HD1 TYR   156      52.219  71.911  48.477  1.00  0.00           H  
ATOM   2548  CE1 TYR   156      54.263  71.485  47.980  1.00  0.00           C  
ATOM   2549  HE1 TYR   156      54.572  72.513  48.095  1.00  0.00           H  
ATOM   2550  CZ  TYR   156      55.207  70.431  47.919  1.00  0.00           C  
ATOM   2551  OH  TYR   156      56.508  70.747  47.926  1.00  0.00           O  
ATOM   2552  HH  TYR   156      56.920  69.893  47.772  1.00  0.00           H  
ATOM   2553  CE2 TYR   156      54.799  69.104  47.936  1.00  0.00           C  
ATOM   2554  HE2 TYR   156      55.478  68.265  47.977  1.00  0.00           H  
ATOM   2555  CD2 TYR   156      53.455  68.826  47.912  1.00  0.00           C  
ATOM   2556  HD2 TYR   156      53.090  67.813  47.838  1.00  0.00           H  
ATOM   2557  C   TYR   156      50.404  70.378  45.819  1.00  0.00           C  
ATOM   2558  O   TYR   156      49.697  71.306  46.024  1.00  0.00           O  
ATOM   2559  N   ARG   157      51.154  70.185  44.678  1.00  0.00           N  
ATOM   2560  H   ARG   157      51.626  69.315  44.477  1.00  0.00           H  
ATOM   2561  CA  ARG   157      51.027  71.143  43.582  1.00  0.00           C  
ATOM   2562  HA  ARG   157      50.613  72.080  43.957  1.00  0.00           H  
ATOM   2563  CB  ARG   157      52.530  71.444  43.068  1.00  0.00           C  
ATOM   2564  HB2 ARG   157      52.886  70.470  42.730  1.00  0.00           H  
ATOM   2565  HB3 ARG   157      52.504  72.114  42.209  1.00  0.00           H  
ATOM   2566  CG  ARG   157      53.435  72.089  44.156  1.00  0.00           C  
ATOM   2567  HG2 ARG   157      52.969  73.023  44.469  1.00  0.00           H  
ATOM   2568  HG3 ARG   157      53.443  71.446  45.037  1.00  0.00           H  
ATOM   2569  CD  ARG   157      54.906  72.288  43.687  1.00  0.00           C  
ATOM   2570  HD2 ARG   157      55.328  71.284  43.701  1.00  0.00           H  
ATOM   2571  HD3 ARG   157      54.836  72.758  42.706  1.00  0.00           H  
ATOM   2572  NE  ARG   157      55.659  73.070  44.718  1.00  0.00           N  
ATOM   2573  HE  ARG   157      55.253  73.964  44.953  1.00  0.00           H  
ATOM   2574  CZ  ARG   157      56.749  72.695  45.359  1.00  0.00           C  
ATOM   2575  NH1 ARG   157      57.483  71.701  45.029  1.00  0.00           N  
ATOM   2576 HH11 ARG   157      57.302  71.141  44.208  1.00  0.00           H  
ATOM   2577 HH12 ARG   157      58.376  71.640  45.496  1.00  0.00           H  
ATOM   2578  NH2 ARG   157      57.114  73.519  46.340  1.00  0.00           N  
ATOM   2579 HH21 ARG   157      56.462  74.274  46.500  1.00  0.00           H  
ATOM   2580 HH22 ARG   157      57.939  73.396  46.910  1.00  0.00           H  
ATOM   2581  C   ARG   157      50.144  70.632  42.494  1.00  0.00           C  
ATOM   2582  O   ARG   157      50.255  69.555  41.971  1.00  0.00           O  
ATOM   2583  N   ASP   158      49.294  71.610  42.103  1.00  0.00           N  
ATOM   2584  H   ASP   158      49.377  72.458  42.645  1.00  0.00           H  
ATOM   2585  CA  ASP   158      48.280  71.460  41.033  1.00  0.00           C  
ATOM   2586  HA  ASP   158      47.707  70.563  41.269  1.00  0.00           H  
ATOM   2587  CB  ASP   158      47.370  72.665  41.152  1.00  0.00           C  
ATOM   2588  HB2 ASP   158      46.776  72.629  42.066  1.00  0.00           H  
ATOM   2589  HB3 ASP   158      47.963  73.579  41.141  1.00  0.00           H  
ATOM   2590  CG  ASP   158      46.496  72.738  39.997  1.00  0.00           C  
ATOM   2591  OD1 ASP   158      46.026  71.703  39.423  1.00  0.00           O  
ATOM   2592  OD2 ASP   158      46.160  73.867  39.554  1.00  0.00           O  
ATOM   2593  C   ASP   158      48.910  71.260  39.698  1.00  0.00           C  
ATOM   2594  O   ASP   158      49.751  72.062  39.247  1.00  0.00           O  
ATOM   2595  N   ASN   159      48.391  70.311  38.959  1.00  0.00           N  
ATOM   2596  H   ASN   159      47.745  69.628  39.330  1.00  0.00           H  
ATOM   2597  CA  ASN   159      48.843  69.919  37.599  1.00  0.00           C  
ATOM   2598  HA  ASN   159      49.911  69.704  37.626  1.00  0.00           H  
ATOM   2599  CB  ASN   159      48.185  68.615  37.117  1.00  0.00           C  
ATOM   2600  HB2 ASN   159      47.106  68.727  37.221  1.00  0.00           H  
ATOM   2601  HB3 ASN   159      48.365  68.595  36.042  1.00  0.00           H  
ATOM   2602  CG  ASN   159      48.702  67.484  37.882  1.00  0.00           C  
ATOM   2603  OD1 ASN   159      49.836  67.504  38.413  1.00  0.00           O  
ATOM   2604  ND2 ASN   159      47.922  66.410  37.863  1.00  0.00           N  
ATOM   2605 HD21 ASN   159      48.271  65.569  38.301  1.00  0.00           H  
ATOM   2606 HD22 ASN   159      47.007  66.380  37.436  1.00  0.00           H  
ATOM   2607  C   ASN   159      48.742  71.101  36.613  1.00  0.00           C  
ATOM   2608  O   ASN   159      49.446  71.270  35.611  1.00  0.00           O  
ATOM   2609  N   ARG   160      47.665  71.901  36.813  1.00  0.00           N  
ATOM   2610  H   ARG   160      47.201  71.702  37.687  1.00  0.00           H  
ATOM   2611  CA  ARG   160      47.011  72.856  35.915  1.00  0.00           C  
ATOM   2612  HA  ARG   160      47.196  72.703  34.852  1.00  0.00           H  
ATOM   2613  CB  ARG   160      45.433  72.750  36.114  1.00  0.00           C  
ATOM   2614  HB2 ARG   160      45.103  73.071  37.102  1.00  0.00           H  
ATOM   2615  HB3 ARG   160      45.036  73.467  35.396  1.00  0.00           H  
ATOM   2616  CG  ARG   160      44.802  71.431  35.681  1.00  0.00           C  
ATOM   2617  HG2 ARG   160      45.126  71.095  34.696  1.00  0.00           H  
ATOM   2618  HG3 ARG   160      45.128  70.623  36.336  1.00  0.00           H  
ATOM   2619  CD  ARG   160      43.280  71.645  35.657  1.00  0.00           C  
ATOM   2620  HD2 ARG   160      42.838  72.010  36.584  1.00  0.00           H  
ATOM   2621  HD3 ARG   160      43.160  72.401  34.881  1.00  0.00           H  
ATOM   2622  NE  ARG   160      42.626  70.397  35.088  1.00  0.00           N  
ATOM   2623  HE  ARG   160      42.912  69.516  35.491  1.00  0.00           H  
ATOM   2624  CZ  ARG   160      41.610  70.452  34.211  1.00  0.00           C  
ATOM   2625  NH1 ARG   160      41.134  71.508  33.647  1.00  0.00           N  
ATOM   2626 HH11 ARG   160      41.564  72.400  33.849  1.00  0.00           H  
ATOM   2627 HH12 ARG   160      40.250  71.406  33.171  1.00  0.00           H  
ATOM   2628  NH2 ARG   160      40.884  69.441  33.973  1.00  0.00           N  
ATOM   2629 HH21 ARG   160      41.114  68.504  34.271  1.00  0.00           H  
ATOM   2630 HH22 ARG   160      39.921  69.685  33.792  1.00  0.00           H  
ATOM   2631  C   ARG   160      47.451  74.329  36.132  1.00  0.00           C  
ATOM   2632  O   ARG   160      47.579  75.024  35.128  1.00  0.00           O  
ATOM   2633  N   THR   161      47.892  74.685  37.350  1.00  0.00           N  
ATOM   2634  H   THR   161      47.637  74.009  38.055  1.00  0.00           H  
ATOM   2635  CA  THR   161      48.560  76.043  37.631  1.00  0.00           C  
ATOM   2636  HA  THR   161      48.740  76.460  36.640  1.00  0.00           H  
ATOM   2637  CB  THR   161      47.645  76.960  38.469  1.00  0.00           C  
ATOM   2638  HB  THR   161      48.102  77.947  38.546  1.00  0.00           H  
ATOM   2639  CG2 THR   161      46.255  77.121  37.778  1.00  0.00           C  
ATOM   2640 HG21 THR   161      45.849  76.128  37.587  1.00  0.00           H  
ATOM   2641 HG22 THR   161      45.603  77.612  38.500  1.00  0.00           H  
ATOM   2642 HG23 THR   161      46.294  77.760  36.896  1.00  0.00           H  
ATOM   2643  OG1 THR   161      47.503  76.365  39.754  1.00  0.00           O  
ATOM   2644  HG1 THR   161      47.071  75.514  39.855  1.00  0.00           H  
ATOM   2645  C   THR   161      49.946  76.022  38.357  1.00  0.00           C  
ATOM   2646  O   THR   161      50.487  77.068  38.660  1.00  0.00           O  
ATOM   2647  N   ARG   162      50.487  74.868  38.759  1.00  0.00           N  
ATOM   2648  H   ARG   162      49.912  74.040  38.697  1.00  0.00           H  
ATOM   2649  CA  ARG   162      51.710  74.665  39.515  1.00  0.00           C  
ATOM   2650  HA  ARG   162      51.785  73.593  39.699  1.00  0.00           H  
ATOM   2651  CB  ARG   162      52.978  75.015  38.647  1.00  0.00           C  
ATOM   2652  HB2 ARG   162      53.091  76.092  38.523  1.00  0.00           H  
ATOM   2653  HB3 ARG   162      53.847  74.651  39.196  1.00  0.00           H  
ATOM   2654  CG  ARG   162      53.099  74.448  37.219  1.00  0.00           C  
ATOM   2655  HG2 ARG   162      52.181  74.703  36.690  1.00  0.00           H  
ATOM   2656  HG3 ARG   162      53.985  74.940  36.818  1.00  0.00           H  
ATOM   2657  CD  ARG   162      53.230  72.915  37.136  1.00  0.00           C  
ATOM   2658  HD2 ARG   162      54.263  72.623  37.322  1.00  0.00           H  
ATOM   2659  HD3 ARG   162      52.554  72.475  37.869  1.00  0.00           H  
ATOM   2660  NE  ARG   162      52.823  72.458  35.827  1.00  0.00           N  
ATOM   2661  HE  ARG   162      52.973  73.049  35.022  1.00  0.00           H  
ATOM   2662  CZ  ARG   162      52.666  71.191  35.559  1.00  0.00           C  
ATOM   2663  NH1 ARG   162      52.514  70.280  36.505  1.00  0.00           N  
ATOM   2664 HH11 ARG   162      52.565  70.501  37.489  1.00  0.00           H  
ATOM   2665 HH12 ARG   162      52.307  69.369  36.122  1.00  0.00           H  
ATOM   2666  NH2 ARG   162      52.513  70.738  34.405  1.00  0.00           N  
ATOM   2667 HH21 ARG   162      52.583  71.335  33.593  1.00  0.00           H  
ATOM   2668 HH22 ARG   162      52.290  69.763  34.259  1.00  0.00           H  
ATOM   2669  C   ARG   162      51.756  75.277  40.967  1.00  0.00           C  
ATOM   2670  O   ARG   162      52.426  74.744  41.811  1.00  0.00           O  
ATOM   2671  N   GLN   163      50.831  76.187  41.257  1.00  0.00           N  
ATOM   2672  H   GLN   163      50.233  76.506  40.509  1.00  0.00           H  
ATOM   2673  CA  GLN   163      50.409  76.590  42.614  1.00  0.00           C  
ATOM   2674  HA  GLN   163      51.325  76.968  43.068  1.00  0.00           H  
ATOM   2675  CB  GLN   163      49.208  77.619  42.574  1.00  0.00           C  
ATOM   2676  HB2 GLN   163      48.251  77.135  42.379  1.00  0.00           H  
ATOM   2677  HB3 GLN   163      49.096  78.003  43.588  1.00  0.00           H  
ATOM   2678  CG  GLN   163      49.466  78.810  41.678  1.00  0.00           C  
ATOM   2679  HG2 GLN   163      50.407  79.305  41.917  1.00  0.00           H  
ATOM   2680  HG3 GLN   163      49.526  78.476  40.642  1.00  0.00           H  
ATOM   2681  CD  GLN   163      48.334  79.850  41.799  1.00  0.00           C  
ATOM   2682  OE1 GLN   163      47.505  79.815  42.668  1.00  0.00           O  
ATOM   2683  NE2 GLN   163      48.146  80.614  40.738  1.00  0.00           N  
ATOM   2684 HE21 GLN   163      47.253  81.063  40.595  1.00  0.00           H  
ATOM   2685 HE22 GLN   163      48.832  80.699  40.001  1.00  0.00           H  
ATOM   2686  C   GLN   163      49.983  75.325  43.449  1.00  0.00           C  
ATOM   2687  O   GLN   163      49.451  74.348  42.919  1.00  0.00           O  
ATOM   2688  N   HIE   164      50.230  75.431  44.794  1.00  0.00           N  
ATOM   2689  H   HIE   164      50.664  76.246  45.201  1.00  0.00           H  
ATOM   2690  CA  HIE   164      49.549  74.634  45.843  1.00  0.00           C  
ATOM   2691  HA  HIE   164      49.996  73.645  45.948  1.00  0.00           H  
ATOM   2692  CB  HIE   164      49.866  75.292  47.172  1.00  0.00           C  
ATOM   2693  HB2 HIE   164      50.931  75.154  47.358  1.00  0.00           H  
ATOM   2694  HB3 HIE   164      49.682  76.365  47.133  1.00  0.00           H  
ATOM   2695  CG  HIE   164      49.360  74.606  48.372  1.00  0.00           C  
ATOM   2696  ND1 HIE   164      49.678  73.273  48.767  1.00  0.00           N  
ATOM   2697  CE1 HIE   164      48.932  72.995  49.849  1.00  0.00           C  
ATOM   2698  HE1 HIE   164      49.067  72.135  50.487  1.00  0.00           H  
ATOM   2699  NE2 HIE   164      48.220  74.088  50.201  1.00  0.00           N  
ATOM   2700  HE2 HIE   164      47.525  74.132  50.932  1.00  0.00           H  
ATOM   2701  CD2 HIE   164      48.428  75.115  49.239  1.00  0.00           C  
ATOM   2702  HD2 HIE   164      47.888  76.048  49.171  1.00  0.00           H  
ATOM   2703  C   HIE   164      48.093  74.391  45.607  1.00  0.00           C  
ATOM   2704  O   HIE   164      47.318  75.179  45.168  1.00  0.00           O  
ATOM   2705  N   ILE   165      47.641  73.217  46.144  1.00  0.00           N  
ATOM   2706  H   ILE   165      48.241  72.571  46.637  1.00  0.00           H  
ATOM   2707  CA  ILE   165      46.250  72.828  46.065  1.00  0.00           C  
ATOM   2708  HA  ILE   165      45.890  72.872  45.037  1.00  0.00           H  
ATOM   2709  CB  ILE   165      46.107  71.314  46.557  1.00  0.00           C  
ATOM   2710  HB  ILE   165      45.019  71.253  46.590  1.00  0.00           H  
ATOM   2711  CG2 ILE   165      46.589  70.320  45.541  1.00  0.00           C  
ATOM   2712 HG21 ILE   165      45.976  70.196  44.648  1.00  0.00           H  
ATOM   2713 HG22 ILE   165      47.617  70.435  45.195  1.00  0.00           H  
ATOM   2714 HG23 ILE   165      46.665  69.393  46.108  1.00  0.00           H  
ATOM   2715  CG1 ILE   165      46.701  71.220  48.034  1.00  0.00           C  
ATOM   2716 HG12 ILE   165      47.788  71.163  47.971  1.00  0.00           H  
ATOM   2717 HG13 ILE   165      46.454  72.129  48.581  1.00  0.00           H  
ATOM   2718  CD1 ILE   165      46.162  70.035  48.805  1.00  0.00           C  
ATOM   2719 HD11 ILE   165      46.375  70.191  49.863  1.00  0.00           H  
ATOM   2720 HD12 ILE   165      45.095  69.845  48.692  1.00  0.00           H  
ATOM   2721 HD13 ILE   165      46.721  69.141  48.528  1.00  0.00           H  
ATOM   2722  C   ILE   165      45.387  73.731  46.973  1.00  0.00           C  
ATOM   2723  O   ILE   165      45.903  74.391  47.912  1.00  0.00           O  
ATOM   2724  N   PRO   166      44.096  73.773  46.637  1.00  0.00           N  
ATOM   2725  CD  PRO   166      43.404  73.333  45.373  1.00  0.00           C  
ATOM   2726  HD2 PRO   166      43.201  72.270  45.501  1.00  0.00           H  
ATOM   2727  HD3 PRO   166      44.118  73.428  44.555  1.00  0.00           H  
ATOM   2728  CG  PRO   166      42.210  74.213  45.166  1.00  0.00           C  
ATOM   2729  HG2 PRO   166      41.463  73.610  44.650  1.00  0.00           H  
ATOM   2730  HG3 PRO   166      42.575  75.060  44.584  1.00  0.00           H  
ATOM   2731  CB  PRO   166      41.797  74.633  46.609  1.00  0.00           C  
ATOM   2732  HB2 PRO   166      40.998  73.980  46.958  1.00  0.00           H  
ATOM   2733  HB3 PRO   166      41.422  75.651  46.505  1.00  0.00           H  
ATOM   2734  CA  PRO   166      43.078  74.568  47.457  1.00  0.00           C  
ATOM   2735  HA  PRO   166      43.462  75.581  47.582  1.00  0.00           H  
ATOM   2736  C   PRO   166      42.740  73.983  48.862  1.00  0.00           C  
ATOM   2737  O   PRO   166      42.981  72.786  49.124  1.00  0.00           O  
ATOM   2738  N   TYR   167      42.072  74.854  49.655  1.00  0.00           N  
ATOM   2739  H   TYR   167      41.957  75.804  49.334  1.00  0.00           H  
ATOM   2740  CA  TYR   167      41.501  74.454  50.957  1.00  0.00           C  
ATOM   2741  HA  TYR   167      42.035  73.552  51.257  1.00  0.00           H  
ATOM   2742  CB  TYR   167      41.833  75.615  51.968  1.00  0.00           C  
ATOM   2743  HB2 TYR   167      42.855  75.995  51.973  1.00  0.00           H  
ATOM   2744  HB3 TYR   167      41.241  76.489  51.699  1.00  0.00           H  
ATOM   2745  CG  TYR   167      41.540  75.242  53.428  1.00  0.00           C  
ATOM   2746  CD1 TYR   167      42.625  74.783  54.180  1.00  0.00           C  
ATOM   2747  HD1 TYR   167      43.573  74.557  53.714  1.00  0.00           H  
ATOM   2748  CE1 TYR   167      42.384  74.379  55.492  1.00  0.00           C  
ATOM   2749  HE1 TYR   167      43.213  73.931  56.019  1.00  0.00           H  
ATOM   2750  CZ  TYR   167      41.139  74.620  56.122  1.00  0.00           C  
ATOM   2751  OH  TYR   167      41.032  74.362  57.452  1.00  0.00           O  
ATOM   2752  HH  TYR   167      40.194  73.910  57.568  1.00  0.00           H  
ATOM   2753  CE2 TYR   167      40.023  75.115  55.382  1.00  0.00           C  
ATOM   2754  HE2 TYR   167      39.096  75.285  55.910  1.00  0.00           H  
ATOM   2755  CD2 TYR   167      40.244  75.494  54.011  1.00  0.00           C  
ATOM   2756  HD2 TYR   167      39.473  75.963  53.418  1.00  0.00           H  
ATOM   2757  C   TYR   167      39.984  74.165  51.028  1.00  0.00           C  
ATOM   2758  O   TYR   167      39.194  74.869  50.388  1.00  0.00           O  
ATOM   2759  N   ARG   168      39.676  73.123  51.814  1.00  0.00           N  
ATOM   2760  H   ARG   168      40.448  72.789  52.373  1.00  0.00           H  
ATOM   2761  CA  ARG   168      38.357  72.471  52.142  1.00  0.00           C  
ATOM   2762  HA  ARG   168      37.661  73.287  52.335  1.00  0.00           H  
ATOM   2763  CB  ARG   168      37.785  71.617  51.029  1.00  0.00           C  
ATOM   2764  HB2 ARG   168      36.765  71.289  51.228  1.00  0.00           H  
ATOM   2765  HB3 ARG   168      37.867  72.319  50.200  1.00  0.00           H  
ATOM   2766  CG  ARG   168      38.698  70.426  50.739  1.00  0.00           C  
ATOM   2767  HG2 ARG   168      39.734  70.668  50.504  1.00  0.00           H  
ATOM   2768  HG3 ARG   168      38.833  69.862  51.662  1.00  0.00           H  
ATOM   2769  CD  ARG   168      38.185  69.547  49.607  1.00  0.00           C  
ATOM   2770  HD2 ARG   168      37.101  69.509  49.714  1.00  0.00           H  
ATOM   2771  HD3 ARG   168      38.289  70.083  48.663  1.00  0.00           H  
ATOM   2772  NE  ARG   168      38.831  68.226  49.714  1.00  0.00           N  
ATOM   2773  HE  ARG   168      39.822  68.142  49.891  1.00  0.00           H  
ATOM   2774  CZ  ARG   168      38.292  67.035  49.308  1.00  0.00           C  
ATOM   2775  NH1 ARG   168      37.015  67.018  48.992  1.00  0.00           N  
ATOM   2776 HH11 ARG   168      36.448  67.844  48.857  1.00  0.00           H  
ATOM   2777 HH12 ARG   168      36.596  66.205  48.565  1.00  0.00           H  
ATOM   2778  NH2 ARG   168      38.899  65.930  49.172  1.00  0.00           N  
ATOM   2779 HH21 ARG   168      39.867  65.891  49.460  1.00  0.00           H  
ATOM   2780 HH22 ARG   168      38.432  65.071  48.922  1.00  0.00           H  
ATOM   2781  C   ARG   168      38.462  71.684  53.431  1.00  0.00           C  
ATOM   2782  O   ARG   168      39.575  71.545  53.971  1.00  0.00           O  
ATOM   2783  N   GLU   169      37.352  71.275  54.017  1.00  0.00           N  
ATOM   2784  H   GLU   169      36.466  71.418  53.554  1.00  0.00           H  
ATOM   2785  CA  GLU   169      37.334  70.674  55.379  1.00  0.00           C  
ATOM   2786  HA  GLU   169      38.016  69.826  55.331  1.00  0.00           H  
ATOM   2787  CB  GLU   169      37.698  71.808  56.392  1.00  0.00           C  
ATOM   2788  HB2 GLU   169      37.547  71.277  57.332  1.00  0.00           H  
ATOM   2789  HB3 GLU   169      38.760  72.046  56.445  1.00  0.00           H  
ATOM   2790  CG  GLU   169      36.669  72.937  56.549  1.00  0.00           C  
ATOM   2791  HG2 GLU   169      36.508  73.401  55.577  1.00  0.00           H  
ATOM   2792  HG3 GLU   169      35.728  72.418  56.730  1.00  0.00           H  
ATOM   2793  CD  GLU   169      36.958  73.999  57.594  1.00  0.00           C  
ATOM   2794  OE1 GLU   169      36.060  74.709  58.074  1.00  0.00           O  
ATOM   2795  OE2 GLU   169      38.105  74.167  58.021  1.00  0.00           O  
ATOM   2796  C   GLU   169      35.976  70.043  55.692  1.00  0.00           C  
ATOM   2797  O   GLU   169      35.008  70.314  55.030  1.00  0.00           O  
ATOM   2798  N   ASP   170      35.939  69.276  56.796  1.00  0.00           N  
ATOM   2799  H   ASP   170      36.856  69.247  57.219  1.00  0.00           H  
ATOM   2800  CA  ASP   170      34.909  68.304  57.128  1.00  0.00           C  
ATOM   2801  HA  ASP   170      35.235  67.759  58.014  1.00  0.00           H  
ATOM   2802  CB  ASP   170      33.639  68.898  57.758  1.00  0.00           C  
ATOM   2803  HB2 ASP   170      33.092  69.448  56.992  1.00  0.00           H  
ATOM   2804  HB3 ASP   170      33.073  68.019  58.066  1.00  0.00           H  
ATOM   2805  CG  ASP   170      33.815  69.894  58.923  1.00  0.00           C  
ATOM   2806  OD1 ASP   170      34.727  69.654  59.804  1.00  0.00           O  
ATOM   2807  OD2 ASP   170      33.177  70.990  58.897  1.00  0.00           O  
ATOM   2808  C   ASP   170      34.563  67.321  55.992  1.00  0.00           C  
ATOM   2809  O   ASP   170      33.407  66.913  55.823  1.00  0.00           O  
ATOM   2810  N   LYS   171      35.572  66.899  55.220  1.00  0.00           N  
ATOM   2811  H   LYS   171      36.488  67.252  55.458  1.00  0.00           H  
ATOM   2812  CA  LYS   171      35.583  65.651  54.358  1.00  0.00           C  
ATOM   2813  HA  LYS   171      34.600  65.621  53.888  1.00  0.00           H  
ATOM   2814  CB  LYS   171      36.721  65.953  53.345  1.00  0.00           C  
ATOM   2815  HB2 LYS   171      36.530  65.203  52.578  1.00  0.00           H  
ATOM   2816  HB3 LYS   171      36.478  66.877  52.819  1.00  0.00           H  
ATOM   2817  CG  LYS   171      38.219  65.955  53.805  1.00  0.00           C  
ATOM   2818  HG2 LYS   171      38.567  66.977  53.954  1.00  0.00           H  
ATOM   2819  HG3 LYS   171      38.240  65.451  54.772  1.00  0.00           H  
ATOM   2820  CD  LYS   171      39.155  65.254  52.886  1.00  0.00           C  
ATOM   2821  HD2 LYS   171      38.929  64.188  52.864  1.00  0.00           H  
ATOM   2822  HD3 LYS   171      39.214  65.604  51.855  1.00  0.00           H  
ATOM   2823  CE  LYS   171      40.549  65.416  53.401  1.00  0.00           C  
ATOM   2824  HE2 LYS   171      41.208  65.727  52.590  1.00  0.00           H  
ATOM   2825  HE3 LYS   171      40.730  66.068  54.256  1.00  0.00           H  
ATOM   2826  NZ  LYS   171      41.067  64.078  53.762  1.00  0.00           N  
ATOM   2827  HZ1 LYS   171      40.380  63.678  54.385  1.00  0.00           H  
ATOM   2828  HZ2 LYS   171      41.149  63.441  52.982  1.00  0.00           H  
ATOM   2829  HZ3 LYS   171      41.966  64.069  54.222  1.00  0.00           H  
ATOM   2830  C   LYS   171      35.822  64.306  55.048  1.00  0.00           C  
ATOM   2831  O   LYS   171      35.843  64.267  56.289  1.00  0.00           O  
ATOM   2832  N   ASN   172      35.969  63.224  54.190  1.00  0.00           N  
ATOM   2833  H   ASN   172      35.915  63.413  53.199  1.00  0.00           H  
ATOM   2834  CA  ASN   172      36.375  61.897  54.623  1.00  0.00           C  
ATOM   2835  HA  ASN   172      35.634  61.482  55.307  1.00  0.00           H  
ATOM   2836  CB  ASN   172      36.334  61.026  53.367  1.00  0.00           C  
ATOM   2837  HB2 ASN   172      36.580  59.990  53.600  1.00  0.00           H  
ATOM   2838  HB3 ASN   172      35.346  61.187  52.937  1.00  0.00           H  
ATOM   2839  CG  ASN   172      37.421  61.310  52.337  1.00  0.00           C  
ATOM   2840  OD1 ASN   172      38.421  60.633  52.241  1.00  0.00           O  
ATOM   2841  ND2 ASN   172      37.401  62.399  51.551  1.00  0.00           N  
ATOM   2842 HD21 ASN   172      38.162  62.467  50.890  1.00  0.00           H  
ATOM   2843 HD22 ASN   172      36.640  63.062  51.527  1.00  0.00           H  
ATOM   2844  C   ASN   172      37.769  61.824  55.317  1.00  0.00           C  
ATOM   2845  O   ASN   172      38.746  62.439  54.869  1.00  0.00           O  
ATOM   2846  N   LEU   173      37.838  61.081  56.417  1.00  0.00           N  
ATOM   2847  H   LEU   173      37.046  60.495  56.639  1.00  0.00           H  
ATOM   2848  CA  LEU   173      39.087  60.939  57.179  1.00  0.00           C  
ATOM   2849  HA  LEU   173      39.393  61.975  57.324  1.00  0.00           H  
ATOM   2850  CB  LEU   173      38.786  60.430  58.584  1.00  0.00           C  
ATOM   2851  HB2 LEU   173      38.074  59.612  58.469  1.00  0.00           H  
ATOM   2852  HB3 LEU   173      39.709  59.933  58.883  1.00  0.00           H  
ATOM   2853  CG  LEU   173      38.391  61.513  59.628  1.00  0.00           C  
ATOM   2854  HG  LEU   173      39.249  62.166  59.472  1.00  0.00           H  
ATOM   2855  CD1 LEU   173      37.017  62.284  59.444  1.00  0.00           C  
ATOM   2856 HD11 LEU   173      37.021  62.807  58.488  1.00  0.00           H  
ATOM   2857 HD12 LEU   173      36.244  61.522  59.346  1.00  0.00           H  
ATOM   2858 HD13 LEU   173      36.985  62.923  60.326  1.00  0.00           H  
ATOM   2859  CD2 LEU   173      38.523  60.931  61.037  1.00  0.00           C  
ATOM   2860 HD21 LEU   173      38.642  61.727  61.772  1.00  0.00           H  
ATOM   2861 HD22 LEU   173      37.750  60.258  61.410  1.00  0.00           H  
ATOM   2862 HD23 LEU   173      39.382  60.272  61.166  1.00  0.00           H  
ATOM   2863  C   LEU   173      40.117  60.070  56.434  1.00  0.00           C  
ATOM   2864  O   LEU   173      39.777  58.873  56.338  1.00  0.00           O  
ATOM   2865  N   THR   174      41.195  60.666  55.971  1.00  0.00           N  
ATOM   2866  H   THR   174      41.451  61.637  56.081  1.00  0.00           H  
ATOM   2867  CA  THR   174      42.375  59.927  55.485  1.00  0.00           C  
ATOM   2868  HA  THR   174      42.132  59.014  54.942  1.00  0.00           H  
ATOM   2869  CB  THR   174      43.159  60.852  54.434  1.00  0.00           C  
ATOM   2870  HB  THR   174      44.116  60.369  54.238  1.00  0.00           H  
ATOM   2871  CG2 THR   174      42.519  60.904  53.041  1.00  0.00           C  
ATOM   2872 HG21 THR   174      42.320  59.892  52.689  1.00  0.00           H  
ATOM   2873 HG22 THR   174      41.581  61.449  53.144  1.00  0.00           H  
ATOM   2874 HG23 THR   174      43.214  61.403  52.366  1.00  0.00           H  
ATOM   2875  OG1 THR   174      43.248  62.182  54.910  1.00  0.00           O  
ATOM   2876  HG1 THR   174      44.116  62.351  55.284  1.00  0.00           H  
ATOM   2877  C   THR   174      43.322  59.643  56.693  1.00  0.00           C  
ATOM   2878  O   THR   174      43.395  60.392  57.633  1.00  0.00           O  
ATOM   2879  N   GLY   175      44.115  58.626  56.511  1.00  0.00           N  
ATOM   2880  H   GLY   175      43.853  58.050  55.724  1.00  0.00           H  
ATOM   2881  CA  GLY   175      45.222  58.254  57.427  1.00  0.00           C  
ATOM   2882  HA2 GLY   175      46.054  57.892  56.822  1.00  0.00           H  
ATOM   2883  HA3 GLY   175      45.636  59.185  57.813  1.00  0.00           H  
ATOM   2884  C   GLY   175      44.917  57.393  58.578  1.00  0.00           C  
ATOM   2885  O   GLY   175      43.705  57.357  58.989  1.00  0.00           O  
ATOM   2886  N   THR   176      45.926  56.687  59.024  1.00  0.00           N  
ATOM   2887  H   THR   176      46.855  56.762  58.634  1.00  0.00           H  
ATOM   2888  CA  THR   176      45.824  55.732  60.134  1.00  0.00           C  
ATOM   2889  HA  THR   176      44.895  55.175  60.009  1.00  0.00           H  
ATOM   2890  CB  THR   176      47.029  54.778  60.225  1.00  0.00           C  
ATOM   2891  HB  THR   176      47.947  55.355  60.337  1.00  0.00           H  
ATOM   2892  CG2 THR   176      46.869  53.680  61.246  1.00  0.00           C  
ATOM   2893 HG21 THR   176      47.581  52.865  61.112  1.00  0.00           H  
ATOM   2894 HG22 THR   176      47.082  54.089  62.234  1.00  0.00           H  
ATOM   2895 HG23 THR   176      45.866  53.253  61.267  1.00  0.00           H  
ATOM   2896  OG1 THR   176      47.096  54.096  58.993  1.00  0.00           O  
ATOM   2897  HG1 THR   176      47.200  54.698  58.253  1.00  0.00           H  
ATOM   2898  C   THR   176      45.631  56.486  61.420  1.00  0.00           C  
ATOM   2899  O   THR   176      46.511  57.250  61.773  1.00  0.00           O  
ATOM   2900  N   ALA   177      44.444  56.387  62.008  1.00  0.00           N  
ATOM   2901  H   ALA   177      43.721  55.932  61.469  1.00  0.00           H  
ATOM   2902  CA  ALA   177      44.141  56.996  63.316  1.00  0.00           C  
ATOM   2903  HA  ALA   177      43.804  58.016  63.134  1.00  0.00           H  
ATOM   2904  CB  ALA   177      42.936  56.199  63.897  1.00  0.00           C  
ATOM   2905  HB1 ALA   177      42.945  55.132  63.677  1.00  0.00           H  
ATOM   2906  HB2 ALA   177      42.865  56.419  64.963  1.00  0.00           H  
ATOM   2907  HB3 ALA   177      42.062  56.402  63.279  1.00  0.00           H  
ATOM   2908  C   ALA   177      45.387  57.194  64.294  1.00  0.00           C  
ATOM   2909  O   ALA   177      45.537  58.257  64.893  1.00  0.00           O  
ATOM   2910  N   ARG   178      46.230  56.165  64.495  1.00  0.00           N  
ATOM   2911  H   ARG   178      46.048  55.329  63.957  1.00  0.00           H  
ATOM   2912  CA  ARG   178      47.275  56.070  65.515  1.00  0.00           C  
ATOM   2913  HA  ARG   178      46.861  56.404  66.466  1.00  0.00           H  
ATOM   2914  CB  ARG   178      47.748  54.616  65.670  1.00  0.00           C  
ATOM   2915  HB2 ARG   178      46.880  53.990  65.877  1.00  0.00           H  
ATOM   2916  HB3 ARG   178      48.149  54.284  64.713  1.00  0.00           H  
ATOM   2917  CG  ARG   178      48.797  54.439  66.842  1.00  0.00           C  
ATOM   2918  HG2 ARG   178      49.624  55.125  66.657  1.00  0.00           H  
ATOM   2919  HG3 ARG   178      48.321  54.708  67.785  1.00  0.00           H  
ATOM   2920  CD  ARG   178      49.477  53.064  66.846  1.00  0.00           C  
ATOM   2921  HD2 ARG   178      49.447  52.713  65.814  1.00  0.00           H  
ATOM   2922  HD3 ARG   178      50.488  53.276  67.191  1.00  0.00           H  
ATOM   2923  NE  ARG   178      48.857  52.061  67.708  1.00  0.00           N  
ATOM   2924  HE  ARG   178      47.856  52.091  67.842  1.00  0.00           H  
ATOM   2925  CZ  ARG   178      49.358  50.896  67.991  1.00  0.00           C  
ATOM   2926  NH1 ARG   178      50.427  50.333  67.475  1.00  0.00           N  
ATOM   2927 HH11 ARG   178      51.070  50.887  66.929  1.00  0.00           H  
ATOM   2928 HH12 ARG   178      50.640  49.346  67.490  1.00  0.00           H  
ATOM   2929  NH2 ARG   178      48.674  50.124  68.771  1.00  0.00           N  
ATOM   2930 HH21 ARG   178      47.736  50.326  69.087  1.00  0.00           H  
ATOM   2931 HH22 ARG   178      49.155  49.299  69.099  1.00  0.00           H  
ATOM   2932  C   ARG   178      48.446  56.949  65.158  1.00  0.00           C  
ATOM   2933  O   ARG   178      49.105  57.421  66.069  1.00  0.00           O  
ATOM   2934  N   TYR   179      48.668  57.279  63.936  1.00  0.00           N  
ATOM   2935  H   TYR   179      47.973  57.042  63.243  1.00  0.00           H  
ATOM   2936  CA  TYR   179      49.850  58.042  63.540  1.00  0.00           C  
ATOM   2937  HA  TYR   179      50.447  58.429  64.366  1.00  0.00           H  
ATOM   2938  CB  TYR   179      50.738  57.068  62.764  1.00  0.00           C  
ATOM   2939  HB2 TYR   179      50.305  56.882  61.781  1.00  0.00           H  
ATOM   2940  HB3 TYR   179      51.691  57.554  62.557  1.00  0.00           H  
ATOM   2941  CG  TYR   179      50.950  55.729  63.474  1.00  0.00           C  
ATOM   2942  CD1 TYR   179      51.846  55.694  64.578  1.00  0.00           C  
ATOM   2943  HD1 TYR   179      52.356  56.531  65.032  1.00  0.00           H  
ATOM   2944  CE1 TYR   179      52.203  54.432  65.105  1.00  0.00           C  
ATOM   2945  HE1 TYR   179      52.735  54.353  66.042  1.00  0.00           H  
ATOM   2946  CZ  TYR   179      51.652  53.221  64.580  1.00  0.00           C  
ATOM   2947  OH  TYR   179      52.002  52.066  65.103  1.00  0.00           O  
ATOM   2948  HH  TYR   179      52.248  51.380  64.478  1.00  0.00           H  
ATOM   2949  CE2 TYR   179      50.763  53.268  63.476  1.00  0.00           C  
ATOM   2950  HE2 TYR   179      50.352  52.345  63.094  1.00  0.00           H  
ATOM   2951  CD2 TYR   179      50.359  54.554  62.966  1.00  0.00           C  
ATOM   2952  HD2 TYR   179      49.603  54.742  62.218  1.00  0.00           H  
ATOM   2953  C   TYR   179      49.672  59.231  62.550  1.00  0.00           C  
ATOM   2954  O   TYR   179      50.550  60.014  62.307  1.00  0.00           O  
ATOM   2955  N   ALA   180      48.452  59.351  62.035  1.00  0.00           N  
ATOM   2956  H   ALA   180      47.669  58.720  62.128  1.00  0.00           H  
ATOM   2957  CA  ALA   180      48.082  60.481  61.201  1.00  0.00           C  
ATOM   2958  HA  ALA   180      48.846  60.525  60.425  1.00  0.00           H  
ATOM   2959  CB  ALA   180      46.689  60.174  60.549  1.00  0.00           C  
ATOM   2960  HB1 ALA   180      46.262  61.015  60.004  1.00  0.00           H  
ATOM   2961  HB2 ALA   180      46.863  59.329  59.882  1.00  0.00           H  
ATOM   2962  HB3 ALA   180      45.906  59.935  61.268  1.00  0.00           H  
ATOM   2963  C   ALA   180      47.973  61.800  61.964  1.00  0.00           C  
ATOM   2964  O   ALA   180      47.917  61.828  63.195  1.00  0.00           O  
ATOM   2965  N   SER   181      48.035  62.910  61.277  1.00  0.00           N  
ATOM   2966  H   SER   181      48.288  62.868  60.300  1.00  0.00           H  
ATOM   2967  CA  SER   181      47.900  64.276  61.925  1.00  0.00           C  
ATOM   2968  HA  SER   181      48.791  64.375  62.545  1.00  0.00           H  
ATOM   2969  CB  SER   181      48.052  65.270  60.745  1.00  0.00           C  
ATOM   2970  HB2 SER   181      49.073  65.206  60.368  1.00  0.00           H  
ATOM   2971  HB3 SER   181      47.344  65.005  59.960  1.00  0.00           H  
ATOM   2972  OG  SER   181      47.853  66.678  61.080  1.00  0.00           O  
ATOM   2973  HG  SER   181      48.602  67.031  61.566  1.00  0.00           H  
ATOM   2974  C   SER   181      46.585  64.467  62.670  1.00  0.00           C  
ATOM   2975  O   SER   181      45.613  63.741  62.410  1.00  0.00           O  
ATOM   2976  N   ILE   182      46.577  65.481  63.518  1.00  0.00           N  
ATOM   2977  H   ILE   182      47.470  65.929  63.667  1.00  0.00           H  
ATOM   2978  CA  ILE   182      45.334  66.057  64.030  1.00  0.00           C  
ATOM   2979  HA  ILE   182      44.691  65.243  64.365  1.00  0.00           H  
ATOM   2980  CB  ILE   182      45.699  67.027  65.177  1.00  0.00           C  
ATOM   2981  HB  ILE   182      46.599  67.569  64.886  1.00  0.00           H  
ATOM   2982  CG2 ILE   182      44.617  68.087  65.391  1.00  0.00           C  
ATOM   2983 HG21 ILE   182      43.667  67.567  65.515  1.00  0.00           H  
ATOM   2984 HG22 ILE   182      44.722  68.680  66.299  1.00  0.00           H  
ATOM   2985 HG23 ILE   182      44.484  68.748  64.534  1.00  0.00           H  
ATOM   2986  CG1 ILE   182      46.173  66.351  66.473  1.00  0.00           C  
ATOM   2987 HG12 ILE   182      45.294  65.807  66.820  1.00  0.00           H  
ATOM   2988 HG13 ILE   182      46.853  65.539  66.215  1.00  0.00           H  
ATOM   2989  CD1 ILE   182      46.737  67.218  67.597  1.00  0.00           C  
ATOM   2990 HD11 ILE   182      47.428  67.916  67.124  1.00  0.00           H  
ATOM   2991 HD12 ILE   182      45.944  67.852  67.992  1.00  0.00           H  
ATOM   2992 HD13 ILE   182      47.302  66.676  68.355  1.00  0.00           H  
ATOM   2993  C   ILE   182      44.574  66.698  62.900  1.00  0.00           C  
ATOM   2994  O   ILE   182      43.386  66.496  62.901  1.00  0.00           O  
ATOM   2995  N   ASN   183      45.207  67.375  61.965  1.00  0.00           N  
ATOM   2996  H   ASN   183      46.192  67.582  62.055  1.00  0.00           H  
ATOM   2997  CA  ASN   183      44.498  68.080  60.862  1.00  0.00           C  
ATOM   2998  HA  ASN   183      43.871  68.875  61.266  1.00  0.00           H  
ATOM   2999  CB  ASN   183      45.644  68.786  60.165  1.00  0.00           C  
ATOM   3000  HB2 ASN   183      46.162  69.512  60.792  1.00  0.00           H  
ATOM   3001  HB3 ASN   183      46.409  68.082  59.837  1.00  0.00           H  
ATOM   3002  CG  ASN   183      45.140  69.567  58.932  1.00  0.00           C  
ATOM   3003  OD1 ASN   183      44.476  70.597  59.080  1.00  0.00           O  
ATOM   3004  ND2 ASN   183      45.340  69.129  57.727  1.00  0.00           N  
ATOM   3005 HD21 ASN   183      45.007  69.558  56.876  1.00  0.00           H  
ATOM   3006 HD22 ASN   183      45.893  68.284  57.708  1.00  0.00           H  
ATOM   3007  C   ASN   183      43.698  67.148  60.013  1.00  0.00           C  
ATOM   3008  O   ASN   183      42.681  67.478  59.429  1.00  0.00           O  
ATOM   3009  N   ALA   184      44.200  65.944  59.763  1.00  0.00           N  
ATOM   3010  H   ALA   184      45.091  65.781  60.210  1.00  0.00           H  
ATOM   3011  CA  ALA   184      43.559  64.848  59.049  1.00  0.00           C  
ATOM   3012  HA  ALA   184      43.223  65.082  58.039  1.00  0.00           H  
ATOM   3013  CB  ALA   184      44.670  63.788  58.726  1.00  0.00           C  
ATOM   3014  HB1 ALA   184      45.416  64.366  58.182  1.00  0.00           H  
ATOM   3015  HB2 ALA   184      45.031  63.286  59.624  1.00  0.00           H  
ATOM   3016  HB3 ALA   184      44.257  63.140  57.952  1.00  0.00           H  
ATOM   3017  C   ALA   184      42.450  64.232  59.954  1.00  0.00           C  
ATOM   3018  O   ALA   184      41.312  64.120  59.501  1.00  0.00           O  
ATOM   3019  N   HIE   185      42.685  63.921  61.230  1.00  0.00           N  
ATOM   3020  H   HIE   185      43.653  63.870  61.513  1.00  0.00           H  
ATOM   3021  CA  HIE   185      41.683  63.430  62.230  1.00  0.00           C  
ATOM   3022  HA  HIE   185      41.281  62.545  61.738  1.00  0.00           H  
ATOM   3023  CB  HIE   185      42.296  62.946  63.547  1.00  0.00           C  
ATOM   3024  HB2 HIE   185      43.350  62.781  63.327  1.00  0.00           H  
ATOM   3025  HB3 HIE   185      42.289  63.725  64.310  1.00  0.00           H  
ATOM   3026  CG  HIE   185      41.817  61.666  64.141  1.00  0.00           C  
ATOM   3027  ND1 HIE   185      42.572  60.768  64.901  1.00  0.00           N  
ATOM   3028  CE1 HIE   185      41.780  59.695  65.149  1.00  0.00           C  
ATOM   3029  HE1 HIE   185      41.993  58.815  65.739  1.00  0.00           H  
ATOM   3030  NE2 HIE   185      40.608  59.914  64.533  1.00  0.00           N  
ATOM   3031  HE2 HIE   185      39.881  59.221  64.434  1.00  0.00           H  
ATOM   3032  CD2 HIE   185      40.613  61.120  63.881  1.00  0.00           C  
ATOM   3033  HD2 HIE   185      39.796  61.616  63.380  1.00  0.00           H  
ATOM   3034  C   HIE   185      40.576  64.498  62.372  1.00  0.00           C  
ATOM   3035  O   HIE   185      39.545  64.032  62.892  1.00  0.00           O  
ATOM   3036  N   LEU   186      40.624  65.728  61.912  1.00  0.00           N  
ATOM   3037  H   LEU   186      41.522  66.065  61.597  1.00  0.00           H  
ATOM   3038  CA  LEU   186      39.602  66.792  61.905  1.00  0.00           C  
ATOM   3039  HA  LEU   186      38.908  66.554  62.712  1.00  0.00           H  
ATOM   3040  CB  LEU   186      40.208  68.168  62.234  1.00  0.00           C  
ATOM   3041  HB2 LEU   186      41.001  68.349  61.508  1.00  0.00           H  
ATOM   3042  HB3 LEU   186      39.494  68.962  62.014  1.00  0.00           H  
ATOM   3043  CG  LEU   186      40.695  68.280  63.697  1.00  0.00           C  
ATOM   3044  HG  LEU   186      41.300  67.401  63.920  1.00  0.00           H  
ATOM   3045  CD1 LEU   186      41.511  69.579  63.715  1.00  0.00           C  
ATOM   3046 HD11 LEU   186      41.674  69.845  64.760  1.00  0.00           H  
ATOM   3047 HD12 LEU   186      42.435  69.340  63.188  1.00  0.00           H  
ATOM   3048 HD13 LEU   186      40.923  70.444  63.409  1.00  0.00           H  
ATOM   3049  CD2 LEU   186      39.562  68.243  64.698  1.00  0.00           C  
ATOM   3050 HD21 LEU   186      39.976  68.051  65.688  1.00  0.00           H  
ATOM   3051 HD22 LEU   186      39.027  69.193  64.723  1.00  0.00           H  
ATOM   3052 HD23 LEU   186      38.877  67.401  64.607  1.00  0.00           H  
ATOM   3053  C   LEU   186      38.803  66.888  60.616  1.00  0.00           C  
ATOM   3054  O   LEU   186      37.924  67.801  60.468  1.00  0.00           O  
ATOM   3055  N   GLY   187      39.098  66.015  59.606  1.00  0.00           N  
ATOM   3056  H   GLY   187      39.571  65.156  59.848  1.00  0.00           H  
ATOM   3057  CA  GLY   187      38.571  66.048  58.257  1.00  0.00           C  
ATOM   3058  HA2 GLY   187      38.872  65.124  57.764  1.00  0.00           H  
ATOM   3059  HA3 GLY   187      37.502  65.939  58.442  1.00  0.00           H  
ATOM   3060  C   GLY   187      38.978  67.308  57.481  1.00  0.00           C  
ATOM   3061  O   GLY   187      38.243  67.718  56.587  1.00  0.00           O  
ATOM   3062  N   ILE   188      40.150  67.912  57.788  1.00  0.00           N  
ATOM   3063  H   ILE   188      40.747  67.534  58.511  1.00  0.00           H  
ATOM   3064  CA  ILE   188      40.646  69.051  56.988  1.00  0.00           C  
ATOM   3065  HA  ILE   188      39.779  69.593  56.610  1.00  0.00           H  
ATOM   3066  CB  ILE   188      41.428  69.973  57.872  1.00  0.00           C  
ATOM   3067  HB  ILE   188      42.301  69.470  58.289  1.00  0.00           H  
ATOM   3068  CG2 ILE   188      41.833  71.234  57.076  1.00  0.00           C  
ATOM   3069 HG21 ILE   188      42.029  72.183  57.574  1.00  0.00           H  
ATOM   3070 HG22 ILE   188      42.728  71.087  56.471  1.00  0.00           H  
ATOM   3071 HG23 ILE   188      41.021  71.603  56.450  1.00  0.00           H  
ATOM   3072  CG1 ILE   188      40.555  70.447  58.978  1.00  0.00           C  
ATOM   3073 HG12 ILE   188      39.676  70.962  58.591  1.00  0.00           H  
ATOM   3074 HG13 ILE   188      40.200  69.664  59.647  1.00  0.00           H  
ATOM   3075  CD1 ILE   188      41.248  71.483  59.903  1.00  0.00           C  
ATOM   3076 HD11 ILE   188      41.266  72.478  59.459  1.00  0.00           H  
ATOM   3077 HD12 ILE   188      40.691  71.410  60.837  1.00  0.00           H  
ATOM   3078 HD13 ILE   188      42.227  71.082  60.165  1.00  0.00           H  
ATOM   3079  C   ILE   188      41.398  68.381  55.839  1.00  0.00           C  
ATOM   3080  O   ILE   188      41.716  67.199  55.862  1.00  0.00           O  
ATOM   3081  N   GLU   189      41.586  69.129  54.731  1.00  0.00           N  
ATOM   3082  H   GLU   189      41.190  70.057  54.681  1.00  0.00           H  
ATOM   3083  CA  GLU   189      42.407  68.711  53.631  1.00  0.00           C  
ATOM   3084  HA  GLU   189      42.071  67.707  53.370  1.00  0.00           H  
ATOM   3085  CB  GLU   189      42.074  69.594  52.412  1.00  0.00           C  
ATOM   3086  HB2 GLU   189      40.990  69.509  52.330  1.00  0.00           H  
ATOM   3087  HB3 GLU   189      42.317  70.631  52.647  1.00  0.00           H  
ATOM   3088  CG  GLU   189      42.513  69.052  51.075  1.00  0.00           C  
ATOM   3089  HG2 GLU   189      41.927  69.654  50.380  1.00  0.00           H  
ATOM   3090  HG3 GLU   189      43.550  69.317  50.870  1.00  0.00           H  
ATOM   3091  CD  GLU   189      42.309  67.576  50.838  1.00  0.00           C  
ATOM   3092  OE1 GLU   189      43.299  66.807  50.921  1.00  0.00           O  
ATOM   3093  OE2 GLU   189      41.171  67.115  50.680  1.00  0.00           O  
ATOM   3094  C   GLU   189      43.877  68.615  53.993  1.00  0.00           C  
ATOM   3095  O   GLU   189      44.498  69.192  54.855  1.00  0.00           O  
ATOM   3096  N   GLN   190      44.627  67.727  53.301  1.00  0.00           N  
ATOM   3097  H   GLN   190      44.147  67.207  52.581  1.00  0.00           H  
ATOM   3098  CA  GLN   190      46.058  67.368  53.550  1.00  0.00           C  
ATOM   3099  HA  GLN   190      46.298  67.558  54.596  1.00  0.00           H  
ATOM   3100  CB  GLN   190      46.316  65.903  53.341  1.00  0.00           C  
ATOM   3101  HB2 GLN   190      45.799  65.616  52.425  1.00  0.00           H  
ATOM   3102  HB3 GLN   190      47.348  65.670  53.079  1.00  0.00           H  
ATOM   3103  CG  GLN   190      45.888  64.911  54.505  1.00  0.00           C  
ATOM   3104  HG2 GLN   190      45.834  63.920  54.054  1.00  0.00           H  
ATOM   3105  HG3 GLN   190      46.624  64.906  55.309  1.00  0.00           H  
ATOM   3106  CD  GLN   190      44.495  65.302  55.007  1.00  0.00           C  
ATOM   3107  OE1 GLN   190      43.476  64.967  54.450  1.00  0.00           O  
ATOM   3108  NE2 GLN   190      44.451  65.999  56.120  1.00  0.00           N  
ATOM   3109 HE21 GLN   190      43.570  66.470  56.270  1.00  0.00           H  
ATOM   3110 HE22 GLN   190      45.299  66.315  56.569  1.00  0.00           H  
ATOM   3111  C   GLN   190      47.044  68.259  52.727  1.00  0.00           C  
ATOM   3112  O   GLN   190      46.812  68.662  51.582  1.00  0.00           O  
ATOM   3113  N   SER   191      48.193  68.478  53.360  1.00  0.00           N  
ATOM   3114  H   SER   191      48.302  68.087  54.284  1.00  0.00           H  
ATOM   3115  CA  SER   191      49.367  69.259  52.926  1.00  0.00           C  
ATOM   3116  HA  SER   191      49.500  69.170  51.848  1.00  0.00           H  
ATOM   3117  CB  SER   191      49.065  70.785  53.189  1.00  0.00           C  
ATOM   3118  HB2 SER   191      48.145  71.107  52.699  1.00  0.00           H  
ATOM   3119  HB3 SER   191      49.033  71.095  54.234  1.00  0.00           H  
ATOM   3120  OG  SER   191      50.097  71.507  52.759  1.00  0.00           O  
ATOM   3121  HG  SER   191      49.999  72.459  52.829  1.00  0.00           H  
ATOM   3122  C   SER   191      50.681  68.650  53.502  1.00  0.00           C  
ATOM   3123  O   SER   191      50.644  67.565  54.138  1.00  0.00           O  
ATOM   3124  N   ARG   192      51.804  69.335  53.300  1.00  0.00           N  
ATOM   3125  H   ARG   192      51.693  70.246  52.877  1.00  0.00           H  
ATOM   3126  CA  ARG   192      53.114  68.899  53.894  1.00  0.00           C  
ATOM   3127  HA  ARG   192      53.374  67.898  53.547  1.00  0.00           H  
ATOM   3128  CB  ARG   192      54.231  69.886  53.474  1.00  0.00           C  
ATOM   3129  HB2 ARG   192      54.043  70.871  53.902  1.00  0.00           H  
ATOM   3130  HB3 ARG   192      55.193  69.512  53.826  1.00  0.00           H  
ATOM   3131  CG  ARG   192      54.387  70.000  51.951  1.00  0.00           C  
ATOM   3132  HG2 ARG   192      54.406  68.994  51.530  1.00  0.00           H  
ATOM   3133  HG3 ARG   192      53.520  70.438  51.455  1.00  0.00           H  
ATOM   3134  CD  ARG   192      55.547  70.923  51.483  1.00  0.00           C  
ATOM   3135  HD2 ARG   192      56.384  70.972  52.180  1.00  0.00           H  
ATOM   3136  HD3 ARG   192      55.865  70.554  50.508  1.00  0.00           H  
ATOM   3137  NE  ARG   192      55.168  72.402  51.367  1.00  0.00           N  
ATOM   3138  HE  ARG   192      54.230  72.570  51.702  1.00  0.00           H  
ATOM   3139  CZ  ARG   192      55.835  73.333  50.663  1.00  0.00           C  
ATOM   3140  NH1 ARG   192      57.017  73.252  50.020  1.00  0.00           N  
ATOM   3141 HH11 ARG   192      57.568  72.406  50.016  1.00  0.00           H  
ATOM   3142 HH12 ARG   192      57.374  74.109  49.621  1.00  0.00           H  
ATOM   3143  NH2 ARG   192      55.321  74.540  50.572  1.00  0.00           N  
ATOM   3144 HH21 ARG   192      54.363  74.512  50.892  1.00  0.00           H  
ATOM   3145 HH22 ARG   192      55.556  75.065  49.742  1.00  0.00           H  
ATOM   3146  C   ARG   192      53.185  68.808  55.429  1.00  0.00           C  
ATOM   3147  O   ARG   192      53.757  67.863  55.884  1.00  0.00           O  
ATOM   3148  N   ARG   193      52.495  69.736  56.110  1.00  0.00           N  
ATOM   3149  H   ARG   193      52.158  70.517  55.565  1.00  0.00           H  
ATOM   3150  CA  ARG   193      52.305  69.710  57.580  1.00  0.00           C  
ATOM   3151  HA  ARG   193      53.293  69.950  57.974  1.00  0.00           H  
ATOM   3152  CB  ARG   193      51.371  70.898  57.973  1.00  0.00           C  
ATOM   3153  HB2 ARG   193      51.681  71.872  57.593  1.00  0.00           H  
ATOM   3154  HB3 ARG   193      50.426  70.742  57.453  1.00  0.00           H  
ATOM   3155  CG  ARG   193      50.964  70.976  59.467  1.00  0.00           C  
ATOM   3156  HG2 ARG   193      51.699  70.370  59.997  1.00  0.00           H  
ATOM   3157  HG3 ARG   193      50.995  72.027  59.752  1.00  0.00           H  
ATOM   3158  CD  ARG   193      49.644  70.471  59.813  1.00  0.00           C  
ATOM   3159  HD2 ARG   193      48.866  71.084  59.357  1.00  0.00           H  
ATOM   3160  HD3 ARG   193      49.483  69.441  59.493  1.00  0.00           H  
ATOM   3161  NE  ARG   193      49.500  70.296  61.235  1.00  0.00           N  
ATOM   3162  HE  ARG   193      49.991  69.486  61.587  1.00  0.00           H  
ATOM   3163  CZ  ARG   193      48.494  70.696  61.971  1.00  0.00           C  
ATOM   3164  NH1 ARG   193      48.021  71.837  61.689  1.00  0.00           N  
ATOM   3165 HH11 ARG   193      48.359  72.330  60.875  1.00  0.00           H  
ATOM   3166 HH12 ARG   193      47.188  72.149  62.166  1.00  0.00           H  
ATOM   3167  NH2 ARG   193      48.070  70.010  62.963  1.00  0.00           N  
ATOM   3168 HH21 ARG   193      48.568  69.168  63.212  1.00  0.00           H  
ATOM   3169 HH22 ARG   193      47.246  70.339  63.446  1.00  0.00           H  
ATOM   3170  C   ARG   193      51.847  68.306  58.063  1.00  0.00           C  
ATOM   3171  O   ARG   193      52.530  67.836  58.979  1.00  0.00           O  
ATOM   3172  N   ASP   194      50.854  67.640  57.413  1.00  0.00           N  
ATOM   3173  H   ASP   194      50.471  68.013  56.556  1.00  0.00           H  
ATOM   3174  CA  ASP   194      50.244  66.452  57.976  1.00  0.00           C  
ATOM   3175  HA  ASP   194      50.005  66.883  58.948  1.00  0.00           H  
ATOM   3176  CB  ASP   194      48.980  65.984  57.263  1.00  0.00           C  
ATOM   3177  HB2 ASP   194      49.309  65.569  56.310  1.00  0.00           H  
ATOM   3178  HB3 ASP   194      48.476  65.237  57.877  1.00  0.00           H  
ATOM   3179  CG  ASP   194      47.938  67.136  56.999  1.00  0.00           C  
ATOM   3180  OD1 ASP   194      46.742  66.847  57.304  1.00  0.00           O  
ATOM   3181  OD2 ASP   194      48.177  68.231  56.460  1.00  0.00           O  
ATOM   3182  C   ASP   194      51.371  65.329  58.022  1.00  0.00           C  
ATOM   3183  O   ASP   194      51.434  64.584  58.993  1.00  0.00           O  
ATOM   3184  N   ASP   195      52.255  65.241  57.016  1.00  0.00           N  
ATOM   3185  H   ASP   195      52.045  65.844  56.234  1.00  0.00           H  
ATOM   3186  CA  ASP   195      53.335  64.304  56.940  1.00  0.00           C  
ATOM   3187  HA  ASP   195      53.043  63.285  57.195  1.00  0.00           H  
ATOM   3188  CB  ASP   195      54.023  64.345  55.543  1.00  0.00           C  
ATOM   3189  HB2 ASP   195      54.037  65.396  55.254  1.00  0.00           H  
ATOM   3190  HB3 ASP   195      55.036  63.947  55.483  1.00  0.00           H  
ATOM   3191  CG  ASP   195      53.259  63.555  54.493  1.00  0.00           C  
ATOM   3192  OD1 ASP   195      52.107  63.016  54.724  1.00  0.00           O  
ATOM   3193  OD2 ASP   195      53.732  63.431  53.335  1.00  0.00           O  
ATOM   3194  C   ASP   195      54.376  64.650  57.981  1.00  0.00           C  
ATOM   3195  O   ASP   195      54.736  63.673  58.679  1.00  0.00           O  
ATOM   3196  N   MET   196      54.807  65.887  58.222  1.00  0.00           N  
ATOM   3197  H   MET   196      54.418  66.653  57.691  1.00  0.00           H  
ATOM   3198  CA  MET   196      55.862  66.178  59.217  1.00  0.00           C  
ATOM   3199  HA  MET   196      56.617  65.429  58.977  1.00  0.00           H  
ATOM   3200  CB  MET   196      56.386  67.611  59.001  1.00  0.00           C  
ATOM   3201  HB2 MET   196      55.501  68.244  58.942  1.00  0.00           H  
ATOM   3202  HB3 MET   196      57.044  67.786  59.852  1.00  0.00           H  
ATOM   3203  CG  MET   196      57.152  67.642  57.662  1.00  0.00           C  
ATOM   3204  HG2 MET   196      56.466  67.578  56.818  1.00  0.00           H  
ATOM   3205  HG3 MET   196      57.642  68.616  57.659  1.00  0.00           H  
ATOM   3206  SD  MET   196      58.383  66.323  57.440  1.00  0.00           S  
ATOM   3207  CE  MET   196      59.705  66.994  58.393  1.00  0.00           C  
ATOM   3208  HE1 MET   196      60.471  66.219  58.421  1.00  0.00           H  
ATOM   3209  HE2 MET   196      60.155  67.948  58.116  1.00  0.00           H  
ATOM   3210  HE3 MET   196      59.373  67.053  59.430  1.00  0.00           H  
ATOM   3211  C   MET   196      55.365  66.063  60.630  1.00  0.00           C  
ATOM   3212  O   MET   196      56.069  65.564  61.480  1.00  0.00           O  
ATOM   3213  N   GLU   197      54.075  66.273  60.880  1.00  0.00           N  
ATOM   3214  H   GLU   197      53.523  66.807  60.224  1.00  0.00           H  
ATOM   3215  CA  GLU   197      53.467  65.902  62.141  1.00  0.00           C  
ATOM   3216  HA  GLU   197      54.009  66.165  63.049  1.00  0.00           H  
ATOM   3217  CB  GLU   197      52.050  66.505  62.173  1.00  0.00           C  
ATOM   3218  HB2 GLU   197      52.082  67.578  61.985  1.00  0.00           H  
ATOM   3219  HB3 GLU   197      51.464  66.039  61.381  1.00  0.00           H  
ATOM   3220  CG  GLU   197      51.365  66.265  63.480  1.00  0.00           C  
ATOM   3221  HG2 GLU   197      51.289  65.188  63.628  1.00  0.00           H  
ATOM   3222  HG3 GLU   197      52.100  66.477  64.256  1.00  0.00           H  
ATOM   3223  CD  GLU   197      49.999  66.961  63.566  1.00  0.00           C  
ATOM   3224  OE1 GLU   197      49.717  67.778  62.685  1.00  0.00           O  
ATOM   3225  OE2 GLU   197      49.238  66.593  64.477  1.00  0.00           O  
ATOM   3226  C   GLU   197      53.394  64.385  62.318  1.00  0.00           C  
ATOM   3227  O   GLU   197      53.595  63.916  63.424  1.00  0.00           O  
ATOM   3228  N   SER   198      53.227  63.573  61.270  1.00  0.00           N  
ATOM   3229  H   SER   198      53.050  63.959  60.354  1.00  0.00           H  
ATOM   3230  CA  SER   198      53.125  62.131  61.371  1.00  0.00           C  
ATOM   3231  HA  SER   198      52.464  61.982  62.224  1.00  0.00           H  
ATOM   3232  CB  SER   198      52.324  61.561  60.180  1.00  0.00           C  
ATOM   3233  HB2 SER   198      52.828  61.811  59.246  1.00  0.00           H  
ATOM   3234  HB3 SER   198      52.296  60.480  60.320  1.00  0.00           H  
ATOM   3235  OG  SER   198      50.985  62.098  60.224  1.00  0.00           O  
ATOM   3236  HG  SER   198      51.072  62.985  59.868  1.00  0.00           H  
ATOM   3237  C   SER   198      54.492  61.404  61.584  1.00  0.00           C  
ATOM   3238  O   SER   198      54.612  60.571  62.522  1.00  0.00           O  
ATOM   3239  N   LEU   199      55.531  61.860  60.882  1.00  0.00           N  
ATOM   3240  H   LEU   199      55.496  62.577  60.171  1.00  0.00           H  
ATOM   3241  CA  LEU   199      56.881  61.491  61.328  1.00  0.00           C  
ATOM   3242  HA  LEU   199      56.876  60.408  61.205  1.00  0.00           H  
ATOM   3243  CB  LEU   199      57.781  62.136  60.307  1.00  0.00           C  
ATOM   3244  HB2 LEU   199      57.512  61.662  59.363  1.00  0.00           H  
ATOM   3245  HB3 LEU   199      57.793  63.225  60.272  1.00  0.00           H  
ATOM   3246  CG  LEU   199      59.238  61.874  60.691  1.00  0.00           C  
ATOM   3247  HG  LEU   199      59.459  62.376  61.633  1.00  0.00           H  
ATOM   3248  CD1 LEU   199      59.673  60.361  60.785  1.00  0.00           C  
ATOM   3249 HD11 LEU   199      59.626  59.880  59.808  1.00  0.00           H  
ATOM   3250 HD12 LEU   199      60.675  60.292  61.208  1.00  0.00           H  
ATOM   3251 HD13 LEU   199      58.955  59.921  61.476  1.00  0.00           H  
ATOM   3252  CD2 LEU   199      60.051  62.561  59.670  1.00  0.00           C  
ATOM   3253 HD21 LEU   199      61.069  62.181  59.756  1.00  0.00           H  
ATOM   3254 HD22 LEU   199      59.795  62.285  58.648  1.00  0.00           H  
ATOM   3255 HD23 LEU   199      59.957  63.647  59.677  1.00  0.00           H  
ATOM   3256  C   LEU   199      57.120  61.744  62.787  1.00  0.00           C  
ATOM   3257  O   LEU   199      57.676  60.874  63.452  1.00  0.00           O  
ATOM   3258  N   GLY   200      56.666  62.873  63.317  1.00  0.00           N  
ATOM   3259  H   GLY   200      56.308  63.478  62.592  1.00  0.00           H  
ATOM   3260  CA  GLY   200      56.659  63.225  64.747  1.00  0.00           C  
ATOM   3261  HA2 GLY   200      57.625  63.514  65.161  1.00  0.00           H  
ATOM   3262  HA3 GLY   200      55.964  64.038  64.956  1.00  0.00           H  
ATOM   3263  C   GLY   200      56.050  62.097  65.620  1.00  0.00           C  
ATOM   3264  O   GLY   200      56.632  61.611  66.546  1.00  0.00           O  
ATOM   3265  N   TYR   201      54.845  61.688  65.330  1.00  0.00           N  
ATOM   3266  H   TYR   201      54.516  61.941  64.410  1.00  0.00           H  
ATOM   3267  CA  TYR   201      54.187  60.621  66.119  1.00  0.00           C  
ATOM   3268  HA  TYR   201      54.233  60.718  67.203  1.00  0.00           H  
ATOM   3269  CB  TYR   201      52.660  60.618  65.796  1.00  0.00           C  
ATOM   3270  HB2 TYR   201      52.562  60.289  64.761  1.00  0.00           H  
ATOM   3271  HB3 TYR   201      52.168  59.932  66.485  1.00  0.00           H  
ATOM   3272  CG  TYR   201      51.927  61.919  66.094  1.00  0.00           C  
ATOM   3273  CD1 TYR   201      52.241  62.760  67.148  1.00  0.00           C  
ATOM   3274  HD1 TYR   201      53.010  62.505  67.861  1.00  0.00           H  
ATOM   3275  CE1 TYR   201      51.498  63.880  67.384  1.00  0.00           C  
ATOM   3276  HE1 TYR   201      51.686  64.387  68.319  1.00  0.00           H  
ATOM   3277  CZ  TYR   201      50.485  64.276  66.515  1.00  0.00           C  
ATOM   3278  OH  TYR   201      49.863  65.485  66.708  1.00  0.00           O  
ATOM   3279  HH  TYR   201      49.546  65.818  65.866  1.00  0.00           H  
ATOM   3280  CE2 TYR   201      50.062  63.423  65.439  1.00  0.00           C  
ATOM   3281  HE2 TYR   201      49.240  63.691  64.792  1.00  0.00           H  
ATOM   3282  CD2 TYR   201      50.866  62.238  65.205  1.00  0.00           C  
ATOM   3283  HD2 TYR   201      50.591  61.508  64.459  1.00  0.00           H  
ATOM   3284  C   TYR   201      54.848  59.244  65.949  1.00  0.00           C  
ATOM   3285  O   TYR   201      54.774  58.395  66.827  1.00  0.00           O  
ATOM   3286  N   VAL   202      55.494  58.904  64.802  1.00  0.00           N  
ATOM   3287  H   VAL   202      55.388  59.597  64.075  1.00  0.00           H  
ATOM   3288  CA  VAL   202      56.327  57.625  64.593  1.00  0.00           C  
ATOM   3289  HA  VAL   202      55.764  56.751  64.922  1.00  0.00           H  
ATOM   3290  CB  VAL   202      56.659  57.484  63.138  1.00  0.00           C  
ATOM   3291  HB  VAL   202      56.855  58.462  62.698  1.00  0.00           H  
ATOM   3292  CG1 VAL   202      57.780  56.482  62.714  1.00  0.00           C  
ATOM   3293 HG11 VAL   202      57.811  56.562  61.628  1.00  0.00           H  
ATOM   3294 HG12 VAL   202      58.741  56.752  63.152  1.00  0.00           H  
ATOM   3295 HG13 VAL   202      57.458  55.456  62.895  1.00  0.00           H  
ATOM   3296  CG2 VAL   202      55.347  57.066  62.316  1.00  0.00           C  
ATOM   3297 HG21 VAL   202      54.585  57.806  62.562  1.00  0.00           H  
ATOM   3298 HG22 VAL   202      55.416  57.163  61.232  1.00  0.00           H  
ATOM   3299 HG23 VAL   202      54.840  56.154  62.630  1.00  0.00           H  
ATOM   3300  C   VAL   202      57.572  57.638  65.468  1.00  0.00           C  
ATOM   3301  O   VAL   202      58.070  56.607  65.975  1.00  0.00           O  
ATOM   3302  N   LEU   203      58.166  58.829  65.581  1.00  0.00           N  
ATOM   3303  H   LEU   203      57.634  59.513  65.062  1.00  0.00           H  
ATOM   3304  CA  LEU   203      59.334  59.011  66.458  1.00  0.00           C  
ATOM   3305  HA  LEU   203      60.018  58.173  66.326  1.00  0.00           H  
ATOM   3306  CB  LEU   203      60.177  60.212  65.977  1.00  0.00           C  
ATOM   3307  HB2 LEU   203      59.512  61.056  66.157  1.00  0.00           H  
ATOM   3308  HB3 LEU   203      60.981  60.285  66.709  1.00  0.00           H  
ATOM   3309  CG  LEU   203      60.737  60.238  64.505  1.00  0.00           C  
ATOM   3310  HG  LEU   203      59.969  59.966  63.781  1.00  0.00           H  
ATOM   3311  CD1 LEU   203      61.206  61.689  64.149  1.00  0.00           C  
ATOM   3312 HD11 LEU   203      61.864  62.073  64.929  1.00  0.00           H  
ATOM   3313 HD12 LEU   203      61.696  61.664  63.176  1.00  0.00           H  
ATOM   3314 HD13 LEU   203      60.319  62.322  64.172  1.00  0.00           H  
ATOM   3315  CD2 LEU   203      61.905  59.315  64.342  1.00  0.00           C  
ATOM   3316 HD21 LEU   203      62.589  59.477  65.175  1.00  0.00           H  
ATOM   3317 HD22 LEU   203      61.534  58.290  64.309  1.00  0.00           H  
ATOM   3318 HD23 LEU   203      62.511  59.457  63.448  1.00  0.00           H  
ATOM   3319  C   LEU   203      58.963  59.090  67.998  1.00  0.00           C  
ATOM   3320  O   LEU   203      59.742  58.544  68.827  1.00  0.00           O  
ATOM   3321  N   MET   204      57.783  59.593  68.338  1.00  0.00           N  
ATOM   3322  H   MET   204      57.195  60.009  67.630  1.00  0.00           H  
ATOM   3323  CA  MET   204      57.155  59.396  69.690  1.00  0.00           C  
ATOM   3324  HA  MET   204      57.932  59.616  70.423  1.00  0.00           H  
ATOM   3325  CB  MET   204      56.031  60.346  69.806  1.00  0.00           C  
ATOM   3326  HB2 MET   204      56.382  61.347  69.557  1.00  0.00           H  
ATOM   3327  HB3 MET   204      55.215  60.107  69.124  1.00  0.00           H  
ATOM   3328  CG  MET   204      55.514  60.411  71.258  1.00  0.00           C  
ATOM   3329  HG2 MET   204      54.800  61.231  71.332  1.00  0.00           H  
ATOM   3330  HG3 MET   204      55.006  59.474  71.488  1.00  0.00           H  
ATOM   3331  SD  MET   204      56.746  60.573  72.498  1.00  0.00           S  
ATOM   3332  CE  MET   204      57.515  62.161  71.956  1.00  0.00           C  
ATOM   3333  HE1 MET   204      56.709  62.888  72.059  1.00  0.00           H  
ATOM   3334  HE2 MET   204      58.344  62.409  72.619  1.00  0.00           H  
ATOM   3335  HE3 MET   204      57.753  62.042  70.899  1.00  0.00           H  
ATOM   3336  C   MET   204      56.875  57.940  69.918  1.00  0.00           C  
ATOM   3337  O   MET   204      57.069  57.483  71.094  1.00  0.00           O  
ATOM   3338  N   TYR   205      56.417  57.177  68.917  1.00  0.00           N  
ATOM   3339  H   TYR   205      56.220  57.615  68.029  1.00  0.00           H  
ATOM   3340  CA  TYR   205      56.123  55.755  69.063  1.00  0.00           C  
ATOM   3341  HA  TYR   205      55.445  55.708  69.915  1.00  0.00           H  
ATOM   3342  CB  TYR   205      55.432  55.279  67.765  1.00  0.00           C  
ATOM   3343  HB2 TYR   205      54.486  55.820  67.734  1.00  0.00           H  
ATOM   3344  HB3 TYR   205      56.015  55.511  66.873  1.00  0.00           H  
ATOM   3345  CG  TYR   205      55.193  53.776  67.748  1.00  0.00           C  
ATOM   3346  CD1 TYR   205      54.119  53.242  68.445  1.00  0.00           C  
ATOM   3347  HD1 TYR   205      53.437  53.875  68.993  1.00  0.00           H  
ATOM   3348  CE1 TYR   205      53.868  51.827  68.436  1.00  0.00           C  
ATOM   3349  HE1 TYR   205      52.990  51.521  68.986  1.00  0.00           H  
ATOM   3350  CZ  TYR   205      54.633  50.983  67.647  1.00  0.00           C  
ATOM   3351  OH  TYR   205      54.245  49.684  67.533  1.00  0.00           O  
ATOM   3352  HH  TYR   205      54.422  49.373  66.642  1.00  0.00           H  
ATOM   3353  CE2 TYR   205      55.690  51.560  66.923  1.00  0.00           C  
ATOM   3354  HE2 TYR   205      56.367  50.936  66.358  1.00  0.00           H  
ATOM   3355  CD2 TYR   205      56.027  52.895  67.018  1.00  0.00           C  
ATOM   3356  HD2 TYR   205      56.835  53.176  66.358  1.00  0.00           H  
ATOM   3357  C   TYR   205      57.355  54.890  69.416  1.00  0.00           C  
ATOM   3358  O   TYR   205      57.301  54.025  70.260  1.00  0.00           O  
ATOM   3359  N   PHE   206      58.467  55.208  68.802  1.00  0.00           N  
ATOM   3360  H   PHE   206      58.446  55.927  68.094  1.00  0.00           H  
ATOM   3361  CA  PHE   206      59.690  54.547  69.154  1.00  0.00           C  
ATOM   3362  HA  PHE   206      59.576  53.463  69.133  1.00  0.00           H  
ATOM   3363  CB  PHE   206      60.699  54.842  67.998  1.00  0.00           C  
ATOM   3364  HB2 PHE   206      60.877  55.912  68.107  1.00  0.00           H  
ATOM   3365  HB3 PHE   206      61.567  54.228  68.238  1.00  0.00           H  
ATOM   3366  CG  PHE   206      60.274  54.443  66.615  1.00  0.00           C  
ATOM   3367  CD1 PHE   206      59.477  53.272  66.348  1.00  0.00           C  
ATOM   3368  HD1 PHE   206      59.147  52.786  67.254  1.00  0.00           H  
ATOM   3369  CE1 PHE   206      59.089  52.908  65.049  1.00  0.00           C  
ATOM   3370  HE1 PHE   206      58.274  52.208  64.944  1.00  0.00           H  
ATOM   3371  CZ  PHE   206      59.796  53.447  63.978  1.00  0.00           C  
ATOM   3372  HZ  PHE   206      59.573  53.169  62.958  1.00  0.00           H  
ATOM   3373  CE2 PHE   206      60.669  54.531  64.128  1.00  0.00           C  
ATOM   3374  HE2 PHE   206      61.111  55.070  63.303  1.00  0.00           H  
ATOM   3375  CD2 PHE   206      60.851  55.012  65.469  1.00  0.00           C  
ATOM   3376  HD2 PHE   206      61.437  55.898  65.663  1.00  0.00           H  
ATOM   3377  C   PHE   206      60.284  54.883  70.519  1.00  0.00           C  
ATOM   3378  O   PHE   206      61.102  54.078  70.972  1.00  0.00           O  
ATOM   3379  N   ASN   207      59.886  55.944  71.193  1.00  0.00           N  
ATOM   3380  H   ASN   207      59.142  56.462  70.747  1.00  0.00           H  
ATOM   3381  CA  ASN   207      60.143  56.425  72.542  1.00  0.00           C  
ATOM   3382  HA  ASN   207      61.130  56.069  72.839  1.00  0.00           H  
ATOM   3383  CB  ASN   207      60.253  57.966  72.498  1.00  0.00           C  
ATOM   3384  HB2 ASN   207      59.517  58.516  71.911  1.00  0.00           H  
ATOM   3385  HB3 ASN   207      60.273  58.395  73.500  1.00  0.00           H  
ATOM   3386  CG  ASN   207      61.568  58.374  71.925  1.00  0.00           C  
ATOM   3387  OD1 ASN   207      62.631  58.166  72.485  1.00  0.00           O  
ATOM   3388  ND2 ASN   207      61.486  59.002  70.805  1.00  0.00           N  
ATOM   3389 HD21 ASN   207      62.364  59.244  70.369  1.00  0.00           H  
ATOM   3390 HD22 ASN   207      60.563  59.107  70.409  1.00  0.00           H  
ATOM   3391  C   ASN   207      59.199  55.982  73.614  1.00  0.00           C  
ATOM   3392  O   ASN   207      59.722  55.547  74.646  1.00  0.00           O  
ATOM   3393  N   ARG   208      57.884  55.868  73.408  1.00  0.00           N  
ATOM   3394  H   ARG   208      57.607  55.965  72.441  1.00  0.00           H  
ATOM   3395  CA  ARG   208      56.973  55.495  74.505  1.00  0.00           C  
ATOM   3396  HA  ARG   208      57.553  55.657  75.413  1.00  0.00           H  
ATOM   3397  CB  ARG   208      55.679  56.391  74.492  1.00  0.00           C  
ATOM   3398  HB2 ARG   208      55.155  56.288  73.541  1.00  0.00           H  
ATOM   3399  HB3 ARG   208      54.988  55.965  75.219  1.00  0.00           H  
ATOM   3400  CG  ARG   208      56.071  57.823  74.850  1.00  0.00           C  
ATOM   3401  HG2 ARG   208      56.637  57.713  75.774  1.00  0.00           H  
ATOM   3402  HG3 ARG   208      56.821  58.205  74.158  1.00  0.00           H  
ATOM   3403  CD  ARG   208      54.919  58.799  75.017  1.00  0.00           C  
ATOM   3404  HD2 ARG   208      55.467  59.675  75.361  1.00  0.00           H  
ATOM   3405  HD3 ARG   208      54.666  58.934  73.965  1.00  0.00           H  
ATOM   3406  NE  ARG   208      53.723  58.350  75.701  1.00  0.00           N  
ATOM   3407  HE  ARG   208      53.396  57.412  75.515  1.00  0.00           H  
ATOM   3408  CZ  ARG   208      53.034  58.919  76.675  1.00  0.00           C  
ATOM   3409  NH1 ARG   208      53.096  60.123  77.096  1.00  0.00           N  
ATOM   3410 HH11 ARG   208      53.823  60.690  76.683  1.00  0.00           H  
ATOM   3411 HH12 ARG   208      52.481  60.509  77.798  1.00  0.00           H  
ATOM   3412  NH2 ARG   208      52.111  58.227  77.254  1.00  0.00           N  
ATOM   3413 HH21 ARG   208      52.014  57.254  77.000  1.00  0.00           H  
ATOM   3414 HH22 ARG   208      51.515  58.578  77.990  1.00  0.00           H  
ATOM   3415  C   ARG   208      56.537  54.044  74.454  1.00  0.00           C  
ATOM   3416  O   ARG   208      56.484  53.460  73.368  1.00  0.00           O  
ATOM   3417  N   THR   209      56.149  53.471  75.624  1.00  0.00           N  
ATOM   3418  H   THR   209      56.098  54.129  76.389  1.00  0.00           H  
ATOM   3419  CA  THR   209      55.352  52.229  75.536  1.00  0.00           C  
ATOM   3420  HA  THR   209      55.927  51.429  75.070  1.00  0.00           H  
ATOM   3421  CB  THR   209      55.046  51.763  77.021  1.00  0.00           C  
ATOM   3422  HB  THR   209      54.648  50.749  77.061  1.00  0.00           H  
ATOM   3423  CG2 THR   209      56.306  51.514  77.824  1.00  0.00           C  
ATOM   3424 HG21 THR   209      56.096  50.935  78.723  1.00  0.00           H  
ATOM   3425 HG22 THR   209      56.964  51.001  77.122  1.00  0.00           H  
ATOM   3426 HG23 THR   209      56.912  52.389  78.058  1.00  0.00           H  
ATOM   3427  OG1 THR   209      54.209  52.678  77.780  1.00  0.00           O  
ATOM   3428  HG1 THR   209      53.370  52.212  77.744  1.00  0.00           H  
ATOM   3429  C   THR   209      54.008  52.348  74.757  1.00  0.00           C  
ATOM   3430  O   THR   209      53.528  51.395  74.158  1.00  0.00           O  
ATOM   3431  N   SER   210      53.439  53.527  74.627  1.00  0.00           N  
ATOM   3432  H   SER   210      54.018  54.279  74.971  1.00  0.00           H  
ATOM   3433  CA  SER   210      52.289  53.771  73.717  1.00  0.00           C  
ATOM   3434  HA  SER   210      52.358  53.309  72.732  1.00  0.00           H  
ATOM   3435  CB  SER   210      50.958  53.338  74.306  1.00  0.00           C  
ATOM   3436  HB2 SER   210      50.113  53.646  73.691  1.00  0.00           H  
ATOM   3437  HB3 SER   210      50.889  52.259  74.167  1.00  0.00           H  
ATOM   3438  OG  SER   210      50.677  53.792  75.624  1.00  0.00           O  
ATOM   3439  HG  SER   210      49.724  53.771  75.740  1.00  0.00           H  
ATOM   3440  C   SER   210      52.119  55.261  73.444  1.00  0.00           C  
ATOM   3441  O   SER   210      52.574  56.113  74.224  1.00  0.00           O  
ATOM   3442  N   LEU   211      51.433  55.548  72.337  1.00  0.00           N  
ATOM   3443  H   LEU   211      51.094  54.826  71.718  1.00  0.00           H  
ATOM   3444  CA  LEU   211      50.857  56.860  72.093  1.00  0.00           C  
ATOM   3445  HA  LEU   211      51.639  57.559  72.388  1.00  0.00           H  
ATOM   3446  CB  LEU   211      50.674  57.103  70.635  1.00  0.00           C  
ATOM   3447  HB2 LEU   211      50.052  56.320  70.202  1.00  0.00           H  
ATOM   3448  HB3 LEU   211      50.225  58.093  70.554  1.00  0.00           H  
ATOM   3449  CG  LEU   211      51.894  57.159  69.668  1.00  0.00           C  
ATOM   3450  HG  LEU   211      52.391  56.191  69.729  1.00  0.00           H  
ATOM   3451  CD1 LEU   211      51.478  57.301  68.193  1.00  0.00           C  
ATOM   3452 HD11 LEU   211      52.370  56.986  67.651  1.00  0.00           H  
ATOM   3453 HD12 LEU   211      50.598  56.668  68.085  1.00  0.00           H  
ATOM   3454 HD13 LEU   211      51.257  58.348  67.983  1.00  0.00           H  
ATOM   3455  CD2 LEU   211      52.904  58.253  70.103  1.00  0.00           C  
ATOM   3456 HD21 LEU   211      53.687  58.424  69.364  1.00  0.00           H  
ATOM   3457 HD22 LEU   211      52.416  59.222  70.202  1.00  0.00           H  
ATOM   3458 HD23 LEU   211      53.361  57.956  71.047  1.00  0.00           H  
ATOM   3459  C   LEU   211      49.552  56.919  72.917  1.00  0.00           C  
ATOM   3460  O   LEU   211      48.784  55.962  72.962  1.00  0.00           O  
ATOM   3461  N   PRO   212      49.372  57.926  73.775  1.00  0.00           N  
ATOM   3462  CD  PRO   212      50.196  59.122  73.890  1.00  0.00           C  
ATOM   3463  HD2 PRO   212      50.178  59.600  72.911  1.00  0.00           H  
ATOM   3464  HD3 PRO   212      51.231  58.803  74.011  1.00  0.00           H  
ATOM   3465  CG  PRO   212      49.761  59.991  75.078  1.00  0.00           C  
ATOM   3466  HG2 PRO   212      49.991  61.022  74.807  1.00  0.00           H  
ATOM   3467  HG3 PRO   212      50.236  59.726  76.022  1.00  0.00           H  
ATOM   3468  CB  PRO   212      48.263  59.579  75.097  1.00  0.00           C  
ATOM   3469  HB2 PRO   212      47.683  60.081  74.322  1.00  0.00           H  
ATOM   3470  HB3 PRO   212      47.915  59.692  76.123  1.00  0.00           H  
ATOM   3471  CA  PRO   212      48.299  58.067  74.738  1.00  0.00           C  
ATOM   3472  HA  PRO   212      48.627  57.441  75.568  1.00  0.00           H  
ATOM   3473  C   PRO   212      46.940  57.631  74.203  1.00  0.00           C  
ATOM   3474  O   PRO   212      46.117  57.091  75.006  1.00  0.00           O  
ATOM   3475  N   TRP   213      46.588  57.899  72.919  1.00  0.00           N  
ATOM   3476  H   TRP   213      47.254  58.338  72.299  1.00  0.00           H  
ATOM   3477  CA  TRP   213      45.327  57.504  72.330  1.00  0.00           C  
ATOM   3478  HA  TRP   213      44.596  57.554  73.136  1.00  0.00           H  
ATOM   3479  CB  TRP   213      45.109  58.490  71.227  1.00  0.00           C  
ATOM   3480  HB2 TRP   213      44.176  58.196  70.746  1.00  0.00           H  
ATOM   3481  HB3 TRP   213      44.835  59.431  71.704  1.00  0.00           H  
ATOM   3482  CG  TRP   213      46.276  58.702  70.272  1.00  0.00           C  
ATOM   3483  CD1 TRP   213      46.710  57.968  69.212  1.00  0.00           C  
ATOM   3484  HD1 TRP   213      46.162  57.100  68.875  1.00  0.00           H  
ATOM   3485  NE1 TRP   213      47.829  58.493  68.649  1.00  0.00           N  
ATOM   3486  HE1 TRP   213      48.265  58.118  67.819  1.00  0.00           H  
ATOM   3487  CE2 TRP   213      48.299  59.576  69.377  1.00  0.00           C  
ATOM   3488  CZ2 TRP   213      49.360  60.467  69.269  1.00  0.00           C  
ATOM   3489  HZ2 TRP   213      50.035  60.382  68.431  1.00  0.00           H  
ATOM   3490  CH2 TRP   213      49.484  61.514  70.224  1.00  0.00           C  
ATOM   3491  HH2 TRP   213      50.314  62.200  70.140  1.00  0.00           H  
ATOM   3492  CZ3 TRP   213      48.669  61.603  71.344  1.00  0.00           C  
ATOM   3493  HZ3 TRP   213      48.926  62.343  72.087  1.00  0.00           H  
ATOM   3494  CE3 TRP   213      47.554  60.769  71.408  1.00  0.00           C  
ATOM   3495  HE3 TRP   213      46.935  60.952  72.275  1.00  0.00           H  
ATOM   3496  CD2 TRP   213      47.371  59.683  70.451  1.00  0.00           C  
ATOM   3497  C   TRP   213      45.250  56.023  71.820  1.00  0.00           C  
ATOM   3498  O   TRP   213      44.308  55.701  71.139  1.00  0.00           O  
ATOM   3499  N   GLN   214      46.267  55.206  72.200  1.00  0.00           N  
ATOM   3500  H   GLN   214      47.096  55.519  72.686  1.00  0.00           H  
ATOM   3501  CA  GLN   214      46.111  53.765  72.175  1.00  0.00           C  
ATOM   3502  HA  GLN   214      45.660  53.574  71.201  1.00  0.00           H  
ATOM   3503  CB  GLN   214      47.478  53.065  72.109  1.00  0.00           C  
ATOM   3504  HB2 GLN   214      48.072  53.363  72.973  1.00  0.00           H  
ATOM   3505  HB3 GLN   214      47.218  52.013  72.225  1.00  0.00           H  
ATOM   3506  CG  GLN   214      48.320  53.355  70.879  1.00  0.00           C  
ATOM   3507  HG2 GLN   214      47.747  53.037  70.009  1.00  0.00           H  
ATOM   3508  HG3 GLN   214      48.428  54.439  70.917  1.00  0.00           H  
ATOM   3509  CD  GLN   214      49.737  52.727  70.824  1.00  0.00           C  
ATOM   3510  OE1 GLN   214      50.724  53.432  70.589  1.00  0.00           O  
ATOM   3511  NE2 GLN   214      50.002  51.558  71.286  1.00  0.00           N  
ATOM   3512 HE21 GLN   214      50.951  51.249  71.439  1.00  0.00           H  
ATOM   3513 HE22 GLN   214      49.219  50.940  71.451  1.00  0.00           H  
ATOM   3514  C   GLN   214      45.365  53.199  73.371  1.00  0.00           C  
ATOM   3515  O   GLN   214      45.625  53.675  74.495  1.00  0.00           O  
ATOM   3516  N   GLY   215      44.561  52.158  73.155  1.00  0.00           N  
ATOM   3517  H   GLY   215      44.310  51.922  72.205  1.00  0.00           H  
ATOM   3518  CA  GLY   215      44.147  51.302  74.217  1.00  0.00           C  
ATOM   3519  HA2 GLY   215      44.115  50.306  73.776  1.00  0.00           H  
ATOM   3520  HA3 GLY   215      44.936  51.294  74.968  1.00  0.00           H  
ATOM   3521  C   GLY   215      42.792  51.758  74.831  1.00  0.00           C  
ATOM   3522  O   GLY   215      42.370  51.168  75.799  1.00  0.00           O  
ATOM   3523  N   LEU   216      42.103  52.802  74.309  1.00  0.00           N  
ATOM   3524  H   LEU   216      42.528  53.296  73.538  1.00  0.00           H  
ATOM   3525  CA  LEU   216      40.791  53.296  74.786  1.00  0.00           C  
ATOM   3526  HA  LEU   216      40.853  53.355  75.872  1.00  0.00           H  
ATOM   3527  CB  LEU   216      40.396  54.672  74.128  1.00  0.00           C  
ATOM   3528  HB2 LEU   216      40.747  54.620  73.097  1.00  0.00           H  
ATOM   3529  HB3 LEU   216      39.328  54.879  74.197  1.00  0.00           H  
ATOM   3530  CG  LEU   216      41.119  55.857  74.851  1.00  0.00           C  
ATOM   3531  HG  LEU   216      41.066  55.872  75.940  1.00  0.00           H  
ATOM   3532  CD1 LEU   216      42.603  55.870  74.547  1.00  0.00           C  
ATOM   3533 HD11 LEU   216      43.170  55.204  75.197  1.00  0.00           H  
ATOM   3534 HD12 LEU   216      42.730  55.639  73.489  1.00  0.00           H  
ATOM   3535 HD13 LEU   216      42.956  56.899  74.613  1.00  0.00           H  
ATOM   3536  CD2 LEU   216      40.588  57.238  74.471  1.00  0.00           C  
ATOM   3537 HD21 LEU   216      40.776  57.425  73.413  1.00  0.00           H  
ATOM   3538 HD22 LEU   216      39.518  57.263  74.676  1.00  0.00           H  
ATOM   3539 HD23 LEU   216      41.051  58.020  75.073  1.00  0.00           H  
ATOM   3540  C   LEU   216      39.540  52.352  74.502  1.00  0.00           C  
ATOM   3541  O   LEU   216      39.535  51.690  73.475  1.00  0.00           O  
ATOM   3542  N   LYS   217      38.519  52.367  75.378  1.00  0.00           N  
ATOM   3543  H   LYS   217      38.510  53.019  76.149  1.00  0.00           H  
ATOM   3544  CA  LYS   217      37.288  51.458  75.389  1.00  0.00           C  
ATOM   3545  HA  LYS   217      37.287  50.952  74.424  1.00  0.00           H  
ATOM   3546  CB  LYS   217      37.241  50.479  76.539  1.00  0.00           C  
ATOM   3547  HB2 LYS   217      37.324  51.059  77.458  1.00  0.00           H  
ATOM   3548  HB3 LYS   217      36.319  49.911  76.663  1.00  0.00           H  
ATOM   3549  CG  LYS   217      38.391  49.423  76.547  1.00  0.00           C  
ATOM   3550  HG2 LYS   217      38.063  48.658  75.843  1.00  0.00           H  
ATOM   3551  HG3 LYS   217      39.343  49.865  76.253  1.00  0.00           H  
ATOM   3552  CD  LYS   217      38.514  48.816  77.932  1.00  0.00           C  
ATOM   3553  HD2 LYS   217      38.828  49.624  78.593  1.00  0.00           H  
ATOM   3554  HD3 LYS   217      37.493  48.565  78.220  1.00  0.00           H  
ATOM   3555  CE  LYS   217      39.503  47.691  77.944  1.00  0.00           C  
ATOM   3556  HE2 LYS   217      39.484  47.202  76.971  1.00  0.00           H  
ATOM   3557  HE3 LYS   217      40.468  48.186  78.056  1.00  0.00           H  
ATOM   3558  NZ  LYS   217      39.158  46.730  79.019  1.00  0.00           N  
ATOM   3559  HZ1 LYS   217      38.251  46.305  78.889  1.00  0.00           H  
ATOM   3560  HZ2 LYS   217      39.831  45.981  79.095  1.00  0.00           H  
ATOM   3561  HZ3 LYS   217      39.218  47.240  79.888  1.00  0.00           H  
ATOM   3562  C   LYS   217      36.008  52.264  75.406  1.00  0.00           C  
ATOM   3563  O   LYS   217      35.967  53.354  76.027  1.00  0.00           O  
ATOM   3564  N   ALA   218      34.936  51.718  74.851  1.00  0.00           N  
ATOM   3565  H   ALA   218      34.938  50.832  74.366  1.00  0.00           H  
ATOM   3566  CA  ALA   218      33.605  52.400  74.769  1.00  0.00           C  
ATOM   3567  HA  ALA   218      33.306  52.933  75.672  1.00  0.00           H  
ATOM   3568  CB  ALA   218      33.559  53.511  73.649  1.00  0.00           C  
ATOM   3569  HB1 ALA   218      32.928  54.322  74.012  1.00  0.00           H  
ATOM   3570  HB2 ALA   218      34.528  53.943  73.400  1.00  0.00           H  
ATOM   3571  HB3 ALA   218      33.199  53.161  72.681  1.00  0.00           H  
ATOM   3572  C   ALA   218      32.521  51.372  74.495  1.00  0.00           C  
ATOM   3573  O   ALA   218      32.765  50.361  73.842  1.00  0.00           O  
ATOM   3574  N   ALA   219      31.289  51.670  74.771  1.00  0.00           N  
ATOM   3575  H   ALA   219      31.196  52.510  75.324  1.00  0.00           H  
ATOM   3576  CA  ALA   219      30.139  50.736  74.763  1.00  0.00           C  
ATOM   3577  HA  ALA   219      30.465  49.792  75.199  1.00  0.00           H  
ATOM   3578  CB  ALA   219      29.046  51.416  75.524  1.00  0.00           C  
ATOM   3579  HB1 ALA   219      28.767  52.353  75.042  1.00  0.00           H  
ATOM   3580  HB2 ALA   219      28.251  50.673  75.465  1.00  0.00           H  
ATOM   3581  HB3 ALA   219      29.381  51.656  76.533  1.00  0.00           H  
ATOM   3582  C   ALA   219      29.736  50.413  73.376  1.00  0.00           C  
ATOM   3583  O   ALA   219      29.168  49.332  73.206  1.00  0.00           O  
ATOM   3584  N   THR   220      30.169  51.189  72.383  1.00  0.00           N  
ATOM   3585  H   THR   220      30.702  52.033  72.539  1.00  0.00           H  
ATOM   3586  CA  THR   220      30.030  50.855  71.016  1.00  0.00           C  
ATOM   3587  HA  THR   220      29.827  49.785  70.967  1.00  0.00           H  
ATOM   3588  CB  THR   220      28.919  51.756  70.342  1.00  0.00           C  
ATOM   3589  HB  THR   220      28.795  51.445  69.305  1.00  0.00           H  
ATOM   3590  CG2 THR   220      27.609  51.566  71.039  1.00  0.00           C  
ATOM   3591 HG21 THR   220      26.936  52.036  70.321  1.00  0.00           H  
ATOM   3592 HG22 THR   220      27.426  50.500  71.172  1.00  0.00           H  
ATOM   3593 HG23 THR   220      27.578  51.996  72.040  1.00  0.00           H  
ATOM   3594  OG1 THR   220      29.262  53.115  70.200  1.00  0.00           O  
ATOM   3595  HG1 THR   220      28.466  53.579  69.929  1.00  0.00           H  
ATOM   3596  C   THR   220      31.366  51.139  70.259  1.00  0.00           C  
ATOM   3597  O   THR   220      32.130  52.023  70.656  1.00  0.00           O  
ATOM   3598  N   LYS   221      31.550  50.661  69.007  1.00  0.00           N  
ATOM   3599  H   LYS   221      30.875  49.990  68.669  1.00  0.00           H  
ATOM   3600  CA  LYS   221      32.626  51.036  68.093  1.00  0.00           C  
ATOM   3601  HA  LYS   221      33.588  50.838  68.566  1.00  0.00           H  
ATOM   3602  CB  LYS   221      32.617  50.231  66.819  1.00  0.00           C  
ATOM   3603  HB2 LYS   221      32.617  49.173  67.081  1.00  0.00           H  
ATOM   3604  HB3 LYS   221      31.639  50.405  66.369  1.00  0.00           H  
ATOM   3605  CG  LYS   221      33.712  50.439  65.775  1.00  0.00           C  
ATOM   3606  HG2 LYS   221      33.511  51.384  65.269  1.00  0.00           H  
ATOM   3607  HG3 LYS   221      34.676  50.520  66.277  1.00  0.00           H  
ATOM   3608  CD  LYS   221      33.840  49.447  64.628  1.00  0.00           C  
ATOM   3609  HD2 LYS   221      34.685  49.693  63.985  1.00  0.00           H  
ATOM   3610  HD3 LYS   221      33.965  48.424  64.982  1.00  0.00           H  
ATOM   3611  CE  LYS   221      32.605  49.562  63.846  1.00  0.00           C  
ATOM   3612  HE2 LYS   221      31.736  49.310  64.453  1.00  0.00           H  
ATOM   3613  HE3 LYS   221      32.363  50.603  63.630  1.00  0.00           H  
ATOM   3614  NZ  LYS   221      32.765  48.670  62.690  1.00  0.00           N  
ATOM   3615  HZ1 LYS   221      31.877  48.509  62.238  1.00  0.00           H  
ATOM   3616  HZ2 LYS   221      33.225  49.136  61.921  1.00  0.00           H  
ATOM   3617  HZ3 LYS   221      33.077  47.742  62.942  1.00  0.00           H  
ATOM   3618  C   LYS   221      32.614  52.474  67.700  1.00  0.00           C  
ATOM   3619  O   LYS   221      33.592  53.161  67.557  1.00  0.00           O  
ATOM   3620  N   LYS   222      31.402  53.034  67.572  1.00  0.00           N  
ATOM   3621  H   LYS   222      30.598  52.443  67.726  1.00  0.00           H  
ATOM   3622  CA  LYS   222      31.146  54.498  67.107  1.00  0.00           C  
ATOM   3623  HA  LYS   222      31.759  54.636  66.217  1.00  0.00           H  
ATOM   3624  CB  LYS   222      29.608  54.567  66.693  1.00  0.00           C  
ATOM   3625  HB2 LYS   222      29.466  53.896  65.845  1.00  0.00           H  
ATOM   3626  HB3 LYS   222      29.031  54.211  67.546  1.00  0.00           H  
ATOM   3627  CG  LYS   222      29.241  56.038  66.340  1.00  0.00           C  
ATOM   3628  HG2 LYS   222      29.361  56.687  67.208  1.00  0.00           H  
ATOM   3629  HG3 LYS   222      29.850  56.426  65.523  1.00  0.00           H  
ATOM   3630  CD  LYS   222      27.721  56.073  66.013  1.00  0.00           C  
ATOM   3631  HD2 LYS   222      27.544  55.572  65.061  1.00  0.00           H  
ATOM   3632  HD3 LYS   222      27.146  55.729  66.872  1.00  0.00           H  
ATOM   3633  CE  LYS   222      27.324  57.531  65.897  1.00  0.00           C  
ATOM   3634  HE2 LYS   222      27.321  58.060  66.850  1.00  0.00           H  
ATOM   3635  HE3 LYS   222      28.058  57.989  65.233  1.00  0.00           H  
ATOM   3636  NZ  LYS   222      25.931  57.488  65.358  1.00  0.00           N  
ATOM   3637  HZ1 LYS   222      25.966  57.000  64.474  1.00  0.00           H  
ATOM   3638  HZ2 LYS   222      25.324  57.039  66.028  1.00  0.00           H  
ATOM   3639  HZ3 LYS   222      25.497  58.383  65.185  1.00  0.00           H  
ATOM   3640  C   LYS   222      31.573  55.439  68.164  1.00  0.00           C  
ATOM   3641  O   LYS   222      32.324  56.329  67.938  1.00  0.00           O  
ATOM   3642  N   GLN   223      31.147  55.179  69.398  1.00  0.00           N  
ATOM   3643  H   GLN   223      30.550  54.372  69.506  1.00  0.00           H  
ATOM   3644  CA  GLN   223      31.690  55.866  70.565  1.00  0.00           C  
ATOM   3645  HA  GLN   223      31.563  56.942  70.451  1.00  0.00           H  
ATOM   3646  CB  GLN   223      30.899  55.462  71.867  1.00  0.00           C  
ATOM   3647  HB2 GLN   223      29.882  55.668  71.534  1.00  0.00           H  
ATOM   3648  HB3 GLN   223      31.064  54.405  72.078  1.00  0.00           H  
ATOM   3649  CG  GLN   223      31.134  56.277  73.201  1.00  0.00           C  
ATOM   3650  HG2 GLN   223      30.696  55.640  73.969  1.00  0.00           H  
ATOM   3651  HG3 GLN   223      32.220  56.226  73.275  1.00  0.00           H  
ATOM   3652  CD  GLN   223      30.705  57.692  73.169  1.00  0.00           C  
ATOM   3653  OE1 GLN   223      29.943  58.182  72.340  1.00  0.00           O  
ATOM   3654  NE2 GLN   223      31.208  58.477  74.084  1.00  0.00           N  
ATOM   3655 HE21 GLN   223      30.976  59.447  73.925  1.00  0.00           H  
ATOM   3656 HE22 GLN   223      31.837  58.033  74.737  1.00  0.00           H  
ATOM   3657  C   GLN   223      33.237  55.749  70.771  1.00  0.00           C  
ATOM   3658  O   GLN   223      33.874  56.722  71.119  1.00  0.00           O  
ATOM   3659  N   LYS   224      33.727  54.569  70.482  1.00  0.00           N  
ATOM   3660  H   LYS   224      33.109  53.775  70.389  1.00  0.00           H  
ATOM   3661  CA  LYS   224      35.156  54.202  70.569  1.00  0.00           C  
ATOM   3662  HA  LYS   224      35.566  54.613  71.491  1.00  0.00           H  
ATOM   3663  CB  LYS   224      35.407  52.641  70.383  1.00  0.00           C  
ATOM   3664  HB2 LYS   224      34.656  52.157  71.008  1.00  0.00           H  
ATOM   3665  HB3 LYS   224      35.244  52.380  69.338  1.00  0.00           H  
ATOM   3666  CG  LYS   224      36.757  52.216  70.689  1.00  0.00           C  
ATOM   3667  HG2 LYS   224      37.282  52.447  69.762  1.00  0.00           H  
ATOM   3668  HG3 LYS   224      37.136  52.764  71.552  1.00  0.00           H  
ATOM   3669  CD  LYS   224      36.786  50.706  70.931  1.00  0.00           C  
ATOM   3670  HD2 LYS   224      37.527  50.387  71.664  1.00  0.00           H  
ATOM   3671  HD3 LYS   224      35.866  50.292  71.344  1.00  0.00           H  
ATOM   3672  CE  LYS   224      37.117  50.028  69.645  1.00  0.00           C  
ATOM   3673  HE2 LYS   224      36.273  50.189  68.974  1.00  0.00           H  
ATOM   3674  HE3 LYS   224      37.990  50.414  69.120  1.00  0.00           H  
ATOM   3675  NZ  LYS   224      37.282  48.576  69.670  1.00  0.00           N  
ATOM   3676  HZ1 LYS   224      37.249  48.179  68.742  1.00  0.00           H  
ATOM   3677  HZ2 LYS   224      38.130  48.332  70.162  1.00  0.00           H  
ATOM   3678  HZ3 LYS   224      36.484  48.144  70.114  1.00  0.00           H  
ATOM   3679  C   LYS   224      35.979  55.106  69.652  1.00  0.00           C  
ATOM   3680  O   LYS   224      36.925  55.802  70.070  1.00  0.00           O  
ATOM   3681  N   TYR   225      35.608  55.256  68.379  1.00  0.00           N  
ATOM   3682  H   TYR   225      34.946  54.623  67.953  1.00  0.00           H  
ATOM   3683  CA  TYR   225      36.211  56.296  67.456  1.00  0.00           C  
ATOM   3684  HA  TYR   225      37.277  56.278  67.682  1.00  0.00           H  
ATOM   3685  CB  TYR   225      36.066  55.902  65.920  1.00  0.00           C  
ATOM   3686  HB2 TYR   225      35.032  55.560  65.950  1.00  0.00           H  
ATOM   3687  HB3 TYR   225      36.153  56.742  65.231  1.00  0.00           H  
ATOM   3688  CG  TYR   225      36.999  54.761  65.620  1.00  0.00           C  
ATOM   3689  CD1 TYR   225      36.554  53.538  65.082  1.00  0.00           C  
ATOM   3690  HD1 TYR   225      35.568  53.313  64.704  1.00  0.00           H  
ATOM   3691  CE1 TYR   225      37.531  52.539  64.682  1.00  0.00           C  
ATOM   3692  HE1 TYR   225      37.139  51.622  64.267  1.00  0.00           H  
ATOM   3693  CZ  TYR   225      38.888  52.795  64.770  1.00  0.00           C  
ATOM   3694  OH  TYR   225      39.645  51.754  64.310  1.00  0.00           O  
ATOM   3695  HH  TYR   225      39.129  51.035  63.936  1.00  0.00           H  
ATOM   3696  CE2 TYR   225      39.345  53.998  65.232  1.00  0.00           C  
ATOM   3697  HE2 TYR   225      40.405  54.206  65.216  1.00  0.00           H  
ATOM   3698  CD2 TYR   225      38.433  55.004  65.627  1.00  0.00           C  
ATOM   3699  HD2 TYR   225      38.850  55.965  65.887  1.00  0.00           H  
ATOM   3700  C   TYR   225      35.854  57.749  67.624  1.00  0.00           C  
ATOM   3701  O   TYR   225      36.671  58.584  67.241  1.00  0.00           O  
ATOM   3702  N   GLU   226      34.756  58.033  68.291  1.00  0.00           N  
ATOM   3703  H   GLU   226      34.171  57.257  68.568  1.00  0.00           H  
ATOM   3704  CA  GLU   226      34.438  59.413  68.788  1.00  0.00           C  
ATOM   3705  HA  GLU   226      34.616  60.284  68.158  1.00  0.00           H  
ATOM   3706  CB  GLU   226      32.932  59.566  69.135  1.00  0.00           C  
ATOM   3707  HB2 GLU   226      32.414  59.684  68.183  1.00  0.00           H  
ATOM   3708  HB3 GLU   226      32.471  58.717  69.639  1.00  0.00           H  
ATOM   3709  CG  GLU   226      32.602  60.832  70.015  1.00  0.00           C  
ATOM   3710  HG2 GLU   226      32.950  60.608  71.024  1.00  0.00           H  
ATOM   3711  HG3 GLU   226      33.075  61.733  69.626  1.00  0.00           H  
ATOM   3712  CD  GLU   226      31.064  61.146  70.165  1.00  0.00           C  
ATOM   3713  OE1 GLU   226      30.225  60.620  69.360  1.00  0.00           O  
ATOM   3714  OE2 GLU   226      30.732  61.944  71.064  1.00  0.00           O  
ATOM   3715  C   GLU   226      35.367  59.815  69.967  1.00  0.00           C  
ATOM   3716  O   GLU   226      35.815  60.962  70.124  1.00  0.00           O  
ATOM   3717  N   LYS   227      35.807  58.849  70.801  1.00  0.00           N  
ATOM   3718  H   LYS   227      35.170  58.074  70.918  1.00  0.00           H  
ATOM   3719  CA  LYS   227      36.696  59.065  71.971  1.00  0.00           C  
ATOM   3720  HA  LYS   227      36.706  60.133  72.188  1.00  0.00           H  
ATOM   3721  CB  LYS   227      36.184  58.173  73.121  1.00  0.00           C  
ATOM   3722  HB2 LYS   227      35.999  57.182  72.707  1.00  0.00           H  
ATOM   3723  HB3 LYS   227      36.934  58.150  73.912  1.00  0.00           H  
ATOM   3724  CG  LYS   227      34.843  58.700  73.683  1.00  0.00           C  
ATOM   3725  HG2 LYS   227      34.146  58.844  72.857  1.00  0.00           H  
ATOM   3726  HG3 LYS   227      34.514  58.048  74.493  1.00  0.00           H  
ATOM   3727  CD  LYS   227      35.080  60.079  74.294  1.00  0.00           C  
ATOM   3728  HD2 LYS   227      35.945  60.067  74.958  1.00  0.00           H  
ATOM   3729  HD3 LYS   227      35.334  60.868  73.586  1.00  0.00           H  
ATOM   3730  CE  LYS   227      33.868  60.509  75.099  1.00  0.00           C  
ATOM   3731  HE2 LYS   227      32.967  60.510  74.486  1.00  0.00           H  
ATOM   3732  HE3 LYS   227      33.915  59.925  76.019  1.00  0.00           H  
ATOM   3733  NZ  LYS   227      34.013  61.903  75.609  1.00  0.00           N  
ATOM   3734  HZ1 LYS   227      33.914  62.541  74.832  1.00  0.00           H  
ATOM   3735  HZ2 LYS   227      33.284  62.205  76.240  1.00  0.00           H  
ATOM   3736  HZ3 LYS   227      34.907  62.049  76.056  1.00  0.00           H  
ATOM   3737  C   LYS   227      38.226  58.911  71.717  1.00  0.00           C  
ATOM   3738  O   LYS   227      39.009  59.442  72.468  1.00  0.00           O  
ATOM   3739  N   ILE   228      38.584  58.057  70.761  1.00  0.00           N  
ATOM   3740  H   ILE   228      37.848  57.494  70.360  1.00  0.00           H  
ATOM   3741  CA  ILE   228      39.972  57.778  70.365  1.00  0.00           C  
ATOM   3742  HA  ILE   228      40.578  57.659  71.263  1.00  0.00           H  
ATOM   3743  CB  ILE   228      40.090  56.600  69.416  1.00  0.00           C  
ATOM   3744  HB  ILE   228      39.289  56.549  68.678  1.00  0.00           H  
ATOM   3745  CG2 ILE   228      41.444  56.688  68.711  1.00  0.00           C  
ATOM   3746 HG21 ILE   228      41.648  55.737  68.218  1.00  0.00           H  
ATOM   3747 HG22 ILE   228      41.429  57.372  67.862  1.00  0.00           H  
ATOM   3748 HG23 ILE   228      42.205  56.915  69.457  1.00  0.00           H  
ATOM   3749  CG1 ILE   228      40.085  55.274  70.215  1.00  0.00           C  
ATOM   3750 HG12 ILE   228      41.014  55.068  70.746  1.00  0.00           H  
ATOM   3751 HG13 ILE   228      39.398  55.454  71.042  1.00  0.00           H  
ATOM   3752  CD1 ILE   228      39.746  53.965  69.407  1.00  0.00           C  
ATOM   3753 HD11 ILE   228      38.786  53.922  68.893  1.00  0.00           H  
ATOM   3754 HD12 ILE   228      40.496  53.795  68.634  1.00  0.00           H  
ATOM   3755 HD13 ILE   228      39.790  53.089  70.054  1.00  0.00           H  
ATOM   3756  C   ILE   228      40.478  59.116  69.815  1.00  0.00           C  
ATOM   3757  O   ILE   228      41.450  59.660  70.253  1.00  0.00           O  
ATOM   3758  N   SER   229      39.865  59.679  68.778  1.00  0.00           N  
ATOM   3759  H   SER   229      39.143  59.122  68.344  1.00  0.00           H  
ATOM   3760  CA  SER   229      40.165  61.043  68.191  1.00  0.00           C  
ATOM   3761  HA  SER   229      41.108  61.013  67.645  1.00  0.00           H  
ATOM   3762  CB  SER   229      39.040  61.314  67.233  1.00  0.00           C  
ATOM   3763  HB2 SER   229      39.041  62.305  66.779  1.00  0.00           H  
ATOM   3764  HB3 SER   229      39.034  60.537  66.469  1.00  0.00           H  
ATOM   3765  OG  SER   229      37.810  61.170  67.892  1.00  0.00           O  
ATOM   3766  HG  SER   229      37.148  60.731  67.354  1.00  0.00           H  
ATOM   3767  C   SER   229      40.149  62.143  69.287  1.00  0.00           C  
ATOM   3768  O   SER   229      41.051  62.981  69.283  1.00  0.00           O  
ATOM   3769  N   GLU   230      39.339  62.068  70.329  1.00  0.00           N  
ATOM   3770  H   GLU   230      38.584  61.397  70.326  1.00  0.00           H  
ATOM   3771  CA  GLU   230      39.303  63.075  71.422  1.00  0.00           C  
ATOM   3772  HA  GLU   230      39.067  64.037  70.966  1.00  0.00           H  
ATOM   3773  CB  GLU   230      38.160  62.750  72.477  1.00  0.00           C  
ATOM   3774  HB2 GLU   230      37.253  62.763  71.872  1.00  0.00           H  
ATOM   3775  HB3 GLU   230      38.193  61.766  72.946  1.00  0.00           H  
ATOM   3776  CG  GLU   230      37.869  63.730  73.574  1.00  0.00           C  
ATOM   3777  HG2 GLU   230      38.731  63.859  74.229  1.00  0.00           H  
ATOM   3778  HG3 GLU   230      37.642  64.706  73.145  1.00  0.00           H  
ATOM   3779  CD  GLU   230      36.666  63.266  74.409  1.00  0.00           C  
ATOM   3780  OE1 GLU   230      35.529  63.425  73.962  1.00  0.00           O  
ATOM   3781  OE2 GLU   230      36.973  62.463  75.349  1.00  0.00           O  
ATOM   3782  C   GLU   230      40.723  63.122  72.140  1.00  0.00           C  
ATOM   3783  O   GLU   230      41.261  64.184  72.434  1.00  0.00           O  
ATOM   3784  N   LYS   231      41.284  61.972  72.480  1.00  0.00           N  
ATOM   3785  H   LYS   231      40.754  61.131  72.300  1.00  0.00           H  
ATOM   3786  CA  LYS   231      42.479  61.936  73.325  1.00  0.00           C  
ATOM   3787  HA  LYS   231      42.309  62.554  74.206  1.00  0.00           H  
ATOM   3788  CB  LYS   231      42.714  60.400  73.734  1.00  0.00           C  
ATOM   3789  HB2 LYS   231      41.751  60.045  74.101  1.00  0.00           H  
ATOM   3790  HB3 LYS   231      42.845  59.808  72.828  1.00  0.00           H  
ATOM   3791  CG  LYS   231      43.828  60.243  74.825  1.00  0.00           C  
ATOM   3792  HG2 LYS   231      44.058  59.203  75.055  1.00  0.00           H  
ATOM   3793  HG3 LYS   231      44.682  60.839  74.502  1.00  0.00           H  
ATOM   3794  CD  LYS   231      43.252  60.767  76.202  1.00  0.00           C  
ATOM   3795  HD2 LYS   231      43.332  61.852  76.282  1.00  0.00           H  
ATOM   3796  HD3 LYS   231      42.207  60.458  76.223  1.00  0.00           H  
ATOM   3797  CE  LYS   231      43.932  60.181  77.505  1.00  0.00           C  
ATOM   3798  HE2 LYS   231      43.557  59.210  77.830  1.00  0.00           H  
ATOM   3799  HE3 LYS   231      44.961  60.018  77.184  1.00  0.00           H  
ATOM   3800  NZ  LYS   231      43.713  61.084  78.597  1.00  0.00           N  
ATOM   3801  HZ1 LYS   231      44.185  60.629  79.365  1.00  0.00           H  
ATOM   3802  HZ2 LYS   231      44.090  61.999  78.391  1.00  0.00           H  
ATOM   3803  HZ3 LYS   231      42.737  61.177  78.837  1.00  0.00           H  
ATOM   3804  C   LYS   231      43.722  62.401  72.448  1.00  0.00           C  
ATOM   3805  O   LYS   231      44.718  62.878  72.981  1.00  0.00           O  
ATOM   3806  N   LYS   232      43.600  62.350  71.085  1.00  0.00           N  
ATOM   3807  H   LYS   232      42.791  61.902  70.680  1.00  0.00           H  
ATOM   3808  CA  LYS   232      44.734  62.780  70.193  1.00  0.00           C  
ATOM   3809  HA  LYS   232      45.618  62.401  70.706  1.00  0.00           H  
ATOM   3810  CB  LYS   232      44.734  62.181  68.810  1.00  0.00           C  
ATOM   3811  HB2 LYS   232      44.646  61.102  68.941  1.00  0.00           H  
ATOM   3812  HB3 LYS   232      43.926  62.627  68.230  1.00  0.00           H  
ATOM   3813  CG  LYS   232      46.043  62.581  68.027  1.00  0.00           C  
ATOM   3814  HG2 LYS   232      45.984  63.639  67.773  1.00  0.00           H  
ATOM   3815  HG3 LYS   232      46.922  62.542  68.671  1.00  0.00           H  
ATOM   3816  CD  LYS   232      46.386  61.705  66.824  1.00  0.00           C  
ATOM   3817  HD2 LYS   232      47.412  61.915  66.524  1.00  0.00           H  
ATOM   3818  HD3 LYS   232      46.410  60.635  67.028  1.00  0.00           H  
ATOM   3819  CE  LYS   232      45.368  61.844  65.637  1.00  0.00           C  
ATOM   3820  HE2 LYS   232      44.364  61.780  66.058  1.00  0.00           H  
ATOM   3821  HE3 LYS   232      45.382  62.888  65.322  1.00  0.00           H  
ATOM   3822  NZ  LYS   232      45.609  61.020  64.425  1.00  0.00           N  
ATOM   3823  HZ1 LYS   232      46.466  61.315  63.980  1.00  0.00           H  
ATOM   3824  HZ2 LYS   232      45.518  60.049  64.686  1.00  0.00           H  
ATOM   3825  HZ3 LYS   232      44.876  61.171  63.746  1.00  0.00           H  
ATOM   3826  C   LYS   232      44.866  64.343  70.237  1.00  0.00           C  
ATOM   3827  O   LYS   232      45.900  64.912  70.658  1.00  0.00           O  
ATOM   3828  N   MET   233      43.734  65.055  69.964  1.00  0.00           N  
ATOM   3829  H   MET   233      42.859  64.680  69.627  1.00  0.00           H  
ATOM   3830  CA  MET   233      43.608  66.492  70.022  1.00  0.00           C  
ATOM   3831  HA  MET   233      44.417  66.914  69.425  1.00  0.00           H  
ATOM   3832  CB  MET   233      42.376  67.042  69.353  1.00  0.00           C  
ATOM   3833  HB2 MET   233      41.459  66.560  69.691  1.00  0.00           H  
ATOM   3834  HB3 MET   233      42.377  68.105  69.597  1.00  0.00           H  
ATOM   3835  CG  MET   233      42.572  66.874  67.871  1.00  0.00           C  
ATOM   3836  HG2 MET   233      41.680  67.332  67.444  1.00  0.00           H  
ATOM   3837  HG3 MET   233      43.483  67.376  67.545  1.00  0.00           H  
ATOM   3838  SD  MET   233      42.587  65.285  67.021  1.00  0.00           S  
ATOM   3839  CE  MET   233      40.797  65.006  66.903  1.00  0.00           C  
ATOM   3840  HE1 MET   233      40.540  64.152  66.277  1.00  0.00           H  
ATOM   3841  HE2 MET   233      40.345  64.746  67.860  1.00  0.00           H  
ATOM   3842  HE3 MET   233      40.336  65.883  66.448  1.00  0.00           H  
ATOM   3843  C   MET   233      43.686  67.030  71.436  1.00  0.00           C  
ATOM   3844  O   MET   233      44.281  68.114  71.632  1.00  0.00           O  
ATOM   3845  N   SER   234      43.270  66.328  72.491  1.00  0.00           N  
ATOM   3846  H   SER   234      42.778  65.448  72.424  1.00  0.00           H  
ATOM   3847  CA  SER   234      43.338  66.916  73.898  1.00  0.00           C  
ATOM   3848  HA  SER   234      42.905  67.910  73.787  1.00  0.00           H  
ATOM   3849  CB  SER   234      42.478  66.043  74.817  1.00  0.00           C  
ATOM   3850  HB2 SER   234      42.272  66.491  75.789  1.00  0.00           H  
ATOM   3851  HB3 SER   234      41.511  65.992  74.316  1.00  0.00           H  
ATOM   3852  OG  SER   234      43.003  64.708  75.077  1.00  0.00           O  
ATOM   3853  HG  SER   234      42.309  64.126  75.396  1.00  0.00           H  
ATOM   3854  C   SER   234      44.756  67.134  74.393  1.00  0.00           C  
ATOM   3855  O   SER   234      45.130  68.229  74.900  1.00  0.00           O  
ATOM   3856  N   THR   235      45.520  66.065  74.291  1.00  0.00           N  
ATOM   3857  H   THR   235      45.075  65.270  73.856  1.00  0.00           H  
ATOM   3858  CA  THR   235      46.812  65.859  74.969  1.00  0.00           C  
ATOM   3859  HA  THR   235      46.546  66.070  76.005  1.00  0.00           H  
ATOM   3860  CB  THR   235      47.272  64.365  74.739  1.00  0.00           C  
ATOM   3861  HB  THR   235      47.474  64.087  73.705  1.00  0.00           H  
ATOM   3862  CG2 THR   235      48.506  63.966  75.543  1.00  0.00           C  
ATOM   3863 HG21 THR   235      49.416  64.314  75.053  1.00  0.00           H  
ATOM   3864 HG22 THR   235      48.477  64.431  76.528  1.00  0.00           H  
ATOM   3865 HG23 THR   235      48.630  62.883  75.534  1.00  0.00           H  
ATOM   3866  OG1 THR   235      46.238  63.496  75.086  1.00  0.00           O  
ATOM   3867  HG1 THR   235      45.615  63.557  74.357  1.00  0.00           H  
ATOM   3868  C   THR   235      47.928  66.770  74.434  1.00  0.00           C  
ATOM   3869  O   THR   235      48.394  66.536  73.286  1.00  0.00           O  
ATOM   3870  N   PRO   236      48.398  67.746  75.220  1.00  0.00           N  
ATOM   3871  CD  PRO   236      48.072  67.996  76.631  1.00  0.00           C  
ATOM   3872  HD2 PRO   236      48.718  67.517  77.367  1.00  0.00           H  
ATOM   3873  HD3 PRO   236      47.027  67.780  76.854  1.00  0.00           H  
ATOM   3874  CG  PRO   236      48.284  69.465  76.793  1.00  0.00           C  
ATOM   3875  HG2 PRO   236      48.480  69.629  77.853  1.00  0.00           H  
ATOM   3876  HG3 PRO   236      47.410  70.084  76.591  1.00  0.00           H  
ATOM   3877  CB  PRO   236      49.496  69.832  75.929  1.00  0.00           C  
ATOM   3878  HB2 PRO   236      50.384  69.687  76.544  1.00  0.00           H  
ATOM   3879  HB3 PRO   236      49.483  70.867  75.588  1.00  0.00           H  
ATOM   3880  CA  PRO   236      49.407  68.772  74.804  1.00  0.00           C  
ATOM   3881  HA  PRO   236      49.075  69.229  73.872  1.00  0.00           H  
ATOM   3882  C   PRO   236      50.762  68.071  74.554  1.00  0.00           C  
ATOM   3883  O   PRO   236      50.999  66.941  75.036  1.00  0.00           O  
ATOM   3884  N   VAL   237      51.650  68.676  73.845  1.00  0.00           N  
ATOM   3885  H   VAL   237      51.442  69.564  73.412  1.00  0.00           H  
ATOM   3886  CA  VAL   237      52.876  68.100  73.392  1.00  0.00           C  
ATOM   3887  HA  VAL   237      52.528  67.148  72.993  1.00  0.00           H  
ATOM   3888  CB  VAL   237      53.324  68.968  72.202  1.00  0.00           C  
ATOM   3889  HB  VAL   237      53.156  69.997  72.520  1.00  0.00           H  
ATOM   3890  CG1 VAL   237      54.796  68.707  71.914  1.00  0.00           C  
ATOM   3891 HG11 VAL   237      55.384  69.126  72.730  1.00  0.00           H  
ATOM   3892 HG12 VAL   237      54.963  67.682  71.583  1.00  0.00           H  
ATOM   3893 HG13 VAL   237      55.112  69.336  71.081  1.00  0.00           H  
ATOM   3894  CG2 VAL   237      52.407  68.604  70.969  1.00  0.00           C  
ATOM   3895 HG21 VAL   237      51.354  68.763  71.200  1.00  0.00           H  
ATOM   3896 HG22 VAL   237      52.626  69.199  70.082  1.00  0.00           H  
ATOM   3897 HG23 VAL   237      52.580  67.541  70.802  1.00  0.00           H  
ATOM   3898  C   VAL   237      53.874  67.932  74.483  1.00  0.00           C  
ATOM   3899  O   VAL   237      54.633  66.964  74.415  1.00  0.00           O  
ATOM   3900  N   GLU   238      53.925  68.915  75.420  1.00  0.00           N  
ATOM   3901  H   GLU   238      53.445  69.795  75.291  1.00  0.00           H  
ATOM   3902  CA  GLU   238      54.851  68.840  76.577  1.00  0.00           C  
ATOM   3903  HA  GLU   238      55.860  68.632  76.223  1.00  0.00           H  
ATOM   3904  CB  GLU   238      54.829  70.242  77.199  1.00  0.00           C  
ATOM   3905  HB2 GLU   238      55.131  70.908  76.391  1.00  0.00           H  
ATOM   3906  HB3 GLU   238      53.803  70.559  77.382  1.00  0.00           H  
ATOM   3907  CG  GLU   238      55.630  70.562  78.455  1.00  0.00           C  
ATOM   3908  HG2 GLU   238      55.076  70.133  79.291  1.00  0.00           H  
ATOM   3909  HG3 GLU   238      56.604  70.078  78.526  1.00  0.00           H  
ATOM   3910  CD  GLU   238      55.755  72.072  78.532  1.00  0.00           C  
ATOM   3911  OE1 GLU   238      56.817  72.624  78.135  1.00  0.00           O  
ATOM   3912  OE2 GLU   238      54.863  72.792  79.035  1.00  0.00           O  
ATOM   3913  C   GLU   238      54.603  67.676  77.614  1.00  0.00           C  
ATOM   3914  O   GLU   238      55.468  67.376  78.401  1.00  0.00           O  
ATOM   3915  N   VAL   239      53.431  66.965  77.572  1.00  0.00           N  
ATOM   3916  H   VAL   239      52.838  67.343  76.847  1.00  0.00           H  
ATOM   3917  CA  VAL   239      53.013  65.809  78.267  1.00  0.00           C  
ATOM   3918  HA  VAL   239      53.792  65.705  79.022  1.00  0.00           H  
ATOM   3919  CB  VAL   239      51.701  66.181  78.911  1.00  0.00           C  
ATOM   3920  HB  VAL   239      50.979  66.304  78.104  1.00  0.00           H  
ATOM   3921  CG1 VAL   239      51.219  65.078  79.901  1.00  0.00           C  
ATOM   3922 HG11 VAL   239      52.047  64.742  80.525  1.00  0.00           H  
ATOM   3923 HG12 VAL   239      50.411  65.400  80.557  1.00  0.00           H  
ATOM   3924 HG13 VAL   239      50.835  64.216  79.356  1.00  0.00           H  
ATOM   3925  CG2 VAL   239      51.594  67.448  79.775  1.00  0.00           C  
ATOM   3926 HG21 VAL   239      50.578  67.670  80.103  1.00  0.00           H  
ATOM   3927 HG22 VAL   239      52.263  67.327  80.628  1.00  0.00           H  
ATOM   3928 HG23 VAL   239      51.860  68.282  79.125  1.00  0.00           H  
ATOM   3929  C   VAL   239      52.910  64.553  77.517  1.00  0.00           C  
ATOM   3930  O   VAL   239      53.319  63.525  78.040  1.00  0.00           O  
ATOM   3931  N   LEU   240      52.590  64.585  76.235  1.00  0.00           N  
ATOM   3932  H   LEU   240      52.112  65.434  75.967  1.00  0.00           H  
ATOM   3933  CA  LEU   240      52.874  63.511  75.266  1.00  0.00           C  
ATOM   3934  HA  LEU   240      52.252  62.632  75.436  1.00  0.00           H  
ATOM   3935  CB  LEU   240      52.593  64.125  73.877  1.00  0.00           C  
ATOM   3936  HB2 LEU   240      51.529  64.360  73.863  1.00  0.00           H  
ATOM   3937  HB3 LEU   240      53.012  65.124  73.755  1.00  0.00           H  
ATOM   3938  CG  LEU   240      52.969  63.256  72.682  1.00  0.00           C  
ATOM   3939  HG  LEU   240      54.048  63.104  72.647  1.00  0.00           H  
ATOM   3940  CD1 LEU   240      52.467  61.845  72.742  1.00  0.00           C  
ATOM   3941 HD11 LEU   240      52.801  61.434  71.789  1.00  0.00           H  
ATOM   3942 HD12 LEU   240      53.056  61.288  73.470  1.00  0.00           H  
ATOM   3943 HD13 LEU   240      51.387  61.764  72.868  1.00  0.00           H  
ATOM   3944  CD2 LEU   240      52.266  63.952  71.472  1.00  0.00           C  
ATOM   3945 HD21 LEU   240      52.333  63.284  70.613  1.00  0.00           H  
ATOM   3946 HD22 LEU   240      51.237  64.246  71.679  1.00  0.00           H  
ATOM   3947 HD23 LEU   240      52.829  64.854  71.233  1.00  0.00           H  
ATOM   3948  C   LEU   240      54.368  63.077  75.391  1.00  0.00           C  
ATOM   3949  O   LEU   240      54.606  61.881  75.538  1.00  0.00           O  
ATOM   3950  N   CYS   241      55.236  64.058  75.568  1.00  0.00           N  
ATOM   3951  H   CYS   241      54.926  64.990  75.332  1.00  0.00           H  
ATOM   3952  CA  CYS   241      56.686  63.865  75.660  1.00  0.00           C  
ATOM   3953  HA  CYS   241      57.058  63.024  75.076  1.00  0.00           H  
ATOM   3954  CB  CYS   241      57.290  65.178  75.086  1.00  0.00           C  
ATOM   3955  HB2 CYS   241      57.011  66.039  75.693  1.00  0.00           H  
ATOM   3956  HB3 CYS   241      58.362  65.107  75.273  1.00  0.00           H  
ATOM   3957  SG  CYS   241      57.094  65.399  73.304  1.00  0.00           S  
ATOM   3958  HG  CYS   241      55.919  66.033  73.320  1.00  0.00           H  
ATOM   3959  C   CYS   241      57.259  63.725  77.113  1.00  0.00           C  
ATOM   3960  O   CYS   241      58.444  63.929  77.303  1.00  0.00           O  
ATOM   3961  N   LYS   242      56.542  63.216  78.137  1.00  0.00           N  
ATOM   3962  H   LYS   242      55.647  62.820  77.886  1.00  0.00           H  
ATOM   3963  CA  LYS   242      56.961  63.066  79.529  1.00  0.00           C  
ATOM   3964  HA  LYS   242      57.073  64.062  79.959  1.00  0.00           H  
ATOM   3965  CB  LYS   242      55.839  62.404  80.249  1.00  0.00           C  
ATOM   3966  HB2 LYS   242      54.908  62.953  80.113  1.00  0.00           H  
ATOM   3967  HB3 LYS   242      55.806  61.409  79.805  1.00  0.00           H  
ATOM   3968  CG  LYS   242      56.056  62.316  81.776  1.00  0.00           C  
ATOM   3969  HG2 LYS   242      56.961  61.760  82.023  1.00  0.00           H  
ATOM   3970  HG3 LYS   242      56.364  63.276  82.191  1.00  0.00           H  
ATOM   3971  CD  LYS   242      54.801  61.767  82.480  1.00  0.00           C  
ATOM   3972  HD2 LYS   242      54.081  62.586  82.467  1.00  0.00           H  
ATOM   3973  HD3 LYS   242      54.457  60.878  81.952  1.00  0.00           H  
ATOM   3974  CE  LYS   242      55.083  61.329  83.919  1.00  0.00           C  
ATOM   3975  HE2 LYS   242      55.976  60.752  83.677  1.00  0.00           H  
ATOM   3976  HE3 LYS   242      55.263  62.158  84.602  1.00  0.00           H  
ATOM   3977  NZ  LYS   242      53.947  60.506  84.475  1.00  0.00           N  
ATOM   3978  HZ1 LYS   242      54.091  60.395  85.469  1.00  0.00           H  
ATOM   3979  HZ2 LYS   242      53.039  60.921  84.318  1.00  0.00           H  
ATOM   3980  HZ3 LYS   242      53.968  59.578  84.078  1.00  0.00           H  
ATOM   3981  C   LYS   242      58.270  62.351  79.778  1.00  0.00           C  
ATOM   3982  O   LYS   242      58.433  61.149  79.462  1.00  0.00           O  
ATOM   3983  N   GLY   243      59.328  63.004  80.270  1.00  0.00           N  
ATOM   3984  H   GLY   243      59.139  63.966  80.512  1.00  0.00           H  
ATOM   3985  CA  GLY   243      60.627  62.419  80.538  1.00  0.00           C  
ATOM   3986  HA2 GLY   243      61.132  63.074  81.248  1.00  0.00           H  
ATOM   3987  HA3 GLY   243      60.646  61.461  81.058  1.00  0.00           H  
ATOM   3988  C   GLY   243      61.633  62.366  79.388  1.00  0.00           C  
ATOM   3989  O   GLY   243      62.676  61.800  79.569  1.00  0.00           O  
ATOM   3990  N   PHE   244      61.258  62.881  78.238  1.00  0.00           N  
ATOM   3991  H   PHE   244      60.396  63.407  78.224  1.00  0.00           H  
ATOM   3992  CA  PHE   244      61.969  62.901  76.973  1.00  0.00           C  
ATOM   3993  HA  PHE   244      62.828  62.253  77.146  1.00  0.00           H  
ATOM   3994  CB  PHE   244      61.110  62.297  75.828  1.00  0.00           C  
ATOM   3995  HB2 PHE   244      60.250  62.952  75.687  1.00  0.00           H  
ATOM   3996  HB3 PHE   244      61.733  62.331  74.934  1.00  0.00           H  
ATOM   3997  CG  PHE   244      60.666  60.837  76.140  1.00  0.00           C  
ATOM   3998  CD1 PHE   244      61.684  59.871  76.100  1.00  0.00           C  
ATOM   3999  HD1 PHE   244      62.706  60.068  75.812  1.00  0.00           H  
ATOM   4000  CE1 PHE   244      61.167  58.534  76.268  1.00  0.00           C  
ATOM   4001  HE1 PHE   244      61.910  57.788  76.027  1.00  0.00           H  
ATOM   4002  CZ  PHE   244      59.843  58.187  76.572  1.00  0.00           C  
ATOM   4003  HZ  PHE   244      59.592  57.155  76.767  1.00  0.00           H  
ATOM   4004  CE2 PHE   244      58.947  59.238  76.828  1.00  0.00           C  
ATOM   4005  HE2 PHE   244      57.905  59.167  77.103  1.00  0.00           H  
ATOM   4006  CD2 PHE   244      59.334  60.515  76.543  1.00  0.00           C  
ATOM   4007  HD2 PHE   244      58.584  61.291  76.581  1.00  0.00           H  
ATOM   4008  C   PHE   244      62.499  64.300  76.658  1.00  0.00           C  
ATOM   4009  O   PHE   244      61.871  65.304  77.111  1.00  0.00           O  
ATOM   4010  N   PRO   245      63.537  64.423  75.799  1.00  0.00           N  
ATOM   4011  CD  PRO   245      64.326  63.310  75.241  1.00  0.00           C  
ATOM   4012  HD2 PRO   245      64.032  63.015  74.234  1.00  0.00           H  
ATOM   4013  HD3 PRO   245      64.371  62.405  75.847  1.00  0.00           H  
ATOM   4014  CG  PRO   245      65.708  63.865  74.956  1.00  0.00           C  
ATOM   4015  HG2 PRO   245      66.345  63.471  74.164  1.00  0.00           H  
ATOM   4016  HG3 PRO   245      66.241  63.817  75.906  1.00  0.00           H  
ATOM   4017  CB  PRO   245      65.408  65.351  74.712  1.00  0.00           C  
ATOM   4018  HB2 PRO   245      65.149  65.475  73.660  1.00  0.00           H  
ATOM   4019  HB3 PRO   245      66.280  65.980  74.892  1.00  0.00           H  
ATOM   4020  CA  PRO   245      64.208  65.725  75.588  1.00  0.00           C  
ATOM   4021  HA  PRO   245      64.569  65.982  76.584  1.00  0.00           H  
ATOM   4022  C   PRO   245      63.207  66.715  74.925  1.00  0.00           C  
ATOM   4023  O   PRO   245      62.365  66.506  74.045  1.00  0.00           O  
ATOM   4024  N   ALA   246      63.547  68.031  75.218  1.00  0.00           N  
ATOM   4025  H   ALA   246      64.437  68.254  75.642  1.00  0.00           H  
ATOM   4026  CA  ALA   246      62.878  69.180  74.732  1.00  0.00           C  
ATOM   4027  HA  ALA   246      61.841  69.279  75.052  1.00  0.00           H  
ATOM   4028  CB  ALA   246      63.601  70.429  75.315  1.00  0.00           C  
ATOM   4029  HB1 ALA   246      63.551  70.453  76.404  1.00  0.00           H  
ATOM   4030  HB2 ALA   246      64.616  70.506  74.924  1.00  0.00           H  
ATOM   4031  HB3 ALA   246      63.062  71.300  74.944  1.00  0.00           H  
ATOM   4032  C   ALA   246      62.777  69.243  73.165  1.00  0.00           C  
ATOM   4033  O   ALA   246      61.927  69.827  72.628  1.00  0.00           O  
ATOM   4034  N   GLU   247      63.750  68.673  72.514  1.00  0.00           N  
ATOM   4035  H   GLU   247      64.609  68.398  72.968  1.00  0.00           H  
ATOM   4036  CA  GLU   247      63.826  68.688  71.050  1.00  0.00           C  
ATOM   4037  HA  GLU   247      63.764  69.718  70.698  1.00  0.00           H  
ATOM   4038  CB  GLU   247      65.196  68.042  70.588  1.00  0.00           C  
ATOM   4039  HB2 GLU   247      65.244  67.044  71.023  1.00  0.00           H  
ATOM   4040  HB3 GLU   247      65.106  67.920  69.508  1.00  0.00           H  
ATOM   4041  CG  GLU   247      66.438  68.792  70.949  1.00  0.00           C  
ATOM   4042  HG2 GLU   247      67.320  68.313  70.523  1.00  0.00           H  
ATOM   4043  HG3 GLU   247      66.281  69.771  70.497  1.00  0.00           H  
ATOM   4044  CD  GLU   247      66.928  68.883  72.380  1.00  0.00           C  
ATOM   4045  OE1 GLU   247      67.768  69.768  72.731  1.00  0.00           O  
ATOM   4046  OE2 GLU   247      66.366  68.246  73.294  1.00  0.00           O  
ATOM   4047  C   GLU   247      62.675  67.965  70.298  1.00  0.00           C  
ATOM   4048  O   GLU   247      62.070  68.454  69.360  1.00  0.00           O  
ATOM   4049  N   PHE   248      62.174  66.857  70.870  1.00  0.00           N  
ATOM   4050  H   PHE   248      62.685  66.458  71.644  1.00  0.00           H  
ATOM   4051  CA  PHE   248      60.914  66.148  70.446  1.00  0.00           C  
ATOM   4052  HA  PHE   248      60.908  65.994  69.367  1.00  0.00           H  
ATOM   4053  CB  PHE   248      60.773  64.841  71.218  1.00  0.00           C  
ATOM   4054  HB2 PHE   248      60.638  65.124  72.262  1.00  0.00           H  
ATOM   4055  HB3 PHE   248      59.829  64.433  70.858  1.00  0.00           H  
ATOM   4056  CG  PHE   248      61.700  63.750  70.899  1.00  0.00           C  
ATOM   4057  CD1 PHE   248      61.325  62.750  69.947  1.00  0.00           C  
ATOM   4058  HD1 PHE   248      60.421  62.942  69.389  1.00  0.00           H  
ATOM   4059  CE1 PHE   248      62.218  61.684  69.544  1.00  0.00           C  
ATOM   4060  HE1 PHE   248      61.895  60.882  68.897  1.00  0.00           H  
ATOM   4061  CZ  PHE   248      63.493  61.599  70.067  1.00  0.00           C  
ATOM   4062  HZ  PHE   248      64.143  60.765  69.849  1.00  0.00           H  
ATOM   4063  CE2 PHE   248      63.836  62.690  70.945  1.00  0.00           C  
ATOM   4064  HE2 PHE   248      64.858  62.685  71.293  1.00  0.00           H  
ATOM   4065  CD2 PHE   248      63.020  63.712  71.373  1.00  0.00           C  
ATOM   4066  HD2 PHE   248      63.341  64.469  72.072  1.00  0.00           H  
ATOM   4067  C   PHE   248      59.670  67.080  70.513  1.00  0.00           C  
ATOM   4068  O   PHE   248      58.839  67.109  69.613  1.00  0.00           O  
ATOM   4069  N   ALA   249      59.555  67.947  71.549  1.00  0.00           N  
ATOM   4070  H   ALA   249      60.340  68.020  72.180  1.00  0.00           H  
ATOM   4071  CA  ALA   249      58.520  68.915  71.834  1.00  0.00           C  
ATOM   4072  HA  ALA   249      57.559  68.482  71.558  1.00  0.00           H  
ATOM   4073  CB  ALA   249      58.468  69.123  73.394  1.00  0.00           C  
ATOM   4074  HB1 ALA   249      59.460  69.376  73.770  1.00  0.00           H  
ATOM   4075  HB2 ALA   249      57.840  69.994  73.578  1.00  0.00           H  
ATOM   4076  HB3 ALA   249      58.145  68.186  73.849  1.00  0.00           H  
ATOM   4077  C   ALA   249      58.734  70.189  70.956  1.00  0.00           C  
ATOM   4078  O   ALA   249      57.712  70.602  70.356  1.00  0.00           O  
ATOM   4079  N   MET   250      59.944  70.646  70.657  1.00  0.00           N  
ATOM   4080  H   MET   250      60.664  70.345  71.298  1.00  0.00           H  
ATOM   4081  CA  MET   250      60.132  71.729  69.725  1.00  0.00           C  
ATOM   4082  HA  MET   250      59.506  72.594  69.945  1.00  0.00           H  
ATOM   4083  CB  MET   250      61.526  72.271  69.845  1.00  0.00           C  
ATOM   4084  HB2 MET   250      62.262  71.471  69.761  1.00  0.00           H  
ATOM   4085  HB3 MET   250      61.710  72.848  68.939  1.00  0.00           H  
ATOM   4086  CG  MET   250      61.805  73.050  71.110  1.00  0.00           C  
ATOM   4087  HG2 MET   250      61.168  73.933  71.054  1.00  0.00           H  
ATOM   4088  HG3 MET   250      61.543  72.615  72.075  1.00  0.00           H  
ATOM   4089  SD  MET   250      63.579  73.636  71.179  1.00  0.00           S  
ATOM   4090  CE  MET   250      64.325  72.704  72.571  1.00  0.00           C  
ATOM   4091  HE1 MET   250      63.488  72.510  73.242  1.00  0.00           H  
ATOM   4092  HE2 MET   250      64.642  71.736  72.182  1.00  0.00           H  
ATOM   4093  HE3 MET   250      65.094  73.359  72.981  1.00  0.00           H  
ATOM   4094  C   MET   250      59.861  71.262  68.326  1.00  0.00           C  
ATOM   4095  O   MET   250      59.336  72.081  67.570  1.00  0.00           O  
ATOM   4096  N   TYR   251      60.146  70.006  67.960  1.00  0.00           N  
ATOM   4097  H   TYR   251      60.521  69.446  68.712  1.00  0.00           H  
ATOM   4098  CA  TYR   251      59.873  69.470  66.646  1.00  0.00           C  
ATOM   4099  HA  TYR   251      60.402  70.067  65.904  1.00  0.00           H  
ATOM   4100  CB  TYR   251      60.430  68.072  66.497  1.00  0.00           C  
ATOM   4101  HB2 TYR   251      61.507  68.222  66.416  1.00  0.00           H  
ATOM   4102  HB3 TYR   251      60.195  67.537  67.417  1.00  0.00           H  
ATOM   4103  CG  TYR   251      59.967  67.332  65.248  1.00  0.00           C  
ATOM   4104  CD1 TYR   251      58.780  66.646  65.200  1.00  0.00           C  
ATOM   4105  HD1 TYR   251      58.092  66.631  66.032  1.00  0.00           H  
ATOM   4106  CE1 TYR   251      58.297  66.075  64.020  1.00  0.00           C  
ATOM   4107  HE1 TYR   251      57.319  65.625  64.104  1.00  0.00           H  
ATOM   4108  CZ  TYR   251      59.159  66.052  62.868  1.00  0.00           C  
ATOM   4109  OH  TYR   251      58.718  65.514  61.697  1.00  0.00           O  
ATOM   4110  HH  TYR   251      57.764  65.430  61.753  1.00  0.00           H  
ATOM   4111  CE2 TYR   251      60.417  66.574  62.906  1.00  0.00           C  
ATOM   4112  HE2 TYR   251      61.103  66.607  62.073  1.00  0.00           H  
ATOM   4113  CD2 TYR   251      60.786  67.260  64.108  1.00  0.00           C  
ATOM   4114  HD2 TYR   251      61.812  67.572  64.233  1.00  0.00           H  
ATOM   4115  C   TYR   251      58.415  69.421  66.359  1.00  0.00           C  
ATOM   4116  O   TYR   251      57.967  69.890  65.331  1.00  0.00           O  
ATOM   4117  N   LEU   252      57.562  68.956  67.260  1.00  0.00           N  
ATOM   4118  H   LEU   252      57.926  68.651  68.151  1.00  0.00           H  
ATOM   4119  CA  LEU   252      56.109  68.725  67.219  1.00  0.00           C  
ATOM   4120  HA  LEU   252      55.879  68.317  66.235  1.00  0.00           H  
ATOM   4121  CB  LEU   252      55.516  67.879  68.253  1.00  0.00           C  
ATOM   4122  HB2 LEU   252      56.228  67.897  69.078  1.00  0.00           H  
ATOM   4123  HB3 LEU   252      54.551  68.300  68.535  1.00  0.00           H  
ATOM   4124  CG  LEU   252      55.473  66.391  67.824  1.00  0.00           C  
ATOM   4125  HG  LEU   252      56.399  66.160  67.297  1.00  0.00           H  
ATOM   4126  CD1 LEU   252      55.275  65.520  69.126  1.00  0.00           C  
ATOM   4127 HD11 LEU   252      56.227  65.561  69.655  1.00  0.00           H  
ATOM   4128 HD12 LEU   252      54.523  65.942  69.793  1.00  0.00           H  
ATOM   4129 HD13 LEU   252      55.056  64.498  68.819  1.00  0.00           H  
ATOM   4130  CD2 LEU   252      54.281  66.044  66.856  1.00  0.00           C  
ATOM   4131 HD21 LEU   252      53.289  66.250  67.258  1.00  0.00           H  
ATOM   4132 HD22 LEU   252      54.348  66.604  65.924  1.00  0.00           H  
ATOM   4133 HD23 LEU   252      54.209  64.999  66.553  1.00  0.00           H  
ATOM   4134  C   LEU   252      55.349  70.025  67.154  1.00  0.00           C  
ATOM   4135  O   LEU   252      54.507  70.108  66.300  1.00  0.00           O  
ATOM   4136  N   ASN   253      55.606  70.944  68.081  1.00  0.00           N  
ATOM   4137  H   ASN   253      56.435  70.815  68.643  1.00  0.00           H  
ATOM   4138  CA  ASN   253      54.863  72.265  68.216  1.00  0.00           C  
ATOM   4139  HA  ASN   253      53.818  72.089  68.472  1.00  0.00           H  
ATOM   4140  CB  ASN   253      55.521  73.000  69.367  1.00  0.00           C  
ATOM   4141  HB2 ASN   253      56.580  72.760  69.282  1.00  0.00           H  
ATOM   4142  HB3 ASN   253      55.312  74.058  69.210  1.00  0.00           H  
ATOM   4143  CG  ASN   253      55.056  72.534  70.733  1.00  0.00           C  
ATOM   4144  OD1 ASN   253      53.919  72.028  70.869  1.00  0.00           O  
ATOM   4145  ND2 ASN   253      55.787  72.796  71.734  1.00  0.00           N  
ATOM   4146 HD21 ASN   253      55.505  72.535  72.668  1.00  0.00           H  
ATOM   4147 HD22 ASN   253      56.741  73.090  71.577  1.00  0.00           H  
ATOM   4148  C   ASN   253      55.019  73.073  66.914  1.00  0.00           C  
ATOM   4149  O   ASN   253      54.114  73.697  66.401  1.00  0.00           O  
ATOM   4150  N   TYR   254      56.206  73.093  66.268  1.00  0.00           N  
ATOM   4151  H   TYR   254      57.028  72.623  66.618  1.00  0.00           H  
ATOM   4152  CA  TYR   254      56.406  73.636  64.907  1.00  0.00           C  
ATOM   4153  HA  TYR   254      56.127  74.685  64.809  1.00  0.00           H  
ATOM   4154  CB  TYR   254      57.941  73.571  64.770  1.00  0.00           C  
ATOM   4155  HB2 TYR   254      58.356  74.144  65.600  1.00  0.00           H  
ATOM   4156  HB3 TYR   254      58.106  72.495  64.818  1.00  0.00           H  
ATOM   4157  CG  TYR   254      58.320  74.102  63.421  1.00  0.00           C  
ATOM   4158  CD1 TYR   254      58.806  75.425  63.245  1.00  0.00           C  
ATOM   4159  HD1 TYR   254      58.786  76.115  64.075  1.00  0.00           H  
ATOM   4160  CE1 TYR   254      59.225  75.812  61.922  1.00  0.00           C  
ATOM   4161  HE1 TYR   254      59.550  76.816  61.694  1.00  0.00           H  
ATOM   4162  CZ  TYR   254      59.331  74.841  60.899  1.00  0.00           C  
ATOM   4163  OH  TYR   254      59.701  75.141  59.642  1.00  0.00           O  
ATOM   4164  HH  TYR   254      59.735  76.087  59.484  1.00  0.00           H  
ATOM   4165  CE2 TYR   254      58.905  73.562  61.148  1.00  0.00           C  
ATOM   4166  HE2 TYR   254      59.022  72.744  60.453  1.00  0.00           H  
ATOM   4167  CD2 TYR   254      58.328  73.220  62.383  1.00  0.00           C  
ATOM   4168  HD2 TYR   254      57.923  72.236  62.572  1.00  0.00           H  
ATOM   4169  C   TYR   254      55.704  72.862  63.817  1.00  0.00           C  
ATOM   4170  O   TYR   254      55.284  73.472  62.809  1.00  0.00           O  
ATOM   4171  N   CYS   255      55.606  71.525  63.862  1.00  0.00           N  
ATOM   4172  H   CYS   255      56.048  70.964  64.577  1.00  0.00           H  
ATOM   4173  CA  CYS   255      54.771  70.738  62.937  1.00  0.00           C  
ATOM   4174  HA  CYS   255      55.018  71.076  61.931  1.00  0.00           H  
ATOM   4175  CB  CYS   255      55.061  69.265  63.102  1.00  0.00           C  
ATOM   4176  HB2 CYS   255      54.888  68.989  64.142  1.00  0.00           H  
ATOM   4177  HB3 CYS   255      54.424  68.710  62.413  1.00  0.00           H  
ATOM   4178  SG  CYS   255      56.696  68.812  62.704  1.00  0.00           S  
ATOM   4179  HG  CYS   255      57.418  68.938  63.820  1.00  0.00           H  
ATOM   4180  C   CYS   255      53.215  70.991  63.144  1.00  0.00           C  
ATOM   4181  O   CYS   255      52.565  71.336  62.193  1.00  0.00           O  
ATOM   4182  N   ARG   256      52.696  70.968  64.361  1.00  0.00           N  
ATOM   4183  H   ARG   256      53.343  70.800  65.118  1.00  0.00           H  
ATOM   4184  CA  ARG   256      51.340  71.468  64.609  1.00  0.00           C  
ATOM   4185  HA  ARG   256      50.713  70.940  63.891  1.00  0.00           H  
ATOM   4186  CB  ARG   256      51.013  71.192  66.084  1.00  0.00           C  
ATOM   4187  HB2 ARG   256      51.966  71.069  66.599  1.00  0.00           H  
ATOM   4188  HB3 ARG   256      50.340  72.029  66.271  1.00  0.00           H  
ATOM   4189  CG  ARG   256      50.271  69.807  66.198  1.00  0.00           C  
ATOM   4190  HG2 ARG   256      49.327  69.739  65.657  1.00  0.00           H  
ATOM   4191  HG3 ARG   256      50.896  69.034  65.750  1.00  0.00           H  
ATOM   4192  CD  ARG   256      49.837  69.481  67.640  1.00  0.00           C  
ATOM   4193  HD2 ARG   256      49.443  68.466  67.698  1.00  0.00           H  
ATOM   4194  HD3 ARG   256      50.757  69.396  68.218  1.00  0.00           H  
ATOM   4195  NE  ARG   256      48.897  70.475  68.183  1.00  0.00           N  
ATOM   4196  HE  ARG   256      48.586  71.143  67.492  1.00  0.00           H  
ATOM   4197  CZ  ARG   256      48.315  70.361  69.378  1.00  0.00           C  
ATOM   4198  NH1 ARG   256      48.518  69.277  70.099  1.00  0.00           N  
ATOM   4199 HH11 ARG   256      49.066  68.531  69.695  1.00  0.00           H  
ATOM   4200 HH12 ARG   256      48.162  69.189  71.040  1.00  0.00           H  
ATOM   4201  NH2 ARG   256      47.682  71.346  70.028  1.00  0.00           N  
ATOM   4202 HH21 ARG   256      47.464  72.106  69.401  1.00  0.00           H  
ATOM   4203 HH22 ARG   256      47.560  71.345  71.031  1.00  0.00           H  
ATOM   4204  C   ARG   256      51.141  72.933  64.235  1.00  0.00           C  
ATOM   4205  O   ARG   256      50.034  73.339  63.831  1.00  0.00           O  
ATOM   4206  N   GLY   257      52.190  73.816  64.305  1.00  0.00           N  
ATOM   4207  H   GLY   257      53.009  73.358  64.678  1.00  0.00           H  
ATOM   4208  CA  GLY   257      52.165  75.215  63.894  1.00  0.00           C  
ATOM   4209  HA2 GLY   257      51.142  75.567  64.026  1.00  0.00           H  
ATOM   4210  HA3 GLY   257      52.958  75.641  64.510  1.00  0.00           H  
ATOM   4211  C   GLY   257      52.523  75.423  62.464  1.00  0.00           C  
ATOM   4212  O   GLY   257      52.519  76.578  62.103  1.00  0.00           O  
ATOM   4213  N   LEU   258      52.808  74.465  61.593  1.00  0.00           N  
ATOM   4214  H   LEU   258      52.924  73.512  61.907  1.00  0.00           H  
ATOM   4215  CA  LEU   258      53.059  74.809  60.177  1.00  0.00           C  
ATOM   4216  HA  LEU   258      53.722  75.670  60.094  1.00  0.00           H  
ATOM   4217  CB  LEU   258      53.968  73.701  59.651  1.00  0.00           C  
ATOM   4218  HB2 LEU   258      54.754  73.343  60.315  1.00  0.00           H  
ATOM   4219  HB3 LEU   258      53.308  72.839  59.557  1.00  0.00           H  
ATOM   4220  CG  LEU   258      54.534  74.027  58.185  1.00  0.00           C  
ATOM   4221  HG  LEU   258      53.758  74.590  57.666  1.00  0.00           H  
ATOM   4222  CD1 LEU   258      55.761  74.901  58.303  1.00  0.00           C  
ATOM   4223 HD11 LEU   258      56.563  74.638  58.993  1.00  0.00           H  
ATOM   4224 HD12 LEU   258      56.290  74.856  57.351  1.00  0.00           H  
ATOM   4225 HD13 LEU   258      55.548  75.938  58.563  1.00  0.00           H  
ATOM   4226  CD2 LEU   258      54.883  72.695  57.498  1.00  0.00           C  
ATOM   4227 HD21 LEU   258      55.644  72.187  58.091  1.00  0.00           H  
ATOM   4228 HD22 LEU   258      53.930  72.166  57.495  1.00  0.00           H  
ATOM   4229 HD23 LEU   258      55.183  72.975  56.488  1.00  0.00           H  
ATOM   4230  C   LEU   258      51.715  75.112  59.432  1.00  0.00           C  
ATOM   4231  O   LEU   258      50.712  74.392  59.637  1.00  0.00           O  
ATOM   4232  N   ARG   259      51.636  76.152  58.636  1.00  0.00           N  
ATOM   4233  H   ARG   259      52.415  76.794  58.604  1.00  0.00           H  
ATOM   4234  CA  ARG   259      50.437  76.526  57.810  1.00  0.00           C  
ATOM   4235  HA  ARG   259      49.596  76.107  58.362  1.00  0.00           H  
ATOM   4236  CB  ARG   259      50.405  78.061  57.621  1.00  0.00           C  
ATOM   4237  HB2 ARG   259      51.323  78.311  57.090  1.00  0.00           H  
ATOM   4238  HB3 ARG   259      49.619  78.363  56.929  1.00  0.00           H  
ATOM   4239  CG  ARG   259      50.322  78.812  58.966  1.00  0.00           C  
ATOM   4240  HG2 ARG   259      49.277  78.626  59.212  1.00  0.00           H  
ATOM   4241  HG3 ARG   259      50.946  78.394  59.756  1.00  0.00           H  
ATOM   4242  CD  ARG   259      50.566  80.320  58.852  1.00  0.00           C  
ATOM   4243  HD2 ARG   259      49.876  80.566  58.045  1.00  0.00           H  
ATOM   4244  HD3 ARG   259      50.171  80.804  59.745  1.00  0.00           H  
ATOM   4245  NE  ARG   259      51.970  80.606  58.551  1.00  0.00           N  
ATOM   4246  HE  ARG   259      52.470  79.731  58.488  1.00  0.00           H  
ATOM   4247  CZ  ARG   259      52.519  81.735  58.082  1.00  0.00           C  
ATOM   4248  NH1 ARG   259      51.816  82.805  57.872  1.00  0.00           N  
ATOM   4249 HH11 ARG   259      50.839  82.812  58.128  1.00  0.00           H  
ATOM   4250 HH12 ARG   259      52.344  83.618  57.589  1.00  0.00           H  
ATOM   4251  NH2 ARG   259      53.841  81.688  57.801  1.00  0.00           N  
ATOM   4252 HH21 ARG   259      54.481  80.960  58.086  1.00  0.00           H  
ATOM   4253 HH22 ARG   259      54.265  82.541  57.467  1.00  0.00           H  
ATOM   4254  C   ARG   259      50.344  75.909  56.399  1.00  0.00           C  
ATOM   4255  O   ARG   259      51.274  75.420  55.789  1.00  0.00           O  
ATOM   4256  N   PHE   260      49.100  75.727  55.941  1.00  0.00           N  
ATOM   4257  H   PHE   260      48.381  76.011  56.591  1.00  0.00           H  
ATOM   4258  CA  PHE   260      48.744  74.911  54.802  1.00  0.00           C  
ATOM   4259  HA  PHE   260      48.799  73.860  55.083  1.00  0.00           H  
ATOM   4260  CB  PHE   260      47.239  75.227  54.644  1.00  0.00           C  
ATOM   4261  HB2 PHE   260      46.696  75.023  55.567  1.00  0.00           H  
ATOM   4262  HB3 PHE   260      47.066  76.298  54.542  1.00  0.00           H  
ATOM   4263  CG  PHE   260      46.419  74.495  53.532  1.00  0.00           C  
ATOM   4264  CD1 PHE   260      46.178  73.145  53.781  1.00  0.00           C  
ATOM   4265  HD1 PHE   260      46.625  72.652  54.631  1.00  0.00           H  
ATOM   4266  CE1 PHE   260      45.413  72.429  52.773  1.00  0.00           C  
ATOM   4267  HE1 PHE   260      45.330  71.353  52.762  1.00  0.00           H  
ATOM   4268  CZ  PHE   260      45.102  72.943  51.501  1.00  0.00           C  
ATOM   4269  HZ  PHE   260      44.745  72.346  50.675  1.00  0.00           H  
ATOM   4270  CE2 PHE   260      45.401  74.329  51.300  1.00  0.00           C  
ATOM   4271  HE2 PHE   260      45.245  74.850  50.367  1.00  0.00           H  
ATOM   4272  CD2 PHE   260      46.061  75.019  52.346  1.00  0.00           C  
ATOM   4273  HD2 PHE   260      46.234  76.074  52.190  1.00  0.00           H  
ATOM   4274  C   PHE   260      49.611  75.191  53.560  1.00  0.00           C  
ATOM   4275  O   PHE   260      49.987  74.278  52.883  1.00  0.00           O  
ATOM   4276  N   GLU   261      50.000  76.461  53.266  1.00  0.00           N  
ATOM   4277  H   GLU   261      49.574  77.183  53.829  1.00  0.00           H  
ATOM   4278  CA  GLU   261      50.846  76.789  52.061  1.00  0.00           C  
ATOM   4279  HA  GLU   261      50.739  76.092  51.230  1.00  0.00           H  
ATOM   4280  CB  GLU   261      50.398  78.159  51.687  1.00  0.00           C  
ATOM   4281  HB2 GLU   261      50.485  78.925  52.457  1.00  0.00           H  
ATOM   4282  HB3 GLU   261      51.115  78.354  50.890  1.00  0.00           H  
ATOM   4283  CG  GLU   261      48.979  78.303  51.153  1.00  0.00           C  
ATOM   4284  HG2 GLU   261      49.002  79.070  50.380  1.00  0.00           H  
ATOM   4285  HG3 GLU   261      48.657  77.429  50.588  1.00  0.00           H  
ATOM   4286  CD  GLU   261      47.895  78.589  52.234  1.00  0.00           C  
ATOM   4287  OE1 GLU   261      46.699  78.908  51.889  1.00  0.00           O  
ATOM   4288  OE2 GLU   261      48.244  78.465  53.462  1.00  0.00           O  
ATOM   4289  C   GLU   261      52.396  76.807  52.360  1.00  0.00           C  
ATOM   4290  O   GLU   261      53.229  77.062  51.502  1.00  0.00           O  
ATOM   4291  N   GLU   262      52.652  76.656  53.674  1.00  0.00           N  
ATOM   4292  H   GLU   262      51.888  76.701  54.334  1.00  0.00           H  
ATOM   4293  CA  GLU   262      53.997  76.892  54.267  1.00  0.00           C  
ATOM   4294  HA  GLU   262      54.463  77.630  53.614  1.00  0.00           H  
ATOM   4295  CB  GLU   262      53.821  77.371  55.684  1.00  0.00           C  
ATOM   4296  HB2 GLU   262      52.962  78.035  55.783  1.00  0.00           H  
ATOM   4297  HB3 GLU   262      53.541  76.466  56.224  1.00  0.00           H  
ATOM   4298  CG  GLU   262      54.996  78.030  56.284  1.00  0.00           C  
ATOM   4299  HG2 GLU   262      55.765  77.260  56.343  1.00  0.00           H  
ATOM   4300  HG3 GLU   262      55.324  78.799  55.584  1.00  0.00           H  
ATOM   4301  CD  GLU   262      54.730  78.560  57.670  1.00  0.00           C  
ATOM   4302  OE1 GLU   262      55.639  79.227  58.284  1.00  0.00           O  
ATOM   4303  OE2 GLU   262      53.598  78.371  58.175  1.00  0.00           O  
ATOM   4304  C   GLU   262      54.907  75.644  54.129  1.00  0.00           C  
ATOM   4305  O   GLU   262      54.447  74.521  54.066  1.00  0.00           O  
ATOM   4306  N   ALA   263      56.231  75.830  53.960  1.00  0.00           N  
ATOM   4307  H   ALA   263      56.633  76.755  54.016  1.00  0.00           H  
ATOM   4308  CA  ALA   263      57.205  74.775  53.727  1.00  0.00           C  
ATOM   4309  HA  ALA   263      56.645  73.959  53.269  1.00  0.00           H  
ATOM   4310  CB  ALA   263      58.190  75.278  52.673  1.00  0.00           C  
ATOM   4311  HB1 ALA   263      57.668  75.994  52.038  1.00  0.00           H  
ATOM   4312  HB2 ALA   263      59.065  75.844  52.993  1.00  0.00           H  
ATOM   4313  HB3 ALA   263      58.572  74.462  52.060  1.00  0.00           H  
ATOM   4314  C   ALA   263      57.906  74.303  55.067  1.00  0.00           C  
ATOM   4315  O   ALA   263      58.460  75.233  55.789  1.00  0.00           O  
ATOM   4316  N   PRO   264      58.045  73.031  55.409  1.00  0.00           N  
ATOM   4317  CD  PRO   264      57.650  71.837  54.732  1.00  0.00           C  
ATOM   4318  HD2 PRO   264      58.318  71.633  53.895  1.00  0.00           H  
ATOM   4319  HD3 PRO   264      56.669  71.987  54.281  1.00  0.00           H  
ATOM   4320  CG  PRO   264      57.661  70.684  55.721  1.00  0.00           C  
ATOM   4321  HG2 PRO   264      57.825  69.681  55.326  1.00  0.00           H  
ATOM   4322  HG3 PRO   264      56.717  70.652  56.266  1.00  0.00           H  
ATOM   4323  CB  PRO   264      58.808  71.094  56.699  1.00  0.00           C  
ATOM   4324  HB2 PRO   264      59.782  70.738  56.365  1.00  0.00           H  
ATOM   4325  HB3 PRO   264      58.611  70.732  57.708  1.00  0.00           H  
ATOM   4326  CA  PRO   264      58.848  72.603  56.589  1.00  0.00           C  
ATOM   4327  HA  PRO   264      58.380  72.991  57.494  1.00  0.00           H  
ATOM   4328  C   PRO   264      60.364  73.035  56.377  1.00  0.00           C  
ATOM   4329  O   PRO   264      60.981  72.804  55.301  1.00  0.00           O  
ATOM   4330  N   ASP   265      60.976  73.460  57.474  1.00  0.00           N  
ATOM   4331  H   ASP   265      60.445  73.803  58.262  1.00  0.00           H  
ATOM   4332  CA  ASP   265      62.433  73.662  57.402  1.00  0.00           C  
ATOM   4333  HA  ASP   265      62.722  73.947  56.391  1.00  0.00           H  
ATOM   4334  CB  ASP   265      62.776  74.819  58.403  1.00  0.00           C  
ATOM   4335  HB2 ASP   265      62.164  75.678  58.128  1.00  0.00           H  
ATOM   4336  HB3 ASP   265      62.481  74.592  59.428  1.00  0.00           H  
ATOM   4337  CG  ASP   265      64.222  75.243  58.308  1.00  0.00           C  
ATOM   4338  OD1 ASP   265      64.879  74.594  57.452  1.00  0.00           O  
ATOM   4339  OD2 ASP   265      64.634  76.149  59.020  1.00  0.00           O  
ATOM   4340  C   ASP   265      63.153  72.376  57.819  1.00  0.00           C  
ATOM   4341  O   ASP   265      63.642  72.268  58.905  1.00  0.00           O  
ATOM   4342  N   TYR   266      63.167  71.395  56.891  1.00  0.00           N  
ATOM   4343  H   TYR   266      62.690  71.566  56.017  1.00  0.00           H  
ATOM   4344  CA  TYR   266      63.742  70.064  57.059  1.00  0.00           C  
ATOM   4345  HA  TYR   266      63.220  69.463  57.805  1.00  0.00           H  
ATOM   4346  CB  TYR   266      63.822  69.451  55.667  1.00  0.00           C  
ATOM   4347  HB2 TYR   266      64.449  70.101  55.056  1.00  0.00           H  
ATOM   4348  HB3 TYR   266      64.305  68.475  55.706  1.00  0.00           H  
ATOM   4349  CG  TYR   266      62.506  69.495  54.786  1.00  0.00           C  
ATOM   4350  CD1 TYR   266      61.539  68.471  55.072  1.00  0.00           C  
ATOM   4351  HD1 TYR   266      61.717  67.804  55.902  1.00  0.00           H  
ATOM   4352  CE1 TYR   266      60.262  68.456  54.419  1.00  0.00           C  
ATOM   4353  HE1 TYR   266      59.439  67.794  54.641  1.00  0.00           H  
ATOM   4354  CZ  TYR   266      60.051  69.438  53.436  1.00  0.00           C  
ATOM   4355  OH  TYR   266      58.881  69.397  52.791  1.00  0.00           O  
ATOM   4356  HH  TYR   266      58.474  68.543  52.955  1.00  0.00           H  
ATOM   4357  CE2 TYR   266      61.006  70.399  53.092  1.00  0.00           C  
ATOM   4358  HE2 TYR   266      60.906  71.147  52.319  1.00  0.00           H  
ATOM   4359  CD2 TYR   266      62.233  70.460  53.803  1.00  0.00           C  
ATOM   4360  HD2 TYR   266      62.878  71.274  53.509  1.00  0.00           H  
ATOM   4361  C   TYR   266      65.150  70.173  57.605  1.00  0.00           C  
ATOM   4362  O   TYR   266      65.517  69.285  58.399  1.00  0.00           O  
ATOM   4363  N   MET   267      65.912  71.257  57.316  1.00  0.00           N  
ATOM   4364  H   MET   267      65.650  71.787  56.497  1.00  0.00           H  
ATOM   4365  CA  MET   267      67.256  71.489  57.808  1.00  0.00           C  
ATOM   4366  HA  MET   267      67.707  70.505  57.687  1.00  0.00           H  
ATOM   4367  CB  MET   267      67.973  72.599  57.071  1.00  0.00           C  
ATOM   4368  HB2 MET   267      67.937  72.248  56.040  1.00  0.00           H  
ATOM   4369  HB3 MET   267      67.360  73.471  57.301  1.00  0.00           H  
ATOM   4370  CG  MET   267      69.386  72.803  57.551  1.00  0.00           C  
ATOM   4371  HG2 MET   267      69.903  71.858  57.712  1.00  0.00           H  
ATOM   4372  HG3 MET   267      69.904  73.223  56.688  1.00  0.00           H  
ATOM   4373  SD  MET   267      69.454  73.779  59.023  1.00  0.00           S  
ATOM   4374  CE  MET   267      70.999  73.264  59.603  1.00  0.00           C  
ATOM   4375  HE1 MET   267      71.314  73.741  60.531  1.00  0.00           H  
ATOM   4376  HE2 MET   267      71.055  72.211  59.880  1.00  0.00           H  
ATOM   4377  HE3 MET   267      71.780  73.470  58.871  1.00  0.00           H  
ATOM   4378  C   MET   267      67.213  71.563  59.328  1.00  0.00           C  
ATOM   4379  O   MET   267      67.965  70.912  60.068  1.00  0.00           O  
ATOM   4380  N   TYR   268      66.411  72.480  59.888  1.00  0.00           N  
ATOM   4381  H   TYR   268      65.728  72.891  59.267  1.00  0.00           H  
ATOM   4382  CA  TYR   268      66.254  72.859  61.358  1.00  0.00           C  
ATOM   4383  HA  TYR   268      67.244  73.016  61.786  1.00  0.00           H  
ATOM   4384  CB  TYR   268      65.433  74.139  61.439  1.00  0.00           C  
ATOM   4385  HB2 TYR   268      66.024  74.921  60.964  1.00  0.00           H  
ATOM   4386  HB3 TYR   268      64.472  74.070  60.930  1.00  0.00           H  
ATOM   4387  CG  TYR   268      65.075  74.612  62.761  1.00  0.00           C  
ATOM   4388  CD1 TYR   268      65.999  75.387  63.533  1.00  0.00           C  
ATOM   4389  HD1 TYR   268      66.857  75.705  62.959  1.00  0.00           H  
ATOM   4390  CE1 TYR   268      65.665  75.943  64.780  1.00  0.00           C  
ATOM   4391  HE1 TYR   268      66.290  76.646  65.310  1.00  0.00           H  
ATOM   4392  CZ  TYR   268      64.322  75.878  65.156  1.00  0.00           C  
ATOM   4393  OH  TYR   268      63.837  76.713  66.065  1.00  0.00           O  
ATOM   4394  HH  TYR   268      64.094  76.510  66.967  1.00  0.00           H  
ATOM   4395  CE2 TYR   268      63.364  75.263  64.298  1.00  0.00           C  
ATOM   4396  HE2 TYR   268      62.311  75.177  64.521  1.00  0.00           H  
ATOM   4397  CD2 TYR   268      63.753  74.636  63.164  1.00  0.00           C  
ATOM   4398  HD2 TYR   268      63.066  74.168  62.475  1.00  0.00           H  
ATOM   4399  C   TYR   268      65.536  71.695  62.056  1.00  0.00           C  
ATOM   4400  O   TYR   268      65.899  71.350  63.205  1.00  0.00           O  
ATOM   4401  N   LEU   269      64.590  71.003  61.411  1.00  0.00           N  
ATOM   4402  H   LEU   269      64.378  71.315  60.474  1.00  0.00           H  
ATOM   4403  CA  LEU   269      63.996  69.826  62.002  1.00  0.00           C  
ATOM   4404  HA  LEU   269      63.721  70.050  63.033  1.00  0.00           H  
ATOM   4405  CB  LEU   269      62.801  69.447  61.248  1.00  0.00           C  
ATOM   4406  HB2 LEU   269      63.084  69.344  60.201  1.00  0.00           H  
ATOM   4407  HB3 LEU   269      62.550  68.473  61.667  1.00  0.00           H  
ATOM   4408  CG  LEU   269      61.674  70.433  61.358  1.00  0.00           C  
ATOM   4409  HG  LEU   269      61.786  71.371  60.813  1.00  0.00           H  
ATOM   4410  CD1 LEU   269      60.300  69.696  61.071  1.00  0.00           C  
ATOM   4411 HD11 LEU   269      60.149  68.957  61.858  1.00  0.00           H  
ATOM   4412 HD12 LEU   269      59.469  70.401  61.096  1.00  0.00           H  
ATOM   4413 HD13 LEU   269      60.271  69.278  60.065  1.00  0.00           H  
ATOM   4414  CD2 LEU   269      61.510  71.095  62.756  1.00  0.00           C  
ATOM   4415 HD21 LEU   269      60.515  71.539  62.764  1.00  0.00           H  
ATOM   4416 HD22 LEU   269      61.384  70.328  63.520  1.00  0.00           H  
ATOM   4417 HD23 LEU   269      62.215  71.880  63.030  1.00  0.00           H  
ATOM   4418  C   LEU   269      64.992  68.684  62.139  1.00  0.00           C  
ATOM   4419  O   LEU   269      65.018  67.996  63.143  1.00  0.00           O  
ATOM   4420  N   ARG   270      65.995  68.567  61.212  1.00  0.00           N  
ATOM   4421  H   ARG   270      65.985  69.185  60.413  1.00  0.00           H  
ATOM   4422  CA  ARG   270      67.184  67.698  61.479  1.00  0.00           C  
ATOM   4423  HA  ARG   270      66.849  66.751  61.901  1.00  0.00           H  
ATOM   4424  CB  ARG   270      67.933  67.512  60.160  1.00  0.00           C  
ATOM   4425  HB2 ARG   270      67.921  68.474  59.648  1.00  0.00           H  
ATOM   4426  HB3 ARG   270      68.963  67.166  60.250  1.00  0.00           H  
ATOM   4427  CG  ARG   270      67.092  66.530  59.259  1.00  0.00           C  
ATOM   4428  HG2 ARG   270      66.987  65.597  59.812  1.00  0.00           H  
ATOM   4429  HG3 ARG   270      66.130  66.981  59.017  1.00  0.00           H  
ATOM   4430  CD  ARG   270      67.840  66.285  57.964  1.00  0.00           C  
ATOM   4431  HD2 ARG   270      68.869  65.974  58.146  1.00  0.00           H  
ATOM   4432  HD3 ARG   270      67.251  65.502  57.486  1.00  0.00           H  
ATOM   4433  NE  ARG   270      67.888  67.486  57.179  1.00  0.00           N  
ATOM   4434  HE  ARG   270      68.487  68.247  57.466  1.00  0.00           H  
ATOM   4435  CZ  ARG   270      67.365  67.710  56.033  1.00  0.00           C  
ATOM   4436  NH1 ARG   270      66.684  66.892  55.387  1.00  0.00           N  
ATOM   4437 HH11 ARG   270      66.795  65.908  55.585  1.00  0.00           H  
ATOM   4438 HH12 ARG   270      66.300  67.162  54.493  1.00  0.00           H  
ATOM   4439  NH2 ARG   270      67.513  68.911  55.537  1.00  0.00           N  
ATOM   4440 HH21 ARG   270      68.322  69.445  55.820  1.00  0.00           H  
ATOM   4441 HH22 ARG   270      67.193  69.040  54.587  1.00  0.00           H  
ATOM   4442  C   ARG   270      68.093  68.328  62.546  1.00  0.00           C  
ATOM   4443  O   ARG   270      68.564  67.601  63.440  1.00  0.00           O  
ATOM   4444  N   GLN   271      68.301  69.652  62.501  1.00  0.00           N  
ATOM   4445  H   GLN   271      67.869  70.162  61.744  1.00  0.00           H  
ATOM   4446  CA  GLN   271      69.306  70.370  63.356  1.00  0.00           C  
ATOM   4447  HA  GLN   271      70.257  69.872  63.169  1.00  0.00           H  
ATOM   4448  CB  GLN   271      69.484  71.867  62.981  1.00  0.00           C  
ATOM   4449  HB2 GLN   271      69.457  71.958  61.895  1.00  0.00           H  
ATOM   4450  HB3 GLN   271      68.761  72.546  63.436  1.00  0.00           H  
ATOM   4451  CG  GLN   271      70.764  72.557  63.452  1.00  0.00           C  
ATOM   4452  HG2 GLN   271      70.609  73.589  63.137  1.00  0.00           H  
ATOM   4453  HG3 GLN   271      70.944  72.430  64.519  1.00  0.00           H  
ATOM   4454  CD  GLN   271      71.980  72.040  62.729  1.00  0.00           C  
ATOM   4455  OE1 GLN   271      72.044  70.933  62.147  1.00  0.00           O  
ATOM   4456  NE2 GLN   271      73.027  72.862  62.514  1.00  0.00           N  
ATOM   4457 HE21 GLN   271      73.701  72.629  61.799  1.00  0.00           H  
ATOM   4458 HE22 GLN   271      73.166  73.756  62.964  1.00  0.00           H  
ATOM   4459  C   GLN   271      69.017  70.211  64.823  1.00  0.00           C  
ATOM   4460  O   GLN   271      69.895  70.208  65.686  1.00  0.00           O  
ATOM   4461  N   LEU   272      67.731  69.964  65.226  1.00  0.00           N  
ATOM   4462  H   LEU   272      67.075  69.851  64.466  1.00  0.00           H  
ATOM   4463  CA  LEU   272      67.344  69.705  66.649  1.00  0.00           C  
ATOM   4464  HA  LEU   272      67.788  70.467  67.289  1.00  0.00           H  
ATOM   4465  CB  LEU   272      65.769  69.530  66.608  1.00  0.00           C  
ATOM   4466  HB2 LEU   272      65.593  68.910  65.729  1.00  0.00           H  
ATOM   4467  HB3 LEU   272      65.458  69.014  67.517  1.00  0.00           H  
ATOM   4468  CG  LEU   272      64.900  70.793  66.431  1.00  0.00           C  
ATOM   4469  HG  LEU   272      65.209  71.214  65.474  1.00  0.00           H  
ATOM   4470  CD1 LEU   272      63.443  70.454  66.352  1.00  0.00           C  
ATOM   4471 HD11 LEU   272      63.172  69.640  65.679  1.00  0.00           H  
ATOM   4472 HD12 LEU   272      63.044  70.225  67.340  1.00  0.00           H  
ATOM   4473 HD13 LEU   272      63.038  71.376  65.935  1.00  0.00           H  
ATOM   4474  CD2 LEU   272      65.168  71.850  67.511  1.00  0.00           C  
ATOM   4475 HD21 LEU   272      65.098  71.428  68.514  1.00  0.00           H  
ATOM   4476 HD22 LEU   272      66.195  72.214  67.531  1.00  0.00           H  
ATOM   4477 HD23 LEU   272      64.412  72.634  67.545  1.00  0.00           H  
ATOM   4478  C   LEU   272      67.852  68.340  67.049  1.00  0.00           C  
ATOM   4479  O   LEU   272      68.560  68.293  68.068  1.00  0.00           O  
ATOM   4480  N   PHE   273      67.609  67.269  66.295  1.00  0.00           N  
ATOM   4481  H   PHE   273      67.195  67.513  65.406  1.00  0.00           H  
ATOM   4482  CA  PHE   273      68.010  65.892  66.654  1.00  0.00           C  
ATOM   4483  HA  PHE   273      67.839  65.750  67.721  1.00  0.00           H  
ATOM   4484  CB  PHE   273      67.335  64.900  65.755  1.00  0.00           C  
ATOM   4485  HB2 PHE   273      67.577  65.133  64.718  1.00  0.00           H  
ATOM   4486  HB3 PHE   273      67.772  63.917  65.928  1.00  0.00           H  
ATOM   4487  CG  PHE   273      65.785  64.941  65.947  1.00  0.00           C  
ATOM   4488  CD1 PHE   273      65.208  65.204  67.164  1.00  0.00           C  
ATOM   4489  HD1 PHE   273      65.788  65.235  68.075  1.00  0.00           H  
ATOM   4490  CE1 PHE   273      63.830  65.244  67.303  1.00  0.00           C  
ATOM   4491  HE1 PHE   273      63.303  65.351  68.239  1.00  0.00           H  
ATOM   4492  CZ  PHE   273      63.010  65.069  66.179  1.00  0.00           C  
ATOM   4493  HZ  PHE   273      61.940  65.214  66.178  1.00  0.00           H  
ATOM   4494  CE2 PHE   273      63.631  64.844  64.916  1.00  0.00           C  
ATOM   4495  HE2 PHE   273      63.006  64.765  64.038  1.00  0.00           H  
ATOM   4496  CD2 PHE   273      64.985  64.827  64.804  1.00  0.00           C  
ATOM   4497  HD2 PHE   273      65.466  64.781  63.838  1.00  0.00           H  
ATOM   4498  C   PHE   273      69.544  65.714  66.628  1.00  0.00           C  
ATOM   4499  O   PHE   273      70.101  64.909  67.336  1.00  0.00           O  
ATOM   4500  N   ARG   274      70.182  66.400  65.669  1.00  0.00           N  
ATOM   4501  H   ARG   274      69.643  66.858  64.949  1.00  0.00           H  
ATOM   4502  CA  ARG   274      71.591  66.368  65.464  1.00  0.00           C  
ATOM   4503  HA  ARG   274      71.873  65.315  65.477  1.00  0.00           H  
ATOM   4504  CB  ARG   274      71.960  66.856  64.020  1.00  0.00           C  
ATOM   4505  HB2 ARG   274      71.430  67.803  63.926  1.00  0.00           H  
ATOM   4506  HB3 ARG   274      73.044  66.969  64.033  1.00  0.00           H  
ATOM   4507  CG  ARG   274      71.442  65.857  62.969  1.00  0.00           C  
ATOM   4508  HG2 ARG   274      71.757  64.854  63.257  1.00  0.00           H  
ATOM   4509  HG3 ARG   274      70.354  65.893  62.898  1.00  0.00           H  
ATOM   4510  CD  ARG   274      71.988  66.174  61.584  1.00  0.00           C  
ATOM   4511  HD2 ARG   274      71.303  66.937  61.215  1.00  0.00           H  
ATOM   4512  HD3 ARG   274      73.037  66.440  61.715  1.00  0.00           H  
ATOM   4513  NE  ARG   274      71.948  65.089  60.588  1.00  0.00           N  
ATOM   4514  HE  ARG   274      71.631  64.176  60.881  1.00  0.00           H  
ATOM   4515  CZ  ARG   274      72.301  65.344  59.354  1.00  0.00           C  
ATOM   4516  NH1 ARG   274      72.714  66.558  58.918  1.00  0.00           N  
ATOM   4517 HH11 ARG   274      72.904  67.208  59.667  1.00  0.00           H  
ATOM   4518 HH12 ARG   274      72.908  66.706  57.937  1.00  0.00           H  
ATOM   4519  NH2 ARG   274      72.099  64.421  58.479  1.00  0.00           N  
ATOM   4520 HH21 ARG   274      71.680  63.513  58.619  1.00  0.00           H  
ATOM   4521 HH22 ARG   274      72.175  64.701  57.512  1.00  0.00           H  
ATOM   4522  C   ARG   274      72.341  67.111  66.580  1.00  0.00           C  
ATOM   4523  O   ARG   274      73.283  66.489  67.036  1.00  0.00           O  
ATOM   4524  N   ILE   275      71.961  68.248  67.167  1.00  0.00           N  
ATOM   4525  H   ILE   275      71.055  68.537  66.825  1.00  0.00           H  
ATOM   4526  CA  ILE   275      72.717  68.920  68.333  1.00  0.00           C  
ATOM   4527  HA  ILE   275      73.763  68.979  68.032  1.00  0.00           H  
ATOM   4528  CB  ILE   275      72.203  70.328  68.494  1.00  0.00           C  
ATOM   4529  HB  ILE   275      71.121  70.272  68.372  1.00  0.00           H  
ATOM   4530  CG2 ILE   275      72.344  70.953  69.906  1.00  0.00           C  
ATOM   4531 HG21 ILE   275      71.963  71.968  70.018  1.00  0.00           H  
ATOM   4532 HG22 ILE   275      71.923  70.265  70.639  1.00  0.00           H  
ATOM   4533 HG23 ILE   275      73.396  71.068  70.168  1.00  0.00           H  
ATOM   4534  CG1 ILE   275      72.800  71.374  67.439  1.00  0.00           C  
ATOM   4535 HG12 ILE   275      72.457  71.065  66.451  1.00  0.00           H  
ATOM   4536 HG13 ILE   275      72.330  72.352  67.542  1.00  0.00           H  
ATOM   4537  CD1 ILE   275      74.295  71.459  67.370  1.00  0.00           C  
ATOM   4538 HD11 ILE   275      74.678  70.472  67.114  1.00  0.00           H  
ATOM   4539 HD12 ILE   275      74.522  72.123  66.536  1.00  0.00           H  
ATOM   4540 HD13 ILE   275      74.712  71.852  68.297  1.00  0.00           H  
ATOM   4541  C   ILE   275      72.707  68.072  69.589  1.00  0.00           C  
ATOM   4542  O   ILE   275      73.657  67.896  70.335  1.00  0.00           O  
ATOM   4543  N   LEU   276      71.539  67.449  69.740  1.00  0.00           N  
ATOM   4544  H   LEU   276      70.861  67.662  69.022  1.00  0.00           H  
ATOM   4545  CA  LEU   276      71.307  66.434  70.809  1.00  0.00           C  
ATOM   4546  HA  LEU   276      71.552  66.915  71.756  1.00  0.00           H  
ATOM   4547  CB  LEU   276      69.849  66.050  70.775  1.00  0.00           C  
ATOM   4548  HB2 LEU   276      69.449  67.001  71.128  1.00  0.00           H  
ATOM   4549  HB3 LEU   276      69.412  65.764  69.819  1.00  0.00           H  
ATOM   4550  CG  LEU   276      69.481  64.993  71.818  1.00  0.00           C  
ATOM   4551  HG  LEU   276      70.092  64.104  71.668  1.00  0.00           H  
ATOM   4552  CD1 LEU   276      69.784  65.392  73.294  1.00  0.00           C  
ATOM   4553 HD11 LEU   276      70.742  65.907  73.365  1.00  0.00           H  
ATOM   4554 HD12 LEU   276      68.957  66.000  73.661  1.00  0.00           H  
ATOM   4555 HD13 LEU   276      69.925  64.411  73.748  1.00  0.00           H  
ATOM   4556  CD2 LEU   276      67.998  64.603  71.788  1.00  0.00           C  
ATOM   4557 HD21 LEU   276      67.356  65.414  72.132  1.00  0.00           H  
ATOM   4558 HD22 LEU   276      67.706  64.341  70.771  1.00  0.00           H  
ATOM   4559 HD23 LEU   276      67.857  63.664  72.322  1.00  0.00           H  
ATOM   4560  C   LEU   276      72.183  65.201  70.684  1.00  0.00           C  
ATOM   4561  O   LEU   276      72.759  64.807  71.735  1.00  0.00           O  
ATOM   4562  N   PHE   277      72.356  64.636  69.465  1.00  0.00           N  
ATOM   4563  H   PHE   277      71.894  64.996  68.642  1.00  0.00           H  
ATOM   4564  CA  PHE   277      73.160  63.433  69.326  1.00  0.00           C  
ATOM   4565  HA  PHE   277      72.645  62.629  69.851  1.00  0.00           H  
ATOM   4566  CB  PHE   277      73.188  62.945  67.879  1.00  0.00           C  
ATOM   4567  HB2 PHE   277      72.230  63.034  67.367  1.00  0.00           H  
ATOM   4568  HB3 PHE   277      73.804  63.580  67.242  1.00  0.00           H  
ATOM   4569  CG  PHE   277      73.850  61.593  67.579  1.00  0.00           C  
ATOM   4570  CD1 PHE   277      73.096  60.437  67.658  1.00  0.00           C  
ATOM   4571  HD1 PHE   277      72.052  60.428  67.932  1.00  0.00           H  
ATOM   4572  CE1 PHE   277      73.522  59.218  67.039  1.00  0.00           C  
ATOM   4573  HE1 PHE   277      72.824  58.411  66.869  1.00  0.00           H  
ATOM   4574  CZ  PHE   277      74.810  59.170  66.604  1.00  0.00           C  
ATOM   4575  HZ  PHE   277      75.156  58.204  66.269  1.00  0.00           H  
ATOM   4576  CE2 PHE   277      75.662  60.252  66.644  1.00  0.00           C  
ATOM   4577  HE2 PHE   277      76.695  60.167  66.339  1.00  0.00           H  
ATOM   4578  CD2 PHE   277      75.182  61.548  67.103  1.00  0.00           C  
ATOM   4579  HD2 PHE   277      75.841  62.403  67.062  1.00  0.00           H  
ATOM   4580  C   PHE   277      74.617  63.671  69.830  1.00  0.00           C  
ATOM   4581  O   PHE   277      75.115  62.972  70.711  1.00  0.00           O  
ATOM   4582  N   ARG   278      75.188  64.774  69.370  1.00  0.00           N  
ATOM   4583  H   ARG   278      74.797  65.184  68.533  1.00  0.00           H  
ATOM   4584  CA  ARG   278      76.469  65.283  69.729  1.00  0.00           C  
ATOM   4585  HA  ARG   278      77.300  64.592  69.589  1.00  0.00           H  
ATOM   4586  CB  ARG   278      76.778  66.390  68.813  1.00  0.00           C  
ATOM   4587  HB2 ARG   278      76.053  67.196  68.924  1.00  0.00           H  
ATOM   4588  HB3 ARG   278      77.745  66.792  69.116  1.00  0.00           H  
ATOM   4589  CG  ARG   278      76.862  66.125  67.274  1.00  0.00           C  
ATOM   4590  HG2 ARG   278      77.820  65.650  67.061  1.00  0.00           H  
ATOM   4591  HG3 ARG   278      75.999  65.544  66.949  1.00  0.00           H  
ATOM   4592  CD  ARG   278      76.729  67.507  66.463  1.00  0.00           C  
ATOM   4593  HD2 ARG   278      76.030  68.223  66.895  1.00  0.00           H  
ATOM   4594  HD3 ARG   278      77.620  68.096  66.683  1.00  0.00           H  
ATOM   4595  NE  ARG   278      76.467  67.391  65.020  1.00  0.00           N  
ATOM   4596  HE  ARG   278      76.528  66.487  64.573  1.00  0.00           H  
ATOM   4597  CZ  ARG   278      76.234  68.354  64.166  1.00  0.00           C  
ATOM   4598  NH1 ARG   278      76.265  69.601  64.523  1.00  0.00           N  
ATOM   4599 HH11 ARG   278      76.671  69.855  65.413  1.00  0.00           H  
ATOM   4600 HH12 ARG   278      75.950  70.267  63.832  1.00  0.00           H  
ATOM   4601  NH2 ARG   278      75.782  68.100  62.965  1.00  0.00           N  
ATOM   4602 HH21 ARG   278      75.657  67.118  62.766  1.00  0.00           H  
ATOM   4603 HH22 ARG   278      75.986  68.750  62.219  1.00  0.00           H  
ATOM   4604  C   ARG   278      76.510  65.801  71.120  1.00  0.00           C  
ATOM   4605  O   ARG   278      77.582  65.773  71.762  1.00  0.00           O  
ATOM   4606  N   THR   279      75.420  66.212  71.704  1.00  0.00           N  
ATOM   4607  H   THR   279      74.570  66.203  71.158  1.00  0.00           H  
ATOM   4608  CA  THR   279      75.345  66.562  73.183  1.00  0.00           C  
ATOM   4609  HA  THR   279      76.191  67.181  73.481  1.00  0.00           H  
ATOM   4610  CB  THR   279      74.050  67.371  73.537  1.00  0.00           C  
ATOM   4611  HB  THR   279      73.141  66.916  73.143  1.00  0.00           H  
ATOM   4612  CG2 THR   279      73.872  67.733  74.952  1.00  0.00           C  
ATOM   4613 HG21 THR   279      72.997  68.363  75.111  1.00  0.00           H  
ATOM   4614 HG22 THR   279      74.002  66.844  75.568  1.00  0.00           H  
ATOM   4615 HG23 THR   279      74.748  68.330  75.209  1.00  0.00           H  
ATOM   4616  OG1 THR   279      74.004  68.539  72.774  1.00  0.00           O  
ATOM   4617  HG1 THR   279      73.985  68.330  71.837  1.00  0.00           H  
ATOM   4618  C   THR   279      75.396  65.252  74.099  1.00  0.00           C  
ATOM   4619  O   THR   279      76.029  65.305  75.192  1.00  0.00           O  
ATOM   4620  N   LEU   280      74.861  64.149  73.583  1.00  0.00           N  
ATOM   4621  H   LEU   280      74.310  64.293  72.749  1.00  0.00           H  
ATOM   4622  CA  LEU   280      75.069  62.760  73.993  1.00  0.00           C  
ATOM   4623  HA  LEU   280      75.065  62.696  75.081  1.00  0.00           H  
ATOM   4624  CB  LEU   280      73.833  62.015  73.499  1.00  0.00           C  
ATOM   4625  HB2 LEU   280      73.698  62.088  72.420  1.00  0.00           H  
ATOM   4626  HB3 LEU   280      74.033  60.973  73.745  1.00  0.00           H  
ATOM   4627  CG  LEU   280      72.451  62.364  74.256  1.00  0.00           C  
ATOM   4628  HG  LEU   280      72.202  63.423  74.328  1.00  0.00           H  
ATOM   4629  CD1 LEU   280      71.269  61.655  73.615  1.00  0.00           C  
ATOM   4630 HD11 LEU   280      71.247  61.886  72.550  1.00  0.00           H  
ATOM   4631 HD12 LEU   280      71.389  60.578  73.734  1.00  0.00           H  
ATOM   4632 HD13 LEU   280      70.340  61.976  74.084  1.00  0.00           H  
ATOM   4633  CD2 LEU   280      72.415  61.946  75.832  1.00  0.00           C  
ATOM   4634 HD21 LEU   280      73.229  62.293  76.468  1.00  0.00           H  
ATOM   4635 HD22 LEU   280      71.531  62.376  76.303  1.00  0.00           H  
ATOM   4636 HD23 LEU   280      72.329  60.862  75.910  1.00  0.00           H  
ATOM   4637  C   LEU   280      76.354  62.110  73.571  1.00  0.00           C  
ATOM   4638  O   LEU   280      76.386  60.894  73.690  1.00  0.00           O  
ATOM   4639  N   ASN   281      77.287  62.766  72.884  1.00  0.00           N  
ATOM   4640  H   ASN   281      77.217  63.748  72.661  1.00  0.00           H  
ATOM   4641  CA  ASN   281      78.597  62.237  72.459  1.00  0.00           C  
ATOM   4642  HA  ASN   281      79.070  63.026  71.874  1.00  0.00           H  
ATOM   4643  CB  ASN   281      79.567  62.171  73.633  1.00  0.00           C  
ATOM   4644  HB2 ASN   281      79.300  61.371  74.323  1.00  0.00           H  
ATOM   4645  HB3 ASN   281      80.527  61.855  73.227  1.00  0.00           H  
ATOM   4646  CG  ASN   281      79.709  63.467  74.358  1.00  0.00           C  
ATOM   4647  OD1 ASN   281      79.256  63.587  75.504  1.00  0.00           O  
ATOM   4648  ND2 ASN   281      80.504  64.429  73.871  1.00  0.00           N  
ATOM   4649 HD21 ASN   281      80.703  65.254  74.418  1.00  0.00           H  
ATOM   4650 HD22 ASN   281      81.062  64.242  73.050  1.00  0.00           H  
ATOM   4651  C   ASN   281      78.614  60.907  71.582  1.00  0.00           C  
ATOM   4652  O   ASN   281      79.653  60.279  71.387  1.00  0.00           O  
ATOM   4653  N   HIE   282      77.467  60.527  71.121  1.00  0.00           N  
ATOM   4654  H   HIE   282      76.634  61.073  71.286  1.00  0.00           H  
ATOM   4655  CA  HIE   282      77.320  59.335  70.249  1.00  0.00           C  
ATOM   4656  HA  HIE   282      77.665  58.453  70.789  1.00  0.00           H  
ATOM   4657  CB  HIE   282      75.848  59.084  69.914  1.00  0.00           C  
ATOM   4658  HB2 HIE   282      75.415  59.965  69.441  1.00  0.00           H  
ATOM   4659  HB3 HIE   282      75.813  58.380  69.083  1.00  0.00           H  
ATOM   4660  CG  HIE   282      74.915  58.711  70.963  1.00  0.00           C  
ATOM   4661  ND1 HIE   282      75.143  57.644  71.945  1.00  0.00           N  
ATOM   4662  CE1 HIE   282      74.022  57.815  72.708  1.00  0.00           C  
ATOM   4663  HE1 HIE   282      73.731  57.240  73.575  1.00  0.00           H  
ATOM   4664  NE2 HIE   282      73.143  58.693  72.207  1.00  0.00           N  
ATOM   4665  HE2 HIE   282      72.308  59.031  72.665  1.00  0.00           H  
ATOM   4666  CD2 HIE   282      73.691  59.188  71.143  1.00  0.00           C  
ATOM   4667  HD2 HIE   282      73.232  59.941  70.519  1.00  0.00           H  
ATOM   4668  C   HIE   282      78.146  59.447  68.964  1.00  0.00           C  
ATOM   4669  O   HIE   282      78.416  60.554  68.499  1.00  0.00           O  
ATOM   4670  N   GLN   283      78.572  58.344  68.431  1.00  0.00           N  
ATOM   4671  H   GLN   283      78.488  57.502  68.984  1.00  0.00           H  
ATOM   4672  CA  GLN   283      79.243  58.052  67.198  1.00  0.00           C  
ATOM   4673  HA  GLN   283      79.582  59.007  66.798  1.00  0.00           H  
ATOM   4674  CB  GLN   283      80.562  57.265  67.399  1.00  0.00           C  
ATOM   4675  HB2 GLN   283      81.041  57.736  68.257  1.00  0.00           H  
ATOM   4676  HB3 GLN   283      80.365  56.215  67.617  1.00  0.00           H  
ATOM   4677  CG  GLN   283      81.537  57.319  66.206  1.00  0.00           C  
ATOM   4678  HG2 GLN   283      82.239  56.498  66.356  1.00  0.00           H  
ATOM   4679  HG3 GLN   283      81.062  57.010  65.275  1.00  0.00           H  
ATOM   4680  CD  GLN   283      82.248  58.709  65.943  1.00  0.00           C  
ATOM   4681  OE1 GLN   283      82.049  59.699  66.582  1.00  0.00           O  
ATOM   4682  NE2 GLN   283      83.146  58.676  64.987  1.00  0.00           N  
ATOM   4683 HE21 GLN   283      83.478  59.522  64.546  1.00  0.00           H  
ATOM   4684 HE22 GLN   283      83.285  57.812  64.483  1.00  0.00           H  
ATOM   4685  C   GLN   283      78.254  57.558  66.050  1.00  0.00           C  
ATOM   4686  O   GLN   283      77.328  56.784  66.363  1.00  0.00           O  
ATOM   4687  N   TYR   284      78.429  57.956  64.806  1.00  0.00           N  
ATOM   4688  H   TYR   284      79.113  58.683  64.656  1.00  0.00           H  
ATOM   4689  CA  TYR   284      77.531  57.556  63.669  1.00  0.00           C  
ATOM   4690  HA  TYR   284      76.534  57.430  64.090  1.00  0.00           H  
ATOM   4691  CB  TYR   284      77.421  58.674  62.685  1.00  0.00           C  
ATOM   4692  HB2 TYR   284      78.438  58.978  62.433  1.00  0.00           H  
ATOM   4693  HB3 TYR   284      77.084  58.284  61.724  1.00  0.00           H  
ATOM   4694  CG  TYR   284      76.493  59.824  63.027  1.00  0.00           C  
ATOM   4695  CD1 TYR   284      75.126  59.681  62.767  1.00  0.00           C  
ATOM   4696  HD1 TYR   284      74.773  58.744  62.363  1.00  0.00           H  
ATOM   4697  CE1 TYR   284      74.177  60.653  63.128  1.00  0.00           C  
ATOM   4698  HE1 TYR   284      73.121  60.483  62.974  1.00  0.00           H  
ATOM   4699  CZ  TYR   284      74.600  61.809  63.884  1.00  0.00           C  
ATOM   4700  OH  TYR   284      73.742  62.782  64.277  1.00  0.00           O  
ATOM   4701  HH  TYR   284      72.802  62.602  64.206  1.00  0.00           H  
ATOM   4702  CE2 TYR   284      75.978  62.047  64.056  1.00  0.00           C  
ATOM   4703  HE2 TYR   284      76.351  62.923  64.565  1.00  0.00           H  
ATOM   4704  CD2 TYR   284      76.948  61.025  63.664  1.00  0.00           C  
ATOM   4705  HD2 TYR   284      77.983  60.989  63.971  1.00  0.00           H  
ATOM   4706  C   TYR   284      77.903  56.194  63.083  1.00  0.00           C  
ATOM   4707  O   TYR   284      78.007  55.977  61.877  1.00  0.00           O  
ATOM   4708  N   ASP   285      78.425  55.293  63.956  1.00  0.00           N  
ATOM   4709  H   ASP   285      78.402  55.575  64.925  1.00  0.00           H  
ATOM   4710  CA  ASP   285      78.958  53.976  63.698  1.00  0.00           C  
ATOM   4711  HA  ASP   285      79.728  53.991  62.926  1.00  0.00           H  
ATOM   4712  CB  ASP   285      79.616  53.529  65.057  1.00  0.00           C  
ATOM   4713  HB2 ASP   285      80.488  52.917  64.829  1.00  0.00           H  
ATOM   4714  HB3 ASP   285      80.006  54.418  65.553  1.00  0.00           H  
ATOM   4715  CG  ASP   285      78.655  52.766  65.939  1.00  0.00           C  
ATOM   4716  OD1 ASP   285      79.116  51.696  66.464  1.00  0.00           O  
ATOM   4717  OD2 ASP   285      77.537  53.167  66.215  1.00  0.00           O  
ATOM   4718  C   ASP   285      78.060  52.888  63.155  1.00  0.00           C  
ATOM   4719  O   ASP   285      78.483  51.697  63.159  1.00  0.00           O  
ATOM   4720  N   TYR   286      76.794  53.212  62.799  1.00  0.00           N  
ATOM   4721  H   TYR   286      76.605  54.190  62.631  1.00  0.00           H  
ATOM   4722  CA  TYR   286      75.777  52.342  62.413  1.00  0.00           C  
ATOM   4723  HA  TYR   286      74.890  52.966  62.303  1.00  0.00           H  
ATOM   4724  CB  TYR   286      75.913  51.922  60.936  1.00  0.00           C  
ATOM   4725  HB2 TYR   286      76.780  51.261  60.933  1.00  0.00           H  
ATOM   4726  HB3 TYR   286      75.093  51.293  60.592  1.00  0.00           H  
ATOM   4727  CG  TYR   286      75.987  53.113  59.948  1.00  0.00           C  
ATOM   4728  CD1 TYR   286      74.757  53.733  59.639  1.00  0.00           C  
ATOM   4729  HD1 TYR   286      73.803  53.471  60.073  1.00  0.00           H  
ATOM   4730  CE1 TYR   286      74.699  54.825  58.726  1.00  0.00           C  
ATOM   4731  HE1 TYR   286      73.766  55.323  58.503  1.00  0.00           H  
ATOM   4732  CZ  TYR   286      75.886  55.165  58.068  1.00  0.00           C  
ATOM   4733  OH  TYR   286      75.884  56.356  57.416  1.00  0.00           O  
ATOM   4734  HH  TYR   286      76.730  56.480  56.980  1.00  0.00           H  
ATOM   4735  CE2 TYR   286      77.141  54.594  58.415  1.00  0.00           C  
ATOM   4736  HE2 TYR   286      78.089  54.891  57.992  1.00  0.00           H  
ATOM   4737  CD2 TYR   286      77.158  53.600  59.378  1.00  0.00           C  
ATOM   4738  HD2 TYR   286      78.099  53.166  59.682  1.00  0.00           H  
ATOM   4739  C   TYR   286      75.323  51.132  63.262  1.00  0.00           C  
ATOM   4740  O   TYR   286      74.587  50.236  62.770  1.00  0.00           O  
ATOM   4741  N   THR   287      75.765  51.152  64.558  1.00  0.00           N  
ATOM   4742  H   THR   287      76.464  51.859  64.738  1.00  0.00           H  
ATOM   4743  CA  THR   287      75.424  50.090  65.578  1.00  0.00           C  
ATOM   4744  HA  THR   287      75.215  49.195  64.991  1.00  0.00           H  
ATOM   4745  CB  THR   287      76.549  49.718  66.573  1.00  0.00           C  
ATOM   4746  HB  THR   287      76.769  50.611  67.159  1.00  0.00           H  
ATOM   4747  CG2 THR   287      76.226  48.529  67.472  1.00  0.00           C  
ATOM   4748 HG21 THR   287      75.373  48.740  68.117  1.00  0.00           H  
ATOM   4749 HG22 THR   287      75.964  47.590  66.983  1.00  0.00           H  
ATOM   4750 HG23 THR   287      77.164  48.244  67.949  1.00  0.00           H  
ATOM   4751  OG1 THR   287      77.764  49.522  65.880  1.00  0.00           O  
ATOM   4752  HG1 THR   287      78.169  50.371  66.073  1.00  0.00           H  
ATOM   4753  C   THR   287      74.102  50.306  66.190  1.00  0.00           C  
ATOM   4754  O   THR   287      73.993  51.068  67.172  1.00  0.00           O  
ATOM   4755  N   PHE   288      73.035  49.912  65.548  1.00  0.00           N  
ATOM   4756  H   PHE   288      73.122  49.364  64.704  1.00  0.00           H  
ATOM   4757  CA  PHE   288      71.654  50.129  66.069  1.00  0.00           C  
ATOM   4758  HA  PHE   288      71.679  51.177  66.369  1.00  0.00           H  
ATOM   4759  CB  PHE   288      70.654  49.837  64.954  1.00  0.00           C  
ATOM   4760  HB2 PHE   288      70.656  48.752  64.842  1.00  0.00           H  
ATOM   4761  HB3 PHE   288      69.603  49.958  65.217  1.00  0.00           H  
ATOM   4762  CG  PHE   288      70.876  50.627  63.690  1.00  0.00           C  
ATOM   4763  CD1 PHE   288      70.401  51.908  63.484  1.00  0.00           C  
ATOM   4764  HD1 PHE   288      69.940  52.448  64.297  1.00  0.00           H  
ATOM   4765  CE1 PHE   288      70.629  52.585  62.305  1.00  0.00           C  
ATOM   4766  HE1 PHE   288      70.317  53.608  62.149  1.00  0.00           H  
ATOM   4767  CZ  PHE   288      71.225  51.914  61.203  1.00  0.00           C  
ATOM   4768  HZ  PHE   288      71.282  52.408  60.244  1.00  0.00           H  
ATOM   4769  CE2 PHE   288      71.584  50.571  61.309  1.00  0.00           C  
ATOM   4770  HE2 PHE   288      72.140  49.995  60.585  1.00  0.00           H  
ATOM   4771  CD2 PHE   288      71.500  50.004  62.559  1.00  0.00           C  
ATOM   4772  HD2 PHE   288      71.938  49.017  62.601  1.00  0.00           H  
ATOM   4773  C   PHE   288      71.338  49.328  67.373  1.00  0.00           C  
ATOM   4774  O   PHE   288      72.021  48.344  67.732  1.00  0.00           O  
ATOM   4775  N   ASP   289      70.157  49.456  67.999  1.00  0.00           N  
ATOM   4776  H   ASP   289      69.577  50.245  67.751  1.00  0.00           H  
ATOM   4777  CA  ASP   289      69.671  48.486  69.064  1.00  0.00           C  
ATOM   4778  HA  ASP   289      70.505  48.448  69.764  1.00  0.00           H  
ATOM   4779  CB  ASP   289      68.319  48.878  69.688  1.00  0.00           C  
ATOM   4780  HB2 ASP   289      67.621  49.051  68.868  1.00  0.00           H  
ATOM   4781  HB3 ASP   289      67.995  48.049  70.317  1.00  0.00           H  
ATOM   4782  CG  ASP   289      68.375  50.201  70.572  1.00  0.00           C  
ATOM   4783  OD1 ASP   289      69.338  50.999  70.442  1.00  0.00           O  
ATOM   4784  OD2 ASP   289      67.443  50.371  71.373  1.00  0.00           O  
ATOM   4785  C   ASP   289      69.539  47.038  68.570  1.00  0.00           C  
ATOM   4786  O   ASP   289      69.884  46.116  69.258  1.00  0.00           O  
ATOM   4787  N   TRP   290      69.136  46.832  67.290  1.00  0.00           N  
ATOM   4788  H   TRP   290      69.082  47.653  66.705  1.00  0.00           H  
ATOM   4789  CA  TRP   290      69.021  45.442  66.818  1.00  0.00           C  
ATOM   4790  HA  TRP   290      68.498  44.882  67.593  1.00  0.00           H  
ATOM   4791  CB  TRP   290      68.146  45.419  65.621  1.00  0.00           C  
ATOM   4792  HB2 TRP   290      68.034  44.379  65.314  1.00  0.00           H  
ATOM   4793  HB3 TRP   290      67.150  45.756  65.907  1.00  0.00           H  
ATOM   4794  CG  TRP   290      68.529  46.292  64.422  1.00  0.00           C  
ATOM   4795  CD1 TRP   290      69.455  46.064  63.437  1.00  0.00           C  
ATOM   4796  HD1 TRP   290      70.063  45.178  63.329  1.00  0.00           H  
ATOM   4797  NE1 TRP   290      69.437  47.084  62.515  1.00  0.00           N  
ATOM   4798  HE1 TRP   290      70.194  47.175  61.853  1.00  0.00           H  
ATOM   4799  CE2 TRP   290      68.526  48.075  62.811  1.00  0.00           C  
ATOM   4800  CZ2 TRP   290      68.192  49.342  62.292  1.00  0.00           C  
ATOM   4801  HZ2 TRP   290      68.734  49.604  61.396  1.00  0.00           H  
ATOM   4802  CH2 TRP   290      67.272  50.150  62.990  1.00  0.00           C  
ATOM   4803  HH2 TRP   290      67.006  51.138  62.644  1.00  0.00           H  
ATOM   4804  CZ3 TRP   290      66.694  49.690  64.207  1.00  0.00           C  
ATOM   4805  HZ3 TRP   290      66.025  50.226  64.863  1.00  0.00           H  
ATOM   4806  CE3 TRP   290      67.138  48.481  64.755  1.00  0.00           C  
ATOM   4807  HE3 TRP   290      66.700  48.202  65.702  1.00  0.00           H  
ATOM   4808  CD2 TRP   290      67.968  47.579  64.061  1.00  0.00           C  
ATOM   4809  C   TRP   290      70.389  44.848  66.454  1.00  0.00           C  
ATOM   4810  O   TRP   290      70.556  43.597  66.625  1.00  0.00           O  
ATOM   4811  N   THR   291      71.331  45.713  65.999  1.00  0.00           N  
ATOM   4812  H   THR   291      71.025  46.657  65.813  1.00  0.00           H  
ATOM   4813  CA  THR   291      72.798  45.358  65.853  1.00  0.00           C  
ATOM   4814  HA  THR   291      72.918  44.580  65.100  1.00  0.00           H  
ATOM   4815  CB  THR   291      73.594  46.591  65.430  1.00  0.00           C  
ATOM   4816  HB  THR   291      73.564  47.173  66.351  1.00  0.00           H  
ATOM   4817  CG2 THR   291      74.992  46.186  64.849  1.00  0.00           C  
ATOM   4818 HG21 THR   291      75.563  45.701  65.642  1.00  0.00           H  
ATOM   4819 HG22 THR   291      74.863  45.540  63.981  1.00  0.00           H  
ATOM   4820 HG23 THR   291      75.467  47.102  64.498  1.00  0.00           H  
ATOM   4821  OG1 THR   291      73.018  47.284  64.351  1.00  0.00           O  
ATOM   4822  HG1 THR   291      73.133  46.726  63.578  1.00  0.00           H  
ATOM   4823  C   THR   291      73.449  44.909  67.130  1.00  0.00           C  
ATOM   4824  O   THR   291      74.149  43.869  67.214  1.00  0.00           O  
ATOM   4825  N   MET   292      73.185  45.596  68.226  1.00  0.00           N  
ATOM   4826  H   MET   292      72.747  46.505  68.199  1.00  0.00           H  
ATOM   4827  CA  MET   292      73.384  44.964  69.569  1.00  0.00           C  
ATOM   4828  HA  MET   292      74.437  44.689  69.624  1.00  0.00           H  
ATOM   4829  CB  MET   292      73.007  45.997  70.731  1.00  0.00           C  
ATOM   4830  HB2 MET   292      71.976  46.313  70.569  1.00  0.00           H  
ATOM   4831  HB3 MET   292      72.923  45.436  71.662  1.00  0.00           H  
ATOM   4832  CG  MET   292      73.915  47.231  70.881  1.00  0.00           C  
ATOM   4833  HG2 MET   292      74.922  46.899  70.627  1.00  0.00           H  
ATOM   4834  HG3 MET   292      73.644  48.028  70.189  1.00  0.00           H  
ATOM   4835  SD  MET   292      73.846  47.774  72.588  1.00  0.00           S  
ATOM   4836  CE  MET   292      75.452  48.604  72.642  1.00  0.00           C  
ATOM   4837  HE1 MET   292      76.319  47.944  72.648  1.00  0.00           H  
ATOM   4838  HE2 MET   292      75.548  49.343  71.846  1.00  0.00           H  
ATOM   4839  HE3 MET   292      75.375  49.297  73.480  1.00  0.00           H  
ATOM   4840  C   MET   292      72.780  43.562  69.784  1.00  0.00           C  
ATOM   4841  O   MET   292      73.523  42.671  70.155  1.00  0.00           O  
ATOM   4842  N   LEU   293      71.461  43.390  69.617  1.00  0.00           N  
ATOM   4843  H   LEU   293      70.888  44.162  69.306  1.00  0.00           H  
ATOM   4844  CA  LEU   293      70.794  42.157  69.881  1.00  0.00           C  
ATOM   4845  HA  LEU   293      71.089  41.876  70.892  1.00  0.00           H  
ATOM   4846  CB  LEU   293      69.308  42.272  69.953  1.00  0.00           C  
ATOM   4847  HB2 LEU   293      69.037  42.592  68.947  1.00  0.00           H  
ATOM   4848  HB3 LEU   293      68.934  41.254  70.061  1.00  0.00           H  
ATOM   4849  CG  LEU   293      68.752  43.166  71.094  1.00  0.00           C  
ATOM   4850  HG  LEU   293      69.404  44.022  71.264  1.00  0.00           H  
ATOM   4851  CD1 LEU   293      67.420  43.805  70.807  1.00  0.00           C  
ATOM   4852 HD11 LEU   293      66.643  43.045  70.884  1.00  0.00           H  
ATOM   4853 HD12 LEU   293      67.339  44.587  71.561  1.00  0.00           H  
ATOM   4854 HD13 LEU   293      67.447  44.280  69.826  1.00  0.00           H  
ATOM   4855  CD2 LEU   293      68.672  42.400  72.499  1.00  0.00           C  
ATOM   4856 HD21 LEU   293      67.994  42.943  73.158  1.00  0.00           H  
ATOM   4857 HD22 LEU   293      68.368  41.353  72.480  1.00  0.00           H  
ATOM   4858 HD23 LEU   293      69.671  42.414  72.934  1.00  0.00           H  
ATOM   4859  C   LEU   293      71.249  40.989  69.056  1.00  0.00           C  
ATOM   4860  O   LEU   293      71.269  39.858  69.564  1.00  0.00           O  
ATOM   4861  N   LYS   294      71.547  41.182  67.770  1.00  0.00           N  
ATOM   4862  H   LYS   294      71.664  42.078  67.320  1.00  0.00           H  
ATOM   4863  CA  LYS   294      71.934  40.068  66.853  1.00  0.00           C  
ATOM   4864  HA  LYS   294      71.576  39.124  67.265  1.00  0.00           H  
ATOM   4865  CB  LYS   294      71.435  40.450  65.481  1.00  0.00           C  
ATOM   4866  HB2 LYS   294      70.433  40.882  65.493  1.00  0.00           H  
ATOM   4867  HB3 LYS   294      72.047  41.208  64.992  1.00  0.00           H  
ATOM   4868  CG  LYS   294      71.419  39.155  64.605  1.00  0.00           C  
ATOM   4869  HG2 LYS   294      71.025  39.468  63.638  1.00  0.00           H  
ATOM   4870  HG3 LYS   294      72.334  38.608  64.381  1.00  0.00           H  
ATOM   4871  CD  LYS   294      70.410  38.107  65.060  1.00  0.00           C  
ATOM   4872  HD2 LYS   294      70.750  37.576  65.950  1.00  0.00           H  
ATOM   4873  HD3 LYS   294      69.504  38.635  65.355  1.00  0.00           H  
ATOM   4874  CE  LYS   294      69.934  37.224  63.945  1.00  0.00           C  
ATOM   4875  HE2 LYS   294      70.819  36.931  63.381  1.00  0.00           H  
ATOM   4876  HE3 LYS   294      69.593  36.260  64.324  1.00  0.00           H  
ATOM   4877  NZ  LYS   294      68.935  37.758  63.062  1.00  0.00           N  
ATOM   4878  HZ1 LYS   294      69.164  38.657  62.665  1.00  0.00           H  
ATOM   4879  HZ2 LYS   294      68.845  37.250  62.193  1.00  0.00           H  
ATOM   4880  HZ3 LYS   294      68.015  37.818  63.476  1.00  0.00           H  
ATOM   4881  C   LYS   294      73.411  39.818  66.727  1.00  0.00           C  
ATOM   4882  O   LYS   294      73.928  38.701  66.614  1.00  0.00           O  
ATOM   4883  N   GLN   295      74.140  40.925  66.646  1.00  0.00           N  
ATOM   4884  H   GLN   295      73.635  41.717  67.016  1.00  0.00           H  
ATOM   4885  CA  GLN   295      75.619  41.059  66.454  1.00  0.00           C  
ATOM   4886  HA  GLN   295      76.001  40.039  66.506  1.00  0.00           H  
ATOM   4887  CB  GLN   295      75.818  41.489  65.005  1.00  0.00           C  
ATOM   4888  HB2 GLN   295      75.182  42.352  64.811  1.00  0.00           H  
ATOM   4889  HB3 GLN   295      76.842  41.815  64.822  1.00  0.00           H  
ATOM   4890  CG  GLN   295      75.582  40.373  63.941  1.00  0.00           C  
ATOM   4891  HG2 GLN   295      76.425  40.367  63.251  1.00  0.00           H  
ATOM   4892  HG3 GLN   295      75.373  39.386  64.352  1.00  0.00           H  
ATOM   4893  CD  GLN   295      74.409  40.707  62.973  1.00  0.00           C  
ATOM   4894  OE1 GLN   295      74.058  41.810  62.711  1.00  0.00           O  
ATOM   4895  NE2 GLN   295      73.750  39.628  62.439  1.00  0.00           N  
ATOM   4896 HE21 GLN   295      72.972  39.833  61.828  1.00  0.00           H  
ATOM   4897 HE22 GLN   295      74.044  38.702  62.713  1.00  0.00           H  
ATOM   4898  C   GLN   295      76.474  41.884  67.478  1.00  0.00           C  
ATOM   4899  O   GLN   295      77.287  42.763  67.126  1.00  0.00           O  
ATOM   4900  N   NME   296      76.072  41.821  68.766  1.00  0.00           N  
ATOM   4901  H   NME   296      75.344  41.137  68.911  1.00  0.00           H  
ATOM   4902  CH3 NME   296      76.802  42.511  69.821  1.00  0.00           C  
ATOM   4903 HH31 NME   296      77.174  43.504  69.570  1.00  0.00           H  
ATOM   4904 HH32 NME   296      76.196  42.688  70.709  1.00  0.00           H  
ATOM   4905 HH33 NME   296      77.687  41.968  70.151  1.00  0.00           H  
TER    4906      NME   296 
ATOM   4906  H1  ACE   297      92.717  16.814  28.683  1.00  0.00           H  
ATOM   4907  CH3 ACE   297      93.151  16.643  29.668  1.00  0.00           C  
ATOM   4908  H2  ACE   297      92.691  17.313  30.395  1.00  0.00           H  
ATOM   4909  H3  ACE   297      94.187  16.975  29.595  1.00  0.00           H  
ATOM   4910  C   ACE   297      93.034  15.184  30.047  1.00  0.00           C  
ATOM   4911  O   ACE   297      92.191  14.471  29.555  1.00  0.00           O  
ATOM   4912  N   ILE   298      93.940  14.849  30.940  1.00  0.00           N  
ATOM   4913  H   ILE   298      94.718  15.465  31.126  1.00  0.00           H  
ATOM   4914  CA  ILE   298      93.755  13.669  31.788  1.00  0.00           C  
ATOM   4915  HA  ILE   298      93.535  12.772  31.211  1.00  0.00           H  
ATOM   4916  CB  ILE   298      95.070  13.296  32.477  1.00  0.00           C  
ATOM   4917  HB  ILE   298      95.438  14.214  32.935  1.00  0.00           H  
ATOM   4918  CG2 ILE   298      94.968  12.249  33.593  1.00  0.00           C  
ATOM   4919 HG21 ILE   298      94.250  12.543  34.359  1.00  0.00           H  
ATOM   4920 HG22 ILE   298      94.770  11.243  33.223  1.00  0.00           H  
ATOM   4921 HG23 ILE   298      95.930  12.210  34.103  1.00  0.00           H  
ATOM   4922  CG1 ILE   298      96.136  12.856  31.484  1.00  0.00           C  
ATOM   4923 HG12 ILE   298      96.366  13.723  30.865  1.00  0.00           H  
ATOM   4924 HG13 ILE   298      97.024  12.610  32.066  1.00  0.00           H  
ATOM   4925  CD1 ILE   298      95.907  11.578  30.641  1.00  0.00           C  
ATOM   4926 HD11 ILE   298      96.735  11.382  29.960  1.00  0.00           H  
ATOM   4927 HD12 ILE   298      95.820  10.653  31.212  1.00  0.00           H  
ATOM   4928 HD13 ILE   298      94.972  11.585  30.081  1.00  0.00           H  
ATOM   4929  C   ILE   298      92.608  13.995  32.859  1.00  0.00           C  
ATOM   4930  O   ILE   298      91.783  13.076  33.126  1.00  0.00           O  
ATOM   4931  N   ASN   299      92.601  15.208  33.438  1.00  0.00           N  
ATOM   4932  H   ASN   299      93.256  15.895  33.095  1.00  0.00           H  
ATOM   4933  CA  ASN   299      91.793  15.617  34.584  1.00  0.00           C  
ATOM   4934  HA  ASN   299      92.283  15.037  35.365  1.00  0.00           H  
ATOM   4935  CB  ASN   299      92.068  17.145  34.851  1.00  0.00           C  
ATOM   4936  HB2 ASN   299      93.143  17.268  34.977  1.00  0.00           H  
ATOM   4937  HB3 ASN   299      91.655  17.736  34.034  1.00  0.00           H
[truncated: 423,236 more chars]
