# Supplementary material for: Lenalidomide Stabilizes Protein–Protein Complexes by Turning Labile Intermolecular H-Bonds into Robust Interactions
Source: J Med Chem. 2023 Apr 21;66(9):6037–46. doi: 10.1021/acs.jmedchem.2c01692 (PMC10184122; doi:10.1021/acs.jmedchem.2c01692)
Supplement: Supplementary file 2 — jm2c01692_si_002.zip [file jm2c01692_si_002.zip › ck1_lastpdbs/ck1-I37E/r1/ck1-I37E.lastpdb.pdb]

CRYST1   79.842   79.842   79.842 109.47 109.47 109.47               1
ATOM      1  H1  ACE     1      58.949  56.246  21.451  1.00  0.00           H  
ATOM      2  CH3 ACE     1      58.340  56.180  22.353  1.00  0.00           C  
ATOM      3  H2  ACE     1      58.547  56.923  23.122  1.00  0.00           H  
ATOM      4  H3  ACE     1      58.618  55.150  22.579  1.00  0.00           H  
ATOM      5  C   ACE     1      56.892  56.054  22.012  1.00  0.00           C  
ATOM      6  O   ACE     1      56.514  56.243  20.857  1.00  0.00           O  
ATOM      7  N   GLU     2      56.064  55.924  23.020  1.00  0.00           N  
ATOM      8  H   GLU     2      56.396  55.847  23.971  1.00  0.00           H  
ATOM      9  CA  GLU     2      54.585  56.076  22.916  1.00  0.00           C  
ATOM     10  HA  GLU     2      54.259  55.716  21.940  1.00  0.00           H  
ATOM     11  CB  GLU     2      53.872  55.273  24.012  1.00  0.00           C  
ATOM     12  HB2 GLU     2      54.318  55.615  24.946  1.00  0.00           H  
ATOM     13  HB3 GLU     2      52.790  55.376  23.932  1.00  0.00           H  
ATOM     14  CG  GLU     2      54.147  53.738  24.021  1.00  0.00           C  
ATOM     15  HG2 GLU     2      55.196  53.480  23.873  1.00  0.00           H  
ATOM     16  HG3 GLU     2      53.937  53.252  24.974  1.00  0.00           H  
ATOM     17  CD  GLU     2      53.296  53.078  22.958  1.00  0.00           C  
ATOM     18  OE1 GLU     2      52.695  51.962  23.214  1.00  0.00           O  
ATOM     19  OE2 GLU     2      53.272  53.556  21.762  1.00  0.00           O  
ATOM     20  C   GLU     2      54.179  57.518  23.132  1.00  0.00           C  
ATOM     21  O   GLU     2      54.895  58.318  23.658  1.00  0.00           O  
ATOM     22  N   PHE     3      53.021  57.858  22.567  1.00  0.00           N  
ATOM     23  H   PHE     3      52.485  57.131  22.115  1.00  0.00           H  
ATOM     24  CA  PHE     3      52.473  59.224  22.409  1.00  0.00           C  
ATOM     25  HA  PHE     3      53.117  59.923  21.876  1.00  0.00           H  
ATOM     26  CB  PHE     3      51.140  59.229  21.543  1.00  0.00           C  
ATOM     27  HB2 PHE     3      50.907  60.245  21.223  1.00  0.00           H  
ATOM     28  HB3 PHE     3      51.498  58.801  20.607  1.00  0.00           H  
ATOM     29  CG  PHE     3      49.905  58.432  21.949  1.00  0.00           C  
ATOM     30  CD1 PHE     3      48.745  58.792  21.246  1.00  0.00           C  
ATOM     31  HD1 PHE     3      48.773  59.481  20.415  1.00  0.00           H  
ATOM     32  CE1 PHE     3      47.521  58.009  21.449  1.00  0.00           C  
ATOM     33  HE1 PHE     3      46.693  58.289  20.814  1.00  0.00           H  
ATOM     34  CZ  PHE     3      47.481  57.022  22.462  1.00  0.00           C  
ATOM     35  HZ  PHE     3      46.588  56.421  22.556  1.00  0.00           H  
ATOM     36  CE2 PHE     3      48.684  56.686  23.142  1.00  0.00           C  
ATOM     37  HE2 PHE     3      48.750  55.852  23.825  1.00  0.00           H  
ATOM     38  CD2 PHE     3      49.859  57.364  22.862  1.00  0.00           C  
ATOM     39  HD2 PHE     3      50.711  57.061  23.452  1.00  0.00           H  
ATOM     40  C   PHE     3      52.237  59.976  23.796  1.00  0.00           C  
ATOM     41  O   PHE     3      51.896  59.281  24.779  1.00  0.00           O  
ATOM     42  N   ILE     4      52.105  61.255  23.816  1.00  0.00           N  
ATOM     43  H   ILE     4      52.216  61.724  22.928  1.00  0.00           H  
ATOM     44  CA  ILE     4      51.333  61.852  24.941  1.00  0.00           C  
ATOM     45  HA  ILE     4      51.689  61.438  25.884  1.00  0.00           H  
ATOM     46  CB  ILE     4      51.626  63.413  24.996  1.00  0.00           C  
ATOM     47  HB  ILE     4      51.372  63.884  24.046  1.00  0.00           H  
ATOM     48  CG2 ILE     4      50.855  64.078  26.136  1.00  0.00           C  
ATOM     49 HG21 ILE     4      50.981  63.489  27.044  1.00  0.00           H  
ATOM     50 HG22 ILE     4      51.210  65.088  26.342  1.00  0.00           H  
ATOM     51 HG23 ILE     4      49.791  64.074  25.898  1.00  0.00           H  
ATOM     52  CG1 ILE     4      53.155  63.579  25.232  1.00  0.00           C  
ATOM     53 HG12 ILE     4      53.391  63.715  26.287  1.00  0.00           H  
ATOM     54 HG13 ILE     4      53.635  62.680  24.846  1.00  0.00           H  
ATOM     55  CD1 ILE     4      53.799  64.688  24.420  1.00  0.00           C  
ATOM     56 HD11 ILE     4      54.779  64.893  24.852  1.00  0.00           H  
ATOM     57 HD12 ILE     4      53.693  64.410  23.372  1.00  0.00           H  
ATOM     58 HD13 ILE     4      53.100  65.518  24.525  1.00  0.00           H  
ATOM     59  C   ILE     4      49.822  61.588  24.666  1.00  0.00           C  
ATOM     60  O   ILE     4      49.381  61.693  23.549  1.00  0.00           O  
ATOM     61  N   VAL     5      49.081  61.314  25.725  1.00  0.00           N  
ATOM     62  H   VAL     5      49.581  60.939  26.518  1.00  0.00           H  
ATOM     63  CA  VAL     5      47.603  61.157  25.802  1.00  0.00           C  
ATOM     64  HA  VAL     5      47.105  61.266  24.839  1.00  0.00           H  
ATOM     65  CB  VAL     5      47.228  59.783  26.351  1.00  0.00           C  
ATOM     66  HB  VAL     5      46.147  59.642  26.355  1.00  0.00           H  
ATOM     67  CG1 VAL     5      47.695  58.712  25.398  1.00  0.00           C  
ATOM     68 HG11 VAL     5      47.239  57.749  25.629  1.00  0.00           H  
ATOM     69 HG12 VAL     5      47.379  59.040  24.408  1.00  0.00           H  
ATOM     70 HG13 VAL     5      48.776  58.572  25.395  1.00  0.00           H  
ATOM     71  CG2 VAL     5      47.798  59.552  27.727  1.00  0.00           C  
ATOM     72 HG21 VAL     5      48.882  59.503  27.626  1.00  0.00           H  
ATOM     73 HG22 VAL     5      47.505  60.421  28.317  1.00  0.00           H  
ATOM     74 HG23 VAL     5      47.458  58.610  28.158  1.00  0.00           H  
ATOM     75  C   VAL     5      46.977  62.342  26.636  1.00  0.00           C  
ATOM     76  O   VAL     5      47.502  62.694  27.675  1.00  0.00           O  
ATOM     77  N   GLY     6      45.866  62.901  26.187  1.00  0.00           N  
ATOM     78  H   GLY     6      45.453  62.567  25.328  1.00  0.00           H  
ATOM     79  CA  GLY     6      45.198  64.023  26.830  1.00  0.00           C  
ATOM     80  HA2 GLY     6      44.203  64.088  26.390  1.00  0.00           H  
ATOM     81  HA3 GLY     6      45.090  63.729  27.874  1.00  0.00           H  
ATOM     82  C   GLY     6      45.875  65.383  26.744  1.00  0.00           C  
ATOM     83  O   GLY     6      45.307  66.373  27.199  1.00  0.00           O  
ATOM     84  N   GLY     7      47.071  65.523  26.162  1.00  0.00           N  
ATOM     85  H   GLY     7      47.391  64.783  25.554  1.00  0.00           H  
ATOM     86  CA  GLY     7      47.872  66.717  26.255  1.00  0.00           C  
ATOM     87  HA2 GLY     7      48.705  66.663  25.554  1.00  0.00           H  
ATOM     88  HA3 GLY     7      47.312  67.633  26.067  1.00  0.00           H  
ATOM     89  C   GLY     7      48.694  66.820  27.557  1.00  0.00           C  
ATOM     90  O   GLY     7      48.871  67.948  27.978  1.00  0.00           O  
ATOM     91  N   LYS     8      49.059  65.681  28.190  1.00  0.00           N  
ATOM     92  H   LYS     8      48.740  64.798  27.820  1.00  0.00           H  
ATOM     93  CA  LYS     8      49.719  65.686  29.482  1.00  0.00           C  
ATOM     94  HA  LYS     8      50.330  66.578  29.623  1.00  0.00           H  
ATOM     95  CB  LYS     8      48.658  65.694  30.569  1.00  0.00           C  
ATOM     96  HB2 LYS     8      48.096  66.611  30.393  1.00  0.00           H  
ATOM     97  HB3 LYS     8      47.996  64.828  30.584  1.00  0.00           H  
ATOM     98  CG  LYS     8      49.156  65.925  32.015  1.00  0.00           C  
ATOM     99  HG2 LYS     8      49.475  64.981  32.457  1.00  0.00           H  
ATOM    100  HG3 LYS     8      49.931  66.688  31.938  1.00  0.00           H  
ATOM    101  CD  LYS     8      48.029  66.528  32.888  1.00  0.00           C  
ATOM    102  HD2 LYS     8      47.709  67.456  32.413  1.00  0.00           H  
ATOM    103  HD3 LYS     8      47.221  65.800  32.952  1.00  0.00           H  
ATOM    104  CE  LYS     8      48.594  66.627  34.319  1.00  0.00           C  
ATOM    105  HE2 LYS     8      47.668  66.431  34.860  1.00  0.00           H  
ATOM    106  HE3 LYS     8      49.298  65.834  34.572  1.00  0.00           H  
ATOM    107  NZ  LYS     8      49.123  67.915  34.657  1.00  0.00           N  
ATOM    108  HZ1 LYS     8      48.537  68.727  34.523  1.00  0.00           H  
ATOM    109  HZ2 LYS     8      49.290  67.930  35.653  1.00  0.00           H  
ATOM    110  HZ3 LYS     8      50.035  68.053  34.246  1.00  0.00           H  
ATOM    111  C   LYS     8      50.513  64.516  29.817  1.00  0.00           C  
ATOM    112  O   LYS     8      51.714  64.718  30.170  1.00  0.00           O  
ATOM    113  N   TYR     9      49.981  63.304  30.042  1.00  0.00           N  
ATOM    114  H   TYR     9      49.022  63.113  29.792  1.00  0.00           H  
ATOM    115  CA  TYR     9      50.752  62.103  30.390  1.00  0.00           C  
ATOM    116  HA  TYR     9      51.527  62.340  31.120  1.00  0.00           H  
ATOM    117  CB  TYR     9      49.915  61.079  31.133  1.00  0.00           C  
ATOM    118  HB2 TYR     9      49.337  60.501  30.412  1.00  0.00           H  
ATOM    119  HB3 TYR     9      50.626  60.451  31.670  1.00  0.00           H  
ATOM    120  CG  TYR     9      48.924  61.691  32.045  1.00  0.00           C  
ATOM    121  CD1 TYR     9      49.308  61.931  33.312  1.00  0.00           C  
ATOM    122  HD1 TYR     9      50.318  61.763  33.654  1.00  0.00           H  
ATOM    123  CE1 TYR     9      48.417  62.488  34.256  1.00  0.00           C  
ATOM    124  HE1 TYR     9      48.544  62.499  35.328  1.00  0.00           H  
ATOM    125  CZ  TYR     9      47.167  62.985  33.740  1.00  0.00           C  
ATOM    126  OH  TYR     9      46.230  63.579  34.560  1.00  0.00           O  
ATOM    127  HH  TYR     9      46.583  64.046  35.321  1.00  0.00           H  
ATOM    128  CE2 TYR     9      46.857  62.943  32.399  1.00  0.00           C  
ATOM    129  HE2 TYR     9      45.983  63.475  32.053  1.00  0.00           H  
ATOM    130  CD2 TYR     9      47.677  62.161  31.519  1.00  0.00           C  
ATOM    131  HD2 TYR     9      47.356  62.025  30.497  1.00  0.00           H  
ATOM    132  C   TYR     9      51.579  61.507  29.242  1.00  0.00           C  
ATOM    133  O   TYR     9      51.021  61.067  28.223  1.00  0.00           O  
ATOM    134  N   LYS    10      52.912  61.323  29.471  1.00  0.00           N  
ATOM    135  H   LYS    10      53.355  61.760  30.267  1.00  0.00           H  
ATOM    136  CA  LYS    10      53.739  60.582  28.525  1.00  0.00           C  
ATOM    137  HA  LYS    10      53.368  60.622  27.501  1.00  0.00           H  
ATOM    138  CB  LYS    10      55.225  61.080  28.524  1.00  0.00           C  
ATOM    139  HB2 LYS    10      55.272  62.114  28.182  1.00  0.00           H  
ATOM    140  HB3 LYS    10      55.478  60.982  29.580  1.00  0.00           H  
ATOM    141  CG  LYS    10      56.238  60.240  27.701  1.00  0.00           C  
ATOM    142  HG2 LYS    10      57.166  60.736  27.986  1.00  0.00           H  
ATOM    143  HG3 LYS    10      56.193  59.226  28.098  1.00  0.00           H  
ATOM    144  CD  LYS    10      56.157  60.235  26.192  1.00  0.00           C  
ATOM    145  HD2 LYS    10      55.185  59.897  25.831  1.00  0.00           H  
ATOM    146  HD3 LYS    10      56.594  61.132  25.753  1.00  0.00           H  
ATOM    147  CE  LYS    10      57.179  59.195  25.726  1.00  0.00           C  
ATOM    148  HE2 LYS    10      56.880  58.184  26.002  1.00  0.00           H  
ATOM    149  HE3 LYS    10      57.151  59.198  24.636  1.00  0.00           H  
ATOM    150  NZ  LYS    10      58.601  59.416  26.033  1.00  0.00           N  
ATOM    151  HZ1 LYS    10      59.110  58.627  25.660  1.00  0.00           H  
ATOM    152  HZ2 LYS    10      58.829  60.327  25.660  1.00  0.00           H  
ATOM    153  HZ3 LYS    10      58.844  59.474  27.011  1.00  0.00           H  
ATOM    154  C   LYS    10      53.812  59.123  28.855  1.00  0.00           C  
ATOM    155  O   LYS    10      54.055  58.789  30.013  1.00  0.00           O  
ATOM    156  N   LEU    11      53.560  58.255  27.898  1.00  0.00           N  
ATOM    157  H   LEU    11      53.457  58.584  26.949  1.00  0.00           H  
ATOM    158  CA  LEU    11      53.520  56.792  28.130  1.00  0.00           C  
ATOM    159  HA  LEU    11      53.055  56.628  29.102  1.00  0.00           H  
ATOM    160  CB  LEU    11      52.646  56.116  27.063  1.00  0.00           C  
ATOM    161  HB2 LEU    11      52.722  56.858  26.268  1.00  0.00           H  
ATOM    162  HB3 LEU    11      52.948  55.131  26.710  1.00  0.00           H  
ATOM    163  CG  LEU    11      51.131  56.080  27.397  1.00  0.00           C  
ATOM    164  HG  LEU    11      51.232  55.374  28.222  1.00  0.00           H  
ATOM    165  CD1 LEU    11      50.384  57.424  27.813  1.00  0.00           C  
ATOM    166 HD11 LEU    11      50.577  58.264  27.144  1.00  0.00           H  
ATOM    167 HD12 LEU    11      49.312  57.296  27.965  1.00  0.00           H  
ATOM    168 HD13 LEU    11      50.847  57.612  28.782  1.00  0.00           H  
ATOM    169  CD2 LEU    11      50.397  55.443  26.217  1.00  0.00           C  
ATOM    170 HD21 LEU    11      50.870  54.529  25.859  1.00  0.00           H  
ATOM    171 HD22 LEU    11      49.420  55.144  26.597  1.00  0.00           H  
ATOM    172 HD23 LEU    11      50.345  56.217  25.450  1.00  0.00           H  
ATOM    173  C   LEU    11      54.962  56.157  28.202  1.00  0.00           C  
ATOM    174  O   LEU    11      55.928  56.747  27.727  1.00  0.00           O  
ATOM    175  N   VAL    12      55.067  54.956  28.757  1.00  0.00           N  
ATOM    176  H   VAL    12      54.173  54.642  29.105  1.00  0.00           H  
ATOM    177  CA  VAL    12      56.263  54.171  29.086  1.00  0.00           C  
ATOM    178  HA  VAL    12      57.121  54.562  28.539  1.00  0.00           H  
ATOM    179  CB  VAL    12      56.675  54.267  30.592  1.00  0.00           C  
ATOM    180  HB  VAL    12      55.797  53.969  31.165  1.00  0.00           H  
ATOM    181  CG1 VAL    12      57.872  53.329  30.966  1.00  0.00           C  
ATOM    182 HG11 VAL    12      58.712  53.348  30.271  1.00  0.00           H  
ATOM    183 HG12 VAL    12      58.232  53.643  31.945  1.00  0.00           H  
ATOM    184 HG13 VAL    12      57.524  52.298  31.012  1.00  0.00           H  
ATOM    185  CG2 VAL    12      56.846  55.755  30.936  1.00  0.00           C  
ATOM    186 HG21 VAL    12      57.546  56.206  30.233  1.00  0.00           H  
ATOM    187 HG22 VAL    12      55.837  56.141  30.787  1.00  0.00           H  
ATOM    188 HG23 VAL    12      57.091  55.937  31.983  1.00  0.00           H  
ATOM    189  C   VAL    12      56.202  52.687  28.541  1.00  0.00           C  
ATOM    190  O   VAL    12      56.985  52.411  27.624  1.00  0.00           O  
ATOM    191  N   ARG    13      55.210  51.845  28.759  1.00  0.00           N  
ATOM    192  H   ARG    13      54.614  52.099  29.534  1.00  0.00           H  
ATOM    193  CA  ARG    13      54.998  50.437  28.243  1.00  0.00           C  
ATOM    194  HA  ARG    13      55.037  50.488  27.155  1.00  0.00           H  
ATOM    195  CB  ARG    13      55.977  49.444  28.778  1.00  0.00           C  
ATOM    196  HB2 ARG    13      55.786  48.470  28.328  1.00  0.00           H  
ATOM    197  HB3 ARG    13      56.983  49.741  28.484  1.00  0.00           H  
ATOM    198  CG  ARG    13      55.957  49.295  30.332  1.00  0.00           C  
ATOM    199  HG2 ARG    13      55.775  50.320  30.653  1.00  0.00           H  
ATOM    200  HG3 ARG    13      55.108  48.673  30.616  1.00  0.00           H  
ATOM    201  CD  ARG    13      57.264  48.748  31.035  1.00  0.00           C  
ATOM    202  HD2 ARG    13      57.223  47.688  30.783  1.00  0.00           H  
ATOM    203  HD3 ARG    13      58.195  49.120  30.607  1.00  0.00           H  
ATOM    204  NE  ARG    13      57.191  48.862  32.493  1.00  0.00           N  
ATOM    205  HE  ARG    13      56.508  48.207  32.847  1.00  0.00           H  
ATOM    206  CZ  ARG    13      57.937  49.530  33.296  1.00  0.00           C  
ATOM    207  NH1 ARG    13      58.981  50.205  32.992  1.00  0.00           N  
ATOM    208 HH11 ARG    13      59.156  50.304  32.002  1.00  0.00           H  
ATOM    209 HH12 ARG    13      59.567  50.676  33.666  1.00  0.00           H  
ATOM    210  NH2 ARG    13      57.624  49.517  34.603  1.00  0.00           N  
ATOM    211 HH21 ARG    13      56.958  48.818  34.899  1.00  0.00           H  
ATOM    212 HH22 ARG    13      58.272  50.020  35.192  1.00  0.00           H  
ATOM    213  C   ARG    13      53.567  49.965  28.635  1.00  0.00           C  
ATOM    214  O   ARG    13      52.917  50.589  29.457  1.00  0.00           O  
ATOM    215  N   LYS    14      53.089  49.008  27.898  1.00  0.00           N  
ATOM    216  H   LYS    14      53.825  48.681  27.288  1.00  0.00           H  
ATOM    217  CA  LYS    14      51.783  48.379  28.042  1.00  0.00           C  
ATOM    218  HA  LYS    14      51.055  49.178  28.188  1.00  0.00           H  
ATOM    219  CB  LYS    14      51.487  47.499  26.857  1.00  0.00           C  
ATOM    220  HB2 LYS    14      51.824  48.089  26.005  1.00  0.00           H  
ATOM    221  HB3 LYS    14      52.117  46.614  26.771  1.00  0.00           H  
ATOM    222  CG  LYS    14      50.034  47.163  26.716  1.00  0.00           C  
ATOM    223  HG2 LYS    14      49.685  46.461  27.474  1.00  0.00           H  
ATOM    224  HG3 LYS    14      49.447  48.076  26.819  1.00  0.00           H  
ATOM    225  CD  LYS    14      49.659  46.583  25.362  1.00  0.00           C  
ATOM    226  HD2 LYS    14      50.278  45.704  25.185  1.00  0.00           H  
ATOM    227  HD3 LYS    14      48.598  46.335  25.404  1.00  0.00           H  
ATOM    228  CE  LYS    14      49.819  47.548  24.210  1.00  0.00           C  
ATOM    229  HE2 LYS    14      49.038  48.308  24.211  1.00  0.00           H  
ATOM    230  HE3 LYS    14      50.819  47.959  24.348  1.00  0.00           H  
ATOM    231  NZ  LYS    14      49.859  46.842  22.881  1.00  0.00           N  
ATOM    232  HZ1 LYS    14      49.778  47.498  22.117  1.00  0.00           H  
ATOM    233  HZ2 LYS    14      50.743  46.389  22.696  1.00  0.00           H  
ATOM    234  HZ3 LYS    14      49.223  46.061  22.800  1.00  0.00           H  
ATOM    235  C   LYS    14      51.824  47.514  29.349  1.00  0.00           C  
ATOM    236  O   LYS    14      52.887  46.920  29.659  1.00  0.00           O  
ATOM    237  N   ILE    15      50.716  47.412  30.066  1.00  0.00           N  
ATOM    238  H   ILE    15      50.003  48.077  29.803  1.00  0.00           H  
ATOM    239  CA  ILE    15      50.496  46.550  31.241  1.00  0.00           C  
ATOM    240  HA  ILE    15      51.403  46.051  31.584  1.00  0.00           H  
ATOM    241  CB  ILE    15      50.109  47.533  32.391  1.00  0.00           C  
ATOM    242  HB  ILE    15      49.276  48.153  32.060  1.00  0.00           H  
ATOM    243  CG2 ILE    15      49.581  46.877  33.604  1.00  0.00           C  
ATOM    244 HG21 ILE    15      50.437  46.354  34.031  1.00  0.00           H  
ATOM    245 HG22 ILE    15      48.986  47.533  34.239  1.00  0.00           H  
ATOM    246 HG23 ILE    15      48.840  46.153  33.265  1.00  0.00           H  
ATOM    247  CG1 ILE    15      51.236  48.556  32.736  1.00  0.00           C  
ATOM    248 HG12 ILE    15      52.164  48.013  32.553  1.00  0.00           H  
ATOM    249 HG13 ILE    15      51.241  49.459  32.127  1.00  0.00           H  
ATOM    250  CD1 ILE    15      51.284  49.112  34.212  1.00  0.00           C  
ATOM    251 HD11 ILE    15      50.391  49.686  34.458  1.00  0.00           H  
ATOM    252 HD12 ILE    15      51.308  48.304  34.943  1.00  0.00           H  
ATOM    253 HD13 ILE    15      52.121  49.803  34.312  1.00  0.00           H  
ATOM    254  C   ILE    15      49.554  45.397  30.965  1.00  0.00           C  
ATOM    255  O   ILE    15      49.690  44.236  31.469  1.00  0.00           O  
ATOM    256  N   GLY    16      48.724  45.527  29.851  1.00  0.00           N  
ATOM    257  H   GLY    16      48.734  46.404  29.350  1.00  0.00           H  
ATOM    258  CA  GLY    16      47.847  44.440  29.274  1.00  0.00           C  
ATOM    259  HA2 GLY    16      48.393  43.881  28.514  1.00  0.00           H  
ATOM    260  HA3 GLY    16      47.638  43.648  29.993  1.00  0.00           H  
ATOM    261  C   GLY    16      46.553  44.890  28.610  1.00  0.00           C  
ATOM    262  O   GLY    16      46.315  46.086  28.495  1.00  0.00           O  
ATOM    263  N   SER    17      45.854  43.955  27.910  1.00  0.00           N  
ATOM    264  H   SER    17      46.223  43.015  27.929  1.00  0.00           H  
ATOM    265  CA  SER    17      44.795  44.333  26.924  1.00  0.00           C  
ATOM    266  HA  SER    17      44.636  45.409  26.846  1.00  0.00           H  
ATOM    267  CB  SER    17      45.244  43.874  25.557  1.00  0.00           C  
ATOM    268  HB2 SER    17      45.310  42.786  25.547  1.00  0.00           H  
ATOM    269  HB3 SER    17      44.423  44.111  24.881  1.00  0.00           H  
ATOM    270  OG  SER    17      46.407  44.493  25.107  1.00  0.00           O  
ATOM    271  HG  SER    17      46.186  45.347  24.728  1.00  0.00           H  
ATOM    272  C   SER    17      43.420  43.722  27.253  1.00  0.00           C  
ATOM    273  O   SER    17      43.417  42.528  27.541  1.00  0.00           O  
ATOM    274  N   GLY    18      42.297  44.439  27.254  1.00  0.00           N  
ATOM    275  H   GLY    18      42.395  45.365  26.861  1.00  0.00           H  
ATOM    276  CA  GLY    18      40.969  43.842  27.391  1.00  0.00           C  
ATOM    277  HA2 GLY    18      40.878  42.885  27.905  1.00  0.00           H  
ATOM    278  HA3 GLY    18      40.333  44.516  27.965  1.00  0.00           H  
ATOM    279  C   GLY    18      40.292  43.635  26.077  1.00  0.00           C  
ATOM    280  O   GLY    18      40.906  43.825  24.986  1.00  0.00           O  
ATOM    281  N   SER    19      39.022  43.297  26.104  1.00  0.00           N  
ATOM    282  H   SER    19      38.565  43.451  26.992  1.00  0.00           H  
ATOM    283  CA  SER    19      38.205  43.075  24.891  1.00  0.00           C  
ATOM    284  HA  SER    19      38.703  42.248  24.386  1.00  0.00           H  
ATOM    285  CB  SER    19      36.743  42.773  25.263  1.00  0.00           C  
ATOM    286  HB2 SER    19      36.238  43.658  25.649  1.00  0.00           H  
ATOM    287  HB3 SER    19      36.161  42.499  24.382  1.00  0.00           H  
ATOM    288  OG  SER    19      36.724  41.793  26.234  1.00  0.00           O  
ATOM    289  HG  SER    19      37.280  42.115  26.948  1.00  0.00           H  
ATOM    290  C   SER    19      38.216  44.243  23.871  1.00  0.00           C  
ATOM    291  O   SER    19      38.138  43.920  22.716  1.00  0.00           O  
ATOM    292  N   PHE    20      38.429  45.533  24.306  1.00  0.00           N  
ATOM    293  H   PHE    20      38.689  45.663  25.273  1.00  0.00           H  
ATOM    294  CA  PHE    20      38.464  46.719  23.403  1.00  0.00           C  
ATOM    295  HA  PHE    20      38.791  46.442  22.401  1.00  0.00           H  
ATOM    296  CB  PHE    20      37.052  47.334  23.138  1.00  0.00           C  
ATOM    297  HB2 PHE    20      36.533  47.665  24.037  1.00  0.00           H  
ATOM    298  HB3 PHE    20      37.291  48.093  22.393  1.00  0.00           H  
ATOM    299  CG  PHE    20      36.199  46.345  22.437  1.00  0.00           C  
ATOM    300  CD1 PHE    20      36.101  46.414  21.047  1.00  0.00           C  
ATOM    301  HD1 PHE    20      36.800  47.066  20.546  1.00  0.00           H  
ATOM    302  CE1 PHE    20      35.341  45.537  20.309  1.00  0.00           C  
ATOM    303  HE1 PHE    20      35.454  45.593  19.236  1.00  0.00           H  
ATOM    304  CZ  PHE    20      34.657  44.529  21.040  1.00  0.00           C  
ATOM    305  HZ  PHE    20      34.093  43.806  20.470  1.00  0.00           H  
ATOM    306  CE2 PHE    20      34.722  44.478  22.398  1.00  0.00           C  
ATOM    307  HE2 PHE    20      34.150  43.664  22.817  1.00  0.00           H  
ATOM    308  CD2 PHE    20      35.462  45.364  23.151  1.00  0.00           C  
ATOM    309  HD2 PHE    20      35.357  45.272  24.222  1.00  0.00           H  
ATOM    310  C   PHE    20      39.501  47.804  23.689  1.00  0.00           C  
ATOM    311  O   PHE    20      39.289  48.913  23.284  1.00  0.00           O  
ATOM    312  N   GLY    21      40.570  47.455  24.410  1.00  0.00           N  
ATOM    313  H   GLY    21      40.675  46.486  24.673  1.00  0.00           H  
ATOM    314  CA  GLY    21      41.531  48.432  24.923  1.00  0.00           C  
ATOM    315  HA2 GLY    21      41.863  48.936  24.016  1.00  0.00           H  
ATOM    316  HA3 GLY    21      41.096  49.133  25.635  1.00  0.00           H  
ATOM    317  C   GLY    21      42.806  47.826  25.509  1.00  0.00           C  
ATOM    318  O   GLY    21      42.961  46.596  25.496  1.00  0.00           O  
ATOM    319  N   ASP    22      43.664  48.770  26.043  1.00  0.00           N  
ATOM    320  H   ASP    22      43.535  49.763  25.915  1.00  0.00           H  
ATOM    321  CA  ASP    22      45.009  48.462  26.543  1.00  0.00           C  
ATOM    322  HA  ASP    22      44.975  47.388  26.725  1.00  0.00           H  
ATOM    323  CB  ASP    22      46.139  48.702  25.605  1.00  0.00           C  
ATOM    324  HB2 ASP    22      46.113  49.790  25.561  1.00  0.00           H  
ATOM    325  HB3 ASP    22      47.077  48.261  25.942  1.00  0.00           H  
ATOM    326  CG  ASP    22      45.990  48.104  24.227  1.00  0.00           C  
ATOM    327  OD1 ASP    22      45.660  46.906  24.145  1.00  0.00           O  
ATOM    328  OD2 ASP    22      46.020  48.817  23.155  1.00  0.00           O  
ATOM    329  C   ASP    22      45.339  49.338  27.782  1.00  0.00           C  
ATOM    330  O   ASP    22      44.979  50.538  27.780  1.00  0.00           O  
ATOM    331  N   ILE    23      45.950  48.754  28.807  1.00  0.00           N  
ATOM    332  H   ILE    23      46.212  47.789  28.662  1.00  0.00           H  
ATOM    333  CA  ILE    23      46.399  49.379  30.069  1.00  0.00           C  
ATOM    334  HA  ILE    23      45.827  50.304  30.148  1.00  0.00           H  
ATOM    335  CB  ILE    23      46.133  48.403  31.257  1.00  0.00           C  
ATOM    336  HB  ILE    23      46.791  47.534  31.253  1.00  0.00           H  
ATOM    337  CG2 ILE    23      46.448  49.121  32.584  1.00  0.00           C  
ATOM    338 HG21 ILE    23      47.395  49.659  32.628  1.00  0.00           H  
ATOM    339 HG22 ILE    23      45.713  49.873  32.871  1.00  0.00           H  
ATOM    340 HG23 ILE    23      46.392  48.367  33.369  1.00  0.00           H  
ATOM    341  CG1 ILE    23      44.716  47.856  31.362  1.00  0.00           C  
ATOM    342 HG12 ILE    23      44.060  48.635  31.751  1.00  0.00           H  
ATOM    343 HG13 ILE    23      44.426  47.548  30.358  1.00  0.00           H  
ATOM    344  CD1 ILE    23      44.617  46.522  32.163  1.00  0.00           C  
ATOM    345 HD11 ILE    23      45.216  45.749  31.681  1.00  0.00           H  
ATOM    346 HD12 ILE    23      44.987  46.583  33.187  1.00  0.00           H  
ATOM    347 HD13 ILE    23      43.575  46.233  32.296  1.00  0.00           H  
ATOM    348  C   ILE    23      47.880  49.884  29.941  1.00  0.00           C  
ATOM    349  O   ILE    23      48.678  49.283  29.226  1.00  0.00           O  
ATOM    350  N   TYR    24      48.342  50.941  30.595  1.00  0.00           N  
ATOM    351  H   TYR    24      47.640  51.445  31.117  1.00  0.00           H  
ATOM    352  CA  TYR    24      49.634  51.605  30.418  1.00  0.00           C  
ATOM    353  HA  TYR    24      50.422  50.961  30.028  1.00  0.00           H  
ATOM    354  CB  TYR    24      49.450  52.705  29.364  1.00  0.00           C  
ATOM    355  HB2 TYR    24      48.419  53.039  29.480  1.00  0.00           H  
ATOM    356  HB3 TYR    24      50.067  53.535  29.708  1.00  0.00           H  
ATOM    357  CG  TYR    24      49.813  52.197  27.964  1.00  0.00           C  
ATOM    358  CD1 TYR    24      48.769  51.617  27.173  1.00  0.00           C  
ATOM    359  HD1 TYR    24      47.736  51.585  27.487  1.00  0.00           H  
ATOM    360  CE1 TYR    24      49.102  51.054  25.897  1.00  0.00           C  
ATOM    361  HE1 TYR    24      48.366  50.714  25.184  1.00  0.00           H  
ATOM    362  CZ  TYR    24      50.431  51.006  25.467  1.00  0.00           C  
ATOM    363  OH  TYR    24      50.685  50.630  24.214  1.00  0.00           O  
ATOM    364  HH  TYR    24      51.541  50.963  23.935  1.00  0.00           H  
ATOM    365  CE2 TYR    24      51.455  51.614  26.258  1.00  0.00           C  
ATOM    366  HE2 TYR    24      52.456  51.439  25.894  1.00  0.00           H  
ATOM    367  CD2 TYR    24      51.144  52.144  27.482  1.00  0.00           C  
ATOM    368  HD2 TYR    24      51.851  52.528  28.202  1.00  0.00           H  
ATOM    369  C   TYR    24      50.240  52.160  31.787  1.00  0.00           C  
ATOM    370  O   TYR    24      49.485  52.494  32.681  1.00  0.00           O  
ATOM    371  N   LEU    25      51.622  52.217  31.871  1.00  0.00           N  
ATOM    372  H   LEU    25      52.093  51.875  31.046  1.00  0.00           H  
ATOM    373  CA  LEU    25      52.425  53.058  32.746  1.00  0.00           C  
ATOM    374  HA  LEU    25      51.871  53.192  33.674  1.00  0.00           H  
ATOM    375  CB  LEU    25      53.795  52.366  33.077  1.00  0.00           C  
ATOM    376  HB2 LEU    25      53.507  51.411  33.516  1.00  0.00           H  
ATOM    377  HB3 LEU    25      54.444  52.138  32.231  1.00  0.00           H  
ATOM    378  CG  LEU    25      54.555  53.118  34.174  1.00  0.00           C  
ATOM    379  HG  LEU    25      54.902  54.081  33.800  1.00  0.00           H  
ATOM    380  CD1 LEU    25      53.747  53.311  35.425  1.00  0.00           C  
ATOM    381 HD11 LEU    25      53.371  52.361  35.804  1.00  0.00           H  
ATOM    382 HD12 LEU    25      54.315  53.744  36.249  1.00  0.00           H  
ATOM    383 HD13 LEU    25      52.965  54.042  35.217  1.00  0.00           H  
ATOM    384  CD2 LEU    25      55.831  52.374  34.623  1.00  0.00           C  
ATOM    385 HD21 LEU    25      56.415  53.008  35.290  1.00  0.00           H  
ATOM    386 HD22 LEU    25      55.555  51.515  35.236  1.00  0.00           H  
ATOM    387 HD23 LEU    25      56.364  52.134  33.703  1.00  0.00           H  
ATOM    388  C   LEU    25      52.637  54.426  32.035  1.00  0.00           C  
ATOM    389  O   LEU    25      52.810  54.343  30.827  1.00  0.00           O  
ATOM    390  N   ALA    26      52.579  55.563  32.739  1.00  0.00           N  
ATOM    391  H   ALA    26      52.498  55.468  33.742  1.00  0.00           H  
ATOM    392  CA  ALA    26      52.805  56.943  32.213  1.00  0.00           C  
ATOM    393  HA  ALA    26      53.584  56.802  31.465  1.00  0.00           H  
ATOM    394  CB  ALA    26      51.556  57.508  31.594  1.00  0.00           C  
ATOM    395  HB1 ALA    26      50.695  57.609  32.255  1.00  0.00           H  
ATOM    396  HB2 ALA    26      51.657  58.438  31.035  1.00  0.00           H  
ATOM    397  HB3 ALA    26      51.289  56.715  30.896  1.00  0.00           H  
ATOM    398  C   ALA    26      53.387  57.880  33.353  1.00  0.00           C  
ATOM    399  O   ALA    26      53.508  57.492  34.493  1.00  0.00           O  
ATOM    400  N   ILE    27      53.937  59.029  32.943  1.00  0.00           N  
ATOM    401  H   ILE    27      53.900  59.257  31.960  1.00  0.00           H  
ATOM    402  CA  ILE    27      54.432  60.114  33.814  1.00  0.00           C  
ATOM    403  HA  ILE    27      54.020  59.937  34.808  1.00  0.00           H  
ATOM    404  CB  ILE    27      55.999  60.053  33.902  1.00  0.00           C  
ATOM    405  HB  ILE    27      56.436  60.237  32.921  1.00  0.00           H  
ATOM    406  CG2 ILE    27      56.612  61.333  34.629  1.00  0.00           C  
ATOM    407 HG21 ILE    27      56.126  61.559  35.578  1.00  0.00           H  
ATOM    408 HG22 ILE    27      57.688  61.274  34.793  1.00  0.00           H  
ATOM    409 HG23 ILE    27      56.355  62.183  33.997  1.00  0.00           H  
ATOM    410  CG1 ILE    27      56.562  58.768  34.662  1.00  0.00           C  
ATOM    411 HG12 ILE    27      56.638  58.969  35.731  1.00  0.00           H  
ATOM    412 HG13 ILE    27      55.971  57.864  34.513  1.00  0.00           H  
ATOM    413  CD1 ILE    27      58.020  58.327  34.203  1.00  0.00           C  
ATOM    414 HD11 ILE    27      58.421  57.518  34.813  1.00  0.00           H  
ATOM    415 HD12 ILE    27      57.993  57.935  33.187  1.00  0.00           H  
ATOM    416 HD13 ILE    27      58.798  59.065  34.396  1.00  0.00           H  
ATOM    417  C   ILE    27      53.894  61.500  33.389  1.00  0.00           C  
ATOM    418  O   ILE    27      53.455  61.721  32.270  1.00  0.00           O  
ATOM    419  N   ASN    28      53.940  62.456  34.316  1.00  0.00           N  
ATOM    420  H   ASN    28      54.480  62.216  35.134  1.00  0.00           H  
ATOM    421  CA  ASN    28      53.432  63.860  34.179  1.00  0.00           C  
ATOM    422  HA  ASN    28      52.448  63.854  33.709  1.00  0.00           H  
ATOM    423  CB  ASN    28      53.105  64.397  35.582  1.00  0.00           C  
ATOM    424  HB2 ASN    28      53.843  63.991  36.275  1.00  0.00           H  
ATOM    425  HB3 ASN    28      53.198  65.482  35.639  1.00  0.00           H  
ATOM    426  CG  ASN    28      51.738  63.940  36.031  1.00  0.00           C  
ATOM    427  OD1 ASN    28      50.811  64.664  36.081  1.00  0.00           O  
ATOM    428  ND2 ASN    28      51.597  62.707  36.417  1.00  0.00           N  
ATOM    429 HD21 ASN    28      50.813  62.434  36.993  1.00  0.00           H  
ATOM    430 HD22 ASN    28      52.397  62.091  36.438  1.00  0.00           H  
ATOM    431  C   ASN    28      54.337  64.779  33.225  1.00  0.00           C  
ATOM    432  O   ASN    28      55.317  64.279  32.741  1.00  0.00           O  
ATOM    433  N   GLU    29      53.900  65.997  32.946  1.00  0.00           N  
ATOM    434  H   GLU    29      53.161  66.329  33.550  1.00  0.00           H  
ATOM    435  CA  GLU    29      54.431  66.887  31.886  1.00  0.00           C  
ATOM    436  HA  GLU    29      54.762  66.196  31.111  1.00  0.00           H  
ATOM    437  CB  GLU    29      53.369  67.705  31.285  1.00  0.00           C  
ATOM    438  HB2 GLU    29      53.677  68.130  30.330  1.00  0.00           H  
ATOM    439  HB3 GLU    29      52.521  67.041  31.116  1.00  0.00           H  
ATOM    440  CG  GLU    29      52.918  68.934  32.052  1.00  0.00           C  
ATOM    441  HG2 GLU    29      53.763  69.423  32.538  1.00  0.00           H  
ATOM    442  HG3 GLU    29      52.599  69.679  31.323  1.00  0.00           H  
ATOM    443  CD  GLU    29      51.827  68.713  33.089  1.00  0.00           C  
ATOM    444  OE1 GLU    29      50.971  69.609  33.339  1.00  0.00           O  
ATOM    445  OE2 GLU    29      51.759  67.593  33.687  1.00  0.00           O  
ATOM    446  C   GLU    29      55.727  67.640  32.172  1.00  0.00           C  
ATOM    447  O   GLU    29      56.630  67.566  31.292  1.00  0.00           O  
ATOM    448  N   THR    30      55.948  67.997  33.425  1.00  0.00           N  
ATOM    449  H   THR    30      55.133  68.034  34.019  1.00  0.00           H  
ATOM    450  CA  THR    30      57.291  68.327  33.901  1.00  0.00           C  
ATOM    451  HA  THR    30      58.010  67.998  33.150  1.00  0.00           H  
ATOM    452  CB  THR    30      57.390  69.858  33.938  1.00  0.00           C  
ATOM    453  HB  THR    30      56.773  70.341  33.180  1.00  0.00           H  
ATOM    454  CG2 THR    30      56.994  70.533  35.336  1.00  0.00           C  
ATOM    455 HG21 THR    30      55.988  70.205  35.598  1.00  0.00           H  
ATOM    456 HG22 THR    30      57.718  70.358  36.132  1.00  0.00           H  
ATOM    457 HG23 THR    30      57.099  71.617  35.298  1.00  0.00           H  
ATOM    458  OG1 THR    30      58.735  70.219  33.849  1.00  0.00           O  
ATOM    459  HG1 THR    30      58.901  70.108  32.910  1.00  0.00           H  
ATOM    460  C   THR    30      57.652  67.777  35.308  1.00  0.00           C  
ATOM    461  O   THR    30      58.837  67.786  35.625  1.00  0.00           O  
ATOM    462  N   ASN    31      56.694  67.339  36.091  1.00  0.00           N  
ATOM    463  H   ASN    31      55.780  67.367  35.663  1.00  0.00           H  
ATOM    464  CA  ASN    31      56.787  66.698  37.391  1.00  0.00           C  
ATOM    465  HA  ASN    31      57.694  66.997  37.916  1.00  0.00           H  
ATOM    466  CB  ASN    31      55.495  67.001  38.188  1.00  0.00           C  
ATOM    467  HB2 ASN    31      55.224  68.052  38.093  1.00  0.00           H  
ATOM    468  HB3 ASN    31      54.672  66.454  37.728  1.00  0.00           H  
ATOM    469  CG  ASN    31      55.692  66.531  39.594  1.00  0.00           C  
ATOM    470  OD1 ASN    31      55.771  65.378  39.879  1.00  0.00           O  
ATOM    471  ND2 ASN    31      55.570  67.432  40.549  1.00  0.00           N  
ATOM    472 HD21 ASN    31      55.235  67.162  41.463  1.00  0.00           H  
ATOM    473 HD22 ASN    31      55.555  68.425  40.367  1.00  0.00           H  
ATOM    474  C   ASN    31      56.950  65.257  36.967  1.00  0.00           C  
ATOM    475  O   ASN    31      56.166  64.790  36.139  1.00  0.00           O  
ATOM    476  N   GLY    32      57.909  64.577  37.623  1.00  0.00           N  
ATOM    477  H   GLY    32      58.531  65.118  38.207  1.00  0.00           H  
ATOM    478  CA  GLY    32      58.194  63.195  37.316  1.00  0.00           C  
ATOM    479  HA2 GLY    32      58.178  63.137  36.228  1.00  0.00           H  
ATOM    480  HA3 GLY    32      59.223  62.944  37.577  1.00  0.00           H  
ATOM    481  C   GLY    32      57.203  62.082  37.936  1.00  0.00           C  
ATOM    482  O   GLY    32      57.615  60.898  37.953  1.00  0.00           O  
ATOM    483  N   GLU    33      56.063  62.577  38.359  1.00  0.00           N  
ATOM    484  H   GLU    33      55.935  63.577  38.297  1.00  0.00           H  
ATOM    485  CA  GLU    33      55.021  61.772  38.984  1.00  0.00           C  
ATOM    486  HA  GLU    33      55.469  61.305  39.861  1.00  0.00           H  
ATOM    487  CB  GLU    33      53.933  62.732  39.432  1.00  0.00           C  
ATOM    488  HB2 GLU    33      54.297  63.260  40.313  1.00  0.00           H  
ATOM    489  HB3 GLU    33      53.680  63.390  38.601  1.00  0.00           H  
ATOM    490  CG  GLU    33      52.589  62.064  39.928  1.00  0.00           C  
ATOM    491  HG2 GLU    33      51.990  61.607  39.141  1.00  0.00           H  
ATOM    492  HG3 GLU    33      52.909  61.320  40.658  1.00  0.00           H  
ATOM    493  CD  GLU    33      51.612  63.068  40.647  1.00  0.00           C  
ATOM    494  OE1 GLU    33      51.022  62.760  41.680  1.00  0.00           O  
ATOM    495  OE2 GLU    33      51.398  64.175  40.078  1.00  0.00           O  
ATOM    496  C   GLU    33      54.521  60.745  38.038  1.00  0.00           C  
ATOM    497  O   GLU    33      53.885  61.074  36.996  1.00  0.00           O  
ATOM    498  N   GLU    34      54.668  59.553  38.524  1.00  0.00           N  
ATOM    499  H   GLU    34      54.871  59.445  39.508  1.00  0.00           H  
ATOM    500  CA  GLU    34      54.248  58.386  37.794  1.00  0.00           C  
ATOM    501  HA  GLU    34      54.283  58.485  36.709  1.00  0.00           H  
ATOM    502  CB  GLU    34      55.189  57.222  38.172  1.00  0.00           C  
ATOM    503  HB2 GLU    34      54.715  56.291  37.860  1.00  0.00           H  
ATOM    504  HB3 GLU    34      56.134  57.417  37.666  1.00  0.00           H  
ATOM    505  CG  GLU    34      55.454  57.021  39.668  1.00  0.00           C  
ATOM    506  HG2 GLU    34      54.454  56.815  40.051  1.00  0.00           H  
ATOM    507  HG3 GLU    34      55.964  56.058  39.702  1.00  0.00           H  
ATOM    508  CD  GLU    34      56.361  58.133  40.399  1.00  0.00           C  
ATOM    509  OE1 GLU    34      57.563  58.188  40.142  1.00  0.00           O  
ATOM    510  OE2 GLU    34      55.743  58.937  41.150  1.00  0.00           O  
ATOM    511  C   GLU    34      52.713  58.047  38.064  1.00  0.00           C  
ATOM    512  O   GLU    34      52.278  58.221  39.205  1.00  0.00           O  
ATOM    513  N   VAL    35      52.009  57.647  37.055  1.00  0.00           N  
ATOM    514  H   VAL    35      52.471  57.260  36.245  1.00  0.00           H  
ATOM    515  CA  VAL    35      50.520  57.464  37.045  1.00  0.00           C  
ATOM    516  HA  VAL    35      50.247  57.106  38.038  1.00  0.00           H  
ATOM    517  CB  VAL    35      49.708  58.739  36.669  1.00  0.00           C  
ATOM    518  HB  VAL    35      48.645  58.548  36.524  1.00  0.00           H  
ATOM    519  CG1 VAL    35      49.773  59.741  37.811  1.00  0.00           C  
ATOM    520 HG11 VAL    35      49.448  59.346  38.774  1.00  0.00           H  
ATOM    521 HG12 VAL    35      50.789  60.135  37.816  1.00  0.00           H  
ATOM    522 HG13 VAL    35      49.051  60.534  37.613  1.00  0.00           H  
ATOM    523  CG2 VAL    35      50.326  59.272  35.342  1.00  0.00           C  
ATOM    524 HG21 VAL    35      50.404  58.490  34.587  1.00  0.00           H  
ATOM    525 HG22 VAL    35      49.691  60.104  35.038  1.00  0.00           H  
ATOM    526 HG23 VAL    35      51.283  59.732  35.589  1.00  0.00           H  
ATOM    527  C   VAL    35      50.175  56.285  36.101  1.00  0.00           C  
ATOM    528  O   VAL    35      51.051  55.808  35.358  1.00  0.00           O  
ATOM    529  N   ALA    36      48.932  55.749  36.111  1.00  0.00           N  
ATOM    530  H   ALA    36      48.204  56.286  36.561  1.00  0.00           H  
ATOM    531  CA  ALA    36      48.461  54.524  35.402  1.00  0.00           C  
ATOM    532  HA  ALA    36      49.320  54.151  34.844  1.00  0.00           H  
ATOM    533  CB  ALA    36      48.040  53.616  36.530  1.00  0.00           C  
ATOM    534  HB1 ALA    36      48.843  53.612  37.268  1.00  0.00           H  
ATOM    535  HB2 ALA    36      47.123  53.973  36.998  1.00  0.00           H  
ATOM    536  HB3 ALA    36      47.825  52.600  36.197  1.00  0.00           H  
ATOM    537  C   ALA    36      47.373  54.978  34.426  1.00  0.00           C  
ATOM    538  O   ALA    36      46.536  55.902  34.688  1.00  0.00           O  
ATOM    539  N   VAL    37      47.353  54.372  33.227  1.00  0.00           N  
ATOM    540  H   VAL    37      47.982  53.582  33.195  1.00  0.00           H  
ATOM    541  CA  VAL    37      46.518  54.740  32.123  1.00  0.00           C  
ATOM    542  HA  VAL    37      45.826  55.450  32.575  1.00  0.00           H  
ATOM    543  CB  VAL    37      47.381  55.568  31.142  1.00  0.00           C  
ATOM    544  HB  VAL    37      48.287  55.046  30.833  1.00  0.00           H  
ATOM    545  CG1 VAL    37      46.588  55.931  29.874  1.00  0.00           C  
ATOM    546 HG11 VAL    37      47.195  56.570  29.232  1.00  0.00           H  
ATOM    547 HG12 VAL    37      46.340  55.066  29.259  1.00  0.00           H  
ATOM    548 HG13 VAL    37      45.678  56.480  30.117  1.00  0.00           H  
ATOM    549  CG2 VAL    37      47.800  56.851  31.729  1.00  0.00           C  
ATOM    550 HG21 VAL    37      48.075  57.560  30.947  1.00  0.00           H  
ATOM    551 HG22 VAL    37      47.032  57.316  32.347  1.00  0.00           H  
ATOM    552 HG23 VAL    37      48.623  56.624  32.406  1.00  0.00           H  
ATOM    553  C   VAL    37      45.814  53.648  31.547  1.00  0.00           C  
ATOM    554  O   VAL    37      46.305  52.479  31.606  1.00  0.00           O  
ATOM    555  N   LYS    38      44.626  53.810  31.012  1.00  0.00           N  
ATOM    556  H   LYS    38      44.184  54.710  31.139  1.00  0.00           H  
ATOM    557  CA  LYS    38      43.750  52.868  30.331  1.00  0.00           C  
ATOM    558  HA  LYS    38      44.427  52.063  30.045  1.00  0.00           H  
ATOM    559  CB  LYS    38      42.687  52.321  31.330  1.00  0.00           C  
ATOM    560  HB2 LYS    38      43.135  52.009  32.273  1.00  0.00           H  
ATOM    561  HB3 LYS    38      41.984  53.129  31.534  1.00  0.00           H  
ATOM    562  CG  LYS    38      41.992  51.074  30.779  1.00  0.00           C  
ATOM    563  HG2 LYS    38      41.521  51.338  29.831  1.00  0.00           H  
ATOM    564  HG3 LYS    38      42.742  50.292  30.662  1.00  0.00           H  
ATOM    565  CD  LYS    38      40.868  50.601  31.696  1.00  0.00           C  
ATOM    566  HD2 LYS    38      41.232  50.635  32.723  1.00  0.00           H  
ATOM    567  HD3 LYS    38      39.943  51.170  31.604  1.00  0.00           H  
ATOM    568  CE  LYS    38      40.613  49.154  31.271  1.00  0.00           C  
ATOM    569  HE2 LYS    38      39.923  49.128  30.427  1.00  0.00           H  
ATOM    570  HE3 LYS    38      41.532  48.625  31.020  1.00  0.00           H  
ATOM    571  NZ  LYS    38      40.028  48.441  32.465  1.00  0.00           N  
ATOM    572  HZ1 LYS    38      40.676  48.613  33.220  1.00  0.00           H  
ATOM    573  HZ2 LYS    38      39.117  48.839  32.640  1.00  0.00           H  
ATOM    574  HZ3 LYS    38      39.925  47.450  32.299  1.00  0.00           H  
ATOM    575  C   LYS    38      43.149  53.391  29.075  1.00  0.00           C  
ATOM    576  O   LYS    38      42.587  54.494  29.153  1.00  0.00           O  
ATOM    577  N   LEU    39      43.428  52.826  27.874  1.00  0.00           N  
ATOM    578  H   LEU    39      44.162  52.135  27.802  1.00  0.00           H  
ATOM    579  CA  LEU    39      42.887  53.221  26.574  1.00  0.00           C  
ATOM    580  HA  LEU    39      42.568  54.263  26.606  1.00  0.00           H  
ATOM    581  CB  LEU    39      43.892  53.220  25.375  1.00  0.00           C  
ATOM    582  HB2 LEU    39      43.933  52.240  24.900  1.00  0.00           H  
ATOM    583  HB3 LEU    39      43.537  53.953  24.651  1.00  0.00           H  
ATOM    584  CG  LEU    39      45.350  53.584  25.811  1.00  0.00           C  
ATOM    585  HG  LEU    39      45.735  52.806  26.470  1.00  0.00           H  
ATOM    586  CD1 LEU    39      46.350  53.711  24.618  1.00  0.00           C  
ATOM    587 HD11 LEU    39      46.094  54.518  23.931  1.00  0.00           H  
ATOM    588 HD12 LEU    39      47.401  53.740  24.908  1.00  0.00           H  
ATOM    589 HD13 LEU    39      46.117  52.822  24.032  1.00  0.00           H  
ATOM    590  CD2 LEU    39      45.575  54.952  26.501  1.00  0.00           C  
ATOM    591 HD21 LEU    39      46.610  55.066  26.826  1.00  0.00           H  
ATOM    592 HD22 LEU    39      45.444  55.799  25.828  1.00  0.00           H  
ATOM    593 HD23 LEU    39      44.854  54.999  27.317  1.00  0.00           H  
ATOM    594  C   LEU    39      41.639  52.289  26.290  1.00  0.00           C  
ATOM    595  O   LEU    39      41.711  51.098  26.579  1.00  0.00           O  
ATOM    596  N   GLU    40      40.689  52.750  25.464  1.00  0.00           N  
ATOM    597  H   GLU    40      40.663  53.749  25.317  1.00  0.00           H  
ATOM    598  CA  GLU    40      39.600  51.958  24.917  1.00  0.00           C  
ATOM    599  HA  GLU    40      39.979  50.947  24.770  1.00  0.00           H  
ATOM    600  CB  GLU    40      38.287  51.885  25.759  1.00  0.00           C  
ATOM    601  HB2 GLU    40      38.511  51.498  26.753  1.00  0.00           H  
ATOM    602  HB3 GLU    40      37.997  52.903  26.017  1.00  0.00           H  
ATOM    603  CG  GLU    40      37.162  51.072  25.141  1.00  0.00           C  
ATOM    604  HG2 GLU    40      36.917  51.372  24.123  1.00  0.00           H  
ATOM    605  HG3 GLU    40      37.534  50.049  25.086  1.00  0.00           H  
ATOM    606  CD  GLU    40      35.860  51.100  25.990  1.00  0.00           C  
ATOM    607  OE1 GLU    40      35.076  52.081  25.782  1.00  0.00           O  
ATOM    608  OE2 GLU    40      35.707  50.305  26.920  1.00  0.00           O  
ATOM    609  C   GLU    40      39.225  52.604  23.492  1.00  0.00           C  
ATOM    610  O   GLU    40      39.094  53.801  23.453  1.00  0.00           O  
ATOM    611  N   SER    41      39.106  51.861  22.395  1.00  0.00           N  
ATOM    612  H   SER    41      39.391  50.894  22.464  1.00  0.00           H  
ATOM    613  CA  SER    41      38.645  52.254  21.029  1.00  0.00           C  
ATOM    614  HA  SER    41      39.347  52.959  20.585  1.00  0.00           H  
ATOM    615  CB  SER    41      38.485  50.985  20.207  1.00  0.00           C  
ATOM    616  HB2 SER    41      37.651  50.388  20.577  1.00  0.00           H  
ATOM    617  HB3 SER    41      38.201  51.408  19.243  1.00  0.00           H  
ATOM    618  OG  SER    41      39.705  50.282  20.137  1.00  0.00           O  
ATOM    619  HG  SER    41      40.088  50.560  19.302  1.00  0.00           H  
ATOM    620  C   SER    41      37.337  52.948  21.095  1.00  0.00           C  
ATOM    621  O   SER    41      36.385  52.576  21.782  1.00  0.00           O  
ATOM    622  N   GLN    42      37.155  53.982  20.213  1.00  0.00           N  
ATOM    623  H   GLN    42      37.990  54.391  19.818  1.00  0.00           H  
ATOM    624  CA  GLN    42      35.862  54.609  20.074  1.00  0.00           C  
ATOM    625  HA  GLN    42      35.451  54.811  21.064  1.00  0.00           H  
ATOM    626  CB  GLN    42      36.011  55.934  19.357  1.00  0.00           C  
ATOM    627  HB2 GLN    42      36.628  55.724  18.484  1.00  0.00           H  
ATOM    628  HB3 GLN    42      35.005  56.183  19.018  1.00  0.00           H  
ATOM    629  CG  GLN    42      36.602  57.011  20.162  1.00  0.00           C  
ATOM    630  HG2 GLN    42      35.932  57.239  20.991  1.00  0.00           H  
ATOM    631  HG3 GLN    42      37.602  56.657  20.412  1.00  0.00           H  
ATOM    632  CD  GLN    42      36.970  58.264  19.378  1.00  0.00           C  
ATOM    633  OE1 GLN    42      36.775  58.452  18.199  1.00  0.00           O  
ATOM    634  NE2 GLN    42      37.606  59.194  20.054  1.00  0.00           N  
ATOM    635 HE21 GLN    42      37.599  60.151  19.730  1.00  0.00           H  
ATOM    636 HE22 GLN    42      37.925  58.941  20.978  1.00  0.00           H  
ATOM    637  C   GLN    42      34.913  53.725  19.306  1.00  0.00           C  
ATOM    638  O   GLN    42      35.335  53.006  18.366  1.00  0.00           O  
ATOM    639  N   LYS    43      33.596  53.756  19.710  1.00  0.00           N  
ATOM    640  H   LYS    43      33.345  54.331  20.502  1.00  0.00           H  
ATOM    641  CA  LYS    43      32.454  53.007  19.115  1.00  0.00           C  
ATOM    642  HA  LYS    43      31.625  53.247  19.781  1.00  0.00           H  
ATOM    643  CB  LYS    43      32.074  53.581  17.756  1.00  0.00           C  
ATOM    644  HB2 LYS    43      32.828  53.284  17.026  1.00  0.00           H  
ATOM    645  HB3 LYS    43      31.047  53.341  17.481  1.00  0.00           H  
ATOM    646  CG  LYS    43      32.001  55.159  17.791  1.00  0.00           C  
ATOM    647  HG2 LYS    43      31.545  55.486  18.726  1.00  0.00           H  
ATOM    648  HG3 LYS    43      33.027  55.508  17.674  1.00  0.00           H  
ATOM    649  CD  LYS    43      31.165  55.655  16.605  1.00  0.00           C  
ATOM    650  HD2 LYS    43      31.559  55.327  15.643  1.00  0.00           H  
ATOM    651  HD3 LYS    43      30.100  55.426  16.657  1.00  0.00           H  
ATOM    652  CE  LYS    43      31.240  57.213  16.617  1.00  0.00           C  
ATOM    653  HE2 LYS    43      30.869  57.607  17.564  1.00  0.00           H  
ATOM    654  HE3 LYS    43      32.299  57.467  16.586  1.00  0.00           H  
ATOM    655  NZ  LYS    43      30.564  57.766  15.443  1.00  0.00           N  
ATOM    656  HZ1 LYS    43      30.795  58.747  15.374  1.00  0.00           H  
ATOM    657  HZ2 LYS    43      30.906  57.405  14.564  1.00  0.00           H  
ATOM    658  HZ3 LYS    43      29.567  57.644  15.546  1.00  0.00           H  
ATOM    659  C   LYS    43      32.586  51.518  19.145  1.00  0.00           C  
ATOM    660  O   LYS    43      32.178  50.808  18.241  1.00  0.00           O  
ATOM    661  N   ALA    44      33.202  51.007  20.263  1.00  0.00           N  
ATOM    662  H   ALA    44      33.553  51.602  21.000  1.00  0.00           H  
ATOM    663  CA  ALA    44      33.396  49.631  20.574  1.00  0.00           C  
ATOM    664  HA  ALA    44      34.025  49.039  19.909  1.00  0.00           H  
ATOM    665  CB  ALA    44      34.105  49.611  21.980  1.00  0.00           C  
ATOM    666  HB1 ALA    44      34.969  50.274  22.045  1.00  0.00           H  
ATOM    667  HB2 ALA    44      33.327  49.946  22.665  1.00  0.00           H  
ATOM    668  HB3 ALA    44      34.393  48.594  22.248  1.00  0.00           H  
ATOM    669  C   ALA    44      32.082  48.839  20.564  1.00  0.00           C  
ATOM    670  O   ALA    44      31.071  49.399  21.060  1.00  0.00           O  
ATOM    671  N   ARG    45      31.982  47.659  19.972  1.00  0.00           N  
ATOM    672  H   ARG    45      32.778  47.310  19.457  1.00  0.00           H  
ATOM    673  CA  ARG    45      30.861  46.685  20.146  1.00  0.00           C  
ATOM    674  HA  ARG    45      29.976  47.191  19.759  1.00  0.00           H  
ATOM    675  CB  ARG    45      31.180  45.350  19.492  1.00  0.00           C  
ATOM    676  HB2 ARG    45      31.445  45.431  18.438  1.00  0.00           H  
ATOM    677  HB3 ARG    45      32.105  45.019  19.964  1.00  0.00           H  
ATOM    678  CG  ARG    45      30.114  44.220  19.583  1.00  0.00           C  
ATOM    679  HG2 ARG    45      30.658  43.404  19.107  1.00  0.00           H  
ATOM    680  HG3 ARG    45      29.961  44.012  20.641  1.00  0.00           H  
ATOM    681  CD  ARG    45      28.759  44.674  18.956  1.00  0.00           C  
ATOM    682  HD2 ARG    45      28.392  45.623  19.347  1.00  0.00           H  
ATOM    683  HD3 ARG    45      28.930  44.814  17.888  1.00  0.00           H  
ATOM    684  NE  ARG    45      27.662  43.708  19.210  1.00  0.00           N  
ATOM    685  HE  ARG    45      27.096  43.889  20.027  1.00  0.00           H  
ATOM    686  CZ  ARG    45      27.336  42.698  18.411  1.00  0.00           C  
ATOM    687  NH1 ARG    45      27.950  42.418  17.306  1.00  0.00           N  
ATOM    688 HH11 ARG    45      28.752  42.972  17.040  1.00  0.00           H  
ATOM    689 HH12 ARG    45      27.545  41.760  16.656  1.00  0.00           H  
ATOM    690  NH2 ARG    45      26.393  41.942  18.749  1.00  0.00           N  
ATOM    691 HH21 ARG    45      25.947  41.982  19.655  1.00  0.00           H  
ATOM    692 HH22 ARG    45      26.165  41.122  18.205  1.00  0.00           H  
ATOM    693  C   ARG    45      30.472  46.511  21.640  1.00  0.00           C  
ATOM    694  O   ARG    45      29.317  46.356  21.957  1.00  0.00           O  
ATOM    695  N   HIE    46      31.486  46.474  22.507  1.00  0.00           N  
ATOM    696  H   HIE    46      32.436  46.650  22.213  1.00  0.00           H  
ATOM    697  CA  HIE    46      31.165  46.479  23.914  1.00  0.00           C  
ATOM    698  HA  HIE    46      30.084  46.609  23.973  1.00  0.00           H  
ATOM    699  CB  HIE    46      31.573  45.144  24.579  1.00  0.00           C  
ATOM    700  HB2 HIE    46      30.858  44.448  24.139  1.00  0.00           H  
ATOM    701  HB3 HIE    46      32.622  44.982  24.332  1.00  0.00           H  
ATOM    702  CG  HIE    46      31.438  45.015  26.067  1.00  0.00           C  
ATOM    703  ND1 HIE    46      30.235  45.059  26.706  1.00  0.00           N  
ATOM    704  CE1 HIE    46      30.625  45.108  27.993  1.00  0.00           C  
ATOM    705  HE1 HIE    46      29.915  45.159  28.805  1.00  0.00           H  
ATOM    706  NE2 HIE    46      31.952  45.079  28.118  1.00  0.00           N  
ATOM    707  HE2 HIE    46      32.358  45.270  29.022  1.00  0.00           H  
ATOM    708  CD2 HIE    46      32.513  44.918  26.907  1.00  0.00           C  
ATOM    709  HD2 HIE    46      33.538  44.849  26.574  1.00  0.00           H  
ATOM    710  C   HIE    46      31.809  47.679  24.545  1.00  0.00           C  
ATOM    711  O   HIE    46      33.034  47.633  24.777  1.00  0.00           O  
ATOM    712  N   PRO    47      31.125  48.848  24.681  1.00  0.00           N  
ATOM    713  CD  PRO    47      29.823  49.162  24.280  1.00  0.00           C  
ATOM    714  HD2 PRO    47      29.062  48.583  24.803  1.00  0.00           H  
ATOM    715  HD3 PRO    47      29.656  48.917  23.231  1.00  0.00           H  
ATOM    716  CG  PRO    47      29.586  50.628  24.504  1.00  0.00           C  
ATOM    717  HG2 PRO    47      28.978  50.700  25.405  1.00  0.00           H  
ATOM    718  HG3 PRO    47      29.073  51.035  23.632  1.00  0.00           H  
ATOM    719  CB  PRO    47      30.949  51.197  24.738  1.00  0.00           C  
ATOM    720  HB2 PRO    47      30.951  51.988  25.488  1.00  0.00           H  
ATOM    721  HB3 PRO    47      31.416  51.475  23.793  1.00  0.00           H  
ATOM    722  CA  PRO    47      31.828  50.038  25.212  1.00  0.00           C  
ATOM    723  HA  PRO    47      32.854  50.235  24.902  1.00  0.00           H  
ATOM    724  C   PRO    47      31.780  49.838  26.748  1.00  0.00           C  
ATOM    725  O   PRO    47      30.641  49.685  27.288  1.00  0.00           O  
ATOM    726  N   GLN    48      32.922  49.988  27.464  1.00  0.00           N  
ATOM    727  H   GLN    48      33.767  50.177  26.944  1.00  0.00           H  
ATOM    728  CA  GLN    48      32.979  49.917  28.898  1.00  0.00           C  
ATOM    729  HA  GLN    48      31.966  49.795  29.281  1.00  0.00           H  
ATOM    730  CB  GLN    48      33.569  48.552  29.338  1.00  0.00           C  
ATOM    731  HB2 GLN    48      33.096  47.747  28.775  1.00  0.00           H  
ATOM    732  HB3 GLN    48      34.613  48.542  29.025  1.00  0.00           H  
ATOM    733  CG  GLN    48      33.486  48.250  30.825  1.00  0.00           C  
ATOM    734  HG2 GLN    48      34.444  47.861  31.170  1.00  0.00           H  
ATOM    735  HG3 GLN    48      33.326  49.224  31.289  1.00  0.00           H  
ATOM    736  CD  GLN    48      32.355  47.243  31.180  1.00  0.00           C  
ATOM    737  OE1 GLN    48      31.482  46.835  30.418  1.00  0.00           O  
ATOM    738  NE2 GLN    48      32.289  46.809  32.386  1.00  0.00           N  
ATOM    739 HE21 GLN    48      31.639  46.100  32.693  1.00  0.00           H  
ATOM    740 HE22 GLN    48      32.988  47.143  33.034  1.00  0.00           H  
ATOM    741  C   GLN    48      33.510  51.130  29.555  1.00  0.00           C  
ATOM    742  O   GLN    48      33.013  51.529  30.609  1.00  0.00           O  
ATOM    743  N   LEU    49      34.539  51.799  28.953  1.00  0.00           N  
ATOM    744  H   LEU    49      35.019  51.392  28.163  1.00  0.00           H  
ATOM    745  CA  LEU    49      35.423  52.761  29.692  1.00  0.00           C  
ATOM    746  HA  LEU    49      35.915  52.120  30.424  1.00  0.00           H  
ATOM    747  CB  LEU    49      36.471  53.280  28.678  1.00  0.00           C  
ATOM    748  HB2 LEU    49      36.887  52.483  28.061  1.00  0.00           H  
ATOM    749  HB3 LEU    49      36.071  53.918  27.890  1.00  0.00           H  
ATOM    750  CG  LEU    49      37.705  53.994  29.274  1.00  0.00           C  
ATOM    751  HG  LEU    49      37.473  54.869  29.882  1.00  0.00           H  
ATOM    752  CD1 LEU    49      38.543  52.988  30.123  1.00  0.00           C  
ATOM    753 HD11 LEU    49      39.580  53.206  30.377  1.00  0.00           H  
ATOM    754 HD12 LEU    49      38.035  52.791  31.066  1.00  0.00           H  
ATOM    755 HD13 LEU    49      38.482  52.009  29.646  1.00  0.00           H  
ATOM    756  CD2 LEU    49      38.717  54.645  28.362  1.00  0.00           C  
ATOM    757 HD21 LEU    49      38.118  55.312  27.743  1.00  0.00           H  
ATOM    758 HD22 LEU    49      39.595  55.042  28.870  1.00  0.00           H  
ATOM    759 HD23 LEU    49      39.101  53.978  27.590  1.00  0.00           H  
ATOM    760  C   LEU    49      34.765  53.892  30.521  1.00  0.00           C  
ATOM    761  O   LEU    49      35.224  54.113  31.660  1.00  0.00           O  
ATOM    762  N   LEU    50      33.644  54.483  30.037  1.00  0.00           N  
ATOM    763  H   LEU    50      33.130  54.087  29.263  1.00  0.00           H  
ATOM    764  CA  LEU    50      32.900  55.510  30.808  1.00  0.00           C  
ATOM    765  HA  LEU    50      33.618  56.235  31.191  1.00  0.00           H  
ATOM    766  CB  LEU    50      31.945  56.264  29.876  1.00  0.00           C  
ATOM    767  HB2 LEU    50      32.380  56.324  28.878  1.00  0.00           H  
ATOM    768  HB3 LEU    50      31.057  55.634  29.824  1.00  0.00           H  
ATOM    769  CG  LEU    50      31.554  57.691  30.388  1.00  0.00           C  
ATOM    770  HG  LEU    50      32.473  58.229  30.622  1.00  0.00           H  
ATOM    771  CD1 LEU    50      30.728  58.375  29.285  1.00  0.00           C  
ATOM    772 HD11 LEU    50      29.689  58.055  29.205  1.00  0.00           H  
ATOM    773 HD12 LEU    50      30.713  59.446  29.486  1.00  0.00           H  
ATOM    774 HD13 LEU    50      31.321  58.300  28.374  1.00  0.00           H  
ATOM    775  CD2 LEU    50      30.671  57.735  31.680  1.00  0.00           C  
ATOM    776 HD21 LEU    50      30.141  58.687  31.691  1.00  0.00           H  
ATOM    777 HD22 LEU    50      29.939  56.932  31.594  1.00  0.00           H  
ATOM    778 HD23 LEU    50      31.370  57.644  32.511  1.00  0.00           H  
ATOM    779  C   LEU    50      32.223  54.891  32.079  1.00  0.00           C  
ATOM    780  O   LEU    50      32.307  55.414  33.209  1.00  0.00           O  
ATOM    781  N   TYR    51      31.649  53.676  32.010  1.00  0.00           N  
ATOM    782  H   TYR    51      31.851  53.136  31.181  1.00  0.00           H  
ATOM    783  CA  TYR    51      30.986  52.964  33.086  1.00  0.00           C  
ATOM    784  HA  TYR    51      30.386  53.660  33.671  1.00  0.00           H  
ATOM    785  CB  TYR    51      30.194  51.875  32.416  1.00  0.00           C  
ATOM    786  HB2 TYR    51      29.335  52.375  31.969  1.00  0.00           H  
ATOM    787  HB3 TYR    51      30.734  51.334  31.639  1.00  0.00           H  
ATOM    788  CG  TYR    51      29.589  50.718  33.203  1.00  0.00           C  
ATOM    789  CD1 TYR    51      28.189  50.674  33.424  1.00  0.00           C  
ATOM    790  HD1 TYR    51      27.606  51.535  33.132  1.00  0.00           H  
ATOM    791  CE1 TYR    51      27.599  49.615  34.159  1.00  0.00           C  
ATOM    792  HE1 TYR    51      26.523  49.622  34.256  1.00  0.00           H  
ATOM    793  CZ  TYR    51      28.462  48.633  34.827  1.00  0.00           C  
ATOM    794  OH  TYR    51      27.886  47.609  35.462  1.00  0.00           O  
ATOM    795  HH  TYR    51      26.943  47.699  35.613  1.00  0.00           H  
ATOM    796  CE2 TYR    51      29.846  48.659  34.575  1.00  0.00           C  
ATOM    797  HE2 TYR    51      30.565  48.016  35.062  1.00  0.00           H  
ATOM    798  CD2 TYR    51      30.350  49.742  33.799  1.00  0.00           C  
ATOM    799  HD2 TYR    51      31.419  49.829  33.667  1.00  0.00           H  
ATOM    800  C   TYR    51      32.030  52.478  34.075  1.00  0.00           C  
ATOM    801  O   TYR    51      31.836  52.524  35.272  1.00  0.00           O  
ATOM    802  N   GLU    52      33.203  52.139  33.558  1.00  0.00           N  
ATOM    803  H   GLU    52      33.172  51.959  32.564  1.00  0.00           H  
ATOM    804  CA  GLU    52      34.331  51.847  34.444  1.00  0.00           C  
ATOM    805  HA  GLU    52      33.989  51.084  35.143  1.00  0.00           H  
ATOM    806  CB  GLU    52      35.493  51.196  33.694  1.00  0.00           C  
ATOM    807  HB2 GLU    52      35.020  50.426  33.084  1.00  0.00           H  
ATOM    808  HB3 GLU    52      36.009  51.908  33.051  1.00  0.00           H  
ATOM    809  CG  GLU    52      36.452  50.535  34.742  1.00  0.00           C  
ATOM    810  HG2 GLU    52      37.005  51.356  35.198  1.00  0.00           H  
ATOM    811  HG3 GLU    52      35.915  49.943  35.483  1.00  0.00           H  
ATOM    812  CD  GLU    52      37.518  49.711  34.099  1.00  0.00           C  
ATOM    813  OE1 GLU    52      38.370  49.083  34.750  1.00  0.00           O  
ATOM    814  OE2 GLU    52      37.427  49.461  32.879  1.00  0.00           O  
ATOM    815  C   GLU    52      34.835  53.021  35.268  1.00  0.00           C  
ATOM    816  O   GLU    52      34.911  52.857  36.447  1.00  0.00           O  
ATOM    817  N   SER    53      34.992  54.202  34.614  1.00  0.00           N  
ATOM    818  H   SER    53      34.931  54.205  33.606  1.00  0.00           H  
ATOM    819  CA  SER    53      35.299  55.497  35.218  1.00  0.00           C  
ATOM    820  HA  SER    53      36.277  55.427  35.693  1.00  0.00           H  
ATOM    821  CB  SER    53      35.337  56.517  34.140  1.00  0.00           C  
ATOM    822  HB2 SER    53      36.155  56.333  33.443  1.00  0.00           H  
ATOM    823  HB3 SER    53      34.406  56.417  33.582  1.00  0.00           H  
ATOM    824  OG  SER    53      35.444  57.821  34.762  1.00  0.00           O  
ATOM    825  HG  SER    53      35.262  58.537  34.150  1.00  0.00           H  
ATOM    826  C   SER    53      34.337  55.821  36.367  1.00  0.00           C  
ATOM    827  O   SER    53      34.745  55.991  37.544  1.00  0.00           O  
ATOM    828  N   LYS    54      33.044  55.689  36.102  1.00  0.00           N  
ATOM    829  H   LYS    54      32.812  55.406  35.160  1.00  0.00           H  
ATOM    830  CA  LYS    54      31.938  55.835  37.016  1.00  0.00           C  
ATOM    831  HA  LYS    54      32.042  56.815  37.482  1.00  0.00           H  
ATOM    832  CB  LYS    54      30.635  55.668  36.274  1.00  0.00           C  
ATOM    833  HB2 LYS    54      30.606  54.747  35.693  1.00  0.00           H  
ATOM    834  HB3 LYS    54      29.815  55.472  36.965  1.00  0.00           H  
ATOM    835  CG  LYS    54      30.229  56.863  35.415  1.00  0.00           C  
ATOM    836  HG2 LYS    54      30.076  57.709  36.084  1.00  0.00           H  
ATOM    837  HG3 LYS    54      31.087  57.125  34.796  1.00  0.00           H  
ATOM    838  CD  LYS    54      28.958  56.630  34.454  1.00  0.00           C  
ATOM    839  HD2 LYS    54      28.847  57.485  33.787  1.00  0.00           H  
ATOM    840  HD3 LYS    54      29.122  55.765  33.810  1.00  0.00           H  
ATOM    841  CE  LYS    54      27.658  56.419  35.188  1.00  0.00           C  
ATOM    842  HE2 LYS    54      27.887  55.589  35.856  1.00  0.00           H  
ATOM    843  HE3 LYS    54      27.483  57.312  35.788  1.00  0.00           H  
ATOM    844  NZ  LYS    54      26.464  55.941  34.387  1.00  0.00           N  
ATOM    845  HZ1 LYS    54      26.746  55.815  33.425  1.00  0.00           H  
ATOM    846  HZ2 LYS    54      26.064  55.121  34.822  1.00  0.00           H  
ATOM    847  HZ3 LYS    54      25.803  56.690  34.234  1.00  0.00           H  
ATOM    848  C   LYS    54      31.909  54.716  38.128  1.00  0.00           C  
ATOM    849  O   LYS    54      31.598  55.012  39.255  1.00  0.00           O  
ATOM    850  N   LEU    55      32.198  53.446  37.793  1.00  0.00           N  
ATOM    851  H   LEU    55      32.348  53.280  36.808  1.00  0.00           H  
ATOM    852  CA  LEU    55      32.286  52.302  38.780  1.00  0.00           C  
ATOM    853  HA  LEU    55      31.300  52.349  39.240  1.00  0.00           H  
ATOM    854  CB  LEU    55      32.427  50.988  37.936  1.00  0.00           C  
ATOM    855  HB2 LEU    55      31.518  50.931  37.337  1.00  0.00           H  
ATOM    856  HB3 LEU    55      33.227  51.021  37.197  1.00  0.00           H  
ATOM    857  CG  LEU    55      32.553  49.734  38.733  1.00  0.00           C  
ATOM    858  HG  LEU    55      31.863  49.727  39.577  1.00  0.00           H  
ATOM    859  CD1 LEU    55      32.177  48.648  37.653  1.00  0.00           C  
ATOM    860 HD11 LEU    55      32.660  48.791  36.687  1.00  0.00           H  
ATOM    861 HD12 LEU    55      32.351  47.647  38.047  1.00  0.00           H  
ATOM    862 HD13 LEU    55      31.093  48.549  37.599  1.00  0.00           H  
ATOM    863  CD2 LEU    55      33.949  49.431  39.154  1.00  0.00           C  
ATOM    864 HD21 LEU    55      33.894  48.585  39.840  1.00  0.00           H  
ATOM    865 HD22 LEU    55      34.496  49.157  38.252  1.00  0.00           H  
ATOM    866 HD23 LEU    55      34.390  50.251  39.720  1.00  0.00           H  
ATOM    867  C   LEU    55      33.370  52.619  39.752  1.00  0.00           C  
ATOM    868  O   LEU    55      33.062  52.444  40.885  1.00  0.00           O  
ATOM    869  N   TYR    56      34.563  53.040  39.313  1.00  0.00           N  
ATOM    870  H   TYR    56      34.643  53.187  38.317  1.00  0.00           H  
ATOM    871  CA  TYR    56      35.657  53.451  40.171  1.00  0.00           C  
ATOM    872  HA  TYR    56      35.867  52.604  40.824  1.00  0.00           H  
ATOM    873  CB  TYR    56      36.842  53.770  39.319  1.00  0.00           C  
ATOM    874  HB2 TYR    56      36.543  54.495  38.562  1.00  0.00           H  
ATOM    875  HB3 TYR    56      37.563  54.135  40.050  1.00  0.00           H  
ATOM    876  CG  TYR    56      37.577  52.545  38.709  1.00  0.00           C  
ATOM    877  CD1 TYR    56      36.926  51.400  38.207  1.00  0.00           C  
ATOM    878  HD1 TYR    56      35.853  51.449  38.095  1.00  0.00           H  
ATOM    879  CE1 TYR    56      37.697  50.323  37.691  1.00  0.00           C  
ATOM    880  HE1 TYR    56      37.202  49.427  37.347  1.00  0.00           H  
ATOM    881  CZ  TYR    56      39.090  50.384  37.642  1.00  0.00           C  
ATOM    882  OH  TYR    56      39.806  49.438  36.957  1.00  0.00           O  
ATOM    883  HH  TYR    56      39.320  49.277  36.145  1.00  0.00           H  
ATOM    884  CE2 TYR    56      39.726  51.433  38.214  1.00  0.00           C  
ATOM    885  HE2 TYR    56      40.802  51.527  38.234  1.00  0.00           H  
ATOM    886  CD2 TYR    56      39.017  52.507  38.715  1.00  0.00           C  
ATOM    887  HD2 TYR    56      39.648  53.314  39.056  1.00  0.00           H  
ATOM    888  C   TYR    56      35.307  54.576  41.153  1.00  0.00           C  
ATOM    889  O   TYR    56      35.457  54.462  42.407  1.00  0.00           O  
ATOM    890  N   LYS    57      34.831  55.676  40.607  1.00  0.00           N  
ATOM    891  H   LYS    57      34.831  55.722  39.598  1.00  0.00           H  
ATOM    892  CA  LYS    57      34.288  56.768  41.313  1.00  0.00           C  
ATOM    893  HA  LYS    57      35.104  57.168  41.915  1.00  0.00           H  
ATOM    894  CB  LYS    57      33.929  57.927  40.329  1.00  0.00           C  
ATOM    895  HB2 LYS    57      33.458  57.555  39.419  1.00  0.00           H  
ATOM    896  HB3 LYS    57      33.245  58.633  40.800  1.00  0.00           H  
ATOM    897  CG  LYS    57      35.222  58.604  39.925  1.00  0.00           C  
ATOM    898  HG2 LYS    57      35.935  58.836  40.716  1.00  0.00           H  
ATOM    899  HG3 LYS    57      35.735  57.911  39.258  1.00  0.00           H  
ATOM    900  CD  LYS    57      34.955  59.857  39.142  1.00  0.00           C  
ATOM    901  HD2 LYS    57      34.255  60.496  39.680  1.00  0.00           H  
ATOM    902  HD3 LYS    57      35.924  60.352  39.085  1.00  0.00           H  
ATOM    903  CE  LYS    57      34.534  59.612  37.703  1.00  0.00           C  
ATOM    904  HE2 LYS    57      35.351  59.152  37.148  1.00  0.00           H  
ATOM    905  HE3 LYS    57      33.668  58.950  37.690  1.00  0.00           H  
ATOM    906  NZ  LYS    57      34.235  60.841  37.020  1.00  0.00           N  
ATOM    907  HZ1 LYS    57      34.899  61.523  37.360  1.00  0.00           H  
ATOM    908  HZ2 LYS    57      34.221  60.807  36.011  1.00  0.00           H  
ATOM    909  HZ3 LYS    57      33.315  61.181  37.262  1.00  0.00           H  
ATOM    910  C   LYS    57      33.091  56.415  42.237  1.00  0.00           C  
ATOM    911  O   LYS    57      32.962  57.055  43.245  1.00  0.00           O  
ATOM    912  N   ILE    58      32.324  55.345  41.978  1.00  0.00           N  
ATOM    913  H   ILE    58      32.342  54.932  41.056  1.00  0.00           H  
ATOM    914  CA  ILE    58      31.360  54.735  42.876  1.00  0.00           C  
ATOM    915  HA  ILE    58      30.757  55.512  43.346  1.00  0.00           H  
ATOM    916  CB  ILE    58      30.321  53.861  42.086  1.00  0.00           C  
ATOM    917  HB  ILE    58      30.619  53.262  41.225  1.00  0.00           H  
ATOM    918  CG2 ILE    58      29.686  52.965  43.126  1.00  0.00           C  
ATOM    919 HG21 ILE    58      30.361  52.200  43.511  1.00  0.00           H  
ATOM    920 HG22 ILE    58      29.257  53.540  43.946  1.00  0.00           H  
ATOM    921 HG23 ILE    58      28.862  52.436  42.648  1.00  0.00           H  
ATOM    922  CG1 ILE    58      29.300  54.881  41.559  1.00  0.00           C  
ATOM    923 HG12 ILE    58      28.513  55.145  42.266  1.00  0.00           H  
ATOM    924 HG13 ILE    58      29.729  55.818  41.206  1.00  0.00           H  
ATOM    925  CD1 ILE    58      28.471  54.299  40.408  1.00  0.00           C  
ATOM    926 HD11 ILE    58      27.977  55.148  39.935  1.00  0.00           H  
ATOM    927 HD12 ILE    58      29.054  53.786  39.642  1.00  0.00           H  
ATOM    928 HD13 ILE    58      27.814  53.518  40.789  1.00  0.00           H  
ATOM    929  C   ILE    58      32.175  53.960  43.950  1.00  0.00           C  
ATOM    930  O   ILE    58      31.953  54.262  45.150  1.00  0.00           O  
ATOM    931  N   LEU    59      33.181  53.167  43.577  1.00  0.00           N  
ATOM    932  H   LEU    59      33.175  52.901  42.603  1.00  0.00           H  
ATOM    933  CA  LEU    59      33.958  52.488  44.634  1.00  0.00           C  
ATOM    934  HA  LEU    59      33.270  51.961  45.295  1.00  0.00           H  
ATOM    935  CB  LEU    59      34.745  51.295  43.972  1.00  0.00           C  
ATOM    936  HB2 LEU    59      35.231  51.715  43.091  1.00  0.00           H  
ATOM    937  HB3 LEU    59      35.364  50.779  44.706  1.00  0.00           H  
ATOM    938  CG  LEU    59      33.822  50.197  43.409  1.00  0.00           C  
ATOM    939  HG  LEU    59      33.141  50.659  42.694  1.00  0.00           H  
ATOM    940  CD1 LEU    59      34.714  49.215  42.634  1.00  0.00           C  
ATOM    941 HD11 LEU    59      35.218  49.674  41.782  1.00  0.00           H  
ATOM    942 HD12 LEU    59      35.329  48.801  43.432  1.00  0.00           H  
ATOM    943 HD13 LEU    59      34.086  48.438  42.198  1.00  0.00           H  
ATOM    944  CD2 LEU    59      32.913  49.377  44.338  1.00  0.00           C  
ATOM    945 HD21 LEU    59      33.506  48.747  45.001  1.00  0.00           H  
ATOM    946 HD22 LEU    59      32.198  49.932  44.945  1.00  0.00           H  
ATOM    947 HD23 LEU    59      32.320  48.660  43.770  1.00  0.00           H  
ATOM    948  C   LEU    59      34.847  53.338  45.581  1.00  0.00           C  
ATOM    949  O   LEU    59      35.223  52.888  46.691  1.00  0.00           O  
ATOM    950  N   GLN    60      34.937  54.607  45.216  1.00  0.00           N  
ATOM    951  H   GLN    60      34.586  54.810  44.291  1.00  0.00           H  
ATOM    952  CA  GLN    60      35.625  55.667  45.959  1.00  0.00           C  
ATOM    953  HA  GLN    60      36.636  55.282  46.087  1.00  0.00           H  
ATOM    954  CB  GLN    60      35.652  56.941  45.039  1.00  0.00           C  
ATOM    955  HB2 GLN    60      35.807  56.584  44.021  1.00  0.00           H  
ATOM    956  HB3 GLN    60      34.658  57.388  45.025  1.00  0.00           H  
ATOM    957  CG  GLN    60      36.842  57.796  45.461  1.00  0.00           C  
ATOM    958  HG2 GLN    60      36.586  58.349  46.364  1.00  0.00           H  
ATOM    959  HG3 GLN    60      37.737  57.175  45.505  1.00  0.00           H  
ATOM    960  CD  GLN    60      37.191  58.830  44.401  1.00  0.00           C  
ATOM    961  OE1 GLN    60      36.920  59.962  44.740  1.00  0.00           O  
ATOM    962  NE2 GLN    60      37.614  58.604  43.208  1.00  0.00           N  
ATOM    963 HE21 GLN    60      37.847  59.319  42.534  1.00  0.00           H  
ATOM    964 HE22 GLN    60      37.687  57.655  42.870  1.00  0.00           H  
ATOM    965  C   GLN    60      35.045  55.842  47.365  1.00  0.00           C  
ATOM    966  O   GLN    60      35.634  56.555  48.199  1.00  0.00           O  
ATOM    967  N   GLY    61      33.890  55.288  47.732  1.00  0.00           N  
ATOM    968  H   GLY    61      33.316  54.846  47.028  1.00  0.00           H  
ATOM    969  CA  GLY    61      33.350  55.218  49.032  1.00  0.00           C  
ATOM    970  HA2 GLY    61      33.206  56.155  49.569  1.00  0.00           H  
ATOM    971  HA3 GLY    61      32.303  54.929  48.941  1.00  0.00           H  
ATOM    972  C   GLY    61      34.029  54.219  49.963  1.00  0.00           C  
ATOM    973  O   GLY    61      33.732  54.009  51.085  1.00  0.00           O  
ATOM    974  N   GLY    62      35.103  53.575  49.562  1.00  0.00           N  
ATOM    975  H   GLY    62      35.319  53.552  48.575  1.00  0.00           H  
ATOM    976  CA  GLY    62      36.004  52.660  50.328  1.00  0.00           C  
ATOM    977  HA2 GLY    62      36.104  52.979  51.365  1.00  0.00           H  
ATOM    978  HA3 GLY    62      35.602  51.658  50.478  1.00  0.00           H  
ATOM    979  C   GLY    62      37.446  52.609  49.777  1.00  0.00           C  
ATOM    980  O   GLY    62      37.671  52.839  48.583  1.00  0.00           O  
ATOM    981  N   VAL    63      38.475  52.225  50.578  1.00  0.00           N  
ATOM    982  H   VAL    63      38.236  52.043  51.543  1.00  0.00           H  
ATOM    983  CA  VAL    63      39.849  51.846  50.269  1.00  0.00           C  
ATOM    984  HA  VAL    63      40.415  52.725  49.962  1.00  0.00           H  
ATOM    985  CB  VAL    63      40.531  51.265  51.529  1.00  0.00           C  
ATOM    986  HB  VAL    63      40.043  50.353  51.872  1.00  0.00           H  
ATOM    987  CG1 VAL    63      41.996  51.022  51.284  1.00  0.00           C  
ATOM    988 HG11 VAL    63      42.202  50.248  50.546  1.00  0.00           H  
ATOM    989 HG12 VAL    63      42.543  51.950  51.118  1.00  0.00           H  
ATOM    990 HG13 VAL    63      42.347  50.614  52.233  1.00  0.00           H  
ATOM    991  CG2 VAL    63      40.272  52.297  52.624  1.00  0.00           C  
ATOM    992 HG21 VAL    63      40.941  52.178  53.476  1.00  0.00           H  
ATOM    993 HG22 VAL    63      40.464  53.286  52.210  1.00  0.00           H  
ATOM    994 HG23 VAL    63      39.232  52.142  52.912  1.00  0.00           H  
ATOM    995  C   VAL    63      39.858  50.734  49.125  1.00  0.00           C  
ATOM    996  O   VAL    63      38.872  50.004  49.043  1.00  0.00           O  
ATOM    997  N   GLY    64      40.954  50.640  48.355  1.00  0.00           N  
ATOM    998  H   GLY    64      41.550  51.453  48.282  1.00  0.00           H  
ATOM    999  CA  GLY    64      41.226  49.434  47.451  1.00  0.00           C  
ATOM   1000  HA2 GLY    64      42.305  49.439  47.293  1.00  0.00           H  
ATOM   1001  HA3 GLY    64      40.834  48.531  47.919  1.00  0.00           H  
ATOM   1002  C   GLY    64      40.594  49.587  46.018  1.00  0.00           C  
ATOM   1003  O   GLY    64      40.521  48.593  45.326  1.00  0.00           O  
ATOM   1004  N   ILE    65      40.329  50.831  45.511  1.00  0.00           N  
ATOM   1005  H   ILE    65      40.439  51.589  46.170  1.00  0.00           H  
ATOM   1006  CA  ILE    65      40.297  51.256  44.106  1.00  0.00           C  
ATOM   1007  HA  ILE    65      40.841  50.506  43.531  1.00  0.00           H  
ATOM   1008  CB  ILE    65      38.833  51.391  43.603  1.00  0.00           C  
ATOM   1009  HB  ILE    65      38.162  50.613  43.966  1.00  0.00           H  
ATOM   1010  CG2 ILE    65      38.259  52.699  44.229  1.00  0.00           C  
ATOM   1011 HG21 ILE    65      38.779  53.550  43.788  1.00  0.00           H  
ATOM   1012 HG22 ILE    65      37.213  52.614  43.934  1.00  0.00           H  
ATOM   1013 HG23 ILE    65      38.268  52.718  45.318  1.00  0.00           H  
ATOM   1014  CG1 ILE    65      38.631  51.399  42.086  1.00  0.00           C  
ATOM   1015 HG12 ILE    65      37.620  51.726  41.842  1.00  0.00           H  
ATOM   1016 HG13 ILE    65      39.300  52.154  41.673  1.00  0.00           H  
ATOM   1017  CD1 ILE    65      38.792  50.045  41.358  1.00  0.00           C  
ATOM   1018 HD11 ILE    65      38.572  50.132  40.294  1.00  0.00           H  
ATOM   1019 HD12 ILE    65      39.813  49.688  41.496  1.00  0.00           H  
ATOM   1020 HD13 ILE    65      37.957  49.449  41.726  1.00  0.00           H  
ATOM   1021  C   ILE    65      41.201  52.530  43.935  1.00  0.00           C  
ATOM   1022  O   ILE    65      41.455  53.316  44.877  1.00  0.00           O  
ATOM   1023  N   PRO    66      41.875  52.680  42.765  1.00  0.00           N  
ATOM   1024  CD  PRO    66      42.191  51.595  41.761  1.00  0.00           C  
ATOM   1025  HD2 PRO    66      41.372  51.085  41.252  1.00  0.00           H  
ATOM   1026  HD3 PRO    66      42.831  50.805  42.154  1.00  0.00           H  
ATOM   1027  CG  PRO    66      42.896  52.474  40.601  1.00  0.00           C  
ATOM   1028  HG2 PRO    66      42.120  52.829  39.923  1.00  0.00           H  
ATOM   1029  HG3 PRO    66      43.595  51.885  40.007  1.00  0.00           H  
ATOM   1030  CB  PRO    66      43.579  53.648  41.325  1.00  0.00           C  
ATOM   1031  HB2 PRO    66      43.782  54.550  40.747  1.00  0.00           H  
ATOM   1032  HB3 PRO    66      44.534  53.369  41.771  1.00  0.00           H  
ATOM   1033  CA  PRO    66      42.600  53.914  42.475  1.00  0.00           C  
ATOM   1034  HA  PRO    66      43.104  54.250  43.381  1.00  0.00           H  
ATOM   1035  C   PRO    66      41.714  55.104  42.180  1.00  0.00           C  
ATOM   1036  O   PRO    66      40.567  54.857  41.861  1.00  0.00           O  
ATOM   1037  N   HIE    67      42.067  56.399  42.439  1.00  0.00           N  
ATOM   1038  H   HIE    67      42.974  56.528  42.865  1.00  0.00           H  
ATOM   1039  CA  HIE    67      41.319  57.619  42.072  1.00  0.00           C  
ATOM   1040  HA  HIE    67      40.254  57.589  42.300  1.00  0.00           H  
ATOM   1041  CB  HIE    67      41.712  58.769  43.056  1.00  0.00           C  
ATOM   1042  HB2 HIE    67      42.781  58.955  43.161  1.00  0.00           H  
ATOM   1043  HB3 HIE    67      41.237  59.664  42.654  1.00  0.00           H  
ATOM   1044  CG  HIE    67      41.134  58.686  44.468  1.00  0.00           C  
ATOM   1045  ND1 HIE    67      41.484  57.713  45.485  1.00  0.00           N  
ATOM   1046  CE1 HIE    67      40.812  58.076  46.541  1.00  0.00           C  
ATOM   1047  HE1 HIE    67      40.935  57.574  47.489  1.00  0.00           H  
ATOM   1048  NE2 HIE    67      40.175  59.241  46.339  1.00  0.00           N  
ATOM   1049  HE2 HIE    67      39.857  59.880  47.053  1.00  0.00           H  
ATOM   1050  CD2 HIE    67      40.424  59.667  45.030  1.00  0.00           C  
ATOM   1051  HD2 HIE    67      40.039  60.560  44.562  1.00  0.00           H  
ATOM   1052  C   HIE    67      41.458  58.070  40.644  1.00  0.00           C  
ATOM   1053  O   HIE    67      42.594  58.010  40.201  1.00  0.00           O  
ATOM   1054  N   ILE    68      40.452  58.585  40.012  1.00  0.00           N  
ATOM   1055  H   ILE    68      39.577  58.683  40.507  1.00  0.00           H  
ATOM   1056  CA  ILE    68      40.523  59.024  38.644  1.00  0.00           C  
ATOM   1057  HA  ILE    68      41.227  58.309  38.217  1.00  0.00           H  
ATOM   1058  CB  ILE    68      39.158  59.160  37.936  1.00  0.00           C  
ATOM   1059  HB  ILE    68      38.662  59.906  38.558  1.00  0.00           H  
ATOM   1060  CG2 ILE    68      39.262  59.761  36.511  1.00  0.00           C  
ATOM   1061 HG21 ILE    68      39.505  60.815  36.643  1.00  0.00           H  
ATOM   1062 HG22 ILE    68      40.062  59.272  35.954  1.00  0.00           H  
ATOM   1063 HG23 ILE    68      38.286  59.528  36.086  1.00  0.00           H  
ATOM   1064  CG1 ILE    68      38.329  57.798  37.928  1.00  0.00           C  
ATOM   1065 HG12 ILE    68      37.947  57.655  38.939  1.00  0.00           H  
ATOM   1066 HG13 ILE    68      37.557  57.786  37.158  1.00  0.00           H  
ATOM   1067  CD1 ILE    68      39.259  56.615  37.593  1.00  0.00           C  
ATOM   1068 HD11 ILE    68      38.794  55.699  37.230  1.00  0.00           H  
ATOM   1069 HD12 ILE    68      40.005  56.934  36.865  1.00  0.00           H  
ATOM   1070 HD13 ILE    68      39.632  56.293  38.565  1.00  0.00           H  
ATOM   1071  C   ILE    68      41.292  60.406  38.594  1.00  0.00           C  
ATOM   1072  O   ILE    68      40.885  61.373  39.240  1.00  0.00           O  
ATOM   1073  N   ARG    69      42.330  60.513  37.728  1.00  0.00           N  
ATOM   1074  H   ARG    69      42.517  59.778  37.061  1.00  0.00           H  
ATOM   1075  CA  ARG    69      43.073  61.820  37.688  1.00  0.00           C  
ATOM   1076  HA  ARG    69      42.931  62.495  38.531  1.00  0.00           H  
ATOM   1077  CB  ARG    69      44.601  61.620  37.619  1.00  0.00           C  
ATOM   1078  HB2 ARG    69      44.876  61.088  36.708  1.00  0.00           H  
ATOM   1079  HB3 ARG    69      45.117  62.571  37.483  1.00  0.00           H  
ATOM   1080  CG  ARG    69      44.988  60.848  38.932  1.00  0.00           C  
ATOM   1081  HG2 ARG    69      44.775  61.544  39.743  1.00  0.00           H  
ATOM   1082  HG3 ARG    69      44.503  59.902  39.170  1.00  0.00           H  
ATOM   1083  CD  ARG    69      46.488  60.633  38.908  1.00  0.00           C  
ATOM   1084  HD2 ARG    69      46.549  59.810  38.196  1.00  0.00           H  
ATOM   1085  HD3 ARG    69      47.004  61.508  38.512  1.00  0.00           H  
ATOM   1086  NE  ARG    69      46.950  60.341  40.271  1.00  0.00           N  
ATOM   1087  HE  ARG    69      46.345  59.769  40.842  1.00  0.00           H  
ATOM   1088  CZ  ARG    69      48.006  60.840  40.839  1.00  0.00           C  
ATOM   1089  NH1 ARG    69      48.817  61.714  40.325  1.00  0.00           N  
ATOM   1090 HH11 ARG    69      48.396  62.351  39.664  1.00  0.00           H  
ATOM   1091 HH12 ARG    69      49.682  61.997  40.763  1.00  0.00           H  
ATOM   1092  NH2 ARG    69      48.258  60.490  42.068  1.00  0.00           N  
ATOM   1093 HH21 ARG    69      47.721  59.798  42.570  1.00  0.00           H  
ATOM   1094 HH22 ARG    69      49.021  60.887  42.597  1.00  0.00           H  
ATOM   1095  C   ARG    69      42.613  62.563  36.448  1.00  0.00           C  
ATOM   1096  O   ARG    69      42.112  63.685  36.624  1.00  0.00           O  
ATOM   1097  N   TRP    70      42.587  61.940  35.263  1.00  0.00           N  
ATOM   1098  H   TRP    70      43.185  61.141  35.107  1.00  0.00           H  
ATOM   1099  CA  TRP    70      41.876  62.575  34.124  1.00  0.00           C  
ATOM   1100  HA  TRP    70      41.179  63.356  34.427  1.00  0.00           H  
ATOM   1101  CB  TRP    70      42.906  63.362  33.304  1.00  0.00           C  
ATOM   1102  HB2 TRP    70      43.438  64.033  33.978  1.00  0.00           H  
ATOM   1103  HB3 TRP    70      43.628  62.642  32.920  1.00  0.00           H  
ATOM   1104  CG  TRP    70      42.389  64.133  32.129  1.00  0.00           C  
ATOM   1105  CD1 TRP    70      42.068  65.429  32.174  1.00  0.00           C  
ATOM   1106  HD1 TRP    70      42.104  66.082  33.034  1.00  0.00           H  
ATOM   1107  NE1 TRP    70      41.821  65.827  30.832  1.00  0.00           N  
ATOM   1108  HE1 TRP    70      41.411  66.702  30.538  1.00  0.00           H  
ATOM   1109  CE2 TRP    70      41.881  64.747  29.923  1.00  0.00           C  
ATOM   1110  CZ2 TRP    70      41.755  64.679  28.515  1.00  0.00           C  
ATOM   1111  HZ2 TRP    70      41.475  65.565  27.965  1.00  0.00           H  
ATOM   1112  CH2 TRP    70      42.053  63.515  27.862  1.00  0.00           C  
ATOM   1113  HH2 TRP    70      42.072  63.513  26.782  1.00  0.00           H  
ATOM   1114  CZ3 TRP    70      42.505  62.426  28.614  1.00  0.00           C  
ATOM   1115  HZ3 TRP    70      42.746  61.496  28.123  1.00  0.00           H  
ATOM   1116  CE3 TRP    70      42.560  62.469  30.034  1.00  0.00           C  
ATOM   1117  HE3 TRP    70      42.955  61.687  30.666  1.00  0.00           H  
ATOM   1118  CD2 TRP    70      42.263  63.666  30.738  1.00  0.00           C  
ATOM   1119  C   TRP    70      41.055  61.664  33.317  1.00  0.00           C  
ATOM   1120  O   TRP    70      41.260  60.463  33.394  1.00  0.00           O  
ATOM   1121  N   TYR    71      40.067  62.204  32.504  1.00  0.00           N  
ATOM   1122  H   TYR    71      39.912  63.202  32.499  1.00  0.00           H  
ATOM   1123  CA  TYR    71      39.278  61.447  31.531  1.00  0.00           C  
ATOM   1124  HA  TYR    71      39.786  60.550  31.177  1.00  0.00           H  
ATOM   1125  CB  TYR    71      38.001  60.892  32.163  1.00  0.00           C  
ATOM   1126  HB2 TYR    71      38.289  60.211  32.964  1.00  0.00           H  
ATOM   1127  HB3 TYR    71      37.470  61.708  32.654  1.00  0.00           H  
ATOM   1128  CG  TYR    71      37.131  60.091  31.214  1.00  0.00           C  
ATOM   1129  CD1 TYR    71      37.544  58.895  30.593  1.00  0.00           C  
ATOM   1130  HD1 TYR    71      38.491  58.435  30.833  1.00  0.00           H  
ATOM   1131  CE1 TYR    71      36.866  58.399  29.467  1.00  0.00           C  
ATOM   1132  HE1 TYR    71      37.136  57.510  28.916  1.00  0.00           H  
ATOM   1133  CZ  TYR    71      35.706  59.084  29.057  1.00  0.00           C  
ATOM   1134  OH  TYR    71      35.006  58.520  28.050  1.00  0.00           O  
ATOM   1135  HH  TYR    71      34.495  59.198  27.602  1.00  0.00           H  
ATOM   1136  CE2 TYR    71      35.264  60.213  29.639  1.00  0.00           C  
ATOM   1137  HE2 TYR    71      34.439  60.692  29.133  1.00  0.00           H  
ATOM   1138  CD2 TYR    71      35.948  60.721  30.715  1.00  0.00           C  
ATOM   1139  HD2 TYR    71      35.567  61.658  31.095  1.00  0.00           H  
ATOM   1140  C   TYR    71      38.941  62.254  30.222  1.00  0.00           C  
ATOM   1141  O   TYR    71      38.430  63.413  30.251  1.00  0.00           O  
ATOM   1142  N   GLY    72      39.171  61.589  29.102  1.00  0.00           N  
ATOM   1143  H   GLY    72      39.572  60.664  29.153  1.00  0.00           H  
ATOM   1144  CA  GLY    72      38.714  62.085  27.770  1.00  0.00           C  
ATOM   1145  HA2 GLY    72      37.634  62.232  27.777  1.00  0.00           H  
ATOM   1146  HA3 GLY    72      39.036  63.107  27.574  1.00  0.00           H  
ATOM   1147  C   GLY    72      39.207  61.324  26.610  1.00  0.00           C  
ATOM   1148  O   GLY    72      39.567  60.175  26.572  1.00  0.00           O  
ATOM   1149  N   GLN    73      38.832  61.891  25.464  1.00  0.00           N  
ATOM   1150  H   GLN    73      38.274  62.733  25.468  1.00  0.00           H  
ATOM   1151  CA  GLN    73      39.152  61.418  24.121  1.00  0.00           C  
ATOM   1152  HA  GLN    73      39.049  60.335  24.064  1.00  0.00           H  
ATOM   1153  CB  GLN    73      38.087  61.870  23.100  1.00  0.00           C  
ATOM   1154  HB2 GLN    73      38.240  61.353  22.153  1.00  0.00           H  
ATOM   1155  HB3 GLN    73      37.107  61.664  23.530  1.00  0.00           H  
ATOM   1156  CG  GLN    73      38.187  63.393  22.854  1.00  0.00           C  
ATOM   1157  HG2 GLN    73      37.161  63.600  22.549  1.00  0.00           H  
ATOM   1158  HG3 GLN    73      38.454  63.970  23.739  1.00  0.00           H  
ATOM   1159  CD  GLN    73      39.027  63.795  21.649  1.00  0.00           C  
ATOM   1160  OE1 GLN    73      39.648  62.980  20.988  1.00  0.00           O  
ATOM   1161  NE2 GLN    73      39.199  65.048  21.293  1.00  0.00           N  
ATOM   1162 HE21 GLN    73      39.850  65.250  20.548  1.00  0.00           H  
ATOM   1163 HE22 GLN    73      38.713  65.755  21.826  1.00  0.00           H  
ATOM   1164  C   GLN    73      40.560  61.779  23.610  1.00  0.00           C  
ATOM   1165  O   GLN    73      41.134  62.815  23.928  1.00  0.00           O  
ATOM   1166  N   GLU    74      41.144  60.956  22.681  1.00  0.00           N  
ATOM   1167  H   GLU    74      40.711  60.076  22.441  1.00  0.00           H  
ATOM   1168  CA  GLU    74      42.407  61.230  22.089  1.00  0.00           C  
ATOM   1169  HA  GLU    74      42.541  62.302  21.941  1.00  0.00           H  
ATOM   1170  CB  GLU    74      43.542  60.715  22.999  1.00  0.00           C  
ATOM   1171  HB2 GLU    74      43.443  61.168  23.986  1.00  0.00           H  
ATOM   1172  HB3 GLU    74      43.440  59.631  23.052  1.00  0.00           H  
ATOM   1173  CG  GLU    74      44.957  61.112  22.472  1.00  0.00           C  
ATOM   1174  HG2 GLU    74      45.736  60.834  23.182  1.00  0.00           H  
ATOM   1175  HG3 GLU    74      45.135  60.583  21.536  1.00  0.00           H  
ATOM   1176  CD  GLU    74      45.026  62.617  22.267  1.00  0.00           C  
ATOM   1177  OE1 GLU    74      45.209  63.374  23.240  1.00  0.00           O  
ATOM   1178  OE2 GLU    74      44.939  63.065  21.101  1.00  0.00           O  
ATOM   1179  C   GLU    74      42.520  60.538  20.701  1.00  0.00           C  
ATOM   1180  O   GLU    74      42.321  59.330  20.664  1.00  0.00           O  
ATOM   1181  N   LYS    75      42.770  61.209  19.589  1.00  0.00           N  
ATOM   1182  H   LYS    75      42.755  62.204  19.763  1.00  0.00           H  
ATOM   1183  CA  LYS    75      42.656  60.733  18.205  1.00  0.00           C  
ATOM   1184  HA  LYS    75      42.578  61.621  17.579  1.00  0.00           H  
ATOM   1185  CB  LYS    75      43.945  60.055  17.664  1.00  0.00           C  
ATOM   1186  HB2 LYS    75      44.838  60.524  18.078  1.00  0.00           H  
ATOM   1187  HB3 LYS    75      43.871  59.044  18.065  1.00  0.00           H  
ATOM   1188  CG  LYS    75      44.051  60.076  16.139  1.00  0.00           C  
ATOM   1189  HG2 LYS    75      44.680  59.253  15.799  1.00  0.00           H  
ATOM   1190  HG3 LYS    75      43.101  59.870  15.646  1.00  0.00           H  
ATOM   1191  CD  LYS    75      44.564  61.451  15.634  1.00  0.00           C  
ATOM   1192  HD2 LYS    75      43.995  62.300  16.013  1.00  0.00           H  
ATOM   1193  HD3 LYS    75      45.572  61.540  16.039  1.00  0.00           H  
ATOM   1194  CE  LYS    75      44.532  61.413  14.059  1.00  0.00           C  
ATOM   1195  HE2 LYS    75      44.934  62.374  13.738  1.00  0.00           H  
ATOM   1196  HE3 LYS    75      45.228  60.634  13.748  1.00  0.00           H  
ATOM   1197  NZ  LYS    75      43.205  61.159  13.398  1.00  0.00           N  
ATOM   1198  HZ1 LYS    75      43.262  61.212  12.391  1.00  0.00           H  
ATOM   1199  HZ2 LYS    75      42.853  60.225  13.550  1.00  0.00           H  
ATOM   1200  HZ3 LYS    75      42.574  61.938  13.522  1.00  0.00           H  
ATOM   1201  C   LYS    75      41.318  60.032  17.972  1.00  0.00           C  
ATOM   1202  O   LYS    75      40.287  60.679  17.885  1.00  0.00           O  
ATOM   1203  N   ASP    76      41.344  58.711  17.854  1.00  0.00           N  
ATOM   1204  H   ASP    76      42.250  58.330  18.087  1.00  0.00           H  
ATOM   1205  CA  ASP    76      40.167  57.857  17.756  1.00  0.00           C  
ATOM   1206  HA  ASP    76      39.261  58.448  17.621  1.00  0.00           H  
ATOM   1207  CB  ASP    76      40.222  56.934  16.474  1.00  0.00           C  
ATOM   1208  HB2 ASP    76      41.003  56.191  16.634  1.00  0.00           H  
ATOM   1209  HB3 ASP    76      39.178  56.690  16.276  1.00  0.00           H  
ATOM   1210  CG  ASP    76      40.609  57.602  15.127  1.00  0.00           C  
ATOM   1211  OD1 ASP    76      41.021  56.822  14.224  1.00  0.00           O  
ATOM   1212  OD2 ASP    76      40.439  58.828  14.937  1.00  0.00           O  
ATOM   1213  C   ASP    76      39.946  56.925  18.979  1.00  0.00           C  
ATOM   1214  O   ASP    76      39.320  55.881  18.822  1.00  0.00           O  
ATOM   1215  N   TYR    77      40.596  57.190  20.112  1.00  0.00           N  
ATOM   1216  H   TYR    77      41.191  58.001  20.196  1.00  0.00           H  
ATOM   1217  CA  TYR    77      40.461  56.455  21.351  1.00  0.00           C  
ATOM   1218  HA  TYR    77      39.938  55.530  21.111  1.00  0.00           H  
ATOM   1219  CB  TYR    77      41.804  55.982  21.880  1.00  0.00           C  
ATOM   1220  HB2 TYR    77      42.385  56.882  22.083  1.00  0.00           H  
ATOM   1221  HB3 TYR    77      41.663  55.579  22.883  1.00  0.00           H  
ATOM   1222  CG  TYR    77      42.667  54.980  21.106  1.00  0.00           C  
ATOM   1223  CD1 TYR    77      42.410  53.608  21.105  1.00  0.00           C  
ATOM   1224  HD1 TYR    77      41.566  53.215  21.652  1.00  0.00           H  
ATOM   1225  CE1 TYR    77      43.258  52.567  20.584  1.00  0.00           C  
ATOM   1226  HE1 TYR    77      42.944  51.543  20.443  1.00  0.00           H  
ATOM   1227  CZ  TYR    77      44.526  53.017  20.128  1.00  0.00           C  
ATOM   1228  OH  TYR    77      45.399  52.053  19.680  1.00  0.00           O  
ATOM   1229  HH  TYR    77      44.977  51.217  19.466  1.00  0.00           H  
ATOM   1230  CE2 TYR    77      44.802  54.420  20.139  1.00  0.00           C  
ATOM   1231  HE2 TYR    77      45.808  54.720  19.888  1.00  0.00           H  
ATOM   1232  CD2 TYR    77      43.894  55.413  20.599  1.00  0.00           C  
ATOM   1233  HD2 TYR    77      44.195  56.450  20.568  1.00  0.00           H  
ATOM   1234  C   TYR    77      39.707  57.323  22.378  1.00  0.00           C  
ATOM   1235  O   TYR    77      39.585  58.577  22.187  1.00  0.00           O  
ATOM   1236  N   ASN    78      39.099  56.675  23.334  1.00  0.00           N  
ATOM   1237  H   ASN    78      39.174  55.669  23.290  1.00  0.00           H  
ATOM   1238  CA  ASN    78      38.777  57.154  24.613  1.00  0.00           C  
ATOM   1239  HA  ASN    78      38.733  58.243  24.570  1.00  0.00           H  
ATOM   1240  CB  ASN    78      37.415  56.450  24.918  1.00  0.00           C  
ATOM   1241  HB2 ASN    78      37.617  55.386  24.798  1.00  0.00           H  
ATOM   1242  HB3 ASN    78      36.945  56.746  25.856  1.00  0.00           H  
ATOM   1243  CG  ASN    78      36.352  56.887  23.892  1.00  0.00           C  
ATOM   1244  OD1 ASN    78      36.403  57.921  23.315  1.00  0.00           O  
ATOM   1245  ND2 ASN    78      35.444  56.018  23.550  1.00  0.00           N  
ATOM   1246 HD21 ASN    78      34.802  56.367  22.853  1.00  0.00           H  
ATOM   1247 HD22 ASN    78      35.519  55.041  23.792  1.00  0.00           H  
ATOM   1248  C   ASN    78      39.825  56.693  25.598  1.00  0.00           C  
ATOM   1249  O   ASN    78      40.450  55.675  25.409  1.00  0.00           O  
ATOM   1250  N   VAL    79      40.101  57.523  26.628  1.00  0.00           N  
ATOM   1251  H   VAL    79      39.460  58.266  26.868  1.00  0.00           H  
ATOM   1252  CA  VAL    79      41.216  57.362  27.536  1.00  0.00           C  
ATOM   1253  HA  VAL    79      41.499  56.310  27.557  1.00  0.00           H  
ATOM   1254  CB  VAL    79      42.435  58.211  27.054  1.00  0.00           C  
ATOM   1255  HB  VAL    79      42.118  59.253  27.101  1.00  0.00           H  
ATOM   1256  CG1 VAL    79      43.664  58.064  27.995  1.00  0.00           C  
ATOM   1257 HG11 VAL    79      44.567  58.557  27.636  1.00  0.00           H  
ATOM   1258 HG12 VAL    79      43.452  58.647  28.891  1.00  0.00           H  
ATOM   1259 HG13 VAL    79      43.897  57.010  28.147  1.00  0.00           H  
ATOM   1260  CG2 VAL    79      42.917  57.832  25.698  1.00  0.00           C  
ATOM   1261 HG21 VAL    79      42.143  57.858  24.931  1.00  0.00           H  
ATOM   1262 HG22 VAL    79      43.669  58.564  25.405  1.00  0.00           H  
ATOM   1263 HG23 VAL    79      43.317  56.822  25.791  1.00  0.00           H  
ATOM   1264  C   VAL    79      40.856  57.770  28.928  1.00  0.00           C  
ATOM   1265  O   VAL    79      40.422  58.917  29.151  1.00  0.00           O  
ATOM   1266  N   LEU    80      41.221  56.923  29.852  1.00  0.00           N  
ATOM   1267  H   LEU    80      41.673  56.068  29.559  1.00  0.00           H  
ATOM   1268  CA  LEU    80      41.239  57.092  31.252  1.00  0.00           C  
ATOM   1269  HA  LEU    80      40.770  58.044  31.500  1.00  0.00           H  
ATOM   1270  CB  LEU    80      40.334  56.042  31.874  1.00  0.00           C  
ATOM   1271  HB2 LEU    80      39.331  56.193  31.475  1.00  0.00           H  
ATOM   1272  HB3 LEU    80      40.718  55.068  31.570  1.00  0.00           H  
ATOM   1273  CG  LEU    80      40.021  56.139  33.310  1.00  0.00           C  
ATOM   1274  HG  LEU    80      40.965  56.144  33.856  1.00  0.00           H  
ATOM   1275  CD1 LEU    80      39.215  57.411  33.745  1.00  0.00           C  
ATOM   1276 HD11 LEU    80      38.289  57.523  33.179  1.00  0.00           H  
ATOM   1277 HD12 LEU    80      38.958  57.218  34.786  1.00  0.00           H  
ATOM   1278 HD13 LEU    80      39.838  58.293  33.599  1.00  0.00           H  
ATOM   1279  CD2 LEU    80      39.131  54.997  33.736  1.00  0.00           C  
ATOM   1280 HD21 LEU    80      39.012  54.927  34.817  1.00  0.00           H  
ATOM   1281 HD22 LEU    80      38.193  55.157  33.205  1.00  0.00           H  
ATOM   1282 HD23 LEU    80      39.518  54.027  33.426  1.00  0.00           H  
ATOM   1283  C   LEU    80      42.599  57.157  31.902  1.00  0.00           C  
ATOM   1284  O   LEU    80      43.593  56.547  31.446  1.00  0.00           O  
ATOM   1285  N   VAL    81      42.718  57.984  32.937  1.00  0.00           N  
ATOM   1286  H   VAL    81      41.884  58.498  33.181  1.00  0.00           H  
ATOM   1287  CA  VAL    81      43.946  58.069  33.790  1.00  0.00           C  
ATOM   1288  HA  VAL    81      44.540  57.210  33.477  1.00  0.00           H  
ATOM   1289  CB  VAL    81      44.669  59.436  33.461  1.00  0.00           C  
ATOM   1290  HB  VAL    81      44.129  60.213  34.001  1.00  0.00           H  
ATOM   1291  CG1 VAL    81      46.045  59.482  34.178  1.00  0.00           C  
ATOM   1292 HG11 VAL    81      45.972  59.517  35.265  1.00  0.00           H  
ATOM   1293 HG12 VAL    81      46.766  58.734  33.849  1.00  0.00           H  
ATOM   1294 HG13 VAL    81      46.572  60.421  34.009  1.00  0.00           H  
ATOM   1295  CG2 VAL    81      44.966  59.646  31.929  1.00  0.00           C  
ATOM   1296 HG21 VAL    81      45.193  58.710  31.418  1.00  0.00           H  
ATOM   1297 HG22 VAL    81      44.058  59.952  31.408  1.00  0.00           H  
ATOM   1298 HG23 VAL    81      45.843  60.272  31.770  1.00  0.00           H  
ATOM   1299  C   VAL    81      43.693  57.955  35.249  1.00  0.00           C  
ATOM   1300  O   VAL    81      42.685  58.527  35.747  1.00  0.00           O  
ATOM   1301  N   MET    82      44.579  57.345  36.055  1.00  0.00           N  
ATOM   1302  H   MET    82      45.337  56.799  35.672  1.00  0.00           H  
ATOM   1303  CA  MET    82      44.328  57.087  37.518  1.00  0.00           C  
ATOM   1304  HA  MET    82      43.838  57.943  37.983  1.00  0.00           H  
ATOM   1305  CB  MET    82      43.374  55.896  37.664  1.00  0.00           C  
ATOM   1306  HB2 MET    82      42.969  55.719  38.660  1.00  0.00           H  
ATOM   1307  HB3 MET    82      42.525  56.066  37.003  1.00  0.00           H  
ATOM   1308  CG  MET    82      44.012  54.510  37.383  1.00  0.00           C  
ATOM   1309  HG2 MET    82      44.825  54.552  36.658  1.00  0.00           H  
ATOM   1310  HG3 MET    82      44.373  54.079  38.316  1.00  0.00           H  
ATOM   1311  SD  MET    82      42.681  53.346  36.734  1.00  0.00           S  
ATOM   1312  CE  MET    82      42.855  53.668  34.955  1.00  0.00           C  
ATOM   1313  HE1 MET    82      42.398  52.914  34.315  1.00  0.00           H  
ATOM   1314  HE2 MET    82      42.548  54.708  34.840  1.00  0.00           H  
ATOM   1315  HE3 MET    82      43.918  53.533  34.753  1.00  0.00           H  
ATOM   1316  C   MET    82      45.640  56.786  38.360  1.00  0.00           C  
ATOM   1317  O   MET    82      46.675  56.673  37.671  1.00  0.00           O  
ATOM   1318  N   ASP    83      45.566  56.715  39.682  1.00  0.00           N  
ATOM   1319  H   ASP    83      44.710  56.984  40.146  1.00  0.00           H  
ATOM   1320  CA  ASP    83      46.644  56.591  40.574  1.00  0.00           C  
ATOM   1321  HA  ASP    83      47.357  57.398  40.403  1.00  0.00           H  
ATOM   1322  CB  ASP    83      46.196  56.409  42.027  1.00  0.00           C  
ATOM   1323  HB2 ASP    83      45.540  55.541  42.094  1.00  0.00           H  
ATOM   1324  HB3 ASP    83      47.093  56.188  42.605  1.00  0.00           H  
ATOM   1325  CG  ASP    83      45.380  57.600  42.563  1.00  0.00           C  
ATOM   1326  OD1 ASP    83      45.745  58.746  42.229  1.00  0.00           O  
ATOM   1327  OD2 ASP    83      44.545  57.301  43.421  1.00  0.00           O  
ATOM   1328  C   ASP    83      47.457  55.301  40.279  1.00  0.00           C  
ATOM   1329  O   ASP    83      46.869  54.258  39.890  1.00  0.00           O  
ATOM   1330  N   LEU    84      48.792  55.367  40.434  1.00  0.00           N  
ATOM   1331  H   LEU    84      49.232  56.240  40.686  1.00  0.00           H  
ATOM   1332  CA  LEU    84      49.597  54.196  40.293  1.00  0.00           C  
ATOM   1333  HA  LEU    84      49.327  53.678  39.373  1.00  0.00           H  
ATOM   1334  CB  LEU    84      51.017  54.650  39.931  1.00  0.00           C  
ATOM   1335  HB2 LEU    84      50.995  55.194  38.988  1.00  0.00           H  
ATOM   1336  HB3 LEU    84      51.363  55.327  40.712  1.00  0.00           H  
ATOM   1337  CG  LEU    84      52.046  53.485  39.720  1.00  0.00           C  
ATOM   1338  HG  LEU    84      52.009  52.812  40.576  1.00  0.00           H  
ATOM   1339  CD1 LEU    84      51.731  52.813  38.435  1.00  0.00           C  
ATOM   1340 HD11 LEU    84      52.411  51.980  38.257  1.00  0.00           H  
ATOM   1341 HD12 LEU    84      50.673  52.553  38.422  1.00  0.00           H  
ATOM   1342 HD13 LEU    84      51.878  53.506  37.606  1.00  0.00           H  
ATOM   1343  CD2 LEU    84      53.461  53.972  39.544  1.00  0.00           C  
ATOM   1344 HD21 LEU    84      53.572  54.529  38.614  1.00  0.00           H  
ATOM   1345 HD22 LEU    84      53.706  54.631  40.376  1.00  0.00           H  
ATOM   1346 HD23 LEU    84      54.130  53.113  39.608  1.00  0.00           H  
ATOM   1347  C   LEU    84      49.437  53.266  41.457  1.00  0.00           C  
ATOM   1348  O   LEU    84      49.409  53.659  42.589  1.00  0.00           O  
ATOM   1349  N   LEU    85      49.370  51.957  41.149  1.00  0.00           N  
ATOM   1350  H   LEU    85      49.052  51.715  40.221  1.00  0.00           H  
ATOM   1351  CA  LEU    85      49.537  50.846  42.085  1.00  0.00           C  
ATOM   1352  HA  LEU    85      49.456  51.147  43.130  1.00  0.00           H  
ATOM   1353  CB  LEU    85      48.269  50.036  41.850  1.00  0.00           C  
ATOM   1354  HB2 LEU    85      48.211  49.699  40.815  1.00  0.00           H  
ATOM   1355  HB3 LEU    85      48.500  49.210  42.521  1.00  0.00           H  
ATOM   1356  CG  LEU    85      46.983  50.715  42.309  1.00  0.00           C  
ATOM   1357  HG  LEU    85      46.782  51.562  41.653  1.00  0.00           H  
ATOM   1358  CD1 LEU    85      45.876  49.692  42.228  1.00  0.00           C  
ATOM   1359 HD11 LEU    85      46.042  48.778  42.799  1.00  0.00           H  
ATOM   1360 HD12 LEU    85      44.983  50.097  42.703  1.00  0.00           H  
ATOM   1361 HD13 LEU    85      45.543  49.492  41.210  1.00  0.00           H  
ATOM   1362  CD2 LEU    85      46.903  51.411  43.655  1.00  0.00           C  
ATOM   1363 HD21 LEU    85      47.224  50.724  44.437  1.00  0.00           H  
ATOM   1364 HD22 LEU    85      47.513  52.314  43.621  1.00  0.00           H  
ATOM   1365 HD23 LEU    85      45.874  51.763  43.728  1.00  0.00           H  
ATOM   1366  C   LEU    85      50.918  50.094  42.035  1.00  0.00           C  
ATOM   1367  O   LEU    85      51.755  50.241  41.170  1.00  0.00           O  
ATOM   1368  N   GLY    86      50.935  49.175  42.999  1.00  0.00           N  
ATOM   1369  H   GLY    86      50.163  49.165  43.650  1.00  0.00           H  
ATOM   1370  CA  GLY    86      51.980  48.274  43.297  1.00  0.00           C  
ATOM   1371  HA2 GLY    86      52.987  48.669  43.158  1.00  0.00           H  
ATOM   1372  HA3 GLY    86      51.801  48.042  44.346  1.00  0.00           H  
ATOM   1373  C   GLY    86      52.015  46.971  42.441  1.00  0.00           C  
ATOM   1374  O   GLY    86      51.300  46.991  41.363  1.00  0.00           O  
ATOM   1375  N   PRO    87      52.704  45.932  42.827  1.00  0.00           N  
ATOM   1376  CD  PRO    87      53.753  46.049  43.823  1.00  0.00           C  
ATOM   1377  HD2 PRO    87      53.221  45.626  44.675  1.00  0.00           H  
ATOM   1378  HD3 PRO    87      54.100  47.075  43.951  1.00  0.00           H  
ATOM   1379  CG  PRO    87      54.963  45.230  43.276  1.00  0.00           C  
ATOM   1380  HG2 PRO    87      55.769  44.991  43.970  1.00  0.00           H  
ATOM   1381  HG3 PRO    87      55.573  45.829  42.600  1.00  0.00           H  
ATOM   1382  CB  PRO    87      54.219  44.098  42.485  1.00  0.00           C  
ATOM   1383  HB2 PRO    87      53.952  43.337  43.219  1.00  0.00           H  
ATOM   1384  HB3 PRO    87      54.901  43.654  41.759  1.00  0.00           H  
ATOM   1385  CA  PRO    87      52.989  44.795  41.977  1.00  0.00           C  
ATOM   1386  HA  PRO    87      53.179  45.054  40.936  1.00  0.00           H  
ATOM   1387  C   PRO    87      51.731  43.882  42.003  1.00  0.00           C  
ATOM   1388  O   PRO    87      51.008  43.761  43.005  1.00  0.00           O  
ATOM   1389  N   SER    88      51.424  43.331  40.786  1.00  0.00           N  
ATOM   1390  H   SER    88      52.095  43.411  40.036  1.00  0.00           H  
ATOM   1391  CA  SER    88      50.430  42.253  40.829  1.00  0.00           C  
ATOM   1392  HA  SER    88      49.505  42.534  41.333  1.00  0.00           H  
ATOM   1393  CB  SER    88      50.083  41.778  39.383  1.00  0.00           C  
ATOM   1394  HB2 SER    88      49.572  42.642  38.958  1.00  0.00           H  
ATOM   1395  HB3 SER    88      50.995  41.411  38.912  1.00  0.00           H  
ATOM   1396  OG  SER    88      49.047  40.810  39.403  1.00  0.00           O  
ATOM   1397  HG  SER    88      48.278  41.314  39.681  1.00  0.00           H  
ATOM   1398  C   SER    88      50.900  40.981  41.606  1.00  0.00           C  
ATOM   1399  O   SER    88      52.093  40.659  41.629  1.00  0.00           O  
ATOM   1400  N   LEU    89      49.952  40.224  42.141  1.00  0.00           N  
ATOM   1401  H   LEU    89      49.038  40.636  42.019  1.00  0.00           H  
ATOM   1402  CA  LEU    89      50.044  38.896  42.760  1.00  0.00           C  
ATOM   1403  HA  LEU    89      50.694  38.962  43.633  1.00  0.00           H  
ATOM   1404  CB  LEU    89      48.737  38.369  43.369  1.00  0.00           C  
ATOM   1405  HB2 LEU    89      47.916  38.758  42.767  1.00  0.00           H  
ATOM   1406  HB3 LEU    89      48.656  37.285  43.287  1.00  0.00           H  
ATOM   1407  CG  LEU    89      48.435  38.811  44.859  1.00  0.00           C  
ATOM   1408  HG  LEU    89      47.556  38.215  45.102  1.00  0.00           H  
ATOM   1409  CD1 LEU    89      49.389  38.226  45.887  1.00  0.00           C  
ATOM   1410 HD11 LEU    89      49.510  37.167  45.658  1.00  0.00           H  
ATOM   1411 HD12 LEU    89      50.369  38.674  45.723  1.00  0.00           H  
ATOM   1412 HD13 LEU    89      49.049  38.348  46.915  1.00  0.00           H  
ATOM   1413  CD2 LEU    89      48.238  40.319  45.169  1.00  0.00           C  
ATOM   1414 HD21 LEU    89      49.223  40.758  45.330  1.00  0.00           H  
ATOM   1415 HD22 LEU    89      47.752  40.887  44.376  1.00  0.00           H  
ATOM   1416 HD23 LEU    89      47.746  40.447  46.133  1.00  0.00           H  
ATOM   1417  C   LEU    89      50.686  37.904  41.878  1.00  0.00           C  
ATOM   1418  O   LEU    89      51.657  37.204  42.252  1.00  0.00           O  
ATOM   1419  N   GLU    90      50.276  37.990  40.619  1.00  0.00           N  
ATOM   1420  H   GLU    90      49.571  38.662  40.355  1.00  0.00           H  
ATOM   1421  CA  GLU    90      50.849  37.150  39.560  1.00  0.00           C  
ATOM   1422  HA  GLU    90      50.800  36.108  39.876  1.00  0.00           H  
ATOM   1423  CB  GLU    90      49.965  37.299  38.355  1.00  0.00           C  
ATOM   1424  HB2 GLU    90      49.108  36.638  38.484  1.00  0.00           H  
ATOM   1425  HB3 GLU    90      49.671  38.345  38.269  1.00  0.00           H  
ATOM   1426  CG  GLU    90      50.599  36.954  36.966  1.00  0.00           C  
ATOM   1427  HG2 GLU    90      49.741  36.986  36.295  1.00  0.00           H  
ATOM   1428  HG3 GLU    90      51.279  37.726  36.607  1.00  0.00           H  
ATOM   1429  CD  GLU    90      51.176  35.560  36.803  1.00  0.00           C  
ATOM   1430  OE1 GLU    90      50.974  34.617  37.618  1.00  0.00           O  
ATOM   1431  OE2 GLU    90      51.863  35.279  35.785  1.00  0.00           O  
ATOM   1432  C   GLU    90      52.389  37.415  39.207  1.00  0.00           C  
ATOM   1433  O   GLU    90      53.079  36.508  38.758  1.00  0.00           O  
ATOM   1434  N   ASP    91      52.845  38.627  39.567  1.00  0.00           N  
ATOM   1435  H   ASP    91      52.106  39.188  39.966  1.00  0.00           H  
ATOM   1436  CA  ASP    91      54.207  38.994  39.628  1.00  0.00           C  
ATOM   1437  HA  ASP    91      54.625  38.496  38.753  1.00  0.00           H  
ATOM   1438  CB  ASP    91      54.309  40.525  39.302  1.00  0.00           C  
ATOM   1439  HB2 ASP    91      53.531  40.851  38.612  1.00  0.00           H  
ATOM   1440  HB3 ASP    91      54.107  41.125  40.189  1.00  0.00           H  
ATOM   1441  CG  ASP    91      55.660  40.875  38.712  1.00  0.00           C  
ATOM   1442  OD1 ASP    91      56.067  40.304  37.643  1.00  0.00           O  
ATOM   1443  OD2 ASP    91      56.401  41.651  39.314  1.00  0.00           O  
ATOM   1444  C   ASP    91      55.122  38.598  40.832  1.00  0.00           C  
ATOM   1445  O   ASP    91      56.208  37.979  40.773  1.00  0.00           O  
ATOM   1446  N   LEU    92      54.518  38.902  41.996  1.00  0.00           N  
ATOM   1447  H   LEU    92      53.606  39.263  41.753  1.00  0.00           H  
ATOM   1448  CA  LEU    92      54.938  38.608  43.393  1.00  0.00           C  
ATOM   1449  HA  LEU    92      55.888  39.092  43.618  1.00  0.00           H  
ATOM   1450  CB  LEU    92      53.866  39.175  44.339  1.00  0.00           C  
ATOM   1451  HB2 LEU    92      52.919  38.735  44.024  1.00  0.00           H  
ATOM   1452  HB3 LEU    92      54.251  38.838  45.302  1.00  0.00           H  
ATOM   1453  CG  LEU    92      53.653  40.691  44.494  1.00  0.00           C  
ATOM   1454  HG  LEU    92      53.400  41.124  43.526  1.00  0.00           H  
ATOM   1455  CD1 LEU    92      52.466  40.967  45.437  1.00  0.00           C  
ATOM   1456 HD11 LEU    92      51.564  40.519  45.019  1.00  0.00           H  
ATOM   1457 HD12 LEU    92      52.633  40.461  46.388  1.00  0.00           H  
ATOM   1458 HD13 LEU    92      52.266  42.015  45.658  1.00  0.00           H  
ATOM   1459  CD2 LEU    92      54.919  41.359  44.984  1.00  0.00           C  
ATOM   1460 HD21 LEU    92      55.709  41.397  44.233  1.00  0.00           H  
ATOM   1461 HD22 LEU    92      54.628  42.373  45.259  1.00  0.00           H  
ATOM   1462 HD23 LEU    92      55.151  40.871  45.930  1.00  0.00           H  
ATOM   1463  C   LEU    92      55.090  37.081  43.603  1.00  0.00           C  
ATOM   1464  O   LEU    92      55.943  36.550  44.319  1.00  0.00           O  
ATOM   1465  N   PHE    93      54.266  36.375  42.811  1.00  0.00           N  
ATOM   1466  H   PHE    93      53.732  36.828  42.083  1.00  0.00           H  
ATOM   1467  CA  PHE    93      54.152  34.903  42.912  1.00  0.00           C  
ATOM   1468  HA  PHE    93      54.180  34.579  43.953  1.00  0.00           H  
ATOM   1469  CB  PHE    93      52.795  34.576  42.262  1.00  0.00           C  
ATOM   1470  HB2 PHE    93      52.105  35.101  42.923  1.00  0.00           H  
ATOM   1471  HB3 PHE    93      52.666  35.166  41.354  1.00  0.00           H  
ATOM   1472  CG  PHE    93      52.321  33.086  42.194  1.00  0.00           C  
ATOM   1473  CD1 PHE    93      52.374  32.216  43.273  1.00  0.00           C  
ATOM   1474  HD1 PHE    93      52.774  32.647  44.179  1.00  0.00           H  
ATOM   1475  CE1 PHE    93      51.932  30.857  43.192  1.00  0.00           C  
ATOM   1476  HE1 PHE    93      52.007  30.230  44.069  1.00  0.00           H  
ATOM   1477  CZ  PHE    93      51.529  30.411  41.944  1.00  0.00           C  
ATOM   1478  HZ  PHE    93      51.305  29.368  41.775  1.00  0.00           H  
ATOM   1479  CE2 PHE    93      51.462  31.267  40.789  1.00  0.00           C  
ATOM   1480  HE2 PHE    93      51.028  30.825  39.905  1.00  0.00           H  
ATOM   1481  CD2 PHE    93      51.850  32.612  40.938  1.00  0.00           C  
ATOM   1482  HD2 PHE    93      51.518  33.329  40.201  1.00  0.00           H  
ATOM   1483  C   PHE    93      55.274  34.311  42.135  1.00  0.00           C  
ATOM   1484  O   PHE    93      55.988  33.387  42.538  1.00  0.00           O  
ATOM   1485  N   ASN    94      55.517  34.927  40.938  1.00  0.00           N  
ATOM   1486  H   ASN    94      54.992  35.740  40.651  1.00  0.00           H  
ATOM   1487  CA  ASN    94      56.568  34.458  40.062  1.00  0.00           C  
ATOM   1488  HA  ASN    94      56.630  33.371  40.020  1.00  0.00           H  
ATOM   1489  CB  ASN    94      56.377  34.995  38.632  1.00  0.00           C  
ATOM   1490  HB2 ASN    94      55.376  34.881  38.217  1.00  0.00           H  
ATOM   1491  HB3 ASN    94      56.517  36.076  38.670  1.00  0.00           H  
ATOM   1492  CG  ASN    94      57.421  34.479  37.577  1.00  0.00           C  
ATOM   1493  OD1 ASN    94      57.861  33.367  37.599  1.00  0.00           O  
ATOM   1494  ND2 ASN    94      57.758  35.279  36.630  1.00  0.00           N  
ATOM   1495 HD21 ASN    94      58.382  35.004  35.885  1.00  0.00           H  
ATOM   1496 HD22 ASN    94      57.402  36.223  36.599  1.00  0.00           H  
ATOM   1497  C   ASN    94      57.975  34.876  40.599  1.00  0.00           C  
ATOM   1498  O   ASN    94      58.890  34.116  40.443  1.00  0.00           O  
ATOM   1499  N   PHE    95      57.987  35.913  41.483  1.00  0.00           N  
ATOM   1500  H   PHE    95      57.142  36.465  41.499  1.00  0.00           H  
ATOM   1501  CA  PHE    95      59.126  36.276  42.220  1.00  0.00           C  
ATOM   1502  HA  PHE    95      60.047  36.427  41.657  1.00  0.00           H  
ATOM   1503  CB  PHE    95      58.853  37.716  42.813  1.00  0.00           C  
ATOM   1504  HB2 PHE    95      58.763  38.371  41.946  1.00  0.00           H  
ATOM   1505  HB3 PHE    95      57.881  37.744  43.307  1.00  0.00           H  
ATOM   1506  CG  PHE    95      59.897  38.270  43.755  1.00  0.00           C  
ATOM   1507  CD1 PHE    95      61.241  38.271  43.358  1.00  0.00           C  
ATOM   1508  HD1 PHE    95      61.514  38.032  42.341  1.00  0.00           H  
ATOM   1509  CE1 PHE    95      62.255  38.616  44.268  1.00  0.00           C  
ATOM   1510  HE1 PHE    95      63.281  38.626  43.930  1.00  0.00           H  
ATOM   1511  CZ  PHE    95      61.935  39.156  45.548  1.00  0.00           C  
ATOM   1512  HZ  PHE    95      62.645  39.477  46.296  1.00  0.00           H  
ATOM   1513  CE2 PHE    95      60.591  39.179  45.932  1.00  0.00           C  
ATOM   1514  HE2 PHE    95      60.319  39.435  46.946  1.00  0.00           H  
ATOM   1515  CD2 PHE    95      59.599  38.615  45.090  1.00  0.00           C  
ATOM   1516  HD2 PHE    95      58.598  38.653  45.494  1.00  0.00           H  
ATOM   1517  C   PHE    95      59.521  35.207  43.265  1.00  0.00           C  
ATOM   1518  O   PHE    95      60.691  34.734  43.199  1.00  0.00           O  
ATOM   1519  N   CYS    96      58.508  34.809  44.046  1.00  0.00           N  
ATOM   1520  H   CYS    96      57.637  35.315  43.967  1.00  0.00           H  
ATOM   1521  CA  CYS    96      58.433  33.620  44.829  1.00  0.00           C  
ATOM   1522  HA  CYS    96      59.304  33.560  45.481  1.00  0.00           H  
ATOM   1523  CB  CYS    96      57.190  33.737  45.765  1.00  0.00           C  
ATOM   1524  HB2 CYS    96      56.290  33.747  45.150  1.00  0.00           H  
ATOM   1525  HB3 CYS    96      57.092  32.880  46.431  1.00  0.00           H  
ATOM   1526  SG  CYS    96      57.349  35.185  46.809  1.00  0.00           S  
ATOM   1527  HG  CYS    96      56.850  35.996  45.873  1.00  0.00           H  
ATOM   1528  C   CYS    96      58.458  32.236  44.147  1.00  0.00           C  
ATOM   1529  O   CYS    96      58.085  31.202  44.678  1.00  0.00           O  
ATOM   1530  N   SER    97      58.902  32.220  42.872  1.00  0.00           N  
ATOM   1531  H   SER    97      59.202  33.130  42.553  1.00  0.00           H  
ATOM   1532  CA  SER    97      59.098  30.954  42.139  1.00  0.00           C  
ATOM   1533  HA  SER    97      59.453  31.338  41.182  1.00  0.00           H  
ATOM   1534  CB  SER    97      60.310  30.167  42.696  1.00  0.00           C  
ATOM   1535  HB2 SER    97      60.033  29.681  43.632  1.00  0.00           H  
ATOM   1536  HB3 SER    97      60.573  29.371  42.000  1.00  0.00           H  
ATOM   1537  OG  SER    97      61.538  30.906  42.819  1.00  0.00           O  
ATOM   1538  HG  SER    97      61.325  31.532  43.515  1.00  0.00           H  
ATOM   1539  C   SER    97      57.868  30.095  41.789  1.00  0.00           C  
ATOM   1540  O   SER    97      57.985  28.913  41.471  1.00  0.00           O  
ATOM   1541  N   ARG    98      56.665  30.703  41.830  1.00  0.00           N  
ATOM   1542  H   ARG    98      56.781  31.698  41.961  1.00  0.00           H  
ATOM   1543  CA  ARG    98      55.264  30.261  41.598  1.00  0.00           C  
ATOM   1544  HA  ARG    98      54.644  31.104  41.902  1.00  0.00           H  
ATOM   1545  CB  ARG    98      55.030  29.861  40.092  1.00  0.00           C  
ATOM   1546  HB2 ARG    98      55.632  28.988  39.838  1.00  0.00           H  
ATOM   1547  HB3 ARG    98      53.984  29.632  39.888  1.00  0.00           H  
ATOM   1548  CG  ARG    98      55.396  30.979  39.124  1.00  0.00           C  
ATOM   1549  HG2 ARG    98      54.723  31.807  39.346  1.00  0.00           H  
ATOM   1550  HG3 ARG    98      56.410  31.376  39.182  1.00  0.00           H  
ATOM   1551  CD  ARG    98      54.976  30.621  37.712  1.00  0.00           C  
ATOM   1552  HD2 ARG    98      55.598  29.858  37.245  1.00  0.00           H  
ATOM   1553  HD3 ARG    98      54.003  30.135  37.633  1.00  0.00           H  
ATOM   1554  NE  ARG    98      54.940  31.872  36.924  1.00  0.00           N  
ATOM   1555  HE  ARG    98      55.608  31.981  36.173  1.00  0.00           H  
ATOM   1556  CZ  ARG    98      54.012  32.828  36.812  1.00  0.00           C  
ATOM   1557  NH1 ARG    98      53.040  32.848  37.623  1.00  0.00           N  
ATOM   1558 HH11 ARG    98      52.741  32.202  38.340  1.00  0.00           H  
ATOM   1559 HH12 ARG    98      52.489  33.686  37.503  1.00  0.00           H  
ATOM   1560  NH2 ARG    98      54.109  33.765  35.866  1.00  0.00           N  
ATOM   1561 HH21 ARG    98      55.004  33.935  35.429  1.00  0.00           H  
ATOM   1562 HH22 ARG    98      53.304  34.374  35.843  1.00  0.00           H  
ATOM   1563  C   ARG    98      54.969  29.125  42.615  1.00  0.00           C  
ATOM   1564  O   ARG    98      54.201  28.215  42.266  1.00  0.00           O  
ATOM   1565  N   ARG    99      55.430  29.314  43.878  1.00  0.00           N  
ATOM   1566  H   ARG    99      55.865  30.213  44.028  1.00  0.00           H  
ATOM   1567  CA  ARG    99      54.973  28.522  45.042  1.00  0.00           C  
ATOM   1568  HA  ARG    99      53.934  28.262  44.842  1.00  0.00           H  
ATOM   1569  CB  ARG    99      55.866  27.254  45.258  1.00  0.00           C  
ATOM   1570  HB2 ARG    99      55.538  26.752  46.169  1.00  0.00           H  
ATOM   1571  HB3 ARG    99      55.722  26.651  44.361  1.00  0.00           H  
ATOM   1572  CG  ARG    99      57.351  27.487  45.614  1.00  0.00           C  
ATOM   1573  HG2 ARG    99      57.953  27.764  44.749  1.00  0.00           H  
ATOM   1574  HG3 ARG    99      57.458  28.272  46.363  1.00  0.00           H  
ATOM   1575  CD  ARG    99      58.063  26.246  46.094  1.00  0.00           C  
ATOM   1576  HD2 ARG    99      57.511  25.745  46.889  1.00  0.00           H  
ATOM   1577  HD3 ARG    99      58.208  25.433  45.383  1.00  0.00           H  
ATOM   1578  NE  ARG    99      59.326  26.632  46.629  1.00  0.00           N  
ATOM   1579  HE  ARG    99      59.401  26.937  47.588  1.00  0.00           H  
ATOM   1580  CZ  ARG    99      60.421  26.731  45.910  1.00  0.00           C  
ATOM   1581  NH1 ARG    99      60.482  26.436  44.631  1.00  0.00           N  
ATOM   1582 HH11 ARG    99      59.686  26.157  44.075  1.00  0.00           H  
ATOM   1583 HH12 ARG    99      61.366  26.641  44.187  1.00  0.00           H  
ATOM   1584  NH2 ARG    99      61.501  27.198  46.464  1.00  0.00           N  
ATOM   1585 HH21 ARG    99      61.489  27.622  47.381  1.00  0.00           H  
ATOM   1586 HH22 ARG    99      62.350  27.309  45.928  1.00  0.00           H  
ATOM   1587  C   ARG    99      54.893  29.447  46.223  1.00  0.00           C  
ATOM   1588  O   ARG    99      55.498  30.520  46.208  1.00  0.00           O  
ATOM   1589  N   PHE   100      54.039  29.050  47.149  1.00  0.00           N  
ATOM   1590  H   PHE   100      53.407  28.267  47.069  1.00  0.00           H  
ATOM   1591  CA  PHE   100      53.877  29.796  48.393  1.00  0.00           C  
ATOM   1592  HA  PHE   100      54.786  30.375  48.560  1.00  0.00           H  
ATOM   1593  CB  PHE   100      52.615  30.707  48.362  1.00  0.00           C  
ATOM   1594  HB2 PHE   100      51.788  30.033  48.139  1.00  0.00           H  
ATOM   1595  HB3 PHE   100      52.417  31.021  49.387  1.00  0.00           H  
ATOM   1596  CG  PHE   100      52.603  32.037  47.610  1.00  0.00           C  
ATOM   1597  CD1 PHE   100      53.763  32.712  47.205  1.00  0.00           C  
ATOM   1598  HD1 PHE   100      54.735  32.343  47.496  1.00  0.00           H  
ATOM   1599  CE1 PHE   100      53.687  34.054  46.753  1.00  0.00           C  
ATOM   1600  HE1 PHE   100      54.606  34.614  46.663  1.00  0.00           H  
ATOM   1601  CZ  PHE   100      52.427  34.645  46.493  1.00  0.00           C  
ATOM   1602  HZ  PHE   100      52.359  35.651  46.106  1.00  0.00           H  
ATOM   1603  CE2 PHE   100      51.342  33.871  46.853  1.00  0.00           C  
ATOM   1604  HE2 PHE   100      50.381  34.362  46.820  1.00  0.00           H  
ATOM   1605  CD2 PHE   100      51.340  32.605  47.407  1.00  0.00           C  
ATOM   1606  HD2 PHE   100      50.397  32.239  47.786  1.00  0.00           H  
ATOM   1607  C   PHE   100      53.854  28.908  49.664  1.00  0.00           C  
ATOM   1608  O   PHE   100      53.659  27.740  49.505  1.00  0.00           O  
ATOM   1609  N   THR   101      54.049  29.514  50.811  1.00  0.00           N  
ATOM   1610  H   THR   101      54.225  30.504  50.716  1.00  0.00           H  
ATOM   1611  CA  THR   101      53.654  28.929  52.151  1.00  0.00           C  
ATOM   1612  HA  THR   101      54.129  27.948  52.156  1.00  0.00           H  
ATOM   1613  CB  THR   101      54.330  29.565  53.348  1.00  0.00           C  
ATOM   1614  HB  THR   101      54.055  29.027  54.256  1.00  0.00           H  
ATOM   1615  CG2 THR   101      55.856  29.468  53.263  1.00  0.00           C  
ATOM   1616 HG21 THR   101      56.218  28.441  53.202  1.00  0.00           H  
ATOM   1617 HG22 THR   101      56.259  30.053  52.436  1.00  0.00           H  
ATOM   1618 HG23 THR   101      56.228  29.918  54.183  1.00  0.00           H  
ATOM   1619  OG1 THR   101      53.981  30.880  53.376  1.00  0.00           O  
ATOM   1620  HG1 THR   101      54.361  31.233  52.568  1.00  0.00           H  
ATOM   1621  C   THR   101      52.143  28.840  52.350  1.00  0.00           C  
ATOM   1622  O   THR   101      51.431  29.671  51.787  1.00  0.00           O  
ATOM   1623  N   MET   102      51.649  27.924  53.209  1.00  0.00           N  
ATOM   1624  H   MET   102      52.273  27.258  53.642  1.00  0.00           H  
ATOM   1625  CA  MET   102      50.211  27.852  53.599  1.00  0.00           C  
ATOM   1626  HA  MET   102      49.626  27.629  52.707  1.00  0.00           H  
ATOM   1627  CB  MET   102      50.105  26.712  54.602  1.00  0.00           C  
ATOM   1628  HB2 MET   102      50.897  25.977  54.462  1.00  0.00           H  
ATOM   1629  HB3 MET   102      50.274  27.154  55.584  1.00  0.00           H  
ATOM   1630  CG  MET   102      48.819  25.901  54.617  1.00  0.00           C  
ATOM   1631  HG2 MET   102      48.676  25.398  53.661  1.00  0.00           H  
ATOM   1632  HG3 MET   102      48.950  25.214  55.453  1.00  0.00           H  
ATOM   1633  SD  MET   102      47.293  26.803  54.963  1.00  0.00           S  
ATOM   1634  CE  MET   102      46.621  27.068  53.399  1.00  0.00           C  
ATOM   1635  HE1 MET   102      47.294  27.579  52.711  1.00  0.00           H  
ATOM   1636  HE2 MET   102      46.543  26.068  52.974  1.00  0.00           H  
ATOM   1637  HE3 MET   102      45.654  27.567  53.461  1.00  0.00           H  
ATOM   1638  C   MET   102      49.649  29.197  54.159  1.00  0.00           C  
ATOM   1639  O   MET   102      48.791  29.777  53.560  1.00  0.00           O  
ATOM   1640  N   LYS   103      50.325  29.773  55.187  1.00  0.00           N  
ATOM   1641  H   LYS   103      51.087  29.304  55.657  1.00  0.00           H  
ATOM   1642  CA  LYS   103      50.095  31.085  55.810  1.00  0.00           C  
ATOM   1643  HA  LYS   103      49.185  31.030  56.408  1.00  0.00           H  
ATOM   1644  CB  LYS   103      51.246  31.520  56.804  1.00  0.00           C  
ATOM   1645  HB2 LYS   103      51.441  30.802  57.600  1.00  0.00           H  
ATOM   1646  HB3 LYS   103      52.129  31.444  56.169  1.00  0.00           H  
ATOM   1647  CG  LYS   103      51.137  32.912  57.474  1.00  0.00           C  
ATOM   1648  HG2 LYS   103      50.796  33.569  56.675  1.00  0.00           H  
ATOM   1649  HG3 LYS   103      50.297  32.979  58.165  1.00  0.00           H  
ATOM   1650  CD  LYS   103      52.398  33.515  58.137  1.00  0.00           C  
ATOM   1651  HD2 LYS   103      52.485  32.931  59.053  1.00  0.00           H  
ATOM   1652  HD3 LYS   103      53.279  33.241  57.557  1.00  0.00           H  
ATOM   1653  CE  LYS   103      52.436  35.012  58.480  1.00  0.00           C  
ATOM   1654  HE2 LYS   103      52.397  35.613  57.572  1.00  0.00           H  
ATOM   1655  HE3 LYS   103      51.647  35.119  59.224  1.00  0.00           H  
ATOM   1656  NZ  LYS   103      53.734  35.443  59.118  1.00  0.00           N  
ATOM   1657  HZ1 LYS   103      53.967  34.860  59.909  1.00  0.00           H  
ATOM   1658  HZ2 LYS   103      54.552  35.472  58.525  1.00  0.00           H  
ATOM   1659  HZ3 LYS   103      53.684  36.351  59.556  1.00  0.00           H  
ATOM   1660  C   LYS   103      49.865  32.176  54.844  1.00  0.00           C  
ATOM   1661  O   LYS   103      48.970  32.936  55.027  1.00  0.00           O  
ATOM   1662  N   THR   104      50.695  32.289  53.785  1.00  0.00           N  
ATOM   1663  H   THR   104      51.400  31.582  53.634  1.00  0.00           H  
ATOM   1664  CA  THR   104      50.616  33.423  52.734  1.00  0.00           C  
ATOM   1665  HA  THR   104      50.528  34.304  53.371  1.00  0.00           H  
ATOM   1666  CB  THR   104      51.797  33.347  51.668  1.00  0.00           C  
ATOM   1667  HB  THR   104      51.875  32.374  51.184  1.00  0.00           H  
ATOM   1668  CG2 THR   104      51.601  34.374  50.542  1.00  0.00           C  
ATOM   1669 HG21 THR   104      52.547  34.782  50.186  1.00  0.00           H  
ATOM   1670 HG22 THR   104      51.117  34.011  49.635  1.00  0.00           H  
ATOM   1671 HG23 THR   104      50.948  35.216  50.774  1.00  0.00           H  
ATOM   1672  OG1 THR   104      52.940  33.614  52.392  1.00  0.00           O  
ATOM   1673  HG1 THR   104      53.611  33.210  51.838  1.00  0.00           H  
ATOM   1674  C   THR   104      49.294  33.365  52.059  1.00  0.00           C  
ATOM   1675  O   THR   104      48.467  34.370  52.085  1.00  0.00           O  
ATOM   1676  N   VAL   105      48.977  32.233  51.490  1.00  0.00           N  
ATOM   1677  H   VAL   105      49.612  31.456  51.602  1.00  0.00           H  
ATOM   1678  CA  VAL   105      47.765  32.122  50.648  1.00  0.00           C  
ATOM   1679  HA  VAL   105      47.803  32.891  49.877  1.00  0.00           H  
ATOM   1680  CB  VAL   105      47.785  30.789  49.802  1.00  0.00           C  
ATOM   1681  HB  VAL   105      48.556  30.982  49.056  1.00  0.00           H  
ATOM   1682  CG1 VAL   105      48.073  29.471  50.483  1.00  0.00           C  
ATOM   1683 HG11 VAL   105      49.064  29.503  50.936  1.00  0.00           H  
ATOM   1684 HG12 VAL   105      47.381  29.073  51.225  1.00  0.00           H  
ATOM   1685 HG13 VAL   105      48.048  28.701  49.712  1.00  0.00           H  
ATOM   1686  CG2 VAL   105      46.486  30.533  48.961  1.00  0.00           C  
ATOM   1687 HG21 VAL   105      45.721  30.283  49.696  1.00  0.00           H  
ATOM   1688 HG22 VAL   105      46.223  31.473  48.478  1.00  0.00           H  
ATOM   1689 HG23 VAL   105      46.648  29.781  48.188  1.00  0.00           H  
ATOM   1690  C   VAL   105      46.443  32.146  51.480  1.00  0.00           C  
ATOM   1691  O   VAL   105      45.534  32.793  51.099  1.00  0.00           O  
ATOM   1692  N   LEU   106      46.479  31.551  52.706  1.00  0.00           N  
ATOM   1693  H   LEU   106      47.366  31.236  53.073  1.00  0.00           H  
ATOM   1694  CA  LEU   106      45.387  31.497  53.615  1.00  0.00           C  
ATOM   1695  HA  LEU   106      44.516  31.326  52.981  1.00  0.00           H  
ATOM   1696  CB  LEU   106      45.696  30.433  54.716  1.00  0.00           C  
ATOM   1697  HB2 LEU   106      45.829  29.465  54.235  1.00  0.00           H  
ATOM   1698  HB3 LEU   106      46.683  30.772  55.029  1.00  0.00           H  
ATOM   1699  CG  LEU   106      44.723  30.207  55.936  1.00  0.00           C  
ATOM   1700  HG  LEU   106      44.644  31.166  56.447  1.00  0.00           H  
ATOM   1701  CD1 LEU   106      43.387  29.724  55.304  1.00  0.00           C  
ATOM   1702 HD11 LEU   106      42.628  29.498  56.054  1.00  0.00           H  
ATOM   1703 HD12 LEU   106      42.974  30.511  54.673  1.00  0.00           H  
ATOM   1704 HD13 LEU   106      43.484  28.776  54.773  1.00  0.00           H  
ATOM   1705  CD2 LEU   106      45.232  29.207  56.964  1.00  0.00           C  
ATOM   1706 HD21 LEU   106      44.461  29.103  57.727  1.00  0.00           H  
ATOM   1707 HD22 LEU   106      45.466  28.236  56.526  1.00  0.00           H  
ATOM   1708 HD23 LEU   106      46.196  29.466  57.402  1.00  0.00           H  
ATOM   1709  C   LEU   106      45.112  32.870  54.288  1.00  0.00           C  
ATOM   1710  O   LEU   106      43.985  33.254  54.510  1.00  0.00           O  
ATOM   1711  N   MET   107      46.144  33.700  54.423  1.00  0.00           N  
ATOM   1712  H   MET   107      47.098  33.408  54.265  1.00  0.00           H  
ATOM   1713  CA  MET   107      46.057  35.078  54.851  1.00  0.00           C  
ATOM   1714  HA  MET   107      45.394  35.176  55.710  1.00  0.00           H  
ATOM   1715  CB  MET   107      47.334  35.728  55.371  1.00  0.00           C  
ATOM   1716  HB2 MET   107      47.811  35.010  56.038  1.00  0.00           H  
ATOM   1717  HB3 MET   107      48.099  35.869  54.608  1.00  0.00           H  
ATOM   1718  CG  MET   107      47.101  37.108  56.123  1.00  0.00           C  
ATOM   1719  HG2 MET   107      47.367  37.868  55.390  1.00  0.00           H  
ATOM   1720  HG3 MET   107      46.034  37.173  56.338  1.00  0.00           H  
ATOM   1721  SD  MET   107      48.038  37.421  57.613  1.00  0.00           S  
ATOM   1722  CE  MET   107      49.801  37.507  56.939  1.00  0.00           C  
ATOM   1723  HE1 MET   107      49.830  38.378  56.285  1.00  0.00           H  
ATOM   1724  HE2 MET   107      50.486  37.443  57.784  1.00  0.00           H  
ATOM   1725  HE3 MET   107      50.067  36.628  56.352  1.00  0.00           H  
ATOM   1726  C   MET   107      45.472  35.959  53.769  1.00  0.00           C  
ATOM   1727  O   MET   107      44.557  36.737  54.024  1.00  0.00           O  
ATOM   1728  N   LEU   108      45.910  35.855  52.487  1.00  0.00           N  
ATOM   1729  H   LEU   108      46.653  35.191  52.325  1.00  0.00           H  
ATOM   1730  CA  LEU   108      45.200  36.451  51.336  1.00  0.00           C  
ATOM   1731  HA  LEU   108      45.206  37.534  51.459  1.00  0.00           H  
ATOM   1732  CB  LEU   108      45.913  36.094  50.006  1.00  0.00           C  
ATOM   1733  HB2 LEU   108      46.217  35.048  50.028  1.00  0.00           H  
ATOM   1734  HB3 LEU   108      45.217  36.283  49.188  1.00  0.00           H  
ATOM   1735  CG  LEU   108      47.197  36.967  49.848  1.00  0.00           C  
ATOM   1736  HG  LEU   108      47.828  37.124  50.723  1.00  0.00           H  
ATOM   1737  CD1 LEU   108      47.965  36.257  48.683  1.00  0.00           C  
ATOM   1738 HD11 LEU   108      47.464  36.171  47.719  1.00  0.00           H  
ATOM   1739 HD12 LEU   108      48.992  36.623  48.694  1.00  0.00           H  
ATOM   1740 HD13 LEU   108      47.920  35.191  48.907  1.00  0.00           H  
ATOM   1741  CD2 LEU   108      46.863  38.419  49.292  1.00  0.00           C  
ATOM   1742 HD21 LEU   108      47.829  38.923  49.310  1.00  0.00           H  
ATOM   1743 HD22 LEU   108      46.380  38.376  48.316  1.00  0.00           H  
ATOM   1744 HD23 LEU   108      46.274  38.904  50.071  1.00  0.00           H  
ATOM   1745  C   LEU   108      43.757  36.025  51.122  1.00  0.00           C  
ATOM   1746  O   LEU   108      42.992  36.894  50.710  1.00  0.00           O  
ATOM   1747  N   ALA   109      43.338  34.810  51.514  1.00  0.00           N  
ATOM   1748  H   ALA   109      44.041  34.163  51.844  1.00  0.00           H  
ATOM   1749  CA  ALA   109      41.980  34.303  51.240  1.00  0.00           C  
ATOM   1750  HA  ALA   109      41.912  34.299  50.152  1.00  0.00           H  
ATOM   1751  CB  ALA   109      41.754  32.901  51.793  1.00  0.00           C  
ATOM   1752  HB1 ALA   109      41.935  32.891  52.868  1.00  0.00           H  
ATOM   1753  HB2 ALA   109      40.789  32.495  51.488  1.00  0.00           H  
ATOM   1754  HB3 ALA   109      42.506  32.176  51.483  1.00  0.00           H  
ATOM   1755  C   ALA   109      40.953  35.277  51.897  1.00  0.00           C  
ATOM   1756  O   ALA   109      40.063  35.833  51.215  1.00  0.00           O  
ATOM   1757  N   ASP   110      41.253  35.643  53.139  1.00  0.00           N  
ATOM   1758  H   ASP   110      42.119  35.285  53.514  1.00  0.00           H  
ATOM   1759  CA  ASP   110      40.450  36.571  53.991  1.00  0.00           C  
ATOM   1760  HA  ASP   110      39.442  36.163  54.069  1.00  0.00           H  
ATOM   1761  CB  ASP   110      40.979  36.507  55.392  1.00  0.00           C  
ATOM   1762  HB2 ASP   110      40.548  35.648  55.905  1.00  0.00           H  
ATOM   1763  HB3 ASP   110      42.059  36.365  55.426  1.00  0.00           H  
ATOM   1764  CG  ASP   110      40.593  37.790  56.254  1.00  0.00           C  
ATOM   1765  OD1 ASP   110      41.142  37.785  57.397  1.00  0.00           O  
ATOM   1766  OD2 ASP   110      39.804  38.697  55.981  1.00  0.00           O  
ATOM   1767  C   ASP   110      40.335  37.977  53.322  1.00  0.00           C  
ATOM   1768  O   ASP   110      39.258  38.507  53.187  1.00  0.00           O  
ATOM   1769  N   GLN   111      41.400  38.589  52.893  1.00  0.00           N  
ATOM   1770  H   GLN   111      42.280  38.092  52.884  1.00  0.00           H  
ATOM   1771  CA  GLN   111      41.493  39.898  52.276  1.00  0.00           C  
ATOM   1772  HA  GLN   111      40.954  40.684  52.805  1.00  0.00           H  
ATOM   1773  CB  GLN   111      42.987  40.268  52.083  1.00  0.00           C  
ATOM   1774  HB2 GLN   111      43.411  39.580  51.352  1.00  0.00           H  
ATOM   1775  HB3 GLN   111      42.912  41.279  51.681  1.00  0.00           H  
ATOM   1776  CG  GLN   111      43.970  40.371  53.272  1.00  0.00           C  
ATOM   1777  HG2 GLN   111      43.852  41.299  53.831  1.00  0.00           H  
ATOM   1778  HG3 GLN   111      43.834  39.539  53.964  1.00  0.00           H  
ATOM   1779  CD  GLN   111      45.375  40.319  52.903  1.00  0.00           C  
ATOM   1780  OE1 GLN   111      45.886  40.827  51.925  1.00  0.00           O  
ATOM   1781  NE2 GLN   111      46.211  39.708  53.728  1.00  0.00           N  
ATOM   1782 HE21 GLN   111      47.212  39.830  53.674  1.00  0.00           H  
ATOM   1783 HE22 GLN   111      45.854  39.012  54.367  1.00  0.00           H  
ATOM   1784  C   GLN   111      40.934  39.980  50.869  1.00  0.00           C  
ATOM   1785  O   GLN   111      40.329  40.964  50.514  1.00  0.00           O  
ATOM   1786  N   MET   112      41.053  38.906  50.084  1.00  0.00           N  
ATOM   1787  H   MET   112      41.632  38.146  50.410  1.00  0.00           H  
ATOM   1788  CA  MET   112      40.311  38.767  48.819  1.00  0.00           C  
ATOM   1789  HA  MET   112      40.528  39.719  48.334  1.00  0.00           H  
ATOM   1790  CB  MET   112      40.900  37.621  47.916  1.00  0.00           C  
ATOM   1791  HB2 MET   112      40.772  36.678  48.448  1.00  0.00           H  
ATOM   1792  HB3 MET   112      40.382  37.404  46.982  1.00  0.00           H  
ATOM   1793  CG  MET   112      42.392  37.861  47.602  1.00  0.00           C  
ATOM   1794  HG2 MET   112      42.542  38.704  46.928  1.00  0.00           H  
ATOM   1795  HG3 MET   112      42.951  38.062  48.516  1.00  0.00           H  
ATOM   1796  SD  MET   112      42.998  36.446  46.650  1.00  0.00           S  
ATOM   1797  CE  MET   112      44.420  37.141  45.947  1.00  0.00           C  
ATOM   1798  HE1 MET   112      44.933  36.270  45.539  1.00  0.00           H  
ATOM   1799  HE2 MET   112      44.229  37.875  45.164  1.00  0.00           H  
ATOM   1800  HE3 MET   112      44.930  37.635  46.774  1.00  0.00           H  
ATOM   1801  C   MET   112      38.838  38.694  48.927  1.00  0.00           C  
ATOM   1802  O   MET   112      38.097  39.469  48.265  1.00  0.00           O  
ATOM   1803  N   ILE   113      38.335  37.829  49.820  1.00  0.00           N  
ATOM   1804  H   ILE   113      39.077  37.274  50.222  1.00  0.00           H  
ATOM   1805  CA  ILE   113      36.917  37.775  50.314  1.00  0.00           C  
ATOM   1806  HA  ILE   113      36.246  37.581  49.477  1.00  0.00           H  
ATOM   1807  CB  ILE   113      36.875  36.672  51.424  1.00  0.00           C  
ATOM   1808  HB  ILE   113      37.656  36.744  52.181  1.00  0.00           H  
ATOM   1809  CG2 ILE   113      35.540  36.704  52.205  1.00  0.00           C  
ATOM   1810 HG21 ILE   113      35.385  35.720  52.648  1.00  0.00           H  
ATOM   1811 HG22 ILE   113      35.521  37.446  53.003  1.00  0.00           H  
ATOM   1812 HG23 ILE   113      34.742  36.739  51.463  1.00  0.00           H  
ATOM   1813  CG1 ILE   113      37.005  35.255  50.696  1.00  0.00           C  
ATOM   1814 HG12 ILE   113      36.038  35.172  50.200  1.00  0.00           H  
ATOM   1815 HG13 ILE   113      37.765  35.327  49.919  1.00  0.00           H  
ATOM   1816  CD1 ILE   113      37.384  34.029  51.600  1.00  0.00           C  
ATOM   1817 HD11 ILE   113      38.086  34.277  52.396  1.00  0.00           H  
ATOM   1818 HD12 ILE   113      36.502  33.678  52.134  1.00  0.00           H  
ATOM   1819 HD13 ILE   113      37.812  33.189  51.051  1.00  0.00           H  
ATOM   1820  C   ILE   113      36.412  39.046  50.924  1.00  0.00           C  
ATOM   1821  O   ILE   113      35.245  39.351  50.813  1.00  0.00           O  
ATOM   1822  N   SER   114      37.255  39.799  51.667  1.00  0.00           N  
ATOM   1823  H   SER   114      38.237  39.616  51.810  1.00  0.00           H  
ATOM   1824  CA  SER   114      36.833  41.069  52.225  1.00  0.00           C  
ATOM   1825  HA  SER   114      35.801  40.954  52.559  1.00  0.00           H  
ATOM   1826  CB  SER   114      37.594  41.425  53.451  1.00  0.00           C  
ATOM   1827  HB2 SER   114      38.573  41.858  53.246  1.00  0.00           H  
ATOM   1828  HB3 SER   114      37.128  42.327  53.847  1.00  0.00           H  
ATOM   1829  OG  SER   114      37.895  40.446  54.427  1.00  0.00           O  
ATOM   1830  HG  SER   114      38.469  39.801  54.008  1.00  0.00           H  
ATOM   1831  C   SER   114      36.813  42.279  51.304  1.00  0.00           C  
ATOM   1832  O   SER   114      36.092  43.240  51.483  1.00  0.00           O  
ATOM   1833  N   ARG   115      37.464  42.189  50.171  1.00  0.00           N  
ATOM   1834  H   ARG   115      37.921  41.294  50.074  1.00  0.00           H  
ATOM   1835  CA  ARG   115      37.535  43.077  49.088  1.00  0.00           C  
ATOM   1836  HA  ARG   115      37.376  44.090  49.459  1.00  0.00           H  
ATOM   1837  CB  ARG   115      38.868  43.012  48.283  1.00  0.00           C  
ATOM   1838  HB2 ARG   115      39.619  42.850  49.055  1.00  0.00           H  
ATOM   1839  HB3 ARG   115      38.830  42.101  47.686  1.00  0.00           H  
ATOM   1840  CG  ARG   115      39.142  44.142  47.327  1.00  0.00           C  
ATOM   1841  HG2 ARG   115      39.971  43.734  46.748  1.00  0.00           H  
ATOM   1842  HG3 ARG   115      38.269  44.357  46.712  1.00  0.00           H  
ATOM   1843  CD  ARG   115      39.429  45.477  47.982  1.00  0.00           C  
ATOM   1844  HD2 ARG   115      39.829  45.346  48.987  1.00  0.00           H  
ATOM   1845  HD3 ARG   115      40.289  45.886  47.451  1.00  0.00           H  
ATOM   1846  NE  ARG   115      38.243  46.433  47.981  1.00  0.00           N  
ATOM   1847  HE  ARG   115      37.726  46.565  47.123  1.00  0.00           H  
ATOM   1848  CZ  ARG   115      37.760  46.965  49.086  1.00  0.00           C  
ATOM   1849  NH1 ARG   115      38.123  46.643  50.292  1.00  0.00           N  
ATOM   1850 HH11 ARG   115      38.922  46.039  50.419  1.00  0.00           H  
ATOM   1851 HH12 ARG   115      37.706  47.194  51.028  1.00  0.00           H  
ATOM   1852  NH2 ARG   115      36.861  47.846  49.103  1.00  0.00           N  
ATOM   1853 HH21 ARG   115      36.432  48.069  48.217  1.00  0.00           H  
ATOM   1854 HH22 ARG   115      36.277  47.992  49.914  1.00  0.00           H  
ATOM   1855  C   ARG   115      36.283  42.993  48.239  1.00  0.00           C  
ATOM   1856  O   ARG   115      35.578  43.958  48.090  1.00  0.00           O  
ATOM   1857  N   ILE   116      35.973  41.767  47.686  1.00  0.00           N  
ATOM   1858  H   ILE   116      36.710  41.077  47.658  1.00  0.00           H  
ATOM   1859  CA  ILE   116      34.989  41.474  46.684  1.00  0.00           C  
ATOM   1860  HA  ILE   116      35.191  42.302  46.004  1.00  0.00           H  
ATOM   1861  CB  ILE   116      35.203  40.017  46.133  1.00  0.00           C  
ATOM   1862  HB  ILE   116      36.135  39.654  46.564  1.00  0.00           H  
ATOM   1863  CG2 ILE   116      34.125  38.966  46.476  1.00  0.00           C  
ATOM   1864 HG21 ILE   116      33.173  39.452  46.265  1.00  0.00           H  
ATOM   1865 HG22 ILE   116      34.193  38.132  45.778  1.00  0.00           H  
ATOM   1866 HG23 ILE   116      34.061  38.627  47.510  1.00  0.00           H  
ATOM   1867  CG1 ILE   116      35.433  40.081  44.590  1.00  0.00           C  
ATOM   1868 HG12 ILE   116      36.367  40.595  44.366  1.00  0.00           H  
ATOM   1869 HG13 ILE   116      35.656  39.085  44.207  1.00  0.00           H  
ATOM   1870  CD1 ILE   116      34.287  40.752  43.820  1.00  0.00           C  
ATOM   1871 HD11 ILE   116      34.354  40.576  42.746  1.00  0.00           H  
ATOM   1872 HD12 ILE   116      33.390  40.178  44.051  1.00  0.00           H  
ATOM   1873 HD13 ILE   116      34.115  41.772  44.162  1.00  0.00           H  
ATOM   1874  C   ILE   116      33.583  41.664  47.270  1.00  0.00           C  
ATOM   1875  O   ILE   116      32.707  42.252  46.586  1.00  0.00           O  
ATOM   1876  N   GLU   117      33.404  41.441  48.569  1.00  0.00           N  
ATOM   1877  H   GLU   117      34.136  40.907  49.015  1.00  0.00           H  
ATOM   1878  CA  GLU   117      32.244  41.700  49.409  1.00  0.00           C  
ATOM   1879  HA  GLU   117      31.480  40.989  49.096  1.00  0.00           H  
ATOM   1880  CB  GLU   117      32.601  41.496  50.874  1.00  0.00           C  
ATOM   1881  HB2 GLU   117      32.814  40.439  51.032  1.00  0.00           H  
ATOM   1882  HB3 GLU   117      33.507  42.051  51.118  1.00  0.00           H  
ATOM   1883  CG  GLU   117      31.689  42.025  51.899  1.00  0.00           C  
ATOM   1884  HG2 GLU   117      31.701  43.115  51.897  1.00  0.00           H  
ATOM   1885  HG3 GLU   117      30.684  41.650  51.705  1.00  0.00           H  
ATOM   1886  CD  GLU   117      32.176  41.652  53.327  1.00  0.00           C  
ATOM   1887  OE1 GLU   117      31.433  41.077  54.089  1.00  0.00           O  
ATOM   1888  OE2 GLU   117      33.361  41.952  53.683  1.00  0.00           O  
ATOM   1889  C   GLU   117      31.792  43.179  49.243  1.00  0.00           C  
ATOM   1890  O   GLU   117      30.606  43.502  49.221  1.00  0.00           O  
ATOM   1891  N   TYR   118      32.828  44.114  49.176  1.00  0.00           N  
ATOM   1892  H   TYR   118      33.778  43.774  49.227  1.00  0.00           H  
ATOM   1893  CA  TYR   118      32.484  45.598  49.188  1.00  0.00           C  
ATOM   1894  HA  TYR   118      31.717  45.871  49.912  1.00  0.00           H  
ATOM   1895  CB  TYR   118      33.734  46.360  49.701  1.00  0.00           C  
ATOM   1896  HB2 TYR   118      33.783  46.408  50.788  1.00  0.00           H  
ATOM   1897  HB3 TYR   118      34.588  45.926  49.181  1.00  0.00           H  
ATOM   1898  CG  TYR   118      33.624  47.826  49.327  1.00  0.00           C  
ATOM   1899  CD1 TYR   118      34.174  48.184  48.106  1.00  0.00           C  
ATOM   1900  HD1 TYR   118      34.679  47.440  47.507  1.00  0.00           H  
ATOM   1901  CE1 TYR   118      34.080  49.523  47.709  1.00  0.00           C  
ATOM   1902  HE1 TYR   118      34.462  49.848  46.753  1.00  0.00           H  
ATOM   1903  CZ  TYR   118      33.447  50.497  48.561  1.00  0.00           C  
ATOM   1904  OH  TYR   118      33.306  51.775  48.175  1.00  0.00           O  
ATOM   1905  HH  TYR   118      34.030  52.011  47.591  1.00  0.00           H  
ATOM   1906  CE2 TYR   118      32.927  50.087  49.759  1.00  0.00           C  
ATOM   1907  HE2 TYR   118      32.507  50.811  50.441  1.00  0.00           H  
ATOM   1908  CD2 TYR   118      32.972  48.781  50.175  1.00  0.00           C  
ATOM   1909  HD2 TYR   118      32.535  48.455  51.108  1.00  0.00           H  
ATOM   1910  C   TYR   118      32.001  46.019  47.818  1.00  0.00           C  
ATOM   1911  O   TYR   118      30.932  46.701  47.757  1.00  0.00           O  
ATOM   1912  N   VAL   119      32.647  45.451  46.795  1.00  0.00           N  
ATOM   1913  H   VAL   119      33.507  44.943  46.951  1.00  0.00           H  
ATOM   1914  CA  VAL   119      32.280  45.573  45.334  1.00  0.00           C  
ATOM   1915  HA  VAL   119      32.355  46.646  45.158  1.00  0.00           H  
ATOM   1916  CB  VAL   119      33.277  44.848  44.389  1.00  0.00           C  
ATOM   1917  HB  VAL   119      33.544  43.893  44.843  1.00  0.00           H  
ATOM   1918  CG1 VAL   119      32.747  44.512  43.029  1.00  0.00           C  
ATOM   1919 HG11 VAL   119      33.472  43.919  42.470  1.00  0.00           H  
ATOM   1920 HG12 VAL   119      31.787  44.001  43.104  1.00  0.00           H  
ATOM   1921 HG13 VAL   119      32.559  45.464  42.533  1.00  0.00           H  
ATOM   1922  CG2 VAL   119      34.602  45.632  44.287  1.00  0.00           C  
ATOM   1923 HG21 VAL   119      34.880  45.839  45.320  1.00  0.00           H  
ATOM   1924 HG22 VAL   119      35.422  45.002  43.943  1.00  0.00           H  
ATOM   1925 HG23 VAL   119      34.559  46.487  43.611  1.00  0.00           H  
ATOM   1926  C   VAL   119      30.837  45.066  45.111  1.00  0.00           C  
ATOM   1927  O   VAL   119      29.980  45.794  44.550  1.00  0.00           O  
ATOM   1928  N   HIE   120      30.383  43.954  45.686  1.00  0.00           N  
ATOM   1929  H   HIE   120      31.026  43.271  46.061  1.00  0.00           H  
ATOM   1930  CA  HIE   120      28.991  43.385  45.735  1.00  0.00           C  
ATOM   1931  HA  HIE   120      28.639  43.446  44.705  1.00  0.00           H  
ATOM   1932  CB  HIE   120      28.982  41.958  46.257  1.00  0.00           C  
ATOM   1933  HB2 HIE   120      29.457  41.993  47.237  1.00  0.00           H  
ATOM   1934  HB3 HIE   120      27.948  41.612  46.283  1.00  0.00           H  
ATOM   1935  CG  HIE   120      29.746  41.024  45.394  1.00  0.00           C  
ATOM   1936  ND1 HIE   120      29.978  39.711  45.800  1.00  0.00           N  
ATOM   1937  CE1 HIE   120      30.615  39.113  44.762  1.00  0.00           C  
ATOM   1938  HE1 HIE   120      30.857  38.066  44.663  1.00  0.00           H  
ATOM   1939  NE2 HIE   120      30.860  40.021  43.752  1.00  0.00           N  
ATOM   1940  HE2 HIE   120      31.312  39.855  42.865  1.00  0.00           H  
ATOM   1941  CD2 HIE   120      30.345  41.206  44.152  1.00  0.00           C  
ATOM   1942  HD2 HIE   120      30.233  42.016  43.447  1.00  0.00           H  
ATOM   1943  C   HIE   120      28.083  44.270  46.591  1.00  0.00           C  
ATOM   1944  O   HIE   120      26.909  44.400  46.237  1.00  0.00           O  
ATOM   1945  N   THR   121      28.426  44.912  47.746  1.00  0.00           N  
ATOM   1946  H   THR   121      29.413  44.803  47.929  1.00  0.00           H  
ATOM   1947  CA  THR   121      27.594  45.730  48.620  1.00  0.00           C  
ATOM   1948  HA  THR   121      26.660  45.230  48.875  1.00  0.00           H  
ATOM   1949  CB  THR   121      28.441  46.010  49.813  1.00  0.00           C  
ATOM   1950  HB  THR   121      29.404  46.439  49.538  1.00  0.00           H  
ATOM   1951  CG2 THR   121      27.747  46.879  50.809  1.00  0.00           C  
ATOM   1952 HG21 THR   121      26.790  46.412  51.043  1.00  0.00           H  
ATOM   1953 HG22 THR   121      28.300  46.874  51.749  1.00  0.00           H  
ATOM   1954 HG23 THR   121      27.558  47.889  50.445  1.00  0.00           H  
ATOM   1955  OG1 THR   121      28.721  44.834  50.586  1.00  0.00           O  
ATOM   1956  HG1 THR   121      29.432  44.404  50.104  1.00  0.00           H  
ATOM   1957  C   THR   121      27.319  46.984  47.821  1.00  0.00           C  
ATOM   1958  O   THR   121      26.218  47.511  47.996  1.00  0.00           O  
ATOM   1959  N   LYS   122      28.186  47.485  46.887  1.00  0.00           N  
ATOM   1960  H   LYS   122      29.047  46.976  46.750  1.00  0.00           H  
ATOM   1961  CA  LYS   122      27.782  48.491  45.919  1.00  0.00           C  
ATOM   1962  HA  LYS   122      26.885  48.983  46.294  1.00  0.00           H  
ATOM   1963  CB  LYS   122      28.972  49.468  45.645  1.00  0.00           C  
ATOM   1964  HB2 LYS   122      29.932  49.017  45.392  1.00  0.00           H  
ATOM   1965  HB3 LYS   122      28.611  50.150  44.876  1.00  0.00           H  
ATOM   1966  CG  LYS   122      29.301  50.265  46.911  1.00  0.00           C  
ATOM   1967  HG2 LYS   122      28.325  50.525  47.320  1.00  0.00           H  
ATOM   1968  HG3 LYS   122      29.798  49.740  47.727  1.00  0.00           H  
ATOM   1969  CD  LYS   122      30.095  51.576  46.597  1.00  0.00           C  
ATOM   1970  HD2 LYS   122      30.996  51.262  46.070  1.00  0.00           H  
ATOM   1971  HD3 LYS   122      29.525  52.223  45.930  1.00  0.00           H  
ATOM   1972  CE  LYS   122      30.393  52.376  47.973  1.00  0.00           C  
ATOM   1973  HE2 LYS   122      31.011  51.805  48.665  1.00  0.00           H  
ATOM   1974  HE3 LYS   122      30.955  53.225  47.584  1.00  0.00           H  
ATOM   1975  NZ  LYS   122      29.105  52.860  48.453  1.00  0.00           N  
ATOM   1976  HZ1 LYS   122      29.277  53.635  49.078  1.00  0.00           H  
ATOM   1977  HZ2 LYS   122      28.463  53.232  47.769  1.00  0.00           H  
ATOM   1978  HZ3 LYS   122      28.664  52.232  49.110  1.00  0.00           H  
ATOM   1979  C   LYS   122      27.148  47.942  44.650  1.00  0.00           C  
ATOM   1980  O   LYS   122      27.319  48.559  43.631  1.00  0.00           O  
ATOM   1981  N   ASN   123      26.428  46.810  44.748  1.00  0.00           N  
ATOM   1982  H   ASN   123      26.229  46.490  45.685  1.00  0.00           H  
ATOM   1983  CA  ASN   123      25.631  46.294  43.677  1.00  0.00           C  
ATOM   1984  HA  ASN   123      25.088  45.372  43.885  1.00  0.00           H  
ATOM   1985  CB  ASN   123      24.428  47.239  43.421  1.00  0.00           C  
ATOM   1986  HB2 ASN   123      24.692  48.273  43.199  1.00  0.00           H  
ATOM   1987  HB3 ASN   123      23.869  46.842  42.574  1.00  0.00           H  
ATOM   1988  CG  ASN   123      23.421  47.262  44.613  1.00  0.00           C  
ATOM   1989  OD1 ASN   123      23.663  46.648  45.619  1.00  0.00           O  
ATOM   1990  ND2 ASN   123      22.262  47.883  44.478  1.00  0.00           N  
ATOM   1991 HD21 ASN   123      21.593  47.727  45.218  1.00  0.00           H  
ATOM   1992 HD22 ASN   123      21.925  48.303  43.624  1.00  0.00           H  
ATOM   1993  C   ASN   123      26.338  45.971  42.364  1.00  0.00           C  
ATOM   1994  O   ASN   123      25.665  45.509  41.395  1.00  0.00           O  
ATOM   1995  N   PHE   124      27.660  45.993  42.262  1.00  0.00           N  
ATOM   1996  H   PHE   124      28.192  46.132  43.109  1.00  0.00           H  
ATOM   1997  CA  PHE   124      28.535  45.504  41.180  1.00  0.00           C  
ATOM   1998  HA  PHE   124      28.093  45.504  40.183  1.00  0.00           H  
ATOM   1999  CB  PHE   124      29.563  46.574  41.025  1.00  0.00           C  
ATOM   2000  HB2 PHE   124      29.996  46.682  42.019  1.00  0.00           H  
ATOM   2001  HB3 PHE   124      30.434  46.280  40.439  1.00  0.00           H  
ATOM   2002  CG  PHE   124      29.163  47.884  40.413  1.00  0.00           C  
ATOM   2003  CD1 PHE   124      29.546  49.035  41.106  1.00  0.00           C  
ATOM   2004  HD1 PHE   124      29.875  49.062  42.135  1.00  0.00           H  
ATOM   2005  CE1 PHE   124      29.347  50.217  40.449  1.00  0.00           C  
ATOM   2006  HE1 PHE   124      29.568  51.173  40.900  1.00  0.00           H  
ATOM   2007  CZ  PHE   124      28.795  50.270  39.212  1.00  0.00           C  
ATOM   2008  HZ  PHE   124      28.714  51.204  38.677  1.00  0.00           H  
ATOM   2009  CE2 PHE   124      28.285  49.102  38.554  1.00  0.00           C  
ATOM   2010  HE2 PHE   124      28.014  49.149  37.510  1.00  0.00           H  
ATOM   2011  CD2 PHE   124      28.552  47.878  39.129  1.00  0.00           C  
ATOM   2012  HD2 PHE   124      28.345  46.959  38.600  1.00  0.00           H  
ATOM   2013  C   PHE   124      29.020  44.079  41.302  1.00  0.00           C  
ATOM   2014  O   PHE   124      29.055  43.502  42.388  1.00  0.00           O  
ATOM   2015  N   ILE   125      29.341  43.446  40.197  1.00  0.00           N  
ATOM   2016  H   ILE   125      29.211  43.875  39.292  1.00  0.00           H  
ATOM   2017  CA  ILE   125      30.148  42.162  40.169  1.00  0.00           C  
ATOM   2018  HA  ILE   125      30.481  42.072  41.203  1.00  0.00           H  
ATOM   2019  CB  ILE   125      29.343  40.851  39.768  1.00  0.00           C  
ATOM   2020  HB  ILE   125      30.080  40.213  39.281  1.00  0.00           H  
ATOM   2021  CG2 ILE   125      28.869  40.095  41.039  1.00  0.00           C  
ATOM   2022 HG21 ILE   125      28.466  40.869  41.692  1.00  0.00           H  
ATOM   2023 HG22 ILE   125      28.130  39.336  40.785  1.00  0.00           H  
ATOM   2024 HG23 ILE   125      29.712  39.730  41.625  1.00  0.00           H  
ATOM   2025  CG1 ILE   125      28.177  41.137  38.833  1.00  0.00           C  
ATOM   2026 HG12 ILE   125      27.311  41.484  39.397  1.00  0.00           H  
ATOM   2027 HG13 ILE   125      28.386  41.882  38.065  1.00  0.00           H  
ATOM   2028  CD1 ILE   125      27.749  39.848  38.094  1.00  0.00           C  
ATOM   2029 HD11 ILE   125      26.917  40.153  37.460  1.00  0.00           H  
ATOM   2030 HD12 ILE   125      28.591  39.487  37.504  1.00  0.00           H  
ATOM   2031 HD13 ILE   125      27.425  39.007  38.707  1.00  0.00           H  
ATOM   2032  C   ILE   125      31.306  42.397  39.177  1.00  0.00           C  
ATOM   2033  O   ILE   125      31.079  43.134  38.164  1.00  0.00           O  
ATOM   2034  N   HIE   126      32.439  41.877  39.424  1.00  0.00           N  
ATOM   2035  H   HIE   126      32.464  41.131  40.103  1.00  0.00           H  
ATOM   2036  CA  HIE   126      33.621  42.086  38.568  1.00  0.00           C  
ATOM   2037  HA  HIE   126      33.743  43.128  38.274  1.00  0.00           H  
ATOM   2038  CB  HIE   126      34.948  41.849  39.260  1.00  0.00           C  
ATOM   2039  HB2 HIE   126      35.133  42.523  40.097  1.00  0.00           H  
ATOM   2040  HB3 HIE   126      35.116  40.855  39.676  1.00  0.00           H  
ATOM   2041  CG  HIE   126      36.227  41.954  38.456  1.00  0.00           C  
ATOM   2042  ND1 HIE   126      36.741  40.954  37.646  1.00  0.00           N  
ATOM   2043  CE1 HIE   126      37.874  41.499  37.128  1.00  0.00           C  
ATOM   2044  HE1 HIE   126      38.483  40.942  36.431  1.00  0.00           H  
ATOM   2045  NE2 HIE   126      38.107  42.742  37.587  1.00  0.00           N  
ATOM   2046  HE2 HIE   126      38.807  43.334  37.164  1.00  0.00           H  
ATOM   2047  CD2 HIE   126      37.132  42.996  38.436  1.00  0.00           C  
ATOM   2048  HD2 HIE   126      37.143  43.970  38.904  1.00  0.00           H  
ATOM   2049  C   HIE   126      33.541  41.305  37.261  1.00  0.00           C  
ATOM   2050  O   HIE   126      33.916  41.896  36.205  1.00  0.00           O  
ATOM   2051  N   ARG   127      33.052  40.075  37.336  1.00  0.00           N  
ATOM   2052  H   ARG   127      32.894  39.656  38.241  1.00  0.00           H  
ATOM   2053  CA  ARG   127      32.656  39.322  36.165  1.00  0.00           C  
ATOM   2054  HA  ARG   127      32.410  38.312  36.494  1.00  0.00           H  
ATOM   2055  CB  ARG   127      31.414  40.024  35.476  1.00  0.00           C  
ATOM   2056  HB2 ARG   127      30.832  40.358  36.335  1.00  0.00           H  
ATOM   2057  HB3 ARG   127      31.733  40.983  35.070  1.00  0.00           H  
ATOM   2058  CG  ARG   127      30.653  39.236  34.369  1.00  0.00           C  
ATOM   2059  HG2 ARG   127      31.140  38.990  33.425  1.00  0.00           H  
ATOM   2060  HG3 ARG   127      30.361  38.266  34.772  1.00  0.00           H  
ATOM   2061  CD  ARG   127      29.289  39.947  34.185  1.00  0.00           C  
ATOM   2062  HD2 ARG   127      28.631  39.678  35.011  1.00  0.00           H  
ATOM   2063  HD3 ARG   127      29.452  41.022  34.117  1.00  0.00           H  
ATOM   2064  NE  ARG   127      28.551  39.584  32.975  1.00  0.00           N  
ATOM   2065  HE  ARG   127      27.617  39.226  33.116  1.00  0.00           H  
ATOM   2066  CZ  ARG   127      29.019  39.858  31.792  1.00  0.00           C  
ATOM   2067  NH1 ARG   127      29.932  40.691  31.531  1.00  0.00           N  
ATOM   2068 HH11 ARG   127      30.345  41.260  32.257  1.00  0.00           H  
ATOM   2069 HH12 ARG   127      30.166  40.856  30.563  1.00  0.00           H  
ATOM   2070  NH2 ARG   127      28.520  39.451  30.657  1.00  0.00           N  
ATOM   2071 HH21 ARG   127      27.621  38.992  30.673  1.00  0.00           H  
ATOM   2072 HH22 ARG   127      28.953  39.671  29.771  1.00  0.00           H  
ATOM   2073  C   ARG   127      33.773  38.820  35.279  1.00  0.00           C  
ATOM   2074  O   ARG   127      33.483  38.201  34.312  1.00  0.00           O  
ATOM   2075  N   ASP   128      35.059  39.015  35.624  1.00  0.00           N  
ATOM   2076  H   ASP   128      35.305  39.499  36.476  1.00  0.00           H  
ATOM   2077  CA  ASP   128      36.267  38.475  34.863  1.00  0.00           C  
ATOM   2078  HA  ASP   128      36.035  37.414  34.772  1.00  0.00           H  
ATOM   2079  CB  ASP   128      36.451  39.213  33.547  1.00  0.00           C  
ATOM   2080  HB2 ASP   128      35.576  39.284  32.901  1.00  0.00           H  
ATOM   2081  HB3 ASP   128      36.677  40.278  33.592  1.00  0.00           H  
ATOM   2082  CG  ASP   128      37.520  38.708  32.578  1.00  0.00           C  
ATOM   2083  OD1 ASP   128      38.165  39.591  32.019  1.00  0.00           O  
ATOM   2084  OD2 ASP   128      37.675  37.502  32.393  1.00  0.00           O  
ATOM   2085  C   ASP   128      37.567  38.405  35.789  1.00  0.00           C  
ATOM   2086  O   ASP   128      38.708  38.713  35.442  1.00  0.00           O  
ATOM   2087  N   ILE   129      37.343  38.016  37.079  1.00  0.00           N  
ATOM   2088  H   ILE   129      36.454  37.648  37.386  1.00  0.00           H  
ATOM   2089  CA  ILE   129      38.450  37.892  38.081  1.00  0.00           C  
ATOM   2090  HA  ILE   129      38.961  38.856  38.077  1.00  0.00           H  
ATOM   2091  CB  ILE   129      38.002  37.766  39.572  1.00  0.00           C  
ATOM   2092  HB  ILE   129      37.512  36.796  39.664  1.00  0.00           H  
ATOM   2093  CG2 ILE   129      39.244  37.871  40.474  1.00  0.00           C  
ATOM   2094 HG21 ILE   129      40.041  37.171  40.225  1.00  0.00           H  
ATOM   2095 HG22 ILE   129      39.721  38.851  40.448  1.00  0.00           H  
ATOM   2096 HG23 ILE   129      39.048  37.523  41.488  1.00  0.00           H  
ATOM   2097  CG1 ILE   129      36.995  38.826  40.019  1.00  0.00           C  
ATOM   2098 HG12 ILE   129      37.419  39.824  40.127  1.00  0.00           H  
ATOM   2099 HG13 ILE   129      36.196  38.759  39.280  1.00  0.00           H  
ATOM   2100  CD1 ILE   129      36.338  38.540  41.349  1.00  0.00           C  
ATOM   2101 HD11 ILE   129      37.093  38.619  42.131  1.00  0.00           H  
ATOM   2102 HD12 ILE   129      35.510  39.221  41.545  1.00  0.00           H  
ATOM   2103 HD13 ILE   129      35.898  37.544  41.395  1.00  0.00           H  
ATOM   2104  C   ILE   129      39.521  36.837  37.592  1.00  0.00           C  
ATOM   2105  O   ILE   129      39.213  35.636  37.435  1.00  0.00           O  
ATOM   2106  N   LYS   130      40.810  37.245  37.581  1.00  0.00           N  
ATOM   2107  H   LYS   130      41.053  38.208  37.761  1.00  0.00           H  
ATOM   2108  CA  LYS   130      41.989  36.477  37.186  1.00  0.00           C  
ATOM   2109  HA  LYS   130      41.684  35.437  37.303  1.00  0.00           H  
ATOM   2110  CB  LYS   130      42.370  36.682  35.674  1.00  0.00           C  
ATOM   2111  HB2 LYS   130      42.709  37.709  35.542  1.00  0.00           H  
ATOM   2112  HB3 LYS   130      43.245  36.116  35.355  1.00  0.00           H  
ATOM   2113  CG  LYS   130      41.224  36.351  34.668  1.00  0.00           C  
ATOM   2114  HG2 LYS   130      41.057  35.274  34.688  1.00  0.00           H  
ATOM   2115  HG3 LYS   130      40.287  36.842  34.932  1.00  0.00           H  
ATOM   2116  CD  LYS   130      41.505  36.809  33.221  1.00  0.00           C  
ATOM   2117  HD2 LYS   130      42.414  36.365  32.814  1.00  0.00           H  
ATOM   2118  HD3 LYS   130      40.711  36.372  32.616  1.00  0.00           H  
ATOM   2119  CE  LYS   130      41.616  38.270  32.916  1.00  0.00           C  
ATOM   2120  HE2 LYS   130      42.607  38.689  33.093  1.00  0.00           H  
ATOM   2121  HE3 LYS   130      41.278  38.399  31.888  1.00  0.00           H  
ATOM   2122  NZ  LYS   130      40.627  39.092  33.678  1.00  0.00           N  
ATOM   2123  HZ1 LYS   130      40.504  38.830  34.646  1.00  0.00           H  
ATOM   2124  HZ2 LYS   130      40.865  40.074  33.669  1.00  0.00           H  
ATOM   2125  HZ3 LYS   130      39.685  39.099  33.316  1.00  0.00           H  
ATOM   2126  C   LYS   130      43.177  36.813  38.075  1.00  0.00           C  
ATOM   2127  O   LYS   130      43.012  37.929  38.714  1.00  0.00           O  
ATOM   2128  N   PRO   131      44.283  35.908  38.232  1.00  0.00           N  
ATOM   2129  CD  PRO   131      44.548  34.630  37.422  1.00  0.00           C  
ATOM   2130  HD2 PRO   131      44.408  34.717  36.345  1.00  0.00           H  
ATOM   2131  HD3 PRO   131      44.136  33.743  37.905  1.00  0.00           H  
ATOM   2132  CG  PRO   131      46.079  34.453  37.570  1.00  0.00           C  
ATOM   2133  HG2 PRO   131      46.642  35.160  36.962  1.00  0.00           H  
ATOM   2134  HG3 PRO   131      46.479  33.470  37.321  1.00  0.00           H  
ATOM   2135  CB  PRO   131      46.314  34.980  38.946  1.00  0.00           C  
ATOM   2136  HB2 PRO   131      47.325  35.353  39.110  1.00  0.00           H  
ATOM   2137  HB3 PRO   131      46.116  34.183  39.662  1.00  0.00           H  
ATOM   2138  CA  PRO   131      45.336  36.179  39.172  1.00  0.00           C  
ATOM   2139  HA  PRO   131      44.928  36.015  40.170  1.00  0.00           H  
ATOM   2140  C   PRO   131      46.030  37.555  39.039  1.00  0.00           C  
ATOM   2141  O   PRO   131      46.781  37.929  39.972  1.00  0.00           O  
ATOM   2142  N   ASP   132      45.916  38.183  37.892  1.00  0.00           N  
ATOM   2143  H   ASP   132      45.385  37.838  37.106  1.00  0.00           H  
ATOM   2144  CA  ASP   132      46.643  39.411  37.608  1.00  0.00           C  
ATOM   2145  HA  ASP   132      47.467  39.570  38.304  1.00  0.00           H  
ATOM   2146  CB  ASP   132      47.113  39.441  36.131  1.00  0.00           C  
ATOM   2147  HB2 ASP   132      47.565  40.409  35.912  1.00  0.00           H  
ATOM   2148  HB3 ASP   132      47.896  38.683  36.106  1.00  0.00           H  
ATOM   2149  CG  ASP   132      46.190  39.025  35.023  1.00  0.00           C  
ATOM   2150  OD1 ASP   132      45.138  38.468  35.301  1.00  0.00           O  
ATOM   2151  OD2 ASP   132      46.498  39.193  33.862  1.00  0.00           O  
ATOM   2152  C   ASP   132      45.813  40.638  38.008  1.00  0.00           C  
ATOM   2153  O   ASP   132      46.425  41.708  38.311  1.00  0.00           O  
ATOM   2154  N   ASN   133      44.437  40.576  38.185  1.00  0.00           N  
ATOM   2155  H   ASN   133      43.950  39.726  37.937  1.00  0.00           H  
ATOM   2156  CA  ASN   133      43.631  41.663  38.652  1.00  0.00           C  
ATOM   2157  HA  ASN   133      43.678  42.494  37.948  1.00  0.00           H  
ATOM   2158  CB  ASN   133      42.197  41.195  38.736  1.00  0.00           C  
ATOM   2159  HB2 ASN   133      42.120  40.230  39.237  1.00  0.00           H  
ATOM   2160  HB3 ASN   133      41.546  41.900  39.254  1.00  0.00           H  
ATOM   2161  CG  ASN   133      41.542  41.007  37.340  1.00  0.00           C  
ATOM   2162  OD1 ASN   133      41.468  39.955  36.763  1.00  0.00           O  
ATOM   2163  ND2 ASN   133      40.994  42.046  36.713  1.00  0.00           N  
ATOM   2164 HD21 ASN   133      40.561  41.947  35.806  1.00  0.00           H  
ATOM   2165 HD22 ASN   133      40.952  42.949  37.164  1.00  0.00           H  
ATOM   2166  C   ASN   133      43.942  42.101  40.110  1.00  0.00           C  
ATOM   2167  O   ASN   133      43.665  43.253  40.514  1.00  0.00           O  
ATOM   2168  N   PHE   134      44.502  41.260  41.013  1.00  0.00           N  
ATOM   2169  H   PHE   134      44.794  40.363  40.652  1.00  0.00           H  
ATOM   2170  CA  PHE   134      44.813  41.668  42.348  1.00  0.00           C  
ATOM   2171  HA  PHE   134      44.074  42.418  42.628  1.00  0.00           H  
ATOM   2172  CB  PHE   134      44.757  40.533  43.297  1.00  0.00           C  
ATOM   2173  HB2 PHE   134      45.265  39.682  42.844  1.00  0.00           H  
ATOM   2174  HB3 PHE   134      45.268  40.764  44.232  1.00  0.00           H  
ATOM   2175  CG  PHE   134      43.414  40.091  43.499  1.00  0.00           C  
ATOM   2176  CD1 PHE   134      42.508  40.903  44.245  1.00  0.00           C  
ATOM   2177  HD1 PHE   134      42.706  41.952  44.411  1.00  0.00           H  
ATOM   2178  CE1 PHE   134      41.262  40.387  44.657  1.00  0.00           C  
ATOM   2179  HE1 PHE   134      40.636  41.051  45.234  1.00  0.00           H  
ATOM   2180  CZ  PHE   134      40.788  39.191  44.146  1.00  0.00           C  
ATOM   2181  HZ  PHE   134      39.783  38.872  44.381  1.00  0.00           H  
ATOM   2182  CE2 PHE   134      41.620  38.451  43.314  1.00  0.00           C  
ATOM   2183  HE2 PHE   134      41.326  37.452  43.026  1.00  0.00           H  
ATOM   2184  CD2 PHE   134      42.944  38.869  43.001  1.00  0.00           C  
ATOM   2185  HD2 PHE   134      43.518  38.285  42.296  1.00  0.00           H  
ATOM   2186  C   PHE   134      46.233  42.276  42.241  1.00  0.00           C  
ATOM   2187  O   PHE   134      47.255  41.567  41.960  1.00  0.00           O  
ATOM   2188  N   LEU   135      46.245  43.595  42.543  1.00  0.00           N  
ATOM   2189  H   LEU   135      45.393  44.096  42.751  1.00  0.00           H  
ATOM   2190  CA  LEU   135      47.411  44.435  42.855  1.00  0.00           C  
ATOM   2191  HA  LEU   135      48.414  44.064  42.647  1.00  0.00           H  
ATOM   2192  CB  LEU   135      47.188  45.707  42.117  1.00  0.00           C  
ATOM   2193  HB2 LEU   135      46.255  46.182  42.419  1.00  0.00           H  
ATOM   2194  HB3 LEU   135      47.909  46.444  42.470  1.00  0.00           H  
ATOM   2195  CG  LEU   135      47.217  45.623  40.522  1.00  0.00           C  
ATOM   2196  HG  LEU   135      46.219  45.353  40.176  1.00  0.00           H  
ATOM   2197  CD1 LEU   135      47.531  46.987  39.821  1.00  0.00           C  
ATOM   2198 HD11 LEU   135      48.614  47.108  39.854  1.00  0.00           H  
ATOM   2199 HD12 LEU   135      47.173  46.904  38.795  1.00  0.00           H  
ATOM   2200 HD13 LEU   135      47.033  47.805  40.342  1.00  0.00           H  
ATOM   2201  CD2 LEU   135      48.185  44.576  40.063  1.00  0.00           C  
ATOM   2202 HD21 LEU   135      49.193  44.695  40.460  1.00  0.00           H  
ATOM   2203 HD22 LEU   135      47.817  43.615  40.425  1.00  0.00           H  
ATOM   2204 HD23 LEU   135      48.207  44.581  38.973  1.00  0.00           H  
ATOM   2205  C   LEU   135      47.500  44.616  44.401  1.00  0.00           C  
ATOM   2206  O   LEU   135      46.526  44.623  45.149  1.00  0.00           O  
ATOM   2207  N   MET   136      48.738  44.738  44.874  1.00  0.00           N  
ATOM   2208  H   MET   136      49.522  44.570  44.260  1.00  0.00           H  
ATOM   2209  CA  MET   136      49.036  45.542  46.109  1.00  0.00           C  
ATOM   2210  HA  MET   136      48.071  45.561  46.616  1.00  0.00           H  
ATOM   2211  CB  MET   136      50.079  44.829  47.023  1.00  0.00           C  
ATOM   2212  HB2 MET   136      51.023  44.689  46.497  1.00  0.00           H  
ATOM   2213  HB3 MET   136      50.350  45.533  47.810  1.00  0.00           H  
ATOM   2214  CG  MET   136      49.793  43.460  47.649  1.00  0.00           C  
ATOM   2215  HG2 MET   136      49.256  42.851  46.923  1.00  0.00           H  
ATOM   2216  HG3 MET   136      50.647  42.830  47.898  1.00  0.00           H  
ATOM   2217  SD  MET   136      48.579  43.400  49.049  1.00  0.00           S  
ATOM   2218  CE  MET   136      48.554  41.640  49.453  1.00  0.00           C  
ATOM   2219  HE1 MET   136      49.462  41.360  49.985  1.00  0.00           H  
ATOM   2220  HE2 MET   136      47.762  41.394  50.160  1.00  0.00           H  
ATOM   2221  HE3 MET   136      48.474  41.040  48.546  1.00  0.00           H  
ATOM   2222  C   MET   136      49.263  47.060  45.871  1.00  0.00           C  
ATOM   2223  O   MET   136      49.408  47.412  44.717  1.00  0.00           O  
ATOM   2224  N   GLY   137      49.324  47.980  46.889  1.00  0.00           N  
ATOM   2225  H   GLY   137      49.031  47.683  47.809  1.00  0.00           H  
ATOM   2226  CA  GLY   137      49.452  49.396  46.669  1.00  0.00           C  
ATOM   2227  HA2 GLY   137      48.953  49.775  45.777  1.00  0.00           H  
ATOM   2228  HA3 GLY   137      49.045  49.914  47.538  1.00  0.00           H  
ATOM   2229  C   GLY   137      50.950  49.797  46.518  1.00  0.00           C  
ATOM   2230  O   GLY   137      51.853  48.932  46.706  1.00  0.00           O  
ATOM   2231  N   ILE   138      51.229  51.075  46.296  1.00  0.00           N  
ATOM   2232  H   ILE   138      50.445  51.705  46.204  1.00  0.00           H  
ATOM   2233  CA  ILE   138      52.641  51.580  46.243  1.00  0.00           C  
ATOM   2234  HA  ILE   138      53.357  50.891  45.795  1.00  0.00           H  
ATOM   2235  CB  ILE   138      52.759  52.907  45.388  1.00  0.00           C  
ATOM   2236  HB  ILE   138      51.918  53.546  45.658  1.00  0.00           H  
ATOM   2237  CG2 ILE   138      53.924  53.920  45.776  1.00  0.00           C  
ATOM   2238 HG21 ILE   138      54.897  53.443  45.654  1.00  0.00           H  
ATOM   2239 HG22 ILE   138      53.997  54.685  45.003  1.00  0.00           H  
ATOM   2240 HG23 ILE   138      53.747  54.462  46.705  1.00  0.00           H  
ATOM   2241  CG1 ILE   138      52.866  52.531  43.901  1.00  0.00           C  
ATOM   2242 HG12 ILE   138      52.018  51.852  43.811  1.00  0.00           H  
ATOM   2243 HG13 ILE   138      52.688  53.461  43.362  1.00  0.00           H  
ATOM   2244  CD1 ILE   138      54.236  52.039  43.338  1.00  0.00           C  
ATOM   2245 HD11 ILE   138      54.481  51.087  43.808  1.00  0.00           H  
ATOM   2246 HD12 ILE   138      54.169  51.667  42.315  1.00  0.00           H  
ATOM   2247 HD13 ILE   138      54.984  52.831  43.390  1.00  0.00           H  
ATOM   2248  C   ILE   138      53.190  51.886  47.599  1.00  0.00           C  
ATOM   2249  O   ILE   138      52.441  52.278  48.480  1.00  0.00           O  
ATOM   2250  N   GLY   139      54.492  51.777  47.769  1.00  0.00           N  
ATOM   2251  H   GLY   139      54.945  51.322  46.989  1.00  0.00           H  
ATOM   2252  CA  GLY   139      55.246  52.159  48.962  1.00  0.00           C  
ATOM   2253  HA2 GLY   139      56.301  51.899  48.869  1.00  0.00           H  
ATOM   2254  HA3 GLY   139      55.168  53.246  49.005  1.00  0.00           H  
ATOM   2255  C   GLY   139      54.707  51.636  50.267  1.00  0.00           C  
ATOM   2256  O   GLY   139      54.621  50.400  50.374  1.00  0.00           O  
ATOM   2257  N   ARG   140      54.298  52.477  51.265  1.00  0.00           N  
ATOM   2258  H   ARG   140      54.536  53.448  51.119  1.00  0.00           H  
ATOM   2259  CA  ARG   140      53.697  52.063  52.549  1.00  0.00           C  
ATOM   2260  HA  ARG   140      54.422  51.416  53.044  1.00  0.00           H  
ATOM   2261  CB  ARG   140      53.539  53.356  53.341  1.00  0.00           C  
ATOM   2262  HB2 ARG   140      52.943  54.042  52.739  1.00  0.00           H  
ATOM   2263  HB3 ARG   140      53.042  53.153  54.290  1.00  0.00           H  
ATOM   2264  CG  ARG   140      54.858  53.928  53.687  1.00  0.00           C  
ATOM   2265  HG2 ARG   140      55.386  53.075  54.115  1.00  0.00           H  
ATOM   2266  HG3 ARG   140      55.317  54.500  52.881  1.00  0.00           H  
ATOM   2267  CD  ARG   140      54.727  55.086  54.748  1.00  0.00           C  
ATOM   2268  HD2 ARG   140      54.088  55.867  54.335  1.00  0.00           H  
ATOM   2269  HD3 ARG   140      54.263  54.756  55.677  1.00  0.00           H  
ATOM   2270  NE  ARG   140      56.099  55.626  55.058  1.00  0.00           N  
ATOM   2271  HE  ARG   140      56.688  55.166  55.738  1.00  0.00           H  
ATOM   2272  CZ  ARG   140      56.606  56.722  54.556  1.00  0.00           C  
ATOM   2273  NH1 ARG   140      56.085  57.357  53.529  1.00  0.00           N  
ATOM   2274 HH11 ARG   140      55.185  57.007  53.235  1.00  0.00           H  
ATOM   2275 HH12 ARG   140      56.515  58.086  52.978  1.00  0.00           H  
ATOM   2276  NH2 ARG   140      57.701  57.225  55.140  1.00  0.00           N  
ATOM   2277 HH21 ARG   140      58.179  56.685  55.847  1.00  0.00           H  
ATOM   2278 HH22 ARG   140      58.031  58.148  54.898  1.00  0.00           H  
ATOM   2279  C   ARG   140      52.457  51.166  52.418  1.00  0.00           C  
ATOM   2280  O   ARG   140      52.091  50.503  53.403  1.00  0.00           O  
ATOM   2281  N   HIE   141      51.809  51.075  51.238  1.00  0.00           N  
ATOM   2282  H   HIE   141      52.130  51.708  50.519  1.00  0.00           H  
ATOM   2283  CA  HIE   141      50.642  50.202  50.881  1.00  0.00           C  
ATOM   2284  HA  HIE   141      50.262  50.112  51.899  1.00  0.00           H  
ATOM   2285  CB  HIE   141      49.507  51.019  50.142  1.00  0.00           C  
ATOM   2286  HB2 HIE   141      49.890  51.499  49.241  1.00  0.00           H  
ATOM   2287  HB3 HIE   141      48.665  50.383  49.869  1.00  0.00           H  
ATOM   2288  CG  HIE   141      48.870  52.110  51.091  1.00  0.00           C  
ATOM   2289  ND1 HIE   141      48.052  51.876  52.224  1.00  0.00           N  
ATOM   2290  CE1 HIE   141      47.848  53.109  52.781  1.00  0.00           C  
ATOM   2291  HE1 HIE   141      47.396  53.353  53.731  1.00  0.00           H  
ATOM   2292  NE2 HIE   141      48.519  54.038  52.088  1.00  0.00           N  
ATOM   2293  HE2 HIE   141      48.353  55.034  52.090  1.00  0.00           H  
ATOM   2294  CD2 HIE   141      49.152  53.414  51.011  1.00  0.00           C  
ATOM   2295  HD2 HIE   141      49.822  53.954  50.359  1.00  0.00           H  
ATOM   2296  C   HIE   141      51.065  48.875  50.302  1.00  0.00           C  
ATOM   2297  O   HIE   141      50.172  48.169  49.779  1.00  0.00           O  
ATOM   2298  N   CYS   142      52.296  48.442  50.338  1.00  0.00           N  
ATOM   2299  H   CYS   142      52.971  49.095  50.710  1.00  0.00           H  
ATOM   2300  CA  CYS   142      52.597  47.161  49.834  1.00  0.00           C  
ATOM   2301  HA  CYS   142      52.561  47.116  48.746  1.00  0.00           H  
ATOM   2302  CB  CYS   142      54.128  47.106  50.013  1.00  0.00           C  
ATOM   2303  HB2 CYS   142      54.413  46.166  49.541  1.00  0.00           H  
ATOM   2304  HB3 CYS   142      54.611  47.902  49.446  1.00  0.00           H  
ATOM   2305  SG  CYS   142      54.667  46.998  51.720  1.00  0.00           S  
ATOM   2306  HG  CYS   142      54.107  45.809  51.958  1.00  0.00           H  
ATOM   2307  C   CYS   142      51.904  45.886  50.373  1.00  0.00           C  
ATOM   2308  O   CYS   142      51.976  44.823  49.703  1.00  0.00           O  
ATOM   2309  N   ASN   143      51.099  45.906  51.488  1.00  0.00           N  
ATOM   2310  H   ASN   143      51.023  46.719  52.082  1.00  0.00           H  
ATOM   2311  CA  ASN   143      50.296  44.813  52.008  1.00  0.00           C  
ATOM   2312  HA  ASN   143      50.384  43.948  51.351  1.00  0.00           H  
ATOM   2313  CB  ASN   143      50.834  44.252  53.370  1.00  0.00           C  
ATOM   2314  HB2 ASN   143      50.279  44.676  54.207  1.00  0.00           H  
ATOM   2315  HB3 ASN   143      50.649  43.179  53.330  1.00  0.00           H  
ATOM   2316  CG  ASN   143      52.372  44.313  53.540  1.00  0.00           C  
ATOM   2317  OD1 ASN   143      53.141  44.004  52.604  1.00  0.00           O  
ATOM   2318  ND2 ASN   143      52.807  44.690  54.711  1.00  0.00           N  
ATOM   2319 HD21 ASN   143      53.803  44.708  54.875  1.00  0.00           H  
ATOM   2320 HD22 ASN   143      52.149  45.095  55.362  1.00  0.00           H  
ATOM   2321  C   ASN   143      48.810  45.200  52.137  1.00  0.00           C  
ATOM   2322  O   ASN   143      48.016  44.697  52.942  1.00  0.00           O  
ATOM   2323  N   LYS   144      48.356  46.207  51.317  1.00  0.00           N  
ATOM   2324  H   LYS   144      48.993  46.549  50.612  1.00  0.00           H  
ATOM   2325  CA  LYS   144      46.962  46.559  51.040  1.00  0.00           C  
ATOM   2326  HA  LYS   144      46.344  46.203  51.864  1.00  0.00           H  
ATOM   2327  CB  LYS   144      46.743  48.043  51.127  1.00  0.00           C  
ATOM   2328  HB2 LYS   144      47.261  48.542  50.308  1.00  0.00           H  
ATOM   2329  HB3 LYS   144      45.706  48.277  50.885  1.00  0.00           H  
ATOM   2330  CG  LYS   144      47.288  48.836  52.386  1.00  0.00           C  
ATOM   2331  HG2 LYS   144      48.351  49.000  52.205  1.00  0.00           H  
ATOM   2332  HG3 LYS   144      46.832  49.825  52.342  1.00  0.00           H  
ATOM   2333  CD  LYS   144      46.938  48.134  53.702  1.00  0.00           C  
ATOM   2334  HD2 LYS   144      45.849  48.117  53.737  1.00  0.00           H  
ATOM   2335  HD3 LYS   144      47.286  47.101  53.676  1.00  0.00           H  
ATOM   2336  CE  LYS   144      47.641  48.864  54.819  1.00  0.00           C  
ATOM   2337  HE2 LYS   144      48.682  48.677  54.556  1.00  0.00           H  
ATOM   2338  HE3 LYS   144      47.257  49.884  54.823  1.00  0.00           H  
ATOM   2339  NZ  LYS   144      47.329  48.265  56.114  1.00  0.00           N  
ATOM   2340  HZ1 LYS   144      46.354  48.458  56.296  1.00  0.00           H  
ATOM   2341  HZ2 LYS   144      47.448  47.264  56.175  1.00  0.00           H  
ATOM   2342  HZ3 LYS   144      47.938  48.698  56.793  1.00  0.00           H  
ATOM   2343  C   LYS   144      46.485  46.048  49.697  1.00  0.00           C  
ATOM   2344  O   LYS   144      47.214  46.218  48.694  1.00  0.00           O  
ATOM   2345  N   LEU   145      45.334  45.412  49.652  1.00  0.00           N  
ATOM   2346  H   LEU   145      44.748  45.361  50.473  1.00  0.00           H  
ATOM   2347  CA  LEU   145      44.832  44.704  48.417  1.00  0.00           C  
ATOM   2348  HA  LEU   145      45.671  44.509  47.749  1.00  0.00           H  
ATOM   2349  CB  LEU   145      44.240  43.316  48.826  1.00  0.00           C  
ATOM   2350  HB2 LEU   145      44.948  42.808  49.480  1.00  0.00           H  
ATOM   2351  HB3 LEU   145      43.333  43.463  49.413  1.00  0.00           H  
ATOM   2352  CG  LEU   145      43.983  42.422  47.678  1.00  0.00           C  
ATOM   2353  HG  LEU   145      43.328  42.973  47.003  1.00  0.00           H  
ATOM   2354  CD1 LEU   145      45.246  41.850  46.964  1.00  0.00           C  
ATOM   2355 HD11 LEU   145      45.648  42.622  46.308  1.00  0.00           H  
ATOM   2356 HD12 LEU   145      46.046  41.686  47.686  1.00  0.00           H  
ATOM   2357 HD13 LEU   145      45.058  40.940  46.393  1.00  0.00           H  
ATOM   2358  CD2 LEU   145      43.162  41.235  48.141  1.00  0.00           C  
ATOM   2359 HD21 LEU   145      42.917  40.746  47.198  1.00  0.00           H  
ATOM   2360 HD22 LEU   145      43.582  40.609  48.928  1.00  0.00           H  
ATOM   2361 HD23 LEU   145      42.184  41.518  48.530  1.00  0.00           H  
ATOM   2362  C   LEU   145      43.796  45.572  47.648  1.00  0.00           C  
ATOM   2363  O   LEU   145      42.675  45.845  48.132  1.00  0.00           O  
ATOM   2364  N   PHE   146      44.181  45.934  46.416  1.00  0.00           N  
ATOM   2365  H   PHE   146      45.044  45.497  46.127  1.00  0.00           H  
ATOM   2366  CA  PHE   146      43.347  46.416  45.338  1.00  0.00           C  
ATOM   2367  HA  PHE   146      42.532  46.877  45.897  1.00  0.00           H  
ATOM   2368  CB  PHE   146      44.167  47.434  44.511  1.00  0.00           C  
ATOM   2369  HB2 PHE   146      45.095  46.996  44.145  1.00  0.00           H  
ATOM   2370  HB3 PHE   146      43.492  47.700  43.698  1.00  0.00           H  
ATOM   2371  CG  PHE   146      44.599  48.679  45.332  1.00  0.00           C  
ATOM   2372  CD1 PHE   146      45.745  48.553  46.208  1.00  0.00           C  
ATOM   2373  HD1 PHE   146      46.156  47.554  46.201  1.00  0.00           H  
ATOM   2374  CE1 PHE   146      46.024  49.571  47.137  1.00  0.00           C  
ATOM   2375  HE1 PHE   146      46.796  49.535  47.891  1.00  0.00           H  
ATOM   2376  CZ  PHE   146      45.302  50.786  47.046  1.00  0.00           C  
ATOM   2377  HZ  PHE   146      45.465  51.644  47.682  1.00  0.00           H  
ATOM   2378  CE2 PHE   146      44.237  50.990  46.133  1.00  0.00           C  
ATOM   2379  HE2 PHE   146      43.679  51.909  46.025  1.00  0.00           H  
ATOM   2380  CD2 PHE   146      43.979  49.961  45.179  1.00  0.00           C  
ATOM   2381  HD2 PHE   146      43.240  50.095  44.403  1.00  0.00           H  
ATOM   2382  C   PHE   146      42.801  45.329  44.426  1.00  0.00           C  
ATOM   2383  O   PHE   146      43.522  44.357  44.123  1.00  0.00           O  
ATOM   2384  N   LEU   147      41.668  45.671  43.854  1.00  0.00           N  
ATOM   2385  H   LEU   147      41.180  46.513  44.124  1.00  0.00           H  
ATOM   2386  CA  LEU   147      41.160  44.910  42.753  1.00  0.00           C  
ATOM   2387  HA  LEU   147      41.881  44.326  42.182  1.00  0.00           H  
ATOM   2388  CB  LEU   147      40.012  43.981  43.195  1.00  0.00           C  
ATOM   2389  HB2 LEU   147      40.513  43.172  43.728  1.00  0.00           H  
ATOM   2390  HB3 LEU   147      39.612  44.462  44.088  1.00  0.00           H  
ATOM   2391  CG  LEU   147      38.974  43.495  42.125  1.00  0.00           C  
ATOM   2392  HG  LEU   147      38.555  44.332  41.566  1.00  0.00           H  
ATOM   2393  CD1 LEU   147      39.642  42.506  41.104  1.00  0.00           C  
ATOM   2394 HD11 LEU   147      40.240  43.095  40.409  1.00  0.00           H  
ATOM   2395 HD12 LEU   147      40.270  41.814  41.665  1.00  0.00           H  
ATOM   2396 HD13 LEU   147      38.925  41.926  40.524  1.00  0.00           H  
ATOM   2397  CD2 LEU   147      37.895  42.740  42.896  1.00  0.00           C  
ATOM   2398 HD21 LEU   147      37.488  43.501  43.562  1.00  0.00           H  
ATOM   2399 HD22 LEU   147      37.165  42.374  42.174  1.00  0.00           H  
ATOM   2400 HD23 LEU   147      38.339  41.984  43.543  1.00  0.00           H  
ATOM   2401  C   LEU   147      40.831  45.972  41.739  1.00  0.00           C  
ATOM   2402  O   LEU   147      40.309  47.104  41.961  1.00  0.00           O  
ATOM   2403  N   ILE   148      41.203  45.596  40.512  1.00  0.00           N  
ATOM   2404  H   ILE   148      41.618  44.676  40.468  1.00  0.00           H  
ATOM   2405  CA  ILE   148      41.252  46.440  39.315  1.00  0.00           C  
ATOM   2406  HA  ILE   148      40.438  47.161  39.393  1.00  0.00           H  
ATOM   2407  CB  ILE   148      42.676  47.126  38.992  1.00  0.00           C  
ATOM   2408  HB  ILE   148      42.657  47.626  38.024  1.00  0.00           H  
ATOM   2409  CG2 ILE   148      42.921  48.205  40.062  1.00  0.00           C  
ATOM   2410 HG21 ILE   148      43.565  48.958  39.609  1.00  0.00           H  
ATOM   2411 HG22 ILE   148      42.022  48.794  40.241  1.00  0.00           H  
ATOM   2412 HG23 ILE   148      43.271  47.812  41.017  1.00  0.00           H  
ATOM   2413  CG1 ILE   148      43.849  46.178  39.104  1.00  0.00           C  
ATOM   2414 HG12 ILE   148      44.764  46.770  39.069  1.00  0.00           H  
ATOM   2415 HG13 ILE   148      43.765  45.730  40.094  1.00  0.00           H  
ATOM   2416  CD1 ILE   148      43.958  45.156  37.964  1.00  0.00           C  
ATOM   2417 HD11 ILE   148      44.957  44.720  37.955  1.00  0.00           H  
ATOM   2418 HD12 ILE   148      43.173  44.419  38.134  1.00  0.00           H  
ATOM   2419 HD13 ILE   148      43.766  45.593  36.984  1.00  0.00           H  
ATOM   2420  C   ILE   148      40.762  45.741  38.011  1.00  0.00           C  
ATOM   2421  O   ILE   148      40.594  44.492  37.978  1.00  0.00           O  
ATOM   2422  N   ASP   149      40.533  46.486  36.954  1.00  0.00           N  
ATOM   2423  H   ASP   149      40.874  47.434  37.026  1.00  0.00           H  
ATOM   2424  CA  ASP   149      40.116  46.136  35.624  1.00  0.00           C  
ATOM   2425  HA  ASP   149      40.128  47.050  35.030  1.00  0.00           H  
ATOM   2426  CB  ASP   149      41.179  45.321  34.952  1.00  0.00           C  
ATOM   2427  HB2 ASP   149      42.117  45.865  35.065  1.00  0.00           H  
ATOM   2428  HB3 ASP   149      41.248  44.362  35.465  1.00  0.00           H  
ATOM   2429  CG  ASP   149      40.998  45.114  33.458  1.00  0.00           C  
ATOM   2430  OD1 ASP   149      41.581  44.123  32.951  1.00  0.00           O  
ATOM   2431  OD2 ASP   149      40.068  45.648  32.798  1.00  0.00           O  
ATOM   2432  C   ASP   149      38.714  45.513  35.501  1.00  0.00           C  
ATOM   2433  O   ASP   149      38.447  44.313  35.416  1.00  0.00           O  
ATOM   2434  N   PHE   150      37.754  46.431  35.571  1.00  0.00           N  
ATOM   2435  H   PHE   150      38.055  47.389  35.681  1.00  0.00           H  
ATOM   2436  CA  PHE   150      36.304  46.178  35.512  1.00  0.00           C  
ATOM   2437  HA  PHE   150      36.116  45.151  35.826  1.00  0.00           H  
ATOM   2438  CB  PHE   150      35.549  47.009  36.523  1.00  0.00           C  
ATOM   2439  HB2 PHE   150      35.907  48.023  36.346  1.00  0.00           H  
ATOM   2440  HB3 PHE   150      34.479  47.055  36.316  1.00  0.00           H  
ATOM   2441  CG  PHE   150      35.767  46.554  37.998  1.00  0.00           C  
ATOM   2442  CD1 PHE   150      34.693  45.900  38.714  1.00  0.00           C  
ATOM   2443  HD1 PHE   150      33.785  45.645  38.188  1.00  0.00           H  
ATOM   2444  CE1 PHE   150      34.837  45.766  40.070  1.00  0.00           C  
ATOM   2445  HE1 PHE   150      33.934  45.562  40.625  1.00  0.00           H  
ATOM   2446  CZ  PHE   150      36.051  46.050  40.728  1.00  0.00           C  
ATOM   2447  HZ  PHE   150      36.040  46.054  41.808  1.00  0.00           H  
ATOM   2448  CE2 PHE   150      37.160  46.520  39.957  1.00  0.00           C  
ATOM   2449  HE2 PHE   150      38.063  46.752  40.502  1.00  0.00           H  
ATOM   2450  CD2 PHE   150      36.977  46.914  38.603  1.00  0.00           C  
ATOM   2451  HD2 PHE   150      37.772  47.437  38.092  1.00  0.00           H  
ATOM   2452  C   PHE   150      35.832  46.406  34.002  1.00  0.00           C  
ATOM   2453  O   PHE   150      34.683  46.759  33.716  1.00  0.00           O  
ATOM   2454  N   GLY   151      36.624  45.990  33.018  1.00  0.00           N  
ATOM   2455  H   GLY   151      37.580  45.766  33.256  1.00  0.00           H  
ATOM   2456  CA  GLY   151      36.312  45.836  31.626  1.00  0.00           C  
ATOM   2457  HA2 GLY   151      36.282  46.822  31.162  1.00  0.00           H  
ATOM   2458  HA3 GLY   151      37.124  45.227  31.230  1.00  0.00           H  
ATOM   2459  C   GLY   151      35.077  45.062  31.172  1.00  0.00           C  
ATOM   2460  O   GLY   151      34.480  45.357  30.111  1.00  0.00           O  
ATOM   2461  N   LEU   152      34.638  44.073  31.932  1.00  0.00           N  
ATOM   2462  H   LEU   152      35.071  44.080  32.845  1.00  0.00           H  
ATOM   2463  CA  LEU   152      33.509  43.111  31.698  1.00  0.00           C  
ATOM   2464  HA  LEU   152      32.866  43.428  30.877  1.00  0.00           H  
ATOM   2465  CB  LEU   152      34.084  41.728  31.301  1.00  0.00           C  
ATOM   2466  HB2 LEU   152      34.762  41.301  32.040  1.00  0.00           H  
ATOM   2467  HB3 LEU   152      33.220  41.063  31.297  1.00  0.00           H  
ATOM   2468  CG  LEU   152      34.805  41.671  29.894  1.00  0.00           C  
ATOM   2469  HG  LEU   152      35.675  42.325  29.831  1.00  0.00           H  
ATOM   2470  CD1 LEU   152      35.459  40.307  29.689  1.00  0.00           C  
ATOM   2471 HD11 LEU   152      34.696  39.528  29.678  1.00  0.00           H  
ATOM   2472 HD12 LEU   152      36.045  40.391  28.774  1.00  0.00           H  
ATOM   2473 HD13 LEU   152      36.160  40.050  30.482  1.00  0.00           H  
ATOM   2474  CD2 LEU   152      33.873  41.876  28.689  1.00  0.00           C  
ATOM   2475 HD21 LEU   152      33.037  41.196  28.853  1.00  0.00           H  
ATOM   2476 HD22 LEU   152      33.416  42.864  28.734  1.00  0.00           H  
ATOM   2477 HD23 LEU   152      34.249  41.641  27.693  1.00  0.00           H  
ATOM   2478  C   LEU   152      32.565  43.042  32.903  1.00  0.00           C  
ATOM   2479  O   LEU   152      31.766  42.154  32.980  1.00  0.00           O  
ATOM   2480  N   ALA   153      32.625  44.038  33.805  1.00  0.00           N  
ATOM   2481  H   ALA   153      33.424  44.637  33.655  1.00  0.00           H  
ATOM   2482  CA  ALA   153      31.803  44.096  34.986  1.00  0.00           C  
ATOM   2483  HA  ALA   153      31.789  43.070  35.352  1.00  0.00           H  
ATOM   2484  CB  ALA   153      32.494  45.123  35.926  1.00  0.00           C  
ATOM   2485  HB1 ALA   153      31.800  45.250  36.758  1.00  0.00           H  
ATOM   2486  HB2 ALA   153      33.377  44.597  36.289  1.00  0.00           H  
ATOM   2487  HB3 ALA   153      32.732  46.058  35.420  1.00  0.00           H  
ATOM   2488  C   ALA   153      30.368  44.643  34.658  1.00  0.00           C  
ATOM   2489  O   ALA   153      30.129  45.263  33.640  1.00  0.00           O  
ATOM   2490  N   LYS   154      29.409  44.244  35.580  1.00  0.00           N  
ATOM   2491  H   LYS   154      29.718  43.577  36.273  1.00  0.00           H  
ATOM   2492  CA  LYS   154      27.931  44.406  35.517  1.00  0.00           C  
ATOM   2493  HA  LYS   154      27.723  45.243  34.849  1.00  0.00           H  
ATOM   2494  CB  LYS   154      27.243  43.193  34.900  1.00  0.00           C  
ATOM   2495  HB2 LYS   154      27.918  42.821  34.129  1.00  0.00           H  
ATOM   2496  HB3 LYS   154      27.038  42.495  35.712  1.00  0.00           H  
ATOM   2497  CG  LYS   154      25.876  43.529  34.215  1.00  0.00           C  
ATOM   2498  HG2 LYS   154      25.094  43.547  34.974  1.00  0.00           H  
ATOM   2499  HG3 LYS   154      25.828  44.462  33.654  1.00  0.00           H  
ATOM   2500  CD  LYS   154      25.560  42.354  33.310  1.00  0.00           C  
ATOM   2501  HD2 LYS   154      26.143  42.523  32.405  1.00  0.00           H  
ATOM   2502  HD3 LYS   154      25.897  41.404  33.724  1.00  0.00           H  
ATOM   2503  CE  LYS   154      24.096  42.288  32.904  1.00  0.00           C  
ATOM   2504  HE2 LYS   154      23.477  42.054  33.770  1.00  0.00           H  
ATOM   2505  HE3 LYS   154      23.768  43.242  32.491  1.00  0.00           H  
ATOM   2506  NZ  LYS   154      23.879  41.266  31.865  1.00  0.00           N  
ATOM   2507  HZ1 LYS   154      24.419  41.409  31.024  1.00  0.00           H  
ATOM   2508  HZ2 LYS   154      24.158  40.368  32.233  1.00  0.00           H  
ATOM   2509  HZ3 LYS   154      22.895  41.199  31.644  1.00  0.00           H  
ATOM   2510  C   LYS   154      27.278  44.649  36.929  1.00  0.00           C  
ATOM   2511  O   LYS   154      27.745  44.164  37.966  1.00  0.00           O  
ATOM   2512  N   LYS   155      26.169  45.420  36.980  1.00  0.00           N  
ATOM   2513  H   LYS   155      25.635  45.639  36.150  1.00  0.00           H  
ATOM   2514  CA  LYS   155      25.433  45.733  38.158  1.00  0.00           C  
ATOM   2515  HA  LYS   155      26.123  45.685  39.000  1.00  0.00           H  
ATOM   2516  CB  LYS   155      24.794  47.108  37.995  1.00  0.00           C  
ATOM   2517  HB2 LYS   155      25.561  47.759  37.574  1.00  0.00           H  
ATOM   2518  HB3 LYS   155      23.932  47.093  37.328  1.00  0.00           H  
ATOM   2519  CG  LYS   155      24.320  47.656  39.259  1.00  0.00           C  
ATOM   2520  HG2 LYS   155      23.476  47.031  39.550  1.00  0.00           H  
ATOM   2521  HG3 LYS   155      25.187  47.633  39.919  1.00  0.00           H  
ATOM   2522  CD  LYS   155      23.855  49.133  39.058  1.00  0.00           C  
ATOM   2523  HD2 LYS   155      24.720  49.783  38.933  1.00  0.00           H  
ATOM   2524  HD3 LYS   155      23.269  49.235  38.145  1.00  0.00           H  
ATOM   2525  CE  LYS   155      23.129  49.725  40.239  1.00  0.00           C  
ATOM   2526  HE2 LYS   155      22.493  49.000  40.748  1.00  0.00           H  
ATOM   2527  HE3 LYS   155      23.943  49.905  40.940  1.00  0.00           H  
ATOM   2528  NZ  LYS   155      22.437  50.952  39.889  1.00  0.00           N  
ATOM   2529  HZ1 LYS   155      21.873  51.246  40.674  1.00  0.00           H  
ATOM   2530  HZ2 LYS   155      23.084  51.685  39.636  1.00  0.00           H  
ATOM   2531  HZ3 LYS   155      21.807  50.783  39.119  1.00  0.00           H  
ATOM   2532  C   LYS   155      24.367  44.733  38.377  1.00  0.00           C  
ATOM   2533  O   LYS   155      23.445  44.686  37.605  1.00  0.00           O  
ATOM   2534  N   TYR   156      24.484  43.779  39.321  1.00  0.00           N  
ATOM   2535  H   TYR   156      25.163  43.873  40.063  1.00  0.00           H  
ATOM   2536  CA  TYR   156      23.433  42.654  39.467  1.00  0.00           C  
ATOM   2537  HA  TYR   156      23.193  42.345  38.450  1.00  0.00           H  
ATOM   2538  CB  TYR   156      24.076  41.559  40.198  1.00  0.00           C  
ATOM   2539  HB2 TYR   156      23.603  40.587  40.059  1.00  0.00           H  
ATOM   2540  HB3 TYR   156      25.071  41.328  39.819  1.00  0.00           H  
ATOM   2541  CG  TYR   156      24.238  41.829  41.710  1.00  0.00           C  
ATOM   2542  CD1 TYR   156      23.193  41.499  42.611  1.00  0.00           C  
ATOM   2543  HD1 TYR   156      22.278  41.014  42.304  1.00  0.00           H  
ATOM   2544  CE1 TYR   156      23.243  41.865  43.915  1.00  0.00           C  
ATOM   2545  HE1 TYR   156      22.333  41.714  44.476  1.00  0.00           H  
ATOM   2546  CZ  TYR   156      24.436  42.433  44.437  1.00  0.00           C  
ATOM   2547  OH  TYR   156      24.517  42.824  45.719  1.00  0.00           O  
ATOM   2548  HH  TYR   156      25.348  43.275  45.887  1.00  0.00           H  
ATOM   2549  CE2 TYR   156      25.507  42.685  43.522  1.00  0.00           C  
ATOM   2550  HE2 TYR   156      26.405  43.189  43.845  1.00  0.00           H  
ATOM   2551  CD2 TYR   156      25.384  42.456  42.124  1.00  0.00           C  
ATOM   2552  HD2 TYR   156      26.194  42.709  41.456  1.00  0.00           H  
ATOM   2553  C   TYR   156      22.142  43.167  40.159  1.00  0.00           C  
ATOM   2554  O   TYR   156      21.213  42.284  40.220  1.00  0.00           O  
ATOM   2555  N   ARG   157      22.121  44.347  40.772  1.00  0.00           N  
ATOM   2556  H   ARG   157      22.874  44.987  40.565  1.00  0.00           H  
ATOM   2557  CA  ARG   157      21.028  44.767  41.592  1.00  0.00           C  
ATOM   2558  HA  ARG   157      20.132  44.227  41.285  1.00  0.00           H  
ATOM   2559  CB  ARG   157      21.219  44.267  43.037  1.00  0.00           C  
ATOM   2560  HB2 ARG   157      21.397  43.192  43.036  1.00  0.00           H  
ATOM   2561  HB3 ARG   157      22.217  44.654  43.248  1.00  0.00           H  
ATOM   2562  CG  ARG   157      20.061  44.574  43.992  1.00  0.00           C  
ATOM   2563  HG2 ARG   157      19.943  45.635  44.211  1.00  0.00           H  
ATOM   2564  HG3 ARG   157      19.154  44.161  43.550  1.00  0.00           H  
ATOM   2565  CD  ARG   157      20.269  44.047  45.405  1.00  0.00           C  
ATOM   2566  HD2 ARG   157      19.425  44.294  46.050  1.00  0.00           H  
ATOM   2567  HD3 ARG   157      20.339  42.960  45.442  1.00  0.00           H  
ATOM   2568  NE  ARG   157      21.439  44.616  46.090  1.00  0.00           N  
ATOM   2569  HE  ARG   157      21.976  45.214  45.480  1.00  0.00           H  
ATOM   2570  CZ  ARG   157      21.883  44.494  47.363  1.00  0.00           C  
ATOM   2571  NH1 ARG   157      21.383  43.544  48.106  1.00  0.00           N  
ATOM   2572 HH11 ARG   157      20.607  42.972  47.806  1.00  0.00           H  
ATOM   2573 HH12 ARG   157      21.699  43.423  49.058  1.00  0.00           H  
ATOM   2574  NH2 ARG   157      22.930  45.145  47.725  1.00  0.00           N  
ATOM   2575 HH21 ARG   157      23.254  45.850  47.078  1.00  0.00           H  
ATOM   2576 HH22 ARG   157      23.377  44.726  48.528  1.00  0.00           H  
ATOM   2577  C   ARG   157      20.646  46.252  41.456  1.00  0.00           C  
ATOM   2578  O   ARG   157      21.493  47.126  41.651  1.00  0.00           O  
ATOM   2579  N   ASP   158      19.384  46.600  41.256  1.00  0.00           N  
ATOM   2580  H   ASP   158      18.709  45.851  41.188  1.00  0.00           H  
ATOM   2581  CA  ASP   158      18.944  47.980  41.019  1.00  0.00           C  
ATOM   2582  HA  ASP   158      19.606  48.573  40.388  1.00  0.00           H  
ATOM   2583  CB  ASP   158      17.555  48.059  40.380  1.00  0.00           C  
ATOM   2584  HB2 ASP   158      17.743  47.755  39.350  1.00  0.00           H  
ATOM   2585  HB3 ASP   158      16.968  47.219  40.751  1.00  0.00           H  
ATOM   2586  CG  ASP   158      16.768  49.450  40.493  1.00  0.00           C  
ATOM   2587  OD1 ASP   158      15.504  49.473  40.736  1.00  0.00           O  
ATOM   2588  OD2 ASP   158      17.457  50.497  40.253  1.00  0.00           O  
ATOM   2589  C   ASP   158      18.810  48.629  42.430  1.00  0.00           C  
ATOM   2590  O   ASP   158      17.981  48.215  43.252  1.00  0.00           O  
ATOM   2591  N   ASN   159      19.493  49.705  42.719  1.00  0.00           N  
ATOM   2592  H   ASN   159      20.055  50.153  42.009  1.00  0.00           H  
ATOM   2593  CA  ASN   159      19.259  50.553  43.880  1.00  0.00           C  
ATOM   2594  HA  ASN   159      19.443  49.944  44.765  1.00  0.00           H  
ATOM   2595  CB  ASN   159      20.251  51.727  43.829  1.00  0.00           C  
ATOM   2596  HB2 ASN   159      20.050  52.305  42.927  1.00  0.00           H  
ATOM   2597  HB3 ASN   159      20.112  52.464  44.621  1.00  0.00           H  
ATOM   2598  CG  ASN   159      21.747  51.330  43.854  1.00  0.00           C  
ATOM   2599  OD1 ASN   159      22.213  50.831  42.762  1.00  0.00           O  
ATOM   2600  ND2 ASN   159      22.391  51.413  44.972  1.00  0.00           N  
ATOM   2601 HD21 ASN   159      23.296  50.998  45.145  1.00  0.00           H  
ATOM   2602 HD22 ASN   159      21.979  51.860  45.777  1.00  0.00           H  
ATOM   2603  C   ASN   159      17.905  51.211  44.130  1.00  0.00           C  
ATOM   2604  O   ASN   159      17.609  51.412  45.337  1.00  0.00           O  
ATOM   2605  N   ARG   160      17.103  51.581  43.125  1.00  0.00           N  
ATOM   2606  H   ARG   160      17.465  51.520  42.185  1.00  0.00           H  
ATOM   2607  CA  ARG   160      15.763  52.195  43.375  1.00  0.00           C  
ATOM   2608  HA  ARG   160      15.870  52.951  44.152  1.00  0.00           H  
ATOM   2609  CB  ARG   160      15.239  52.811  42.103  1.00  0.00           C  
ATOM   2610  HB2 ARG   160      15.991  53.538  41.796  1.00  0.00           H  
ATOM   2611  HB3 ARG   160      15.155  52.049  41.328  1.00  0.00           H  
ATOM   2612  CG  ARG   160      13.845  53.461  42.516  1.00  0.00           C  
ATOM   2613  HG2 ARG   160      13.032  52.777  42.760  1.00  0.00           H  
ATOM   2614  HG3 ARG   160      14.076  54.005  43.432  1.00  0.00           H  
ATOM   2615  CD  ARG   160      13.379  54.550  41.431  1.00  0.00           C  
ATOM   2616  HD2 ARG   160      14.186  55.283  41.414  1.00  0.00           H  
ATOM   2617  HD3 ARG   160      13.282  54.108  40.439  1.00  0.00           H  
ATOM   2618  NE  ARG   160      12.250  55.363  42.010  1.00  0.00           N  
ATOM   2619  HE  ARG   160      11.876  55.020  42.883  1.00  0.00           H  
ATOM   2620  CZ  ARG   160      11.482  56.249  41.444  1.00  0.00           C  
ATOM   2621  NH1 ARG   160      11.429  56.492  40.161  1.00  0.00           N  
ATOM   2622 HH11 ARG   160      11.927  55.872  39.538  1.00  0.00           H  
ATOM   2623 HH12 ARG   160      10.768  57.127  39.736  1.00  0.00           H  
ATOM   2624  NH2 ARG   160      10.665  56.846  42.200  1.00  0.00           N  
ATOM   2625 HH21 ARG   160      10.621  56.589  43.175  1.00  0.00           H  
ATOM   2626 HH22 ARG   160       9.982  57.483  41.814  1.00  0.00           H  
ATOM   2627  C   ARG   160      14.723  51.258  44.069  1.00  0.00           C  
ATOM   2628  O   ARG   160      14.232  51.464  45.151  1.00  0.00           O  
ATOM   2629  N   THR   161      14.493  50.084  43.443  1.00  0.00           N  
ATOM   2630  H   THR   161      14.994  49.970  42.573  1.00  0.00           H  
ATOM   2631  CA  THR   161      13.443  49.037  43.688  1.00  0.00           C  
ATOM   2632  HA  THR   161      12.800  49.338  44.516  1.00  0.00           H  
ATOM   2633  CB  THR   161      12.567  48.878  42.382  1.00  0.00           C  
ATOM   2634  HB  THR   161      11.659  48.325  42.622  1.00  0.00           H  
ATOM   2635  CG2 THR   161      12.074  50.209  41.906  1.00  0.00           C  
ATOM   2636 HG21 THR   161      12.716  50.543  41.090  1.00  0.00           H  
ATOM   2637 HG22 THR   161      11.045  50.056  41.579  1.00  0.00           H  
ATOM   2638 HG23 THR   161      11.912  50.903  42.731  1.00  0.00           H  
ATOM   2639  OG1 THR   161      13.376  48.302  41.392  1.00  0.00           O  
ATOM   2640  HG1 THR   161      14.083  48.870  41.080  1.00  0.00           H  
ATOM   2641  C   THR   161      14.012  47.584  44.026  1.00  0.00           C  
ATOM   2642  O   THR   161      13.313  46.588  44.164  1.00  0.00           O  
ATOM   2643  N   ARG   162      15.337  47.497  44.349  1.00  0.00           N  
ATOM   2644  H   ARG   162      15.824  48.380  44.299  1.00  0.00           H  
ATOM   2645  CA  ARG   162      16.052  46.297  44.966  1.00  0.00           C  
ATOM   2646  HA  ARG   162      17.123  46.456  45.095  1.00  0.00           H  
ATOM   2647  CB  ARG   162      15.564  46.049  46.454  1.00  0.00           C  
ATOM   2648  HB2 ARG   162      14.501  45.830  46.359  1.00  0.00           H  
ATOM   2649  HB3 ARG   162      16.046  45.216  46.965  1.00  0.00           H  
ATOM   2650  CG  ARG   162      15.848  47.300  47.402  1.00  0.00           C  
ATOM   2651  HG2 ARG   162      16.929  47.444  47.382  1.00  0.00           H  
ATOM   2652  HG3 ARG   162      15.343  48.130  46.909  1.00  0.00           H  
ATOM   2653  CD  ARG   162      15.303  47.197  48.826  1.00  0.00           C  
ATOM   2654  HD2 ARG   162      15.617  46.198  49.127  1.00  0.00           H  
ATOM   2655  HD3 ARG   162      15.785  47.999  49.386  1.00  0.00           H  
ATOM   2656  NE  ARG   162      13.810  47.291  48.848  1.00  0.00           N  
ATOM   2657  HE  ARG   162      13.288  47.374  47.987  1.00  0.00           H  
ATOM   2658  CZ  ARG   162      13.095  47.189  49.939  1.00  0.00           C  
ATOM   2659  NH1 ARG   162      13.596  46.907  51.092  1.00  0.00           N  
ATOM   2660 HH11 ARG   162      14.595  46.758  51.127  1.00  0.00           H  
ATOM   2661 HH12 ARG   162      13.037  46.834  51.930  1.00  0.00           H  
ATOM   2662  NH2 ARG   162      11.849  47.456  49.919  1.00  0.00           N  
ATOM   2663 HH21 ARG   162      11.444  47.942  49.132  1.00  0.00           H  
ATOM   2664 HH22 ARG   162      11.355  47.625  50.784  1.00  0.00           H  
ATOM   2665  C   ARG   162      16.018  44.993  44.122  1.00  0.00           C  
ATOM   2666  O   ARG   162      16.271  43.962  44.655  1.00  0.00           O  
ATOM   2667  N   GLN   163      15.608  45.151  42.838  1.00  0.00           N  
ATOM   2668  H   GLN   163      15.370  46.104  42.603  1.00  0.00           H  
ATOM   2669  CA  GLN   163      15.329  44.063  41.847  1.00  0.00           C  
ATOM   2670  HA  GLN   163      14.805  43.282  42.398  1.00  0.00           H  
ATOM   2671  CB  GLN   163      14.343  44.495  40.809  1.00  0.00           C  
ATOM   2672  HB2 GLN   163      13.485  44.765  41.425  1.00  0.00           H  
ATOM   2673  HB3 GLN   163      14.635  45.423  40.316  1.00  0.00           H  
ATOM   2674  CG  GLN   163      14.031  43.364  39.775  1.00  0.00           C  
ATOM   2675  HG2 GLN   163      13.664  43.837  38.864  1.00  0.00           H  
ATOM   2676  HG3 GLN   163      14.928  42.825  39.470  1.00  0.00           H  
ATOM   2677  CD  GLN   163      12.933  42.383  40.154  1.00  0.00           C  
ATOM   2678  OE1 GLN   163      12.234  42.560  41.187  1.00  0.00           O  
ATOM   2679  NE2 GLN   163      12.741  41.375  39.301  1.00  0.00           N  
ATOM   2680 HE21 GLN   163      11.841  40.917  39.331  1.00  0.00           H  
ATOM   2681 HE22 GLN   163      13.343  41.199  38.509  1.00  0.00           H  
ATOM   2682  C   GLN   163      16.643  43.459  41.328  1.00  0.00           C  
ATOM   2683  O   GLN   163      17.553  44.164  40.851  1.00  0.00           O  
ATOM   2684  N   HIE   164      16.737  42.138  41.458  1.00  0.00           N  
ATOM   2685  H   HIE   164      15.986  41.561  41.809  1.00  0.00           H  
ATOM   2686  CA  HIE   164      17.827  41.324  40.903  1.00  0.00           C  
ATOM   2687  HA  HIE   164      18.815  41.710  41.152  1.00  0.00           H  
ATOM   2688  CB  HIE   164      17.786  39.954  41.577  1.00  0.00           C  
ATOM   2689  HB2 HIE   164      17.610  40.235  42.616  1.00  0.00           H  
ATOM   2690  HB3 HIE   164      16.906  39.360  41.332  1.00  0.00           H  
ATOM   2691  CG  HIE   164      19.002  39.114  41.383  1.00  0.00           C  
ATOM   2692  ND1 HIE   164      20.246  39.312  41.994  1.00  0.00           N  
ATOM   2693  CE1 HIE   164      21.015  38.271  41.694  1.00  0.00           C  
ATOM   2694  HE1 HIE   164      22.070  38.254  41.923  1.00  0.00           H  
ATOM   2695  NE2 HIE   164      20.332  37.503  40.807  1.00  0.00           N  
ATOM   2696  HE2 HIE   164      20.741  36.689  40.370  1.00  0.00           H  
ATOM   2697  CD2 HIE   164      19.074  37.945  40.690  1.00  0.00           C  
ATOM   2698  HD2 HIE   164      18.270  37.504  40.119  1.00  0.00           H  
ATOM   2699  C   HIE   164      17.738  41.202  39.349  1.00  0.00           C  
ATOM   2700  O   HIE   164      16.632  41.076  38.914  1.00  0.00           O  
ATOM   2701  N   ILE   165      18.902  41.360  38.675  1.00  0.00           N  
ATOM   2702  H   ILE   165      19.705  41.494  39.272  1.00  0.00           H  
ATOM   2703  CA  ILE   165      19.179  41.037  37.273  1.00  0.00           C  
ATOM   2704  HA  ILE   165      19.079  41.963  36.708  1.00  0.00           H  
ATOM   2705  CB  ILE   165      20.698  40.640  37.104  1.00  0.00           C  
ATOM   2706  HB  ILE   165      21.188  41.559  37.426  1.00  0.00           H  
ATOM   2707  CG2 ILE   165      21.125  39.520  38.075  1.00  0.00           C  
ATOM   2708 HG21 ILE   165      20.288  38.849  38.263  1.00  0.00           H  
ATOM   2709 HG22 ILE   165      21.814  38.887  37.517  1.00  0.00           H  
ATOM   2710 HG23 ILE   165      21.660  39.879  38.955  1.00  0.00           H  
ATOM   2711  CG1 ILE   165      21.232  40.231  35.688  1.00  0.00           C  
ATOM   2712 HG12 ILE   165      21.056  39.173  35.490  1.00  0.00           H  
ATOM   2713 HG13 ILE   165      20.710  40.883  34.988  1.00  0.00           H  
ATOM   2714  CD1 ILE   165      22.723  40.533  35.727  1.00  0.00           C  
ATOM   2715 HD11 ILE   165      23.026  41.556  35.950  1.00  0.00           H  
ATOM   2716 HD12 ILE   165      23.279  39.873  36.393  1.00  0.00           H  
ATOM   2717 HD13 ILE   165      23.049  40.369  34.699  1.00  0.00           H  
ATOM   2718  C   ILE   165      18.215  40.038  36.706  1.00  0.00           C  
ATOM   2719  O   ILE   165      18.051  38.932  37.282  1.00  0.00           O  
ATOM   2720  N   PRO   166      17.672  40.244  35.516  1.00  0.00           N  
ATOM   2721  CD  PRO   166      17.587  41.528  34.790  1.00  0.00           C  
ATOM   2722  HD2 PRO   166      18.510  41.775  34.266  1.00  0.00           H  
ATOM   2723  HD3 PRO   166      17.476  42.313  35.539  1.00  0.00           H  
ATOM   2724  CG  PRO   166      16.337  41.446  33.949  1.00  0.00           C  
ATOM   2725  HG2 PRO   166      16.350  42.026  33.027  1.00  0.00           H  
ATOM   2726  HG3 PRO   166      15.359  41.532  34.423  1.00  0.00           H  
ATOM   2727  CB  PRO   166      16.395  39.969  33.491  1.00  0.00           C  
ATOM   2728  HB2 PRO   166      17.110  39.719  32.708  1.00  0.00           H  
ATOM   2729  HB3 PRO   166      15.383  39.647  33.245  1.00  0.00           H  
ATOM   2730  CA  PRO   166      16.899  39.248  34.800  1.00  0.00           C  
ATOM   2731  HA  PRO   166      15.997  38.993  35.355  1.00  0.00           H  
ATOM   2732  C   PRO   166      17.626  37.930  34.422  1.00  0.00           C  
ATOM   2733  O   PRO   166      18.721  37.943  33.903  1.00  0.00           O  
ATOM   2734  N   TYR   167      17.049  36.703  34.614  1.00  0.00           N  
ATOM   2735  H   TYR   167      16.131  36.682  35.033  1.00  0.00           H  
ATOM   2736  CA  TYR   167      17.766  35.429  34.308  1.00  0.00           C  
ATOM   2737  HA  TYR   167      18.783  35.593  34.665  1.00  0.00           H  
ATOM   2738  CB  TYR   167      17.071  34.372  35.170  1.00  0.00           C  
ATOM   2739  HB2 TYR   167      16.969  34.837  36.150  1.00  0.00           H  
ATOM   2740  HB3 TYR   167      16.068  34.342  34.744  1.00  0.00           H  
ATOM   2741  CG  TYR   167      17.782  33.002  35.149  1.00  0.00           C  
ATOM   2742  CD1 TYR   167      19.067  32.894  35.766  1.00  0.00           C  
ATOM   2743  HD1 TYR   167      19.645  33.727  36.137  1.00  0.00           H  
ATOM   2744  CE1 TYR   167      19.690  31.644  35.863  1.00  0.00           C  
ATOM   2745  HE1 TYR   167      20.489  31.443  36.561  1.00  0.00           H  
ATOM   2746  CZ  TYR   167      19.072  30.541  35.287  1.00  0.00           C  
ATOM   2747  OH  TYR   167      19.736  29.336  35.389  1.00  0.00           O  
ATOM   2748  HH  TYR   167      19.563  28.779  34.626  1.00  0.00           H  
ATOM   2749  CE2 TYR   167      17.887  30.614  34.618  1.00  0.00           C  
ATOM   2750  HE2 TYR   167      17.302  29.773  34.275  1.00  0.00           H  
ATOM   2751  CD2 TYR   167      17.226  31.833  34.599  1.00  0.00           C  
ATOM   2752  HD2 TYR   167      16.264  31.930  34.120  1.00  0.00           H  
ATOM   2753  C   TYR   167      17.882  35.079  32.796  1.00  0.00           C  
ATOM   2754  O   TYR   167      16.933  35.209  32.036  1.00  0.00           O  
ATOM   2755  N   ARG   168      19.045  34.666  32.335  1.00  0.00           N  
ATOM   2756  H   ARG   168      19.862  34.614  32.927  1.00  0.00           H  
ATOM   2757  CA  ARG   168      19.351  34.279  30.945  1.00  0.00           C  
ATOM   2758  HA  ARG   168      18.457  33.922  30.434  1.00  0.00           H  
ATOM   2759  CB  ARG   168      19.944  35.442  30.156  1.00  0.00           C  
ATOM   2760  HB2 ARG   168      20.896  35.714  30.610  1.00  0.00           H  
ATOM   2761  HB3 ARG   168      20.242  35.125  29.157  1.00  0.00           H  
ATOM   2762  CG  ARG   168      19.158  36.726  29.980  1.00  0.00           C  
ATOM   2763  HG2 ARG   168      19.001  37.302  30.892  1.00  0.00           H  
ATOM   2764  HG3 ARG   168      19.792  37.341  29.341  1.00  0.00           H  
ATOM   2765  CD  ARG   168      17.810  36.491  29.159  1.00  0.00           C  
ATOM   2766  HD2 ARG   168      18.050  36.074  28.181  1.00  0.00           H  
ATOM   2767  HD3 ARG   168      17.232  35.878  29.851  1.00  0.00           H  
ATOM   2768  NE  ARG   168      17.081  37.735  28.944  1.00  0.00           N  
ATOM   2769  HE  ARG   168      17.320  38.445  28.266  1.00  0.00           H  
ATOM   2770  CZ  ARG   168      16.102  38.104  29.802  1.00  0.00           C  
ATOM   2771  NH1 ARG   168      15.647  37.473  30.849  1.00  0.00           N  
ATOM   2772 HH11 ARG   168      16.036  36.606  31.190  1.00  0.00           H  
ATOM   2773 HH12 ARG   168      14.785  37.803  31.260  1.00  0.00           H  
ATOM   2774  NH2 ARG   168      15.473  39.242  29.555  1.00  0.00           N  
ATOM   2775 HH21 ARG   168      15.903  39.762  28.803  1.00  0.00           H  
ATOM   2776 HH22 ARG   168      14.801  39.610  30.214  1.00  0.00           H  
ATOM   2777  C   ARG   168      20.401  33.134  30.891  1.00  0.00           C  
ATOM   2778  O   ARG   168      21.292  33.158  31.737  1.00  0.00           O  
ATOM   2779  N   GLU   169      20.174  32.109  30.011  1.00  0.00           N  
ATOM   2780  H   GLU   169      19.339  32.079  29.443  1.00  0.00           H  
ATOM   2781  CA  GLU   169      21.091  30.949  29.924  1.00  0.00           C  
ATOM   2782  HA  GLU   169      21.987  31.200  30.491  1.00  0.00           H  
ATOM   2783  CB  GLU   169      20.322  29.721  30.454  1.00  0.00           C  
ATOM   2784  HB2 GLU   169      19.634  29.286  29.730  1.00  0.00           H  
ATOM   2785  HB3 GLU   169      21.040  28.922  30.639  1.00  0.00           H  
ATOM   2786  CG  GLU   169      19.386  30.009  31.654  1.00  0.00           C  
ATOM   2787  HG2 GLU   169      20.061  30.377  32.427  1.00  0.00           H  
ATOM   2788  HG3 GLU   169      18.705  30.831  31.435  1.00  0.00           H  
ATOM   2789  CD  GLU   169      18.673  28.703  32.049  1.00  0.00           C  
ATOM   2790  OE1 GLU   169      17.667  28.413  31.432  1.00  0.00           O  
ATOM   2791  OE2 GLU   169      19.082  27.978  33.035  1.00  0.00           O  
ATOM   2792  C   GLU   169      21.624  30.700  28.533  1.00  0.00           C  
ATOM   2793  O   GLU   169      21.276  31.417  27.596  1.00  0.00           O  
ATOM   2794  N   ASP   170      22.442  29.637  28.417  1.00  0.00           N  
ATOM   2795  H   ASP   170      22.662  29.172  29.286  1.00  0.00           H  
ATOM   2796  CA  ASP   170      23.089  29.005  27.192  1.00  0.00           C  
ATOM   2797  HA  ASP   170      23.853  28.292  27.500  1.00  0.00           H  
ATOM   2798  CB  ASP   170      21.976  28.361  26.302  1.00  0.00           C  
ATOM   2799  HB2 ASP   170      21.459  28.986  25.574  1.00  0.00           H  
ATOM   2800  HB3 ASP   170      22.540  27.708  25.637  1.00  0.00           H  
ATOM   2801  CG  ASP   170      20.948  27.526  27.014  1.00  0.00           C  
ATOM   2802  OD1 ASP   170      21.334  26.907  28.034  1.00  0.00           O  
ATOM   2803  OD2 ASP   170      19.766  27.750  26.763  1.00  0.00           O  
ATOM   2804  C   ASP   170      23.973  29.921  26.260  1.00  0.00           C  
ATOM   2805  O   ASP   170      24.357  29.456  25.189  1.00  0.00           O  
ATOM   2806  N   LYS   171      24.314  31.141  26.705  1.00  0.00           N  
ATOM   2807  H   LYS   171      23.841  31.526  27.510  1.00  0.00           H  
ATOM   2808  CA  LYS   171      25.291  32.015  25.981  1.00  0.00           C  
ATOM   2809  HA  LYS   171      25.078  32.125  24.918  1.00  0.00           H  
ATOM   2810  CB  LYS   171      25.358  33.379  26.700  1.00  0.00           C  
ATOM   2811  HB2 LYS   171      25.660  33.112  27.712  1.00  0.00           H  
ATOM   2812  HB3 LYS   171      25.997  34.077  26.159  1.00  0.00           H  
ATOM   2813  CG  LYS   171      23.940  34.057  26.862  1.00  0.00           C  
ATOM   2814  HG2 LYS   171      23.312  33.427  27.491  1.00  0.00           H  
ATOM   2815  HG3 LYS   171      23.996  35.017  27.375  1.00  0.00           H  
ATOM   2816  CD  LYS   171      23.072  34.292  25.671  1.00  0.00           C  
ATOM   2817  HD2 LYS   171      22.799  33.337  25.221  1.00  0.00           H  
ATOM   2818  HD3 LYS   171      22.273  34.898  26.097  1.00  0.00           H  
ATOM   2819  CE  LYS   171      23.741  35.043  24.555  1.00  0.00           C  
ATOM   2820  HE2 LYS   171      24.136  35.997  24.907  1.00  0.00           H  
ATOM   2821  HE3 LYS   171      24.609  34.462  24.244  1.00  0.00           H  
ATOM   2822  NZ  LYS   171      22.768  35.421  23.532  1.00  0.00           N  
ATOM   2823  HZ1 LYS   171      22.396  36.354  23.631  1.00  0.00           H  
ATOM   2824  HZ2 LYS   171      23.177  35.461  22.610  1.00  0.00           H  
ATOM   2825  HZ3 LYS   171      22.025  34.759  23.359  1.00  0.00           H  
ATOM   2826  C   LYS   171      26.711  31.369  25.878  1.00  0.00           C  
ATOM   2827  O   LYS   171      27.412  31.114  26.847  1.00  0.00           O  
ATOM   2828  N   ASN   172      27.080  30.962  24.682  1.00  0.00           N  
ATOM   2829  H   ASN   172      26.570  31.257  23.862  1.00  0.00           H  
ATOM   2830  CA  ASN   172      28.332  30.182  24.491  1.00  0.00           C  
ATOM   2831  HA  ASN   172      28.467  29.427  25.265  1.00  0.00           H  
ATOM   2832  CB  ASN   172      28.218  29.352  23.213  1.00  0.00           C  
ATOM   2833  HB2 ASN   172      29.092  28.702  23.176  1.00  0.00           H  
ATOM   2834  HB3 ASN   172      27.333  28.716  23.199  1.00  0.00           H  
ATOM   2835  CG  ASN   172      28.122  30.240  21.941  1.00  0.00           C  
ATOM   2836  OD1 ASN   172      28.998  31.027  21.707  1.00  0.00           O  
ATOM   2837  ND2 ASN   172      27.085  30.244  21.252  1.00  0.00           N  
ATOM   2838 HD21 ASN   172      27.174  30.692  20.351  1.00  0.00           H  
ATOM   2839 HD22 ASN   172      26.382  29.552  21.469  1.00  0.00           H  
ATOM   2840  C   ASN   172      29.625  31.019  24.484  1.00  0.00           C  
ATOM   2841  O   ASN   172      29.558  32.274  24.458  1.00  0.00           O  
ATOM   2842  N   LEU   173      30.741  30.354  24.585  1.00  0.00           N  
ATOM   2843  H   LEU   173      30.655  29.349  24.647  1.00  0.00           H  
ATOM   2844  CA  LEU   173      32.108  30.835  24.620  1.00  0.00           C  
ATOM   2845  HA  LEU   173      32.714  30.022  25.019  1.00  0.00           H  
ATOM   2846  CB  LEU   173      32.666  31.216  23.242  1.00  0.00           C  
ATOM   2847  HB2 LEU   173      32.199  32.163  22.970  1.00  0.00           H  
ATOM   2848  HB3 LEU   173      33.741  31.358  23.358  1.00  0.00           H  
ATOM   2849  CG  LEU   173      32.417  30.117  22.177  1.00  0.00           C  
ATOM   2850  HG  LEU   173      31.344  30.075  21.990  1.00  0.00           H  
ATOM   2851  CD1 LEU   173      33.112  30.345  20.868  1.00  0.00           C  
ATOM   2852 HD11 LEU   173      34.122  30.705  21.067  1.00  0.00           H  
ATOM   2853 HD12 LEU   173      33.098  29.458  20.236  1.00  0.00           H  
ATOM   2854 HD13 LEU   173      32.650  31.203  20.379  1.00  0.00           H  
ATOM   2855  CD2 LEU   173      32.940  28.698  22.676  1.00  0.00           C  
ATOM   2856 HD21 LEU   173      32.344  28.279  23.486  1.00  0.00           H  
ATOM   2857 HD22 LEU   173      32.933  27.989  21.848  1.00  0.00           H  
ATOM   2858 HD23 LEU   173      33.967  28.805  23.027  1.00  0.00           H  
ATOM   2859  C   LEU   173      32.186  31.927  25.713  1.00  0.00           C  
ATOM   2860  O   LEU   173      33.029  32.810  25.612  1.00  0.00           O  
ATOM   2861  N   THR   174      31.320  31.902  26.760  1.00  0.00           N  
ATOM   2862  H   THR   174      30.674  31.133  26.867  1.00  0.00           H  
ATOM   2863  CA  THR   174      31.172  32.940  27.738  1.00  0.00           C  
ATOM   2864  HA  THR   174      31.546  33.821  27.215  1.00  0.00           H  
ATOM   2865  CB  THR   174      29.708  33.336  27.982  1.00  0.00           C  
ATOM   2866  HB  THR   174      29.263  32.368  28.212  1.00  0.00           H  
ATOM   2867  CG2 THR   174      29.393  34.225  29.172  1.00  0.00           C  
ATOM   2868 HG21 THR   174      30.133  35.019  29.281  1.00  0.00           H  
ATOM   2869 HG22 THR   174      28.366  34.578  29.086  1.00  0.00           H  
ATOM   2870 HG23 THR   174      29.545  33.565  30.026  1.00  0.00           H  
ATOM   2871  OG1 THR   174      29.327  33.974  26.750  1.00  0.00           O  
ATOM   2872  HG1 THR   174      29.425  33.318  26.055  1.00  0.00           H  
ATOM   2873  C   THR   174      32.072  32.797  28.882  1.00  0.00           C  
ATOM   2874  O   THR   174      32.075  31.622  29.385  1.00  0.00           O  
ATOM   2875  N   GLY   175      32.677  33.870  29.399  1.00  0.00           N  
ATOM   2876  H   GLY   175      32.479  34.718  28.888  1.00  0.00           H  
ATOM   2877  CA  GLY   175      33.723  33.984  30.421  1.00  0.00           C  
ATOM   2878  HA2 GLY   175      33.680  35.040  30.684  1.00  0.00           H  
ATOM   2879  HA3 GLY   175      33.565  33.347  31.291  1.00  0.00           H  
ATOM   2880  C   GLY   175      35.134  33.530  29.881  1.00  0.00           C  
ATOM   2881  O   GLY   175      35.262  32.989  28.801  1.00  0.00           O  
ATOM   2882  N   THR   176      36.159  33.682  30.709  1.00  0.00           N  
ATOM   2883  H   THR   176      36.009  34.107  31.613  1.00  0.00           H  
ATOM   2884  CA  THR   176      37.498  33.065  30.494  1.00  0.00           C  
ATOM   2885  HA  THR   176      37.703  33.170  29.428  1.00  0.00           H  
ATOM   2886  CB  THR   176      38.551  34.000  31.145  1.00  0.00           C  
ATOM   2887  HB  THR   176      38.403  33.860  32.216  1.00  0.00           H  
ATOM   2888  CG2 THR   176      39.998  33.603  30.757  1.00  0.00           C  
ATOM   2889 HG21 THR   176      40.362  32.762  31.347  1.00  0.00           H  
ATOM   2890 HG22 THR   176      40.063  33.242  29.730  1.00  0.00           H  
ATOM   2891 HG23 THR   176      40.818  34.307  30.897  1.00  0.00           H  
ATOM   2892  OG1 THR   176      38.334  35.358  30.736  1.00  0.00           O  
ATOM   2893  HG1 THR   176      38.324  35.928  31.509  1.00  0.00           H  
ATOM   2894  C   THR   176      37.544  31.632  30.989  1.00  0.00           C  
ATOM   2895  O   THR   176      37.685  31.388  32.231  1.00  0.00           O  
ATOM   2896  N   ALA   177      37.506  30.702  30.070  1.00  0.00           N  
ATOM   2897  H   ALA   177      37.574  31.079  29.136  1.00  0.00           H  
ATOM   2898  CA  ALA   177      37.382  29.237  30.279  1.00  0.00           C  
ATOM   2899  HA  ALA   177      36.407  28.906  30.637  1.00  0.00           H  
ATOM   2900  CB  ALA   177      37.832  28.456  29.095  1.00  0.00           C  
ATOM   2901  HB1 ALA   177      38.889  28.616  28.882  1.00  0.00           H  
ATOM   2902  HB2 ALA   177      37.722  27.381  29.242  1.00  0.00           H  
ATOM   2903  HB3 ALA   177      37.189  28.696  28.248  1.00  0.00           H  
ATOM   2904  C   ALA   177      38.334  28.779  31.507  1.00  0.00           C  
ATOM   2905  O   ALA   177      37.932  28.131  32.435  1.00  0.00           O  
ATOM   2906  N   ARG   178      39.680  29.148  31.512  1.00  0.00           N  
ATOM   2907  H   ARG   178      39.965  29.735  30.741  1.00  0.00           H  
ATOM   2908  CA  ARG   178      40.727  28.802  32.577  1.00  0.00           C  
ATOM   2909  HA  ARG   178      40.780  27.716  32.648  1.00  0.00           H  
ATOM   2910  CB  ARG   178      41.987  29.469  32.135  1.00  0.00           C  
ATOM   2911  HB2 ARG   178      42.148  29.193  31.093  1.00  0.00           H  
ATOM   2912  HB3 ARG   178      41.841  30.548  32.083  1.00  0.00           H  
ATOM   2913  CG  ARG   178      43.368  29.213  32.846  1.00  0.00           C  
ATOM   2914  HG2 ARG   178      43.177  29.380  33.906  1.00  0.00           H  
ATOM   2915  HG3 ARG   178      43.657  28.174  32.690  1.00  0.00           H  
ATOM   2916  CD  ARG   178      44.535  30.105  32.327  1.00  0.00           C  
ATOM   2917  HD2 ARG   178      44.100  31.103  32.268  1.00  0.00           H  
ATOM   2918  HD3 ARG   178      45.374  29.938  33.002  1.00  0.00           H  
ATOM   2919  NE  ARG   178      44.871  29.756  30.954  1.00  0.00           N  
ATOM   2920  HE  ARG   178      44.541  28.879  30.578  1.00  0.00           H  
ATOM   2921  CZ  ARG   178      45.565  30.514  30.109  1.00  0.00           C  
ATOM   2922  NH1 ARG   178      46.006  31.753  30.318  1.00  0.00           N  
ATOM   2923 HH11 ARG   178      45.918  32.207  31.216  1.00  0.00           H  
ATOM   2924 HH12 ARG   178      46.431  32.282  29.569  1.00  0.00           H  
ATOM   2925  NH2 ARG   178      45.928  30.083  28.943  1.00  0.00           N  
ATOM   2926 HH21 ARG   178      45.909  29.103  28.699  1.00  0.00           H  
ATOM   2927 HH22 ARG   178      46.417  30.745  28.358  1.00  0.00           H  
ATOM   2928  C   ARG   178      40.416  29.192  34.019  1.00  0.00           C  
ATOM   2929  O   ARG   178      40.771  28.487  34.966  1.00  0.00           O  
ATOM   2930  N   TYR   179      39.488  30.088  34.180  1.00  0.00           N  
ATOM   2931  H   TYR   179      39.105  30.459  33.322  1.00  0.00           H  
ATOM   2932  CA  TYR   179      39.181  30.631  35.498  1.00  0.00           C  
ATOM   2933  HA  TYR   179      39.640  30.104  36.335  1.00  0.00           H  
ATOM   2934  CB  TYR   179      39.820  31.993  35.599  1.00  0.00           C  
ATOM   2935  HB2 TYR   179      39.309  32.534  34.803  1.00  0.00           H  
ATOM   2936  HB3 TYR   179      39.684  32.549  36.527  1.00  0.00           H  
ATOM   2937  CG  TYR   179      41.351  32.017  35.497  1.00  0.00           C  
ATOM   2938  CD1 TYR   179      42.135  31.229  36.368  1.00  0.00           C  
ATOM   2939  HD1 TYR   179      41.608  30.546  37.017  1.00  0.00           H  
ATOM   2940  CE1 TYR   179      43.545  31.128  36.244  1.00  0.00           C  
ATOM   2941  HE1 TYR   179      44.157  30.490  36.864  1.00  0.00           H  
ATOM   2942  CZ  TYR   179      44.111  31.925  35.295  1.00  0.00           C  
ATOM   2943  OH  TYR   179      45.480  31.858  35.237  1.00  0.00           O  
ATOM   2944  HH  TYR   179      45.892  32.259  34.468  1.00  0.00           H  
ATOM   2945  CE2 TYR   179      43.405  32.825  34.467  1.00  0.00           C  
ATOM   2946  HE2 TYR   179      43.945  33.488  33.807  1.00  0.00           H  
ATOM   2947  CD2 TYR   179      42.004  32.803  34.518  1.00  0.00           C  
ATOM   2948  HD2 TYR   179      41.426  33.397  33.826  1.00  0.00           H  
ATOM   2949  C   TYR   179      37.710  30.763  35.990  1.00  0.00           C  
ATOM   2950  O   TYR   179      37.410  30.785  37.179  1.00  0.00           O  
ATOM   2951  N   ALA   180      36.750  30.933  35.024  1.00  0.00           N  
ATOM   2952  H   ALA   180      37.100  30.913  34.077  1.00  0.00           H  
ATOM   2953  CA  ALA   180      35.303  31.293  35.254  1.00  0.00           C  
ATOM   2954  HA  ALA   180      35.384  32.117  35.963  1.00  0.00           H  
ATOM   2955  CB  ALA   180      34.684  31.661  33.940  1.00  0.00           C  
ATOM   2956  HB1 ALA   180      35.170  32.542  33.519  1.00  0.00           H  
ATOM   2957  HB2 ALA   180      34.681  30.826  33.240  1.00  0.00           H  
ATOM   2958  HB3 ALA   180      33.685  32.060  34.115  1.00  0.00           H  
ATOM   2959  C   ALA   180      34.538  30.217  36.047  1.00  0.00           C  
ATOM   2960  O   ALA   180      35.047  29.116  36.137  1.00  0.00           O  
ATOM   2961  N   SER   181      33.415  30.561  36.570  1.00  0.00           N  
ATOM   2962  H   SER   181      33.093  31.517  36.509  1.00  0.00           H  
ATOM   2963  CA  SER   181      32.434  29.615  37.294  1.00  0.00           C  
ATOM   2964  HA  SER   181      32.936  29.135  38.134  1.00  0.00           H  
ATOM   2965  CB  SER   181      31.199  30.441  37.749  1.00  0.00           C  
ATOM   2966  HB2 SER   181      30.529  29.708  38.197  1.00  0.00           H  
ATOM   2967  HB3 SER   181      31.496  31.217  38.455  1.00  0.00           H  
ATOM   2968  OG  SER   181      30.431  30.791  36.582  1.00  0.00           O  
ATOM   2969  HG  SER   181      29.704  31.323  36.914  1.00  0.00           H  
ATOM   2970  C   SER   181      32.114  28.467  36.342  1.00  0.00           C  
ATOM   2971  O   SER   181      32.187  28.612  35.112  1.00  0.00           O  
ATOM   2972  N   ILE   182      31.588  27.349  36.759  1.00  0.00           N  
ATOM   2973  H   ILE   182      31.480  27.237  37.757  1.00  0.00           H  
ATOM   2974  CA  ILE   182      30.978  26.408  35.786  1.00  0.00           C  
ATOM   2975  HA  ILE   182      31.686  26.181  34.990  1.00  0.00           H  
ATOM   2976  CB  ILE   182      30.714  24.952  36.295  1.00  0.00           C  
ATOM   2977  HB  ILE   182      30.138  25.038  37.217  1.00  0.00           H  
ATOM   2978  CG2 ILE   182      29.967  24.075  35.299  1.00  0.00           C  
ATOM   2979 HG21 ILE   182      28.894  24.264  35.268  1.00  0.00           H  
ATOM   2980 HG22 ILE   182      30.342  24.218  34.285  1.00  0.00           H  
ATOM   2981 HG23 ILE   182      30.048  23.049  35.657  1.00  0.00           H  
ATOM   2982  CG1 ILE   182      32.100  24.399  36.594  1.00  0.00           C  
ATOM   2983 HG12 ILE   182      32.653  24.358  35.656  1.00  0.00           H  
ATOM   2984 HG13 ILE   182      32.599  25.159  37.196  1.00  0.00           H  
ATOM   2985  CD1 ILE   182      32.327  23.131  37.450  1.00  0.00           C  
ATOM   2986 HD11 ILE   182      33.366  22.804  37.482  1.00  0.00           H  
ATOM   2987 HD12 ILE   182      31.859  23.238  38.428  1.00  0.00           H  
ATOM   2988 HD13 ILE   182      31.819  22.256  37.044  1.00  0.00           H  
ATOM   2989  C   ILE   182      29.609  26.926  35.072  1.00  0.00           C  
ATOM   2990  O   ILE   182      29.284  26.561  33.933  1.00  0.00           O  
ATOM   2991  N   ASN   183      28.863  27.914  35.667  1.00  0.00           N  
ATOM   2992  H   ASN   183      29.104  28.115  36.627  1.00  0.00           H  
ATOM   2993  CA  ASN   183      27.753  28.650  35.129  1.00  0.00           C  
ATOM   2994  HA  ASN   183      26.894  27.982  35.189  1.00  0.00           H  
ATOM   2995  CB  ASN   183      27.297  29.716  36.204  1.00  0.00           C  
ATOM   2996  HB2 ASN   183      28.021  30.525  36.114  1.00  0.00           H  
ATOM   2997  HB3 ASN   183      26.435  30.198  35.743  1.00  0.00           H  
ATOM   2998  CG  ASN   183      27.120  29.275  37.679  1.00  0.00           C  
ATOM   2999  OD1 ASN   183      26.823  28.162  38.042  1.00  0.00           O  
ATOM   3000  ND2 ASN   183      27.404  30.179  38.622  1.00  0.00           N  
ATOM   3001 HD21 ASN   183      27.377  29.826  39.568  1.00  0.00           H  
ATOM   3002 HD22 ASN   183      27.695  31.117  38.387  1.00  0.00           H  
ATOM   3003  C   ASN   183      28.029  29.227  33.777  1.00  0.00           C  
ATOM   3004  O   ASN   183      27.216  29.075  32.898  1.00  0.00           O  
ATOM   3005  N   ALA   184      29.283  29.723  33.596  1.00  0.00           N  
ATOM   3006  H   ALA   184      29.898  29.830  34.390  1.00  0.00           H  
ATOM   3007  CA  ALA   184      29.635  30.377  32.325  1.00  0.00           C  
ATOM   3008  HA  ALA   184      28.818  31.078  32.149  1.00  0.00           H  
ATOM   3009  CB  ALA   184      30.945  31.062  32.547  1.00  0.00           C  
ATOM   3010  HB1 ALA   184      30.889  31.667  33.452  1.00  0.00           H  
ATOM   3011  HB2 ALA   184      31.773  30.359  32.641  1.00  0.00           H  
ATOM   3012  HB3 ALA   184      31.119  31.704  31.684  1.00  0.00           H  
ATOM   3013  C   ALA   184      29.680  29.283  31.190  1.00  0.00           C  
ATOM   3014  O   ALA   184      29.499  29.653  30.050  1.00  0.00           O  
ATOM   3015  N   HIE   185      30.132  28.100  31.506  1.00  0.00           N  
ATOM   3016  H   HIE   185      30.386  27.999  32.479  1.00  0.00           H  
ATOM   3017  CA  HIE   185      30.272  27.014  30.476  1.00  0.00           C  
ATOM   3018  HA  HIE   185      30.789  27.373  29.587  1.00  0.00           H  
ATOM   3019  CB  HIE   185      31.160  25.859  30.938  1.00  0.00           C  
ATOM   3020  HB2 HIE   185      32.142  26.314  31.063  1.00  0.00           H  
ATOM   3021  HB3 HIE   185      30.858  25.619  31.958  1.00  0.00           H  
ATOM   3022  CG  HIE   185      31.358  24.699  29.945  1.00  0.00           C  
ATOM   3023  ND1 HIE   185      31.771  23.438  30.266  1.00  0.00           N  
ATOM   3024  CE1 HIE   185      31.898  22.717  29.105  1.00  0.00           C  
ATOM   3025  HE1 HIE   185      31.991  21.643  29.160  1.00  0.00           H  
ATOM   3026  NE2 HIE   185      31.894  23.562  28.079  1.00  0.00           N  
ATOM   3027  HE2 HIE   185      31.907  23.145  27.159  1.00  0.00           H  
ATOM   3028  CD2 HIE   185      31.555  24.835  28.577  1.00  0.00           C  
ATOM   3029  HD2 HIE   185      31.596  25.795  28.082  1.00  0.00           H  
ATOM   3030  C   HIE   185      28.824  26.622  30.089  1.00  0.00           C  
ATOM   3031  O   HIE   185      28.459  26.476  28.960  1.00  0.00           O  
ATOM   3032  N   LEU   186      27.904  26.530  31.073  1.00  0.00           N  
ATOM   3033  H   LEU   186      28.063  26.765  32.043  1.00  0.00           H  
ATOM   3034  CA  LEU   186      26.478  26.303  30.874  1.00  0.00           C  
ATOM   3035  HA  LEU   186      26.317  25.540  30.112  1.00  0.00           H  
ATOM   3036  CB  LEU   186      25.770  25.882  32.179  1.00  0.00           C  
ATOM   3037  HB2 LEU   186      25.678  26.775  32.797  1.00  0.00           H  
ATOM   3038  HB3 LEU   186      24.709  25.701  32.010  1.00  0.00           H  
ATOM   3039  CG  LEU   186      26.415  24.712  32.875  1.00  0.00           C  
ATOM   3040  HG  LEU   186      27.467  24.917  33.077  1.00  0.00           H  
ATOM   3041  CD1 LEU   186      25.818  24.443  34.218  1.00  0.00           C  
ATOM   3042 HD11 LEU   186      26.596  23.929  34.783  1.00  0.00           H  
ATOM   3043 HD12 LEU   186      25.687  25.368  34.780  1.00  0.00           H  
ATOM   3044 HD13 LEU   186      24.911  23.839  34.216  1.00  0.00           H  
ATOM   3045  CD2 LEU   186      26.343  23.518  31.960  1.00  0.00           C  
ATOM   3046 HD21 LEU   186      26.675  22.681  32.574  1.00  0.00           H  
ATOM   3047 HD22 LEU   186      25.319  23.352  31.626  1.00  0.00           H  
ATOM   3048 HD23 LEU   186      26.887  23.560  31.016  1.00  0.00           H  
ATOM   3049  C   LEU   186      25.792  27.545  30.215  1.00  0.00           C  
ATOM   3050  O   LEU   186      24.576  27.658  30.085  1.00  0.00           O  
ATOM   3051  N   GLY   187      26.620  28.597  29.962  1.00  0.00           N  
ATOM   3052  H   GLY   187      27.605  28.400  30.074  1.00  0.00           H  
ATOM   3053  CA  GLY   187      26.091  29.903  29.461  1.00  0.00           C  
ATOM   3054  HA2 GLY   187      26.904  30.498  29.045  1.00  0.00           H  
ATOM   3055  HA3 GLY   187      25.472  29.855  28.566  1.00  0.00           H  
ATOM   3056  C   GLY   187      25.113  30.703  30.385  1.00  0.00           C  
ATOM   3057  O   GLY   187      24.592  31.689  29.929  1.00  0.00           O  
ATOM   3058  N   ILE   188      24.941  30.288  31.597  1.00  0.00           N  
ATOM   3059  H   ILE   188      25.491  29.482  31.858  1.00  0.00           H  
ATOM   3060  CA  ILE   188      24.056  30.965  32.652  1.00  0.00           C  
ATOM   3061  HA  ILE   188      23.125  31.223  32.147  1.00  0.00           H  
ATOM   3062  CB  ILE   188      23.800  29.990  33.771  1.00  0.00           C  
ATOM   3063  HB  ILE   188      24.817  29.850  34.139  1.00  0.00           H  
ATOM   3064  CG2 ILE   188      22.967  30.589  34.907  1.00  0.00           C  
ATOM   3065 HG21 ILE   188      22.129  31.088  34.420  1.00  0.00           H  
ATOM   3066 HG22 ILE   188      22.580  29.840  35.598  1.00  0.00           H  
ATOM   3067 HG23 ILE   188      23.591  31.294  35.455  1.00  0.00           H  
ATOM   3068  CG1 ILE   188      23.154  28.673  33.448  1.00  0.00           C  
ATOM   3069 HG12 ILE   188      22.137  28.897  33.127  1.00  0.00           H  
ATOM   3070 HG13 ILE   188      23.629  28.293  32.544  1.00  0.00           H  
ATOM   3071  CD1 ILE   188      23.060  27.588  34.550  1.00  0.00           C  
ATOM   3072 HD11 ILE   188      23.990  27.600  35.118  1.00  0.00           H  
ATOM   3073 HD12 ILE   188      22.256  27.759  35.265  1.00  0.00           H  
ATOM   3074 HD13 ILE   188      22.821  26.643  34.063  1.00  0.00           H  
ATOM   3075  C   ILE   188      24.697  32.323  33.042  1.00  0.00           C  
ATOM   3076  O   ILE   188      25.915  32.456  33.186  1.00  0.00           O  
ATOM   3077  N   GLU   189      23.833  33.330  33.137  1.00  0.00           N  
ATOM   3078  H   GLU   189      22.930  33.164  32.717  1.00  0.00           H  
ATOM   3079  CA  GLU   189      24.134  34.697  33.518  1.00  0.00           C  
ATOM   3080  HA  GLU   189      24.760  35.142  32.744  1.00  0.00           H  
ATOM   3081  CB  GLU   189      22.879  35.603  33.405  1.00  0.00           C  
ATOM   3082  HB2 GLU   189      22.439  35.464  32.417  1.00  0.00           H  
ATOM   3083  HB3 GLU   189      22.149  35.210  34.114  1.00  0.00           H  
ATOM   3084  CG  GLU   189      23.028  37.099  33.726  1.00  0.00           C  
ATOM   3085  HG2 GLU   189      22.039  37.556  33.739  1.00  0.00           H  
ATOM   3086  HG3 GLU   189      23.484  37.163  34.714  1.00  0.00           H  
ATOM   3087  CD  GLU   189      23.722  37.894  32.610  1.00  0.00           C  
ATOM   3088  OE1 GLU   189      23.534  37.720  31.376  1.00  0.00           O  
ATOM   3089  OE2 GLU   189      24.443  38.847  32.959  1.00  0.00           O  
ATOM   3090  C   GLU   189      24.750  34.785  34.886  1.00  0.00           C  
ATOM   3091  O   GLU   189      24.452  33.974  35.763  1.00  0.00           O  
ATOM   3092  N   GLN   190      25.776  35.647  35.051  1.00  0.00           N  
ATOM   3093  H   GLN   190      26.069  36.202  34.260  1.00  0.00           H  
ATOM   3094  CA  GLN   190      26.581  35.842  36.225  1.00  0.00           C  
ATOM   3095  HA  GLN   190      26.720  34.821  36.583  1.00  0.00           H  
ATOM   3096  CB  GLN   190      27.950  36.560  35.893  1.00  0.00           C  
ATOM   3097  HB2 GLN   190      27.706  37.244  35.080  1.00  0.00           H  
ATOM   3098  HB3 GLN   190      28.219  37.264  36.680  1.00  0.00           H  
ATOM   3099  CG  GLN   190      29.193  35.678  35.461  1.00  0.00           C  
ATOM   3100  HG2 GLN   190      30.007  36.348  35.181  1.00  0.00           H  
ATOM   3101  HG3 GLN   190      29.401  35.170  36.402  1.00  0.00           H  
ATOM   3102  CD  GLN   190      28.989  34.679  34.307  1.00  0.00           C  
ATOM   3103  OE1 GLN   190      29.173  34.953  33.175  1.00  0.00           O  
ATOM   3104  NE2 GLN   190      28.529  33.474  34.643  1.00  0.00           N  
ATOM   3105 HE21 GLN   190      28.259  32.948  33.825  1.00  0.00           H  
ATOM   3106 HE22 GLN   190      28.294  33.306  35.611  1.00  0.00           H  
ATOM   3107  C   GLN   190      25.853  36.554  37.393  1.00  0.00           C  
ATOM   3108  O   GLN   190      24.898  37.349  37.123  1.00  0.00           O  
ATOM   3109  N   SER   191      26.324  36.315  38.617  1.00  0.00           N  
ATOM   3110  H   SER   191      27.096  35.671  38.711  1.00  0.00           H  
ATOM   3111  CA  SER   191      25.860  36.885  39.880  1.00  0.00           C  
ATOM   3112  HA  SER   191      25.501  37.884  39.631  1.00  0.00           H  
ATOM   3113  CB  SER   191      24.712  35.946  40.386  1.00  0.00           C  
ATOM   3114  HB2 SER   191      23.914  35.935  39.644  1.00  0.00           H  
ATOM   3115  HB3 SER   191      25.248  35.006  40.517  1.00  0.00           H  
ATOM   3116  OG  SER   191      24.146  36.429  41.587  1.00  0.00           O  
ATOM   3117  HG  SER   191      23.383  35.853  41.673  1.00  0.00           H  
ATOM   3118  C   SER   191      27.013  37.001  40.898  1.00  0.00           C  
ATOM   3119  O   SER   191      28.139  36.793  40.548  1.00  0.00           O  
ATOM   3120  N   ARG   192      26.768  37.406  42.163  1.00  0.00           N  
ATOM   3121  H   ARG   192      25.793  37.519  42.401  1.00  0.00           H  
ATOM   3122  CA  ARG   192      27.774  37.338  43.236  1.00  0.00           C  
ATOM   3123  HA  ARG   192      28.614  37.982  42.976  1.00  0.00           H  
ATOM   3124  CB  ARG   192      27.170  37.742  44.557  1.00  0.00           C  
ATOM   3125  HB2 ARG   192      26.510  36.987  44.986  1.00  0.00           H  
ATOM   3126  HB3 ARG   192      27.940  37.959  45.297  1.00  0.00           H  
ATOM   3127  CG  ARG   192      26.467  39.113  44.404  1.00  0.00           C  
ATOM   3128  HG2 ARG   192      27.186  39.902  44.184  1.00  0.00           H  
ATOM   3129  HG3 ARG   192      25.694  39.163  43.638  1.00  0.00           H  
ATOM   3130  CD  ARG   192      25.722  39.422  45.729  1.00  0.00           C  
ATOM   3131  HD2 ARG   192      26.249  39.080  46.620  1.00  0.00           H  
ATOM   3132  HD3 ARG   192      25.661  40.510  45.744  1.00  0.00           H  
ATOM   3133  NE  ARG   192      24.312  38.928  45.854  1.00  0.00           N  
ATOM   3134  HE  ARG   192      24.039  38.173  45.240  1.00  0.00           H  
ATOM   3135  CZ  ARG   192      23.438  39.222  46.768  1.00  0.00           C  
ATOM   3136  NH1 ARG   192      23.712  40.127  47.666  1.00  0.00           N  
ATOM   3137 HH11 ARG   192      24.622  40.557  47.747  1.00  0.00           H  
ATOM   3138 HH12 ARG   192      23.022  40.480  48.313  1.00  0.00           H  
ATOM   3139  NH2 ARG   192      22.290  38.644  46.817  1.00  0.00           N  
ATOM   3140 HH21 ARG   192      21.890  38.032  46.120  1.00  0.00           H  
ATOM   3141 HH22 ARG   192      21.632  38.922  47.532  1.00  0.00           H  
ATOM   3142  C   ARG   192      28.483  35.967  43.357  1.00  0.00           C  
ATOM   3143  O   ARG   192      29.702  36.028  43.435  1.00  0.00           O  
ATOM   3144  N   ARG   193      27.799  34.833  43.178  1.00  0.00           N  
ATOM   3145  H   ARG   193      26.792  34.869  43.121  1.00  0.00           H  
ATOM   3146  CA  ARG   193      28.372  33.498  43.176  1.00  0.00           C  
ATOM   3147  HA  ARG   193      28.983  33.385  44.071  1.00  0.00           H  
ATOM   3148  CB  ARG   193      27.393  32.317  43.043  1.00  0.00           C  
ATOM   3149  HB2 ARG   193      27.997  31.410  43.063  1.00  0.00           H  
ATOM   3150  HB3 ARG   193      26.657  32.444  43.837  1.00  0.00           H  
ATOM   3151  CG  ARG   193      26.688  32.220  41.692  1.00  0.00           C  
ATOM   3152  HG2 ARG   193      26.388  33.260  41.565  1.00  0.00           H  
ATOM   3153  HG3 ARG   193      27.461  32.070  40.939  1.00  0.00           H  
ATOM   3154  CD  ARG   193      25.607  31.100  41.644  1.00  0.00           C  
ATOM   3155  HD2 ARG   193      26.046  30.116  41.807  1.00  0.00           H  
ATOM   3156  HD3 ARG   193      24.983  31.323  42.510  1.00  0.00           H  
ATOM   3157  NE  ARG   193      24.889  31.126  40.314  1.00  0.00           N  
ATOM   3158  HE  ARG   193      25.061  31.945  39.747  1.00  0.00           H  
ATOM   3159  CZ  ARG   193      23.969  30.338  39.812  1.00  0.00           C  
ATOM   3160  NH1 ARG   193      23.469  29.374  40.513  1.00  0.00           N  
ATOM   3161 HH11 ARG   193      23.922  29.171  41.393  1.00  0.00           H  
ATOM   3162 HH12 ARG   193      22.664  28.861  40.184  1.00  0.00           H  
ATOM   3163  NH2 ARG   193      23.452  30.451  38.665  1.00  0.00           N  
ATOM   3164 HH21 ARG   193      23.972  31.061  38.051  1.00  0.00           H  
ATOM   3165 HH22 ARG   193      22.858  29.722  38.297  1.00  0.00           H  
ATOM   3166  C   ARG   193      29.564  33.295  42.257  1.00  0.00           C  
ATOM   3167  O   ARG   193      30.508  32.532  42.576  1.00  0.00           O  
ATOM   3168  N   ASP   194      29.433  33.733  41.059  1.00  0.00           N  
ATOM   3169  H   ASP   194      28.627  34.274  40.781  1.00  0.00           H  
ATOM   3170  CA  ASP   194      30.485  33.624  40.057  1.00  0.00           C  
ATOM   3171  HA  ASP   194      30.539  32.546  39.903  1.00  0.00           H  
ATOM   3172  CB  ASP   194      29.907  34.144  38.784  1.00  0.00           C  
ATOM   3173  HB2 ASP   194      29.785  35.226  38.728  1.00  0.00           H  
ATOM   3174  HB3 ASP   194      30.646  33.916  38.015  1.00  0.00           H  
ATOM   3175  CG  ASP   194      28.635  33.495  38.377  1.00  0.00           C  
ATOM   3176  OD1 ASP   194      28.668  32.694  37.431  1.00  0.00           O  
ATOM   3177  OD2 ASP   194      27.579  33.914  38.865  1.00  0.00           O  
ATOM   3178  C   ASP   194      31.787  34.421  40.389  1.00  0.00           C  
ATOM   3179  O   ASP   194      32.840  33.834  40.051  1.00  0.00           O  
ATOM   3180  N   ASP   195      31.719  35.572  41.046  1.00  0.00           N  
ATOM   3181  H   ASP   195      30.844  35.945  41.385  1.00  0.00           H  
ATOM   3182  CA  ASP   195      33.014  36.240  41.478  1.00  0.00           C  
ATOM   3183  HA  ASP   195      33.659  36.125  40.607  1.00  0.00           H  
ATOM   3184  CB  ASP   195      32.636  37.629  41.996  1.00  0.00           C  
ATOM   3185  HB2 ASP   195      31.707  37.581  42.563  1.00  0.00           H  
ATOM   3186  HB3 ASP   195      33.398  37.911  42.723  1.00  0.00           H  
ATOM   3187  CG  ASP   195      32.468  38.684  40.886  1.00  0.00           C  
ATOM   3188  OD1 ASP   195      32.632  38.418  39.673  1.00  0.00           O  
ATOM   3189  OD2 ASP   195      32.186  39.821  41.355  1.00  0.00           O  
ATOM   3190  C   ASP   195      33.584  35.368  42.637  1.00  0.00           C  
ATOM   3191  O   ASP   195      34.815  35.168  42.645  1.00  0.00           O  
ATOM   3192  N   MET   196      32.813  34.820  43.533  1.00  0.00           N  
ATOM   3193  H   MET   196      31.830  35.054  43.540  1.00  0.00           H  
ATOM   3194  CA  MET   196      33.173  33.896  44.598  1.00  0.00           C  
ATOM   3195  HA  MET   196      33.956  34.391  45.173  1.00  0.00           H  
ATOM   3196  CB  MET   196      32.063  33.840  45.647  1.00  0.00           C  
ATOM   3197  HB2 MET   196      31.172  33.548  45.092  1.00  0.00           H  
ATOM   3198  HB3 MET   196      32.296  33.090  46.403  1.00  0.00           H  
ATOM   3199  CG  MET   196      31.789  35.198  46.375  1.00  0.00           C  
ATOM   3200  HG2 MET   196      31.444  35.933  45.648  1.00  0.00           H  
ATOM   3201  HG3 MET   196      30.897  35.011  46.972  1.00  0.00           H  
ATOM   3202  SD  MET   196      33.023  35.765  47.506  1.00  0.00           S  
ATOM   3203  CE  MET   196      32.705  34.697  49.001  1.00  0.00           C  
ATOM   3204  HE1 MET   196      33.028  33.691  48.733  1.00  0.00           H  
ATOM   3205  HE2 MET   196      33.198  35.081  49.894  1.00  0.00           H  
ATOM   3206  HE3 MET   196      31.646  34.642  49.253  1.00  0.00           H  
ATOM   3207  C   MET   196      33.792  32.554  44.068  1.00  0.00           C  
ATOM   3208  O   MET   196      34.824  32.058  44.457  1.00  0.00           O  
ATOM   3209  N   GLU   197      33.211  31.918  42.992  1.00  0.00           N  
ATOM   3210  H   GLU   197      32.361  32.333  42.637  1.00  0.00           H  
ATOM   3211  CA  GLU   197      33.732  30.772  42.263  1.00  0.00           C  
ATOM   3212  HA  GLU   197      34.009  30.007  42.988  1.00  0.00           H  
ATOM   3213  CB  GLU   197      32.564  30.223  41.414  1.00  0.00           C  
ATOM   3214  HB2 GLU   197      31.603  30.388  41.902  1.00  0.00           H  
ATOM   3215  HB3 GLU   197      32.555  30.647  40.410  1.00  0.00           H  
ATOM   3216  CG  GLU   197      32.769  28.739  41.308  1.00  0.00           C  
ATOM   3217  HG2 GLU   197      33.779  28.449  41.018  1.00  0.00           H  
ATOM   3218  HG3 GLU   197      32.548  28.192  42.224  1.00  0.00           H  
ATOM   3219  CD  GLU   197      31.755  28.067  40.327  1.00  0.00           C  
ATOM   3220  OE1 GLU   197      32.101  27.121  39.588  1.00  0.00           O  
ATOM   3221  OE2 GLU   197      30.546  28.415  40.264  1.00  0.00           O  
ATOM   3222  C   GLU   197      34.966  30.957  41.386  1.00  0.00           C  
ATOM   3223  O   GLU   197      35.902  30.137  41.577  1.00  0.00           O  
ATOM   3224  N   SER   198      35.063  32.063  40.739  1.00  0.00           N  
ATOM   3225  H   SER   198      34.320  32.745  40.676  1.00  0.00           H  
ATOM   3226  CA  SER   198      36.237  32.384  40.017  1.00  0.00           C  
ATOM   3227  HA  SER   198      36.587  31.607  39.338  1.00  0.00           H  
ATOM   3228  CB  SER   198      36.098  33.707  39.252  1.00  0.00           C  
ATOM   3229  HB2 SER   198      35.965  34.563  39.915  1.00  0.00           H  
ATOM   3230  HB3 SER   198      37.012  33.943  38.707  1.00  0.00           H  
ATOM   3231  OG  SER   198      34.971  33.524  38.483  1.00  0.00           O  
ATOM   3232  HG  SER   198      34.223  33.790  39.022  1.00  0.00           H  
ATOM   3233  C   SER   198      37.463  32.679  41.050  1.00  0.00           C  
ATOM   3234  O   SER   198      38.563  32.234  40.683  1.00  0.00           O  
ATOM   3235  N   LEU   199      37.158  33.311  42.184  1.00  0.00           N  
ATOM   3236  H   LEU   199      36.225  33.603  42.435  1.00  0.00           H  
ATOM   3237  CA  LEU   199      38.084  33.474  43.259  1.00  0.00           C  
ATOM   3238  HA  LEU   199      38.973  33.946  42.840  1.00  0.00           H  
ATOM   3239  CB  LEU   199      37.424  34.460  44.280  1.00  0.00           C  
ATOM   3240  HB2 LEU   199      37.156  35.379  43.759  1.00  0.00           H  
ATOM   3241  HB3 LEU   199      36.590  33.962  44.775  1.00  0.00           H  
ATOM   3242  CG  LEU   199      38.406  34.692  45.412  1.00  0.00           C  
ATOM   3243  HG  LEU   199      38.709  33.769  45.908  1.00  0.00           H  
ATOM   3244  CD1 LEU   199      39.791  35.319  45.038  1.00  0.00           C  
ATOM   3245 HD11 LEU   199      40.355  34.529  44.541  1.00  0.00           H  
ATOM   3246 HD12 LEU   199      39.650  36.268  44.520  1.00  0.00           H  
ATOM   3247 HD13 LEU   199      40.369  35.576  45.925  1.00  0.00           H  
ATOM   3248  CD2 LEU   199      37.692  35.545  46.524  1.00  0.00           C  
ATOM   3249 HD21 LEU   199      36.691  35.135  46.657  1.00  0.00           H  
ATOM   3250 HD22 LEU   199      38.327  35.504  47.408  1.00  0.00           H  
ATOM   3251 HD23 LEU   199      37.585  36.571  46.170  1.00  0.00           H  
ATOM   3252  C   LEU   199      38.561  32.140  43.884  1.00  0.00           C  
ATOM   3253  O   LEU   199      39.750  32.003  44.146  1.00  0.00           O  
ATOM   3254  N   GLY   200      37.681  31.073  44.007  1.00  0.00           N  
ATOM   3255  H   GLY   200      36.769  31.095  43.573  1.00  0.00           H  
ATOM   3256  CA  GLY   200      38.067  29.734  44.427  1.00  0.00           C  
ATOM   3257  HA2 GLY   200      38.511  29.809  45.419  1.00  0.00           H  
ATOM   3258  HA3 GLY   200      37.198  29.089  44.559  1.00  0.00           H  
ATOM   3259  C   GLY   200      39.027  29.071  43.454  1.00  0.00           C  
ATOM   3260  O   GLY   200      40.167  28.711  43.736  1.00  0.00           O  
ATOM   3261  N   TYR   201      38.718  29.091  42.140  1.00  0.00           N  
ATOM   3262  H   TYR   201      37.785  29.275  41.798  1.00  0.00           H  
ATOM   3263  CA  TYR   201      39.774  28.621  41.228  1.00  0.00           C  
ATOM   3264  HA  TYR   201      40.044  27.575  41.372  1.00  0.00           H  
ATOM   3265  CB  TYR   201      39.199  28.660  39.752  1.00  0.00           C  
ATOM   3266  HB2 TYR   201      39.025  29.678  39.402  1.00  0.00           H  
ATOM   3267  HB3 TYR   201      39.894  28.300  38.993  1.00  0.00           H  
ATOM   3268  CG  TYR   201      37.951  27.726  39.624  1.00  0.00           C  
ATOM   3269  CD1 TYR   201      37.929  26.348  39.988  1.00  0.00           C  
ATOM   3270  HD1 TYR   201      38.841  25.942  40.400  1.00  0.00           H  
ATOM   3271  CE1 TYR   201      36.694  25.639  39.990  1.00  0.00           C  
ATOM   3272  HE1 TYR   201      36.673  24.613  40.327  1.00  0.00           H  
ATOM   3273  CZ  TYR   201      35.539  26.175  39.343  1.00  0.00           C  
ATOM   3274  OH  TYR   201      34.346  25.505  39.383  1.00  0.00           O  
ATOM   3275  HH  TYR   201      33.597  26.105  39.370  1.00  0.00           H  
ATOM   3276  CE2 TYR   201      35.549  27.518  38.995  1.00  0.00           C  
ATOM   3277  HE2 TYR   201      34.684  27.973  38.536  1.00  0.00           H  
ATOM   3278  CD2 TYR   201      36.733  28.203  39.157  1.00  0.00           C  
ATOM   3279  HD2 TYR   201      36.674  29.234  38.842  1.00  0.00           H  
ATOM   3280  C   TYR   201      41.072  29.521  41.240  1.00  0.00           C  
ATOM   3281  O   TYR   201      42.183  28.959  41.187  1.00  0.00           O  
ATOM   3282  N   VAL   202      41.003  30.889  41.407  1.00  0.00           N  
ATOM   3283  H   VAL   202      40.105  31.335  41.282  1.00  0.00           H  
ATOM   3284  CA  VAL   202      42.224  31.716  41.514  1.00  0.00           C  
ATOM   3285  HA  VAL   202      42.825  31.617  40.610  1.00  0.00           H  
ATOM   3286  CB  VAL   202      41.806  33.218  41.493  1.00  0.00           C  
ATOM   3287  HB  VAL   202      40.927  33.356  42.122  1.00  0.00           H  
ATOM   3288  CG1 VAL   202      42.720  34.272  41.998  1.00  0.00           C  
ATOM   3289 HG11 VAL   202      43.147  34.072  42.981  1.00  0.00           H  
ATOM   3290 HG12 VAL   202      43.600  34.397  41.366  1.00  0.00           H  
ATOM   3291 HG13 VAL   202      42.157  35.200  42.101  1.00  0.00           H  
ATOM   3292  CG2 VAL   202      41.487  33.635  40.091  1.00  0.00           C  
ATOM   3293 HG21 VAL   202      40.602  33.130  39.704  1.00  0.00           H  
ATOM   3294 HG22 VAL   202      41.183  34.680  40.162  1.00  0.00           H  
ATOM   3295 HG23 VAL   202      42.331  33.636  39.400  1.00  0.00           H  
ATOM   3296  C   VAL   202      43.039  31.441  42.758  1.00  0.00           C  
ATOM   3297  O   VAL   202      44.244  31.269  42.714  1.00  0.00           O  
ATOM   3298  N   LEU   203      42.363  31.101  43.896  1.00  0.00           N  
ATOM   3299  H   LEU   203      41.358  31.200  43.885  1.00  0.00           H  
ATOM   3300  CA  LEU   203      43.034  30.616  45.078  1.00  0.00           C  
ATOM   3301  HA  LEU   203      43.799  31.365  45.285  1.00  0.00           H  
ATOM   3302  CB  LEU   203      42.019  30.434  46.250  1.00  0.00           C  
ATOM   3303  HB2 LEU   203      41.138  29.831  46.027  1.00  0.00           H  
ATOM   3304  HB3 LEU   203      42.504  29.856  47.036  1.00  0.00           H  
ATOM   3305  CG  LEU   203      41.642  31.807  46.823  1.00  0.00           C  
ATOM   3306  HG  LEU   203      41.373  32.428  45.968  1.00  0.00           H  
ATOM   3307  CD1 LEU   203      40.412  31.580  47.756  1.00  0.00           C  
ATOM   3308 HD11 LEU   203      40.658  30.656  48.280  1.00  0.00           H  
ATOM   3309 HD12 LEU   203      40.150  32.388  48.439  1.00  0.00           H  
ATOM   3310 HD13 LEU   203      39.527  31.410  47.143  1.00  0.00           H  
ATOM   3311  CD2 LEU   203      42.730  32.497  47.722  1.00  0.00           C  
ATOM   3312 HD21 LEU   203      43.084  31.863  48.535  1.00  0.00           H  
ATOM   3313 HD22 LEU   203      43.676  32.531  47.181  1.00  0.00           H  
ATOM   3314 HD23 LEU   203      42.530  33.526  48.020  1.00  0.00           H  
ATOM   3315  C   LEU   203      43.694  29.345  44.851  1.00  0.00           C  
ATOM   3316  O   LEU   203      44.827  29.194  45.309  1.00  0.00           O  
ATOM   3317  N   MET   204      43.124  28.403  44.104  1.00  0.00           N  
ATOM   3318  H   MET   204      42.226  28.610  43.690  1.00  0.00           H  
ATOM   3319  CA  MET   204      43.832  27.175  43.609  1.00  0.00           C  
ATOM   3320  HA  MET   204      44.208  26.729  44.530  1.00  0.00           H  
ATOM   3321  CB  MET   204      42.806  26.116  43.070  1.00  0.00           C  
ATOM   3322  HB2 MET   204      41.982  26.551  42.504  1.00  0.00           H  
ATOM   3323  HB3 MET   204      43.286  25.387  42.418  1.00  0.00           H  
ATOM   3324  CG  MET   204      42.166  25.406  44.224  1.00  0.00           C  
ATOM   3325  HG2 MET   204      41.927  26.163  44.970  1.00  0.00           H  
ATOM   3326  HG3 MET   204      41.273  24.899  43.859  1.00  0.00           H  
ATOM   3327  SD  MET   204      43.316  24.229  45.040  1.00  0.00           S  
ATOM   3328  CE  MET   204      43.077  24.719  46.777  1.00  0.00           C  
ATOM   3329  HE1 MET   204      43.865  24.328  47.420  1.00  0.00           H  
ATOM   3330  HE2 MET   204      43.197  25.801  46.712  1.00  0.00           H  
ATOM   3331  HE3 MET   204      42.166  24.233  47.128  1.00  0.00           H  
ATOM   3332  C   MET   204      44.942  27.428  42.630  1.00  0.00           C  
ATOM   3333  O   MET   204      45.928  26.658  42.640  1.00  0.00           O  
ATOM   3334  N   TYR   205      44.972  28.592  41.881  1.00  0.00           N  
ATOM   3335  H   TYR   205      44.168  29.203  41.875  1.00  0.00           H  
ATOM   3336  CA  TYR   205      46.108  28.955  41.001  1.00  0.00           C  
ATOM   3337  HA  TYR   205      46.452  28.163  40.335  1.00  0.00           H  
ATOM   3338  CB  TYR   205      45.791  30.130  40.108  1.00  0.00           C  
ATOM   3339  HB2 TYR   205      45.052  29.820  39.370  1.00  0.00           H  
ATOM   3340  HB3 TYR   205      45.354  30.966  40.654  1.00  0.00           H  
ATOM   3341  CG  TYR   205      46.907  30.709  39.270  1.00  0.00           C  
ATOM   3342  CD1 TYR   205      47.136  30.209  37.992  1.00  0.00           C  
ATOM   3343  HD1 TYR   205      46.522  29.406  37.614  1.00  0.00           H  
ATOM   3344  CE1 TYR   205      48.073  30.787  37.118  1.00  0.00           C  
ATOM   3345  HE1 TYR   205      48.281  30.333  36.161  1.00  0.00           H  
ATOM   3346  CZ  TYR   205      48.937  31.829  37.578  1.00  0.00           C  
ATOM   3347  OH  TYR   205      49.906  32.282  36.756  1.00  0.00           O  
ATOM   3348  HH  TYR   205      50.065  33.213  36.929  1.00  0.00           H  
ATOM   3349  CE2 TYR   205      48.746  32.352  38.936  1.00  0.00           C  
ATOM   3350  HE2 TYR   205      49.315  33.183  39.324  1.00  0.00           H  
ATOM   3351  CD2 TYR   205      47.737  31.770  39.728  1.00  0.00           C  
ATOM   3352  HD2 TYR   205      47.531  32.148  40.718  1.00  0.00           H  
ATOM   3353  C   TYR   205      47.241  29.251  41.947  1.00  0.00           C  
ATOM   3354  O   TYR   205      48.347  28.615  41.785  1.00  0.00           O  
ATOM   3355  N   PHE   206      47.061  30.146  42.970  1.00  0.00           N  
ATOM   3356  H   PHE   206      46.125  30.516  43.051  1.00  0.00           H  
ATOM   3357  CA  PHE   206      48.087  30.394  44.065  1.00  0.00           C  
ATOM   3358  HA  PHE   206      49.054  30.560  43.591  1.00  0.00           H  
ATOM   3359  CB  PHE   206      47.591  31.673  44.800  1.00  0.00           C  
ATOM   3360  HB2 PHE   206      46.614  31.415  45.209  1.00  0.00           H  
ATOM   3361  HB3 PHE   206      48.234  31.918  45.646  1.00  0.00           H  
ATOM   3362  CG  PHE   206      47.478  32.910  43.900  1.00  0.00           C  
ATOM   3363  CD1 PHE   206      48.663  33.478  43.367  1.00  0.00           C  
ATOM   3364  HD1 PHE   206      49.527  32.903  43.666  1.00  0.00           H  
ATOM   3365  CE1 PHE   206      48.553  34.509  42.448  1.00  0.00           C  
ATOM   3366  HE1 PHE   206      49.404  35.012  42.013  1.00  0.00           H  
ATOM   3367  CZ  PHE   206      47.322  35.155  42.283  1.00  0.00           C  
ATOM   3368  HZ  PHE   206      47.203  36.007  41.630  1.00  0.00           H  
ATOM   3369  CE2 PHE   206      46.160  34.555  42.795  1.00  0.00           C  
ATOM   3370  HE2 PHE   206      45.238  35.114  42.743  1.00  0.00           H  
ATOM   3371  CD2 PHE   206      46.253  33.460  43.589  1.00  0.00           C  
ATOM   3372  HD2 PHE   206      45.358  33.093  44.070  1.00  0.00           H  
ATOM   3373  C   PHE   206      48.355  29.184  44.982  1.00  0.00           C  
ATOM   3374  O   PHE   206      49.315  29.250  45.742  1.00  0.00           O  
ATOM   3375  N   ASN   207      47.670  28.062  44.898  1.00  0.00           N  
ATOM   3376  H   ASN   207      47.044  28.088  44.106  1.00  0.00           H  
ATOM   3377  CA  ASN   207      48.019  26.857  45.658  1.00  0.00           C  
ATOM   3378  HA  ASN   207      48.599  27.268  46.484  1.00  0.00           H  
ATOM   3379  CB  ASN   207      46.667  26.154  46.127  1.00  0.00           C  
ATOM   3380  HB2 ASN   207      45.958  26.149  45.299  1.00  0.00           H  
ATOM   3381  HB3 ASN   207      46.909  25.137  46.434  1.00  0.00           H  
ATOM   3382  CG  ASN   207      46.057  26.661  47.476  1.00  0.00           C  
ATOM   3383  OD1 ASN   207      46.474  26.198  48.521  1.00  0.00           O  
ATOM   3384  ND2 ASN   207      45.215  27.633  47.509  1.00  0.00           N  
ATOM   3385 HD21 ASN   207      44.875  27.875  48.428  1.00  0.00           H  
ATOM   3386 HD22 ASN   207      45.132  28.187  46.668  1.00  0.00           H  
ATOM   3387  C   ASN   207      48.879  25.866  44.854  1.00  0.00           C  
ATOM   3388  O   ASN   207      49.978  25.524  45.248  1.00  0.00           O  
ATOM   3389  N   ARG   208      48.340  25.372  43.697  1.00  0.00           N  
ATOM   3390  H   ARG   208      47.478  25.789  43.376  1.00  0.00           H  
ATOM   3391  CA  ARG   208      48.848  24.225  42.926  1.00  0.00           C  
ATOM   3392  HA  ARG   208      49.119  23.322  43.473  1.00  0.00           H  
ATOM   3393  CB  ARG   208      47.690  23.751  42.059  1.00  0.00           C  
ATOM   3394  HB2 ARG   208      47.232  24.549  41.475  1.00  0.00           H  
ATOM   3395  HB3 ARG   208      47.991  23.100  41.238  1.00  0.00           H  
ATOM   3396  CG  ARG   208      46.470  23.086  42.814  1.00  0.00           C  
ATOM   3397  HG2 ARG   208      46.832  22.155  43.250  1.00  0.00           H  
ATOM   3398  HG3 ARG   208      46.180  23.645  43.703  1.00  0.00           H  
ATOM   3399  CD  ARG   208      45.398  22.790  41.786  1.00  0.00           C  
ATOM   3400  HD2 ARG   208      44.529  22.423  42.332  1.00  0.00           H  
ATOM   3401  HD3 ARG   208      44.971  23.638  41.250  1.00  0.00           H  
ATOM   3402  NE  ARG   208      45.799  21.749  40.863  1.00  0.00           N  
ATOM   3403  HE  ARG   208      46.274  22.041  40.020  1.00  0.00           H  
ATOM   3404  CZ  ARG   208      45.752  20.394  40.954  1.00  0.00           C  
ATOM   3405  NH1 ARG   208      44.925  19.793  41.856  1.00  0.00           N  
ATOM   3406 HH11 ARG   208      44.462  20.449  42.468  1.00  0.00           H  
ATOM   3407 HH12 ARG   208      44.851  18.787  41.908  1.00  0.00           H  
ATOM   3408  NH2 ARG   208      46.383  19.677  40.106  1.00  0.00           N  
ATOM   3409 HH21 ARG   208      46.957  20.149  39.422  1.00  0.00           H  
ATOM   3410 HH22 ARG   208      46.463  18.670  40.118  1.00  0.00           H  
ATOM   3411  C   ARG   208      50.014  24.549  42.007  1.00  0.00           C  
ATOM   3412  O   ARG   208      50.318  25.729  41.831  1.00  0.00           O  
ATOM   3413  N   THR   209      50.717  23.532  41.453  1.00  0.00           N  
ATOM   3414  H   THR   209      50.566  22.587  41.778  1.00  0.00           H  
ATOM   3415  CA  THR   209      51.586  23.829  40.321  1.00  0.00           C  
ATOM   3416  HA  THR   209      52.106  24.722  40.667  1.00  0.00           H  
ATOM   3417  CB  THR   209      52.587  22.715  40.019  1.00  0.00           C  
ATOM   3418  HB  THR   209      53.108  23.012  39.109  1.00  0.00           H  
ATOM   3419  CG2 THR   209      53.622  22.495  41.080  1.00  0.00           C  
ATOM   3420 HG21 THR   209      54.299  21.714  40.734  1.00  0.00           H  
ATOM   3421 HG22 THR   209      54.125  23.455  41.193  1.00  0.00           H  
ATOM   3422 HG23 THR   209      53.074  22.194  41.974  1.00  0.00           H  
ATOM   3423  OG1 THR   209      51.900  21.537  39.785  1.00  0.00           O  
ATOM   3424  HG1 THR   209      52.599  20.974  39.444  1.00  0.00           H  
ATOM   3425  C   THR   209      50.873  24.259  39.076  1.00  0.00           C  
ATOM   3426  O   THR   209      51.451  24.866  38.210  1.00  0.00           O  
ATOM   3427  N   SER   210      49.599  23.904  38.791  1.00  0.00           N  
ATOM   3428  H   SER   210      49.169  23.162  39.325  1.00  0.00           H  
ATOM   3429  CA  SER   210      48.729  24.505  37.768  1.00  0.00           C  
ATOM   3430  HA  SER   210      48.823  25.575  37.955  1.00  0.00           H  
ATOM   3431  CB  SER   210      49.236  24.038  36.381  1.00  0.00           C  
ATOM   3432  HB2 SER   210      48.619  24.473  35.595  1.00  0.00           H  
ATOM   3433  HB3 SER   210      50.261  24.332  36.158  1.00  0.00           H  
ATOM   3434  OG  SER   210      49.244  22.644  36.249  1.00  0.00           O  
ATOM   3435  HG  SER   210      50.069  22.442  35.802  1.00  0.00           H  
ATOM   3436  C   SER   210      47.350  24.029  38.074  1.00  0.00           C  
ATOM   3437  O   SER   210      47.118  22.995  38.776  1.00  0.00           O  
ATOM   3438  N   LEU   211      46.381  24.753  37.555  1.00  0.00           N  
ATOM   3439  H   LEU   211      46.665  25.478  36.912  1.00  0.00           H  
ATOM   3440  CA  LEU   211      44.984  24.268  37.449  1.00  0.00           C  
ATOM   3441  HA  LEU   211      44.687  24.064  38.478  1.00  0.00           H  
ATOM   3442  CB  LEU   211      44.012  25.385  36.992  1.00  0.00           C  
ATOM   3443  HB2 LEU   211      44.309  25.834  36.045  1.00  0.00           H  
ATOM   3444  HB3 LEU   211      42.970  25.063  36.976  1.00  0.00           H  
ATOM   3445  CG  LEU   211      44.016  26.600  37.964  1.00  0.00           C  
ATOM   3446  HG  LEU   211      45.020  27.023  37.930  1.00  0.00           H  
ATOM   3447  CD1 LEU   211      43.036  27.602  37.386  1.00  0.00           C  
ATOM   3448 HD11 LEU   211      42.012  27.228  37.363  1.00  0.00           H  
ATOM   3449 HD12 LEU   211      43.042  28.463  38.055  1.00  0.00           H  
ATOM   3450 HD13 LEU   211      43.242  27.952  36.375  1.00  0.00           H  
ATOM   3451  CD2 LEU   211      43.595  26.424  39.458  1.00  0.00           C  
ATOM   3452 HD21 LEU   211      43.523  27.411  39.915  1.00  0.00           H  
ATOM   3453 HD22 LEU   211      42.595  25.995  39.401  1.00  0.00           H  
ATOM   3454 HD23 LEU   211      44.291  25.762  39.974  1.00  0.00           H  
ATOM   3455  C   LEU   211      44.764  23.104  36.408  1.00  0.00           C  
ATOM   3456  O   LEU   211      45.415  23.128  35.394  1.00  0.00           O  
ATOM   3457  N   PRO   212      43.976  22.077  36.741  1.00  0.00           N  
ATOM   3458  CD  PRO   212      43.304  21.800  37.969  1.00  0.00           C  
ATOM   3459  HD2 PRO   212      42.386  22.387  37.978  1.00  0.00           H  
ATOM   3460  HD3 PRO   212      43.950  22.163  38.768  1.00  0.00           H  
ATOM   3461  CG  PRO   212      43.048  20.309  38.129  1.00  0.00           C  
ATOM   3462  HG2 PRO   212      42.149  20.022  38.675  1.00  0.00           H  
ATOM   3463  HG3 PRO   212      43.925  19.851  38.586  1.00  0.00           H  
ATOM   3464  CB  PRO   212      42.947  19.893  36.748  1.00  0.00           C  
ATOM   3465  HB2 PRO   212      41.952  20.129  36.370  1.00  0.00           H  
ATOM   3466  HB3 PRO   212      43.149  18.829  36.625  1.00  0.00           H  
ATOM   3467  CA  PRO   212      43.973  20.768  36.043  1.00  0.00           C  
ATOM   3468  HA  PRO   212      44.982  20.399  36.228  1.00  0.00           H  
ATOM   3469  C   PRO   212      43.717  20.828  34.523  1.00  0.00           C  
ATOM   3470  O   PRO   212      43.977  19.877  33.799  1.00  0.00           O  
ATOM   3471  N   TRP   213      43.123  21.935  34.053  1.00  0.00           N  
ATOM   3472  H   TRP   213      43.128  22.729  34.677  1.00  0.00           H  
ATOM   3473  CA  TRP   213      42.734  22.248  32.605  1.00  0.00           C  
ATOM   3474  HA  TRP   213      42.546  21.315  32.074  1.00  0.00           H  
ATOM   3475  CB  TRP   213      41.348  23.047  32.657  1.00  0.00           C  
ATOM   3476  HB2 TRP   213      41.449  23.682  31.777  1.00  0.00           H  
ATOM   3477  HB3 TRP   213      40.560  22.296  32.709  1.00  0.00           H  
ATOM   3478  CG  TRP   213      41.222  23.897  33.832  1.00  0.00           C  
ATOM   3479  CD1 TRP   213      41.499  25.186  33.869  1.00  0.00           C  
ATOM   3480  HD1 TRP   213      41.805  25.778  33.019  1.00  0.00           H  
ATOM   3481  NE1 TRP   213      41.258  25.692  35.141  1.00  0.00           N  
ATOM   3482  HE1 TRP   213      41.248  26.676  35.367  1.00  0.00           H  
ATOM   3483  CE2 TRP   213      40.699  24.726  35.978  1.00  0.00           C  
ATOM   3484  CZ2 TRP   213      40.116  24.764  37.261  1.00  0.00           C  
ATOM   3485  HZ2 TRP   213      40.057  25.697  37.803  1.00  0.00           H  
ATOM   3486  CH2 TRP   213      39.675  23.587  37.859  1.00  0.00           C  
ATOM   3487  HH2 TRP   213      39.242  23.568  38.848  1.00  0.00           H  
ATOM   3488  CZ3 TRP   213      39.849  22.412  37.116  1.00  0.00           C  
ATOM   3489  HZ3 TRP   213      39.460  21.500  37.545  1.00  0.00           H  
ATOM   3490  CE3 TRP   213      40.358  22.348  35.774  1.00  0.00           C  
ATOM   3491  HE3 TRP   213      40.476  21.440  35.201  1.00  0.00           H  
ATOM   3492  CD2 TRP   213      40.808  23.551  35.222  1.00  0.00           C  
ATOM   3493  C   TRP   213      43.878  22.844  31.742  1.00  0.00           C  
ATOM   3494  O   TRP   213      43.889  22.778  30.522  1.00  0.00           O  
ATOM   3495  N   GLN   214      44.794  23.542  32.391  1.00  0.00           N  
ATOM   3496  H   GLN   214      44.688  23.400  33.386  1.00  0.00           H  
ATOM   3497  CA  GLN   214      45.948  24.138  31.773  1.00  0.00           C  
ATOM   3498  HA  GLN   214      45.651  24.687  30.880  1.00  0.00           H  
ATOM   3499  CB  GLN   214      46.749  24.977  32.763  1.00  0.00           C  
ATOM   3500  HB2 GLN   214      47.247  24.266  33.421  1.00  0.00           H  
ATOM   3501  HB3 GLN   214      47.636  25.386  32.278  1.00  0.00           H  
ATOM   3502  CG  GLN   214      45.968  26.036  33.495  1.00  0.00           C  
ATOM   3503  HG2 GLN   214      45.497  26.686  32.758  1.00  0.00           H  
ATOM   3504  HG3 GLN   214      45.135  25.566  34.018  1.00  0.00           H  
ATOM   3505  CD  GLN   214      46.862  26.989  34.345  1.00  0.00           C  
ATOM   3506  OE1 GLN   214      46.829  27.022  35.539  1.00  0.00           O  
ATOM   3507  NE2 GLN   214      47.740  27.679  33.717  1.00  0.00           N  
ATOM   3508 HE21 GLN   214      48.297  28.270  34.318  1.00  0.00           H  
ATOM   3509 HE22 GLN   214      47.763  27.703  32.708  1.00  0.00           H  
ATOM   3510  C   GLN   214      46.871  23.059  31.224  1.00  0.00           C  
ATOM   3511  O   GLN   214      46.757  21.862  31.521  1.00  0.00           O  
ATOM   3512  N   GLY   215      47.774  23.433  30.295  1.00  0.00           N  
ATOM   3513  H   GLY   215      47.905  24.367  29.934  1.00  0.00           H  
ATOM   3514  CA  GLY   215      48.743  22.490  29.715  1.00  0.00           C  
ATOM   3515  HA2 GLY   215      49.532  23.016  29.176  1.00  0.00           H  
ATOM   3516  HA3 GLY   215      49.051  21.829  30.524  1.00  0.00           H  
ATOM   3517  C   GLY   215      48.080  21.487  28.725  1.00  0.00           C  
ATOM   3518  O   GLY   215      48.751  20.693  28.078  1.00  0.00           O  
ATOM   3519  N   LEU   216      46.739  21.630  28.527  1.00  0.00           N  
ATOM   3520  H   LEU   216      46.339  22.462  28.938  1.00  0.00           H  
ATOM   3521  CA  LEU   216      45.927  21.050  27.394  1.00  0.00           C  
ATOM   3522  HA  LEU   216      46.169  19.993  27.286  1.00  0.00           H  
ATOM   3523  CB  LEU   216      44.395  21.293  27.574  1.00  0.00           C  
ATOM   3524  HB2 LEU   216      44.294  22.325  27.909  1.00  0.00           H  
ATOM   3525  HB3 LEU   216      43.787  21.229  26.671  1.00  0.00           H  
ATOM   3526  CG  LEU   216      43.609  20.447  28.682  1.00  0.00           C  
ATOM   3527  HG  LEU   216      43.954  20.371  29.714  1.00  0.00           H  
ATOM   3528  CD1 LEU   216      42.194  20.946  28.777  1.00  0.00           C  
ATOM   3529 HD11 LEU   216      42.182  22.035  28.817  1.00  0.00           H  
ATOM   3530 HD12 LEU   216      41.640  20.569  27.917  1.00  0.00           H  
ATOM   3531 HD13 LEU   216      41.696  20.662  29.704  1.00  0.00           H  
ATOM   3532  CD2 LEU   216      43.647  19.036  28.168  1.00  0.00           C  
ATOM   3533 HD21 LEU   216      44.640  18.588  28.206  1.00  0.00           H  
ATOM   3534 HD22 LEU   216      43.023  18.434  28.828  1.00  0.00           H  
ATOM   3535 HD23 LEU   216      43.271  19.067  27.145  1.00  0.00           H  
ATOM   3536  C   LEU   216      46.270  21.738  26.103  1.00  0.00           C  
ATOM   3537  O   LEU   216      46.532  22.990  26.089  1.00  0.00           O  
ATOM   3538  N   LYS   217      45.968  21.115  24.953  1.00  0.00           N  
ATOM   3539  H   LYS   217      45.690  20.149  25.052  1.00  0.00           H  
ATOM   3540  CA  LYS   217      46.182  21.660  23.562  1.00  0.00           C  
ATOM   3541  HA  LYS   217      46.298  22.738  23.675  1.00  0.00           H  
ATOM   3542  CB  LYS   217      47.419  21.161  22.811  1.00  0.00           C  
ATOM   3543  HB2 LYS   217      47.088  20.229  22.352  1.00  0.00           H  
ATOM   3544  HB3 LYS   217      47.693  21.851  22.013  1.00  0.00           H  
ATOM   3545  CG  LYS   217      48.728  21.002  23.640  1.00  0.00           C  
ATOM   3546  HG2 LYS   217      48.925  21.931  24.175  1.00  0.00           H  
ATOM   3547  HG3 LYS   217      48.501  20.233  24.378  1.00  0.00           H  
ATOM   3548  CD  LYS   217      49.942  20.466  22.834  1.00  0.00           C  
ATOM   3549  HD2 LYS   217      49.728  19.464  22.462  1.00  0.00           H  
ATOM   3550  HD3 LYS   217      50.227  21.043  21.954  1.00  0.00           H  
ATOM   3551  CE  LYS   217      51.201  20.491  23.724  1.00  0.00           C  
ATOM   3552  HE2 LYS   217      51.195  21.365  24.375  1.00  0.00           H  
ATOM   3553  HE3 LYS   217      51.250  19.579  24.318  1.00  0.00           H  
ATOM   3554  NZ  LYS   217      52.420  20.510  22.933  1.00  0.00           N  
ATOM   3555  HZ1 LYS   217      52.431  19.854  22.165  1.00  0.00           H  
ATOM   3556  HZ2 LYS   217      52.463  21.413  22.483  1.00  0.00           H  
ATOM   3557  HZ3 LYS   217      53.235  20.467  23.528  1.00  0.00           H  
ATOM   3558  C   LYS   217      44.954  21.464  22.630  1.00  0.00           C  
ATOM   3559  O   LYS   217      44.316  20.409  22.566  1.00  0.00           O  
ATOM   3560  N   ALA   218      44.614  22.540  21.957  1.00  0.00           N  
ATOM   3561  H   ALA   218      45.089  23.375  22.268  1.00  0.00           H  
ATOM   3562  CA  ALA   218      43.413  22.727  21.146  1.00  0.00           C  
ATOM   3563  HA  ALA   218      42.817  21.818  21.075  1.00  0.00           H  
ATOM   3564  CB  ALA   218      42.549  23.825  21.742  1.00  0.00           C  
ATOM   3565  HB1 ALA   218      41.850  24.108  20.955  1.00  0.00           H  
ATOM   3566  HB2 ALA   218      41.908  23.461  22.544  1.00  0.00           H  
ATOM   3567  HB3 ALA   218      43.110  24.736  21.951  1.00  0.00           H  
ATOM   3568  C   ALA   218      43.811  23.029  19.673  1.00  0.00           C  
ATOM   3569  O   ALA   218      44.707  23.864  19.382  1.00  0.00           O  
ATOM   3570  N   ALA   219      43.145  22.395  18.669  1.00  0.00           N  
ATOM   3571  H   ALA   219      42.446  21.697  18.882  1.00  0.00           H  
ATOM   3572  CA  ALA   219      43.400  22.656  17.231  1.00  0.00           C  
ATOM   3573  HA  ALA   219      44.470  22.779  17.061  1.00  0.00           H  
ATOM   3574  CB  ALA   219      42.886  21.381  16.568  1.00  0.00           C  
ATOM   3575  HB1 ALA   219      42.053  20.890  17.070  1.00  0.00           H  
ATOM   3576  HB2 ALA   219      42.814  21.449  15.483  1.00  0.00           H  
ATOM   3577  HB3 ALA   219      43.728  20.695  16.664  1.00  0.00           H  
ATOM   3578  C   ALA   219      42.662  23.889  16.640  1.00  0.00           C  
ATOM   3579  O   ALA   219      42.877  24.215  15.482  1.00  0.00           O  
ATOM   3580  N   THR   220      41.615  24.381  17.367  1.00  0.00           N  
ATOM   3581  H   THR   220      41.468  23.955  18.271  1.00  0.00           H  
ATOM   3582  CA  THR   220      40.424  25.158  16.887  1.00  0.00           C  
ATOM   3583  HA  THR   220      40.704  25.694  15.980  1.00  0.00           H  
ATOM   3584  CB  THR   220      39.325  24.201  16.460  1.00  0.00           C  
ATOM   3585  HB  THR   220      38.485  24.880  16.310  1.00  0.00           H  
ATOM   3586  CG2 THR   220      39.677  23.282  15.282  1.00  0.00           C  
ATOM   3587 HG21 THR   220      40.428  22.612  15.700  1.00  0.00           H  
ATOM   3588 HG22 THR   220      38.894  22.653  14.859  1.00  0.00           H  
ATOM   3589 HG23 THR   220      40.120  23.905  14.505  1.00  0.00           H  
ATOM   3590  OG1 THR   220      39.047  23.273  17.443  1.00  0.00           O  
ATOM   3591  HG1 THR   220      38.395  22.658  17.098  1.00  0.00           H  
ATOM   3592  C   THR   220      40.102  26.092  18.096  1.00  0.00           C  
ATOM   3593  O   THR   220      40.128  25.672  19.253  1.00  0.00           O  
ATOM   3594  N   LYS   221      39.571  27.358  17.949  1.00  0.00           N  
ATOM   3595  H   LYS   221      39.744  27.795  17.055  1.00  0.00           H  
ATOM   3596  CA  LYS   221      39.089  28.305  18.952  1.00  0.00           C  
ATOM   3597  HA  LYS   221      39.873  28.652  19.626  1.00  0.00           H  
ATOM   3598  CB  LYS   221      38.631  29.545  18.184  1.00  0.00           C  
ATOM   3599  HB2 LYS   221      39.489  30.060  17.753  1.00  0.00           H  
ATOM   3600  HB3 LYS   221      37.851  29.393  17.438  1.00  0.00           H  
ATOM   3601  CG  LYS   221      38.061  30.686  19.137  1.00  0.00           C  
ATOM   3602  HG2 LYS   221      37.298  30.351  19.840  1.00  0.00           H  
ATOM   3603  HG3 LYS   221      38.857  30.969  19.825  1.00  0.00           H  
ATOM   3604  CD  LYS   221      37.701  32.010  18.361  1.00  0.00           C  
ATOM   3605  HD2 LYS   221      37.033  32.553  19.029  1.00  0.00           H  
ATOM   3606  HD3 LYS   221      38.466  32.787  18.363  1.00  0.00           H  
ATOM   3607  CE  LYS   221      36.993  31.823  16.960  1.00  0.00           C  
ATOM   3608  HE2 LYS   221      37.691  31.422  16.224  1.00  0.00           H  
ATOM   3609  HE3 LYS   221      36.181  31.098  17.012  1.00  0.00           H  
ATOM   3610  NZ  LYS   221      36.428  33.154  16.458  1.00  0.00           N  
ATOM   3611  HZ1 LYS   221      35.745  33.452  17.140  1.00  0.00           H  
ATOM   3612  HZ2 LYS   221      37.112  33.884  16.322  1.00  0.00           H  
ATOM   3613  HZ3 LYS   221      35.994  33.062  15.551  1.00  0.00           H  
ATOM   3614  C   LYS   221      37.910  27.812  19.815  1.00  0.00           C  
ATOM   3615  O   LYS   221      37.926  28.013  21.006  1.00  0.00           O  
ATOM   3616  N   LYS   222      36.975  27.051  19.163  1.00  0.00           N  
ATOM   3617  H   LYS   222      37.022  26.922  18.163  1.00  0.00           H  
ATOM   3618  CA  LYS   222      36.017  26.329  20.011  1.00  0.00           C  
ATOM   3619  HA  LYS   222      35.584  27.099  20.650  1.00  0.00           H  
ATOM   3620  CB  LYS   222      34.929  25.685  19.126  1.00  0.00           C  
ATOM   3621  HB2 LYS   222      34.632  26.396  18.355  1.00  0.00           H  
ATOM   3622  HB3 LYS   222      35.269  24.758  18.664  1.00  0.00           H  
ATOM   3623  CG  LYS   222      33.663  25.226  19.931  1.00  0.00           C  
ATOM   3624  HG2 LYS   222      33.927  24.227  20.276  1.00  0.00           H  
ATOM   3625  HG3 LYS   222      33.442  26.019  20.646  1.00  0.00           H  
ATOM   3626  CD  LYS   222      32.376  25.043  19.111  1.00  0.00           C  
ATOM   3627  HD2 LYS   222      32.594  24.286  18.357  1.00  0.00           H  
ATOM   3628  HD3 LYS   222      31.648  24.736  19.862  1.00  0.00           H  
ATOM   3629  CE  LYS   222      31.915  26.353  18.492  1.00  0.00           C  
ATOM   3630  HE2 LYS   222      31.721  27.048  19.309  1.00  0.00           H  
ATOM   3631  HE3 LYS   222      32.737  26.869  17.996  1.00  0.00           H  
ATOM   3632  NZ  LYS   222      30.667  26.172  17.798  1.00  0.00           N  
ATOM   3633  HZ1 LYS   222      29.862  25.912  18.350  1.00  0.00           H  
ATOM   3634  HZ2 LYS   222      30.414  27.051  17.369  1.00  0.00           H  
ATOM   3635  HZ3 LYS   222      30.784  25.459  17.092  1.00  0.00           H  
ATOM   3636  C   LYS   222      36.678  25.387  21.039  1.00  0.00           C  
ATOM   3637  O   LYS   222      36.322  25.411  22.218  1.00  0.00           O  
ATOM   3638  N   GLN   223      37.637  24.570  20.616  1.00  0.00           N  
ATOM   3639  H   GLN   223      38.138  24.775  19.763  1.00  0.00           H  
ATOM   3640  CA  GLN   223      38.425  23.710  21.524  1.00  0.00           C  
ATOM   3641  HA  GLN   223      37.704  23.022  21.966  1.00  0.00           H  
ATOM   3642  CB  GLN   223      39.421  22.816  20.731  1.00  0.00           C  
ATOM   3643  HB2 GLN   223      39.936  23.365  19.943  1.00  0.00           H  
ATOM   3644  HB3 GLN   223      40.151  22.429  21.442  1.00  0.00           H  
ATOM   3645  CG  GLN   223      38.732  21.659  20.143  1.00  0.00           C  
ATOM   3646  HG2 GLN   223      38.332  21.160  21.026  1.00  0.00           H  
ATOM   3647  HG3 GLN   223      37.919  22.073  19.547  1.00  0.00           H  
ATOM   3648  CD  GLN   223      39.555  20.787  19.261  1.00  0.00           C  
ATOM   3649  OE1 GLN   223      40.760  20.664  19.375  1.00  0.00           O  
ATOM   3650  NE2 GLN   223      38.876  20.048  18.384  1.00  0.00           N  
ATOM   3651 HE21 GLN   223      39.460  19.383  17.897  1.00  0.00           H  
ATOM   3652 HE22 GLN   223      37.870  20.083  18.298  1.00  0.00           H  
ATOM   3653  C   GLN   223      39.156  24.528  22.580  1.00  0.00           C  
ATOM   3654  O   GLN   223      39.154  24.173  23.737  1.00  0.00           O  
ATOM   3655  N   LYS   224      39.699  25.674  22.229  1.00  0.00           N  
ATOM   3656  H   LYS   224      39.745  25.897  21.245  1.00  0.00           H  
ATOM   3657  CA  LYS   224      40.362  26.686  23.032  1.00  0.00           C  
ATOM   3658  HA  LYS   224      41.155  26.063  23.445  1.00  0.00           H  
ATOM   3659  CB  LYS   224      41.081  27.741  22.152  1.00  0.00           C  
ATOM   3660  HB2 LYS   224      41.502  27.217  21.294  1.00  0.00           H  
ATOM   3661  HB3 LYS   224      40.259  28.411  21.900  1.00  0.00           H  
ATOM   3662  CG  LYS   224      42.168  28.548  22.801  1.00  0.00           C  
ATOM   3663  HG2 LYS   224      41.832  29.114  23.671  1.00  0.00           H  
ATOM   3664  HG3 LYS   224      42.887  27.812  23.159  1.00  0.00           H  
ATOM   3665  CD  LYS   224      42.869  29.472  21.852  1.00  0.00           C  
ATOM   3666  HD2 LYS   224      43.709  29.774  22.477  1.00  0.00           H  
ATOM   3667  HD3 LYS   224      43.255  28.957  20.973  1.00  0.00           H  
ATOM   3668  CE  LYS   224      42.194  30.804  21.471  1.00  0.00           C  
ATOM   3669  HE2 LYS   224      41.527  30.581  20.638  1.00  0.00           H  
ATOM   3670  HE3 LYS   224      41.580  31.211  22.274  1.00  0.00           H  
ATOM   3671  NZ  LYS   224      43.127  31.918  21.072  1.00  0.00           N  
ATOM   3672  HZ1 LYS   224      43.702  32.207  21.851  1.00  0.00           H  
ATOM   3673  HZ2 LYS   224      43.745  31.657  20.317  1.00  0.00           H  
ATOM   3674  HZ3 LYS   224      42.530  32.694  20.824  1.00  0.00           H  
ATOM   3675  C   LYS   224      39.493  27.248  24.174  1.00  0.00           C  
ATOM   3676  O   LYS   224      39.996  27.828  25.113  1.00  0.00           O  
ATOM   3677  N   TYR   225      38.153  27.044  24.125  1.00  0.00           N  
ATOM   3678  H   TYR   225      37.692  26.703  23.293  1.00  0.00           H  
ATOM   3679  CA  TYR   225      37.272  27.310  25.241  1.00  0.00           C  
ATOM   3680  HA  TYR   225      37.791  27.720  26.107  1.00  0.00           H  
ATOM   3681  CB  TYR   225      36.216  28.319  24.763  1.00  0.00           C  
ATOM   3682  HB2 TYR   225      36.553  29.310  24.457  1.00  0.00           H  
ATOM   3683  HB3 TYR   225      35.682  27.848  23.938  1.00  0.00           H  
ATOM   3684  CG  TYR   225      35.110  28.552  25.708  1.00  0.00           C  
ATOM   3685  CD1 TYR   225      33.977  27.610  25.808  1.00  0.00           C  
ATOM   3686  HD1 TYR   225      33.751  26.808  25.121  1.00  0.00           H  
ATOM   3687  CE1 TYR   225      33.069  27.905  26.857  1.00  0.00           C  
ATOM   3688  HE1 TYR   225      32.145  27.351  26.945  1.00  0.00           H  
ATOM   3689  CZ  TYR   225      33.280  28.916  27.769  1.00  0.00           C  
ATOM   3690  OH  TYR   225      32.504  29.113  28.820  1.00  0.00           O  
ATOM   3691  HH  TYR   225      32.395  30.062  28.919  1.00  0.00           H  
ATOM   3692  CE2 TYR   225      34.375  29.803  27.606  1.00  0.00           C  
ATOM   3693  HE2 TYR   225      34.437  30.567  28.367  1.00  0.00           H  
ATOM   3694  CD2 TYR   225      35.232  29.676  26.537  1.00  0.00           C  
ATOM   3695  HD2 TYR   225      36.162  30.225  26.492  1.00  0.00           H  
ATOM   3696  C   TYR   225      36.747  25.961  25.754  1.00  0.00           C  
ATOM   3697  O   TYR   225      36.836  25.628  26.955  1.00  0.00           O  
ATOM   3698  N   GLU   226      36.124  25.091  24.935  1.00  0.00           N  
ATOM   3699  H   GLU   226      36.116  25.341  23.956  1.00  0.00           H  
ATOM   3700  CA  GLU   226      35.479  23.787  25.275  1.00  0.00           C  
ATOM   3701  HA  GLU   226      34.651  24.030  25.941  1.00  0.00           H  
ATOM   3702  CB  GLU   226      34.911  23.121  24.044  1.00  0.00           C  
ATOM   3703  HB2 GLU   226      35.717  23.145  23.310  1.00  0.00           H  
ATOM   3704  HB3 GLU   226      34.765  22.054  24.212  1.00  0.00           H  
ATOM   3705  CG  GLU   226      33.679  23.707  23.450  1.00  0.00           C  
ATOM   3706  HG2 GLU   226      33.740  24.778  23.259  1.00  0.00           H  
ATOM   3707  HG3 GLU   226      33.383  23.223  22.519  1.00  0.00           H  
ATOM   3708  CD  GLU   226      32.360  23.595  24.289  1.00  0.00           C  
ATOM   3709  OE1 GLU   226      32.276  22.991  25.393  1.00  0.00           O  
ATOM   3710  OE2 GLU   226      31.340  24.095  23.705  1.00  0.00           O  
ATOM   3711  C   GLU   226      36.350  22.775  26.045  1.00  0.00           C  
ATOM   3712  O   GLU   226      35.855  22.293  27.094  1.00  0.00           O  
ATOM   3713  N   LYS   227      37.600  22.511  25.571  1.00  0.00           N  
ATOM   3714  H   LYS   227      37.866  22.895  24.675  1.00  0.00           H  
ATOM   3715  CA  LYS   227      38.476  21.499  26.277  1.00  0.00           C  
ATOM   3716  HA  LYS   227      38.018  20.512  26.212  1.00  0.00           H  
ATOM   3717  CB  LYS   227      39.781  21.339  25.466  1.00  0.00           C  
ATOM   3718  HB2 LYS   227      40.210  22.324  25.283  1.00  0.00           H  
ATOM   3719  HB3 LYS   227      40.405  20.788  26.171  1.00  0.00           H  
ATOM   3720  CG  LYS   227      39.681  20.488  24.224  1.00  0.00           C  
ATOM   3721  HG2 LYS   227      39.128  19.560  24.371  1.00  0.00           H  
ATOM   3722  HG3 LYS   227      39.173  21.056  23.444  1.00  0.00           H  
ATOM   3723  CD  LYS   227      41.057  19.941  23.810  1.00  0.00           C  
ATOM   3724  HD2 LYS   227      41.805  20.733  23.840  1.00  0.00           H  
ATOM   3725  HD3 LYS   227      41.416  19.159  24.479  1.00  0.00           H  
ATOM   3726  CE  LYS   227      40.988  19.392  22.389  1.00  0.00           C  
ATOM   3727  HE2 LYS   227      40.256  18.593  22.267  1.00  0.00           H  
ATOM   3728  HE3 LYS   227      40.747  20.240  21.748  1.00  0.00           H  
ATOM   3729  NZ  LYS   227      42.282  18.842  21.944  1.00  0.00           N  
ATOM   3730  HZ1 LYS   227      42.328  18.702  20.945  1.00  0.00           H  
ATOM   3731  HZ2 LYS   227      43.041  19.459  22.196  1.00  0.00           H  
ATOM   3732  HZ3 LYS   227      42.453  18.008  22.487  1.00  0.00           H  
ATOM   3733  C   LYS   227      38.755  21.907  27.739  1.00  0.00           C  
ATOM   3734  O   LYS   227      38.622  21.007  28.614  1.00  0.00           O  
ATOM   3735  N   ILE   228      39.200  23.171  27.941  1.00  0.00           N  
ATOM   3736  H   ILE   228      39.200  23.782  27.137  1.00  0.00           H  
ATOM   3737  CA  ILE   228      39.551  23.798  29.181  1.00  0.00           C  
ATOM   3738  HA  ILE   228      40.336  23.262  29.713  1.00  0.00           H  
ATOM   3739  CB  ILE   228      40.018  25.257  28.863  1.00  0.00           C  
ATOM   3740  HB  ILE   228      39.273  25.820  28.302  1.00  0.00           H  
ATOM   3741  CG2 ILE   228      40.448  25.891  30.221  1.00  0.00           C  
ATOM   3742 HG21 ILE   228      40.778  26.892  29.942  1.00  0.00           H  
ATOM   3743 HG22 ILE   228      39.632  25.937  30.942  1.00  0.00           H  
ATOM   3744 HG23 ILE   228      41.266  25.321  30.662  1.00  0.00           H  
ATOM   3745  CG1 ILE   228      41.322  25.421  27.898  1.00  0.00           C  
ATOM   3746 HG12 ILE   228      41.576  26.480  27.924  1.00  0.00           H  
ATOM   3747 HG13 ILE   228      42.130  24.825  28.324  1.00  0.00           H  
ATOM   3748  CD1 ILE   228      41.286  25.009  26.465  1.00  0.00           C  
ATOM   3749 HD11 ILE   228      41.140  23.931  26.398  1.00  0.00           H  
ATOM   3750 HD12 ILE   228      40.489  25.544  25.950  1.00  0.00           H  
ATOM   3751 HD13 ILE   228      42.254  25.229  26.013  1.00  0.00           H  
ATOM   3752  C   ILE   228      38.391  23.692  30.148  1.00  0.00           C  
ATOM   3753  O   ILE   228      38.424  23.128  31.259  1.00  0.00           O  
ATOM   3754  N   SER   229      37.220  24.227  29.715  1.00  0.00           N  
ATOM   3755  H   SER   229      37.428  24.901  28.991  1.00  0.00           H  
ATOM   3756  CA  SER   229      35.903  24.226  30.379  1.00  0.00           C  
ATOM   3757  HA  SER   229      36.086  24.841  31.260  1.00  0.00           H  
ATOM   3758  CB  SER   229      34.845  24.978  29.455  1.00  0.00           C  
ATOM   3759  HB2 SER   229      34.835  24.430  28.512  1.00  0.00           H  
ATOM   3760  HB3 SER   229      33.927  25.038  30.039  1.00  0.00           H  
ATOM   3761  OG  SER   229      35.278  26.333  29.249  1.00  0.00           O  
ATOM   3762  HG  SER   229      35.780  26.251  28.435  1.00  0.00           H  
ATOM   3763  C   SER   229      35.384  22.827  30.805  1.00  0.00           C  
ATOM   3764  O   SER   229      34.953  22.712  31.925  1.00  0.00           O  
ATOM   3765  N   GLU   230      35.333  21.833  29.963  1.00  0.00           N  
ATOM   3766  H   GLU   230      35.763  22.087  29.084  1.00  0.00           H  
ATOM   3767  CA  GLU   230      34.948  20.428  30.267  1.00  0.00           C  
ATOM   3768  HA  GLU   230      33.941  20.332  30.675  1.00  0.00           H  
ATOM   3769  CB  GLU   230      35.074  19.500  28.981  1.00  0.00           C  
ATOM   3770  HB2 GLU   230      34.375  19.904  28.249  1.00  0.00           H  
ATOM   3771  HB3 GLU   230      36.081  19.495  28.566  1.00  0.00           H  
ATOM   3772  CG  GLU   230      34.588  18.077  29.227  1.00  0.00           C  
ATOM   3773  HG2 GLU   230      33.737  18.230  29.891  1.00  0.00           H  
ATOM   3774  HG3 GLU   230      34.210  17.561  28.344  1.00  0.00           H  
ATOM   3775  CD  GLU   230      35.680  17.175  29.886  1.00  0.00           C  
ATOM   3776  OE1 GLU   230      36.889  17.126  29.450  1.00  0.00           O  
ATOM   3777  OE2 GLU   230      35.308  16.515  30.871  1.00  0.00           O  
ATOM   3778  C   GLU   230      35.874  19.789  31.342  1.00  0.00           C  
ATOM   3779  O   GLU   230      35.417  19.087  32.228  1.00  0.00           O  
ATOM   3780  N   LYS   231      37.229  20.004  31.142  1.00  0.00           N  
ATOM   3781  H   LYS   231      37.532  20.575  30.366  1.00  0.00           H  
ATOM   3782  CA  LYS   231      38.192  19.523  32.184  1.00  0.00           C  
ATOM   3783  HA  LYS   231      37.955  18.474  32.364  1.00  0.00           H  
ATOM   3784  CB  LYS   231      39.611  19.525  31.587  1.00  0.00           C  
ATOM   3785  HB2 LYS   231      39.594  18.893  30.699  1.00  0.00           H  
ATOM   3786  HB3 LYS   231      39.804  20.554  31.284  1.00  0.00           H  
ATOM   3787  CG  LYS   231      40.758  19.082  32.512  1.00  0.00           C  
ATOM   3788  HG2 LYS   231      41.660  19.098  31.901  1.00  0.00           H  
ATOM   3789  HG3 LYS   231      40.920  19.838  33.280  1.00  0.00           H  
ATOM   3790  CD  LYS   231      40.607  17.692  33.105  1.00  0.00           C  
ATOM   3791  HD2 LYS   231      39.592  17.565  33.482  1.00  0.00           H  
ATOM   3792  HD3 LYS   231      40.823  16.873  32.419  1.00  0.00           H  
ATOM   3793  CE  LYS   231      41.608  17.658  34.286  1.00  0.00           C  
ATOM   3794  HE2 LYS   231      42.524  18.208  34.069  1.00  0.00           H  
ATOM   3795  HE3 LYS   231      41.040  17.959  35.167  1.00  0.00           H  
ATOM   3796  NZ  LYS   231      41.849  16.264  34.665  1.00  0.00           N  
ATOM   3797  HZ1 LYS   231      40.996  15.764  34.873  1.00  0.00           H  
ATOM   3798  HZ2 LYS   231      42.378  15.671  34.043  1.00  0.00           H  
ATOM   3799  HZ3 LYS   231      42.423  16.164  35.489  1.00  0.00           H  
ATOM   3800  C   LYS   231      37.937  20.164  33.586  1.00  0.00           C  
ATOM   3801  O   LYS   231      38.128  19.441  34.568  1.00  0.00           O  
ATOM   3802  N   LYS   232      37.534  21.447  33.601  1.00  0.00           N  
ATOM   3803  H   LYS   232      37.633  21.945  32.727  1.00  0.00           H  
ATOM   3804  CA  LYS   232      37.075  22.165  34.762  1.00  0.00           C  
ATOM   3805  HA  LYS   232      37.779  21.919  35.557  1.00  0.00           H  
ATOM   3806  CB  LYS   232      37.032  23.721  34.455  1.00  0.00           C  
ATOM   3807  HB2 LYS   232      38.055  24.074  34.586  1.00  0.00           H  
ATOM   3808  HB3 LYS   232      36.732  23.905  33.423  1.00  0.00           H  
ATOM   3809  CG  LYS   232      36.224  24.553  35.490  1.00  0.00           C  
ATOM   3810  HG2 LYS   232      35.237  24.100  35.577  1.00  0.00           H  
ATOM   3811  HG3 LYS   232      36.770  24.494  36.432  1.00  0.00           H  
ATOM   3812  CD  LYS   232      36.097  26.084  35.223  1.00  0.00           C  
ATOM   3813  HD2 LYS   232      35.589  26.509  36.089  1.00  0.00           H  
ATOM   3814  HD3 LYS   232      37.060  26.498  34.923  1.00  0.00           H  
ATOM   3815  CE  LYS   232      35.147  26.292  34.016  1.00  0.00           C  
ATOM   3816  HE2 LYS   232      35.421  25.715  33.133  1.00  0.00           H  
ATOM   3817  HE3 LYS   232      34.119  26.054  34.292  1.00  0.00           H  
ATOM   3818  NZ  LYS   232      35.108  27.718  33.679  1.00  0.00           N  
ATOM   3819  HZ1 LYS   232      36.070  27.855  33.403  1.00  0.00           H  
ATOM   3820  HZ2 LYS   232      34.612  27.874  32.813  1.00  0.00           H  
ATOM   3821  HZ3 LYS   232      34.742  28.263  34.446  1.00  0.00           H  
ATOM   3822  C   LYS   232      35.809  21.509  35.276  1.00  0.00           C  
ATOM   3823  O   LYS   232      35.668  21.210  36.453  1.00  0.00           O  
ATOM   3824  N   MET   233      34.858  21.243  34.371  1.00  0.00           N  
ATOM   3825  H   MET   233      35.081  21.349  33.391  1.00  0.00           H  
ATOM   3826  CA  MET   233      33.583  20.629  34.722  1.00  0.00           C  
ATOM   3827  HA  MET   233      33.121  21.283  35.462  1.00  0.00           H  
ATOM   3828  CB  MET   233      32.687  20.713  33.460  1.00  0.00           C  
ATOM   3829  HB2 MET   233      32.723  21.640  32.887  1.00  0.00           H  
ATOM   3830  HB3 MET   233      33.071  20.021  32.711  1.00  0.00           H  
ATOM   3831  CG  MET   233      31.260  20.305  33.836  1.00  0.00           C  
ATOM   3832  HG2 MET   233      31.306  19.304  34.264  1.00  0.00           H  
ATOM   3833  HG3 MET   233      31.043  21.056  34.595  1.00  0.00           H  
ATOM   3834  SD  MET   233      30.020  20.207  32.584  1.00  0.00           S  
ATOM   3835  CE  MET   233      29.560  21.929  32.455  1.00  0.00           C  
ATOM   3836  HE1 MET   233      30.462  22.524  32.308  1.00  0.00           H  
ATOM   3837  HE2 MET   233      28.933  22.141  31.588  1.00  0.00           H  
ATOM   3838  HE3 MET   233      29.040  22.342  33.319  1.00  0.00           H  
ATOM   3839  C   MET   233      33.686  19.318  35.411  1.00  0.00           C  
ATOM   3840  O   MET   233      33.190  19.217  36.514  1.00  0.00           O  
ATOM   3841  N   SER   234      34.297  18.380  34.751  1.00  0.00           N  
ATOM   3842  H   SER   234      34.779  18.639  33.902  1.00  0.00           H  
ATOM   3843  CA  SER   234      34.368  16.957  35.128  1.00  0.00           C  
ATOM   3844  HA  SER   234      33.388  16.590  35.433  1.00  0.00           H  
ATOM   3845  CB  SER   234      34.728  16.173  33.919  1.00  0.00           C  
ATOM   3846  HB2 SER   234      34.782  15.120  34.194  1.00  0.00           H  
ATOM   3847  HB3 SER   234      33.853  16.410  33.314  1.00  0.00           H  
ATOM   3848  OG  SER   234      36.063  16.509  33.418  1.00  0.00           O  
ATOM   3849  HG  SER   234      36.024  16.616  32.465  1.00  0.00           H  
ATOM   3850  C   SER   234      35.263  16.697  36.293  1.00  0.00           C  
ATOM   3851  O   SER   234      35.259  15.574  36.809  1.00  0.00           O  
ATOM   3852  N   THR   235      36.113  17.644  36.730  1.00  0.00           N  
ATOM   3853  H   THR   235      36.005  18.538  36.272  1.00  0.00           H  
ATOM   3854  CA  THR   235      37.015  17.505  37.935  1.00  0.00           C  
ATOM   3855  HA  THR   235      37.399  16.487  37.868  1.00  0.00           H  
ATOM   3856  CB  THR   235      38.260  18.547  37.802  1.00  0.00           C  
ATOM   3857  HB  THR   235      37.950  19.590  37.748  1.00  0.00           H  
ATOM   3858  CG2 THR   235      39.169  18.391  39.005  1.00  0.00           C  
ATOM   3859 HG21 THR   235      40.132  18.852  38.788  1.00  0.00           H  
ATOM   3860 HG22 THR   235      38.682  18.803  39.889  1.00  0.00           H  
ATOM   3861 HG23 THR   235      39.453  17.343  39.094  1.00  0.00           H  
ATOM   3862  OG1 THR   235      39.034  18.217  36.737  1.00  0.00           O  
ATOM   3863  HG1 THR   235      38.567  18.548  35.966  1.00  0.00           H  
ATOM   3864  C   THR   235      36.316  17.681  39.314  1.00  0.00           C  
ATOM   3865  O   THR   235      35.846  18.802  39.556  1.00  0.00           O  
ATOM   3866  N   PRO   236      36.238  16.671  40.190  1.00  0.00           N  
ATOM   3867  CD  PRO   236      36.768  15.286  40.042  1.00  0.00           C  
ATOM   3868  HD2 PRO   236      37.850  15.234  40.162  1.00  0.00           H  
ATOM   3869  HD3 PRO   236      36.480  14.946  39.048  1.00  0.00           H  
ATOM   3870  CG  PRO   236      36.032  14.421  41.115  1.00  0.00           C  
ATOM   3871  HG2 PRO   236      36.543  13.509  41.425  1.00  0.00           H  
ATOM   3872  HG3 PRO   236      35.042  14.106  40.785  1.00  0.00           H  
ATOM   3873  CB  PRO   236      35.889  15.444  42.265  1.00  0.00           C  
ATOM   3874  HB2 PRO   236      36.742  15.387  42.942  1.00  0.00           H  
ATOM   3875  HB3 PRO   236      34.939  15.297  42.779  1.00  0.00           H  
ATOM   3876  CA  PRO   236      35.842  16.812  41.548  1.00  0.00           C  
ATOM   3877  HA  PRO   236      34.799  17.126  41.532  1.00  0.00           H  
ATOM   3878  C   PRO   236      36.631  17.819  42.375  1.00  0.00           C  
ATOM   3879  O   PRO   236      37.814  17.984  42.305  1.00  0.00           O  
ATOM   3880  N   VAL   237      35.966  18.528  43.258  1.00  0.00           N  
ATOM   3881  H   VAL   237      34.956  18.527  43.265  1.00  0.00           H  
ATOM   3882  CA  VAL   237      36.641  19.538  44.108  1.00  0.00           C  
ATOM   3883  HA  VAL   237      37.209  20.227  43.483  1.00  0.00           H  
ATOM   3884  CB  VAL   237      35.539  20.494  44.717  1.00  0.00           C  
ATOM   3885  HB  VAL   237      34.775  19.882  45.196  1.00  0.00           H  
ATOM   3886  CG1 VAL   237      35.893  21.442  45.826  1.00  0.00           C  
ATOM   3887 HG11 VAL   237      36.124  20.848  46.710  1.00  0.00           H  
ATOM   3888 HG12 VAL   237      36.807  21.973  45.557  1.00  0.00           H  
ATOM   3889 HG13 VAL   237      35.034  22.068  46.068  1.00  0.00           H  
ATOM   3890  CG2 VAL   237      34.786  21.341  43.717  1.00  0.00           C  
ATOM   3891 HG21 VAL   237      34.226  20.612  43.131  1.00  0.00           H  
ATOM   3892 HG22 VAL   237      34.249  22.133  44.239  1.00  0.00           H  
ATOM   3893 HG23 VAL   237      35.454  21.814  42.996  1.00  0.00           H  
ATOM   3894  C   VAL   237      37.570  18.987  45.233  1.00  0.00           C  
ATOM   3895  O   VAL   237      38.630  19.528  45.457  1.00  0.00           O  
ATOM   3896  N   GLU   238      37.286  17.793  45.776  1.00  0.00           N  
ATOM   3897  H   GLU   238      36.348  17.421  45.726  1.00  0.00           H  
ATOM   3898  CA  GLU   238      38.267  17.011  46.569  1.00  0.00           C  
ATOM   3899  HA  GLU   238      38.640  17.757  47.271  1.00  0.00           H  
ATOM   3900  CB  GLU   238      37.608  15.885  47.394  1.00  0.00           C  
ATOM   3901  HB2 GLU   238      38.263  15.624  48.225  1.00  0.00           H  
ATOM   3902  HB3 GLU   238      36.818  16.375  47.963  1.00  0.00           H  
ATOM   3903  CG  GLU   238      37.162  14.658  46.625  1.00  0.00           C  
ATOM   3904  HG2 GLU   238      37.947  14.502  45.884  1.00  0.00           H  
ATOM   3905  HG3 GLU   238      37.192  13.904  47.412  1.00  0.00           H  
ATOM   3906  CD  GLU   238      35.801  14.790  45.990  1.00  0.00           C  
ATOM   3907  OE1 GLU   238      35.300  13.847  45.358  1.00  0.00           O  
ATOM   3908  OE2 GLU   238      35.169  15.873  46.041  1.00  0.00           O  
ATOM   3909  C   GLU   238      39.521  16.508  45.784  1.00  0.00           C  
ATOM   3910  O   GLU   238      40.583  16.169  46.295  1.00  0.00           O  
ATOM   3911  N   VAL   239      39.448  16.416  44.393  1.00  0.00           N  
ATOM   3912  H   VAL   239      38.596  16.739  43.958  1.00  0.00           H  
ATOM   3913  CA  VAL   239      40.609  15.926  43.580  1.00  0.00           C  
ATOM   3914  HA  VAL   239      41.327  15.391  44.201  1.00  0.00           H  
ATOM   3915  CB  VAL   239      40.093  15.008  42.490  1.00  0.00           C  
ATOM   3916  HB  VAL   239      39.060  15.239  42.230  1.00  0.00           H  
ATOM   3917  CG1 VAL   239      40.953  14.927  41.158  1.00  0.00           C  
ATOM   3918 HG11 VAL   239      40.614  15.690  40.457  1.00  0.00           H  
ATOM   3919 HG12 VAL   239      42.016  14.955  41.400  1.00  0.00           H  
ATOM   3920 HG13 VAL   239      40.698  13.991  40.661  1.00  0.00           H  
ATOM   3921  CG2 VAL   239      39.911  13.650  43.113  1.00  0.00           C  
ATOM   3922 HG21 VAL   239      39.279  13.680  44.001  1.00  0.00           H  
ATOM   3923 HG22 VAL   239      39.540  12.921  42.392  1.00  0.00           H  
ATOM   3924 HG23 VAL   239      40.855  13.289  43.522  1.00  0.00           H  
ATOM   3925  C   VAL   239      41.355  17.225  43.208  1.00  0.00           C  
ATOM   3926  O   VAL   239      42.609  17.290  43.100  1.00  0.00           O  
ATOM   3927  N   LEU   240      40.673  18.309  42.926  1.00  0.00           N  
ATOM   3928  H   LEU   240      39.668  18.210  42.942  1.00  0.00           H  
ATOM   3929  CA  LEU   240      41.292  19.654  42.714  1.00  0.00           C  
ATOM   3930  HA  LEU   240      42.070  19.605  41.952  1.00  0.00           H  
ATOM   3931  CB  LEU   240      40.159  20.532  42.287  1.00  0.00           C  
ATOM   3932  HB2 LEU   240      39.553  20.120  41.479  1.00  0.00           H  
ATOM   3933  HB3 LEU   240      39.441  20.398  43.097  1.00  0.00           H  
ATOM   3934  CG  LEU   240      40.533  22.017  42.092  1.00  0.00           C  
ATOM   3935  HG  LEU   240      40.824  22.400  43.070  1.00  0.00           H  
ATOM   3936  CD1 LEU   240      41.565  22.367  41.062  1.00  0.00           C  
ATOM   3937 HD11 LEU   240      41.577  23.425  40.798  1.00  0.00           H  
ATOM   3938 HD12 LEU   240      42.552  22.015  41.362  1.00  0.00           H  
ATOM   3939 HD13 LEU   240      41.323  21.792  40.168  1.00  0.00           H  
ATOM   3940  CD2 LEU   240      39.320  22.877  41.712  1.00  0.00           C  
ATOM   3941 HD21 LEU   240      39.634  23.916  41.806  1.00  0.00           H  
ATOM   3942 HD22 LEU   240      38.982  22.531  40.736  1.00  0.00           H  
ATOM   3943 HD23 LEU   240      38.509  22.647  42.403  1.00  0.00           H  
ATOM   3944  C   LEU   240      42.054  20.298  43.883  1.00  0.00           C  
ATOM   3945  O   LEU   240      43.110  20.842  43.803  1.00  0.00           O  
ATOM   3946  N   CYS   241      41.465  20.158  45.080  1.00  0.00           N  
ATOM   3947  H   CYS   241      40.542  19.755  45.154  1.00  0.00           H  
ATOM   3948  CA  CYS   241      42.115  20.645  46.347  1.00  0.00           C  
ATOM   3949  HA  CYS   241      42.795  21.451  46.068  1.00  0.00           H  
ATOM   3950  CB  CYS   241      41.163  21.312  47.305  1.00  0.00           C  
ATOM   3951  HB2 CYS   241      40.391  20.641  47.682  1.00  0.00           H  
ATOM   3952  HB3 CYS   241      41.653  21.771  48.164  1.00  0.00           H  
ATOM   3953  SG  CYS   241      40.246  22.591  46.445  1.00  0.00           S  
ATOM   3954  HG  CYS   241      39.472  21.752  45.751  1.00  0.00           H  
ATOM   3955  C   CYS   241      42.991  19.593  47.120  1.00  0.00           C  
ATOM   3956  O   CYS   241      43.354  19.694  48.230  1.00  0.00           O  
ATOM   3957  N   LYS   242      43.346  18.468  46.427  1.00  0.00           N  
ATOM   3958  H   LYS   242      43.008  18.448  45.476  1.00  0.00           H  
ATOM   3959  CA  LYS   242      44.136  17.357  46.821  1.00  0.00           C  
ATOM   3960  HA  LYS   242      43.682  16.884  47.691  1.00  0.00           H  
ATOM   3961  CB  LYS   242      43.992  16.311  45.670  1.00  0.00           C  
ATOM   3962  HB2 LYS   242      42.966  15.995  45.477  1.00  0.00           H  
ATOM   3963  HB3 LYS   242      44.393  16.686  44.729  1.00  0.00           H  
ATOM   3964  CG  LYS   242      44.782  15.034  45.932  1.00  0.00           C  
ATOM   3965  HG2 LYS   242      44.400  14.359  45.166  1.00  0.00           H  
ATOM   3966  HG3 LYS   242      45.829  15.337  45.913  1.00  0.00           H  
ATOM   3967  CD  LYS   242      44.563  14.334  47.278  1.00  0.00           C  
ATOM   3968  HD2 LYS   242      45.015  14.931  48.070  1.00  0.00           H  
ATOM   3969  HD3 LYS   242      43.549  14.206  47.657  1.00  0.00           H  
ATOM   3970  CE  LYS   242      45.165  12.942  47.572  1.00  0.00           C  
ATOM   3971  HE2 LYS   242      46.252  13.017  47.571  1.00  0.00           H  
ATOM   3972  HE3 LYS   242      44.866  12.648  48.578  1.00  0.00           H  
ATOM   3973  NZ  LYS   242      44.811  11.835  46.559  1.00  0.00           N  
ATOM   3974  HZ1 LYS   242      45.032  12.161  45.629  1.00  0.00           H  
ATOM   3975  HZ2 LYS   242      45.248  10.950  46.772  1.00  0.00           H  
ATOM   3976  HZ3 LYS   242      43.820  11.663  46.652  1.00  0.00           H  
ATOM   3977  C   LYS   242      45.610  17.718  47.079  1.00  0.00           C  
ATOM   3978  O   LYS   242      46.349  18.030  46.119  1.00  0.00           O  
ATOM   3979  N   GLY   243      46.019  17.619  48.364  1.00  0.00           N  
ATOM   3980  H   GLY   243      45.410  17.040  48.924  1.00  0.00           H  
ATOM   3981  CA  GLY   243      47.329  18.056  48.891  1.00  0.00           C  
ATOM   3982  HA2 GLY   243      47.919  17.296  49.403  1.00  0.00           H  
ATOM   3983  HA3 GLY   243      47.963  18.378  48.065  1.00  0.00           H  
ATOM   3984  C   GLY   243      47.256  19.374  49.698  1.00  0.00           C  
ATOM   3985  O   GLY   243      48.311  19.916  50.078  1.00  0.00           O  
ATOM   3986  N   PHE   244      46.050  19.980  49.783  1.00  0.00           N  
ATOM   3987  H   PHE   244      45.246  19.488  49.419  1.00  0.00           H  
ATOM   3988  CA  PHE   244      45.862  21.254  50.371  1.00  0.00           C  
ATOM   3989  HA  PHE   244      46.787  21.577  50.848  1.00  0.00           H  
ATOM   3990  CB  PHE   244      45.347  22.392  49.437  1.00  0.00           C  
ATOM   3991  HB2 PHE   244      44.383  22.083  49.034  1.00  0.00           H  
ATOM   3992  HB3 PHE   244      45.288  23.329  49.992  1.00  0.00           H  
ATOM   3993  CG  PHE   244      46.291  22.638  48.261  1.00  0.00           C  
ATOM   3994  CD1 PHE   244      47.491  23.336  48.570  1.00  0.00           C  
ATOM   3995  HD1 PHE   244      47.499  23.819  49.536  1.00  0.00           H  
ATOM   3996  CE1 PHE   244      48.646  23.345  47.693  1.00  0.00           C  
ATOM   3997  HE1 PHE   244      49.521  23.927  47.941  1.00  0.00           H  
ATOM   3998  CZ  PHE   244      48.529  22.760  46.447  1.00  0.00           C  
ATOM   3999  HZ  PHE   244      49.324  22.787  45.717  1.00  0.00           H  
ATOM   4000  CE2 PHE   244      47.411  21.864  46.211  1.00  0.00           C  
ATOM   4001  HE2 PHE   244      47.368  21.341  45.267  1.00  0.00           H  
ATOM   4002  CD2 PHE   244      46.289  21.795  47.108  1.00  0.00           C  
ATOM   4003  HD2 PHE   244      45.503  21.098  46.860  1.00  0.00           H  
ATOM   4004  C   PHE   244      44.910  21.114  51.617  1.00  0.00           C  
ATOM   4005  O   PHE   244      44.184  20.071  51.656  1.00  0.00           O  
ATOM   4006  N   PRO   245      44.726  22.186  52.475  1.00  0.00           N  
ATOM   4007  CD  PRO   245      45.527  23.385  52.735  1.00  0.00           C  
ATOM   4008  HD2 PRO   245      45.140  24.189  52.111  1.00  0.00           H  
ATOM   4009  HD3 PRO   245      46.580  23.253  52.487  1.00  0.00           H  
ATOM   4010  CG  PRO   245      45.198  23.811  54.137  1.00  0.00           C  
ATOM   4011  HG2 PRO   245      45.283  24.894  54.228  1.00  0.00           H  
ATOM   4012  HG3 PRO   245      45.848  23.318  54.860  1.00  0.00           H  
ATOM   4013  CB  PRO   245      43.785  23.408  54.278  1.00  0.00           C  
ATOM   4014  HB2 PRO   245      43.100  24.159  53.884  1.00  0.00           H  
ATOM   4015  HB3 PRO   245      43.458  23.215  55.300  1.00  0.00           H  
ATOM   4016  CA  PRO   245      43.612  22.176  53.491  1.00  0.00           C  
ATOM   4017  HA  PRO   245      43.792  21.400  54.235  1.00  0.00           H  
ATOM   4018  C   PRO   245      42.142  22.087  52.885  1.00  0.00           C  
ATOM   4019  O   PRO   245      41.888  22.876  51.944  1.00  0.00           O  
ATOM   4020  N   ALA   246      41.233  21.301  53.480  1.00  0.00           N  
ATOM   4021  H   ALA   246      41.490  20.944  54.390  1.00  0.00           H  
ATOM   4022  CA  ALA   246      39.869  20.878  53.091  1.00  0.00           C  
ATOM   4023  HA  ALA   246      39.885  20.632  52.030  1.00  0.00           H  
ATOM   4024  CB  ALA   246      39.343  19.685  53.925  1.00  0.00           C  
ATOM   4025  HB1 ALA   246      38.994  19.942  54.925  1.00  0.00           H  
ATOM   4026  HB2 ALA   246      38.512  19.150  53.465  1.00  0.00           H  
ATOM   4027  HB3 ALA   246      40.151  18.953  53.939  1.00  0.00           H  
ATOM   4028  C   ALA   246      38.865  22.056  53.267  1.00  0.00           C  
ATOM   4029  O   ALA   246      37.722  21.951  52.894  1.00  0.00           O  
ATOM   4030  N   GLU   247      39.358  23.224  53.752  1.00  0.00           N  
ATOM   4031  H   GLU   247      40.276  23.143  54.165  1.00  0.00           H  
ATOM   4032  CA  GLU   247      38.652  24.508  53.796  1.00  0.00           C  
ATOM   4033  HA  GLU   247      37.674  24.348  54.249  1.00  0.00           H  
ATOM   4034  CB  GLU   247      39.315  25.543  54.823  1.00  0.00           C  
ATOM   4035  HB2 GLU   247      40.351  25.683  54.516  1.00  0.00           H  
ATOM   4036  HB3 GLU   247      38.710  26.449  54.811  1.00  0.00           H  
ATOM   4037  CG  GLU   247      39.204  25.099  56.308  1.00  0.00           C  
ATOM   4038  HG2 GLU   247      39.402  25.933  56.982  1.00  0.00           H  
ATOM   4039  HG3 GLU   247      38.199  24.725  56.507  1.00  0.00           H  
ATOM   4040  CD  GLU   247      40.183  23.989  56.774  1.00  0.00           C  
ATOM   4041  OE1 GLU   247      40.148  23.634  57.965  1.00  0.00           O  
ATOM   4042  OE2 GLU   247      40.957  23.557  55.949  1.00  0.00           O  
ATOM   4043  C   GLU   247      38.462  25.211  52.446  1.00  0.00           C  
ATOM   4044  O   GLU   247      37.436  25.829  52.178  1.00  0.00           O  
ATOM   4045  N   PHE   248      39.474  24.983  51.569  1.00  0.00           N  
ATOM   4046  H   PHE   248      40.381  24.678  51.892  1.00  0.00           H  
ATOM   4047  CA  PHE   248      39.389  25.466  50.211  1.00  0.00           C  
ATOM   4048  HA  PHE   248      38.958  26.467  50.250  1.00  0.00           H  
ATOM   4049  CB  PHE   248      40.734  25.405  49.540  1.00  0.00           C  
ATOM   4050  HB2 PHE   248      41.097  24.377  49.525  1.00  0.00           H  
ATOM   4051  HB3 PHE   248      40.523  25.591  48.487  1.00  0.00           H  
ATOM   4052  CG  PHE   248      41.818  26.411  49.915  1.00  0.00           C  
ATOM   4053  CD1 PHE   248      41.592  27.789  49.649  1.00  0.00           C  
ATOM   4054  HD1 PHE   248      40.662  28.122  49.212  1.00  0.00           H  
ATOM   4055  CE1 PHE   248      42.504  28.826  50.066  1.00  0.00           C  
ATOM   4056  HE1 PHE   248      42.351  29.882  49.895  1.00  0.00           H  
ATOM   4057  CZ  PHE   248      43.672  28.384  50.710  1.00  0.00           C  
ATOM   4058  HZ  PHE   248      44.512  29.018  50.955  1.00  0.00           H  
ATOM   4059  CE2 PHE   248      43.951  27.023  50.871  1.00  0.00           C  
ATOM   4060  HE2 PHE   248      44.937  26.801  51.252  1.00  0.00           H  
ATOM   4061  CD2 PHE   248      42.953  26.039  50.616  1.00  0.00           C  
ATOM   4062  HD2 PHE   248      43.135  24.983  50.750  1.00  0.00           H  
ATOM   4063  C   PHE   248      38.465  24.568  49.391  1.00  0.00           C  
ATOM   4064  O   PHE   248      37.670  24.990  48.546  1.00  0.00           O  
ATOM   4065  N   ALA   249      38.411  23.262  49.608  1.00  0.00           N  
ATOM   4066  H   ALA   249      39.107  22.867  50.224  1.00  0.00           H  
ATOM   4067  CA  ALA   249      37.283  22.356  49.076  1.00  0.00           C  
ATOM   4068  HA  ALA   249      37.313  22.522  47.999  1.00  0.00           H  
ATOM   4069  CB  ALA   249      37.743  20.935  49.375  1.00  0.00           C  
ATOM   4070  HB1 ALA   249      36.965  20.300  48.952  1.00  0.00           H  
ATOM   4071  HB2 ALA   249      38.696  20.661  48.921  1.00  0.00           H  
ATOM   4072  HB3 ALA   249      37.786  20.737  50.446  1.00  0.00           H  
ATOM   4073  C   ALA   249      35.874  22.768  49.648  1.00  0.00           C  
ATOM   4074  O   ALA   249      34.983  22.967  48.842  1.00  0.00           O  
ATOM   4075  N   MET   250      35.823  23.077  50.959  1.00  0.00           N  
ATOM   4076  H   MET   250      36.638  23.005  51.550  1.00  0.00           H  
ATOM   4077  CA  MET   250      34.499  23.570  51.476  1.00  0.00           C  
ATOM   4078  HA  MET   250      33.720  22.849  51.229  1.00  0.00           H  
ATOM   4079  CB  MET   250      34.597  23.589  52.979  1.00  0.00           C  
ATOM   4080  HB2 MET   250      34.531  22.528  53.218  1.00  0.00           H  
ATOM   4081  HB3 MET   250      35.620  23.803  53.288  1.00  0.00           H  
ATOM   4082  CG  MET   250      33.566  24.388  53.663  1.00  0.00           C  
ATOM   4083  HG2 MET   250      33.723  24.355  54.741  1.00  0.00           H  
ATOM   4084  HG3 MET   250      33.780  25.349  53.195  1.00  0.00           H  
ATOM   4085  SD  MET   250      31.815  23.968  53.382  1.00  0.00           S  
ATOM   4086  CE  MET   250      31.488  22.491  54.274  1.00  0.00           C  
ATOM   4087  HE1 MET   250      32.343  21.864  54.022  1.00  0.00           H  
ATOM   4088  HE2 MET   250      31.513  22.744  55.333  1.00  0.00           H  
ATOM   4089  HE3 MET   250      30.573  22.029  53.903  1.00  0.00           H  
ATOM   4090  C   MET   250      34.113  24.927  50.901  1.00  0.00           C  
ATOM   4091  O   MET   250      33.075  25.007  50.295  1.00  0.00           O  
ATOM   4092  N   TYR   251      35.002  25.964  50.839  1.00  0.00           N  
ATOM   4093  H   TYR   251      35.924  25.879  51.244  1.00  0.00           H  
ATOM   4094  CA  TYR   251      34.760  27.242  50.209  1.00  0.00           C  
ATOM   4095  HA  TYR   251      33.915  27.737  50.688  1.00  0.00           H  
ATOM   4096  CB  TYR   251      35.876  28.253  50.453  1.00  0.00           C  
ATOM   4097  HB2 TYR   251      35.877  28.600  51.486  1.00  0.00           H  
ATOM   4098  HB3 TYR   251      36.827  27.864  50.089  1.00  0.00           H  
ATOM   4099  CG  TYR   251      35.751  29.481  49.639  1.00  0.00           C  
ATOM   4100  CD1 TYR   251      35.949  29.414  48.217  1.00  0.00           C  
ATOM   4101  HD1 TYR   251      36.369  28.556  47.714  1.00  0.00           H  
ATOM   4102  CE1 TYR   251      35.782  30.630  47.490  1.00  0.00           C  
ATOM   4103  HE1 TYR   251      35.942  30.556  46.424  1.00  0.00           H  
ATOM   4104  CZ  TYR   251      35.382  31.815  48.082  1.00  0.00           C  
ATOM   4105  OH  TYR   251      35.154  32.893  47.255  1.00  0.00           O  
ATOM   4106  HH  TYR   251      35.110  32.635  46.331  1.00  0.00           H  
ATOM   4107  CE2 TYR   251      35.109  31.840  49.444  1.00  0.00           C  
ATOM   4108  HE2 TYR   251      34.829  32.748  49.958  1.00  0.00           H  
ATOM   4109  CD2 TYR   251      35.228  30.642  50.176  1.00  0.00           C  
ATOM   4110  HD2 TYR   251      35.077  30.699  51.244  1.00  0.00           H  
ATOM   4111  C   TYR   251      34.364  26.971  48.772  1.00  0.00           C  
ATOM   4112  O   TYR   251      33.420  27.606  48.341  1.00  0.00           O  
ATOM   4113  N   LEU   252      35.013  26.066  47.972  1.00  0.00           N  
ATOM   4114  H   LEU   252      35.583  25.385  48.453  1.00  0.00           H  
ATOM   4115  CA  LEU   252      34.594  25.927  46.578  1.00  0.00           C  
ATOM   4116  HA  LEU   252      34.375  26.907  46.156  1.00  0.00           H  
ATOM   4117  CB  LEU   252      35.695  25.200  45.827  1.00  0.00           C  
ATOM   4118  HB2 LEU   252      36.628  25.735  46.003  1.00  0.00           H  
ATOM   4119  HB3 LEU   252      36.030  24.219  46.168  1.00  0.00           H  
ATOM   4120  CG  LEU   252      35.509  25.266  44.284  1.00  0.00           C  
ATOM   4121  HG  LEU   252      34.752  24.527  44.022  1.00  0.00           H  
ATOM   4122  CD1 LEU   252      35.067  26.606  43.636  1.00  0.00           C  
ATOM   4123 HD11 LEU   252      33.983  26.615  43.748  1.00  0.00           H  
ATOM   4124 HD12 LEU   252      35.583  27.481  44.030  1.00  0.00           H  
ATOM   4125 HD13 LEU   252      35.235  26.530  42.562  1.00  0.00           H  
ATOM   4126  CD2 LEU   252      36.808  24.701  43.676  1.00  0.00           C  
ATOM   4127 HD21 LEU   252      36.607  24.557  42.614  1.00  0.00           H  
ATOM   4128 HD22 LEU   252      37.620  25.371  43.959  1.00  0.00           H  
ATOM   4129 HD23 LEU   252      36.964  23.718  44.120  1.00  0.00           H  
ATOM   4130  C   LEU   252      33.257  25.135  46.454  1.00  0.00           C  
ATOM   4131  O   LEU   252      32.566  25.452  45.535  1.00  0.00           O  
ATOM   4132  N   ASN   253      32.903  24.241  47.347  1.00  0.00           N  
ATOM   4133  H   ASN   253      33.440  24.014  48.172  1.00  0.00           H  
ATOM   4134  CA  ASN   253      31.601  23.596  47.454  1.00  0.00           C  
ATOM   4135  HA  ASN   253      31.417  23.250  46.437  1.00  0.00           H  
ATOM   4136  CB  ASN   253      31.678  22.311  48.341  1.00  0.00           C  
ATOM   4137  HB2 ASN   253      31.978  22.576  49.355  1.00  0.00           H  
ATOM   4138  HB3 ASN   253      30.626  22.026  48.362  1.00  0.00           H  
ATOM   4139  CG  ASN   253      32.592  21.247  47.751  1.00  0.00           C  
ATOM   4140  OD1 ASN   253      32.660  20.995  46.546  1.00  0.00           O  
ATOM   4141  ND2 ASN   253      33.286  20.495  48.630  1.00  0.00           N  
ATOM   4142 HD21 ASN   253      34.020  19.927  48.231  1.00  0.00           H  
ATOM   4143 HD22 ASN   253      33.226  20.572  49.635  1.00  0.00           H  
ATOM   4144  C   ASN   253      30.554  24.696  47.749  1.00  0.00           C  
ATOM   4145  O   ASN   253      29.533  24.805  46.989  1.00  0.00           O  
ATOM   4146  N   TYR   254      30.726  25.604  48.662  1.00  0.00           N  
ATOM   4147  H   TYR   254      31.483  25.451  49.313  1.00  0.00           H  
ATOM   4148  CA  TYR   254      29.690  26.543  49.073  1.00  0.00           C  
ATOM   4149  HA  TYR   254      28.792  25.962  49.285  1.00  0.00           H  
ATOM   4150  CB  TYR   254      30.090  27.371  50.343  1.00  0.00           C  
ATOM   4151  HB2 TYR   254      30.313  26.625  51.105  1.00  0.00           H  
ATOM   4152  HB3 TYR   254      31.052  27.836  50.124  1.00  0.00           H  
ATOM   4153  CG  TYR   254      29.220  28.476  50.879  1.00  0.00           C  
ATOM   4154  CD1 TYR   254      28.967  29.610  50.088  1.00  0.00           C  
ATOM   4155  HD1 TYR   254      29.459  29.662  49.128  1.00  0.00           H  
ATOM   4156  CE1 TYR   254      28.079  30.600  50.482  1.00  0.00           C  
ATOM   4157  HE1 TYR   254      27.752  31.492  49.969  1.00  0.00           H  
ATOM   4158  CZ  TYR   254      27.303  30.371  51.665  1.00  0.00           C  
ATOM   4159  OH  TYR   254      26.383  31.380  51.955  1.00  0.00           O  
ATOM   4160  HH  TYR   254      25.927  31.225  52.786  1.00  0.00           H  
ATOM   4161  CE2 TYR   254      27.477  29.265  52.460  1.00  0.00           C  
ATOM   4162  HE2 TYR   254      26.974  29.218  53.415  1.00  0.00           H  
ATOM   4163  CD2 TYR   254      28.404  28.288  52.029  1.00  0.00           C  
ATOM   4164  HD2 TYR   254      28.518  27.369  52.585  1.00  0.00           H  
ATOM   4165  C   TYR   254      29.460  27.498  47.852  1.00  0.00           C  
ATOM   4166  O   TYR   254      28.328  27.746  47.439  1.00  0.00           O  
ATOM   4167  N   CYS   255      30.582  27.956  47.219  1.00  0.00           N  
ATOM   4168  H   CYS   255      31.463  27.613  47.575  1.00  0.00           H  
ATOM   4169  CA  CYS   255      30.527  28.807  46.005  1.00  0.00           C  
ATOM   4170  HA  CYS   255      29.876  29.662  46.187  1.00  0.00           H  
ATOM   4171  CB  CYS   255      31.914  29.302  45.662  1.00  0.00           C  
ATOM   4172  HB2 CYS   255      32.542  28.422  45.525  1.00  0.00           H  
ATOM   4173  HB3 CYS   255      31.881  29.927  44.769  1.00  0.00           H  
ATOM   4174  SG  CYS   255      32.512  30.335  47.039  1.00  0.00           S  
ATOM   4175  HG  CYS   255      32.267  29.484  48.039  1.00  0.00           H  
ATOM   4176  C   CYS   255      29.964  28.136  44.674  1.00  0.00           C  
ATOM   4177  O   CYS   255      29.349  28.792  43.914  1.00  0.00           O  
ATOM   4178  N   ARG   256      30.321  26.840  44.465  1.00  0.00           N  
ATOM   4179  H   ARG   256      31.010  26.437  45.083  1.00  0.00           H  
ATOM   4180  CA  ARG   256      29.827  25.963  43.379  1.00  0.00           C  
ATOM   4181  HA  ARG   256      29.850  26.468  42.413  1.00  0.00           H  
ATOM   4182  CB  ARG   256      30.804  24.755  43.286  1.00  0.00           C  
ATOM   4183  HB2 ARG   256      31.827  25.099  43.132  1.00  0.00           H  
ATOM   4184  HB3 ARG   256      30.860  24.170  44.204  1.00  0.00           H  
ATOM   4185  CG  ARG   256      30.502  23.609  42.258  1.00  0.00           C  
ATOM   4186  HG2 ARG   256      31.228  22.819  42.454  1.00  0.00           H  
ATOM   4187  HG3 ARG   256      29.485  23.262  42.438  1.00  0.00           H  
ATOM   4188  CD  ARG   256      30.750  23.836  40.740  1.00  0.00           C  
ATOM   4189  HD2 ARG   256      31.821  23.832  40.536  1.00  0.00           H  
ATOM   4190  HD3 ARG   256      30.383  22.991  40.159  1.00  0.00           H  
ATOM   4191  NE  ARG   256      30.227  25.072  40.199  1.00  0.00           N  
ATOM   4192  HE  ARG   256      30.837  25.872  40.108  1.00  0.00           H  
ATOM   4193  CZ  ARG   256      29.063  25.265  39.627  1.00  0.00           C  
ATOM   4194  NH1 ARG   256      28.080  24.399  39.683  1.00  0.00           N  
ATOM   4195 HH11 ARG   256      28.071  23.662  40.374  1.00  0.00           H  
ATOM   4196 HH12 ARG   256      27.204  24.653  39.248  1.00  0.00           H  
ATOM   4197  NH2 ARG   256      28.735  26.484  39.233  1.00  0.00           N  
ATOM   4198 HH21 ARG   256      29.386  27.191  39.545  1.00  0.00           H  
ATOM   4199 HH22 ARG   256      27.769  26.726  39.068  1.00  0.00           H  
ATOM   4200  C   ARG   256      28.407  25.490  43.584  1.00  0.00           C  
ATOM   4201  O   ARG   256      27.851  25.064  42.554  1.00  0.00           O  
ATOM   4202  N   GLY   257      27.810  25.679  44.815  1.00  0.00           N  
ATOM   4203  H   GLY   257      28.417  25.994  45.559  1.00  0.00           H  
ATOM   4204  CA  GLY   257      26.473  25.279  45.169  1.00  0.00           C  
ATOM   4205  HA2 GLY   257      26.128  24.603  44.387  1.00  0.00           H  
ATOM   4206  HA3 GLY   257      26.535  24.673  46.072  1.00  0.00           H  
ATOM   4207  C   GLY   257      25.517  26.451  45.334  1.00  0.00           C  
ATOM   4208  O   GLY   257      24.349  26.279  45.661  1.00  0.00           O  
ATOM   4209  N   LEU   258      25.996  27.682  45.121  1.00  0.00           N  
ATOM   4210  H   LEU   258      26.993  27.785  44.994  1.00  0.00           H  
ATOM   4211  CA  LEU   258      25.259  28.882  45.356  1.00  0.00           C  
ATOM   4212  HA  LEU   258      24.798  28.674  46.321  1.00  0.00           H  
ATOM   4213  CB  LEU   258      26.141  30.148  45.459  1.00  0.00           C  
ATOM   4214  HB2 LEU   258      27.044  30.018  44.863  1.00  0.00           H  
ATOM   4215  HB3 LEU   258      25.591  30.962  44.988  1.00  0.00           H  
ATOM   4216  CG  LEU   258      26.616  30.609  46.866  1.00  0.00           C  
ATOM   4217  HG  LEU   258      27.176  29.885  47.459  1.00  0.00           H  
ATOM   4218  CD1 LEU   258      27.535  31.821  46.653  1.00  0.00           C  
ATOM   4219 HD11 LEU   258      28.407  31.534  46.065  1.00  0.00           H  
ATOM   4220 HD12 LEU   258      26.936  32.608  46.195  1.00  0.00           H  
ATOM   4221 HD13 LEU   258      27.668  32.186  47.672  1.00  0.00           H  
ATOM   4222  CD2 LEU   258      25.446  31.177  47.671  1.00  0.00           C  
ATOM   4223 HD21 LEU   258      25.109  32.187  47.439  1.00  0.00           H  
ATOM   4224 HD22 LEU   258      24.579  30.528  47.543  1.00  0.00           H  
ATOM   4225 HD23 LEU   258      25.565  31.201  48.754  1.00  0.00           H  
ATOM   4226  C   LEU   258      24.081  28.996  44.376  1.00  0.00           C  
ATOM   4227  O   LEU   258      24.248  28.706  43.135  1.00  0.00           O  
ATOM   4228  N   ARG   259      22.892  29.425  44.852  1.00  0.00           N  
ATOM   4229  H   ARG   259      22.844  29.653  45.835  1.00  0.00           H  
ATOM   4230  CA  ARG   259      21.789  29.776  43.928  1.00  0.00           C  
ATOM   4231  HA  ARG   259      21.652  28.957  43.222  1.00  0.00           H  
ATOM   4232  CB  ARG   259      20.442  29.886  44.704  1.00  0.00           C  
ATOM   4233  HB2 ARG   259      20.753  30.142  45.717  1.00  0.00           H  
ATOM   4234  HB3 ARG   259      19.918  30.772  44.344  1.00  0.00           H  
ATOM   4235  CG  ARG   259      19.552  28.675  44.638  1.00  0.00           C  
ATOM   4236  HG2 ARG   259      19.327  28.426  43.602  1.00  0.00           H  
ATOM   4237  HG3 ARG   259      19.947  27.777  45.114  1.00  0.00           H  
ATOM   4238  CD  ARG   259      18.194  28.977  45.287  1.00  0.00           C  
ATOM   4239  HD2 ARG   259      17.646  28.040  45.376  1.00  0.00           H  
ATOM   4240  HD3 ARG   259      18.383  29.473  46.239  1.00  0.00           H  
ATOM   4241  NE  ARG   259      17.458  29.914  44.457  1.00  0.00           N  
ATOM   4242  HE  ARG   259      17.849  30.834  44.313  1.00  0.00           H  
ATOM   4243  CZ  ARG   259      16.260  29.710  43.902  1.00  0.00           C  
ATOM   4244  NH1 ARG   259      15.482  28.656  44.143  1.00  0.00           N  
ATOM   4245 HH11 ARG   259      15.963  27.959  44.694  1.00  0.00           H  
ATOM   4246 HH12 ARG   259      14.577  28.574  43.703  1.00  0.00           H  
ATOM   4247  NH2 ARG   259      15.662  30.651  43.265  1.00  0.00           N  
ATOM   4248 HH21 ARG   259      16.077  31.572  43.272  1.00  0.00           H  
ATOM   4249 HH22 ARG   259      14.720  30.447  42.963  1.00  0.00           H  
ATOM   4250  C   ARG   259      21.999  31.180  43.260  1.00  0.00           C  
ATOM   4251  O   ARG   259      22.832  31.930  43.652  1.00  0.00           O  
ATOM   4252  N   PHE   260      21.334  31.434  42.140  1.00  0.00           N  
ATOM   4253  H   PHE   260      20.673  30.755  41.791  1.00  0.00           H  
ATOM   4254  CA  PHE   260      21.527  32.563  41.262  1.00  0.00           C  
ATOM   4255  HA  PHE   260      22.544  32.522  40.872  1.00  0.00           H  
ATOM   4256  CB  PHE   260      20.551  32.554  40.113  1.00  0.00           C  
ATOM   4257  HB2 PHE   260      20.513  31.571  39.643  1.00  0.00           H  
ATOM   4258  HB3 PHE   260      19.599  32.573  40.644  1.00  0.00           H  
ATOM   4259  CG  PHE   260      20.688  33.664  39.020  1.00  0.00           C  
ATOM   4260  CD1 PHE   260      21.939  34.156  38.460  1.00  0.00           C  
ATOM   4261  HD1 PHE   260      22.852  33.626  38.687  1.00  0.00           H  
ATOM   4262  CE1 PHE   260      22.001  35.297  37.717  1.00  0.00           C  
ATOM   4263  HE1 PHE   260      22.934  35.734  37.393  1.00  0.00           H  
ATOM   4264  CZ  PHE   260      20.832  36.025  37.473  1.00  0.00           C  
ATOM   4265  HZ  PHE   260      20.851  36.825  36.748  1.00  0.00           H  
ATOM   4266  CE2 PHE   260      19.597  35.545  37.943  1.00  0.00           C  
ATOM   4267  HE2 PHE   260      18.697  36.020  37.582  1.00  0.00           H  
ATOM   4268  CD2 PHE   260      19.525  34.342  38.714  1.00  0.00           C  
ATOM   4269  HD2 PHE   260      18.546  34.000  39.017  1.00  0.00           H  
ATOM   4270  C   PHE   260      21.298  33.943  41.918  1.00  0.00           C  
ATOM   4271  O   PHE   260      21.965  34.876  41.510  1.00  0.00           O  
ATOM   4272  N   GLU   261      20.350  34.069  42.766  1.00  0.00           N  
ATOM   4273  H   GLU   261      19.765  33.247  42.801  1.00  0.00           H  
ATOM   4274  CA  GLU   261      20.030  35.257  43.601  1.00  0.00           C  
ATOM   4275  HA  GLU   261      20.642  36.086  43.246  1.00  0.00           H  
ATOM   4276  CB  GLU   261      18.541  35.729  43.394  1.00  0.00           C  
ATOM   4277  HB2 GLU   261      18.468  36.666  43.946  1.00  0.00           H  
ATOM   4278  HB3 GLU   261      18.319  35.827  42.332  1.00  0.00           H  
ATOM   4279  CG  GLU   261      17.451  34.860  44.025  1.00  0.00           C  
ATOM   4280  HG2 GLU   261      17.644  34.824  45.097  1.00  0.00           H  
ATOM   4281  HG3 GLU   261      16.496  35.304  43.744  1.00  0.00           H  
ATOM   4282  CD  GLU   261      17.480  33.431  43.508  1.00  0.00           C  
ATOM   4283  OE1 GLU   261      18.087  32.517  44.160  1.00  0.00           O  
ATOM   4284  OE2 GLU   261      16.939  33.082  42.395  1.00  0.00           O  
ATOM   4285  C   GLU   261      20.319  35.162  45.034  1.00  0.00           C  
ATOM   4286  O   GLU   261      20.336  36.171  45.766  1.00  0.00           O  
ATOM   4287  N   GLU   262      20.680  34.003  45.592  1.00  0.00           N  
ATOM   4288  H   GLU   262      20.548  33.145  45.075  1.00  0.00           H  
ATOM   4289  CA  GLU   262      21.108  33.864  46.988  1.00  0.00           C  
ATOM   4290  HA  GLU   262      20.328  34.230  47.655  1.00  0.00           H  
ATOM   4291  CB  GLU   262      21.251  32.398  47.387  1.00  0.00           C  
ATOM   4292  HB2 GLU   262      20.260  31.967  47.241  1.00  0.00           H  
ATOM   4293  HB3 GLU   262      21.966  31.866  46.760  1.00  0.00           H  
ATOM   4294  CG  GLU   262      21.786  32.145  48.827  1.00  0.00           C  
ATOM   4295  HG2 GLU   262      21.860  31.060  48.892  1.00  0.00           H  
ATOM   4296  HG3 GLU   262      22.786  32.579  48.847  1.00  0.00           H  
ATOM   4297  CD  GLU   262      20.878  32.657  49.881  1.00  0.00           C  
ATOM   4298  OE1 GLU   262      20.266  31.901  50.673  1.00  0.00           O  
ATOM   4299  OE2 GLU   262      20.818  33.879  49.941  1.00  0.00           O  
ATOM   4300  C   GLU   262      22.469  34.610  47.277  1.00  0.00           C  
ATOM   4301  O   GLU   262      23.374  34.553  46.408  1.00  0.00           O  
ATOM   4302  N   ALA   263      22.601  35.308  48.367  1.00  0.00           N  
ATOM   4303  H   ALA   263      21.886  35.255  49.078  1.00  0.00           H  
ATOM   4304  CA  ALA   263      23.706  36.015  48.757  1.00  0.00           C  
ATOM   4305  HA  ALA   263      24.055  36.379  47.791  1.00  0.00           H  
ATOM   4306  CB  ALA   263      23.348  37.208  49.615  1.00  0.00           C  
ATOM   4307  HB1 ALA   263      23.127  36.938  50.648  1.00  0.00           H  
ATOM   4308  HB2 ALA   263      24.200  37.886  49.568  1.00  0.00           H  
ATOM   4309  HB3 ALA   263      22.543  37.829  49.223  1.00  0.00           H  
ATOM   4310  C   ALA   263      24.823  35.059  49.415  1.00  0.00           C  
ATOM   4311  O   ALA   263      24.470  34.169  50.147  1.00  0.00           O  
ATOM   4312  N   PRO   264      26.109  35.379  49.229  1.00  0.00           N  
ATOM   4313  CD  PRO   264      26.689  36.161  48.190  1.00  0.00           C  
ATOM   4314  HD2 PRO   264      26.882  37.169  48.560  1.00  0.00           H  
ATOM   4315  HD3 PRO   264      26.097  36.108  47.276  1.00  0.00           H  
ATOM   4316  CG  PRO   264      28.068  35.519  47.852  1.00  0.00           C  
ATOM   4317  HG2 PRO   264      28.794  36.317  47.699  1.00  0.00           H  
ATOM   4318  HG3 PRO   264      27.972  34.815  47.026  1.00  0.00           H  
ATOM   4319  CB  PRO   264      28.449  34.817  49.169  1.00  0.00           C  
ATOM   4320  HB2 PRO   264      29.125  35.472  49.719  1.00  0.00           H  
ATOM   4321  HB3 PRO   264      28.846  33.849  48.861  1.00  0.00           H  
ATOM   4322  CA  PRO   264      27.168  34.651  49.977  1.00  0.00           C  
ATOM   4323  HA  PRO   264      26.900  33.595  49.940  1.00  0.00           H  
ATOM   4324  C   PRO   264      27.362  35.230  51.412  1.00  0.00           C  
ATOM   4325  O   PRO   264      27.425  36.425  51.625  1.00  0.00           O  
ATOM   4326  N   ASP   265      27.601  34.319  52.378  1.00  0.00           N  
ATOM   4327  H   ASP   265      27.390  33.345  52.214  1.00  0.00           H  
ATOM   4328  CA  ASP   265      27.891  34.623  53.759  1.00  0.00           C  
ATOM   4329  HA  ASP   265      27.426  35.573  54.025  1.00  0.00           H  
ATOM   4330  CB  ASP   265      27.174  33.556  54.727  1.00  0.00           C  
ATOM   4331  HB2 ASP   265      26.119  33.343  54.551  1.00  0.00           H  
ATOM   4332  HB3 ASP   265      27.678  32.601  54.576  1.00  0.00           H  
ATOM   4333  CG  ASP   265      27.242  34.076  56.172  1.00  0.00           C  
ATOM   4334  OD1 ASP   265      27.817  35.179  56.389  1.00  0.00           O  
ATOM   4335  OD2 ASP   265      26.675  33.469  57.105  1.00  0.00           O  
ATOM   4336  C   ASP   265      29.445  34.894  53.916  1.00  0.00           C  
ATOM   4337  O   ASP   265      30.181  34.022  54.336  1.00  0.00           O  
ATOM   4338  N   TYR   266      29.845  36.093  53.392  1.00  0.00           N  
ATOM   4339  H   TYR   266      29.154  36.684  52.953  1.00  0.00           H  
ATOM   4340  CA  TYR   266      31.265  36.524  53.372  1.00  0.00           C  
ATOM   4341  HA  TYR   266      31.826  35.808  52.771  1.00  0.00           H  
ATOM   4342  CB  TYR   266      31.406  37.938  52.890  1.00  0.00           C  
ATOM   4343  HB2 TYR   266      31.093  38.652  53.652  1.00  0.00           H  
ATOM   4344  HB3 TYR   266      32.468  38.008  52.658  1.00  0.00           H  
ATOM   4345  CG  TYR   266      30.685  38.257  51.618  1.00  0.00           C  
ATOM   4346  CD1 TYR   266      31.192  37.990  50.311  1.00  0.00           C  
ATOM   4347  HD1 TYR   266      32.070  37.396  50.106  1.00  0.00           H  
ATOM   4348  CE1 TYR   266      30.471  38.343  49.133  1.00  0.00           C  
ATOM   4349  HE1 TYR   266      30.826  38.070  48.150  1.00  0.00           H  
ATOM   4350  CZ  TYR   266      29.243  38.990  49.292  1.00  0.00           C  
ATOM   4351  OH  TYR   266      28.490  39.363  48.190  1.00  0.00           O  
ATOM   4352  HH  TYR   266      29.081  39.395  47.434  1.00  0.00           H  
ATOM   4353  CE2 TYR   266      28.766  39.351  50.549  1.00  0.00           C  
ATOM   4354  HE2 TYR   266      27.790  39.814  50.546  1.00  0.00           H  
ATOM   4355  CD2 TYR   266      29.457  38.940  51.727  1.00  0.00           C  
ATOM   4356  HD2 TYR   266      29.059  39.313  52.659  1.00  0.00           H  
ATOM   4357  C   TYR   266      31.854  36.529  54.766  1.00  0.00           C  
ATOM   4358  O   TYR   266      33.068  36.347  55.004  1.00  0.00           O  
ATOM   4359  N   MET   267      31.010  36.859  55.811  1.00  0.00           N  
ATOM   4360  H   MET   267      30.128  37.271  55.540  1.00  0.00           H  
ATOM   4361  CA  MET   267      31.207  36.680  57.241  1.00  0.00           C  
ATOM   4362  HA  MET   267      32.016  37.321  57.594  1.00  0.00           H  
ATOM   4363  CB  MET   267      30.008  37.259  58.033  1.00  0.00           C  
ATOM   4364  HB2 MET   267      29.986  38.298  57.705  1.00  0.00           H  
ATOM   4365  HB3 MET   267      29.070  36.754  57.802  1.00  0.00           H  
ATOM   4366  CG  MET   267      30.125  37.246  59.505  1.00  0.00           C  
ATOM   4367  HG2 MET   267      29.996  36.238  59.899  1.00  0.00           H  
ATOM   4368  HG3 MET   267      31.089  37.647  59.814  1.00  0.00           H  
ATOM   4369  SD  MET   267      28.751  38.221  60.168  1.00  0.00           S  
ATOM   4370  CE  MET   267      29.556  39.811  59.922  1.00  0.00           C  
ATOM   4371  HE1 MET   267      29.530  40.036  58.856  1.00  0.00           H  
ATOM   4372  HE2 MET   267      28.937  40.583  60.380  1.00  0.00           H  
ATOM   4373  HE3 MET   267      30.558  39.849  60.350  1.00  0.00           H  
ATOM   4374  C   MET   267      31.555  35.220  57.681  1.00  0.00           C  
ATOM   4375  O   MET   267      32.627  34.969  58.182  1.00  0.00           O  
ATOM   4376  N   TYR   268      30.692  34.240  57.356  1.00  0.00           N  
ATOM   4377  H   TYR   268      29.862  34.506  56.845  1.00  0.00           H  
ATOM   4378  CA  TYR   268      30.928  32.820  57.520  1.00  0.00           C  
ATOM   4379  HA  TYR   268      31.014  32.639  58.591  1.00  0.00           H  
ATOM   4380  CB  TYR   268      29.656  32.069  57.077  1.00  0.00           C  
ATOM   4381  HB2 TYR   268      28.863  32.119  57.823  1.00  0.00           H  
ATOM   4382  HB3 TYR   268      29.338  32.629  56.198  1.00  0.00           H  
ATOM   4383  CG  TYR   268      29.972  30.635  56.724  1.00  0.00           C  
ATOM   4384  CD1 TYR   268      30.174  29.694  57.760  1.00  0.00           C  
ATOM   4385  HD1 TYR   268      30.142  30.060  58.775  1.00  0.00           H  
ATOM   4386  CE1 TYR   268      30.575  28.362  57.427  1.00  0.00           C  
ATOM   4387  HE1 TYR   268      30.763  27.664  58.230  1.00  0.00           H  
ATOM   4388  CZ  TYR   268      30.559  27.939  56.089  1.00  0.00           C  
ATOM   4389  OH  TYR   268      30.844  26.636  55.751  1.00  0.00           O  
ATOM   4390  HH  TYR   268      31.034  26.137  56.548  1.00  0.00           H  
ATOM   4391  CE2 TYR   268      30.248  28.828  55.105  1.00  0.00           C  
ATOM   4392  HE2 TYR   268      30.329  28.480  54.086  1.00  0.00           H  
ATOM   4393  CD2 TYR   268      29.944  30.152  55.406  1.00  0.00           C  
ATOM   4394  HD2 TYR   268      29.693  30.822  54.597  1.00  0.00           H  
ATOM   4395  C   TYR   268      32.165  32.280  56.746  1.00  0.00           C  
ATOM   4396  O   TYR   268      32.880  31.501  57.299  1.00  0.00           O  
ATOM   4397  N   LEU   269      32.326  32.543  55.450  1.00  0.00           N  
ATOM   4398  H   LEU   269      31.722  33.159  54.925  1.00  0.00           H  
ATOM   4399  CA  LEU   269      33.482  32.041  54.694  1.00  0.00           C  
ATOM   4400  HA  LEU   269      33.653  30.968  54.788  1.00  0.00           H  
ATOM   4401  CB  LEU   269      33.040  32.448  53.267  1.00  0.00           C  
ATOM   4402  HB2 LEU   269      32.637  33.457  53.356  1.00  0.00           H  
ATOM   4403  HB3 LEU   269      33.934  32.545  52.651  1.00  0.00           H  
ATOM   4404  CG  LEU   269      32.031  31.524  52.646  1.00  0.00           C  
ATOM   4405  HG  LEU   269      31.079  31.452  53.173  1.00  0.00           H  
ATOM   4406  CD1 LEU   269      31.767  31.953  51.191  1.00  0.00           C  
ATOM   4407 HD11 LEU   269      31.045  32.755  51.349  1.00  0.00           H  
ATOM   4408 HD12 LEU   269      32.628  32.193  50.568  1.00  0.00           H  
ATOM   4409 HD13 LEU   269      31.201  31.187  50.661  1.00  0.00           H  
ATOM   4410  CD2 LEU   269      32.679  30.097  52.691  1.00  0.00           C  
ATOM   4411 HD21 LEU   269      32.338  29.543  51.817  1.00  0.00           H  
ATOM   4412 HD22 LEU   269      33.758  30.109  52.849  1.00  0.00           H  
ATOM   4413 HD23 LEU   269      32.292  29.659  53.611  1.00  0.00           H  
ATOM   4414  C   LEU   269      34.832  32.614  55.131  1.00  0.00           C  
ATOM   4415  O   LEU   269      35.885  32.075  54.734  1.00  0.00           O  
ATOM   4416  N   ARG   270      34.838  33.689  55.905  1.00  0.00           N  
ATOM   4417  H   ARG   270      33.937  33.982  56.255  1.00  0.00           H  
ATOM   4418  CA  ARG   270      36.031  34.282  56.501  1.00  0.00           C  
ATOM   4419  HA  ARG   270      36.899  34.162  55.854  1.00  0.00           H  
ATOM   4420  CB  ARG   270      35.701  35.847  56.484  1.00  0.00           C  
ATOM   4421  HB2 ARG   270      35.477  36.208  55.480  1.00  0.00           H  
ATOM   4422  HB3 ARG   270      34.701  36.024  56.878  1.00  0.00           H  
ATOM   4423  CG  ARG   270      36.641  36.856  57.223  1.00  0.00           C  
ATOM   4424  HG2 ARG   270      36.448  36.779  58.293  1.00  0.00           H  
ATOM   4425  HG3 ARG   270      37.618  36.398  57.071  1.00  0.00           H  
ATOM   4426  CD  ARG   270      36.530  38.284  56.625  1.00  0.00           C  
ATOM   4427  HD2 ARG   270      37.359  38.883  57.002  1.00  0.00           H  
ATOM   4428  HD3 ARG   270      36.659  38.262  55.543  1.00  0.00           H  
ATOM   4429  NE  ARG   270      35.148  38.867  56.883  1.00  0.00           N  
ATOM   4430  HE  ARG   270      34.710  38.665  57.771  1.00  0.00           H  
ATOM   4431  CZ  ARG   270      34.477  39.533  55.909  1.00  0.00           C  
ATOM   4432  NH1 ARG   270      35.107  40.071  54.881  1.00  0.00           N  
ATOM   4433 HH11 ARG   270      36.086  40.295  54.989  1.00  0.00           H  
ATOM   4434 HH12 ARG   270      34.482  40.512  54.222  1.00  0.00           H  
ATOM   4435  NH2 ARG   270      33.222  39.765  56.055  1.00  0.00           N  
ATOM   4436 HH21 ARG   270      32.664  39.463  56.841  1.00  0.00           H  
ATOM   4437 HH22 ARG   270      32.723  40.257  55.328  1.00  0.00           H  
ATOM   4438  C   ARG   270      36.316  33.775  57.852  1.00  0.00           C  
ATOM   4439  O   ARG   270      37.453  33.545  58.135  1.00  0.00           O  
ATOM   4440  N   GLN   271      35.343  33.445  58.681  1.00  0.00           N  
ATOM   4441  H   GLN   271      34.426  33.696  58.339  1.00  0.00           H  
ATOM   4442  CA  GLN   271      35.423  32.613  59.853  1.00  0.00           C  
ATOM   4443  HA  GLN   271      36.163  33.089  60.497  1.00  0.00           H  
ATOM   4444  CB  GLN   271      34.018  32.701  60.396  1.00  0.00           C  
ATOM   4445  HB2 GLN   271      33.304  32.468  59.606  1.00  0.00           H  
ATOM   4446  HB3 GLN   271      33.895  31.978  61.202  1.00  0.00           H  
ATOM   4447  CG  GLN   271      33.483  34.014  61.062  1.00  0.00           C  
ATOM   4448  HG2 GLN   271      33.591  34.919  60.465  1.00  0.00           H  
ATOM   4449  HG3 GLN   271      32.474  33.739  61.369  1.00  0.00           H  
ATOM   4450  CD  GLN   271      34.304  34.273  62.294  1.00  0.00           C  
ATOM   4451  OE1 GLN   271      35.397  34.784  62.255  1.00  0.00           O  
ATOM   4452  NE2 GLN   271      33.848  33.844  63.435  1.00  0.00           N  
ATOM   4453 HE21 GLN   271      34.223  34.177  64.312  1.00  0.00           H  
ATOM   4454 HE22 GLN   271      32.911  33.471  63.476  1.00  0.00           H  
ATOM   4455  C   GLN   271      36.063  31.266  59.657  1.00  0.00           C  
ATOM   4456  O   GLN   271      37.070  31.010  60.305  1.00  0.00           O  
ATOM   4457  N   LEU   272      35.540  30.579  58.665  1.00  0.00           N  
ATOM   4458  H   LEU   272      34.597  30.697  58.321  1.00  0.00           H  
ATOM   4459  CA  LEU   272      36.176  29.331  58.178  1.00  0.00           C  
ATOM   4460  HA  LEU   272      36.042  28.456  58.813  1.00  0.00           H  
ATOM   4461  CB  LEU   272      35.484  29.116  56.828  1.00  0.00           C  
ATOM   4462  HB2 LEU   272      34.399  29.148  56.923  1.00  0.00           H  
ATOM   4463  HB3 LEU   272      35.713  29.934  56.145  1.00  0.00           H  
ATOM   4464  CG  LEU   272      35.878  27.763  56.115  1.00  0.00           C  
ATOM   4465  HG  LEU   272      36.891  27.647  55.731  1.00  0.00           H  
ATOM   4466  CD1 LEU   272      35.359  26.481  56.828  1.00  0.00           C  
ATOM   4467 HD11 LEU   272      36.008  26.083  57.609  1.00  0.00           H  
ATOM   4468 HD12 LEU   272      34.350  26.698  57.177  1.00  0.00           H  
ATOM   4469 HD13 LEU   272      35.320  25.634  56.144  1.00  0.00           H  
ATOM   4470  CD2 LEU   272      35.141  27.845  54.764  1.00  0.00           C  
ATOM   4471 HD21 LEU   272      34.056  27.759  54.806  1.00  0.00           H  
ATOM   4472 HD22 LEU   272      35.496  28.749  54.269  1.00  0.00           H  
ATOM   4473 HD23 LEU   272      35.344  26.988  54.122  1.00  0.00           H  
ATOM   4474  C   LEU   272      37.676  29.411  57.945  1.00  0.00           C  
ATOM   4475  O   LEU   272      38.323  28.410  58.426  1.00  0.00           O  
ATOM   4476  N   PHE   273      38.273  30.447  57.311  1.00  0.00           N  
ATOM   4477  H   PHE   273      37.620  31.058  56.841  1.00  0.00           H  
ATOM   4478  CA  PHE   273      39.705  30.540  57.144  1.00  0.00           C  
ATOM   4479  HA  PHE   273      40.197  29.573  57.043  1.00  0.00           H  
ATOM   4480  CB  PHE   273      40.030  31.237  55.765  1.00  0.00           C  
ATOM   4481  HB2 PHE   273      39.505  32.192  55.788  1.00  0.00           H  
ATOM   4482  HB3 PHE   273      41.090  31.488  55.718  1.00  0.00           H  
ATOM   4483  CG  PHE   273      39.650  30.519  54.421  1.00  0.00           C  
ATOM   4484  CD1 PHE   273      40.150  29.243  54.193  1.00  0.00           C  
ATOM   4485  HD1 PHE   273      40.702  28.691  54.940  1.00  0.00           H  
ATOM   4486  CE1 PHE   273      39.812  28.627  52.943  1.00  0.00           C  
ATOM   4487  HE1 PHE   273      40.292  27.678  52.756  1.00  0.00           H  
ATOM   4488  CZ  PHE   273      38.950  29.240  52.007  1.00  0.00           C  
ATOM   4489  HZ  PHE   273      38.667  28.632  51.161  1.00  0.00           H  
ATOM   4490  CE2 PHE   273      38.327  30.490  52.312  1.00  0.00           C  
ATOM   4491  HE2 PHE   273      37.573  30.896  51.653  1.00  0.00           H  
ATOM   4492  CD2 PHE   273      38.702  31.098  53.495  1.00  0.00           C  
ATOM   4493  HD2 PHE   273      38.209  32.033  53.716  1.00  0.00           H  
ATOM   4494  C   PHE   273      40.469  31.225  58.307  1.00  0.00           C  
ATOM   4495  O   PHE   273      41.518  30.746  58.713  1.00  0.00           O  
ATOM   4496  N   ARG   274      39.798  32.070  59.101  1.00  0.00           N  
ATOM   4497  H   ARG   274      38.885  32.355  58.776  1.00  0.00           H  
ATOM   4498  CA  ARG   274      40.452  32.755  60.289  1.00  0.00           C  
ATOM   4499  HA  ARG   274      41.478  33.012  60.028  1.00  0.00           H  
ATOM   4500  CB  ARG   274      39.652  33.956  60.814  1.00  0.00           C  
ATOM   4501  HB2 ARG   274      38.589  33.748  60.693  1.00  0.00           H  
ATOM   4502  HB3 ARG   274      40.047  34.145  61.812  1.00  0.00           H  
ATOM   4503  CG  ARG   274      40.044  35.278  60.067  1.00  0.00           C  
ATOM   4504  HG2 ARG   274      41.068  35.535  60.338  1.00  0.00           H  
ATOM   4505  HG3 ARG   274      40.066  34.988  59.016  1.00  0.00           H  
ATOM   4506  CD  ARG   274      39.170  36.424  60.440  1.00  0.00           C  
ATOM   4507  HD2 ARG   274      38.133  36.092  60.390  1.00  0.00           H  
ATOM   4508  HD3 ARG   274      39.430  36.746  61.448  1.00  0.00           H  
ATOM   4509  NE  ARG   274      39.450  37.585  59.506  1.00  0.00           N  
ATOM   4510  HE  ARG   274      40.170  37.506  58.802  1.00  0.00           H  
ATOM   4511  CZ  ARG   274      39.004  38.854  59.518  1.00  0.00           C  
ATOM   4512  NH1 ARG   274      38.080  39.119  60.412  1.00  0.00           N  
ATOM   4513 HH11 ARG   274      37.640  38.400  60.968  1.00  0.00           H  
ATOM   4514 HH12 ARG   274      37.854  40.092  60.563  1.00  0.00           H  
ATOM   4515  NH2 ARG   274      39.478  39.774  58.758  1.00  0.00           N  
ATOM   4516 HH21 ARG   274      40.075  39.415  58.026  1.00  0.00           H  
ATOM   4517 HH22 ARG   274      38.907  40.529  58.405  1.00  0.00           H  
ATOM   4518  C   ARG   274      40.536  31.767  61.479  1.00  0.00           C  
ATOM   4519  O   ARG   274      41.576  31.796  62.123  1.00  0.00           O  
ATOM   4520  N   ILE   275      39.590  30.847  61.700  1.00  0.00           N  
ATOM   4521  H   ILE   275      38.721  31.175  61.303  1.00  0.00           H  
ATOM   4522  CA  ILE   275      39.547  29.667  62.566  1.00  0.00           C  
ATOM   4523  HA  ILE   275      39.750  30.047  63.567  1.00  0.00           H  
ATOM   4524  CB  ILE   275      38.154  28.948  62.585  1.00  0.00           C  
ATOM   4525  HB  ILE   275      37.780  28.823  61.569  1.00  0.00           H  
ATOM   4526  CG2 ILE   275      38.197  27.628  63.364  1.00  0.00           C  
ATOM   4527 HG21 ILE   275      38.866  26.881  62.936  1.00  0.00           H  
ATOM   4528 HG22 ILE   275      38.430  27.802  64.414  1.00  0.00           H  
ATOM   4529 HG23 ILE   275      37.235  27.120  63.300  1.00  0.00           H  
ATOM   4530  CG1 ILE   275      37.191  29.939  63.408  1.00  0.00           C  
ATOM   4531 HG12 ILE   275      37.284  29.820  64.488  1.00  0.00           H  
ATOM   4532 HG13 ILE   275      37.370  30.988  63.170  1.00  0.00           H  
ATOM   4533  CD1 ILE   275      35.718  29.829  62.959  1.00  0.00           C  
ATOM   4534 HD11 ILE   275      35.608  29.644  61.890  1.00  0.00           H  
ATOM   4535 HD12 ILE   275      35.261  29.056  63.576  1.00  0.00           H  
ATOM   4536 HD13 ILE   275      35.267  30.797  63.176  1.00  0.00           H  
ATOM   4537  C   ILE   275      40.666  28.635  62.254  1.00  0.00           C  
ATOM   4538  O   ILE   275      41.363  28.244  63.168  1.00  0.00           O  
ATOM   4539  N   LEU   276      40.952  28.329  60.978  1.00  0.00           N  
ATOM   4540  H   LEU   276      40.490  28.740  60.180  1.00  0.00           H  
ATOM   4541  CA  LEU   276      42.139  27.630  60.617  1.00  0.00           C  
ATOM   4542  HA  LEU   276      42.097  26.733  61.235  1.00  0.00           H  
ATOM   4543  CB  LEU   276      41.988  27.094  59.139  1.00  0.00           C  
ATOM   4544  HB2 LEU   276      41.189  26.358  59.052  1.00  0.00           H  
ATOM   4545  HB3 LEU   276      41.575  27.920  58.559  1.00  0.00           H  
ATOM   4546  CG  LEU   276      43.297  26.456  58.455  1.00  0.00           C  
ATOM   4547  HG  LEU   276      44.167  27.090  58.627  1.00  0.00           H  
ATOM   4548  CD1 LEU   276      43.513  25.137  59.167  1.00  0.00           C  
ATOM   4549 HD11 LEU   276      42.665  24.484  58.958  1.00  0.00           H  
ATOM   4550 HD12 LEU   276      44.505  24.797  58.869  1.00  0.00           H  
ATOM   4551 HD13 LEU   276      43.515  25.249  60.251  1.00  0.00           H  
ATOM   4552  CD2 LEU   276      43.194  26.278  56.928  1.00  0.00           C  
ATOM   4553 HD21 LEU   276      44.215  26.271  56.547  1.00  0.00           H  
ATOM   4554 HD22 LEU   276      42.590  25.428  56.610  1.00  0.00           H  
ATOM   4555 HD23 LEU   276      42.731  27.165  56.496  1.00  0.00           H  
ATOM   4556  C   LEU   276      43.485  28.292  60.813  1.00  0.00           C  
ATOM   4557  O   LEU   276      44.453  27.621  61.283  1.00  0.00           O  
ATOM   4558  N   PHE   277      43.476  29.579  60.563  1.00  0.00           N  
ATOM   4559  H   PHE   277      42.620  29.872  60.115  1.00  0.00           H  
ATOM   4560  CA  PHE   277      44.729  30.390  60.654  1.00  0.00           C  
ATOM   4561  HA  PHE   277      45.494  29.909  60.045  1.00  0.00           H  
ATOM   4562  CB  PHE   277      44.464  31.776  59.983  1.00  0.00           C  
ATOM   4563  HB2 PHE   277      44.156  31.658  58.944  1.00  0.00           H  
ATOM   4564  HB3 PHE   277      43.601  32.186  60.506  1.00  0.00           H  
ATOM   4565  CG  PHE   277      45.614  32.754  60.064  1.00  0.00           C  
ATOM   4566  CD1 PHE   277      46.357  32.974  58.911  1.00  0.00           C  
ATOM   4567  HD1 PHE   277      46.206  32.396  58.011  1.00  0.00           H  
ATOM   4568  CE1 PHE   277      47.322  34.008  58.872  1.00  0.00           C  
ATOM   4569  HE1 PHE   277      47.844  34.093  57.930  1.00  0.00           H  
ATOM   4570  CZ  PHE   277      47.574  34.782  60.030  1.00  0.00           C  
ATOM   4571  HZ  PHE   277      48.276  35.600  59.964  1.00  0.00           H  
ATOM   4572  CE2 PHE   277      46.738  34.632  61.175  1.00  0.00           C  
ATOM   4573  HE2 PHE   277      46.874  35.310  62.005  1.00  0.00           H  
ATOM   4574  CD2 PHE   277      45.793  33.627  61.238  1.00  0.00           C  
ATOM   4575  HD2 PHE   277      45.189  33.529  62.128  1.00  0.00           H  
ATOM   4576  C   PHE   277      45.314  30.476  62.058  1.00  0.00           C  
ATOM   4577  O   PHE   277      46.514  30.289  62.333  1.00  0.00           O  
ATOM   4578  N   ARG   278      44.383  30.577  63.017  1.00  0.00           N  
ATOM   4579  H   ARG   278      43.436  30.790  62.736  1.00  0.00           H  
ATOM   4580  CA  ARG   278      44.687  30.483  64.456  1.00  0.00           C  
ATOM   4581  HA  ARG   278      45.579  31.088  64.614  1.00  0.00           H  
ATOM   4582  CB  ARG   278      43.615  31.174  65.391  1.00  0.00           C  
ATOM   4583  HB2 ARG   278      42.750  30.532  65.230  1.00  0.00           H  
ATOM   4584  HB3 ARG   278      43.810  30.973  66.445  1.00  0.00           H  
ATOM   4585  CG  ARG   278      43.152  32.558  65.160  1.00  0.00           C  
ATOM   4586  HG2 ARG   278      44.094  33.107  65.146  1.00  0.00           H  
ATOM   4587  HG3 ARG   278      42.686  32.752  64.194  1.00  0.00           H  
ATOM   4588  CD  ARG   278      42.307  33.042  66.244  1.00  0.00           C  
ATOM   4589  HD2 ARG   278      42.804  32.801  67.183  1.00  0.00           H  
ATOM   4590  HD3 ARG   278      42.118  34.115  66.291  1.00  0.00           H  
ATOM   4591  NE  ARG   278      41.014  32.348  66.163  1.00  0.00           N  
ATOM   4592  HE  ARG   278      40.754  31.666  66.861  1.00  0.00           H  
ATOM   4593  CZ  ARG   278      40.021  32.762  65.363  1.00  0.00           C  
ATOM   4594  NH1 ARG   278      40.114  33.634  64.432  1.00  0.00           N  
ATOM   4595 HH11 ARG   278      40.903  34.259  64.515  1.00  0.00           H  
ATOM   4596 HH12 ARG   278      39.189  33.880  64.109  1.00  0.00           H  
ATOM   4597  NH2 ARG   278      38.793  32.420  65.554  1.00  0.00           N  
ATOM   4598 HH21 ARG   278      38.569  31.709  66.235  1.00  0.00           H  
ATOM   4599 HH22 ARG   278      38.046  32.924  65.098  1.00  0.00           H  
ATOM   4600  C   ARG   278      45.027  29.067  64.909  1.00  0.00           C  
ATOM   4601  O   ARG   278      46.047  28.897  65.561  1.00  0.00           O  
ATOM   4602  N   THR   279      44.312  28.014  64.451  1.00  0.00           N  
ATOM   4603  H   THR   279      43.621  28.342  63.791  1.00  0.00           H  
ATOM   4604  CA  THR   279      44.595  26.594  64.558  1.00  0.00           C  
ATOM   4605  HA  THR   279      44.498  26.467  65.636  1.00  0.00           H  
ATOM   4606  CB  THR   279      43.573  25.709  63.788  1.00  0.00           C  
ATOM   4607  HB  THR   279      43.590  25.800  62.702  1.00  0.00           H  
ATOM   4608  CG2 THR   279      43.768  24.208  64.172  1.00  0.00           C  
ATOM   4609 HG21 THR   279      43.083  23.480  63.738  1.00  0.00           H  
ATOM   4610 HG22 THR   279      44.773  23.861  63.934  1.00  0.00           H  
ATOM   4611 HG23 THR   279      43.583  24.161  65.245  1.00  0.00           H  
ATOM   4612  OG1 THR   279      42.309  25.998  64.265  1.00  0.00           O  
ATOM   4613  HG1 THR   279      42.062  26.899  64.046  1.00  0.00           H  
ATOM   4614  C   THR   279      46.052  26.278  64.209  1.00  0.00           C  
ATOM   4615  O   THR   279      46.795  25.756  65.113  1.00  0.00           O  
ATOM   4616  N   LEU   280      46.624  26.717  63.092  1.00  0.00           N  
ATOM   4617  H   LEU   280      46.091  27.178  62.369  1.00  0.00           H  
ATOM   4618  CA  LEU   280      48.027  26.494  62.712  1.00  0.00           C  
ATOM   4619  HA  LEU   280      48.275  25.456  62.933  1.00  0.00           H  
ATOM   4620  CB  LEU   280      48.142  26.619  61.197  1.00  0.00           C  
ATOM   4621  HB2 LEU   280      47.902  27.659  60.975  1.00  0.00           H  
ATOM   4622  HB3 LEU   280      49.151  26.390  60.854  1.00  0.00           H  
ATOM   4623  CG  LEU   280      47.119  25.805  60.374  1.00  0.00           C  
ATOM   4624  HG  LEU   280      46.108  26.041  60.705  1.00  0.00           H  
ATOM   4625  CD1 LEU   280      47.302  26.053  58.834  1.00  0.00           C  
ATOM   4626 HD11 LEU   280      46.814  25.243  58.292  1.00  0.00           H  
ATOM   4627 HD12 LEU   280      47.008  27.074  58.590  1.00  0.00           H  
ATOM   4628 HD13 LEU   280      48.363  26.019  58.589  1.00  0.00           H  
ATOM   4629  CD2 LEU   280      47.209  24.258  60.547  1.00  0.00           C  
ATOM   4630 HD21 LEU   280      46.466  23.682  59.996  1.00  0.00           H  
ATOM   4631 HD22 LEU   280      48.190  24.070  60.110  1.00  0.00           H  
ATOM   4632 HD23 LEU   280      47.103  23.972  61.594  1.00  0.00           H  
ATOM   4633  C   LEU   280      48.963  27.453  63.469  1.00  0.00           C  
ATOM   4634  O   LEU   280      50.168  27.411  63.195  1.00  0.00           O  
ATOM   4635  N   ASN   281      48.483  28.353  64.340  1.00  0.00           N  
ATOM   4636  H   ASN   281      47.479  28.323  64.446  1.00  0.00           H  
ATOM   4637  CA  ASN   281      49.136  29.460  65.115  1.00  0.00           C  
ATOM   4638  HA  ASN   281      48.392  30.107  65.579  1.00  0.00           H  
ATOM   4639  CB  ASN   281      50.099  28.765  66.155  1.00  0.00           C  
ATOM   4640  HB2 ASN   281      50.787  28.076  65.665  1.00  0.00           H  
ATOM   4641  HB3 ASN   281      50.733  29.500  66.651  1.00  0.00           H  
ATOM   4642  CG  ASN   281      49.351  28.034  67.308  1.00  0.00           C  
ATOM   4643  OD1 ASN   281      49.980  27.407  68.150  1.00  0.00           O  
ATOM   4644  ND2 ASN   281      48.058  28.047  67.347  1.00  0.00           N  
ATOM   4645 HD21 ASN   281      47.580  27.537  68.077  1.00  0.00           H  
ATOM   4646 HD22 ASN   281      47.548  28.408  66.553  1.00  0.00           H  
ATOM   4647  C   ASN   281      49.901  30.353  64.140  1.00  0.00           C  
ATOM   4648  O   ASN   281      50.990  30.869  64.414  1.00  0.00           O  
ATOM   4649  N   HIE   282      49.265  30.750  62.997  1.00  0.00           N  
ATOM   4650  H   HIE   282      48.400  30.329  62.688  1.00  0.00           H  
ATOM   4651  CA  HIE   282      49.856  31.837  62.190  1.00  0.00           C  
ATOM   4652  HA  HIE   282      50.909  31.567  62.106  1.00  0.00           H  
ATOM   4653  CB  HIE   282      49.199  31.767  60.810  1.00  0.00           C  
ATOM   4654  HB2 HIE   282      48.142  31.998  60.941  1.00  0.00           H  
ATOM   4655  HB3 HIE   282      49.535  32.534  60.113  1.00  0.00           H  
ATOM   4656  CG  HIE   282      49.315  30.462  60.093  1.00  0.00           C  
ATOM   4657  ND1 HIE   282      48.479  30.183  58.963  1.00  0.00           N  
ATOM   4658  CE1 HIE   282      48.980  29.022  58.500  1.00  0.00           C  
ATOM   4659  HE1 HIE   282      48.661  28.460  57.636  1.00  0.00           H  
ATOM   4660  NE2 HIE   282      49.985  28.603  59.305  1.00  0.00           N  
ATOM   4661  HE2 HIE   282      50.515  27.748  59.217  1.00  0.00           H  
ATOM   4662  CD2 HIE   282      50.239  29.525  60.258  1.00  0.00           C  
ATOM   4663  HD2 HIE   282      50.974  29.620  61.043  1.00  0.00           H  
ATOM   4664  C   HIE   282      49.621  33.218  62.831  1.00  0.00           C  
ATOM   4665  O   HIE   282      48.635  33.499  63.498  1.00  0.00           O  
ATOM   4666  N   GLN   283      50.595  34.173  62.671  1.00  0.00           N  
ATOM   4667  H   GLN   283      51.461  33.875  62.245  1.00  0.00           H  
ATOM   4668  CA  GLN   283      50.429  35.563  63.137  1.00  0.00           C  
ATOM   4669  HA  GLN   283      49.579  35.514  63.817  1.00  0.00           H  
ATOM   4670  CB  GLN   283      51.669  36.238  63.765  1.00  0.00           C  
ATOM   4671  HB2 GLN   283      52.593  36.081  63.208  1.00  0.00           H  
ATOM   4672  HB3 GLN   283      51.561  37.323  63.765  1.00  0.00           H  
ATOM   4673  CG  GLN   283      51.830  35.888  65.269  1.00  0.00           C  
ATOM   4674  HG2 GLN   283      52.477  36.720  65.548  1.00  0.00           H  
ATOM   4675  HG3 GLN   283      50.788  35.795  65.576  1.00  0.00           H  
ATOM   4676  CD  GLN   283      52.481  34.525  65.474  1.00  0.00           C  
ATOM   4677  OE1 GLN   283      52.880  33.784  64.594  1.00  0.00           O  
ATOM   4678  NE2 GLN   283      52.860  34.293  66.675  1.00  0.00           N  
ATOM   4679 HE21 GLN   283      53.489  33.505  66.738  1.00  0.00           H  
ATOM   4680 HE22 GLN   283      52.610  34.911  67.434  1.00  0.00           H  
ATOM   4681  C   GLN   283      49.934  36.497  62.053  1.00  0.00           C  
ATOM   4682  O   GLN   283      50.359  36.466  60.930  1.00  0.00           O  
ATOM   4683  N   TYR   284      48.900  37.387  62.352  1.00  0.00           N  
ATOM   4684  H   TYR   284      48.526  37.331  63.289  1.00  0.00           H  
ATOM   4685  CA  TYR   284      48.279  38.354  61.381  1.00  0.00           C  
ATOM   4686  HA  TYR   284      48.227  37.717  60.497  1.00  0.00           H  
ATOM   4687  CB  TYR   284      46.838  38.631  61.774  1.00  0.00           C  
ATOM   4688  HB2 TYR   284      46.465  37.775  62.337  1.00  0.00           H  
ATOM   4689  HB3 TYR   284      46.767  39.551  62.354  1.00  0.00           H  
ATOM   4690  CG  TYR   284      45.973  38.902  60.488  1.00  0.00           C  
ATOM   4691  CD1 TYR   284      44.986  37.943  60.283  1.00  0.00           C  
ATOM   4692  HD1 TYR   284      44.745  37.209  61.037  1.00  0.00           H  
ATOM   4693  CE1 TYR   284      44.229  37.949  59.128  1.00  0.00           C  
ATOM   4694  HE1 TYR   284      43.500  37.173  58.950  1.00  0.00           H  
ATOM   4695  CZ  TYR   284      44.411  38.971  58.197  1.00  0.00           C  
ATOM   4696  OH  TYR   284      43.501  39.163  57.153  1.00  0.00           O  
ATOM   4697  HH  TYR   284      42.819  38.518  57.351  1.00  0.00           H  
ATOM   4698  CE2 TYR   284      45.344  40.000  58.434  1.00  0.00           C  
ATOM   4699  HE2 TYR   284      45.432  40.808  57.723  1.00  0.00           H  
ATOM   4700  CD2 TYR   284      46.145  40.004  59.587  1.00  0.00           C  
ATOM   4701  HD2 TYR   284      46.968  40.697  59.685  1.00  0.00           H  
ATOM   4702  C   TYR   284      49.254  39.512  61.121  1.00  0.00           C  
ATOM   4703  O   TYR   284      48.850  40.654  60.991  1.00  0.00           O  
ATOM   4704  N   ASP   285      50.552  39.305  61.047  1.00  0.00           N  
ATOM   4705  H   ASP   285      50.773  38.323  60.974  1.00  0.00           H  
ATOM   4706  CA  ASP   285      51.609  40.352  60.879  1.00  0.00           C  
ATOM   4707  HA  ASP   285      51.407  41.181  61.557  1.00  0.00           H  
ATOM   4708  CB  ASP   285      52.928  39.770  61.396  1.00  0.00           C  
ATOM   4709  HB2 ASP   285      53.629  40.584  61.213  1.00  0.00           H  
ATOM   4710  HB3 ASP   285      52.753  39.704  62.470  1.00  0.00           H  
ATOM   4711  CG  ASP   285      53.336  38.420  60.745  1.00  0.00           C  
ATOM   4712  OD1 ASP   285      54.021  37.645  61.385  1.00  0.00           O  
ATOM   4713  OD2 ASP   285      53.005  38.120  59.565  1.00  0.00           O  
ATOM   4714  C   ASP   285      51.824  41.036  59.464  1.00  0.00           C  
ATOM   4715  O   ASP   285      52.722  41.787  59.266  1.00  0.00           O  
ATOM   4716  N   TYR   286      51.102  40.485  58.485  1.00  0.00           N  
ATOM   4717  H   TYR   286      50.474  39.749  58.775  1.00  0.00           H  
ATOM   4718  CA  TYR   286      51.130  40.808  57.035  1.00  0.00           C  
ATOM   4719  HA  TYR   286      50.429  40.153  56.518  1.00  0.00           H  
ATOM   4720  CB  TYR   286      50.721  42.295  56.879  1.00  0.00           C  
ATOM   4721  HB2 TYR   286      51.194  42.948  57.612  1.00  0.00           H  
ATOM   4722  HB3 TYR   286      50.966  42.666  55.884  1.00  0.00           H  
ATOM   4723  CG  TYR   286      49.187  42.510  56.882  1.00  0.00           C  
ATOM   4724  CD1 TYR   286      48.442  42.620  55.698  1.00  0.00           C  
ATOM   4725  HD1 TYR   286      48.943  42.540  54.745  1.00  0.00           H  
ATOM   4726  CE1 TYR   286      47.044  42.930  55.785  1.00  0.00           C  
ATOM   4727  HE1 TYR   286      46.534  42.922  54.833  1.00  0.00           H  
ATOM   4728  CZ  TYR   286      46.383  43.128  57.002  1.00  0.00           C  
ATOM   4729  OH  TYR   286      45.049  43.374  57.035  1.00  0.00           O  
ATOM   4730  HH  TYR   286      44.832  43.572  57.949  1.00  0.00           H  
ATOM   4731  CE2 TYR   286      47.149  43.130  58.148  1.00  0.00           C  
ATOM   4732  HE2 TYR   286      46.689  43.288  59.113  1.00  0.00           H  
ATOM   4733  CD2 TYR   286      48.540  42.783  58.081  1.00  0.00           C  
ATOM   4734  HD2 TYR   286      49.076  42.863  59.015  1.00  0.00           H  
ATOM   4735  C   TYR   286      52.505  40.463  56.380  1.00  0.00           C  
ATOM   4736  O   TYR   286      52.918  41.034  55.414  1.00  0.00           O  
ATOM   4737  N   THR   287      53.175  39.498  56.956  1.00  0.00           N  
ATOM   4738  H   THR   287      52.725  38.926  57.656  1.00  0.00           H  
ATOM   4739  CA  THR   287      54.410  39.000  56.281  1.00  0.00           C  
ATOM   4740  HA  THR   287      54.868  39.756  55.643  1.00  0.00           H  
ATOM   4741  CB  THR   287      55.538  38.594  57.204  1.00  0.00           C  
ATOM   4742  HB  THR   287      56.307  38.121  56.593  1.00  0.00           H  
ATOM   4743  CG2 THR   287      56.112  39.775  57.923  1.00  0.00           C  
ATOM   4744 HG21 THR   287      56.798  40.260  57.230  1.00  0.00           H  
ATOM   4745 HG22 THR   287      55.262  40.374  58.249  1.00  0.00           H  
ATOM   4746 HG23 THR   287      56.671  39.389  58.776  1.00  0.00           H  
ATOM   4747  OG1 THR   287      55.147  37.597  58.129  1.00  0.00           O  
ATOM   4748  HG1 THR   287      54.447  38.072  58.582  1.00  0.00           H  
ATOM   4749  C   THR   287      54.003  37.776  55.389  1.00  0.00           C  
ATOM   4750  O   THR   287      53.024  37.160  55.693  1.00  0.00           O  
ATOM   4751  N   PHE   288      54.745  37.549  54.378  1.00  0.00           N  
ATOM   4752  H   PHE   288      55.525  38.177  54.247  1.00  0.00           H  
ATOM   4753  CA  PHE   288      54.462  36.582  53.322  1.00  0.00           C  
ATOM   4754  HA  PHE   288      53.902  35.801  53.836  1.00  0.00           H  
ATOM   4755  CB  PHE   288      53.600  37.180  52.176  1.00  0.00           C  
ATOM   4756  HB2 PHE   288      54.185  37.825  51.521  1.00  0.00           H  
ATOM   4757  HB3 PHE   288      53.178  36.296  51.698  1.00  0.00           H  
ATOM   4758  CG  PHE   288      52.435  38.013  52.538  1.00  0.00           C  
ATOM   4759  CD1 PHE   288      51.283  37.417  53.058  1.00  0.00           C  
ATOM   4760  HD1 PHE   288      51.234  36.370  53.317  1.00  0.00           H  
ATOM   4761  CE1 PHE   288      50.149  38.158  53.423  1.00  0.00           C  
ATOM   4762  HE1 PHE   288      49.306  37.672  53.891  1.00  0.00           H  
ATOM   4763  CZ  PHE   288      50.215  39.551  53.332  1.00  0.00           C  
ATOM   4764  HZ  PHE   288      49.314  40.061  53.640  1.00  0.00           H  
ATOM   4765  CE2 PHE   288      51.390  40.136  52.830  1.00  0.00           C  
ATOM   4766  HE2 PHE   288      51.446  41.209  52.721  1.00  0.00           H  
ATOM   4767  CD2 PHE   288      52.467  39.419  52.395  1.00  0.00           C  
ATOM   4768  HD2 PHE   288      53.407  39.771  51.997  1.00  0.00           H  
ATOM   4769  C   PHE   288      55.736  36.062  52.669  1.00  0.00           C  
ATOM   4770  O   PHE   288      56.805  36.547  52.960  1.00  0.00           O  
ATOM   4771  N   ASP   289      55.624  35.116  51.690  1.00  0.00           N  
ATOM   4772  H   ASP   289      54.696  34.764  51.505  1.00  0.00           H  
ATOM   4773  CA  ASP   289      56.746  34.559  50.970  1.00  0.00           C  
ATOM   4774  HA  ASP   289      57.443  34.118  51.683  1.00  0.00           H  
ATOM   4775  CB  ASP   289      56.298  33.563  49.888  1.00  0.00           C  
ATOM   4776  HB2 ASP   289      55.442  33.880  49.294  1.00  0.00           H  
ATOM   4777  HB3 ASP   289      57.123  33.403  49.194  1.00  0.00           H  
ATOM   4778  CG  ASP   289      55.906  32.279  50.464  1.00  0.00           C  
ATOM   4779  OD1 ASP   289      56.493  31.226  50.094  1.00  0.00           O  
ATOM   4780  OD2 ASP   289      54.977  32.247  51.273  1.00  0.00           O  
ATOM   4781  C   ASP   289      57.506  35.718  50.319  1.00  0.00           C  
ATOM   4782  O   ASP   289      58.724  35.686  50.458  1.00  0.00           O  
ATOM   4783  N   TRP   290      56.866  36.720  49.757  1.00  0.00           N  
ATOM   4784  H   TRP   290      55.869  36.725  49.918  1.00  0.00           H  
ATOM   4785  CA  TRP   290      57.623  37.767  49.041  1.00  0.00           C  
ATOM   4786  HA  TRP   290      58.479  37.423  48.461  1.00  0.00           H  
ATOM   4787  CB  TRP   290      56.813  38.430  47.942  1.00  0.00           C  
ATOM   4788  HB2 TRP   290      57.519  39.075  47.418  1.00  0.00           H  
ATOM   4789  HB3 TRP   290      56.479  37.730  47.176  1.00  0.00           H  
ATOM   4790  CG  TRP   290      55.584  39.162  48.389  1.00  0.00           C  
ATOM   4791  CD1 TRP   290      55.609  40.420  48.859  1.00  0.00           C  
ATOM   4792  HD1 TRP   290      56.502  41.015  48.975  1.00  0.00           H  
ATOM   4793  NE1 TRP   290      54.398  40.782  49.388  1.00  0.00           N  
ATOM   4794  HE1 TRP   290      54.212  41.703  49.759  1.00  0.00           H  
ATOM   4795  CE2 TRP   290      53.491  39.834  49.120  1.00  0.00           C  
ATOM   4796  CZ2 TRP   290      52.131  39.833  49.163  1.00  0.00           C  
ATOM   4797  HZ2 TRP   290      51.558  40.662  49.552  1.00  0.00           H  
ATOM   4798  CH2 TRP   290      51.413  38.608  48.858  1.00  0.00           C  
ATOM   4799  HH2 TRP   290      50.352  38.480  49.011  1.00  0.00           H  
ATOM   4800  CZ3 TRP   290      52.094  37.459  48.430  1.00  0.00           C  
ATOM   4801  HZ3 TRP   290      51.501  36.558  48.371  1.00  0.00           H  
ATOM   4802  CE3 TRP   290      53.496  37.510  48.257  1.00  0.00           C  
ATOM   4803  HE3 TRP   290      54.076  36.703  47.834  1.00  0.00           H  
ATOM   4804  CD2 TRP   290      54.211  38.706  48.520  1.00  0.00           C  
ATOM   4805  C   TRP   290      58.229  38.794  49.966  1.00  0.00           C  
ATOM   4806  O   TRP   290      59.022  39.604  49.548  1.00  0.00           O  
ATOM   4807  N   THR   291      57.800  38.845  51.242  1.00  0.00           N  
ATOM   4808  H   THR   291      57.106  38.181  51.553  1.00  0.00           H  
ATOM   4809  CA  THR   291      58.571  39.623  52.281  1.00  0.00           C  
ATOM   4810  HA  THR   291      58.950  40.583  51.930  1.00  0.00           H  
ATOM   4811  CB  THR   291      57.640  40.123  53.358  1.00  0.00           C  
ATOM   4812  HB  THR   291      58.240  40.902  53.828  1.00  0.00           H  
ATOM   4813  CG2 THR   291      56.319  40.812  52.871  1.00  0.00           C  
ATOM   4814 HG21 THR   291      56.540  41.492  52.048  1.00  0.00           H  
ATOM   4815 HG22 THR   291      55.551  40.110  52.549  1.00  0.00           H  
ATOM   4816 HG23 THR   291      55.940  41.190  53.821  1.00  0.00           H  
ATOM   4817  OG1 THR   291      57.250  39.153  54.292  1.00  0.00           O  
ATOM   4818  HG1 THR   291      58.036  39.004  54.822  1.00  0.00           H  
ATOM   4819  C   THR   291      59.776  38.845  52.820  1.00  0.00           C  
ATOM   4820  O   THR   291      60.847  39.455  52.895  1.00  0.00           O  
ATOM   4821  N   MET   292      59.737  37.506  53.085  1.00  0.00           N  
ATOM   4822  H   MET   292      58.862  37.002  53.067  1.00  0.00           H  
ATOM   4823  CA  MET   292      60.859  36.618  53.452  1.00  0.00           C  
ATOM   4824  HA  MET   292      61.410  37.126  54.243  1.00  0.00           H  
ATOM   4825  CB  MET   292      60.486  35.233  54.001  1.00  0.00           C  
ATOM   4826  HB2 MET   292      59.938  34.664  53.250  1.00  0.00           H  
ATOM   4827  HB3 MET   292      61.324  34.624  54.342  1.00  0.00           H  
ATOM   4828  CG  MET   292      59.368  35.262  55.062  1.00  0.00           C  
ATOM   4829  HG2 MET   292      59.728  36.000  55.779  1.00  0.00           H  
ATOM   4830  HG3 MET   292      58.480  35.720  54.627  1.00  0.00           H  
ATOM   4831  SD  MET   292      59.088  33.701  55.943  1.00  0.00           S  
ATOM   4832  CE  MET   292      58.308  32.700  54.614  1.00  0.00           C  
ATOM   4833  HE1 MET   292      57.559  33.354  54.167  1.00  0.00           H  
ATOM   4834  HE2 MET   292      59.033  32.221  53.956  1.00  0.00           H  
ATOM   4835  HE3 MET   292      57.807  31.844  55.064  1.00  0.00           H  
ATOM   4836  C   MET   292      61.874  36.440  52.367  1.00  0.00           C  
ATOM   4837  O   MET   292      63.079  36.333  52.653  1.00  0.00           O  
ATOM   4838  N   LEU   293      61.537  36.473  51.089  1.00  0.00           N  
ATOM   4839  H   LEU   293      60.560  36.305  50.898  1.00  0.00           H  
ATOM   4840  CA  LEU   293      62.423  36.372  49.993  1.00  0.00           C  
ATOM   4841  HA  LEU   293      63.104  35.543  50.189  1.00  0.00           H  
ATOM   4842  CB  LEU   293      61.584  36.154  48.766  1.00  0.00           C  
ATOM   4843  HB2 LEU   293      60.897  35.317  48.892  1.00  0.00           H  
ATOM   4844  HB3 LEU   293      61.042  37.084  48.599  1.00  0.00           H  
ATOM   4845  CG  LEU   293      62.370  35.996  47.489  1.00  0.00           C  
ATOM   4846  HG  LEU   293      62.959  36.902  47.343  1.00  0.00           H  
ATOM   4847  CD1 LEU   293      63.326  34.762  47.431  1.00  0.00           C  
ATOM   4848 HD11 LEU   293      63.994  34.751  48.293  1.00  0.00           H  
ATOM   4849 HD12 LEU   293      62.685  33.913  47.667  1.00  0.00           H  
ATOM   4850 HD13 LEU   293      63.826  34.774  46.463  1.00  0.00           H  
ATOM   4851  CD2 LEU   293      61.335  35.776  46.389  1.00  0.00           C  
ATOM   4852 HD21 LEU   293      61.741  35.878  45.382  1.00  0.00           H  
ATOM   4853 HD22 LEU   293      60.919  34.769  46.413  1.00  0.00           H  
ATOM   4854 HD23 LEU   293      60.505  36.476  46.481  1.00  0.00           H  
ATOM   4855  C   LEU   293      63.356  37.610  49.950  1.00  0.00           C  
ATOM   4856  O   LEU   293      64.328  37.628  49.202  1.00  0.00           O  
ATOM   4857  N   LYS   294      63.093  38.748  50.743  1.00  0.00           N  
ATOM   4858  H   LYS   294      62.193  38.845  51.191  1.00  0.00           H  
ATOM   4859  CA  LYS   294      63.991  39.948  50.831  1.00  0.00           C  
ATOM   4860  HA  LYS   294      64.359  40.130  49.820  1.00  0.00           H  
ATOM   4861  CB  LYS   294      63.282  41.205  51.426  1.00  0.00           C  
ATOM   4862  HB2 LYS   294      62.989  40.945  52.444  1.00  0.00           H  
ATOM   4863  HB3 LYS   294      64.014  42.013  51.414  1.00  0.00           H  
ATOM   4864  CG  LYS   294      62.052  41.618  50.650  1.00  0.00           C  
ATOM   4865  HG2 LYS   294      61.464  40.721  50.457  1.00  0.00           H  
ATOM   4866  HG3 LYS   294      61.336  42.128  51.294  1.00  0.00           H  
ATOM   4867  CD  LYS   294      62.302  42.306  49.252  1.00  0.00           C  
ATOM   4868  HD2 LYS   294      63.007  43.121  49.414  1.00  0.00           H  
ATOM   4869  HD3 LYS   294      62.852  41.588  48.643  1.00  0.00           H  
ATOM   4870  CE  LYS   294      60.924  42.828  48.678  1.00  0.00           C  
ATOM   4871  HE2 LYS   294      61.006  42.970  47.601  1.00  0.00           H  
ATOM   4872  HE3 LYS   294      60.187  42.037  48.815  1.00  0.00           H  
ATOM   4873  NZ  LYS   294      60.549  44.096  49.358  1.00  0.00           N  
ATOM   4874  HZ1 LYS   294      61.276  44.796  49.398  1.00  0.00           H  
ATOM   4875  HZ2 LYS   294      59.839  44.681  48.942  1.00  0.00           H  
ATOM   4876  HZ3 LYS   294      60.402  43.857  50.329  1.00  0.00           H  
ATOM   4877  C   LYS   294      65.267  39.654  51.670  1.00  0.00           C  
ATOM   4878  O   LYS   294      66.316  40.192  51.390  1.00  0.00           O  
ATOM   4879  N   GLN   295      65.165  38.855  52.751  1.00  0.00           N  
ATOM   4880  H   GLN   295      64.287  38.561  53.154  1.00  0.00           H  
ATOM   4881  CA  GLN   295      66.365  38.481  53.551  1.00  0.00           C  
ATOM   4882  HA  GLN   295      66.708  39.424  53.976  1.00  0.00           H  
ATOM   4883  CB  GLN   295      65.971  37.527  54.634  1.00  0.00           C  
ATOM   4884  HB2 GLN   295      65.240  38.055  55.246  1.00  0.00           H  
ATOM   4885  HB3 GLN   295      65.462  36.664  54.205  1.00  0.00           H  
ATOM   4886  CG  GLN   295      67.054  36.922  55.557  1.00  0.00           C  
ATOM   4887  HG2 GLN   295      66.448  36.423  56.313  1.00  0.00           H  
ATOM   4888  HG3 GLN   295      67.641  36.222  54.962  1.00  0.00           H  
ATOM   4889  CD  GLN   295      67.925  37.936  56.360  1.00  0.00           C  
ATOM   4890  OE1 GLN   295      68.172  39.034  55.923  1.00  0.00           O  
ATOM   4891  NE2 GLN   295      68.515  37.535  57.493  1.00  0.00           N  
ATOM   4892 HE21 GLN   295      69.116  38.132  58.043  1.00  0.00           H  
ATOM   4893 HE22 GLN   295      68.300  36.583  57.753  1.00  0.00           H  
ATOM   4894  C   GLN   295      67.520  37.825  52.767  1.00  0.00           C  
ATOM   4895  O   GLN   295      67.327  37.086  51.793  1.00  0.00           O  
ATOM   4896  N   NME   296      68.764  38.188  53.097  1.00  0.00           N  
ATOM   4897  H   NME   296      68.922  38.929  53.766  1.00  0.00           H  
ATOM   4898  CH3 NME   296      69.892  38.035  52.182  1.00  0.00           C  
ATOM   4899 HH31 NME   296      70.745  38.600  52.559  1.00  0.00           H  
ATOM   4900 HH32 NME   296      70.228  37.001  52.105  1.00  0.00           H  
ATOM   4901 HH33 NME   296      69.430  38.439  51.281  1.00  0.00           H  
TER    4902      NME   296 
END   
