# Supplementary material for: Lenalidomide Stabilizes Protein–Protein Complexes by Turning Labile Intermolecular H-Bonds into Robust Interactions
Source: J Med Chem. 2023 Apr 21;66(9):6037–46. doi: 10.1021/acs.jmedchem.2c01692 (PMC10184122; doi:10.1021/acs.jmedchem.2c01692)
Supplement: Supplementary file 2 — jm2c01692_si_002.zip [file jm2c01692_si_002.zip › ck1_lastpdbs/ck1-I37E/r3/ck1-I37E.lastpdb.pdb]

CRYST1   79.944   79.944   79.944 109.47 109.47 109.47               1
ATOM      1  H1  ACE     1      41.860  27.550  16.559  1.00  0.00           H  
ATOM      2  CH3 ACE     1      42.813  27.565  17.088  1.00  0.00           C  
ATOM      3  H2  ACE     1      42.633  27.896  18.111  1.00  0.00           H  
ATOM      4  H3  ACE     1      43.562  28.269  16.726  1.00  0.00           H  
ATOM      5  C   ACE     1      43.350  26.170  17.166  1.00  0.00           C  
ATOM      6  O   ACE     1      43.159  25.433  18.118  1.00  0.00           O  
ATOM      7  N   GLU     2      44.218  25.876  16.217  1.00  0.00           N  
ATOM      8  H   GLU     2      44.265  26.499  15.423  1.00  0.00           H  
ATOM      9  CA  GLU     2      45.022  24.630  16.234  1.00  0.00           C  
ATOM     10  HA  GLU     2      45.198  24.143  17.193  1.00  0.00           H  
ATOM     11  CB  GLU     2      44.218  23.632  15.355  1.00  0.00           C  
ATOM     12  HB2 GLU     2      43.228  23.481  15.784  1.00  0.00           H  
ATOM     13  HB3 GLU     2      43.944  24.132  14.426  1.00  0.00           H  
ATOM     14  CG  GLU     2      44.929  22.404  14.841  1.00  0.00           C  
ATOM     15  HG2 GLU     2      45.706  22.544  14.089  1.00  0.00           H  
ATOM     16  HG3 GLU     2      45.484  21.888  15.625  1.00  0.00           H  
ATOM     17  CD  GLU     2      43.891  21.404  14.341  1.00  0.00           C  
ATOM     18  OE1 GLU     2      42.783  21.851  13.977  1.00  0.00           O  
ATOM     19  OE2 GLU     2      44.178  20.196  14.169  1.00  0.00           O  
ATOM     20  C   GLU     2      46.443  24.850  15.662  1.00  0.00           C  
ATOM     21  O   GLU     2      47.297  24.011  15.871  1.00  0.00           O  
ATOM     22  N   PHE     3      46.683  26.017  15.001  1.00  0.00           N  
ATOM     23  H   PHE     3      45.966  26.720  14.895  1.00  0.00           H  
ATOM     24  CA  PHE     3      48.035  26.361  14.483  1.00  0.00           C  
ATOM     25  HA  PHE     3      48.373  25.617  13.761  1.00  0.00           H  
ATOM     26  CB  PHE     3      48.030  27.849  13.817  1.00  0.00           C  
ATOM     27  HB2 PHE     3      49.027  28.283  13.881  1.00  0.00           H  
ATOM     28  HB3 PHE     3      47.696  27.793  12.781  1.00  0.00           H  
ATOM     29  CG  PHE     3      47.158  28.782  14.577  1.00  0.00           C  
ATOM     30  CD1 PHE     3      47.715  29.489  15.644  1.00  0.00           C  
ATOM     31  HD1 PHE     3      48.753  29.422  15.936  1.00  0.00           H  
ATOM     32  CE1 PHE     3      46.902  30.427  16.362  1.00  0.00           C  
ATOM     33  HE1 PHE     3      47.292  30.955  17.219  1.00  0.00           H  
ATOM     34  CZ  PHE     3      45.614  30.666  15.929  1.00  0.00           C  
ATOM     35  HZ  PHE     3      45.065  31.422  16.469  1.00  0.00           H  
ATOM     36  CE2 PHE     3      45.035  29.904  14.937  1.00  0.00           C  
ATOM     37  HE2 PHE     3      44.004  29.946  14.617  1.00  0.00           H  
ATOM     38  CD2 PHE     3      45.787  28.909  14.250  1.00  0.00           C  
ATOM     39  HD2 PHE     3      45.298  28.337  13.476  1.00  0.00           H  
ATOM     40  C   PHE     3      49.110  26.374  15.581  1.00  0.00           C  
ATOM     41  O   PHE     3      48.852  26.552  16.728  1.00  0.00           O  
ATOM     42  N   ILE     4      50.370  26.232  15.155  1.00  0.00           N  
ATOM     43  H   ILE     4      50.479  26.067  14.164  1.00  0.00           H  
ATOM     44  CA  ILE     4      51.580  26.505  16.049  1.00  0.00           C  
ATOM     45  HA  ILE     4      51.431  26.220  17.090  1.00  0.00           H  
ATOM     46  CB  ILE     4      52.812  25.701  15.510  1.00  0.00           C  
ATOM     47  HB  ILE     4      53.056  26.049  14.506  1.00  0.00           H  
ATOM     48  CG2 ILE     4      54.084  26.040  16.415  1.00  0.00           C  
ATOM     49 HG21 ILE     4      54.462  27.058  16.324  1.00  0.00           H  
ATOM     50 HG22 ILE     4      53.893  25.834  17.468  1.00  0.00           H  
ATOM     51 HG23 ILE     4      54.952  25.442  16.136  1.00  0.00           H  
ATOM     52  CG1 ILE     4      52.595  24.227  15.463  1.00  0.00           C  
ATOM     53 HG12 ILE     4      52.493  23.856  16.483  1.00  0.00           H  
ATOM     54 HG13 ILE     4      51.589  24.063  15.077  1.00  0.00           H  
ATOM     55  CD1 ILE     4      53.656  23.388  14.785  1.00  0.00           C  
ATOM     56 HD11 ILE     4      54.499  23.508  15.466  1.00  0.00           H  
ATOM     57 HD12 ILE     4      53.292  22.365  14.884  1.00  0.00           H  
ATOM     58 HD13 ILE     4      53.914  23.519  13.734  1.00  0.00           H  
ATOM     59  C   ILE     4      51.837  28.010  16.047  1.00  0.00           C  
ATOM     60  O   ILE     4      52.152  28.638  14.992  1.00  0.00           O  
ATOM     61  N   VAL     5      51.819  28.600  17.248  1.00  0.00           N  
ATOM     62  H   VAL     5      51.708  27.950  18.013  1.00  0.00           H  
ATOM     63  CA  VAL     5      51.907  30.010  17.589  1.00  0.00           C  
ATOM     64  HA  VAL     5      51.516  30.623  16.776  1.00  0.00           H  
ATOM     65  CB  VAL     5      51.101  30.386  18.833  1.00  0.00           C  
ATOM     66  HB  VAL     5      51.420  29.723  19.637  1.00  0.00           H  
ATOM     67  CG1 VAL     5      51.387  31.834  19.394  1.00  0.00           C  
ATOM     68 HG11 VAL     5      52.429  32.148  19.455  1.00  0.00           H  
ATOM     69 HG12 VAL     5      50.845  32.530  18.754  1.00  0.00           H  
ATOM     70 HG13 VAL     5      50.951  31.926  20.389  1.00  0.00           H  
ATOM     71  CG2 VAL     5      49.606  30.283  18.627  1.00  0.00           C  
ATOM     72 HG21 VAL     5      49.245  29.340  18.216  1.00  0.00           H  
ATOM     73 HG22 VAL     5      49.142  30.611  19.557  1.00  0.00           H  
ATOM     74 HG23 VAL     5      49.298  30.818  17.728  1.00  0.00           H  
ATOM     75  C   VAL     5      53.382  30.304  17.874  1.00  0.00           C  
ATOM     76  O   VAL     5      54.162  29.488  18.413  1.00  0.00           O  
ATOM     77  N   GLY     6      53.796  31.512  17.482  1.00  0.00           N  
ATOM     78  H   GLY     6      53.175  32.035  16.882  1.00  0.00           H  
ATOM     79  CA  GLY     6      55.055  32.104  17.905  1.00  0.00           C  
ATOM     80  HA2 GLY     6      55.090  33.086  17.433  1.00  0.00           H  
ATOM     81  HA3 GLY     6      55.080  32.206  18.990  1.00  0.00           H  
ATOM     82  C   GLY     6      56.265  31.261  17.468  1.00  0.00           C  
ATOM     83  O   GLY     6      57.329  31.433  18.109  1.00  0.00           O  
ATOM     84  N   GLY     7      56.214  30.371  16.474  1.00  0.00           N  
ATOM     85  H   GLY     7      55.414  30.417  15.859  1.00  0.00           H  
ATOM     86  CA  GLY     7      57.321  29.520  16.115  1.00  0.00           C  
ATOM     87  HA2 GLY     7      57.010  29.043  15.186  1.00  0.00           H  
ATOM     88  HA3 GLY     7      58.188  30.159  15.944  1.00  0.00           H  
ATOM     89  C   GLY     7      57.627  28.344  17.080  1.00  0.00           C  
ATOM     90  O   GLY     7      58.570  27.602  16.793  1.00  0.00           O  
ATOM     91  N   LYS     8      56.835  28.137  18.115  1.00  0.00           N  
ATOM     92  H   LYS     8      56.018  28.728  18.165  1.00  0.00           H  
ATOM     93  CA  LYS     8      57.013  26.945  18.964  1.00  0.00           C  
ATOM     94  HA  LYS     8      57.240  26.121  18.287  1.00  0.00           H  
ATOM     95  CB  LYS     8      58.293  27.115  19.877  1.00  0.00           C  
ATOM     96  HB2 LYS     8      58.329  26.315  20.616  1.00  0.00           H  
ATOM     97  HB3 LYS     8      59.192  26.925  19.291  1.00  0.00           H  
ATOM     98  CG  LYS     8      58.411  28.448  20.617  1.00  0.00           C  
ATOM     99  HG2 LYS     8      58.401  29.248  19.877  1.00  0.00           H  
ATOM    100  HG3 LYS     8      57.628  28.450  21.376  1.00  0.00           H  
ATOM    101  CD  LYS     8      59.811  28.477  21.235  1.00  0.00           C  
ATOM    102  HD2 LYS     8      59.972  27.616  21.883  1.00  0.00           H  
ATOM    103  HD3 LYS     8      60.482  28.419  20.378  1.00  0.00           H  
ATOM    104  CE  LYS     8      60.216  29.703  22.072  1.00  0.00           C  
ATOM    105  HE2 LYS     8      60.404  30.583  21.457  1.00  0.00           H  
ATOM    106  HE3 LYS     8      59.331  29.935  22.664  1.00  0.00           H  
ATOM    107  NZ  LYS     8      61.368  29.427  22.969  1.00  0.00           N  
ATOM    108  HZ1 LYS     8      61.098  28.830  23.738  1.00  0.00           H  
ATOM    109  HZ2 LYS     8      62.218  29.109  22.525  1.00  0.00           H  
ATOM    110  HZ3 LYS     8      61.633  30.226  23.527  1.00  0.00           H  
ATOM    111  C   LYS     8      55.824  26.465  19.834  1.00  0.00           C  
ATOM    112  O   LYS     8      55.774  25.253  20.117  1.00  0.00           O  
ATOM    113  N   TYR     9      54.748  27.234  20.073  1.00  0.00           N  
ATOM    114  H   TYR     9      54.832  28.226  19.904  1.00  0.00           H  
ATOM    115  CA  TYR     9      53.650  26.769  20.878  1.00  0.00           C  
ATOM    116  HA  TYR     9      53.981  25.995  21.571  1.00  0.00           H  
ATOM    117  CB  TYR     9      53.111  27.926  21.817  1.00  0.00           C  
ATOM    118  HB2 TYR     9      52.390  28.526  21.263  1.00  0.00           H  
ATOM    119  HB3 TYR     9      52.608  27.362  22.603  1.00  0.00           H  
ATOM    120  CG  TYR     9      54.224  28.857  22.391  1.00  0.00           C  
ATOM    121  CD1 TYR     9      55.105  28.377  23.385  1.00  0.00           C  
ATOM    122  HD1 TYR     9      54.986  27.389  23.804  1.00  0.00           H  
ATOM    123  CE1 TYR     9      56.165  29.154  23.738  1.00  0.00           C  
ATOM    124  HE1 TYR     9      56.910  28.822  24.446  1.00  0.00           H  
ATOM    125  CZ  TYR     9      56.422  30.416  23.152  1.00  0.00           C  
ATOM    126  OH  TYR     9      57.610  31.075  23.472  1.00  0.00           O  
ATOM    127  HH  TYR     9      57.809  31.688  22.761  1.00  0.00           H  
ATOM    128  CE2 TYR     9      55.583  30.782  22.096  1.00  0.00           C  
ATOM    129  HE2 TYR     9      55.855  31.678  21.558  1.00  0.00           H  
ATOM    130  CD2 TYR     9      54.458  30.021  21.721  1.00  0.00           C  
ATOM    131  HD2 TYR     9      53.795  30.363  20.939  1.00  0.00           H  
ATOM    132  C   TYR     9      52.511  26.160  20.114  1.00  0.00           C  
ATOM    133  O   TYR     9      51.643  26.841  19.534  1.00  0.00           O  
ATOM    134  N   LYS    10      52.339  24.829  20.097  1.00  0.00           N  
ATOM    135  H   LYS    10      53.036  24.253  20.547  1.00  0.00           H  
ATOM    136  CA  LYS    10      51.146  24.217  19.486  1.00  0.00           C  
ATOM    137  HA  LYS    10      50.926  24.725  18.547  1.00  0.00           H  
ATOM    138  CB  LYS    10      51.576  22.826  19.218  1.00  0.00           C  
ATOM    139  HB2 LYS    10      52.495  22.861  18.633  1.00  0.00           H  
ATOM    140  HB3 LYS    10      51.823  22.376  20.180  1.00  0.00           H  
ATOM    141  CG  LYS    10      50.471  21.885  18.613  1.00  0.00           C  
ATOM    142  HG2 LYS    10      50.799  20.854  18.479  1.00  0.00           H  
ATOM    143  HG3 LYS    10      49.685  21.900  19.368  1.00  0.00           H  
ATOM    144  CD  LYS    10      49.909  22.211  17.257  1.00  0.00           C  
ATOM    145  HD2 LYS    10      49.528  23.228  17.164  1.00  0.00           H  
ATOM    146  HD3 LYS    10      50.674  22.084  16.491  1.00  0.00           H  
ATOM    147  CE  LYS    10      48.800  21.214  16.955  1.00  0.00           C  
ATOM    148  HE2 LYS    10      49.243  20.227  17.083  1.00  0.00           H  
ATOM    149  HE3 LYS    10      47.933  21.378  17.595  1.00  0.00           H  
ATOM    150  NZ  LYS    10      48.376  21.304  15.525  1.00  0.00           N  
ATOM    151  HZ1 LYS    10      48.175  22.278  15.345  1.00  0.00           H  
ATOM    152  HZ2 LYS    10      49.152  21.014  14.947  1.00  0.00           H  
ATOM    153  HZ3 LYS    10      47.565  20.741  15.313  1.00  0.00           H  
ATOM    154  C   LYS    10      49.947  24.282  20.397  1.00  0.00           C  
ATOM    155  O   LYS    10      49.910  23.675  21.421  1.00  0.00           O  
ATOM    156  N   LEU    11      48.853  25.010  19.919  1.00  0.00           N  
ATOM    157  H   LEU    11      49.000  25.343  18.977  1.00  0.00           H  
ATOM    158  CA  LEU    11      47.484  24.937  20.548  1.00  0.00           C  
ATOM    159  HA  LEU    11      47.534  25.369  21.548  1.00  0.00           H  
ATOM    160  CB  LEU    11      46.487  25.723  19.704  1.00  0.00           C  
ATOM    161  HB2 LEU    11      46.622  25.359  18.686  1.00  0.00           H  
ATOM    162  HB3 LEU    11      45.501  25.393  20.030  1.00  0.00           H  
ATOM    163  CG  LEU    11      46.671  27.244  19.816  1.00  0.00           C  
ATOM    164  HG  LEU    11      47.744  27.426  19.755  1.00  0.00           H  
ATOM    165  CD1 LEU    11      46.139  28.087  18.676  1.00  0.00           C  
ATOM    166 HD11 LEU    11      46.571  27.873  17.699  1.00  0.00           H  
ATOM    167 HD12 LEU    11      45.085  27.881  18.489  1.00  0.00           H  
ATOM    168 HD13 LEU    11      46.394  29.126  18.887  1.00  0.00           H  
ATOM    169  CD2 LEU    11      45.831  27.809  21.046  1.00  0.00           C  
ATOM    170 HD21 LEU    11      45.986  28.880  21.180  1.00  0.00           H  
ATOM    171 HD22 LEU    11      44.746  27.731  20.988  1.00  0.00           H  
ATOM    172 HD23 LEU    11      46.166  27.280  21.938  1.00  0.00           H  
ATOM    173  C   LEU    11      46.869  23.526  20.640  1.00  0.00           C  
ATOM    174  O   LEU    11      47.040  22.783  19.602  1.00  0.00           O  
ATOM    175  N   VAL    12      46.190  23.142  21.746  1.00  0.00           N  
ATOM    176  H   VAL    12      46.045  23.807  22.493  1.00  0.00           H  
ATOM    177  CA  VAL    12      45.659  21.775  21.986  1.00  0.00           C  
ATOM    178  HA  VAL    12      45.565  21.349  20.987  1.00  0.00           H  
ATOM    179  CB  VAL    12      46.670  21.025  22.886  1.00  0.00           C  
ATOM    180  HB  VAL    12      46.169  20.095  23.152  1.00  0.00           H  
ATOM    181  CG1 VAL    12      47.973  20.588  22.174  1.00  0.00           C  
ATOM    182 HG11 VAL    12      48.481  19.847  22.791  1.00  0.00           H  
ATOM    183 HG12 VAL    12      47.633  20.018  21.309  1.00  0.00           H  
ATOM    184 HG13 VAL    12      48.627  21.419  21.909  1.00  0.00           H  
ATOM    185  CG2 VAL    12      47.177  21.495  24.296  1.00  0.00           C  
ATOM    186 HG21 VAL    12      47.741  20.719  24.812  1.00  0.00           H  
ATOM    187 HG22 VAL    12      47.836  22.334  24.073  1.00  0.00           H  
ATOM    188 HG23 VAL    12      46.404  21.799  25.002  1.00  0.00           H  
ATOM    189  C   VAL    12      44.260  21.672  22.594  1.00  0.00           C  
ATOM    190  O   VAL    12      43.528  20.822  22.200  1.00  0.00           O  
ATOM    191  N   ARG    13      43.877  22.529  23.566  1.00  0.00           N  
ATOM    192  H   ARG    13      44.604  23.175  23.839  1.00  0.00           H  
ATOM    193  CA  ARG    13      42.491  22.604  24.075  1.00  0.00           C  
ATOM    194  HA  ARG    13      41.849  22.277  23.258  1.00  0.00           H  
ATOM    195  CB  ARG    13      42.195  21.520  25.194  1.00  0.00           C  
ATOM    196  HB2 ARG    13      41.119  21.618  25.337  1.00  0.00           H  
ATOM    197  HB3 ARG    13      42.277  20.482  24.873  1.00  0.00           H  
ATOM    198  CG  ARG    13      43.088  21.860  26.414  1.00  0.00           C  
ATOM    199  HG2 ARG    13      44.135  21.939  26.120  1.00  0.00           H  
ATOM    200  HG3 ARG    13      42.741  22.813  26.813  1.00  0.00           H  
ATOM    201  CD  ARG    13      42.824  20.837  27.450  1.00  0.00           C  
ATOM    202  HD2 ARG    13      41.773  20.975  27.704  1.00  0.00           H  
ATOM    203  HD3 ARG    13      42.870  19.891  26.911  1.00  0.00           H  
ATOM    204  NE  ARG    13      43.678  20.879  28.652  1.00  0.00           N  
ATOM    205  HE  ARG    13      43.453  21.559  29.364  1.00  0.00           H  
ATOM    206  CZ  ARG    13      44.779  20.159  28.910  1.00  0.00           C  
ATOM    207  NH1 ARG    13      45.270  19.368  28.046  1.00  0.00           N  
ATOM    208 HH11 ARG    13      44.732  18.917  27.319  1.00  0.00           H  
ATOM    209 HH12 ARG    13      46.005  18.764  28.383  1.00  0.00           H  
ATOM    210  NH2 ARG    13      45.571  20.371  29.910  1.00  0.00           N  
ATOM    211 HH21 ARG    13      45.251  20.886  30.717  1.00  0.00           H  
ATOM    212 HH22 ARG    13      46.360  19.745  29.982  1.00  0.00           H  
ATOM    213  C   ARG    13      42.008  24.056  24.443  1.00  0.00           C  
ATOM    214  O   ARG    13      42.783  24.778  24.976  1.00  0.00           O  
ATOM    215  N   LYS    14      40.776  24.482  24.223  1.00  0.00           N  
ATOM    216  H   LYS    14      40.194  23.901  23.635  1.00  0.00           H  
ATOM    217  CA  LYS    14      40.144  25.559  24.956  1.00  0.00           C  
ATOM    218  HA  LYS    14      40.831  26.406  24.928  1.00  0.00           H  
ATOM    219  CB  LYS    14      38.792  26.004  24.362  1.00  0.00           C  
ATOM    220  HB2 LYS    14      38.926  25.978  23.280  1.00  0.00           H  
ATOM    221  HB3 LYS    14      37.973  25.325  24.599  1.00  0.00           H  
ATOM    222  CG  LYS    14      38.364  27.411  24.704  1.00  0.00           C  
ATOM    223  HG2 LYS    14      38.181  27.577  25.766  1.00  0.00           H  
ATOM    224  HG3 LYS    14      39.072  28.195  24.432  1.00  0.00           H  
ATOM    225  CD  LYS    14      37.083  27.708  24.031  1.00  0.00           C  
ATOM    226  HD2 LYS    14      36.931  28.785  23.974  1.00  0.00           H  
ATOM    227  HD3 LYS    14      37.158  27.317  23.017  1.00  0.00           H  
ATOM    228  CE  LYS    14      35.930  27.018  24.789  1.00  0.00           C  
ATOM    229  HE2 LYS    14      36.199  25.962  24.765  1.00  0.00           H  
ATOM    230  HE3 LYS    14      35.933  27.388  25.815  1.00  0.00           H  
ATOM    231  NZ  LYS    14      34.559  27.340  24.276  1.00  0.00           N  
ATOM    232  HZ1 LYS    14      34.360  28.259  24.643  1.00  0.00           H  
ATOM    233  HZ2 LYS    14      34.525  27.276  23.269  1.00  0.00           H  
ATOM    234  HZ3 LYS    14      33.925  26.652  24.656  1.00  0.00           H  
ATOM    235  C   LYS    14      39.978  25.244  26.474  1.00  0.00           C  
ATOM    236  O   LYS    14      39.733  24.080  26.889  1.00  0.00           O  
ATOM    237  N   ILE    15      40.210  26.175  27.389  1.00  0.00           N  
ATOM    238  H   ILE    15      40.492  27.095  27.082  1.00  0.00           H  
ATOM    239  CA  ILE    15      40.150  25.908  28.860  1.00  0.00           C  
ATOM    240  HA  ILE    15      39.549  25.007  28.981  1.00  0.00           H  
ATOM    241  CB  ILE    15      41.544  25.870  29.535  1.00  0.00           C  
ATOM    242  HB  ILE    15      41.533  25.859  30.625  1.00  0.00           H  
ATOM    243  CG2 ILE    15      42.302  24.587  29.071  1.00  0.00           C  
ATOM    244 HG21 ILE    15      41.794  23.738  29.529  1.00  0.00           H  
ATOM    245 HG22 ILE    15      42.378  24.538  27.985  1.00  0.00           H  
ATOM    246 HG23 ILE    15      43.313  24.554  29.477  1.00  0.00           H  
ATOM    247  CG1 ILE    15      42.432  27.093  29.169  1.00  0.00           C  
ATOM    248 HG12 ILE    15      42.505  27.086  28.081  1.00  0.00           H  
ATOM    249 HG13 ILE    15      41.957  28.055  29.363  1.00  0.00           H  
ATOM    250  CD1 ILE    15      43.737  27.235  29.905  1.00  0.00           C  
ATOM    251 HD11 ILE    15      44.211  28.209  29.780  1.00  0.00           H  
ATOM    252 HD12 ILE    15      43.530  27.240  30.976  1.00  0.00           H  
ATOM    253 HD13 ILE    15      44.489  26.534  29.546  1.00  0.00           H  
ATOM    254  C   ILE    15      39.308  27.018  29.574  1.00  0.00           C  
ATOM    255  O   ILE    15      38.347  26.628  30.250  1.00  0.00           O  
ATOM    256  N   GLY    16      39.438  28.332  29.304  1.00  0.00           N  
ATOM    257  H   GLY    16      40.003  28.562  28.500  1.00  0.00           H  
ATOM    258  CA  GLY    16      38.587  29.393  29.929  1.00  0.00           C  
ATOM    259  HA2 GLY    16      37.671  28.959  30.331  1.00  0.00           H  
ATOM    260  HA3 GLY    16      39.097  29.927  30.731  1.00  0.00           H  
ATOM    261  C   GLY    16      38.096  30.416  28.900  1.00  0.00           C  
ATOM    262  O   GLY    16      38.262  30.168  27.709  1.00  0.00           O  
ATOM    263  N   SER    17      37.406  31.527  29.301  1.00  0.00           N  
ATOM    264  H   SER    17      37.089  31.580  30.258  1.00  0.00           H  
ATOM    265  CA  SER    17      36.981  32.632  28.443  1.00  0.00           C  
ATOM    266  HA  SER    17      37.763  32.861  27.719  1.00  0.00           H  
ATOM    267  CB  SER    17      35.700  32.330  27.627  1.00  0.00           C  
ATOM    268  HB2 SER    17      35.857  31.480  26.964  1.00  0.00           H  
ATOM    269  HB3 SER    17      34.899  31.988  28.282  1.00  0.00           H  
ATOM    270  OG  SER    17      35.263  33.416  26.804  1.00  0.00           O  
ATOM    271  HG  SER    17      35.689  33.421  25.944  1.00  0.00           H  
ATOM    272  C   SER    17      36.702  33.900  29.287  1.00  0.00           C  
ATOM    273  O   SER    17      35.942  33.706  30.227  1.00  0.00           O  
ATOM    274  N   GLY    18      37.352  34.971  28.936  1.00  0.00           N  
ATOM    275  H   GLY    18      38.001  35.001  28.163  1.00  0.00           H  
ATOM    276  CA  GLY    18      37.211  36.231  29.711  1.00  0.00           C  
ATOM    277  HA2 GLY    18      36.967  36.056  30.759  1.00  0.00           H  
ATOM    278  HA3 GLY    18      38.184  36.718  29.643  1.00  0.00           H  
ATOM    279  C   GLY    18      36.132  37.139  29.129  1.00  0.00           C  
ATOM    280  O   GLY    18      35.309  36.727  28.226  1.00  0.00           O  
ATOM    281  N   SER    19      36.305  38.409  29.505  1.00  0.00           N  
ATOM    282  H   SER    19      37.025  38.511  30.206  1.00  0.00           H  
ATOM    283  CA  SER    19      35.387  39.528  29.178  1.00  0.00           C  
ATOM    284  HA  SER    19      34.495  39.106  29.643  1.00  0.00           H  
ATOM    285  CB  SER    19      35.891  40.732  29.904  1.00  0.00           C  
ATOM    286  HB2 SER    19      36.923  41.027  29.710  1.00  0.00           H  
ATOM    287  HB3 SER    19      35.269  41.585  29.629  1.00  0.00           H  
ATOM    288  OG  SER    19      35.621  40.584  31.285  1.00  0.00           O  
ATOM    289  HG  SER    19      36.209  39.889  31.588  1.00  0.00           H  
ATOM    290  C   SER    19      35.190  39.825  27.674  1.00  0.00           C  
ATOM    291  O   SER    19      34.194  40.355  27.184  1.00  0.00           O  
ATOM    292  N   PHE    20      36.253  39.649  26.919  1.00  0.00           N  
ATOM    293  H   PHE    20      37.072  39.305  27.400  1.00  0.00           H  
ATOM    294  CA  PHE    20      36.365  39.866  25.461  1.00  0.00           C  
ATOM    295  HA  PHE    20      35.377  39.966  25.011  1.00  0.00           H  
ATOM    296  CB  PHE    20      37.164  41.170  25.169  1.00  0.00           C  
ATOM    297  HB2 PHE    20      38.153  41.029  25.604  1.00  0.00           H  
ATOM    298  HB3 PHE    20      37.356  41.347  24.110  1.00  0.00           H  
ATOM    299  CG  PHE    20      36.538  42.440  25.693  1.00  0.00           C  
ATOM    300  CD1 PHE    20      36.681  42.782  27.056  1.00  0.00           C  
ATOM    301  HD1 PHE    20      37.092  42.087  27.774  1.00  0.00           H  
ATOM    302  CE1 PHE    20      36.091  43.948  27.523  1.00  0.00           C  
ATOM    303  HE1 PHE    20      36.205  44.196  28.568  1.00  0.00           H  
ATOM    304  CZ  PHE    20      35.398  44.767  26.598  1.00  0.00           C  
ATOM    305  HZ  PHE    20      35.193  45.786  26.890  1.00  0.00           H  
ATOM    306  CE2 PHE    20      35.350  44.514  25.210  1.00  0.00           C  
ATOM    307  HE2 PHE    20      35.100  45.241  24.451  1.00  0.00           H  
ATOM    308  CD2 PHE    20      35.901  43.238  24.775  1.00  0.00           C  
ATOM    309  HD2 PHE    20      35.880  42.944  23.736  1.00  0.00           H  
ATOM    310  C   PHE    20      37.103  38.774  24.663  1.00  0.00           C  
ATOM    311  O   PHE    20      37.267  38.911  23.426  1.00  0.00           O  
ATOM    312  N   GLY    21      37.767  37.735  25.244  1.00  0.00           N  
ATOM    313  H   GLY    21      37.657  37.552  26.231  1.00  0.00           H  
ATOM    314  CA  GLY    21      38.705  36.851  24.493  1.00  0.00           C  
ATOM    315  HA2 GLY    21      38.425  36.731  23.447  1.00  0.00           H  
ATOM    316  HA3 GLY    21      39.656  37.374  24.394  1.00  0.00           H  
ATOM    317  C   GLY    21      38.923  35.443  25.122  1.00  0.00           C  
ATOM    318  O   GLY    21      39.028  35.340  26.360  1.00  0.00           O  
ATOM    319  N   ASP    22      39.067  34.400  24.326  1.00  0.00           N  
ATOM    320  H   ASP    22      38.980  34.601  23.340  1.00  0.00           H  
ATOM    321  CA  ASP    22      39.124  32.960  24.732  1.00  0.00           C  
ATOM    322  HA  ASP    22      38.540  32.993  25.652  1.00  0.00           H  
ATOM    323  CB  ASP    22      38.420  32.090  23.715  1.00  0.00           C  
ATOM    324  HB2 ASP    22      38.892  32.372  22.774  1.00  0.00           H  
ATOM    325  HB3 ASP    22      38.751  31.085  23.978  1.00  0.00           H  
ATOM    326  CG  ASP    22      36.902  32.158  23.854  1.00  0.00           C  
ATOM    327  OD1 ASP    22      36.308  31.267  23.173  1.00  0.00           O  
ATOM    328  OD2 ASP    22      36.309  33.061  24.455  1.00  0.00           O  
ATOM    329  C   ASP    22      40.449  32.493  25.208  1.00  0.00           C  
ATOM    330  O   ASP    22      41.483  32.733  24.594  1.00  0.00           O  
ATOM    331  N   ILE    23      40.503  31.756  26.336  1.00  0.00           N  
ATOM    332  H   ILE    23      39.624  31.601  26.808  1.00  0.00           H  
ATOM    333  CA  ILE    23      41.670  31.162  26.985  1.00  0.00           C  
ATOM    334  HA  ILE    23      42.534  31.785  26.749  1.00  0.00           H  
ATOM    335  CB  ILE    23      41.770  31.287  28.480  1.00  0.00           C  
ATOM    336  HB  ILE    23      41.327  30.412  28.957  1.00  0.00           H  
ATOM    337  CG2 ILE    23      43.258  31.259  28.906  1.00  0.00           C  
ATOM    338 HG21 ILE    23      43.289  31.113  29.986  1.00  0.00           H  
ATOM    339 HG22 ILE    23      43.787  30.366  28.570  1.00  0.00           H  
ATOM    340 HG23 ILE    23      43.810  32.143  28.589  1.00  0.00           H  
ATOM    341  CG1 ILE    23      41.104  32.515  29.128  1.00  0.00           C  
ATOM    342 HG12 ILE    23      41.667  33.377  28.770  1.00  0.00           H  
ATOM    343 HG13 ILE    23      40.058  32.583  28.829  1.00  0.00           H  
ATOM    344  CD1 ILE    23      41.041  32.636  30.730  1.00  0.00           C  
ATOM    345 HD11 ILE    23      40.421  31.793  31.036  1.00  0.00           H  
ATOM    346 HD12 ILE    23      42.028  32.622  31.194  1.00  0.00           H  
ATOM    347 HD13 ILE    23      40.503  33.557  30.953  1.00  0.00           H  
ATOM    348  C   ILE    23      41.926  29.704  26.396  1.00  0.00           C  
ATOM    349  O   ILE    23      41.091  28.854  26.745  1.00  0.00           O  
ATOM    350  N   TYR    24      43.011  29.389  25.748  1.00  0.00           N  
ATOM    351  H   TYR    24      43.741  30.073  25.615  1.00  0.00           H  
ATOM    352  CA  TYR    24      43.337  28.075  25.265  1.00  0.00           C  
ATOM    353  HA  TYR    24      42.533  27.356  25.419  1.00  0.00           H  
ATOM    354  CB  TYR    24      43.693  28.233  23.794  1.00  0.00           C  
ATOM    355  HB2 TYR    24      44.197  29.169  23.554  1.00  0.00           H  
ATOM    356  HB3 TYR    24      44.293  27.375  23.491  1.00  0.00           H  
ATOM    357  CG  TYR    24      42.499  28.351  22.850  1.00  0.00           C  
ATOM    358  CD1 TYR    24      41.671  29.480  22.938  1.00  0.00           C  
ATOM    359  HD1 TYR    24      41.796  30.217  23.717  1.00  0.00           H  
ATOM    360  CE1 TYR    24      40.732  29.665  21.939  1.00  0.00           C  
ATOM    361  HE1 TYR    24      40.247  30.628  21.885  1.00  0.00           H  
ATOM    362  CZ  TYR    24      40.461  28.692  20.951  1.00  0.00           C  
ATOM    363  OH  TYR    24      39.418  28.820  20.048  1.00  0.00           O  
ATOM    364  HH  TYR    24      38.858  29.530  20.370  1.00  0.00           H  
ATOM    365  CE2 TYR    24      41.334  27.598  20.896  1.00  0.00           C  
ATOM    366  HE2 TYR    24      41.282  26.895  20.078  1.00  0.00           H  
ATOM    367  CD2 TYR    24      42.344  27.494  21.798  1.00  0.00           C  
ATOM    368  HD2 TYR    24      42.950  26.605  21.711  1.00  0.00           H  
ATOM    369  C   TYR    24      44.593  27.575  25.970  1.00  0.00           C  
ATOM    370  O   TYR    24      45.296  28.345  26.627  1.00  0.00           O  
ATOM    371  N   LEU    25      45.022  26.381  25.688  1.00  0.00           N  
ATOM    372  H   LEU    25      44.403  25.802  25.139  1.00  0.00           H  
ATOM    373  CA  LEU    25      46.324  25.791  26.125  1.00  0.00           C  
ATOM    374  HA  LEU    25      46.988  26.458  26.675  1.00  0.00           H  
ATOM    375  CB  LEU    25      45.976  24.651  27.086  1.00  0.00           C  
ATOM    376  HB2 LEU    25      45.081  25.013  27.592  1.00  0.00           H  
ATOM    377  HB3 LEU    25      45.662  23.850  26.416  1.00  0.00           H  
ATOM    378  CG  LEU    25      47.085  24.188  28.111  1.00  0.00           C  
ATOM    379  HG  LEU    25      47.785  25.007  28.276  1.00  0.00           H  
ATOM    380  CD1 LEU    25      46.239  23.852  29.399  1.00  0.00           C  
ATOM    381 HD11 LEU    25      45.514  23.097  29.095  1.00  0.00           H  
ATOM    382 HD12 LEU    25      46.912  23.512  30.186  1.00  0.00           H  
ATOM    383 HD13 LEU    25      45.735  24.710  29.844  1.00  0.00           H  
ATOM    384  CD2 LEU    25      47.927  23.017  27.633  1.00  0.00           C  
ATOM    385 HD21 LEU    25      48.499  23.346  26.765  1.00  0.00           H  
ATOM    386 HD22 LEU    25      48.601  22.772  28.454  1.00  0.00           H  
ATOM    387 HD23 LEU    25      47.179  22.285  27.327  1.00  0.00           H  
ATOM    388  C   LEU    25      47.122  25.210  24.910  1.00  0.00           C  
ATOM    389  O   LEU    25      46.500  24.704  23.985  1.00  0.00           O  
ATOM    390  N   ALA    26      48.454  25.372  24.980  1.00  0.00           N  
ATOM    391  H   ALA    26      48.860  25.646  25.863  1.00  0.00           H  
ATOM    392  CA  ALA    26      49.392  24.921  23.981  1.00  0.00           C  
ATOM    393  HA  ALA    26      48.869  24.140  23.429  1.00  0.00           H  
ATOM    394  CB  ALA    26      49.822  26.186  23.220  1.00  0.00           C  
ATOM    395  HB1 ALA    26      48.915  26.661  22.849  1.00  0.00           H  
ATOM    396  HB2 ALA    26      50.374  26.896  23.837  1.00  0.00           H  
ATOM    397  HB3 ALA    26      50.341  25.965  22.288  1.00  0.00           H  
ATOM    398  C   ALA    26      50.664  24.269  24.716  1.00  0.00           C  
ATOM    399  O   ALA    26      50.913  24.417  25.879  1.00  0.00           O  
ATOM    400  N   ILE    27      51.373  23.473  23.898  1.00  0.00           N  
ATOM    401  H   ILE    27      51.044  23.283  22.962  1.00  0.00           H  
ATOM    402  CA  ILE    27      52.665  22.867  24.277  1.00  0.00           C  
ATOM    403  HA  ILE    27      52.768  23.087  25.340  1.00  0.00           H  
ATOM    404  CB  ILE    27      52.634  21.380  23.943  1.00  0.00           C  
ATOM    405  HB  ILE    27      52.641  21.196  22.869  1.00  0.00           H  
ATOM    406  CG2 ILE    27      53.930  20.788  24.536  1.00  0.00           C  
ATOM    407 HG21 ILE    27      53.903  19.706  24.413  1.00  0.00           H  
ATOM    408 HG22 ILE    27      54.822  21.144  24.020  1.00  0.00           H  
ATOM    409 HG23 ILE    27      53.889  20.964  25.611  1.00  0.00           H  
ATOM    410  CG1 ILE    27      51.364  20.726  24.573  1.00  0.00           C  
ATOM    411 HG12 ILE    27      51.519  20.618  25.646  1.00  0.00           H  
ATOM    412 HG13 ILE    27      50.448  21.306  24.462  1.00  0.00           H  
ATOM    413  CD1 ILE    27      51.233  19.331  23.941  1.00  0.00           C  
ATOM    414 HD11 ILE    27      52.172  18.779  23.962  1.00  0.00           H  
ATOM    415 HD12 ILE    27      50.388  18.901  24.479  1.00  0.00           H  
ATOM    416 HD13 ILE    27      50.887  19.524  22.925  1.00  0.00           H  
ATOM    417  C   ILE    27      53.809  23.644  23.657  1.00  0.00           C  
ATOM    418  O   ILE    27      53.755  23.911  22.434  1.00  0.00           O  
ATOM    419  N   ASN    28      54.773  24.041  24.474  1.00  0.00           N  
ATOM    420  H   ASN    28      54.712  23.709  25.426  1.00  0.00           H  
ATOM    421  CA  ASN    28      56.079  24.525  23.942  1.00  0.00           C  
ATOM    422  HA  ASN    28      55.856  25.236  23.147  1.00  0.00           H  
ATOM    423  CB  ASN    28      56.952  25.240  25.012  1.00  0.00           C  
ATOM    424  HB2 ASN    28      56.276  25.985  25.431  1.00  0.00           H  
ATOM    425  HB3 ASN    28      57.229  24.572  25.828  1.00  0.00           H  
ATOM    426  CG  ASN    28      58.157  25.894  24.359  1.00  0.00           C  
ATOM    427  OD1 ASN    28      58.057  26.452  23.285  1.00  0.00           O  
ATOM    428  ND2 ASN    28      59.313  25.733  25.015  1.00  0.00           N  
ATOM    429 HD21 ASN    28      60.086  26.268  24.647  1.00  0.00           H  
ATOM    430 HD22 ASN    28      59.368  25.266  25.909  1.00  0.00           H  
ATOM    431  C   ASN    28      56.988  23.463  23.269  1.00  0.00           C  
ATOM    432  O   ASN    28      57.208  22.425  23.844  1.00  0.00           O  
ATOM    433  N   GLU    29      57.532  23.752  22.099  1.00  0.00           N  
ATOM    434  H   GLU    29      57.271  24.638  21.691  1.00  0.00           H  
ATOM    435  CA  GLU    29      58.342  22.784  21.355  1.00  0.00           C  
ATOM    436  HA  GLU    29      57.766  21.877  21.175  1.00  0.00           H  
ATOM    437  CB  GLU    29      58.670  23.316  19.910  1.00  0.00           C  
ATOM    438  HB2 GLU    29      57.748  23.617  19.414  1.00  0.00           H  
ATOM    439  HB3 GLU    29      59.233  24.247  19.974  1.00  0.00           H  
ATOM    440  CG  GLU    29      59.376  22.283  19.025  1.00  0.00           C  
ATOM    441  HG2 GLU    29      59.433  22.678  18.011  1.00  0.00           H  
ATOM    442  HG3 GLU    29      60.428  22.275  19.309  1.00  0.00           H  
ATOM    443  CD  GLU    29      58.769  20.853  18.856  1.00  0.00           C  
ATOM    444  OE1 GLU    29      59.579  19.887  18.809  1.00  0.00           O  
ATOM    445  OE2 GLU    29      57.545  20.669  18.791  1.00  0.00           O  
ATOM    446  C   GLU    29      59.611  22.354  22.069  1.00  0.00           C  
ATOM    447  O   GLU    29      59.946  21.150  22.177  1.00  0.00           O  
ATOM    448  N   THR    30      60.378  23.329  22.625  1.00  0.00           N  
ATOM    449  H   THR    30      60.051  24.284  22.593  1.00  0.00           H  
ATOM    450  CA  THR    30      61.830  23.190  22.928  1.00  0.00           C  
ATOM    451  HA  THR    30      62.393  22.553  22.247  1.00  0.00           H  
ATOM    452  CB  THR    30      62.502  24.619  22.846  1.00  0.00           C  
ATOM    453  HB  THR    30      63.560  24.614  23.106  1.00  0.00           H  
ATOM    454  CG2 THR    30      62.317  25.193  21.503  1.00  0.00           C  
ATOM    455 HG21 THR    30      62.960  26.071  21.442  1.00  0.00           H  
ATOM    456 HG22 THR    30      62.566  24.468  20.727  1.00  0.00           H  
ATOM    457 HG23 THR    30      61.291  25.480  21.275  1.00  0.00           H  
ATOM    458  OG1 THR    30      61.843  25.519  23.670  1.00  0.00           O  
ATOM    459  HG1 THR    30      62.160  25.391  24.567  1.00  0.00           H  
ATOM    460  C   THR    30      62.086  22.558  24.388  1.00  0.00           C  
ATOM    461  O   THR    30      63.224  22.123  24.743  1.00  0.00           O  
ATOM    462  N   ASN    31      61.020  22.524  25.155  1.00  0.00           N  
ATOM    463  H   ASN    31      60.139  22.947  24.900  1.00  0.00           H  
ATOM    464  CA  ASN    31      61.022  21.736  26.432  1.00  0.00           C  
ATOM    465  HA  ASN    31      61.647  20.844  26.399  1.00  0.00           H  
ATOM    466  CB  ASN    31      61.568  22.632  27.559  1.00  0.00           C  
ATOM    467  HB2 ASN    31      61.608  22.080  28.499  1.00  0.00           H  
ATOM    468  HB3 ASN    31      62.623  22.768  27.323  1.00  0.00           H  
ATOM    469  CG  ASN    31      60.848  23.933  27.711  1.00  0.00           C  
ATOM    470  OD1 ASN    31      59.704  24.132  27.286  1.00  0.00           O  
ATOM    471  ND2 ASN    31      61.401  24.992  28.258  1.00  0.00           N  
ATOM    472 HD21 ASN    31      60.818  25.814  28.323  1.00  0.00           H  
ATOM    473 HD22 ASN    31      62.322  25.004  28.671  1.00  0.00           H  
ATOM    474  C   ASN    31      59.602  21.148  26.825  1.00  0.00           C  
ATOM    475  O   ASN    31      59.497  20.512  27.876  1.00  0.00           O  
ATOM    476  N   GLY    32      58.598  21.223  25.941  1.00  0.00           N  
ATOM    477  H   GLY    32      58.726  21.786  25.113  1.00  0.00           H  
ATOM    478  CA  GLY    32      57.330  20.503  26.127  1.00  0.00           C  
ATOM    479  HA2 GLY    32      56.751  20.441  25.205  1.00  0.00           H  
ATOM    480  HA3 GLY    32      57.505  19.450  26.347  1.00  0.00           H  
ATOM    481  C   GLY    32      56.517  21.104  27.240  1.00  0.00           C  
ATOM    482  O   GLY    32      55.555  20.509  27.714  1.00  0.00           O  
ATOM    483  N   GLU    33      56.917  22.275  27.792  1.00  0.00           N  
ATOM    484  H   GLU    33      57.736  22.696  27.377  1.00  0.00           H  
ATOM    485  CA  GLU    33      56.170  22.981  28.808  1.00  0.00           C  
ATOM    486  HA  GLU    33      56.124  22.493  29.782  1.00  0.00           H  
ATOM    487  CB  GLU    33      56.967  24.275  29.200  1.00  0.00           C  
ATOM    488  HB2 GLU    33      57.940  23.945  29.563  1.00  0.00           H  
ATOM    489  HB3 GLU    33      57.067  24.914  28.322  1.00  0.00           H  
ATOM    490  CG  GLU    33      56.325  25.015  30.407  1.00  0.00           C  
ATOM    491  HG2 GLU    33      55.249  25.022  30.233  1.00  0.00           H  
ATOM    492  HG3 GLU    33      56.669  24.387  31.229  1.00  0.00           H  
ATOM    493  CD  GLU    33      56.922  26.401  30.636  1.00  0.00           C  
ATOM    494  OE1 GLU    33      57.960  26.776  30.014  1.00  0.00           O  
ATOM    495  OE2 GLU    33      56.417  27.201  31.518  1.00  0.00           O  
ATOM    496  C   GLU    33      54.752  23.393  28.312  1.00  0.00           C  
ATOM    497  O   GLU    33      54.492  24.001  27.237  1.00  0.00           O  
ATOM    498  N   GLU    34      53.784  23.039  29.177  1.00  0.00           N  
ATOM    499  H   GLU    34      54.048  22.554  30.023  1.00  0.00           H  
ATOM    500  CA  GLU    34      52.440  23.410  28.978  1.00  0.00           C  
ATOM    501  HA  GLU    34      52.153  23.132  27.964  1.00  0.00           H  
ATOM    502  CB  GLU    34      51.487  22.442  29.754  1.00  0.00           C  
ATOM    503  HB2 GLU    34      51.830  22.393  30.788  1.00  0.00           H  
ATOM    504  HB3 GLU    34      50.484  22.826  29.564  1.00  0.00           H  
ATOM    505  CG  GLU    34      51.563  21.079  29.082  1.00  0.00           C  
ATOM    506  HG2 GLU    34      51.140  21.064  28.078  1.00  0.00           H  
ATOM    507  HG3 GLU    34      52.582  20.699  29.152  1.00  0.00           H  
ATOM    508  CD  GLU    34      50.658  20.095  29.941  1.00  0.00           C  
ATOM    509  OE1 GLU    34      49.922  19.308  29.360  1.00  0.00           O  
ATOM    510  OE2 GLU    34      50.652  20.164  31.177  1.00  0.00           O  
ATOM    511  C   GLU    34      52.338  24.903  29.332  1.00  0.00           C  
ATOM    512  O   GLU    34      52.757  25.363  30.376  1.00  0.00           O  
ATOM    513  N   VAL    35      51.784  25.674  28.421  1.00  0.00           N  
ATOM    514  H   VAL    35      51.381  25.295  27.576  1.00  0.00           H  
ATOM    515  CA  VAL    35      51.745  27.095  28.538  1.00  0.00           C  
ATOM    516  HA  VAL    35      51.782  27.426  29.576  1.00  0.00           H  
ATOM    517  CB  VAL    35      52.799  27.892  27.729  1.00  0.00           C  
ATOM    518  HB  VAL    35      52.434  28.919  27.729  1.00  0.00           H  
ATOM    519  CG1 VAL    35      54.174  27.947  28.342  1.00  0.00           C  
ATOM    520 HG11 VAL    35      54.778  28.614  27.727  1.00  0.00           H  
ATOM    521 HG12 VAL    35      54.125  28.426  29.320  1.00  0.00           H  
ATOM    522 HG13 VAL    35      54.592  26.951  28.493  1.00  0.00           H  
ATOM    523  CG2 VAL    35      52.870  27.435  26.293  1.00  0.00           C  
ATOM    524 HG21 VAL    35      53.139  26.382  26.204  1.00  0.00           H  
ATOM    525 HG22 VAL    35      51.947  27.535  25.722  1.00  0.00           H  
ATOM    526 HG23 VAL    35      53.625  27.985  25.731  1.00  0.00           H  
ATOM    527  C   VAL    35      50.343  27.553  28.038  1.00  0.00           C  
ATOM    528  O   VAL    35      49.750  27.037  27.135  1.00  0.00           O  
ATOM    529  N   ALA    36      49.745  28.505  28.740  1.00  0.00           N  
ATOM    530  H   ALA    36      50.297  28.781  29.539  1.00  0.00           H  
ATOM    531  CA  ALA    36      48.427  29.211  28.387  1.00  0.00           C  
ATOM    532  HA  ALA    36      47.801  28.404  28.004  1.00  0.00           H  
ATOM    533  CB  ALA    36      47.870  29.820  29.651  1.00  0.00           C  
ATOM    534  HB1 ALA    36      47.052  30.514  29.456  1.00  0.00           H  
ATOM    535  HB2 ALA    36      47.483  29.006  30.264  1.00  0.00           H  
ATOM    536  HB3 ALA    36      48.695  30.302  30.175  1.00  0.00           H  
ATOM    537  C   ALA    36      48.547  30.261  27.234  1.00  0.00           C  
ATOM    538  O   ALA    36      49.578  30.861  26.989  1.00  0.00           O  
ATOM    539  N   VAL    37      47.377  30.447  26.619  1.00  0.00           N  
ATOM    540  H   VAL    37      46.531  29.957  26.873  1.00  0.00           H  
ATOM    541  CA  VAL    37      47.306  31.131  25.290  1.00  0.00           C  
ATOM    542  HA  VAL    37      48.148  31.814  25.176  1.00  0.00           H  
ATOM    543  CB  VAL    37      47.397  30.202  24.083  1.00  0.00           C  
ATOM    544  HB  VAL    37      46.558  29.507  24.102  1.00  0.00           H  
ATOM    545  CG1 VAL    37      47.454  30.998  22.783  1.00  0.00           C  
ATOM    546 HG11 VAL    37      48.430  31.483  22.803  1.00  0.00           H  
ATOM    547 HG12 VAL    37      47.466  30.364  21.896  1.00  0.00           H  
ATOM    548 HG13 VAL    37      46.603  31.658  22.613  1.00  0.00           H  
ATOM    549  CG2 VAL    37      48.694  29.458  24.130  1.00  0.00           C  
ATOM    550 HG21 VAL    37      49.409  30.004  24.747  1.00  0.00           H  
ATOM    551 HG22 VAL    37      48.576  28.512  24.659  1.00  0.00           H  
ATOM    552 HG23 VAL    37      49.171  29.348  23.156  1.00  0.00           H  
ATOM    553  C   VAL    37      45.947  31.915  25.214  1.00  0.00           C  
ATOM    554  O   VAL    37      44.944  31.369  25.653  1.00  0.00           O  
ATOM    555  N   LYS    38      45.974  33.138  24.666  1.00  0.00           N  
ATOM    556  H   LYS    38      46.790  33.485  24.182  1.00  0.00           H  
ATOM    557  CA  LYS    38      44.688  33.876  24.438  1.00  0.00           C  
ATOM    558  HA  LYS    38      43.906  33.148  24.652  1.00  0.00           H  
ATOM    559  CB  LYS    38      44.618  35.038  25.449  1.00  0.00           C  
ATOM    560  HB2 LYS    38      45.151  34.597  26.291  1.00  0.00           H  
ATOM    561  HB3 LYS    38      45.202  35.933  25.235  1.00  0.00           H  
ATOM    562  CG  LYS    38      43.230  35.374  25.878  1.00  0.00           C  
ATOM    563  HG2 LYS    38      42.709  35.785  25.014  1.00  0.00           H  
ATOM    564  HG3 LYS    38      42.670  34.477  26.143  1.00  0.00           H  
ATOM    565  CD  LYS    38      43.079  36.351  27.066  1.00  0.00           C  
ATOM    566  HD2 LYS    38      43.391  35.907  28.012  1.00  0.00           H  
ATOM    567  HD3 LYS    38      43.758  37.174  26.844  1.00  0.00           H  
ATOM    568  CE  LYS    38      41.646  36.840  27.177  1.00  0.00           C  
ATOM    569  HE2 LYS    38      41.379  37.328  26.240  1.00  0.00           H  
ATOM    570  HE3 LYS    38      40.896  36.049  27.183  1.00  0.00           H  
ATOM    571  NZ  LYS    38      41.465  37.762  28.262  1.00  0.00           N  
ATOM    572  HZ1 LYS    38      42.108  38.539  28.204  1.00  0.00           H  
ATOM    573  HZ2 LYS    38      40.542  38.164  28.337  1.00  0.00           H  
ATOM    574  HZ3 LYS    38      41.669  37.297  29.135  1.00  0.00           H  
ATOM    575  C   LYS    38      44.550  34.274  22.959  1.00  0.00           C  
ATOM    576  O   LYS    38      45.507  34.662  22.308  1.00  0.00           O  
ATOM    577  N   LEU    39      43.299  34.316  22.466  1.00  0.00           N  
ATOM    578  H   LEU    39      42.527  33.977  23.022  1.00  0.00           H  
ATOM    579  CA  LEU    39      42.877  34.606  21.111  1.00  0.00           C  
ATOM    580  HA  LEU    39      43.758  34.846  20.515  1.00  0.00           H  
ATOM    581  CB  LEU    39      42.086  33.452  20.532  1.00  0.00           C  
ATOM    582  HB2 LEU    39      41.470  32.907  21.248  1.00  0.00           H  
ATOM    583  HB3 LEU    39      41.355  33.904  19.861  1.00  0.00           H  
ATOM    584  CG  LEU    39      43.074  32.556  19.703  1.00  0.00           C  
ATOM    585  HG  LEU    39      43.643  33.205  19.038  1.00  0.00           H  
ATOM    586  CD1 LEU    39      44.094  31.787  20.560  1.00  0.00           C  
ATOM    587 HD11 LEU    39      44.684  31.054  20.010  1.00  0.00           H  
ATOM    588 HD12 LEU    39      44.741  32.482  21.095  1.00  0.00           H  
ATOM    589 HD13 LEU    39      43.521  31.236  21.305  1.00  0.00           H  
ATOM    590  CD2 LEU    39      42.371  31.576  18.708  1.00  0.00           C  
ATOM    591 HD21 LEU    39      41.735  32.199  18.079  1.00  0.00           H  
ATOM    592 HD22 LEU    39      43.147  31.137  18.082  1.00  0.00           H  
ATOM    593 HD23 LEU    39      41.841  30.766  19.208  1.00  0.00           H  
ATOM    594  C   LEU    39      42.088  35.882  21.130  1.00  0.00           C  
ATOM    595  O   LEU    39      41.370  36.175  22.124  1.00  0.00           O  
ATOM    596  N   GLU    40      42.217  36.760  20.152  1.00  0.00           N  
ATOM    597  H   GLU    40      43.052  36.788  19.585  1.00  0.00           H  
ATOM    598  CA  GLU    40      41.265  37.784  19.706  1.00  0.00           C  
ATOM    599  HA  GLU    40      40.292  37.392  20.003  1.00  0.00           H  
ATOM    600  CB  GLU    40      41.484  39.110  20.435  1.00  0.00           C  
ATOM    601  HB2 GLU    40      41.366  38.943  21.506  1.00  0.00           H  
ATOM    602  HB3 GLU    40      42.502  39.468  20.282  1.00  0.00           H  
ATOM    603  CG  GLU    40      40.495  40.213  20.062  1.00  0.00           C  
ATOM    604  HG2 GLU    40      40.709  40.479  19.027  1.00  0.00           H  
ATOM    605  HG3 GLU    40      39.455  39.889  20.058  1.00  0.00           H  
ATOM    606  CD  GLU    40      40.649  41.557  20.827  1.00  0.00           C  
ATOM    607  OE1 GLU    40      39.770  41.794  21.705  1.00  0.00           O  
ATOM    608  OE2 GLU    40      41.560  42.352  20.572  1.00  0.00           O  
ATOM    609  C   GLU    40      41.329  37.863  18.121  1.00  0.00           C  
ATOM    610  O   GLU    40      42.395  37.755  17.497  1.00  0.00           O  
ATOM    611  N   SER    41      40.224  38.251  17.495  1.00  0.00           N  
ATOM    612  H   SER    41      39.424  38.478  18.068  1.00  0.00           H  
ATOM    613  CA  SER    41      40.220  38.627  16.102  1.00  0.00           C  
ATOM    614  HA  SER    41      40.643  37.766  15.586  1.00  0.00           H  
ATOM    615  CB  SER    41      38.826  38.649  15.597  1.00  0.00           C  
ATOM    616  HB2 SER    41      38.837  38.638  14.507  1.00  0.00           H  
ATOM    617  HB3 SER    41      38.358  37.771  16.043  1.00  0.00           H  
ATOM    618  OG  SER    41      38.045  39.801  15.993  1.00  0.00           O  
ATOM    619  HG  SER    41      37.564  39.531  16.779  1.00  0.00           H  
ATOM    620  C   SER    41      40.890  39.882  15.656  1.00  0.00           C  
ATOM    621  O   SER    41      40.762  40.882  16.391  1.00  0.00           O  
ATOM    622  N   GLN    42      41.506  39.944  14.471  1.00  0.00           N  
ATOM    623  H   GLN    42      41.443  39.066  13.975  1.00  0.00           H  
ATOM    624  CA  GLN    42      42.281  41.123  14.027  1.00  0.00           C  
ATOM    625  HA  GLN    42      42.864  41.524  14.855  1.00  0.00           H  
ATOM    626  CB  GLN    42      43.052  40.767  12.809  1.00  0.00           C  
ATOM    627  HB2 GLN    42      42.467  40.270  12.035  1.00  0.00           H  
ATOM    628  HB3 GLN    42      43.413  41.663  12.303  1.00  0.00           H  
ATOM    629  CG  GLN    42      44.260  39.884  13.160  1.00  0.00           C  
ATOM    630  HG2 GLN    42      44.860  40.310  13.964  1.00  0.00           H  
ATOM    631  HG3 GLN    42      43.883  38.977  13.634  1.00  0.00           H  
ATOM    632  CD  GLN    42      45.199  39.431  12.027  1.00  0.00           C  
ATOM    633  OE1 GLN    42      45.157  39.836  10.839  1.00  0.00           O  
ATOM    634  NE2 GLN    42      46.082  38.532  12.344  1.00  0.00           N  
ATOM    635 HE21 GLN    42      46.565  38.119  11.559  1.00  0.00           H  
ATOM    636 HE22 GLN    42      46.236  38.099  13.244  1.00  0.00           H  
ATOM    637  C   GLN    42      41.238  42.186  13.647  1.00  0.00           C  
ATOM    638  O   GLN    42      40.241  41.792  13.004  1.00  0.00           O  
ATOM    639  N   LYS    43      41.481  43.449  14.051  1.00  0.00           N  
ATOM    640  H   LYS    43      42.307  43.598  14.613  1.00  0.00           H  
ATOM    641  CA  LYS    43      40.574  44.575  13.779  1.00  0.00           C  
ATOM    642  HA  LYS    43      40.962  45.413  14.357  1.00  0.00           H  
ATOM    643  CB  LYS    43      40.662  45.009  12.311  1.00  0.00           C  
ATOM    644  HB2 LYS    43      40.203  44.223  11.711  1.00  0.00           H  
ATOM    645  HB3 LYS    43      39.926  45.813  12.290  1.00  0.00           H  
ATOM    646  CG  LYS    43      42.115  45.326  11.882  1.00  0.00           C  
ATOM    647  HG2 LYS    43      42.600  46.120  12.451  1.00  0.00           H  
ATOM    648  HG3 LYS    43      42.824  44.498  11.905  1.00  0.00           H  
ATOM    649  CD  LYS    43      42.043  45.742  10.407  1.00  0.00           C  
ATOM    650  HD2 LYS    43      41.344  45.108   9.862  1.00  0.00           H  
ATOM    651  HD3 LYS    43      41.739  46.789  10.411  1.00  0.00           H  
ATOM    652  CE  LYS    43      43.394  45.582   9.804  1.00  0.00           C  
ATOM    653  HE2 LYS    43      44.108  45.987  10.521  1.00  0.00           H  
ATOM    654  HE3 LYS    43      43.489  44.497   9.751  1.00  0.00           H  
ATOM    655  NZ  LYS    43      43.504  46.182   8.464  1.00  0.00           N  
ATOM    656  HZ1 LYS    43      43.304  47.171   8.423  1.00  0.00           H  
ATOM    657  HZ2 LYS    43      44.392  46.066   7.998  1.00  0.00           H  
ATOM    658  HZ3 LYS    43      42.785  45.827   7.850  1.00  0.00           H  
ATOM    659  C   LYS    43      39.175  44.398  14.401  1.00  0.00           C  
ATOM    660  O   LYS    43      38.173  44.713  13.709  1.00  0.00           O  
ATOM    661  N   ALA    44      39.105  43.818  15.630  1.00  0.00           N  
ATOM    662  H   ALA    44      39.921  43.318  15.954  1.00  0.00           H  
ATOM    663  CA  ALA    44      37.863  43.647  16.351  1.00  0.00           C  
ATOM    664  HA  ALA    44      37.178  42.965  15.848  1.00  0.00           H  
ATOM    665  CB  ALA    44      38.292  43.015  17.757  1.00  0.00           C  
ATOM    666  HB1 ALA    44      37.455  42.853  18.436  1.00  0.00           H  
ATOM    667  HB2 ALA    44      38.690  42.033  17.502  1.00  0.00           H  
ATOM    668  HB3 ALA    44      38.971  43.675  18.295  1.00  0.00           H  
ATOM    669  C   ALA    44      37.259  44.968  16.591  1.00  0.00           C  
ATOM    670  O   ALA    44      38.012  45.939  16.633  1.00  0.00           O  
ATOM    671  N   ARG    45      35.934  45.051  16.829  1.00  0.00           N  
ATOM    672  H   ARG    45      35.470  44.170  16.656  1.00  0.00           H  
ATOM    673  CA  ARG    45      35.256  46.391  16.873  1.00  0.00           C  
ATOM    674  HA  ARG    45      35.519  46.967  15.986  1.00  0.00           H  
ATOM    675  CB  ARG    45      33.676  46.256  16.971  1.00  0.00           C  
ATOM    676  HB2 ARG    45      33.383  45.859  15.999  1.00  0.00           H  
ATOM    677  HB3 ARG    45      33.333  45.571  17.747  1.00  0.00           H  
ATOM    678  CG  ARG    45      32.890  47.557  17.061  1.00  0.00           C  
ATOM    679  HG2 ARG    45      33.324  48.148  17.867  1.00  0.00           H  
ATOM    680  HG3 ARG    45      32.912  48.133  16.136  1.00  0.00           H  
ATOM    681  CD  ARG    45      31.416  47.266  17.316  1.00  0.00           C  
ATOM    682  HD2 ARG    45      31.382  46.455  18.044  1.00  0.00           H  
ATOM    683  HD3 ARG    45      30.954  48.162  17.729  1.00  0.00           H  
ATOM    684  NE  ARG    45      30.856  46.876  16.045  1.00  0.00           N  
ATOM    685  HE  ARG    45      31.431  46.661  15.243  1.00  0.00           H  
ATOM    686  CZ  ARG    45      29.602  46.967  15.727  1.00  0.00           C  
ATOM    687  NH1 ARG    45      28.647  47.029  16.641  1.00  0.00           N  
ATOM    688 HH11 ARG    45      28.880  46.968  17.622  1.00  0.00           H  
ATOM    689 HH12 ARG    45      27.678  47.026  16.354  1.00  0.00           H  
ATOM    690  NH2 ARG    45      29.257  46.848  14.482  1.00  0.00           N  
ATOM    691 HH21 ARG    45      30.036  46.641  13.873  1.00  0.00           H  
ATOM    692 HH22 ARG    45      28.318  46.644  14.171  1.00  0.00           H  
ATOM    693  C   ARG    45      35.738  47.176  18.116  1.00  0.00           C  
ATOM    694  O   ARG    45      35.859  48.380  17.941  1.00  0.00           O  
ATOM    695  N   HIE    46      36.171  46.502  19.144  1.00  0.00           N  
ATOM    696  H   HIE    46      36.133  45.497  19.049  1.00  0.00           H  
ATOM    697  CA  HIE    46      37.036  47.166  20.173  1.00  0.00           C  
ATOM    698  HA  HIE    46      37.334  48.155  19.825  1.00  0.00           H  
ATOM    699  CB  HIE    46      36.365  47.245  21.542  1.00  0.00           C  
ATOM    700  HB2 HIE    46      35.632  48.051  21.531  1.00  0.00           H  
ATOM    701  HB3 HIE    46      35.721  46.388  21.739  1.00  0.00           H  
ATOM    702  CG  HIE    46      37.225  47.507  22.711  1.00  0.00           C  
ATOM    703  ND1 HIE    46      37.811  48.752  22.984  1.00  0.00           N  
ATOM    704  CE1 HIE    46      38.737  48.514  23.935  1.00  0.00           C  
ATOM    705  HE1 HIE    46      39.438  49.217  24.362  1.00  0.00           H  
ATOM    706  NE2 HIE    46      38.680  47.216  24.277  1.00  0.00           N  
ATOM    707  HE2 HIE    46      39.206  46.799  25.031  1.00  0.00           H  
ATOM    708  CD2 HIE    46      37.755  46.577  23.505  1.00  0.00           C  
ATOM    709  HD2 HIE    46      37.591  45.511  23.469  1.00  0.00           H  
ATOM    710  C   HIE    46      38.286  46.249  20.409  1.00  0.00           C  
ATOM    711  O   HIE    46      38.113  45.134  20.884  1.00  0.00           O  
ATOM    712  N   PRO    47      39.501  46.714  20.048  1.00  0.00           N  
ATOM    713  CD  PRO    47      39.811  47.957  19.349  1.00  0.00           C  
ATOM    714  HD2 PRO    47      39.575  48.925  19.792  1.00  0.00           H  
ATOM    715  HD3 PRO    47      39.423  47.863  18.335  1.00  0.00           H  
ATOM    716  CG  PRO    47      41.326  47.972  19.335  1.00  0.00           C  
ATOM    717  HG2 PRO    47      41.718  48.351  20.279  1.00  0.00           H  
ATOM    718  HG3 PRO    47      41.646  48.524  18.451  1.00  0.00           H  
ATOM    719  CB  PRO    47      41.615  46.499  19.231  1.00  0.00           C  
ATOM    720  HB2 PRO    47      42.663  46.278  19.432  1.00  0.00           H  
ATOM    721  HB3 PRO    47      41.523  46.059  18.238  1.00  0.00           H  
ATOM    722  CA  PRO    47      40.624  45.869  20.211  1.00  0.00           C  
ATOM    723  HA  PRO    47      40.345  44.848  19.951  1.00  0.00           H  
ATOM    724  C   PRO    47      41.107  45.870  21.628  1.00  0.00           C  
ATOM    725  O   PRO    47      41.653  46.806  22.167  1.00  0.00           O  
ATOM    726  N   GLN    48      41.045  44.700  22.328  1.00  0.00           N  
ATOM    727  H   GLN    48      40.614  43.901  21.885  1.00  0.00           H  
ATOM    728  CA  GLN    48      41.378  44.625  23.751  1.00  0.00           C  
ATOM    729  HA  GLN    48      41.478  45.661  24.075  1.00  0.00           H  
ATOM    730  CB  GLN    48      40.188  44.092  24.556  1.00  0.00           C  
ATOM    731  HB2 GLN    48      39.353  44.789  24.486  1.00  0.00           H  
ATOM    732  HB3 GLN    48      39.812  43.222  24.018  1.00  0.00           H  
ATOM    733  CG  GLN    48      40.405  43.690  26.027  1.00  0.00           C  
ATOM    734  HG2 GLN    48      39.533  43.093  26.293  1.00  0.00           H  
ATOM    735  HG3 GLN    48      41.250  43.003  25.996  1.00  0.00           H  
ATOM    736  CD  GLN    48      40.726  44.821  26.907  1.00  0.00           C  
ATOM    737  OE1 GLN    48      40.292  45.928  26.656  1.00  0.00           O  
ATOM    738  NE2 GLN    48      41.521  44.630  27.887  1.00  0.00           N  
ATOM    739 HE21 GLN    48      41.795  45.493  28.335  1.00  0.00           H  
ATOM    740 HE22 GLN    48      41.567  43.712  28.306  1.00  0.00           H  
ATOM    741  C   GLN    48      42.718  43.917  24.033  1.00  0.00           C  
ATOM    742  O   GLN    48      43.415  44.281  25.002  1.00  0.00           O  
ATOM    743  N   LEU    49      43.068  42.941  23.200  1.00  0.00           N  
ATOM    744  H   LEU    49      42.517  42.859  22.357  1.00  0.00           H  
ATOM    745  CA  LEU    49      44.208  42.040  23.422  1.00  0.00           C  
ATOM    746  HA  LEU    49      44.137  41.732  24.466  1.00  0.00           H  
ATOM    747  CB  LEU    49      44.036  40.831  22.530  1.00  0.00           C  
ATOM    748  HB2 LEU    49      42.996  40.615  22.285  1.00  0.00           H  
ATOM    749  HB3 LEU    49      44.457  41.161  21.580  1.00  0.00           H  
ATOM    750  CG  LEU    49      44.737  39.619  23.082  1.00  0.00           C  
ATOM    751  HG  LEU    49      45.781  39.831  23.313  1.00  0.00           H  
ATOM    752  CD1 LEU    49      44.147  39.051  24.355  1.00  0.00           C  
ATOM    753 HD11 LEU    49      43.059  39.041  24.419  1.00  0.00           H  
ATOM    754 HD12 LEU    49      44.495  38.033  24.535  1.00  0.00           H  
ATOM    755 HD13 LEU    49      44.434  39.548  25.282  1.00  0.00           H  
ATOM    756  CD2 LEU    49      44.798  38.673  21.871  1.00  0.00           C  
ATOM    757 HD21 LEU    49      45.418  37.853  22.233  1.00  0.00           H  
ATOM    758 HD22 LEU    49      43.774  38.301  21.834  1.00  0.00           H  
ATOM    759 HD23 LEU    49      45.133  38.988  20.882  1.00  0.00           H  
ATOM    760  C   LEU    49      45.592  42.746  23.264  1.00  0.00           C  
ATOM    761  O   LEU    49      46.512  42.362  23.984  1.00  0.00           O  
ATOM    762  N   LEU    50      45.705  43.906  22.593  1.00  0.00           N  
ATOM    763  H   LEU    50      44.966  44.135  21.944  1.00  0.00           H  
ATOM    764  CA  LEU    50      46.911  44.850  22.519  1.00  0.00           C  
ATOM    765  HA  LEU    50      47.828  44.316  22.269  1.00  0.00           H  
ATOM    766  CB  LEU    50      46.751  45.942  21.412  1.00  0.00           C  
ATOM    767  HB2 LEU    50      47.052  45.599  20.422  1.00  0.00           H  
ATOM    768  HB3 LEU    50      45.666  46.046  21.416  1.00  0.00           H  
ATOM    769  CG  LEU    50      47.387  47.341  21.488  1.00  0.00           C  
ATOM    770  HG  LEU    50      47.144  47.809  22.442  1.00  0.00           H  
ATOM    771  CD1 LEU    50      49.017  47.276  21.473  1.00  0.00           C  
ATOM    772 HD11 LEU    50      49.290  46.901  20.487  1.00  0.00           H  
ATOM    773 HD12 LEU    50      49.509  48.248  21.502  1.00  0.00           H  
ATOM    774 HD13 LEU    50      49.427  46.689  22.296  1.00  0.00           H  
ATOM    775  CD2 LEU    50      46.922  48.237  20.301  1.00  0.00           C  
ATOM    776 HD21 LEU    50      47.135  47.813  19.319  1.00  0.00           H  
ATOM    777 HD22 LEU    50      45.838  48.298  20.401  1.00  0.00           H  
ATOM    778 HD23 LEU    50      47.325  49.245  20.206  1.00  0.00           H  
ATOM    779  C   LEU    50      47.076  45.425  23.943  1.00  0.00           C  
ATOM    780  O   LEU    50      48.159  45.301  24.500  1.00  0.00           O  
ATOM    781  N   TYR    51      46.007  46.050  24.475  1.00  0.00           N  
ATOM    782  H   TYR    51      45.211  46.102  23.856  1.00  0.00           H  
ATOM    783  CA  TYR    51      46.074  46.687  25.755  1.00  0.00           C  
ATOM    784  HA  TYR    51      46.884  47.414  25.817  1.00  0.00           H  
ATOM    785  CB  TYR    51      44.762  47.386  26.023  1.00  0.00           C  
ATOM    786  HB2 TYR    51      44.561  48.131  25.253  1.00  0.00           H  
ATOM    787  HB3 TYR    51      43.898  46.722  26.060  1.00  0.00           H  
ATOM    788  CG  TYR    51      44.850  48.158  27.275  1.00  0.00           C  
ATOM    789  CD1 TYR    51      45.258  49.505  27.326  1.00  0.00           C  
ATOM    790  HD1 TYR    51      45.625  50.092  26.497  1.00  0.00           H  
ATOM    791  CE1 TYR    51      45.161  50.216  28.561  1.00  0.00           C  
ATOM    792  HE1 TYR    51      45.397  51.269  28.513  1.00  0.00           H  
ATOM    793  CZ  TYR    51      44.551  49.660  29.680  1.00  0.00           C  
ATOM    794  OH  TYR    51      44.440  50.404  30.860  1.00  0.00           O  
ATOM    795  HH  TYR    51      44.224  51.314  30.641  1.00  0.00           H  
ATOM    796  CE2 TYR    51      44.185  48.299  29.677  1.00  0.00           C  
ATOM    797  HE2 TYR    51      43.763  47.787  30.529  1.00  0.00           H  
ATOM    798  CD2 TYR    51      44.396  47.493  28.478  1.00  0.00           C  
ATOM    799  HD2 TYR    51      44.195  46.433  28.428  1.00  0.00           H  
ATOM    800  C   TYR    51      46.342  45.643  26.843  1.00  0.00           C  
ATOM    801  O   TYR    51      47.022  45.928  27.820  1.00  0.00           O  
ATOM    802  N   GLU    52      45.800  44.422  26.666  1.00  0.00           N  
ATOM    803  H   GLU    52      45.152  44.295  25.902  1.00  0.00           H  
ATOM    804  CA  GLU    52      45.957  43.284  27.577  1.00  0.00           C  
ATOM    805  HA  GLU    52      45.667  43.606  28.577  1.00  0.00           H  
ATOM    806  CB  GLU    52      44.962  42.124  27.286  1.00  0.00           C  
ATOM    807  HB2 GLU    52      43.957  42.532  27.392  1.00  0.00           H  
ATOM    808  HB3 GLU    52      45.194  41.773  26.280  1.00  0.00           H  
ATOM    809  CG  GLU    52      45.149  40.940  28.211  1.00  0.00           C  
ATOM    810  HG2 GLU    52      45.844  40.333  27.630  1.00  0.00           H  
ATOM    811  HG3 GLU    52      45.490  41.321  29.174  1.00  0.00           H  
ATOM    812  CD  GLU    52      43.888  40.046  28.511  1.00  0.00           C  
ATOM    813  OE1 GLU    52      42.862  40.074  27.772  1.00  0.00           O  
ATOM    814  OE2 GLU    52      43.887  39.235  29.496  1.00  0.00           O  
ATOM    815  C   GLU    52      47.395  42.793  27.613  1.00  0.00           C  
ATOM    816  O   GLU    52      47.954  42.657  28.682  1.00  0.00           O  
ATOM    817  N   SER    53      47.989  42.469  26.468  1.00  0.00           N  
ATOM    818  H   SER    53      47.380  42.479  25.661  1.00  0.00           H  
ATOM    819  CA  SER    53      49.484  42.345  26.248  1.00  0.00           C  
ATOM    820  HA  SER    53      49.842  41.399  26.654  1.00  0.00           H  
ATOM    821  CB  SER    53      49.772  42.374  24.722  1.00  0.00           C  
ATOM    822  HB2 SER    53      49.129  41.631  24.251  1.00  0.00           H  
ATOM    823  HB3 SER    53      49.613  43.278  24.133  1.00  0.00           H  
ATOM    824  OG  SER    53      51.118  42.101  24.500  1.00  0.00           O  
ATOM    825  HG  SER    53      51.045  41.662  23.649  1.00  0.00           H  
ATOM    826  C   SER    53      50.256  43.387  27.006  1.00  0.00           C  
ATOM    827  O   SER    53      51.164  43.081  27.828  1.00  0.00           O  
ATOM    828  N   LYS    54      49.940  44.686  26.755  1.00  0.00           N  
ATOM    829  H   LYS    54      49.337  44.929  25.982  1.00  0.00           H  
ATOM    830  CA  LYS    54      50.804  45.756  27.301  1.00  0.00           C  
ATOM    831  HA  LYS    54      51.851  45.517  27.120  1.00  0.00           H  
ATOM    832  CB  LYS    54      50.514  47.098  26.528  1.00  0.00           C  
ATOM    833  HB2 LYS    54      49.462  47.114  26.242  1.00  0.00           H  
ATOM    834  HB3 LYS    54      50.800  47.993  27.080  1.00  0.00           H  
ATOM    835  CG  LYS    54      51.346  47.260  25.203  1.00  0.00           C  
ATOM    836  HG2 LYS    54      52.427  47.127  25.256  1.00  0.00           H  
ATOM    837  HG3 LYS    54      51.019  46.491  24.503  1.00  0.00           H  
ATOM    838  CD  LYS    54      50.929  48.653  24.623  1.00  0.00           C  
ATOM    839  HD2 LYS    54      51.336  48.709  23.614  1.00  0.00           H  
ATOM    840  HD3 LYS    54      49.845  48.730  24.716  1.00  0.00           H  
ATOM    841  CE  LYS    54      51.588  49.879  25.334  1.00  0.00           C  
ATOM    842  HE2 LYS    54      51.449  50.756  24.702  1.00  0.00           H  
ATOM    843  HE3 LYS    54      51.069  50.152  26.253  1.00  0.00           H  
ATOM    844  NZ  LYS    54      53.078  49.813  25.641  1.00  0.00           N  
ATOM    845  HZ1 LYS    54      53.377  50.704  26.012  1.00  0.00           H  
ATOM    846  HZ2 LYS    54      53.352  49.018  26.200  1.00  0.00           H  
ATOM    847  HZ3 LYS    54      53.535  49.645  24.756  1.00  0.00           H  
ATOM    848  C   LYS    54      50.697  45.957  28.807  1.00  0.00           C  
ATOM    849  O   LYS    54      51.759  46.186  29.371  1.00  0.00           O  
ATOM    850  N   LEU    55      49.499  45.705  29.452  1.00  0.00           N  
ATOM    851  H   LEU    55      48.714  45.535  28.840  1.00  0.00           H  
ATOM    852  CA  LEU    55      49.248  45.628  30.896  1.00  0.00           C  
ATOM    853  HA  LEU    55      49.462  46.573  31.395  1.00  0.00           H  
ATOM    854  CB  LEU    55      47.773  45.337  31.120  1.00  0.00           C  
ATOM    855  HB2 LEU    55      47.218  46.050  30.510  1.00  0.00           H  
ATOM    856  HB3 LEU    55      47.542  44.329  30.774  1.00  0.00           H  
ATOM    857  CG  LEU    55      47.523  45.484  32.632  1.00  0.00           C  
ATOM    858  HG  LEU    55      48.371  45.949  33.134  1.00  0.00           H  
ATOM    859  CD1 LEU    55      46.357  46.456  32.900  1.00  0.00           C  
ATOM    860 HD11 LEU    55      46.610  47.440  32.505  1.00  0.00           H  
ATOM    861 HD12 LEU    55      45.460  46.177  32.348  1.00  0.00           H  
ATOM    862 HD13 LEU    55      46.187  46.536  33.974  1.00  0.00           H  
ATOM    863  CD2 LEU    55      47.140  44.098  33.309  1.00  0.00           C  
ATOM    864 HD21 LEU    55      46.650  44.232  34.274  1.00  0.00           H  
ATOM    865 HD22 LEU    55      46.678  43.373  32.639  1.00  0.00           H  
ATOM    866 HD23 LEU    55      48.014  43.480  33.515  1.00  0.00           H  
ATOM    867  C   LEU    55      50.071  44.525  31.530  1.00  0.00           C  
ATOM    868  O   LEU    55      50.855  44.871  32.390  1.00  0.00           O  
ATOM    869  N   TYR    56      50.032  43.253  31.087  1.00  0.00           N  
ATOM    870  H   TYR    56      49.373  42.924  30.395  1.00  0.00           H  
ATOM    871  CA  TYR    56      50.920  42.157  31.693  1.00  0.00           C  
ATOM    872  HA  TYR    56      50.591  42.109  32.731  1.00  0.00           H  
ATOM    873  CB  TYR    56      50.623  40.787  31.123  1.00  0.00           C  
ATOM    874  HB2 TYR    56      50.759  40.948  30.054  1.00  0.00           H  
ATOM    875  HB3 TYR    56      51.378  40.072  31.449  1.00  0.00           H  
ATOM    876  CG  TYR    56      49.239  40.236  31.442  1.00  0.00           C  
ATOM    877  CD1 TYR    56      48.504  39.797  30.352  1.00  0.00           C  
ATOM    878  HD1 TYR    56      48.892  39.736  29.346  1.00  0.00           H  
ATOM    879  CE1 TYR    56      47.216  39.310  30.494  1.00  0.00           C  
ATOM    880  HE1 TYR    56      46.725  39.031  29.574  1.00  0.00           H  
ATOM    881  CZ  TYR    56      46.577  39.384  31.756  1.00  0.00           C  
ATOM    882  OH  TYR    56      45.226  39.234  31.774  1.00  0.00           O  
ATOM    883  HH  TYR    56      44.850  39.222  30.891  1.00  0.00           H  
ATOM    884  CE2 TYR    56      47.290  39.838  32.881  1.00  0.00           C  
ATOM    885  HE2 TYR    56      46.798  39.887  33.842  1.00  0.00           H  
ATOM    886  CD2 TYR    56      48.636  40.307  32.705  1.00  0.00           C  
ATOM    887  HD2 TYR    56      49.174  40.803  33.499  1.00  0.00           H  
ATOM    888  C   TYR    56      52.471  42.499  31.596  1.00  0.00           C  
ATOM    889  O   TYR    56      53.134  42.286  32.617  1.00  0.00           O  
ATOM    890  N   LYS    57      52.906  43.179  30.521  1.00  0.00           N  
ATOM    891  H   LYS    57      52.244  43.513  29.835  1.00  0.00           H  
ATOM    892  CA  LYS    57      54.332  43.564  30.275  1.00  0.00           C  
ATOM    893  HA  LYS    57      54.958  42.702  30.507  1.00  0.00           H  
ATOM    894  CB  LYS    57      54.445  43.895  28.735  1.00  0.00           C  
ATOM    895  HB2 LYS    57      54.031  43.061  28.167  1.00  0.00           H  
ATOM    896  HB3 LYS    57      53.711  44.679  28.547  1.00  0.00           H  
ATOM    897  CG  LYS    57      55.810  44.208  28.186  1.00  0.00           C  
ATOM    898  HG2 LYS    57      55.684  44.526  27.151  1.00  0.00           H  
ATOM    899  HG3 LYS    57      56.072  45.101  28.754  1.00  0.00           H  
ATOM    900  CD  LYS    57      56.896  43.116  28.263  1.00  0.00           C  
ATOM    901  HD2 LYS    57      57.713  43.407  27.603  1.00  0.00           H  
ATOM    902  HD3 LYS    57      57.202  43.033  29.306  1.00  0.00           H  
ATOM    903  CE  LYS    57      56.298  41.789  27.715  1.00  0.00           C  
ATOM    904  HE2 LYS    57      57.029  41.007  27.921  1.00  0.00           H  
ATOM    905  HE3 LYS    57      55.347  41.627  28.223  1.00  0.00           H  
ATOM    906  NZ  LYS    57      56.052  41.918  26.234  1.00  0.00           N  
ATOM    907  HZ1 LYS    57      56.784  42.299  25.651  1.00  0.00           H  
ATOM    908  HZ2 LYS    57      55.960  41.023  25.773  1.00  0.00           H  
ATOM    909  HZ3 LYS    57      55.294  42.557  26.040  1.00  0.00           H  
ATOM    910  C   LYS    57      54.804  44.730  31.187  1.00  0.00           C  
ATOM    911  O   LYS    57      55.939  44.805  31.687  1.00  0.00           O  
ATOM    912  N   ILE    58      53.902  45.662  31.503  1.00  0.00           N  
ATOM    913  H   ILE    58      53.041  45.656  30.975  1.00  0.00           H  
ATOM    914  CA  ILE    58      54.068  46.806  32.458  1.00  0.00           C  
ATOM    915  HA  ILE    58      55.057  47.235  32.299  1.00  0.00           H  
ATOM    916  CB  ILE    58      52.975  47.910  32.121  1.00  0.00           C  
ATOM    917  HB  ILE    58      51.996  47.431  32.105  1.00  0.00           H  
ATOM    918  CG2 ILE    58      52.959  49.020  33.221  1.00  0.00           C  
ATOM    919 HG21 ILE    58      53.026  48.585  34.218  1.00  0.00           H  
ATOM    920 HG22 ILE    58      53.893  49.569  33.106  1.00  0.00           H  
ATOM    921 HG23 ILE    58      52.086  49.669  33.146  1.00  0.00           H  
ATOM    922  CG1 ILE    58      53.275  48.619  30.817  1.00  0.00           C  
ATOM    923 HG12 ILE    58      54.205  49.187  30.808  1.00  0.00           H  
ATOM    924 HG13 ILE    58      53.363  47.805  30.098  1.00  0.00           H  
ATOM    925  CD1 ILE    58      52.090  49.484  30.350  1.00  0.00           C  
ATOM    926 HD11 ILE    58      52.426  50.130  29.539  1.00  0.00           H  
ATOM    927 HD12 ILE    58      51.367  48.774  29.948  1.00  0.00           H  
ATOM    928 HD13 ILE    58      51.759  50.268  31.032  1.00  0.00           H  
ATOM    929  C   ILE    58      54.108  46.292  33.935  1.00  0.00           C  
ATOM    930  O   ILE    58      54.862  46.792  34.774  1.00  0.00           O  
ATOM    931  N   LEU    59      53.413  45.183  34.167  1.00  0.00           N  
ATOM    932  H   LEU    59      52.895  44.719  33.434  1.00  0.00           H  
ATOM    933  CA  LEU    59      53.537  44.517  35.447  1.00  0.00           C  
ATOM    934  HA  LEU    59      53.751  45.203  36.267  1.00  0.00           H  
ATOM    935  CB  LEU    59      52.096  43.901  35.746  1.00  0.00           C  
ATOM    936  HB2 LEU    59      51.895  43.210  34.927  1.00  0.00           H  
ATOM    937  HB3 LEU    59      52.257  43.313  36.649  1.00  0.00           H  
ATOM    938  CG  LEU    59      50.787  44.839  35.679  1.00  0.00           C  
ATOM    939  HG  LEU    59      50.729  45.271  34.680  1.00  0.00           H  
ATOM    940  CD1 LEU    59      49.576  43.919  36.003  1.00  0.00           C  
ATOM    941 HD11 LEU    59      49.565  43.080  35.307  1.00  0.00           H  
ATOM    942 HD12 LEU    59      49.653  43.455  36.986  1.00  0.00           H  
ATOM    943 HD13 LEU    59      48.737  44.599  35.852  1.00  0.00           H  
ATOM    944  CD2 LEU    59      50.822  45.894  36.723  1.00  0.00           C  
ATOM    945 HD21 LEU    59      49.908  46.440  36.953  1.00  0.00           H  
ATOM    946 HD22 LEU    59      51.187  45.470  37.658  1.00  0.00           H  
ATOM    947 HD23 LEU    59      51.590  46.560  36.328  1.00  0.00           H  
ATOM    948  C   LEU    59      54.559  43.352  35.458  1.00  0.00           C  
ATOM    949  O   LEU    59      54.372  42.412  36.267  1.00  0.00           O  
ATOM    950  N   GLN    60      55.536  43.264  34.479  1.00  0.00           N  
ATOM    951  H   GLN    60      55.763  44.087  33.940  1.00  0.00           H  
ATOM    952  CA  GLN    60      56.396  42.110  34.399  1.00  0.00           C  
ATOM    953  HA  GLN    60      55.850  41.173  34.508  1.00  0.00           H  
ATOM    954  CB  GLN    60      57.161  42.175  33.059  1.00  0.00           C  
ATOM    955  HB2 GLN    60      56.423  42.181  32.257  1.00  0.00           H  
ATOM    956  HB3 GLN    60      57.630  43.152  32.942  1.00  0.00           H  
ATOM    957  CG  GLN    60      58.086  41.011  32.785  1.00  0.00           C  
ATOM    958  HG2 GLN    60      58.727  40.986  33.667  1.00  0.00           H  
ATOM    959  HG3 GLN    60      57.567  40.056  32.703  1.00  0.00           H  
ATOM    960  CD  GLN    60      58.949  41.138  31.542  1.00  0.00           C  
ATOM    961  OE1 GLN    60      58.465  41.287  30.440  1.00  0.00           O  
ATOM    962  NE2 GLN    60      60.264  40.920  31.634  1.00  0.00           N  
ATOM    963 HE21 GLN    60      60.775  41.061  30.774  1.00  0.00           H  
ATOM    964 HE22 GLN    60      60.681  40.656  32.515  1.00  0.00           H  
ATOM    965  C   GLN    60      57.354  42.113  35.607  1.00  0.00           C  
ATOM    966  O   GLN    60      57.854  43.161  35.953  1.00  0.00           O  
ATOM    967  N   GLY    61      57.439  40.916  36.218  1.00  0.00           N  
ATOM    968  H   GLY    61      57.064  40.114  35.733  1.00  0.00           H  
ATOM    969  CA  GLY    61      58.103  40.629  37.476  1.00  0.00           C  
ATOM    970  HA2 GLY    61      58.321  39.569  37.611  1.00  0.00           H  
ATOM    971  HA3 GLY    61      58.951  41.309  37.551  1.00  0.00           H  
ATOM    972  C   GLY    61      57.210  40.864  38.781  1.00  0.00           C  
ATOM    973  O   GLY    61      57.706  40.514  39.817  1.00  0.00           O  
ATOM    974  N   GLY    62      55.923  41.393  38.748  1.00  0.00           N  
ATOM    975  H   GLY    62      55.668  41.672  37.812  1.00  0.00           H  
ATOM    976  CA  GLY    62      54.942  41.373  39.825  1.00  0.00           C  
ATOM    977  HA2 GLY    62      55.122  42.114  40.604  1.00  0.00           H  
ATOM    978  HA3 GLY    62      53.935  41.516  39.433  1.00  0.00           H  
ATOM    979  C   GLY    62      54.758  39.996  40.333  1.00  0.00           C  
ATOM    980  O   GLY    62      54.593  38.962  39.673  1.00  0.00           O  
ATOM    981  N   VAL    63      54.806  39.912  41.669  1.00  0.00           N  
ATOM    982  H   VAL    63      54.881  40.773  42.191  1.00  0.00           H  
ATOM    983  CA  VAL    63      54.393  38.728  42.368  1.00  0.00           C  
ATOM    984  HA  VAL    63      54.869  37.931  41.797  1.00  0.00           H  
ATOM    985  CB  VAL    63      54.804  38.760  43.787  1.00  0.00           C  
ATOM    986  HB  VAL    63      54.407  39.693  44.188  1.00  0.00           H  
ATOM    987  CG1 VAL    63      54.230  37.601  44.641  1.00  0.00           C  
ATOM    988 HG11 VAL    63      54.516  37.723  45.686  1.00  0.00           H  
ATOM    989 HG12 VAL    63      53.145  37.494  44.640  1.00  0.00           H  
ATOM    990 HG13 VAL    63      54.640  36.652  44.298  1.00  0.00           H  
ATOM    991  CG2 VAL    63      56.314  38.670  43.880  1.00  0.00           C  
ATOM    992 HG21 VAL    63      56.632  39.656  43.542  1.00  0.00           H  
ATOM    993 HG22 VAL    63      56.579  38.475  44.919  1.00  0.00           H  
ATOM    994 HG23 VAL    63      56.645  37.804  43.307  1.00  0.00           H  
ATOM    995  C   VAL    63      52.931  38.649  42.166  1.00  0.00           C  
ATOM    996  O   VAL    63      52.163  39.600  42.391  1.00  0.00           O  
ATOM    997  N   GLY    64      52.479  37.515  41.569  1.00  0.00           N  
ATOM    998  H   GLY    64      53.223  36.930  41.215  1.00  0.00           H  
ATOM    999  CA  GLY    64      51.067  37.357  41.239  1.00  0.00           C  
ATOM   1000  HA2 GLY    64      51.013  36.271  41.315  1.00  0.00           H  
ATOM   1001  HA3 GLY    64      50.498  37.719  42.095  1.00  0.00           H  
ATOM   1002  C   GLY    64      50.547  37.780  39.917  1.00  0.00           C  
ATOM   1003  O   GLY    64      49.328  37.952  39.744  1.00  0.00           O  
ATOM   1004  N   ILE    65      51.411  37.854  38.906  1.00  0.00           N  
ATOM   1005  H   ILE    65      52.314  37.489  39.173  1.00  0.00           H  
ATOM   1006  CA  ILE    65      51.175  38.310  37.491  1.00  0.00           C  
ATOM   1007  HA  ILE    65      50.115  38.155  37.291  1.00  0.00           H  
ATOM   1008  CB  ILE    65      51.429  39.852  37.306  1.00  0.00           C  
ATOM   1009  HB  ILE    65      52.447  40.007  37.665  1.00  0.00           H  
ATOM   1010  CG2 ILE    65      51.343  40.217  35.796  1.00  0.00           C  
ATOM   1011 HG21 ILE    65      52.134  39.744  35.214  1.00  0.00           H  
ATOM   1012 HG22 ILE    65      50.425  39.831  35.355  1.00  0.00           H  
ATOM   1013 HG23 ILE    65      51.467  41.297  35.709  1.00  0.00           H  
ATOM   1014  CG1 ILE    65      50.459  40.713  38.085  1.00  0.00           C  
ATOM   1015 HG12 ILE    65      50.481  40.569  39.165  1.00  0.00           H  
ATOM   1016 HG13 ILE    65      50.761  41.751  37.951  1.00  0.00           H  
ATOM   1017  CD1 ILE    65      48.997  40.688  37.550  1.00  0.00           C  
ATOM   1018 HD11 ILE    65      48.562  39.692  37.624  1.00  0.00           H  
ATOM   1019 HD12 ILE    65      48.344  41.267  38.202  1.00  0.00           H  
ATOM   1020 HD13 ILE    65      48.948  40.951  36.493  1.00  0.00           H  
ATOM   1021  C   ILE    65      52.037  37.413  36.488  1.00  0.00           C  
ATOM   1022  O   ILE    65      53.281  37.409  36.625  1.00  0.00           O  
ATOM   1023  N   PRO    66      51.396  36.784  35.454  1.00  0.00           N  
ATOM   1024  CD  PRO    66      49.868  36.630  35.328  1.00  0.00           C  
ATOM   1025  HD2 PRO    66      49.448  37.616  35.129  1.00  0.00           H  
ATOM   1026  HD3 PRO    66      49.444  36.173  36.222  1.00  0.00           H  
ATOM   1027  CG  PRO    66      49.681  35.802  34.058  1.00  0.00           C  
ATOM   1028  HG2 PRO    66      49.694  36.446  33.180  1.00  0.00           H  
ATOM   1029  HG3 PRO    66      48.752  35.255  33.897  1.00  0.00           H  
ATOM   1030  CB  PRO    66      50.950  34.906  34.028  1.00  0.00           C  
ATOM   1031  HB2 PRO    66      51.217  34.692  32.993  1.00  0.00           H  
ATOM   1032  HB3 PRO    66      50.796  33.957  34.540  1.00  0.00           H  
ATOM   1033  CA  PRO    66      52.074  35.693  34.742  1.00  0.00           C  
ATOM   1034  HA  PRO    66      52.631  35.041  35.416  1.00  0.00           H  
ATOM   1035  C   PRO    66      53.103  36.334  33.740  1.00  0.00           C  
ATOM   1036  O   PRO    66      52.864  37.448  33.272  1.00  0.00           O  
ATOM   1037  N   HIE    67      54.194  35.670  33.378  1.00  0.00           N  
ATOM   1038  H   HIE    67      54.362  34.764  33.791  1.00  0.00           H  
ATOM   1039  CA  HIE    67      55.217  36.194  32.520  1.00  0.00           C  
ATOM   1040  HA  HIE    67      55.230  37.284  32.543  1.00  0.00           H  
ATOM   1041  CB  HIE    67      56.535  35.666  33.019  1.00  0.00           C  
ATOM   1042  HB2 HIE    67      56.731  36.095  34.002  1.00  0.00           H  
ATOM   1043  HB3 HIE    67      56.485  34.579  32.945  1.00  0.00           H  
ATOM   1044  CG  HIE    67      57.804  36.148  32.290  1.00  0.00           C  
ATOM   1045  ND1 HIE    67      58.264  37.458  32.197  1.00  0.00           N  
ATOM   1046  CE1 HIE    67      59.367  37.408  31.419  1.00  0.00           C  
ATOM   1047  HE1 HIE    67      60.048  38.162  31.053  1.00  0.00           H  
ATOM   1048  NE2 HIE    67      59.607  36.142  31.155  1.00  0.00           N  
ATOM   1049  HE2 HIE    67      60.482  35.841  30.750  1.00  0.00           H  
ATOM   1050  CD2 HIE    67      58.617  35.348  31.594  1.00  0.00           C  
ATOM   1051  HD2 HIE    67      58.590  34.269  31.543  1.00  0.00           H  
ATOM   1052  C   HIE    67      54.947  35.849  31.019  1.00  0.00           C  
ATOM   1053  O   HIE    67      54.600  34.697  30.748  1.00  0.00           O  
ATOM   1054  N   ILE    68      55.009  36.869  30.141  1.00  0.00           N  
ATOM   1055  H   ILE    68      55.360  37.782  30.394  1.00  0.00           H  
ATOM   1056  CA  ILE    68      54.718  36.561  28.694  1.00  0.00           C  
ATOM   1057  HA  ILE    68      53.792  35.987  28.708  1.00  0.00           H  
ATOM   1058  CB  ILE    68      54.290  37.894  27.988  1.00  0.00           C  
ATOM   1059  HB  ILE    68      54.981  38.670  28.319  1.00  0.00           H  
ATOM   1060  CG2 ILE    68      54.278  37.795  26.445  1.00  0.00           C  
ATOM   1061 HG21 ILE    68      55.226  37.532  25.976  1.00  0.00           H  
ATOM   1062 HG22 ILE    68      53.630  36.958  26.183  1.00  0.00           H  
ATOM   1063 HG23 ILE    68      53.777  38.705  26.115  1.00  0.00           H  
ATOM   1064  CG1 ILE    68      52.899  38.234  28.493  1.00  0.00           C  
ATOM   1065 HG12 ILE    68      52.234  37.609  27.898  1.00  0.00           H  
ATOM   1066 HG13 ILE    68      52.759  37.861  29.508  1.00  0.00           H  
ATOM   1067  CD1 ILE    68      52.471  39.707  28.228  1.00  0.00           C  
ATOM   1068 HD11 ILE    68      52.912  40.280  29.043  1.00  0.00           H  
ATOM   1069 HD12 ILE    68      52.671  40.026  27.205  1.00  0.00           H  
ATOM   1070 HD13 ILE    68      51.388  39.683  28.349  1.00  0.00           H  
ATOM   1071  C   ILE    68      55.880  35.795  28.008  1.00  0.00           C  
ATOM   1072  O   ILE    68      57.068  36.121  28.033  1.00  0.00           O  
ATOM   1073  N   ARG    69      55.446  34.818  27.176  1.00  0.00           N  
ATOM   1074  H   ARG    69      54.449  34.659  27.156  1.00  0.00           H  
ATOM   1075  CA  ARG    69      56.357  34.061  26.313  1.00  0.00           C  
ATOM   1076  HA  ARG    69      57.388  34.205  26.636  1.00  0.00           H  
ATOM   1077  CB  ARG    69      56.047  32.531  26.544  1.00  0.00           C  
ATOM   1078  HB2 ARG    69      55.201  32.228  25.927  1.00  0.00           H  
ATOM   1079  HB3 ARG    69      56.974  32.035  26.258  1.00  0.00           H  
ATOM   1080  CG  ARG    69      55.686  32.071  27.946  1.00  0.00           C  
ATOM   1081  HG2 ARG    69      54.696  32.428  28.228  1.00  0.00           H  
ATOM   1082  HG3 ARG    69      55.526  30.993  27.936  1.00  0.00           H  
ATOM   1083  CD  ARG    69      56.768  32.404  28.958  1.00  0.00           C  
ATOM   1084  HD2 ARG    69      57.788  32.173  28.651  1.00  0.00           H  
ATOM   1085  HD3 ARG    69      56.825  33.460  29.223  1.00  0.00           H  
ATOM   1086  NE  ARG    69      56.435  31.652  30.165  1.00  0.00           N  
ATOM   1087  HE  ARG    69      55.885  32.120  30.871  1.00  0.00           H  
ATOM   1088  CZ  ARG    69      56.674  30.380  30.466  1.00  0.00           C  
ATOM   1089  NH1 ARG    69      57.209  29.564  29.671  1.00  0.00           N  
ATOM   1090 HH11 ARG    69      57.691  29.885  28.843  1.00  0.00           H  
ATOM   1091 HH12 ARG    69      57.263  28.607  29.991  1.00  0.00           H  
ATOM   1092  NH2 ARG    69      56.339  29.958  31.605  1.00  0.00           N  
ATOM   1093 HH21 ARG    69      55.770  30.477  32.258  1.00  0.00           H  
ATOM   1094 HH22 ARG    69      56.619  29.010  31.812  1.00  0.00           H  
ATOM   1095  C   ARG    69      56.330  34.447  24.854  1.00  0.00           C  
ATOM   1096  O   ARG    69      57.424  34.556  24.270  1.00  0.00           O  
ATOM   1097  N   TRP    70      55.145  34.838  24.251  1.00  0.00           N  
ATOM   1098  H   TRP    70      54.246  34.837  24.710  1.00  0.00           H  
ATOM   1099  CA  TRP    70      55.134  35.537  23.018  1.00  0.00           C  
ATOM   1100  HA  TRP    70      56.019  36.173  23.018  1.00  0.00           H  
ATOM   1101  CB  TRP    70      55.218  34.518  21.866  1.00  0.00           C  
ATOM   1102  HB2 TRP    70      56.083  33.870  22.009  1.00  0.00           H  
ATOM   1103  HB3 TRP    70      54.324  33.896  21.835  1.00  0.00           H  
ATOM   1104  CG  TRP    70      55.302  35.086  20.499  1.00  0.00           C  
ATOM   1105  CD1 TRP    70      56.468  35.605  19.886  1.00  0.00           C  
ATOM   1106  HD1 TRP    70      57.470  35.658  20.288  1.00  0.00           H  
ATOM   1107  NE1 TRP    70      56.140  36.157  18.622  1.00  0.00           N  
ATOM   1108  HE1 TRP    70      56.766  36.403  17.869  1.00  0.00           H  
ATOM   1109  CE2 TRP    70      54.791  35.880  18.273  1.00  0.00           C  
ATOM   1110  CZ2 TRP    70      54.027  36.027  17.141  1.00  0.00           C  
ATOM   1111  HZ2 TRP    70      54.437  36.471  16.245  1.00  0.00           H  
ATOM   1112  CH2 TRP    70      52.764  35.539  17.161  1.00  0.00           C  
ATOM   1113  HH2 TRP    70      52.156  35.544  16.268  1.00  0.00           H  
ATOM   1114  CZ3 TRP    70      52.098  35.082  18.324  1.00  0.00           C  
ATOM   1115  HZ3 TRP    70      51.057  34.797  18.321  1.00  0.00           H  
ATOM   1116  CE3 TRP    70      52.888  34.988  19.473  1.00  0.00           C  
ATOM   1117  HE3 TRP    70      52.484  34.592  20.393  1.00  0.00           H  
ATOM   1118  CD2 TRP    70      54.235  35.295  19.474  1.00  0.00           C  
ATOM   1119  C   TRP    70      53.909  36.497  22.954  1.00  0.00           C  
ATOM   1120  O   TRP    70      52.890  36.201  23.605  1.00  0.00           O  
ATOM   1121  N   TYR    71      53.934  37.413  22.092  1.00  0.00           N  
ATOM   1122  H   TYR    71      54.839  37.542  21.664  1.00  0.00           H  
ATOM   1123  CA  TYR    71      52.791  38.103  21.557  1.00  0.00           C  
ATOM   1124  HA  TYR    71      51.906  37.487  21.720  1.00  0.00           H  
ATOM   1125  CB  TYR    71      52.621  39.317  22.462  1.00  0.00           C  
ATOM   1126  HB2 TYR    71      52.377  38.944  23.457  1.00  0.00           H  
ATOM   1127  HB3 TYR    71      53.566  39.833  22.632  1.00  0.00           H  
ATOM   1128  CG  TYR    71      51.550  40.308  22.037  1.00  0.00           C  
ATOM   1129  CD1 TYR    71      50.245  39.751  21.843  1.00  0.00           C  
ATOM   1130  HD1 TYR    71      50.109  38.693  22.016  1.00  0.00           H  
ATOM   1131  CE1 TYR    71      49.236  40.568  21.401  1.00  0.00           C  
ATOM   1132  HE1 TYR    71      48.215  40.245  21.254  1.00  0.00           H  
ATOM   1133  CZ  TYR    71      49.513  41.908  20.979  1.00  0.00           C  
ATOM   1134  OH  TYR    71      48.452  42.594  20.430  1.00  0.00           O  
ATOM   1135  HH  TYR    71      48.899  43.189  19.824  1.00  0.00           H  
ATOM   1136  CE2 TYR    71      50.742  42.494  21.094  1.00  0.00           C  
ATOM   1137  HE2 TYR    71      50.982  43.489  20.748  1.00  0.00           H  
ATOM   1138  CD2 TYR    71      51.815  41.686  21.660  1.00  0.00           C  
ATOM   1139  HD2 TYR    71      52.796  42.114  21.804  1.00  0.00           H  
ATOM   1140  C   TYR    71      52.965  38.462  20.103  1.00  0.00           C  
ATOM   1141  O   TYR    71      54.110  38.854  19.718  1.00  0.00           O  
ATOM   1142  N   GLY    72      51.868  38.348  19.316  1.00  0.00           N  
ATOM   1143  H   GLY    72      50.960  38.065  19.655  1.00  0.00           H  
ATOM   1144  CA  GLY    72      51.962  38.563  17.862  1.00  0.00           C  
ATOM   1145  HA2 GLY    72      52.262  39.610  17.800  1.00  0.00           H  
ATOM   1146  HA3 GLY    72      52.746  37.971  17.390  1.00  0.00           H  
ATOM   1147  C   GLY    72      50.695  38.401  17.042  1.00  0.00           C  
ATOM   1148  O   GLY    72      49.562  38.507  17.574  1.00  0.00           O  
ATOM   1149  N   GLN    73      50.802  37.898  15.850  1.00  0.00           N  
ATOM   1150  H   GLN    73      51.669  37.722  15.362  1.00  0.00           H  
ATOM   1151  CA  GLN    73      49.618  37.584  15.023  1.00  0.00           C  
ATOM   1152  HA  GLN    73      48.682  37.628  15.580  1.00  0.00           H  
ATOM   1153  CB  GLN    73      49.367  38.749  13.983  1.00  0.00           C  
ATOM   1154  HB2 GLN    73      50.351  38.969  13.567  1.00  0.00           H  
ATOM   1155  HB3 GLN    73      48.673  38.361  13.237  1.00  0.00           H  
ATOM   1156  CG  GLN    73      48.793  40.037  14.512  1.00  0.00           C  
ATOM   1157  HG2 GLN    73      47.996  39.692  15.169  1.00  0.00           H  
ATOM   1158  HG3 GLN    73      49.648  40.442  15.053  1.00  0.00           H  
ATOM   1159  CD  GLN    73      48.269  41.018  13.465  1.00  0.00           C  
ATOM   1160  OE1 GLN    73      48.812  41.161  12.343  1.00  0.00           O  
ATOM   1161  NE2 GLN    73      47.141  41.695  13.745  1.00  0.00           N  
ATOM   1162 HE21 GLN    73      46.696  42.284  13.056  1.00  0.00           H  
ATOM   1163 HE22 GLN    73      46.730  41.586  14.661  1.00  0.00           H  
ATOM   1164  C   GLN    73      49.682  36.198  14.283  1.00  0.00           C  
ATOM   1165  O   GLN    73      50.791  35.813  13.905  1.00  0.00           O  
ATOM   1166  N   GLU    74      48.572  35.489  14.144  1.00  0.00           N  
ATOM   1167  H   GLU    74      47.778  35.813  14.678  1.00  0.00           H  
ATOM   1168  CA  GLU    74      48.377  34.149  13.495  1.00  0.00           C  
ATOM   1169  HA  GLU    74      49.083  34.160  12.665  1.00  0.00           H  
ATOM   1170  CB  GLU    74      48.522  32.864  14.371  1.00  0.00           C  
ATOM   1171  HB2 GLU    74      47.742  32.886  15.131  1.00  0.00           H  
ATOM   1172  HB3 GLU    74      48.407  31.992  13.728  1.00  0.00           H  
ATOM   1173  CG  GLU    74      49.768  32.809  15.153  1.00  0.00           C  
ATOM   1174  HG2 GLU    74      50.037  33.746  15.641  1.00  0.00           H  
ATOM   1175  HG3 GLU    74      49.579  32.100  15.960  1.00  0.00           H  
ATOM   1176  CD  GLU    74      51.112  32.373  14.468  1.00  0.00           C  
ATOM   1177  OE1 GLU    74      51.140  32.183  13.216  1.00  0.00           O  
ATOM   1178  OE2 GLU    74      52.100  32.323  15.278  1.00  0.00           O  
ATOM   1179  C   GLU    74      47.012  34.037  12.830  1.00  0.00           C  
ATOM   1180  O   GLU    74      46.044  34.412  13.411  1.00  0.00           O  
ATOM   1181  N   LYS    75      46.992  33.495  11.604  1.00  0.00           N  
ATOM   1182  H   LYS    75      47.885  33.094  11.356  1.00  0.00           H  
ATOM   1183  CA  LYS    75      45.816  33.498  10.812  1.00  0.00           C  
ATOM   1184  HA  LYS    75      46.210  33.588   9.799  1.00  0.00           H  
ATOM   1185  CB  LYS    75      45.001  32.160  10.955  1.00  0.00           C  
ATOM   1186  HB2 LYS    75      44.462  32.072  11.898  1.00  0.00           H  
ATOM   1187  HB3 LYS    75      44.244  32.323  10.188  1.00  0.00           H  
ATOM   1188  CG  LYS    75      45.922  30.943  10.515  1.00  0.00           C  
ATOM   1189  HG2 LYS    75      46.427  31.058   9.556  1.00  0.00           H  
ATOM   1190  HG3 LYS    75      46.709  30.814  11.258  1.00  0.00           H  
ATOM   1191  CD  LYS    75      44.952  29.780  10.432  1.00  0.00           C  
ATOM   1192  HD2 LYS    75      45.565  28.917  10.692  1.00  0.00           H  
ATOM   1193  HD3 LYS    75      44.196  29.893  11.209  1.00  0.00           H  
ATOM   1194  CE  LYS    75      44.256  29.654   9.092  1.00  0.00           C  
ATOM   1195  HE2 LYS    75      43.173  29.739   9.004  1.00  0.00           H  
ATOM   1196  HE3 LYS    75      44.588  30.540   8.551  1.00  0.00           H  
ATOM   1197  NZ  LYS    75      44.773  28.422   8.416  1.00  0.00           N  
ATOM   1198  HZ1 LYS    75      44.475  28.590   7.466  1.00  0.00           H  
ATOM   1199  HZ2 LYS    75      45.779  28.331   8.448  1.00  0.00           H  
ATOM   1200  HZ3 LYS    75      44.202  27.622   8.649  1.00  0.00           H  
ATOM   1201  C   LYS    75      45.079  34.846  10.791  1.00  0.00           C  
ATOM   1202  O   LYS    75      45.706  35.872  10.548  1.00  0.00           O  
ATOM   1203  N   ASP    76      43.789  34.862  11.303  1.00  0.00           N  
ATOM   1204  H   ASP    76      43.417  33.931  11.430  1.00  0.00           H  
ATOM   1205  CA  ASP    76      42.985  36.139  11.445  1.00  0.00           C  
ATOM   1206  HA  ASP    76      43.369  36.835  10.700  1.00  0.00           H  
ATOM   1207  CB  ASP    76      41.539  35.843  10.922  1.00  0.00           C  
ATOM   1208  HB2 ASP    76      41.108  35.039  11.519  1.00  0.00           H  
ATOM   1209  HB3 ASP    76      40.926  36.705  11.186  1.00  0.00           H  
ATOM   1210  CG  ASP    76      41.354  35.669   9.399  1.00  0.00           C  
ATOM   1211  OD1 ASP    76      42.024  36.332   8.565  1.00  0.00           O  
ATOM   1212  OD2 ASP    76      40.493  34.936   8.988  1.00  0.00           O  
ATOM   1213  C   ASP    76      42.979  36.712  12.880  1.00  0.00           C  
ATOM   1214  O   ASP    76      42.079  37.466  13.200  1.00  0.00           O  
ATOM   1215  N   TYR    77      43.860  36.211  13.754  1.00  0.00           N  
ATOM   1216  H   TYR    77      44.571  35.587  13.400  1.00  0.00           H  
ATOM   1217  CA  TYR    77      43.782  36.351  15.218  1.00  0.00           C  
ATOM   1218  HA  TYR    77      42.851  36.873  15.439  1.00  0.00           H  
ATOM   1219  CB  TYR    77      43.765  34.956  15.829  1.00  0.00           C  
ATOM   1220  HB2 TYR    77      44.691  34.434  15.587  1.00  0.00           H  
ATOM   1221  HB3 TYR    77      43.786  35.018  16.917  1.00  0.00           H  
ATOM   1222  CG  TYR    77      42.631  34.047  15.279  1.00  0.00           C  
ATOM   1223  CD1 TYR    77      41.279  34.090  15.771  1.00  0.00           C  
ATOM   1224  HD1 TYR    77      40.993  34.716  16.603  1.00  0.00           H  
ATOM   1225  CE1 TYR    77      40.278  33.284  15.262  1.00  0.00           C  
ATOM   1226  HE1 TYR    77      39.251  33.440  15.557  1.00  0.00           H  
ATOM   1227  CZ  TYR    77      40.525  32.434  14.142  1.00  0.00           C  
ATOM   1228  OH  TYR    77      39.564  31.647  13.601  1.00  0.00           O  
ATOM   1229  HH  TYR    77      38.679  31.852  13.911  1.00  0.00           H  
ATOM   1230  CE2 TYR    77      41.807  32.358  13.677  1.00  0.00           C  
ATOM   1231  HE2 TYR    77      42.068  31.642  12.912  1.00  0.00           H  
ATOM   1232  CD2 TYR    77      42.906  33.130  14.230  1.00  0.00           C  
ATOM   1233  HD2 TYR    77      43.911  32.862  13.941  1.00  0.00           H  
ATOM   1234  C   TYR    77      44.995  37.235  15.615  1.00  0.00           C  
ATOM   1235  O   TYR    77      46.111  37.150  15.060  1.00  0.00           O  
ATOM   1236  N   ASN    78      44.818  38.191  16.545  1.00  0.00           N  
ATOM   1237  H   ASN    78      43.857  38.270  16.845  1.00  0.00           H  
ATOM   1238  CA  ASN    78      45.921  38.566  17.438  1.00  0.00           C  
ATOM   1239  HA  ASN    78      46.889  38.687  16.953  1.00  0.00           H  
ATOM   1240  CB  ASN    78      45.685  39.895  18.186  1.00  0.00           C  
ATOM   1241  HB2 ASN    78      44.677  40.013  18.584  1.00  0.00           H  
ATOM   1242  HB3 ASN    78      46.318  39.879  19.074  1.00  0.00           H  
ATOM   1243  CG  ASN    78      46.162  41.022  17.379  1.00  0.00           C  
ATOM   1244  OD1 ASN    78      45.475  41.620  16.572  1.00  0.00           O  
ATOM   1245  ND2 ASN    78      47.353  41.417  17.600  1.00  0.00           N  
ATOM   1246 HD21 ASN    78      47.801  42.079  16.982  1.00  0.00           H  
ATOM   1247 HD22 ASN    78      47.933  40.995  18.311  1.00  0.00           H  
ATOM   1248  C   ASN    78      45.931  37.386  18.445  1.00  0.00           C  
ATOM   1249  O   ASN    78      44.922  36.734  18.695  1.00  0.00           O  
ATOM   1250  N   VAL    79      47.150  37.021  18.888  1.00  0.00           N  
ATOM   1251  H   VAL    79      47.995  37.455  18.545  1.00  0.00           H  
ATOM   1252  CA  VAL    79      47.314  35.822  19.696  1.00  0.00           C  
ATOM   1253  HA  VAL    79      46.407  35.681  20.285  1.00  0.00           H  
ATOM   1254  CB  VAL    79      47.680  34.567  18.815  1.00  0.00           C  
ATOM   1255  HB  VAL    79      48.597  34.843  18.293  1.00  0.00           H  
ATOM   1256  CG1 VAL    79      47.858  33.231  19.742  1.00  0.00           C  
ATOM   1257 HG11 VAL    79      48.859  33.263  20.174  1.00  0.00           H  
ATOM   1258 HG12 VAL    79      47.090  33.210  20.515  1.00  0.00           H  
ATOM   1259 HG13 VAL    79      47.836  32.372  19.072  1.00  0.00           H  
ATOM   1260  CG2 VAL    79      46.544  34.338  17.853  1.00  0.00           C  
ATOM   1261 HG21 VAL    79      46.484  35.109  17.085  1.00  0.00           H  
ATOM   1262 HG22 VAL    79      46.687  33.361  17.390  1.00  0.00           H  
ATOM   1263 HG23 VAL    79      45.607  34.332  18.410  1.00  0.00           H  
ATOM   1264  C   VAL    79      48.440  36.201  20.758  1.00  0.00           C  
ATOM   1265  O   VAL    79      49.474  36.865  20.486  1.00  0.00           O  
ATOM   1266  N   LEU    80      48.290  35.709  21.983  1.00  0.00           N  
ATOM   1267  H   LEU    80      47.383  35.292  22.137  1.00  0.00           H  
ATOM   1268  CA  LEU    80      49.165  36.058  23.193  1.00  0.00           C  
ATOM   1269  HA  LEU    80      50.169  36.335  22.872  1.00  0.00           H  
ATOM   1270  CB  LEU    80      48.416  37.168  23.976  1.00  0.00           C  
ATOM   1271  HB2 LEU    80      48.292  38.046  23.340  1.00  0.00           H  
ATOM   1272  HB3 LEU    80      47.387  36.855  24.147  1.00  0.00           H  
ATOM   1273  CG  LEU    80      48.888  37.651  25.384  1.00  0.00           C  
ATOM   1274  HG  LEU    80      48.785  36.775  26.025  1.00  0.00           H  
ATOM   1275  CD1 LEU    80      50.173  38.357  25.453  1.00  0.00           C  
ATOM   1276 HD11 LEU    80      50.308  39.136  24.703  1.00  0.00           H  
ATOM   1277 HD12 LEU    80      50.358  38.811  26.427  1.00  0.00           H  
ATOM   1278 HD13 LEU    80      50.887  37.572  25.201  1.00  0.00           H  
ATOM   1279  CD2 LEU    80      47.786  38.558  25.871  1.00  0.00           C  
ATOM   1280 HD21 LEU    80      48.006  38.918  26.876  1.00  0.00           H  
ATOM   1281 HD22 LEU    80      47.549  39.432  25.264  1.00  0.00           H  
ATOM   1282 HD23 LEU    80      46.862  37.981  25.861  1.00  0.00           H  
ATOM   1283  C   LEU    80      49.412  34.755  23.986  1.00  0.00           C  
ATOM   1284  O   LEU    80      48.478  33.979  24.128  1.00  0.00           O  
ATOM   1285  N   VAL    81      50.664  34.509  24.356  1.00  0.00           N  
ATOM   1286  H   VAL    81      51.333  35.236  24.144  1.00  0.00           H  
ATOM   1287  CA  VAL    81      51.157  33.346  25.043  1.00  0.00           C  
ATOM   1288  HA  VAL    81      50.244  32.831  25.341  1.00  0.00           H  
ATOM   1289  CB  VAL    81      52.013  32.398  24.187  1.00  0.00           C  
ATOM   1290  HB  VAL    81      52.794  33.060  23.810  1.00  0.00           H  
ATOM   1291  CG1 VAL    81      52.649  31.226  24.904  1.00  0.00           C  
ATOM   1292 HG11 VAL    81      51.970  30.438  25.230  1.00  0.00           H  
ATOM   1293 HG12 VAL    81      53.390  30.878  24.185  1.00  0.00           H  
ATOM   1294 HG13 VAL    81      53.108  31.592  25.822  1.00  0.00           H  
ATOM   1295  CG2 VAL    81      51.263  31.886  23.006  1.00  0.00           C  
ATOM   1296 HG21 VAL    81      51.811  31.119  22.458  1.00  0.00           H  
ATOM   1297 HG22 VAL    81      50.433  31.282  23.370  1.00  0.00           H  
ATOM   1298 HG23 VAL    81      50.837  32.677  22.389  1.00  0.00           H  
ATOM   1299  C   VAL    81      51.854  33.724  26.314  1.00  0.00           C  
ATOM   1300  O   VAL    81      52.600  34.661  26.303  1.00  0.00           O  
ATOM   1301  N   MET    82      51.538  33.004  27.488  1.00  0.00           N  
ATOM   1302  H   MET    82      50.936  32.201  27.382  1.00  0.00           H  
ATOM   1303  CA  MET    82      52.032  33.290  28.860  1.00  0.00           C  
ATOM   1304  HA  MET    82      53.022  33.740  28.783  1.00  0.00           H  
ATOM   1305  CB  MET    82      51.070  34.316  29.498  1.00  0.00           C  
ATOM   1306  HB2 MET    82      51.586  34.916  30.248  1.00  0.00           H  
ATOM   1307  HB3 MET    82      51.063  35.121  28.764  1.00  0.00           H  
ATOM   1308  CG  MET    82      49.676  33.708  29.743  1.00  0.00           C  
ATOM   1309  HG2 MET    82      49.404  33.169  28.835  1.00  0.00           H  
ATOM   1310  HG3 MET    82      49.753  32.992  30.562  1.00  0.00           H  
ATOM   1311  SD  MET    82      48.401  34.885  29.995  1.00  0.00           S  
ATOM   1312  CE  MET    82      47.897  34.985  28.217  1.00  0.00           C  
ATOM   1313  HE1 MET    82      47.018  35.626  28.154  1.00  0.00           H  
ATOM   1314  HE2 MET    82      48.869  35.208  27.776  1.00  0.00           H  
ATOM   1315  HE3 MET    82      47.567  33.985  27.934  1.00  0.00           H  
ATOM   1316  C   MET    82      52.123  32.068  29.837  1.00  0.00           C  
ATOM   1317  O   MET    82      51.727  31.005  29.401  1.00  0.00           O  
ATOM   1318  N   ASP    83      52.596  32.176  31.092  1.00  0.00           N  
ATOM   1319  H   ASP    83      53.044  33.019  31.423  1.00  0.00           H  
ATOM   1320  CA  ASP    83      52.615  31.067  32.055  1.00  0.00           C  
ATOM   1321  HA  ASP    83      53.225  30.222  31.735  1.00  0.00           H  
ATOM   1322  CB  ASP    83      52.848  31.745  33.399  1.00  0.00           C  
ATOM   1323  HB2 ASP    83      52.062  32.482  33.561  1.00  0.00           H  
ATOM   1324  HB3 ASP    83      52.636  31.032  34.196  1.00  0.00           H  
ATOM   1325  CG  ASP    83      54.233  32.369  33.695  1.00  0.00           C  
ATOM   1326  OD1 ASP    83      55.163  32.038  32.937  1.00  0.00           O  
ATOM   1327  OD2 ASP    83      54.357  33.132  34.682  1.00  0.00           O  
ATOM   1328  C   ASP    83      51.228  30.403  32.117  1.00  0.00           C  
ATOM   1329  O   ASP    83      50.223  31.023  32.341  1.00  0.00           O  
ATOM   1330  N   LEU    84      51.169  29.032  31.955  1.00  0.00           N  
ATOM   1331  H   LEU    84      52.023  28.504  31.850  1.00  0.00           H  
ATOM   1332  CA  LEU    84      50.024  28.382  32.435  1.00  0.00           C  
ATOM   1333  HA  LEU    84      49.149  28.839  31.974  1.00  0.00           H  
ATOM   1334  CB  LEU    84      50.159  26.917  31.927  1.00  0.00           C  
ATOM   1335  HB2 LEU    84      50.113  27.053  30.846  1.00  0.00           H  
ATOM   1336  HB3 LEU    84      51.131  26.523  32.223  1.00  0.00           H  
ATOM   1337  CG  LEU    84      49.060  25.888  32.294  1.00  0.00           C  
ATOM   1338  HG  LEU    84      48.933  25.709  33.361  1.00  0.00           H  
ATOM   1339  CD1 LEU    84      47.695  26.330  31.740  1.00  0.00           C  
ATOM   1340 HD11 LEU    84      46.954  25.532  31.794  1.00  0.00           H  
ATOM   1341 HD12 LEU    84      47.220  27.158  32.267  1.00  0.00           H  
ATOM   1342 HD13 LEU    84      47.849  26.683  30.720  1.00  0.00           H  
ATOM   1343  CD2 LEU    84      49.518  24.604  31.626  1.00  0.00           C  
ATOM   1344 HD21 LEU    84      50.491  24.413  32.077  1.00  0.00           H  
ATOM   1345 HD22 LEU    84      48.922  23.729  31.884  1.00  0.00           H  
ATOM   1346 HD23 LEU    84      49.640  24.721  30.549  1.00  0.00           H  
ATOM   1347  C   LEU    84      49.918  28.410  33.976  1.00  0.00           C  
ATOM   1348  O   LEU    84      50.907  28.301  34.702  1.00  0.00           O  
ATOM   1349  N   LEU    85      48.696  28.671  34.527  1.00  0.00           N  
ATOM   1350  H   LEU    85      47.957  28.697  33.840  1.00  0.00           H  
ATOM   1351  CA  LEU    85      48.359  28.710  35.903  1.00  0.00           C  
ATOM   1352  HA  LEU    85      49.184  28.664  36.613  1.00  0.00           H  
ATOM   1353  CB  LEU    85      47.686  30.084  36.121  1.00  0.00           C  
ATOM   1354  HB2 LEU    85      46.857  30.246  35.433  1.00  0.00           H  
ATOM   1355  HB3 LEU    85      47.223  30.044  37.108  1.00  0.00           H  
ATOM   1356  CG  LEU    85      48.599  31.354  36.085  1.00  0.00           C  
ATOM   1357  HG  LEU    85      49.025  31.485  35.090  1.00  0.00           H  
ATOM   1358  CD1 LEU    85      47.977  32.658  36.403  1.00  0.00           C  
ATOM   1359 HD11 LEU    85      48.685  33.449  36.153  1.00  0.00           H  
ATOM   1360 HD12 LEU    85      47.035  32.753  35.863  1.00  0.00           H  
ATOM   1361 HD13 LEU    85      47.733  32.627  37.464  1.00  0.00           H  
ATOM   1362  CD2 LEU    85      49.860  31.190  36.968  1.00  0.00           C  
ATOM   1363 HD21 LEU    85      50.579  31.998  37.098  1.00  0.00           H  
ATOM   1364 HD22 LEU    85      49.569  30.909  37.981  1.00  0.00           H  
ATOM   1365 HD23 LEU    85      50.474  30.490  36.400  1.00  0.00           H  
ATOM   1366  C   LEU    85      47.524  27.440  36.164  1.00  0.00           C  
ATOM   1367  O   LEU    85      47.252  26.552  35.370  1.00  0.00           O  
ATOM   1368  N   GLY    86      46.904  27.420  37.375  1.00  0.00           N  
ATOM   1369  H   GLY    86      47.068  28.164  38.038  1.00  0.00           H  
ATOM   1370  CA  GLY    86      45.883  26.431  37.800  1.00  0.00           C  
ATOM   1371  HA2 GLY    86      45.955  25.592  37.107  1.00  0.00           H  
ATOM   1372  HA3 GLY    86      46.167  26.020  38.769  1.00  0.00           H  
ATOM   1373  C   GLY    86      44.400  26.900  37.912  1.00  0.00           C  
ATOM   1374  O   GLY    86      44.083  27.906  37.235  1.00  0.00           O  
ATOM   1375  N   PRO    87      43.482  26.175  38.572  1.00  0.00           N  
ATOM   1376  CD  PRO    87      43.686  25.090  39.505  1.00  0.00           C  
ATOM   1377  HD2 PRO    87      43.823  25.506  40.503  1.00  0.00           H  
ATOM   1378  HD3 PRO    87      44.424  24.377  39.138  1.00  0.00           H  
ATOM   1379  CG  PRO    87      42.324  24.394  39.453  1.00  0.00           C  
ATOM   1380  HG2 PRO    87      42.084  23.889  40.389  1.00  0.00           H  
ATOM   1381  HG3 PRO    87      42.255  23.658  38.652  1.00  0.00           H  
ATOM   1382  CB  PRO    87      41.325  25.465  39.214  1.00  0.00           C  
ATOM   1383  HB2 PRO    87      41.018  25.706  40.232  1.00  0.00           H  
ATOM   1384  HB3 PRO    87      40.470  25.070  38.666  1.00  0.00           H  
ATOM   1385  CA  PRO    87      42.085  26.611  38.593  1.00  0.00           C  
ATOM   1386  HA  PRO    87      41.710  26.636  37.570  1.00  0.00           H  
ATOM   1387  C   PRO    87      41.718  27.898  39.353  1.00  0.00           C  
ATOM   1388  O   PRO    87      42.403  28.336  40.221  1.00  0.00           O  
ATOM   1389  N   SER    88      40.565  28.524  39.040  1.00  0.00           N  
ATOM   1390  H   SER    88      40.003  28.022  38.368  1.00  0.00           H  
ATOM   1391  CA  SER    88      40.046  29.794  39.549  1.00  0.00           C  
ATOM   1392  HA  SER    88      40.883  30.483  39.666  1.00  0.00           H  
ATOM   1393  CB  SER    88      39.015  30.357  38.502  1.00  0.00           C  
ATOM   1394  HB2 SER    88      39.561  30.543  37.577  1.00  0.00           H  
ATOM   1395  HB3 SER    88      38.272  29.610  38.221  1.00  0.00           H  
ATOM   1396  OG  SER    88      38.320  31.417  38.981  1.00  0.00           O  
ATOM   1397  HG  SER    88      38.989  32.095  39.106  1.00  0.00           H  
ATOM   1398  C   SER    88      39.270  29.606  40.860  1.00  0.00           C  
ATOM   1399  O   SER    88      38.680  28.577  41.127  1.00  0.00           O  
ATOM   1400  N   LEU    89      39.298  30.602  41.754  1.00  0.00           N  
ATOM   1401  H   LEU    89      39.871  31.379  41.458  1.00  0.00           H  
ATOM   1402  CA  LEU    89      38.538  30.648  42.989  1.00  0.00           C  
ATOM   1403  HA  LEU    89      39.017  29.878  43.594  1.00  0.00           H  
ATOM   1404  CB  LEU    89      38.769  31.997  43.706  1.00  0.00           C  
ATOM   1405  HB2 LEU    89      38.249  32.817  43.210  1.00  0.00           H  
ATOM   1406  HB3 LEU    89      38.364  31.847  44.706  1.00  0.00           H  
ATOM   1407  CG  LEU    89      40.202  32.540  43.736  1.00  0.00           C  
ATOM   1408  HG  LEU    89      40.518  32.646  42.698  1.00  0.00           H  
ATOM   1409  CD1 LEU    89      40.155  33.881  44.479  1.00  0.00           C  
ATOM   1410 HD11 LEU    89      39.711  33.701  45.458  1.00  0.00           H  
ATOM   1411 HD12 LEU    89      41.166  34.249  44.657  1.00  0.00           H  
ATOM   1412 HD13 LEU    89      39.535  34.626  43.979  1.00  0.00           H  
ATOM   1413  CD2 LEU    89      41.170  31.634  44.326  1.00  0.00           C  
ATOM   1414 HD21 LEU    89      41.159  30.783  43.645  1.00  0.00           H  
ATOM   1415 HD22 LEU    89      42.168  32.056  44.441  1.00  0.00           H  
ATOM   1416 HD23 LEU    89      40.717  31.474  45.305  1.00  0.00           H  
ATOM   1417  C   LEU    89      37.028  30.387  42.762  1.00  0.00           C  
ATOM   1418  O   LEU    89      36.386  29.736  43.569  1.00  0.00           O  
ATOM   1419  N   GLU    90      36.427  30.764  41.599  1.00  0.00           N  
ATOM   1420  H   GLU    90      36.953  31.269  40.900  1.00  0.00           H  
ATOM   1421  CA  GLU    90      35.045  30.386  41.136  1.00  0.00           C  
ATOM   1422  HA  GLU    90      34.309  30.609  41.908  1.00  0.00           H  
ATOM   1423  CB  GLU    90      34.789  31.133  39.810  1.00  0.00           C  
ATOM   1424  HB2 GLU    90      35.020  32.175  40.032  1.00  0.00           H  
ATOM   1425  HB3 GLU    90      35.577  30.872  39.104  1.00  0.00           H  
ATOM   1426  CG  GLU    90      33.437  30.923  39.133  1.00  0.00           C  
ATOM   1427  HG2 GLU    90      33.277  31.700  38.385  1.00  0.00           H  
ATOM   1428  HG3 GLU    90      33.414  29.886  38.801  1.00  0.00           H  
ATOM   1429  CD  GLU    90      32.322  31.039  40.106  1.00  0.00           C  
ATOM   1430  OE1 GLU    90      31.390  30.149  39.879  1.00  0.00           O  
ATOM   1431  OE2 GLU    90      32.282  31.958  40.903  1.00  0.00           O  
ATOM   1432  C   GLU    90      34.829  28.843  40.960  1.00  0.00           C  
ATOM   1433  O   GLU    90      33.885  28.274  41.452  1.00  0.00           O  
ATOM   1434  N   ASP    91      35.912  28.197  40.377  1.00  0.00           N  
ATOM   1435  H   ASP    91      36.681  28.744  40.017  1.00  0.00           H  
ATOM   1436  CA  ASP    91      35.955  26.763  40.210  1.00  0.00           C  
ATOM   1437  HA  ASP    91      34.987  26.415  39.849  1.00  0.00           H  
ATOM   1438  CB  ASP    91      37.088  26.308  39.190  1.00  0.00           C  
ATOM   1439  HB2 ASP    91      38.049  26.429  39.690  1.00  0.00           H  
ATOM   1440  HB3 ASP    91      37.149  25.236  39.005  1.00  0.00           H  
ATOM   1441  CG  ASP    91      37.258  27.095  37.869  1.00  0.00           C  
ATOM   1442  OD1 ASP    91      36.438  27.914  37.471  1.00  0.00           O  
ATOM   1443  OD2 ASP    91      38.296  26.869  37.225  1.00  0.00           O  
ATOM   1444  C   ASP    91      36.272  25.978  41.514  1.00  0.00           C  
ATOM   1445  O   ASP    91      35.456  25.083  41.834  1.00  0.00           O  
ATOM   1446  N   LEU    92      37.255  26.437  42.317  1.00  0.00           N  
ATOM   1447  H   LEU    92      37.828  27.199  41.984  1.00  0.00           H  
ATOM   1448  CA  LEU    92      37.631  25.790  43.558  1.00  0.00           C  
ATOM   1449  HA  LEU    92      37.706  24.715  43.393  1.00  0.00           H  
ATOM   1450  CB  LEU    92      38.983  26.414  44.092  1.00  0.00           C  
ATOM   1451  HB2 LEU    92      38.768  27.481  44.042  1.00  0.00           H  
ATOM   1452  HB3 LEU    92      39.265  26.177  45.118  1.00  0.00           H  
ATOM   1453  CG  LEU    92      40.129  26.138  43.041  1.00  0.00           C  
ATOM   1454  HG  LEU    92      39.780  26.333  42.027  1.00  0.00           H  
ATOM   1455  CD1 LEU    92      41.291  27.140  43.332  1.00  0.00           C  
ATOM   1456 HD11 LEU    92      41.579  27.053  44.380  1.00  0.00           H  
ATOM   1457 HD12 LEU    92      42.072  26.796  42.654  1.00  0.00           H  
ATOM   1458 HD13 LEU    92      40.984  28.116  42.957  1.00  0.00           H  
ATOM   1459  CD2 LEU    92      40.655  24.707  43.141  1.00  0.00           C  
ATOM   1460 HD21 LEU    92      40.813  24.402  44.176  1.00  0.00           H  
ATOM   1461 HD22 LEU    92      39.882  24.053  42.738  1.00  0.00           H  
ATOM   1462 HD23 LEU    92      41.519  24.674  42.477  1.00  0.00           H  
ATOM   1463  C   LEU    92      36.482  25.859  44.618  1.00  0.00           C  
ATOM   1464  O   LEU    92      36.302  24.965  45.460  1.00  0.00           O  
ATOM   1465  N   PHE    93      35.791  26.993  44.616  1.00  0.00           N  
ATOM   1466  H   PHE    93      35.934  27.557  43.790  1.00  0.00           H  
ATOM   1467  CA  PHE    93      34.585  27.268  45.401  1.00  0.00           C  
ATOM   1468  HA  PHE    93      34.755  27.136  46.469  1.00  0.00           H  
ATOM   1469  CB  PHE    93      33.914  28.663  45.141  1.00  0.00           C  
ATOM   1470  HB2 PHE    93      34.674  29.343  45.524  1.00  0.00           H  
ATOM   1471  HB3 PHE    93      33.586  28.613  44.102  1.00  0.00           H  
ATOM   1472  CG  PHE    93      32.671  29.045  45.958  1.00  0.00           C  
ATOM   1473  CD1 PHE    93      32.687  29.347  47.357  1.00  0.00           C  
ATOM   1474  HD1 PHE    93      33.600  29.069  47.862  1.00  0.00           H  
ATOM   1475  CE1 PHE    93      31.607  29.926  48.021  1.00  0.00           C  
ATOM   1476  HE1 PHE    93      31.749  30.214  49.052  1.00  0.00           H  
ATOM   1477  CZ  PHE    93      30.392  30.080  47.378  1.00  0.00           C  
ATOM   1478  HZ  PHE    93      29.640  30.731  47.799  1.00  0.00           H  
ATOM   1479  CE2 PHE    93      30.328  29.819  46.023  1.00  0.00           C  
ATOM   1480  HE2 PHE    93      29.492  30.109  45.404  1.00  0.00           H  
ATOM   1481  CD2 PHE    93      31.482  29.335  45.351  1.00  0.00           C  
ATOM   1482  HD2 PHE    93      31.360  29.240  44.282  1.00  0.00           H  
ATOM   1483  C   PHE    93      33.557  26.122  45.177  1.00  0.00           C  
ATOM   1484  O   PHE    93      33.002  25.580  46.128  1.00  0.00           O  
ATOM   1485  N   ASN    94      33.394  25.719  43.947  1.00  0.00           N  
ATOM   1486  H   ASN    94      34.002  26.147  43.264  1.00  0.00           H  
ATOM   1487  CA  ASN    94      32.570  24.513  43.504  1.00  0.00           C  
ATOM   1488  HA  ASN    94      31.657  24.623  44.089  1.00  0.00           H  
ATOM   1489  CB  ASN    94      32.235  24.576  42.048  1.00  0.00           C  
ATOM   1490  HB2 ASN    94      33.092  24.825  41.422  1.00  0.00           H  
ATOM   1491  HB3 ASN    94      31.888  23.619  41.659  1.00  0.00           H  
ATOM   1492  CG  ASN    94      31.151  25.589  41.755  1.00  0.00           C  
ATOM   1493  OD1 ASN    94      30.000  25.325  41.792  1.00  0.00           O  
ATOM   1494  ND2 ASN    94      31.463  26.884  41.720  1.00  0.00           N  
ATOM   1495 HD21 ASN    94      30.670  27.504  41.641  1.00  0.00           H  
ATOM   1496 HD22 ASN    94      32.447  27.111  41.717  1.00  0.00           H  
ATOM   1497  C   ASN    94      33.159  23.171  44.103  1.00  0.00           C  
ATOM   1498  O   ASN    94      32.465  22.450  44.801  1.00  0.00           O  
ATOM   1499  N   PHE    95      34.407  22.876  43.853  1.00  0.00           N  
ATOM   1500  H   PHE    95      34.959  23.593  43.405  1.00  0.00           H  
ATOM   1501  CA  PHE    95      35.079  21.683  44.360  1.00  0.00           C  
ATOM   1502  HA  PHE    95      34.648  20.845  43.813  1.00  0.00           H  
ATOM   1503  CB  PHE    95      36.574  21.810  44.029  1.00  0.00           C  
ATOM   1504  HB2 PHE    95      36.796  22.010  42.981  1.00  0.00           H  
ATOM   1505  HB3 PHE    95      36.884  22.800  44.365  1.00  0.00           H  
ATOM   1506  CG  PHE    95      37.551  20.805  44.490  1.00  0.00           C  
ATOM   1507  CD1 PHE    95      38.042  20.815  45.842  1.00  0.00           C  
ATOM   1508  HD1 PHE    95      37.705  21.563  46.543  1.00  0.00           H  
ATOM   1509  CE1 PHE    95      38.949  19.843  46.325  1.00  0.00           C  
ATOM   1510  HE1 PHE    95      39.357  19.777  47.323  1.00  0.00           H  
ATOM   1511  CZ  PHE    95      39.489  18.917  45.353  1.00  0.00           C  
ATOM   1512  HZ  PHE    95      40.263  18.242  45.686  1.00  0.00           H  
ATOM   1513  CE2 PHE    95      38.993  18.893  44.054  1.00  0.00           C  
ATOM   1514  HE2 PHE    95      39.468  18.178  43.399  1.00  0.00           H  
ATOM   1515  CD2 PHE    95      37.988  19.760  43.621  1.00  0.00           C  
ATOM   1516  HD2 PHE    95      37.709  19.829  42.580  1.00  0.00           H  
ATOM   1517  C   PHE    95      34.897  21.515  45.879  1.00  0.00           C  
ATOM   1518  O   PHE    95      34.748  20.388  46.374  1.00  0.00           O  
ATOM   1519  N   CYS    96      34.825  22.701  46.632  1.00  0.00           N  
ATOM   1520  H   CYS    96      34.962  23.544  46.092  1.00  0.00           H  
ATOM   1521  CA  CYS    96      34.468  22.804  48.073  1.00  0.00           C  
ATOM   1522  HA  CYS    96      34.761  21.852  48.516  1.00  0.00           H  
ATOM   1523  CB  CYS    96      35.237  23.925  48.692  1.00  0.00           C  
ATOM   1524  HB2 CYS    96      34.809  24.881  48.390  1.00  0.00           H  
ATOM   1525  HB3 CYS    96      35.107  23.900  49.774  1.00  0.00           H  
ATOM   1526  SG  CYS    96      37.011  23.910  48.409  1.00  0.00           S  
ATOM   1527  HG  CYS    96      37.063  24.183  47.102  1.00  0.00           H  
ATOM   1528  C   CYS    96      32.964  23.043  48.210  1.00  0.00           C  
ATOM   1529  O   CYS    96      32.640  23.942  49.025  1.00  0.00           O  
ATOM   1530  N   SER    97      32.032  22.387  47.536  1.00  0.00           N  
ATOM   1531  H   SER    97      32.376  21.767  46.817  1.00  0.00           H  
ATOM   1532  CA  SER    97      30.542  22.421  47.711  1.00  0.00           C  
ATOM   1533  HA  SER    97      30.128  21.967  46.811  1.00  0.00           H  
ATOM   1534  CB  SER    97      30.234  21.657  48.984  1.00  0.00           C  
ATOM   1535  HB2 SER    97      30.833  22.064  49.799  1.00  0.00           H  
ATOM   1536  HB3 SER    97      29.157  21.749  49.127  1.00  0.00           H  
ATOM   1537  OG  SER    97      30.551  20.338  48.745  1.00  0.00           O  
ATOM   1538  HG  SER    97      31.472  20.125  48.576  1.00  0.00           H  
ATOM   1539  C   SER    97      29.874  23.740  47.786  1.00  0.00           C  
ATOM   1540  O   SER    97      28.882  23.846  48.460  1.00  0.00           O  
ATOM   1541  N   ARG    98      30.420  24.815  47.224  1.00  0.00           N  
ATOM   1542  H   ARG    98      31.347  24.636  46.864  1.00  0.00           H  
ATOM   1543  CA  ARG    98      30.069  26.191  47.385  1.00  0.00           C  
ATOM   1544  HA  ARG    98      30.818  26.750  46.825  1.00  0.00           H  
ATOM   1545  CB  ARG    98      28.705  26.521  46.676  1.00  0.00           C  
ATOM   1546  HB2 ARG    98      27.896  25.980  47.168  1.00  0.00           H  
ATOM   1547  HB3 ARG    98      28.305  27.515  46.874  1.00  0.00           H  
ATOM   1548  CG  ARG    98      28.652  26.181  45.144  1.00  0.00           C  
ATOM   1549  HG2 ARG    98      29.432  26.821  44.733  1.00  0.00           H  
ATOM   1550  HG3 ARG    98      28.928  25.160  44.880  1.00  0.00           H  
ATOM   1551  CD  ARG    98      27.342  26.455  44.462  1.00  0.00           C  
ATOM   1552  HD2 ARG    98      26.615  25.887  45.041  1.00  0.00           H  
ATOM   1553  HD3 ARG    98      27.134  27.508  44.652  1.00  0.00           H  
ATOM   1554  NE  ARG    98      27.434  26.174  43.012  1.00  0.00           N  
ATOM   1555  HE  ARG    98      28.337  26.252  42.566  1.00  0.00           H  
ATOM   1556  CZ  ARG    98      26.468  25.716  42.215  1.00  0.00           C  
ATOM   1557  NH1 ARG    98      25.327  25.386  42.695  1.00  0.00           N  
ATOM   1558 HH11 ARG    98      25.119  25.674  43.640  1.00  0.00           H  
ATOM   1559 HH12 ARG    98      24.721  24.856  42.084  1.00  0.00           H  
ATOM   1560  NH2 ARG    98      26.653  25.501  40.958  1.00  0.00           N  
ATOM   1561 HH21 ARG    98      27.426  25.857  40.414  1.00  0.00           H  
ATOM   1562 HH22 ARG    98      26.037  24.935  40.392  1.00  0.00           H  
ATOM   1563  C   ARG    98      30.201  26.720  48.814  1.00  0.00           C  
ATOM   1564  O   ARG    98      29.372  27.576  49.111  1.00  0.00           O  
ATOM   1565  N   ARG    99      31.266  26.382  49.554  1.00  0.00           N  
ATOM   1566  H   ARG    99      31.818  25.613  49.201  1.00  0.00           H  
ATOM   1567  CA  ARG    99      31.585  27.046  50.938  1.00  0.00           C  
ATOM   1568  HA  ARG    99      31.233  28.078  50.945  1.00  0.00           H  
ATOM   1569  CB  ARG    99      30.811  26.377  52.139  1.00  0.00           C  
ATOM   1570  HB2 ARG    99      31.267  26.678  53.082  1.00  0.00           H  
ATOM   1571  HB3 ARG    99      29.797  26.775  52.168  1.00  0.00           H  
ATOM   1572  CG  ARG    99      30.720  24.847  52.083  1.00  0.00           C  
ATOM   1573  HG2 ARG    99      30.030  24.566  51.287  1.00  0.00           H  
ATOM   1574  HG3 ARG    99      31.686  24.349  52.004  1.00  0.00           H  
ATOM   1575  CD  ARG    99      30.151  24.274  53.356  1.00  0.00           C  
ATOM   1576  HD2 ARG    99      30.937  24.387  54.102  1.00  0.00           H  
ATOM   1577  HD3 ARG    99      29.304  24.801  53.795  1.00  0.00           H  
ATOM   1578  NE  ARG    99      29.770  22.910  53.094  1.00  0.00           N  
ATOM   1579  HE  ARG    99      29.035  22.751  52.421  1.00  0.00           H  
ATOM   1580  CZ  ARG    99      30.231  21.922  53.782  1.00  0.00           C  
ATOM   1581  NH1 ARG    99      31.210  22.020  54.642  1.00  0.00           N  
ATOM   1582 HH11 ARG    99      31.720  22.879  54.796  1.00  0.00           H  
ATOM   1583 HH12 ARG    99      31.668  21.207  55.028  1.00  0.00           H  
ATOM   1584  NH2 ARG    99      29.759  20.716  53.519  1.00  0.00           N  
ATOM   1585 HH21 ARG    99      29.188  20.508  52.712  1.00  0.00           H  
ATOM   1586 HH22 ARG    99      30.030  19.976  54.150  1.00  0.00           H  
ATOM   1587  C   ARG    99      33.084  27.172  51.123  1.00  0.00           C  
ATOM   1588  O   ARG    99      33.792  26.170  51.039  1.00  0.00           O  
ATOM   1589  N   PHE   100      33.531  28.347  51.526  1.00  0.00           N  
ATOM   1590  H   PHE   100      32.854  29.006  51.882  1.00  0.00           H  
ATOM   1591  CA  PHE   100      34.919  28.508  51.999  1.00  0.00           C  
ATOM   1592  HA  PHE   100      35.449  27.570  51.835  1.00  0.00           H  
ATOM   1593  CB  PHE   100      35.574  29.546  51.122  1.00  0.00           C  
ATOM   1594  HB2 PHE   100      35.098  30.525  51.095  1.00  0.00           H  
ATOM   1595  HB3 PHE   100      36.481  29.821  51.660  1.00  0.00           H  
ATOM   1596  CG  PHE   100      35.994  29.183  49.682  1.00  0.00           C  
ATOM   1597  CD1 PHE   100      36.372  27.827  49.259  1.00  0.00           C  
ATOM   1598  HD1 PHE   100      36.319  26.979  49.925  1.00  0.00           H  
ATOM   1599  CE1 PHE   100      37.024  27.642  48.015  1.00  0.00           C  
ATOM   1600  HE1 PHE   100      37.341  26.683  47.631  1.00  0.00           H  
ATOM   1601  CZ  PHE   100      37.178  28.717  47.072  1.00  0.00           C  
ATOM   1602  HZ  PHE   100      37.598  28.567  46.089  1.00  0.00           H  
ATOM   1603  CE2 PHE   100      36.893  30.015  47.545  1.00  0.00           C  
ATOM   1604  HE2 PHE   100      37.131  30.846  46.897  1.00  0.00           H  
ATOM   1605  CD2 PHE   100      36.330  30.274  48.826  1.00  0.00           C  
ATOM   1606  HD2 PHE   100      36.382  31.242  49.301  1.00  0.00           H  
ATOM   1607  C   PHE   100      34.933  28.768  53.506  1.00  0.00           C  
ATOM   1608  O   PHE   100      34.211  29.657  53.994  1.00  0.00           O  
ATOM   1609  N   THR   101      35.712  28.076  54.291  1.00  0.00           N  
ATOM   1610  H   THR   101      36.198  27.300  53.865  1.00  0.00           H  
ATOM   1611  CA  THR   101      35.951  28.410  55.743  1.00  0.00           C  
ATOM   1612  HA  THR   101      34.971  28.503  56.213  1.00  0.00           H  
ATOM   1613  CB  THR   101      36.680  27.224  56.409  1.00  0.00           C  
ATOM   1614  HB  THR   101      36.673  27.502  57.463  1.00  0.00           H  
ATOM   1615  CG2 THR   101      36.066  25.799  56.206  1.00  0.00           C  
ATOM   1616 HG21 THR   101      35.109  25.814  56.727  1.00  0.00           H  
ATOM   1617 HG22 THR   101      36.001  25.573  55.141  1.00  0.00           H  
ATOM   1618 HG23 THR   101      36.690  25.052  56.698  1.00  0.00           H  
ATOM   1619  OG1 THR   101      37.986  27.168  56.074  1.00  0.00           O  
ATOM   1620  HG1 THR   101      38.152  26.566  55.345  1.00  0.00           H  
ATOM   1621  C   THR   101      36.678  29.753  55.888  1.00  0.00           C  
ATOM   1622  O   THR   101      37.375  30.231  55.010  1.00  0.00           O  
ATOM   1623  N   MET   102      36.569  30.220  57.105  1.00  0.00           N  
ATOM   1624  H   MET   102      35.943  29.675  57.680  1.00  0.00           H  
ATOM   1625  CA  MET   102      37.232  31.329  57.662  1.00  0.00           C  
ATOM   1626  HA  MET   102      36.892  32.191  57.087  1.00  0.00           H  
ATOM   1627  CB  MET   102      36.842  31.512  59.185  1.00  0.00           C  
ATOM   1628  HB2 MET   102      35.852  31.081  59.330  1.00  0.00           H  
ATOM   1629  HB3 MET   102      37.634  31.103  59.813  1.00  0.00           H  
ATOM   1630  CG  MET   102      36.885  33.058  59.625  1.00  0.00           C  
ATOM   1631  HG2 MET   102      36.411  33.197  60.597  1.00  0.00           H  
ATOM   1632  HG3 MET   102      37.962  33.209  59.697  1.00  0.00           H  
ATOM   1633  SD  MET   102      36.129  34.227  58.331  1.00  0.00           S  
ATOM   1634  CE  MET   102      34.397  33.825  58.574  1.00  0.00           C  
ATOM   1635  HE1 MET   102      33.747  34.460  57.971  1.00  0.00           H  
ATOM   1636  HE2 MET   102      34.170  32.855  58.132  1.00  0.00           H  
ATOM   1637  HE3 MET   102      34.049  33.863  59.607  1.00  0.00           H  
ATOM   1638  C   MET   102      38.722  31.278  57.374  1.00  0.00           C  
ATOM   1639  O   MET   102      39.388  32.276  57.009  1.00  0.00           O  
ATOM   1640  N   LYS   103      39.402  30.141  57.682  1.00  0.00           N  
ATOM   1641  H   LYS   103      38.967  29.310  58.057  1.00  0.00           H  
ATOM   1642  CA  LYS   103      40.843  29.987  57.365  1.00  0.00           C  
ATOM   1643  HA  LYS   103      41.363  30.754  57.939  1.00  0.00           H  
ATOM   1644  CB  LYS   103      41.346  28.636  57.840  1.00  0.00           C  
ATOM   1645  HB2 LYS   103      40.944  28.429  58.832  1.00  0.00           H  
ATOM   1646  HB3 LYS   103      40.962  27.885  57.150  1.00  0.00           H  
ATOM   1647  CG  LYS   103      42.854  28.434  57.836  1.00  0.00           C  
ATOM   1648  HG2 LYS   103      43.297  28.528  56.844  1.00  0.00           H  
ATOM   1649  HG3 LYS   103      43.329  29.225  58.416  1.00  0.00           H  
ATOM   1650  CD  LYS   103      43.453  27.188  58.455  1.00  0.00           C  
ATOM   1651  HD2 LYS   103      43.465  27.108  59.542  1.00  0.00           H  
ATOM   1652  HD3 LYS   103      42.917  26.279  58.180  1.00  0.00           H  
ATOM   1653  CE  LYS   103      44.937  27.063  57.924  1.00  0.00           C  
ATOM   1654  HE2 LYS   103      44.857  26.746  56.884  1.00  0.00           H  
ATOM   1655  HE3 LYS   103      45.395  28.052  57.925  1.00  0.00           H  
ATOM   1656  NZ  LYS   103      45.728  26.120  58.614  1.00  0.00           N  
ATOM   1657  HZ1 LYS   103      45.932  26.513  59.521  1.00  0.00           H  
ATOM   1658  HZ2 LYS   103      45.295  25.222  58.778  1.00  0.00           H  
ATOM   1659  HZ3 LYS   103      46.550  25.844  58.097  1.00  0.00           H  
ATOM   1660  C   LYS   103      41.261  30.023  55.872  1.00  0.00           C  
ATOM   1661  O   LYS   103      42.304  30.567  55.571  1.00  0.00           O  
ATOM   1662  N   THR   104      40.336  29.580  54.981  1.00  0.00           N  
ATOM   1663  H   THR   104      39.534  29.094  55.357  1.00  0.00           H  
ATOM   1664  CA  THR   104      40.515  29.758  53.522  1.00  0.00           C  
ATOM   1665  HA  THR   104      41.563  29.606  53.266  1.00  0.00           H  
ATOM   1666  CB  THR   104      39.644  28.712  52.762  1.00  0.00           C  
ATOM   1667  HB  THR   104      38.655  28.683  53.219  1.00  0.00           H  
ATOM   1668  CG2 THR   104      39.579  28.893  51.227  1.00  0.00           C  
ATOM   1669 HG21 THR   104      39.336  27.938  50.761  1.00  0.00           H  
ATOM   1670 HG22 THR   104      38.896  29.678  50.904  1.00  0.00           H  
ATOM   1671 HG23 THR   104      40.611  29.014  50.898  1.00  0.00           H  
ATOM   1672  OG1 THR   104      40.304  27.503  52.874  1.00  0.00           O  
ATOM   1673  HG1 THR   104      39.993  27.067  53.671  1.00  0.00           H  
ATOM   1674  C   THR   104      40.206  31.247  53.107  1.00  0.00           C  
ATOM   1675  O   THR   104      41.056  31.803  52.449  1.00  0.00           O  
ATOM   1676  N   VAL   105      39.021  31.839  53.435  1.00  0.00           N  
ATOM   1677  H   VAL   105      38.338  31.387  54.026  1.00  0.00           H  
ATOM   1678  CA  VAL   105      38.694  33.193  53.038  1.00  0.00           C  
ATOM   1679  HA  VAL   105      38.832  33.343  51.967  1.00  0.00           H  
ATOM   1680  CB  VAL   105      37.209  33.593  53.417  1.00  0.00           C  
ATOM   1681  HB  VAL   105      37.047  33.646  54.494  1.00  0.00           H  
ATOM   1682  CG1 VAL   105      36.775  34.926  52.871  1.00  0.00           C  
ATOM   1683 HG11 VAL   105      37.423  35.756  53.150  1.00  0.00           H  
ATOM   1684 HG12 VAL   105      36.932  34.862  51.794  1.00  0.00           H  
ATOM   1685 HG13 VAL   105      35.720  35.121  53.065  1.00  0.00           H  
ATOM   1686  CG2 VAL   105      36.192  32.570  52.808  1.00  0.00           C  
ATOM   1687 HG21 VAL   105      36.323  32.366  51.746  1.00  0.00           H  
ATOM   1688 HG22 VAL   105      36.222  31.682  53.440  1.00  0.00           H  
ATOM   1689 HG23 VAL   105      35.165  32.927  52.889  1.00  0.00           H  
ATOM   1690  C   VAL   105      39.714  34.212  53.549  1.00  0.00           C  
ATOM   1691  O   VAL   105      40.202  34.937  52.708  1.00  0.00           O  
ATOM   1692  N   LEU   106      40.067  34.241  54.846  1.00  0.00           N  
ATOM   1693  H   LEU   106      39.834  33.515  55.508  1.00  0.00           H  
ATOM   1694  CA  LEU   106      41.066  35.228  55.426  1.00  0.00           C  
ATOM   1695  HA  LEU   106      40.648  36.209  55.199  1.00  0.00           H  
ATOM   1696  CB  LEU   106      41.084  35.079  56.952  1.00  0.00           C  
ATOM   1697  HB2 LEU   106      41.348  34.056  57.221  1.00  0.00           H  
ATOM   1698  HB3 LEU   106      41.870  35.682  57.407  1.00  0.00           H  
ATOM   1699  CG  LEU   106      39.783  35.382  57.719  1.00  0.00           C  
ATOM   1700  HG  LEU   106      38.967  34.736  57.394  1.00  0.00           H  
ATOM   1701  CD1 LEU   106      40.005  35.177  59.231  1.00  0.00           C  
ATOM   1702 HD11 LEU   106      40.692  35.916  59.645  1.00  0.00           H  
ATOM   1703 HD12 LEU   106      39.105  35.244  59.842  1.00  0.00           H  
ATOM   1704 HD13 LEU   106      40.436  34.177  59.219  1.00  0.00           H  
ATOM   1705  CD2 LEU   106      39.342  36.790  57.506  1.00  0.00           C  
ATOM   1706 HD21 LEU   106      38.504  37.030  58.160  1.00  0.00           H  
ATOM   1707 HD22 LEU   106      40.159  37.476  57.727  1.00  0.00           H  
ATOM   1708 HD23 LEU   106      39.140  36.927  56.444  1.00  0.00           H  
ATOM   1709  C   LEU   106      42.466  35.027  54.829  1.00  0.00           C  
ATOM   1710  O   LEU   106      43.019  36.040  54.413  1.00  0.00           O  
ATOM   1711  N   MET   107      42.999  33.766  54.592  1.00  0.00           N  
ATOM   1712  H   MET   107      42.550  32.930  54.939  1.00  0.00           H  
ATOM   1713  CA  MET   107      44.200  33.592  53.835  1.00  0.00           C  
ATOM   1714  HA  MET   107      44.868  34.351  54.242  1.00  0.00           H  
ATOM   1715  CB  MET   107      44.732  32.159  54.073  1.00  0.00           C  
ATOM   1716  HB2 MET   107      44.797  31.936  55.138  1.00  0.00           H  
ATOM   1717  HB3 MET   107      44.007  31.495  53.601  1.00  0.00           H  
ATOM   1718  CG  MET   107      46.056  31.810  53.374  1.00  0.00           C  
ATOM   1719  HG2 MET   107      45.876  31.631  52.314  1.00  0.00           H  
ATOM   1720  HG3 MET   107      46.699  32.690  53.395  1.00  0.00           H  
ATOM   1721  SD  MET   107      47.080  30.468  54.083  1.00  0.00           S  
ATOM   1722  CE  MET   107      45.916  29.076  53.913  1.00  0.00           C  
ATOM   1723  HE1 MET   107      45.801  28.761  52.876  1.00  0.00           H  
ATOM   1724  HE2 MET   107      46.295  28.233  54.491  1.00  0.00           H  
ATOM   1725  HE3 MET   107      44.996  29.444  54.367  1.00  0.00           H  
ATOM   1726  C   MET   107      44.114  34.058  52.379  1.00  0.00           C  
ATOM   1727  O   MET   107      45.126  34.566  51.833  1.00  0.00           O  
ATOM   1728  N   LEU   108      43.007  33.805  51.681  1.00  0.00           N  
ATOM   1729  H   LEU   108      42.234  33.268  52.046  1.00  0.00           H  
ATOM   1730  CA  LEU   108      42.856  34.419  50.297  1.00  0.00           C  
ATOM   1731  HA  LEU   108      43.700  34.153  49.660  1.00  0.00           H  
ATOM   1732  CB  LEU   108      41.591  33.857  49.547  1.00  0.00           C  
ATOM   1733  HB2 LEU   108      40.821  33.747  50.310  1.00  0.00           H  
ATOM   1734  HB3 LEU   108      41.329  34.481  48.693  1.00  0.00           H  
ATOM   1735  CG  LEU   108      41.781  32.445  48.941  1.00  0.00           C  
ATOM   1736  HG  LEU   108      42.083  31.717  49.695  1.00  0.00           H  
ATOM   1737  CD1 LEU   108      40.425  31.848  48.473  1.00  0.00           C  
ATOM   1738 HD11 LEU   108      39.964  32.398  47.653  1.00  0.00           H  
ATOM   1739 HD12 LEU   108      40.554  30.809  48.170  1.00  0.00           H  
ATOM   1740 HD13 LEU   108      39.682  31.794  49.268  1.00  0.00           H  
ATOM   1741  CD2 LEU   108      42.664  32.424  47.705  1.00  0.00           C  
ATOM   1742 HD21 LEU   108      42.350  33.092  46.904  1.00  0.00           H  
ATOM   1743 HD22 LEU   108      43.688  32.695  47.964  1.00  0.00           H  
ATOM   1744 HD23 LEU   108      42.676  31.409  47.309  1.00  0.00           H  
ATOM   1745  C   LEU   108      42.805  35.924  50.211  1.00  0.00           C  
ATOM   1746  O   LEU   108      43.456  36.468  49.281  1.00  0.00           O  
ATOM   1747  N   ALA   109      42.121  36.589  51.161  1.00  0.00           N  
ATOM   1748  H   ALA   109      41.550  35.996  51.746  1.00  0.00           H  
ATOM   1749  CA  ALA   109      42.069  38.067  51.322  1.00  0.00           C  
ATOM   1750  HA  ALA   109      41.555  38.452  50.441  1.00  0.00           H  
ATOM   1751  CB  ALA   109      41.242  38.388  52.603  1.00  0.00           C  
ATOM   1752  HB1 ALA   109      40.235  37.991  52.734  1.00  0.00           H  
ATOM   1753  HB2 ALA   109      41.765  38.045  53.496  1.00  0.00           H  
ATOM   1754  HB3 ALA   109      41.237  39.476  52.543  1.00  0.00           H  
ATOM   1755  C   ALA   109      43.493  38.645  51.404  1.00  0.00           C  
ATOM   1756  O   ALA   109      43.727  39.547  50.585  1.00  0.00           O  
ATOM   1757  N   ASP   110      44.444  38.012  52.121  1.00  0.00           N  
ATOM   1758  H   ASP   110      44.229  37.144  52.590  1.00  0.00           H  
ATOM   1759  CA  ASP   110      45.785  38.443  52.238  1.00  0.00           C  
ATOM   1760  HA  ASP   110      45.790  39.349  52.845  1.00  0.00           H  
ATOM   1761  CB  ASP   110      46.575  37.368  52.976  1.00  0.00           C  
ATOM   1762  HB2 ASP   110      45.896  36.698  53.503  1.00  0.00           H  
ATOM   1763  HB3 ASP   110      47.044  36.568  52.403  1.00  0.00           H  
ATOM   1764  CG  ASP   110      47.497  37.972  54.040  1.00  0.00           C  
ATOM   1765  OD1 ASP   110      47.009  38.805  54.848  1.00  0.00           O  
ATOM   1766  OD2 ASP   110      48.706  37.682  54.077  1.00  0.00           O  
ATOM   1767  C   ASP   110      46.524  38.712  50.856  1.00  0.00           C  
ATOM   1768  O   ASP   110      46.979  39.851  50.550  1.00  0.00           O  
ATOM   1769  N   GLN   111      46.349  37.758  49.932  1.00  0.00           N  
ATOM   1770  H   GLN   111      45.693  37.018  50.139  1.00  0.00           H  
ATOM   1771  CA  GLN   111      46.895  37.849  48.591  1.00  0.00           C  
ATOM   1772  HA  GLN   111      47.816  38.424  48.690  1.00  0.00           H  
ATOM   1773  CB  GLN   111      47.289  36.372  48.075  1.00  0.00           C  
ATOM   1774  HB2 GLN   111      46.515  35.625  48.252  1.00  0.00           H  
ATOM   1775  HB3 GLN   111      47.445  36.462  47.000  1.00  0.00           H  
ATOM   1776  CG  GLN   111      48.582  35.785  48.632  1.00  0.00           C  
ATOM   1777  HG2 GLN   111      49.367  36.539  48.583  1.00  0.00           H  
ATOM   1778  HG3 GLN   111      48.421  35.536  49.681  1.00  0.00           H  
ATOM   1779  CD  GLN   111      49.142  34.580  47.857  1.00  0.00           C  
ATOM   1780  OE1 GLN   111      49.897  34.710  46.888  1.00  0.00           O  
ATOM   1781  NE2 GLN   111      48.740  33.321  48.090  1.00  0.00           N  
ATOM   1782 HE21 GLN   111      49.276  32.554  47.709  1.00  0.00           H  
ATOM   1783 HE22 GLN   111      48.153  33.153  48.894  1.00  0.00           H  
ATOM   1784  C   GLN   111      46.069  38.701  47.603  1.00  0.00           C  
ATOM   1785  O   GLN   111      46.722  39.469  46.909  1.00  0.00           O  
ATOM   1786  N   MET   112      44.741  38.520  47.665  1.00  0.00           N  
ATOM   1787  H   MET   112      44.432  37.864  48.368  1.00  0.00           H  
ATOM   1788  CA  MET   112      43.775  39.295  46.913  1.00  0.00           C  
ATOM   1789  HA  MET   112      43.912  39.126  45.845  1.00  0.00           H  
ATOM   1790  CB  MET   112      42.422  38.812  47.289  1.00  0.00           C  
ATOM   1791  HB2 MET   112      42.407  38.623  48.362  1.00  0.00           H  
ATOM   1792  HB3 MET   112      41.749  39.641  47.068  1.00  0.00           H  
ATOM   1793  CG  MET   112      42.041  37.545  46.450  1.00  0.00           C  
ATOM   1794  HG2 MET   112      41.966  37.842  45.404  1.00  0.00           H  
ATOM   1795  HG3 MET   112      42.840  36.829  46.642  1.00  0.00           H  
ATOM   1796  SD  MET   112      40.402  36.884  47.006  1.00  0.00           S  
ATOM   1797  CE  MET   112      39.350  38.301  46.731  1.00  0.00           C  
ATOM   1798  HE1 MET   112      39.319  38.514  45.662  1.00  0.00           H  
ATOM   1799  HE2 MET   112      38.300  38.120  46.961  1.00  0.00           H  
ATOM   1800  HE3 MET   112      39.617  39.105  47.417  1.00  0.00           H  
ATOM   1801  C   MET   112      44.072  40.796  47.126  1.00  0.00           C  
ATOM   1802  O   MET   112      44.126  41.527  46.176  1.00  0.00           O  
ATOM   1803  N   ILE   113      44.162  41.330  48.307  1.00  0.00           N  
ATOM   1804  H   ILE   113      43.814  40.703  49.018  1.00  0.00           H  
ATOM   1805  CA  ILE   113      44.467  42.767  48.588  1.00  0.00           C  
ATOM   1806  HA  ILE   113      43.668  43.326  48.101  1.00  0.00           H  
ATOM   1807  CB  ILE   113      44.280  42.951  50.111  1.00  0.00           C  
ATOM   1808  HB  ILE   113      44.874  42.201  50.634  1.00  0.00           H  
ATOM   1809  CG2 ILE   113      44.693  44.370  50.499  1.00  0.00           C  
ATOM   1810 HG21 ILE   113      44.114  45.128  49.971  1.00  0.00           H  
ATOM   1811 HG22 ILE   113      44.620  44.406  51.586  1.00  0.00           H  
ATOM   1812 HG23 ILE   113      45.722  44.662  50.293  1.00  0.00           H  
ATOM   1813  CG1 ILE   113      42.795  42.770  50.397  1.00  0.00           C  
ATOM   1814 HG12 ILE   113      42.134  43.600  50.147  1.00  0.00           H  
ATOM   1815 HG13 ILE   113      42.394  41.857  49.957  1.00  0.00           H  
ATOM   1816  CD1 ILE   113      42.633  42.459  51.874  1.00  0.00           C  
ATOM   1817 HD11 ILE   113      42.848  43.321  52.507  1.00  0.00           H  
ATOM   1818 HD12 ILE   113      41.635  42.082  52.098  1.00  0.00           H  
ATOM   1819 HD13 ILE   113      43.406  41.766  52.205  1.00  0.00           H  
ATOM   1820  C   ILE   113      45.883  43.141  48.033  1.00  0.00           C  
ATOM   1821  O   ILE   113      46.030  44.312  47.669  1.00  0.00           O  
ATOM   1822  N   SER   114      46.804  42.174  48.166  1.00  0.00           N  
ATOM   1823  H   SER   114      46.545  41.217  48.360  1.00  0.00           H  
ATOM   1824  CA  SER   114      48.233  42.333  47.810  1.00  0.00           C  
ATOM   1825  HA  SER   114      48.573  43.294  48.196  1.00  0.00           H  
ATOM   1826  CB  SER   114      49.175  41.367  48.431  1.00  0.00           C  
ATOM   1827  HB2 SER   114      48.989  40.364  48.046  1.00  0.00           H  
ATOM   1828  HB3 SER   114      50.236  41.584  48.309  1.00  0.00           H  
ATOM   1829  OG  SER   114      48.914  41.343  49.842  1.00  0.00           O  
ATOM   1830  HG  SER   114      48.226  40.705  50.046  1.00  0.00           H  
ATOM   1831  C   SER   114      48.365  42.371  46.275  1.00  0.00           C  
ATOM   1832  O   SER   114      49.265  43.067  45.820  1.00  0.00           O  
ATOM   1833  N   ARG   115      47.502  41.711  45.481  1.00  0.00           N  
ATOM   1834  H   ARG   115      46.825  41.097  45.911  1.00  0.00           H  
ATOM   1835  CA  ARG   115      47.491  41.937  44.049  1.00  0.00           C  
ATOM   1836  HA  ARG   115      48.489  41.877  43.615  1.00  0.00           H  
ATOM   1837  CB  ARG   115      46.595  40.875  43.341  1.00  0.00           C  
ATOM   1838  HB2 ARG   115      45.575  40.995  43.707  1.00  0.00           H  
ATOM   1839  HB3 ARG   115      46.604  40.974  42.256  1.00  0.00           H  
ATOM   1840  CG  ARG   115      47.092  39.454  43.351  1.00  0.00           C  
ATOM   1841  HG2 ARG   115      47.072  39.139  44.394  1.00  0.00           H  
ATOM   1842  HG3 ARG   115      46.425  38.794  42.797  1.00  0.00           H  
ATOM   1843  CD  ARG   115      48.473  39.208  42.812  1.00  0.00           C  
ATOM   1844  HD2 ARG   115      48.464  38.149  42.552  1.00  0.00           H  
ATOM   1845  HD3 ARG   115      48.625  39.828  41.928  1.00  0.00           H  
ATOM   1846  NE  ARG   115      49.415  39.555  43.954  1.00  0.00           N  
ATOM   1847  HE  ARG   115      49.886  40.441  44.068  1.00  0.00           H  
ATOM   1848  CZ  ARG   115      49.791  38.739  44.857  1.00  0.00           C  
ATOM   1849  NH1 ARG   115      49.375  37.536  44.915  1.00  0.00           N  
ATOM   1850 HH11 ARG   115      48.704  37.119  44.286  1.00  0.00           H  
ATOM   1851 HH12 ARG   115      49.863  36.877  45.506  1.00  0.00           H  
ATOM   1852  NH2 ARG   115      50.629  39.143  45.741  1.00  0.00           N  
ATOM   1853 HH21 ARG   115      51.004  40.074  45.623  1.00  0.00           H  
ATOM   1854 HH22 ARG   115      51.040  38.548  46.446  1.00  0.00           H  
ATOM   1855  C   ARG   115      46.878  43.290  43.718  1.00  0.00           C  
ATOM   1856  O   ARG   115      47.393  43.964  42.839  1.00  0.00           O  
ATOM   1857  N   ILE   116      45.785  43.644  44.370  1.00  0.00           N  
ATOM   1858  H   ILE   116      45.406  43.089  45.123  1.00  0.00           H  
ATOM   1859  CA  ILE   116      45.161  44.943  44.050  1.00  0.00           C  
ATOM   1860  HA  ILE   116      45.086  45.028  42.966  1.00  0.00           H  
ATOM   1861  CB  ILE   116      43.764  45.040  44.711  1.00  0.00           C  
ATOM   1862  HB  ILE   116      43.871  44.722  45.748  1.00  0.00           H  
ATOM   1863  CG2 ILE   116      43.294  46.537  44.606  1.00  0.00           C  
ATOM   1864 HG21 ILE   116      43.700  47.072  45.464  1.00  0.00           H  
ATOM   1865 HG22 ILE   116      43.689  47.004  43.703  1.00  0.00           H  
ATOM   1866 HG23 ILE   116      42.205  46.577  44.608  1.00  0.00           H  
ATOM   1867  CG1 ILE   116      42.699  44.173  44.006  1.00  0.00           C  
ATOM   1868 HG12 ILE   116      42.951  43.134  44.220  1.00  0.00           H  
ATOM   1869 HG13 ILE   116      41.721  44.440  44.408  1.00  0.00           H  
ATOM   1870  CD1 ILE   116      42.545  44.196  42.441  1.00  0.00           C  
ATOM   1871 HD11 ILE   116      42.219  45.206  42.192  1.00  0.00           H  
ATOM   1872 HD12 ILE   116      43.467  43.924  41.928  1.00  0.00           H  
ATOM   1873 HD13 ILE   116      41.776  43.492  42.120  1.00  0.00           H  
ATOM   1874  C   ILE   116      46.141  46.033  44.305  1.00  0.00           C  
ATOM   1875  O   ILE   116      46.605  46.710  43.393  1.00  0.00           O  
ATOM   1876  N   GLU   117      46.679  46.098  45.558  1.00  0.00           N  
ATOM   1877  H   GLU   117      46.383  45.446  46.270  1.00  0.00           H  
ATOM   1878  CA  GLU   117      47.809  47.012  45.934  1.00  0.00           C  
ATOM   1879  HA  GLU   117      47.381  48.013  45.977  1.00  0.00           H  
ATOM   1880  CB  GLU   117      48.317  46.535  47.339  1.00  0.00           C  
ATOM   1881  HB2 GLU   117      47.541  46.428  48.096  1.00  0.00           H  
ATOM   1882  HB3 GLU   117      48.790  45.560  47.218  1.00  0.00           H  
ATOM   1883  CG  GLU   117      49.437  47.558  47.759  1.00  0.00           C  
ATOM   1884  HG2 GLU   117      50.372  47.385  47.226  1.00  0.00           H  
ATOM   1885  HG3 GLU   117      49.092  48.538  47.429  1.00  0.00           H  
ATOM   1886  CD  GLU   117      49.830  47.543  49.233  1.00  0.00           C  
ATOM   1887  OE1 GLU   117      49.790  46.455  49.844  1.00  0.00           O  
ATOM   1888  OE2 GLU   117      50.387  48.617  49.667  1.00  0.00           O  
ATOM   1889  C   GLU   117      49.005  47.097  44.922  1.00  0.00           C  
ATOM   1890  O   GLU   117      49.510  48.186  44.597  1.00  0.00           O  
ATOM   1891  N   TYR   118      49.395  45.994  44.364  1.00  0.00           N  
ATOM   1892  H   TYR   118      48.899  45.180  44.698  1.00  0.00           H  
ATOM   1893  CA  TYR   118      50.465  46.002  43.279  1.00  0.00           C  
ATOM   1894  HA  TYR   118      51.319  46.574  43.640  1.00  0.00           H  
ATOM   1895  CB  TYR   118      51.015  44.602  43.000  1.00  0.00           C  
ATOM   1896  HB2 TYR   118      51.360  44.190  43.948  1.00  0.00           H  
ATOM   1897  HB3 TYR   118      50.207  43.938  42.693  1.00  0.00           H  
ATOM   1898  CG  TYR   118      52.095  44.605  41.907  1.00  0.00           C  
ATOM   1899  CD1 TYR   118      53.349  45.346  42.055  1.00  0.00           C  
ATOM   1900  HD1 TYR   118      53.563  45.934  42.935  1.00  0.00           H  
ATOM   1901  CE1 TYR   118      54.276  45.317  41.048  1.00  0.00           C  
ATOM   1902  HE1 TYR   118      55.171  45.918  41.102  1.00  0.00           H  
ATOM   1903  CZ  TYR   118      53.981  44.682  39.821  1.00  0.00           C  
ATOM   1904  OH  TYR   118      54.870  44.756  38.837  1.00  0.00           O  
ATOM   1905  HH  TYR   118      55.696  45.072  39.211  1.00  0.00           H  
ATOM   1906  CE2 TYR   118      52.815  43.923  39.699  1.00  0.00           C  
ATOM   1907  HE2 TYR   118      52.702  43.368  38.779  1.00  0.00           H  
ATOM   1908  CD2 TYR   118      51.916  43.807  40.745  1.00  0.00           C  
ATOM   1909  HD2 TYR   118      51.078  43.132  40.661  1.00  0.00           H  
ATOM   1910  C   TYR   118      49.941  46.659  41.915  1.00  0.00           C  
ATOM   1911  O   TYR   118      50.597  47.699  41.592  1.00  0.00           O  
ATOM   1912  N   VAL   119      48.884  46.197  41.221  1.00  0.00           N  
ATOM   1913  H   VAL   119      48.380  45.365  41.489  1.00  0.00           H  
ATOM   1914  CA  VAL   119      48.429  46.847  39.994  1.00  0.00           C  
ATOM   1915  HA  VAL   119      49.332  46.754  39.390  1.00  0.00           H  
ATOM   1916  CB  VAL   119      47.252  46.158  39.259  1.00  0.00           C  
ATOM   1917  HB  VAL   119      46.940  46.761  38.406  1.00  0.00           H  
ATOM   1918  CG1 VAL   119      47.607  44.771  38.799  1.00  0.00           C  
ATOM   1919 HG11 VAL   119      48.607  44.730  38.367  1.00  0.00           H  
ATOM   1920 HG12 VAL   119      47.610  44.029  39.597  1.00  0.00           H  
ATOM   1921 HG13 VAL   119      46.972  44.423  37.984  1.00  0.00           H  
ATOM   1922  CG2 VAL   119      46.032  46.066  40.163  1.00  0.00           C  
ATOM   1923 HG21 VAL   119      45.695  47.069  40.422  1.00  0.00           H  
ATOM   1924 HG22 VAL   119      45.313  45.509  39.563  1.00  0.00           H  
ATOM   1925 HG23 VAL   119      46.211  45.564  41.114  1.00  0.00           H  
ATOM   1926  C   VAL   119      48.017  48.327  40.261  1.00  0.00           C  
ATOM   1927  O   VAL   119      48.415  49.133  39.366  1.00  0.00           O  
ATOM   1928  N   HIE   120      47.430  48.672  41.401  1.00  0.00           N  
ATOM   1929  H   HIE   120      47.085  48.016  42.087  1.00  0.00           H  
ATOM   1930  CA  HIE   120      47.236  50.071  41.883  1.00  0.00           C  
ATOM   1931  HA  HIE   120      46.639  50.530  41.095  1.00  0.00           H  
ATOM   1932  CB  HIE   120      46.418  50.068  43.174  1.00  0.00           C  
ATOM   1933  HB2 HIE   120      47.047  49.470  43.833  1.00  0.00           H  
ATOM   1934  HB3 HIE   120      46.307  51.104  43.493  1.00  0.00           H  
ATOM   1935  CG  HIE   120      44.967  49.808  42.992  1.00  0.00           C  
ATOM   1936  ND1 HIE   120      44.061  49.859  44.044  1.00  0.00           N  
ATOM   1937  CE1 HIE   120      42.843  49.574  43.572  1.00  0.00           C  
ATOM   1938  HE1 HIE   120      42.036  49.386  44.266  1.00  0.00           H  
ATOM   1939  NE2 HIE   120      42.961  49.300  42.291  1.00  0.00           N  
ATOM   1940  HE2 HIE   120      42.208  49.120  41.643  1.00  0.00           H  
ATOM   1941  CD2 HIE   120      44.282  49.458  41.877  1.00  0.00           C  
ATOM   1942  HD2 HIE   120      44.601  49.429  40.845  1.00  0.00           H  
ATOM   1943  C   HIE   120      48.517  50.919  41.988  1.00  0.00           C  
ATOM   1944  O   HIE   120      48.608  51.945  41.327  1.00  0.00           O  
ATOM   1945  N   THR   121      49.554  50.392  42.675  1.00  0.00           N  
ATOM   1946  H   THR   121      49.478  49.556  43.237  1.00  0.00           H  
ATOM   1947  CA  THR   121      50.926  51.055  42.553  1.00  0.00           C  
ATOM   1948  HA  THR   121      50.869  52.020  43.058  1.00  0.00           H  
ATOM   1949  CB  THR   121      51.963  50.237  43.375  1.00  0.00           C  
ATOM   1950  HB  THR   121      52.199  49.279  42.913  1.00  0.00           H  
ATOM   1951  CG2 THR   121      53.332  50.964  43.598  1.00  0.00           C  
ATOM   1952 HG21 THR   121      53.170  51.989  43.933  1.00  0.00           H  
ATOM   1953 HG22 THR   121      53.925  50.300  44.226  1.00  0.00           H  
ATOM   1954 HG23 THR   121      53.833  51.022  42.632  1.00  0.00           H  
ATOM   1955  OG1 THR   121      51.607  49.983  44.682  1.00  0.00           O  
ATOM   1956  HG1 THR   121      51.089  49.176  44.731  1.00  0.00           H  
ATOM   1957  C   THR   121      51.386  51.132  41.133  1.00  0.00           C  
ATOM   1958  O   THR   121      51.937  52.110  40.686  1.00  0.00           O  
ATOM   1959  N   LYS   122      51.081  50.146  40.311  1.00  0.00           N  
ATOM   1960  H   LYS   122      50.634  49.301  40.636  1.00  0.00           H  
ATOM   1961  CA  LYS   122      51.427  50.121  38.898  1.00  0.00           C  
ATOM   1962  HA  LYS   122      52.403  50.564  38.703  1.00  0.00           H  
ATOM   1963  CB  LYS   122      51.610  48.676  38.368  1.00  0.00           C  
ATOM   1964  HB2 LYS   122      50.834  48.096  38.868  1.00  0.00           H  
ATOM   1965  HB3 LYS   122      51.410  48.480  37.315  1.00  0.00           H  
ATOM   1966  CG  LYS   122      52.874  47.966  38.883  1.00  0.00           C  
ATOM   1967  HG2 LYS   122      53.097  48.074  39.945  1.00  0.00           H  
ATOM   1968  HG3 LYS   122      52.706  46.897  38.757  1.00  0.00           H  
ATOM   1969  CD  LYS   122      54.124  48.328  38.024  1.00  0.00           C  
ATOM   1970  HD2 LYS   122      54.044  47.748  37.104  1.00  0.00           H  
ATOM   1971  HD3 LYS   122      54.097  49.377  37.731  1.00  0.00           H  
ATOM   1972  CE  LYS   122      55.517  48.020  38.483  1.00  0.00           C  
ATOM   1973  HE2 LYS   122      55.758  48.730  39.274  1.00  0.00           H  
ATOM   1974  HE3 LYS   122      55.503  47.015  38.906  1.00  0.00           H  
ATOM   1975  NZ  LYS   122      56.473  48.250  37.360  1.00  0.00           N  
ATOM   1976  HZ1 LYS   122      57.430  48.273  37.680  1.00  0.00           H  
ATOM   1977  HZ2 LYS   122      56.410  47.384  36.844  1.00  0.00           H  
ATOM   1978  HZ3 LYS   122      56.223  49.011  36.744  1.00  0.00           H  
ATOM   1979  C   LYS   122      50.530  50.995  37.962  1.00  0.00           C  
ATOM   1980  O   LYS   122      50.566  50.819  36.756  1.00  0.00           O  
ATOM   1981  N   ASN   123      49.847  51.941  38.560  1.00  0.00           N  
ATOM   1982  H   ASN   123      50.029  52.108  39.539  1.00  0.00           H  
ATOM   1983  CA  ASN   123      48.931  52.891  37.987  1.00  0.00           C  
ATOM   1984  HA  ASN   123      48.431  53.448  38.779  1.00  0.00           H  
ATOM   1985  CB  ASN   123      49.790  54.008  37.223  1.00  0.00           C  
ATOM   1986  HB2 ASN   123      50.122  53.511  36.312  1.00  0.00           H  
ATOM   1987  HB3 ASN   123      49.164  54.815  36.843  1.00  0.00           H  
ATOM   1988  CG  ASN   123      50.972  54.571  38.033  1.00  0.00           C  
ATOM   1989  OD1 ASN   123      50.773  54.961  39.184  1.00  0.00           O  
ATOM   1990  ND2 ASN   123      52.080  54.728  37.467  1.00  0.00           N  
ATOM   1991 HD21 ASN   123      52.741  55.227  38.044  1.00  0.00           H  
ATOM   1992 HD22 ASN   123      52.323  54.510  36.511  1.00  0.00           H  
ATOM   1993  C   ASN   123      47.783  52.318  37.170  1.00  0.00           C  
ATOM   1994  O   ASN   123      47.203  53.105  36.401  1.00  0.00           O  
ATOM   1995  N   PHE   124      47.368  51.101  37.337  1.00  0.00           N  
ATOM   1996  H   PHE   124      47.826  50.464  37.973  1.00  0.00           H  
ATOM   1997  CA  PHE   124      46.132  50.506  36.732  1.00  0.00           C  
ATOM   1998  HA  PHE   124      45.721  51.139  35.945  1.00  0.00           H  
ATOM   1999  CB  PHE   124      46.423  49.195  36.081  1.00  0.00           C  
ATOM   2000  HB2 PHE   124      46.766  48.472  36.820  1.00  0.00           H  
ATOM   2001  HB3 PHE   124      45.516  48.678  35.768  1.00  0.00           H  
ATOM   2002  CG  PHE   124      47.378  49.277  34.960  1.00  0.00           C  
ATOM   2003  CD1 PHE   124      48.590  48.648  35.045  1.00  0.00           C  
ATOM   2004  HD1 PHE   124      48.870  48.180  35.977  1.00  0.00           H  
ATOM   2005  CE1 PHE   124      49.380  48.415  33.895  1.00  0.00           C  
ATOM   2006  HE1 PHE   124      50.174  47.690  33.789  1.00  0.00           H  
ATOM   2007  CZ  PHE   124      49.032  49.108  32.765  1.00  0.00           C  
ATOM   2008  HZ  PHE   124      49.642  49.113  31.873  1.00  0.00           H  
ATOM   2009  CE2 PHE   124      47.845  49.862  32.685  1.00  0.00           C  
ATOM   2010  HE2 PHE   124      47.537  50.240  31.722  1.00  0.00           H  
ATOM   2011  CD2 PHE   124      46.969  49.866  33.798  1.00  0.00           C  
ATOM   2012  HD2 PHE   124      46.012  50.323  33.595  1.00  0.00           H  
ATOM   2013  C   PHE   124      45.075  50.313  37.851  1.00  0.00           C  
ATOM   2014  O   PHE   124      45.361  49.634  38.778  1.00  0.00           O  
ATOM   2015  N   ILE   125      43.807  50.731  37.614  1.00  0.00           N  
ATOM   2016  H   ILE   125      43.641  51.326  36.816  1.00  0.00           H  
ATOM   2017  CA  ILE   125      42.694  50.117  38.379  1.00  0.00           C  
ATOM   2018  HA  ILE   125      43.045  49.562  39.249  1.00  0.00           H  
ATOM   2019  CB  ILE   125      41.728  51.180  38.795  1.00  0.00           C  
ATOM   2020  HB  ILE   125      40.803  50.735  39.162  1.00  0.00           H  
ATOM   2021  CG2 ILE   125      42.449  52.032  39.910  1.00  0.00           C  
ATOM   2022 HG21 ILE   125      41.716  52.573  40.510  1.00  0.00           H  
ATOM   2023 HG22 ILE   125      43.015  51.366  40.560  1.00  0.00           H  
ATOM   2024 HG23 ILE   125      43.160  52.669  39.383  1.00  0.00           H  
ATOM   2025  CG1 ILE   125      41.374  52.208  37.685  1.00  0.00           C  
ATOM   2026 HG12 ILE   125      42.306  52.711  37.430  1.00  0.00           H  
ATOM   2027 HG13 ILE   125      41.017  51.744  36.766  1.00  0.00           H  
ATOM   2028  CD1 ILE   125      40.357  53.359  38.041  1.00  0.00           C  
ATOM   2029 HD11 ILE   125      40.242  54.101  37.251  1.00  0.00           H  
ATOM   2030 HD12 ILE   125      39.366  52.956  38.253  1.00  0.00           H  
ATOM   2031 HD13 ILE   125      40.823  53.942  38.835  1.00  0.00           H  
ATOM   2032  C   ILE   125      41.875  49.123  37.451  1.00  0.00           C  
ATOM   2033  O   ILE   125      41.914  49.256  36.248  1.00  0.00           O  
ATOM   2034  N   HIE   126      41.298  48.071  38.003  1.00  0.00           N  
ATOM   2035  H   HIE   126      41.364  48.052  39.011  1.00  0.00           H  
ATOM   2036  CA  HIE   126      40.504  47.019  37.306  1.00  0.00           C  
ATOM   2037  HA  HIE   126      41.085  46.779  36.416  1.00  0.00           H  
ATOM   2038  CB  HIE   126      40.479  45.807  38.256  1.00  0.00           C  
ATOM   2039  HB2 HIE   126      41.488  45.565  38.590  1.00  0.00           H  
ATOM   2040  HB3 HIE   126      39.773  46.038  39.054  1.00  0.00           H  
ATOM   2041  CG  HIE   126      40.004  44.587  37.595  1.00  0.00           C  
ATOM   2042  ND1 HIE   126      38.657  44.177  37.298  1.00  0.00           N  
ATOM   2043  CE1 HIE   126      38.754  42.917  36.729  1.00  0.00           C  
ATOM   2044  HE1 HIE   126      37.950  42.326  36.314  1.00  0.00           H  
ATOM   2045  NE2 HIE   126      40.030  42.553  36.579  1.00  0.00           N  
ATOM   2046  HE2 HIE   126      40.342  41.781  36.007  1.00  0.00           H  
ATOM   2047  CD2 HIE   126      40.813  43.606  37.083  1.00  0.00           C  
ATOM   2048  HD2 HIE   126      41.868  43.805  36.964  1.00  0.00           H  
ATOM   2049  C   HIE   126      39.161  47.398  36.680  1.00  0.00           C  
ATOM   2050  O   HIE   126      38.803  47.131  35.549  1.00  0.00           O  
ATOM   2051  N   ARG   127      38.413  48.090  37.575  1.00  0.00           N  
ATOM   2052  H   ARG   127      38.809  48.158  38.502  1.00  0.00           H  
ATOM   2053  CA  ARG   127      37.021  48.490  37.437  1.00  0.00           C  
ATOM   2054  HA  ARG   127      36.808  49.041  38.353  1.00  0.00           H  
ATOM   2055  CB  ARG   127      36.814  49.587  36.325  1.00  0.00           C  
ATOM   2056  HB2 ARG   127      36.936  49.144  35.336  1.00  0.00           H  
ATOM   2057  HB3 ARG   127      35.790  49.959  36.333  1.00  0.00           H  
ATOM   2058  CG  ARG   127      37.904  50.663  36.391  1.00  0.00           C  
ATOM   2059  HG2 ARG   127      37.988  51.056  37.404  1.00  0.00           H  
ATOM   2060  HG3 ARG   127      38.865  50.190  36.189  1.00  0.00           H  
ATOM   2061  CD  ARG   127      37.642  51.914  35.529  1.00  0.00           C  
ATOM   2062  HD2 ARG   127      36.621  52.210  35.770  1.00  0.00           H  
ATOM   2063  HD3 ARG   127      38.379  52.656  35.837  1.00  0.00           H  
ATOM   2064  NE  ARG   127      37.745  51.683  34.103  1.00  0.00           N  
ATOM   2065  HE  ARG   127      38.149  50.847  33.705  1.00  0.00           H  
ATOM   2066  CZ  ARG   127      37.457  52.503  33.162  1.00  0.00           C  
ATOM   2067  NH1 ARG   127      37.166  53.755  33.395  1.00  0.00           N  
ATOM   2068 HH11 ARG   127      37.316  54.045  34.350  1.00  0.00           H  
ATOM   2069 HH12 ARG   127      36.858  54.441  32.721  1.00  0.00           H  
ATOM   2070  NH2 ARG   127      37.595  52.142  31.931  1.00  0.00           N  
ATOM   2071 HH21 ARG   127      37.903  51.208  31.700  1.00  0.00           H  
ATOM   2072 HH22 ARG   127      37.453  52.815  31.192  1.00  0.00           H  
ATOM   2073  C   ARG   127      35.937  47.395  37.408  1.00  0.00           C  
ATOM   2074  O   ARG   127      34.799  47.755  37.668  1.00  0.00           O  
ATOM   2075  N   ASP   128      36.207  46.131  37.102  1.00  0.00           N  
ATOM   2076  H   ASP   128      37.165  45.962  36.832  1.00  0.00           H  
ATOM   2077  CA  ASP   128      35.206  45.017  36.892  1.00  0.00           C  
ATOM   2078  HA  ASP   128      34.221  45.312  37.255  1.00  0.00           H  
ATOM   2079  CB  ASP   128      35.056  44.780  35.384  1.00  0.00           C  
ATOM   2080  HB2 ASP   128      34.939  45.795  35.005  1.00  0.00           H  
ATOM   2081  HB3 ASP   128      35.990  44.411  34.959  1.00  0.00           H  
ATOM   2082  CG  ASP   128      33.914  43.828  34.991  1.00  0.00           C  
ATOM   2083  OD1 ASP   128      34.068  42.986  34.066  1.00  0.00           O  
ATOM   2084  OD2 ASP   128      32.786  43.971  35.556  1.00  0.00           O  
ATOM   2085  C   ASP   128      35.462  43.736  37.722  1.00  0.00           C  
ATOM   2086  O   ASP   128      35.391  42.642  37.150  1.00  0.00           O  
ATOM   2087  N   ILE   129      35.878  43.858  38.996  1.00  0.00           N  
ATOM   2088  H   ILE   129      35.988  44.791  39.367  1.00  0.00           H  
ATOM   2089  CA  ILE   129      36.318  42.755  39.779  1.00  0.00           C  
ATOM   2090  HA  ILE   129      37.141  42.254  39.268  1.00  0.00           H  
ATOM   2091  CB  ILE   129      36.988  43.236  41.191  1.00  0.00           C  
ATOM   2092  HB  ILE   129      36.388  44.029  41.638  1.00  0.00           H  
ATOM   2093  CG2 ILE   129      37.020  42.101  42.254  1.00  0.00           C  
ATOM   2094 HG21 ILE   129      36.051  41.747  42.606  1.00  0.00           H  
ATOM   2095 HG22 ILE   129      37.598  41.240  41.917  1.00  0.00           H  
ATOM   2096 HG23 ILE   129      37.483  42.607  43.101  1.00  0.00           H  
ATOM   2097  CG1 ILE   129      38.357  43.861  40.915  1.00  0.00           C  
ATOM   2098 HG12 ILE   129      38.354  44.592  40.107  1.00  0.00           H  
ATOM   2099 HG13 ILE   129      38.714  44.277  41.858  1.00  0.00           H  
ATOM   2100  CD1 ILE   129      39.453  42.932  40.483  1.00  0.00           C  
ATOM   2101 HD11 ILE   129      39.092  42.255  39.709  1.00  0.00           H  
ATOM   2102 HD12 ILE   129      40.167  43.503  39.889  1.00  0.00           H  
ATOM   2103 HD13 ILE   129      39.957  42.469  41.331  1.00  0.00           H  
ATOM   2104  C   ILE   129      35.175  41.749  40.039  1.00  0.00           C  
ATOM   2105  O   ILE   129      34.073  42.154  40.284  1.00  0.00           O  
ATOM   2106  N   LYS   130      35.494  40.435  39.922  1.00  0.00           N  
ATOM   2107  H   LYS   130      36.486  40.245  39.884  1.00  0.00           H  
ATOM   2108  CA  LYS   130      34.674  39.250  40.144  1.00  0.00           C  
ATOM   2109  HA  LYS   130      34.013  39.413  40.996  1.00  0.00           H  
ATOM   2110  CB  LYS   130      33.611  39.074  38.983  1.00  0.00           C  
ATOM   2111  HB2 LYS   130      32.831  38.380  39.295  1.00  0.00           H  
ATOM   2112  HB3 LYS   130      33.141  40.038  38.787  1.00  0.00           H  
ATOM   2113  CG  LYS   130      34.180  38.381  37.721  1.00  0.00           C  
ATOM   2114  HG2 LYS   130      35.222  38.685  37.619  1.00  0.00           H  
ATOM   2115  HG3 LYS   130      34.115  37.300  37.838  1.00  0.00           H  
ATOM   2116  CD  LYS   130      33.358  38.768  36.505  1.00  0.00           C  
ATOM   2117  HD2 LYS   130      33.559  38.151  35.629  1.00  0.00           H  
ATOM   2118  HD3 LYS   130      32.356  38.527  36.859  1.00  0.00           H  
ATOM   2119  CE  LYS   130      33.627  40.218  36.118  1.00  0.00           C  
ATOM   2120  HE2 LYS   130      32.973  40.483  35.287  1.00  0.00           H  
ATOM   2121  HE3 LYS   130      33.393  40.744  37.044  1.00  0.00           H  
ATOM   2122  NZ  LYS   130      35.026  40.440  35.702  1.00  0.00           N  
ATOM   2123  HZ1 LYS   130      35.603  40.585  36.518  1.00  0.00           H  
ATOM   2124  HZ2 LYS   130      35.385  39.753  35.055  1.00  0.00           H  
ATOM   2125  HZ3 LYS   130      35.183  41.333  35.257  1.00  0.00           H  
ATOM   2126  C   LYS   130      35.501  37.995  40.463  1.00  0.00           C  
ATOM   2127  O   LYS   130      36.660  37.935  40.147  1.00  0.00           O  
ATOM   2128  N   PRO   131      34.847  36.993  41.112  1.00  0.00           N  
ATOM   2129  CD  PRO   131      33.446  36.816  41.494  1.00  0.00           C  
ATOM   2130  HD2 PRO   131      32.790  36.745  40.626  1.00  0.00           H  
ATOM   2131  HD3 PRO   131      33.172  37.744  41.996  1.00  0.00           H  
ATOM   2132  CG  PRO   131      33.320  35.682  42.501  1.00  0.00           C  
ATOM   2133  HG2 PRO   131      32.364  35.158  42.500  1.00  0.00           H  
ATOM   2134  HG3 PRO   131      33.664  35.966  43.495  1.00  0.00           H  
ATOM   2135  CB  PRO   131      34.434  34.807  41.984  1.00  0.00           C  
ATOM   2136  HB2 PRO   131      33.997  34.152  41.230  1.00  0.00           H  
ATOM   2137  HB3 PRO   131      34.792  34.096  42.729  1.00  0.00           H  
ATOM   2138  CA  PRO   131      35.518  35.751  41.487  1.00  0.00           C  
ATOM   2139  HA  PRO   131      36.237  36.044  42.251  1.00  0.00           H  
ATOM   2140  C   PRO   131      36.344  35.059  40.366  1.00  0.00           C  
ATOM   2141  O   PRO   131      37.449  34.664  40.609  1.00  0.00           O  
ATOM   2142  N   ASP   132      35.848  35.101  39.134  1.00  0.00           N  
ATOM   2143  H   ASP   132      34.890  35.402  39.028  1.00  0.00           H  
ATOM   2144  CA  ASP   132      36.442  34.510  37.936  1.00  0.00           C  
ATOM   2145  HA  ASP   132      36.617  33.456  38.152  1.00  0.00           H  
ATOM   2146  CB  ASP   132      35.371  34.779  36.814  1.00  0.00           C  
ATOM   2147  HB2 ASP   132      35.362  35.831  36.526  1.00  0.00           H  
ATOM   2148  HB3 ASP   132      35.668  34.211  35.933  1.00  0.00           H  
ATOM   2149  CG  ASP   132      33.944  34.332  36.994  1.00  0.00           C  
ATOM   2150  OD1 ASP   132      33.282  34.851  37.903  1.00  0.00           O  
ATOM   2151  OD2 ASP   132      33.456  33.556  36.142  1.00  0.00           O  
ATOM   2152  C   ASP   132      37.779  35.152  37.410  1.00  0.00           C  
ATOM   2153  O   ASP   132      38.464  34.477  36.666  1.00  0.00           O  
ATOM   2154  N   ASN   133      38.188  36.352  37.770  1.00  0.00           N  
ATOM   2155  H   ASN   133      37.685  36.856  38.486  1.00  0.00           H  
ATOM   2156  CA  ASN   133      39.461  36.908  37.390  1.00  0.00           C  
ATOM   2157  HA  ASN   133      39.678  36.805  36.327  1.00  0.00           H  
ATOM   2158  CB  ASN   133      39.349  38.474  37.626  1.00  0.00           C  
ATOM   2159  HB2 ASN   133      39.033  38.638  38.656  1.00  0.00           H  
ATOM   2160  HB3 ASN   133      40.315  38.958  37.480  1.00  0.00           H  
ATOM   2161  CG  ASN   133      38.436  39.260  36.747  1.00  0.00           C  
ATOM   2162  OD1 ASN   133      37.521  39.962  37.215  1.00  0.00           O  
ATOM   2163  ND2 ASN   133      38.646  39.262  35.424  1.00  0.00           N  
ATOM   2164 HD21 ASN   133      37.944  39.685  34.834  1.00  0.00           H  
ATOM   2165 HD22 ASN   133      39.435  38.795  35.000  1.00  0.00           H  
ATOM   2166  C   ASN   133      40.690  36.355  38.157  1.00  0.00           C  
ATOM   2167  O   ASN   133      41.870  36.564  37.846  1.00  0.00           O  
ATOM   2168  N   PHE   134      40.352  35.558  39.222  1.00  0.00           N  
ATOM   2169  H   PHE   134      39.398  35.437  39.530  1.00  0.00           H  
ATOM   2170  CA  PHE   134      41.429  35.047  40.187  1.00  0.00           C  
ATOM   2171  HA  PHE   134      42.374  35.505  39.896  1.00  0.00           H  
ATOM   2172  CB  PHE   134      40.976  35.378  41.604  1.00  0.00           C  
ATOM   2173  HB2 PHE   134      40.079  34.789  41.797  1.00  0.00           H  
ATOM   2174  HB3 PHE   134      41.694  34.952  42.305  1.00  0.00           H  
ATOM   2175  CG  PHE   134      40.930  36.894  41.914  1.00  0.00           C  
ATOM   2176  CD1 PHE   134      41.968  37.559  42.429  1.00  0.00           C  
ATOM   2177  HD1 PHE   134      42.893  37.011  42.530  1.00  0.00           H  
ATOM   2178  CE1 PHE   134      41.903  38.930  42.702  1.00  0.00           C  
ATOM   2179  HE1 PHE   134      42.775  39.483  43.021  1.00  0.00           H  
ATOM   2180  CZ  PHE   134      40.729  39.699  42.482  1.00  0.00           C  
ATOM   2181  HZ  PHE   134      40.576  40.751  42.674  1.00  0.00           H  
ATOM   2182  CE2 PHE   134      39.540  39.018  42.029  1.00  0.00           C  
ATOM   2183  HE2 PHE   134      38.616  39.551  41.860  1.00  0.00           H  
ATOM   2184  CD2 PHE   134      39.694  37.609  41.768  1.00  0.00           C  
ATOM   2185  HD2 PHE   134      38.749  37.133  41.553  1.00  0.00           H  
ATOM   2186  C   PHE   134      41.705  33.582  39.894  1.00  0.00           C  
ATOM   2187  O   PHE   134      40.744  32.828  39.799  1.00  0.00           O  
ATOM   2188  N   LEU   135      42.963  33.197  39.986  1.00  0.00           N  
ATOM   2189  H   LEU   135      43.616  33.913  40.269  1.00  0.00           H  
ATOM   2190  CA  LEU   135      43.516  31.840  39.697  1.00  0.00           C  
ATOM   2191  HA  LEU   135      42.726  31.122  39.918  1.00  0.00           H  
ATOM   2192  CB  LEU   135      43.968  31.785  38.194  1.00  0.00           C  
ATOM   2193  HB2 LEU   135      44.692  32.568  37.969  1.00  0.00           H  
ATOM   2194  HB3 LEU   135      44.477  30.829  38.077  1.00  0.00           H  
ATOM   2195  CG  LEU   135      42.762  31.830  37.308  1.00  0.00           C  
ATOM   2196  HG  LEU   135      41.874  31.609  37.900  1.00  0.00           H  
ATOM   2197  CD1 LEU   135      42.898  33.047  36.394  1.00  0.00           C  
ATOM   2198 HD11 LEU   135      43.867  33.052  35.895  1.00  0.00           H  
ATOM   2199 HD12 LEU   135      42.065  33.088  35.692  1.00  0.00           H  
ATOM   2200 HD13 LEU   135      42.859  33.948  37.007  1.00  0.00           H  
ATOM   2201  CD2 LEU   135      42.896  30.727  36.304  1.00  0.00           C  
ATOM   2202 HD21 LEU   135      42.666  29.720  36.653  1.00  0.00           H  
ATOM   2203 HD22 LEU   135      42.109  30.937  35.579  1.00  0.00           H  
ATOM   2204 HD23 LEU   135      43.864  30.710  35.804  1.00  0.00           H  
ATOM   2205  C   LEU   135      44.605  31.584  40.718  1.00  0.00           C  
ATOM   2206  O   LEU   135      45.469  32.383  41.068  1.00  0.00           O  
ATOM   2207  N   MET   136      44.718  30.296  41.064  1.00  0.00           N  
ATOM   2208  H   MET   136      44.041  29.601  40.781  1.00  0.00           H  
ATOM   2209  CA  MET   136      45.892  29.739  41.821  1.00  0.00           C  
ATOM   2210  HA  MET   136      46.260  30.479  42.532  1.00  0.00           H  
ATOM   2211  CB  MET   136      45.468  28.623  42.726  1.00  0.00           C  
ATOM   2212  HB2 MET   136      45.224  27.812  42.040  1.00  0.00           H  
ATOM   2213  HB3 MET   136      46.320  28.404  43.371  1.00  0.00           H  
ATOM   2214  CG  MET   136      44.291  28.984  43.673  1.00  0.00           C  
ATOM   2215  HG2 MET   136      43.382  29.285  43.152  1.00  0.00           H  
ATOM   2216  HG3 MET   136      43.937  28.051  44.110  1.00  0.00           H  
ATOM   2217  SD  MET   136      44.463  30.312  44.922  1.00  0.00           S  
ATOM   2218  CE  MET   136      46.016  29.631  45.676  1.00  0.00           C  
ATOM   2219  HE1 MET   136      46.909  29.814  45.079  1.00  0.00           H  
ATOM   2220  HE2 MET   136      46.252  30.132  46.615  1.00  0.00           H  
ATOM   2221  HE3 MET   136      45.992  28.545  45.769  1.00  0.00           H  
ATOM   2222  C   MET   136      47.071  29.349  40.852  1.00  0.00           C  
ATOM   2223  O   MET   136      46.838  29.120  39.673  1.00  0.00           O  
ATOM   2224  N   GLY   137      48.257  29.176  41.395  1.00  0.00           N  
ATOM   2225  H   GLY   137      48.312  29.482  42.356  1.00  0.00           H  
ATOM   2226  CA  GLY   137      49.477  28.833  40.592  1.00  0.00           C  
ATOM   2227  HA2 GLY   137      49.578  29.468  39.711  1.00  0.00           H  
ATOM   2228  HA3 GLY   137      50.309  29.045  41.263  1.00  0.00           H  
ATOM   2229  C   GLY   137      49.464  27.293  40.300  1.00  0.00           C  
ATOM   2230  O   GLY   137      48.544  26.553  40.685  1.00  0.00           O  
ATOM   2231  N   ILE   138      50.564  26.820  39.745  1.00  0.00           N  
ATOM   2232  H   ILE   138      51.357  27.432  39.615  1.00  0.00           H  
ATOM   2233  CA  ILE   138      50.883  25.481  39.352  1.00  0.00           C  
ATOM   2234  HA  ILE   138      50.260  24.913  40.042  1.00  0.00           H  
ATOM   2235  CB  ILE   138      50.420  25.273  37.869  1.00  0.00           C  
ATOM   2236  HB  ILE   138      49.462  25.794  37.887  1.00  0.00           H  
ATOM   2237  CG2 ILE   138      51.347  25.918  36.816  1.00  0.00           C  
ATOM   2238 HG21 ILE   138      51.612  26.904  37.196  1.00  0.00           H  
ATOM   2239 HG22 ILE   138      52.266  25.342  36.712  1.00  0.00           H  
ATOM   2240 HG23 ILE   138      50.773  25.885  35.889  1.00  0.00           H  
ATOM   2241  CG1 ILE   138      50.240  23.715  37.577  1.00  0.00           C  
ATOM   2242 HG12 ILE   138      51.168  23.370  37.121  1.00  0.00           H  
ATOM   2243 HG13 ILE   138      50.054  23.201  38.520  1.00  0.00           H  
ATOM   2244  CD1 ILE   138      49.131  23.405  36.599  1.00  0.00           C  
ATOM   2245 HD11 ILE   138      48.807  22.364  36.608  1.00  0.00           H  
ATOM   2246 HD12 ILE   138      48.183  23.908  36.789  1.00  0.00           H  
ATOM   2247 HD13 ILE   138      49.437  23.644  35.580  1.00  0.00           H  
ATOM   2248  C   ILE   138      52.318  25.090  39.678  1.00  0.00           C  
ATOM   2249  O   ILE   138      53.197  25.931  39.583  1.00  0.00           O  
ATOM   2250  N   GLY   139      52.505  23.784  39.874  1.00  0.00           N  
ATOM   2251  H   GLY   139      51.742  23.183  40.151  1.00  0.00           H  
ATOM   2252  CA  GLY   139      53.812  23.279  40.202  1.00  0.00           C  
ATOM   2253  HA2 GLY   139      53.833  22.192  40.284  1.00  0.00           H  
ATOM   2254  HA3 GLY   139      54.449  23.447  39.334  1.00  0.00           H  
ATOM   2255  C   GLY   139      54.438  23.805  41.523  1.00  0.00           C  
ATOM   2256  O   GLY   139      53.733  23.994  42.464  1.00  0.00           O  
ATOM   2257  N   ARG   140      55.687  24.286  41.542  1.00  0.00           N  
ATOM   2258  H   ARG   140      56.110  24.278  40.625  1.00  0.00           H  
ATOM   2259  CA  ARG   140      56.321  25.066  42.627  1.00  0.00           C  
ATOM   2260  HA  ARG   140      56.287  24.464  43.535  1.00  0.00           H  
ATOM   2261  CB  ARG   140      57.737  25.357  42.324  1.00  0.00           C  
ATOM   2262  HB2 ARG   140      58.208  25.912  43.135  1.00  0.00           H  
ATOM   2263  HB3 ARG   140      58.282  24.423  42.189  1.00  0.00           H  
ATOM   2264  CG  ARG   140      57.805  26.264  41.105  1.00  0.00           C  
ATOM   2265  HG2 ARG   140      57.124  25.988  40.300  1.00  0.00           H  
ATOM   2266  HG3 ARG   140      57.426  27.236  41.422  1.00  0.00           H  
ATOM   2267  CD  ARG   140      59.271  26.442  40.547  1.00  0.00           C  
ATOM   2268  HD2 ARG   140      59.890  26.821  41.359  1.00  0.00           H  
ATOM   2269  HD3 ARG   140      59.628  25.433  40.339  1.00  0.00           H  
ATOM   2270  NE  ARG   140      59.230  27.257  39.289  1.00  0.00           N  
ATOM   2271  HE  ARG   140      58.393  27.287  38.724  1.00  0.00           H  
ATOM   2272  CZ  ARG   140      60.146  28.091  38.842  1.00  0.00           C  
ATOM   2273  NH1 ARG   140      61.307  28.307  39.334  1.00  0.00           N  
ATOM   2274 HH11 ARG   140      61.710  27.551  39.868  1.00  0.00           H  
ATOM   2275 HH12 ARG   140      61.778  29.198  39.267  1.00  0.00           H  
ATOM   2276  NH2 ARG   140      59.872  28.807  37.820  1.00  0.00           N  
ATOM   2277 HH21 ARG   140      59.006  28.675  37.317  1.00  0.00           H  
ATOM   2278 HH22 ARG   140      60.499  29.407  37.303  1.00  0.00           H  
ATOM   2279  C   ARG   140      55.572  26.356  43.124  1.00  0.00           C  
ATOM   2280  O   ARG   140      55.836  26.860  44.211  1.00  0.00           O  
ATOM   2281  N   HIE   141      54.560  26.837  42.368  1.00  0.00           N  
ATOM   2282  H   HIE   141      54.200  26.354  41.557  1.00  0.00           H  
ATOM   2283  CA  HIE   141      53.786  28.070  42.759  1.00  0.00           C  
ATOM   2284  HA  HIE   141      54.137  28.312  43.763  1.00  0.00           H  
ATOM   2285  CB  HIE   141      54.152  29.233  41.768  1.00  0.00           C  
ATOM   2286  HB2 HIE   141      53.590  30.098  42.117  1.00  0.00           H  
ATOM   2287  HB3 HIE   141      55.221  29.447  41.747  1.00  0.00           H  
ATOM   2288  CG  HIE   141      53.720  29.128  40.311  1.00  0.00           C  
ATOM   2289  ND1 HIE   141      52.489  29.384  39.813  1.00  0.00           N  
ATOM   2290  CE1 HIE   141      52.596  29.326  38.443  1.00  0.00           C  
ATOM   2291  HE1 HIE   141      51.739  29.679  37.889  1.00  0.00           H  
ATOM   2292  NE2 HIE   141      53.850  29.076  38.091  1.00  0.00           N  
ATOM   2293  HE2 HIE   141      54.144  28.993  37.129  1.00  0.00           H  
ATOM   2294  CD2 HIE   141      54.560  28.927  39.211  1.00  0.00           C  
ATOM   2295  HD2 HIE   141      55.626  28.765  39.144  1.00  0.00           H  
ATOM   2296  C   HIE   141      52.310  27.820  43.055  1.00  0.00           C  
ATOM   2297  O   HIE   141      51.530  28.772  43.179  1.00  0.00           O  
ATOM   2298  N   CYS   142      51.905  26.519  43.237  1.00  0.00           N  
ATOM   2299  H   CYS   142      52.644  25.839  43.128  1.00  0.00           H  
ATOM   2300  CA  CYS   142      50.552  26.062  43.471  1.00  0.00           C  
ATOM   2301  HA  CYS   142      49.971  26.152  42.553  1.00  0.00           H  
ATOM   2302  CB  CYS   142      50.663  24.605  43.736  1.00  0.00           C  
ATOM   2303  HB2 CYS   142      51.388  24.148  43.061  1.00  0.00           H  
ATOM   2304  HB3 CYS   142      51.090  24.354  44.707  1.00  0.00           H  
ATOM   2305  SG  CYS   142      49.042  23.771  43.479  1.00  0.00           S  
ATOM   2306  HG  CYS   142      49.506  23.094  42.426  1.00  0.00           H  
ATOM   2307  C   CYS   142      49.734  26.842  44.575  1.00  0.00           C  
ATOM   2308  O   CYS   142      48.535  26.988  44.582  1.00  0.00           O  
ATOM   2309  N   ASN   143      50.392  27.273  45.642  1.00  0.00           N  
ATOM   2310  H   ASN   143      51.391  27.126  45.613  1.00  0.00           H  
ATOM   2311  CA  ASN   143      49.764  28.047  46.754  1.00  0.00           C  
ATOM   2312  HA  ASN   143      48.727  27.760  46.927  1.00  0.00           H  
ATOM   2313  CB  ASN   143      50.521  27.692  48.123  1.00  0.00           C  
ATOM   2314  HB2 ASN   143      51.521  28.120  48.069  1.00  0.00           H  
ATOM   2315  HB3 ASN   143      50.022  28.056  49.021  1.00  0.00           H  
ATOM   2316  CG  ASN   143      50.485  26.173  48.310  1.00  0.00           C  
ATOM   2317  OD1 ASN   143      49.448  25.517  48.374  1.00  0.00           O  
ATOM   2318  ND2 ASN   143      51.643  25.532  48.474  1.00  0.00           N  
ATOM   2319 HD21 ASN   143      51.580  24.531  48.586  1.00  0.00           H  
ATOM   2320 HD22 ASN   143      52.520  26.001  48.652  1.00  0.00           H  
ATOM   2321  C   ASN   143      49.766  29.521  46.550  1.00  0.00           C  
ATOM   2322  O   ASN   143      49.327  30.285  47.377  1.00  0.00           O  
ATOM   2323  N   LYS   144      50.310  30.097  45.470  1.00  0.00           N  
ATOM   2324  H   LYS   144      50.586  29.417  44.776  1.00  0.00           H  
ATOM   2325  CA  LYS   144      50.313  31.498  45.209  1.00  0.00           C  
ATOM   2326  HA  LYS   144      50.381  32.086  46.124  1.00  0.00           H  
ATOM   2327  CB  LYS   144      51.480  31.807  44.287  1.00  0.00           C  
ATOM   2328  HB2 LYS   144      51.519  31.108  43.451  1.00  0.00           H  
ATOM   2329  HB3 LYS   144      51.417  32.827  43.910  1.00  0.00           H  
ATOM   2330  CG  LYS   144      52.775  31.755  45.186  1.00  0.00           C  
ATOM   2331  HG2 LYS   144      52.608  32.411  46.041  1.00  0.00           H  
ATOM   2332  HG3 LYS   144      53.040  30.764  45.553  1.00  0.00           H  
ATOM   2333  CD  LYS   144      53.995  32.321  44.449  1.00  0.00           C  
ATOM   2334  HD2 LYS   144      54.055  31.858  43.465  1.00  0.00           H  
ATOM   2335  HD3 LYS   144      53.773  33.382  44.332  1.00  0.00           H  
ATOM   2336  CE  LYS   144      55.267  32.047  45.291  1.00  0.00           C  
ATOM   2337  HE2 LYS   144      55.082  32.535  46.248  1.00  0.00           H  
ATOM   2338  HE3 LYS   144      55.422  31.000  45.551  1.00  0.00           H  
ATOM   2339  NZ  LYS   144      56.378  32.613  44.508  1.00  0.00           N  
ATOM   2340  HZ1 LYS   144      56.399  33.623  44.539  1.00  0.00           H  
ATOM   2341  HZ2 LYS   144      57.254  32.294  44.895  1.00  0.00           H  
ATOM   2342  HZ3 LYS   144      56.381  32.291  43.551  1.00  0.00           H  
ATOM   2343  C   LYS   144      49.004  31.887  44.496  1.00  0.00           C  
ATOM   2344  O   LYS   144      48.367  31.027  43.851  1.00  0.00           O  
ATOM   2345  N   LEU   145      48.674  33.172  44.559  1.00  0.00           N  
ATOM   2346  H   LEU   145      49.256  33.825  45.066  1.00  0.00           H  
ATOM   2347  CA  LEU   145      47.406  33.663  43.903  1.00  0.00           C  
ATOM   2348  HA  LEU   145      46.833  32.858  43.444  1.00  0.00           H  
ATOM   2349  CB  LEU   145      46.698  34.257  45.102  1.00  0.00           C  
ATOM   2350  HB2 LEU   145      46.574  33.534  45.909  1.00  0.00           H  
ATOM   2351  HB3 LEU   145      47.373  34.979  45.562  1.00  0.00           H  
ATOM   2352  CG  LEU   145      45.383  35.065  44.903  1.00  0.00           C  
ATOM   2353  HG  LEU   145      44.950  35.117  45.902  1.00  0.00           H  
ATOM   2354  CD1 LEU   145      45.636  36.553  44.596  1.00  0.00           C  
ATOM   2355 HD11 LEU   145      46.160  36.578  43.640  1.00  0.00           H  
ATOM   2356 HD12 LEU   145      44.640  36.997  44.565  1.00  0.00           H  
ATOM   2357 HD13 LEU   145      46.221  37.044  45.373  1.00  0.00           H  
ATOM   2358  CD2 LEU   145      44.299  34.492  44.007  1.00  0.00           C  
ATOM   2359 HD21 LEU   145      44.525  34.707  42.963  1.00  0.00           H  
ATOM   2360 HD22 LEU   145      44.025  33.461  44.231  1.00  0.00           H  
ATOM   2361 HD23 LEU   145      43.424  35.141  44.041  1.00  0.00           H  
ATOM   2362  C   LEU   145      47.677  34.684  42.829  1.00  0.00           C  
ATOM   2363  O   LEU   145      48.415  35.600  43.054  1.00  0.00           O  
ATOM   2364  N   PHE   146      46.971  34.620  41.704  1.00  0.00           N  
ATOM   2365  H   PHE   146      46.173  34.006  41.622  1.00  0.00           H  
ATOM   2366  CA  PHE   146      47.249  35.425  40.505  1.00  0.00           C  
ATOM   2367  HA  PHE   146      47.997  36.201  40.668  1.00  0.00           H  
ATOM   2368  CB  PHE   146      47.937  34.652  39.444  1.00  0.00           C  
ATOM   2369  HB2 PHE   146      47.335  33.812  39.098  1.00  0.00           H  
ATOM   2370  HB3 PHE   146      48.021  35.329  38.593  1.00  0.00           H  
ATOM   2371  CG  PHE   146      49.299  34.098  39.724  1.00  0.00           C  
ATOM   2372  CD1 PHE   146      49.375  32.926  40.482  1.00  0.00           C  
ATOM   2373  HD1 PHE   146      48.484  32.462  40.879  1.00  0.00           H  
ATOM   2374  CE1 PHE   146      50.605  32.278  40.624  1.00  0.00           C  
ATOM   2375  HE1 PHE   146      50.704  31.277  41.016  1.00  0.00           H  
ATOM   2376  CZ  PHE   146      51.818  32.941  40.195  1.00  0.00           C  
ATOM   2377  HZ  PHE   146      52.775  32.450  40.296  1.00  0.00           H  
ATOM   2378  CE2 PHE   146      51.751  34.049  39.328  1.00  0.00           C  
ATOM   2379  HE2 PHE   146      52.646  34.530  38.964  1.00  0.00           H  
ATOM   2380  CD2 PHE   146      50.513  34.656  39.196  1.00  0.00           C  
ATOM   2381  HD2 PHE   146      50.419  35.515  38.547  1.00  0.00           H  
ATOM   2382  C   PHE   146      45.919  36.008  39.996  1.00  0.00           C  
ATOM   2383  O   PHE   146      44.835  35.786  40.550  1.00  0.00           O  
ATOM   2384  N   LEU   147      46.003  36.806  38.837  1.00  0.00           N  
ATOM   2385  H   LEU   147      46.802  36.657  38.237  1.00  0.00           H  
ATOM   2386  CA  LEU   147      44.992  37.760  38.437  1.00  0.00           C  
ATOM   2387  HA  LEU   147      44.046  37.458  38.887  1.00  0.00           H  
ATOM   2388  CB  LEU   147      45.236  39.104  39.181  1.00  0.00           C  
ATOM   2389  HB2 LEU   147      45.227  38.910  40.253  1.00  0.00           H  
ATOM   2390  HB3 LEU   147      46.248  39.451  38.975  1.00  0.00           H  
ATOM   2391  CG  LEU   147      44.336  40.275  38.825  1.00  0.00           C  
ATOM   2392  HG  LEU   147      44.434  40.558  37.777  1.00  0.00           H  
ATOM   2393  CD1 LEU   147      42.918  39.797  38.953  1.00  0.00           C  
ATOM   2394 HD11 LEU   147      42.685  39.525  39.982  1.00  0.00           H  
ATOM   2395 HD12 LEU   147      42.238  40.545  38.545  1.00  0.00           H  
ATOM   2396 HD13 LEU   147      42.587  38.938  38.369  1.00  0.00           H  
ATOM   2397  CD2 LEU   147      44.589  41.460  39.695  1.00  0.00           C  
ATOM   2398 HD21 LEU   147      44.301  41.103  40.684  1.00  0.00           H  
ATOM   2399 HD22 LEU   147      45.651  41.673  39.574  1.00  0.00           H  
ATOM   2400 HD23 LEU   147      43.925  42.287  39.443  1.00  0.00           H  
ATOM   2401  C   LEU   147      45.045  37.946  36.918  1.00  0.00           C  
ATOM   2402  O   LEU   147      46.082  38.274  36.355  1.00  0.00           O  
ATOM   2403  N   ILE   148      43.901  37.873  36.201  1.00  0.00           N  
ATOM   2404  H   ILE   148      43.081  37.553  36.697  1.00  0.00           H  
ATOM   2405  CA  ILE   148      43.695  37.925  34.766  1.00  0.00           C  
ATOM   2406  HA  ILE   148      44.560  38.407  34.309  1.00  0.00           H  
ATOM   2407  CB  ILE   148      43.661  36.509  34.121  1.00  0.00           C  
ATOM   2408  HB  ILE   148      43.746  36.677  33.048  1.00  0.00           H  
ATOM   2409  CG2 ILE   148      44.898  35.674  34.549  1.00  0.00           C  
ATOM   2410 HG21 ILE   148      44.947  34.665  34.139  1.00  0.00           H  
ATOM   2411 HG22 ILE   148      45.795  36.211  34.241  1.00  0.00           H  
ATOM   2412 HG23 ILE   148      45.089  35.662  35.622  1.00  0.00           H  
ATOM   2413  CG1 ILE   148      42.227  35.806  34.376  1.00  0.00           C  
ATOM   2414 HG12 ILE   148      42.145  35.301  35.338  1.00  0.00           H  
ATOM   2415 HG13 ILE   148      41.376  36.488  34.388  1.00  0.00           H  
ATOM   2416  CD1 ILE   148      41.796  34.807  33.313  1.00  0.00           C  
ATOM   2417 HD11 ILE   148      40.756  34.485  33.350  1.00  0.00           H  
ATOM   2418 HD12 ILE   148      42.113  35.163  32.333  1.00  0.00           H  
ATOM   2419 HD13 ILE   148      42.383  33.921  33.558  1.00  0.00           H  
ATOM   2420  C   ILE   148      42.515  38.728  34.260  1.00  0.00           C  
ATOM   2421  O   ILE   148      41.568  39.095  34.974  1.00  0.00           O  
ATOM   2422  N   ASP   149      42.526  39.092  32.938  1.00  0.00           N  
ATOM   2423  H   ASP   149      43.322  38.775  32.404  1.00  0.00           H  
ATOM   2424  CA  ASP   149      41.351  39.699  32.248  1.00  0.00           C  
ATOM   2425  HA  ASP   149      41.721  39.794  31.228  1.00  0.00           H  
ATOM   2426  CB  ASP   149      40.085  38.815  32.159  1.00  0.00           C  
ATOM   2427  HB2 ASP   149      40.394  37.976  31.536  1.00  0.00           H  
ATOM   2428  HB3 ASP   149      39.703  38.507  33.132  1.00  0.00           H  
ATOM   2429  CG  ASP   149      38.992  39.418  31.346  1.00  0.00           C  
ATOM   2430  OD1 ASP   149      37.829  39.108  31.654  1.00  0.00           O  
ATOM   2431  OD2 ASP   149      39.335  40.206  30.392  1.00  0.00           O  
ATOM   2432  C   ASP   149      41.088  41.138  32.690  1.00  0.00           C  
ATOM   2433  O   ASP   149      40.101  41.450  33.406  1.00  0.00           O  
ATOM   2434  N   PHE   150      41.897  42.047  32.118  1.00  0.00           N  
ATOM   2435  H   PHE   150      42.532  41.667  31.430  1.00  0.00           H  
ATOM   2436  CA  PHE   150      41.881  43.508  32.410  1.00  0.00           C  
ATOM   2437  HA  PHE   150      41.361  43.539  33.367  1.00  0.00           H  
ATOM   2438  CB  PHE   150      43.233  44.102  32.668  1.00  0.00           C  
ATOM   2439  HB2 PHE   150      43.882  43.817  31.840  1.00  0.00           H  
ATOM   2440  HB3 PHE   150      43.157  45.189  32.678  1.00  0.00           H  
ATOM   2441  CG  PHE   150      43.837  43.708  33.954  1.00  0.00           C  
ATOM   2442  CD1 PHE   150      44.244  42.368  34.195  1.00  0.00           C  
ATOM   2443  HD1 PHE   150      44.303  41.720  33.334  1.00  0.00           H  
ATOM   2444  CE1 PHE   150      44.770  41.945  35.371  1.00  0.00           C  
ATOM   2445  HE1 PHE   150      45.108  40.951  35.624  1.00  0.00           H  
ATOM   2446  CZ  PHE   150      44.905  42.891  36.416  1.00  0.00           C  
ATOM   2447  HZ  PHE   150      45.343  42.511  37.327  1.00  0.00           H  
ATOM   2448  CE2 PHE   150      44.475  44.240  36.275  1.00  0.00           C  
ATOM   2449  HE2 PHE   150      44.476  44.980  37.061  1.00  0.00           H  
ATOM   2450  CD2 PHE   150      43.982  44.634  35.021  1.00  0.00           C  
ATOM   2451  HD2 PHE   150      43.630  45.652  34.943  1.00  0.00           H  
ATOM   2452  C   PHE   150      40.904  44.317  31.455  1.00  0.00           C  
ATOM   2453  O   PHE   150      41.108  45.495  31.055  1.00  0.00           O  
ATOM   2454  N   GLY   151      39.766  43.690  31.122  1.00  0.00           N  
ATOM   2455  H   GLY   151      39.738  42.713  31.375  1.00  0.00           H  
ATOM   2456  CA  GLY   151      38.785  44.001  30.128  1.00  0.00           C  
ATOM   2457  HA2 GLY   151      39.240  44.013  29.138  1.00  0.00           H  
ATOM   2458  HA3 GLY   151      37.959  43.296  30.225  1.00  0.00           H  
ATOM   2459  C   GLY   151      38.154  45.363  30.183  1.00  0.00           C  
ATOM   2460  O   GLY   151      37.837  45.920  29.166  1.00  0.00           O  
ATOM   2461  N   LEU   152      38.127  45.931  31.404  1.00  0.00           N  
ATOM   2462  H   LEU   152      38.504  45.459  32.214  1.00  0.00           H  
ATOM   2463  CA  LEU   152      37.620  47.337  31.537  1.00  0.00           C  
ATOM   2464  HA  LEU   152      37.614  47.773  30.538  1.00  0.00           H  
ATOM   2465  CB  LEU   152      36.165  47.355  31.980  1.00  0.00           C  
ATOM   2466  HB2 LEU   152      35.647  46.701  31.279  1.00  0.00           H  
ATOM   2467  HB3 LEU   152      36.168  46.946  32.991  1.00  0.00           H  
ATOM   2468  CG  LEU   152      35.429  48.755  32.005  1.00  0.00           C  
ATOM   2469  HG  LEU   152      35.780  49.505  32.714  1.00  0.00           H  
ATOM   2470  CD1 LEU   152      35.299  49.401  30.568  1.00  0.00           C  
ATOM   2471 HD11 LEU   152      34.770  50.351  30.495  1.00  0.00           H  
ATOM   2472 HD12 LEU   152      36.240  49.418  30.020  1.00  0.00           H  
ATOM   2473 HD13 LEU   152      34.573  48.782  30.041  1.00  0.00           H  
ATOM   2474  CD2 LEU   152      33.970  48.489  32.440  1.00  0.00           C  
ATOM   2475 HD21 LEU   152      33.342  47.894  31.776  1.00  0.00           H  
ATOM   2476 HD22 LEU   152      33.933  48.003  33.414  1.00  0.00           H  
ATOM   2477 HD23 LEU   152      33.479  49.455  32.558  1.00  0.00           H  
ATOM   2478  C   LEU   152      38.581  48.324  32.197  1.00  0.00           C  
ATOM   2479  O   LEU   152      38.327  49.491  32.410  1.00  0.00           O  
ATOM   2480  N   ALA   153      39.781  47.789  32.575  1.00  0.00           N  
ATOM   2481  H   ALA   153      39.949  46.898  32.131  1.00  0.00           H  
ATOM   2482  CA  ALA   153      40.812  48.487  33.364  1.00  0.00           C  
ATOM   2483  HA  ALA   153      40.437  48.718  34.361  1.00  0.00           H  
ATOM   2484  CB  ALA   153      41.912  47.497  33.475  1.00  0.00           C  
ATOM   2485  HB1 ALA   153      41.450  46.536  33.702  1.00  0.00           H  
ATOM   2486  HB2 ALA   153      42.619  47.392  32.652  1.00  0.00           H  
ATOM   2487  HB3 ALA   153      42.467  47.661  34.399  1.00  0.00           H  
ATOM   2488  C   ALA   153      41.279  49.824  32.827  1.00  0.00           C  
ATOM   2489  O   ALA   153      41.143  49.971  31.629  1.00  0.00           O  
ATOM   2490  N   LYS   154      41.586  50.805  33.647  1.00  0.00           N  
ATOM   2491  H   LYS   154      41.703  50.619  34.633  1.00  0.00           H  
ATOM   2492  CA  LYS   154      42.147  52.061  33.121  1.00  0.00           C  
ATOM   2493  HA  LYS   154      42.471  51.978  32.084  1.00  0.00           H  
ATOM   2494  CB  LYS   154      41.129  53.237  33.197  1.00  0.00           C  
ATOM   2495  HB2 LYS   154      40.264  53.075  32.554  1.00  0.00           H  
ATOM   2496  HB3 LYS   154      40.695  53.289  34.196  1.00  0.00           H  
ATOM   2497  CG  LYS   154      41.645  54.578  32.675  1.00  0.00           C  
ATOM   2498  HG2 LYS   154      42.244  55.005  33.479  1.00  0.00           H  
ATOM   2499  HG3 LYS   154      42.250  54.367  31.793  1.00  0.00           H  
ATOM   2500  CD  LYS   154      40.578  55.504  32.259  1.00  0.00           C  
ATOM   2501  HD2 LYS   154      39.947  55.068  31.484  1.00  0.00           H  
ATOM   2502  HD3 LYS   154      39.884  55.731  33.068  1.00  0.00           H  
ATOM   2503  CE  LYS   154      41.192  56.704  31.760  1.00  0.00           C  
ATOM   2504  HE2 LYS   154      41.870  57.057  32.537  1.00  0.00           H  
ATOM   2505  HE3 LYS   154      41.736  56.393  30.867  1.00  0.00           H  
ATOM   2506  NZ  LYS   154      40.194  57.718  31.501  1.00  0.00           N  
ATOM   2507  HZ1 LYS   154      39.696  57.499  30.650  1.00  0.00           H  
ATOM   2508  HZ2 LYS   154      39.495  57.928  32.199  1.00  0.00           H  
ATOM   2509  HZ3 LYS   154      40.653  58.603  31.337  1.00  0.00           H  
ATOM   2510  C   LYS   154      43.440  52.343  33.790  1.00  0.00           C  
ATOM   2511  O   LYS   154      43.583  52.082  34.978  1.00  0.00           O  
ATOM   2512  N   LYS   155      44.379  53.052  33.145  1.00  0.00           N  
ATOM   2513  H   LYS   155      44.215  53.123  32.151  1.00  0.00           H  
ATOM   2514  CA  LYS   155      45.547  53.771  33.683  1.00  0.00           C  
ATOM   2515  HA  LYS   155      45.893  53.205  34.548  1.00  0.00           H  
ATOM   2516  CB  LYS   155      46.554  53.775  32.592  1.00  0.00           C  
ATOM   2517  HB2 LYS   155      46.706  52.769  32.201  1.00  0.00           H  
ATOM   2518  HB3 LYS   155      46.187  54.329  31.728  1.00  0.00           H  
ATOM   2519  CG  LYS   155      47.896  54.295  33.156  1.00  0.00           C  
ATOM   2520  HG2 LYS   155      47.790  55.354  33.390  1.00  0.00           H  
ATOM   2521  HG3 LYS   155      48.127  53.661  34.012  1.00  0.00           H  
ATOM   2522  CD  LYS   155      49.017  54.185  32.105  1.00  0.00           C  
ATOM   2523  HD2 LYS   155      49.238  53.150  31.846  1.00  0.00           H  
ATOM   2524  HD3 LYS   155      48.674  54.799  31.273  1.00  0.00           H  
ATOM   2525  CE  LYS   155      50.268  54.820  32.756  1.00  0.00           C  
ATOM   2526  HE2 LYS   155      50.368  54.431  33.769  1.00  0.00           H  
ATOM   2527  HE3 LYS   155      51.181  54.590  32.208  1.00  0.00           H  
ATOM   2528  NZ  LYS   155      50.163  56.276  32.768  1.00  0.00           N  
ATOM   2529  HZ1 LYS   155      49.598  56.595  33.541  1.00  0.00           H  
ATOM   2530  HZ2 LYS   155      51.085  56.642  32.960  1.00  0.00           H  
ATOM   2531  HZ3 LYS   155      49.765  56.612  31.902  1.00  0.00           H  
ATOM   2532  C   LYS   155      45.257  55.228  34.114  1.00  0.00           C  
ATOM   2533  O   LYS   155      44.906  56.127  33.356  1.00  0.00           O  
ATOM   2534  N   TYR   156      45.300  55.438  35.402  1.00  0.00           N  
ATOM   2535  H   TYR   156      45.530  54.663  36.007  1.00  0.00           H  
ATOM   2536  CA  TYR   156      44.578  56.522  36.022  1.00  0.00           C  
ATOM   2537  HA  TYR   156      43.841  56.910  35.319  1.00  0.00           H  
ATOM   2538  CB  TYR   156      43.816  55.938  37.217  1.00  0.00           C  
ATOM   2539  HB2 TYR   156      43.044  56.605  37.599  1.00  0.00           H  
ATOM   2540  HB3 TYR   156      43.287  55.028  36.934  1.00  0.00           H  
ATOM   2541  CG  TYR   156      44.658  55.445  38.343  1.00  0.00           C  
ATOM   2542  CD1 TYR   156      44.962  56.308  39.442  1.00  0.00           C  
ATOM   2543  HD1 TYR   156      44.575  57.316  39.436  1.00  0.00           H  
ATOM   2544  CE1 TYR   156      45.662  55.849  40.558  1.00  0.00           C  
ATOM   2545  HE1 TYR   156      45.904  56.565  41.329  1.00  0.00           H  
ATOM   2546  CZ  TYR   156      46.104  54.545  40.661  1.00  0.00           C  
ATOM   2547  OH  TYR   156      46.933  54.090  41.631  1.00  0.00           O  
ATOM   2548  HH  TYR   156      47.444  53.336  41.328  1.00  0.00           H  
ATOM   2549  CE2 TYR   156      45.791  53.703  39.579  1.00  0.00           C  
ATOM   2550  HE2 TYR   156      46.030  52.651  39.562  1.00  0.00           H  
ATOM   2551  CD2 TYR   156      45.057  54.151  38.433  1.00  0.00           C  
ATOM   2552  HD2 TYR   156      44.867  53.485  37.605  1.00  0.00           H  
ATOM   2553  C   TYR   156      45.410  57.657  36.492  1.00  0.00           C  
ATOM   2554  O   TYR   156      44.955  58.617  37.096  1.00  0.00           O  
ATOM   2555  N   ARG   157      46.734  57.601  36.271  1.00  0.00           N  
ATOM   2556  H   ARG   157      46.980  56.757  35.773  1.00  0.00           H  
ATOM   2557  CA  ARG   157      47.696  58.645  36.484  1.00  0.00           C  
ATOM   2558  HA  ARG   157      47.226  59.585  36.197  1.00  0.00           H  
ATOM   2559  CB  ARG   157      48.076  58.782  37.974  1.00  0.00           C  
ATOM   2560  HB2 ARG   157      48.521  59.726  38.287  1.00  0.00           H  
ATOM   2561  HB3 ARG   157      47.120  58.826  38.496  1.00  0.00           H  
ATOM   2562  CG  ARG   157      48.828  57.639  38.687  1.00  0.00           C  
ATOM   2563  HG2 ARG   157      48.292  56.701  38.541  1.00  0.00           H  
ATOM   2564  HG3 ARG   157      49.792  57.555  38.185  1.00  0.00           H  
ATOM   2565  CD  ARG   157      49.062  57.985  40.122  1.00  0.00           C  
ATOM   2566  HD2 ARG   157      49.395  59.022  40.090  1.00  0.00           H  
ATOM   2567  HD3 ARG   157      48.094  57.898  40.617  1.00  0.00           H  
ATOM   2568  NE  ARG   157      50.027  57.102  40.797  1.00  0.00           N  
ATOM   2569  HE  ARG   157      50.350  56.323  40.241  1.00  0.00           H  
ATOM   2570  CZ  ARG   157      50.128  56.988  42.083  1.00  0.00           C  
ATOM   2571  NH1 ARG   157      49.527  57.725  42.948  1.00  0.00           N  
ATOM   2572 HH11 ARG   157      48.900  58.455  42.642  1.00  0.00           H  
ATOM   2573 HH12 ARG   157      49.796  57.536  43.903  1.00  0.00           H  
ATOM   2574  NH2 ARG   157      50.953  56.114  42.541  1.00  0.00           N  
ATOM   2575 HH21 ARG   157      51.485  55.599  41.854  1.00  0.00           H  
ATOM   2576 HH22 ARG   157      51.110  55.959  43.526  1.00  0.00           H  
ATOM   2577  C   ARG   157      48.918  58.644  35.610  1.00  0.00           C  
ATOM   2578  O   ARG   157      49.367  57.557  35.281  1.00  0.00           O  
ATOM   2579  N   ASP   158      49.558  59.781  35.478  1.00  0.00           N  
ATOM   2580  H   ASP   158      49.269  60.588  36.012  1.00  0.00           H  
ATOM   2581  CA  ASP   158      50.903  59.980  34.959  1.00  0.00           C  
ATOM   2582  HA  ASP   158      50.944  59.592  33.941  1.00  0.00           H  
ATOM   2583  CB  ASP   158      51.227  61.517  34.804  1.00  0.00           C  
ATOM   2584  HB2 ASP   158      50.522  61.834  34.035  1.00  0.00           H  
ATOM   2585  HB3 ASP   158      50.880  62.030  35.701  1.00  0.00           H  
ATOM   2586  CG  ASP   158      52.703  61.818  34.391  1.00  0.00           C  
ATOM   2587  OD1 ASP   158      53.158  62.884  34.899  1.00  0.00           O  
ATOM   2588  OD2 ASP   158      53.373  61.129  33.588  1.00  0.00           O  
ATOM   2589  C   ASP   158      52.028  59.249  35.757  1.00  0.00           C  
ATOM   2590  O   ASP   158      52.179  59.416  37.008  1.00  0.00           O  
ATOM   2591  N   ASN   159      52.908  58.563  35.027  1.00  0.00           N  
ATOM   2592  H   ASN   159      52.867  58.646  34.021  1.00  0.00           H  
ATOM   2593  CA  ASN   159      54.088  57.919  35.575  1.00  0.00           C  
ATOM   2594  HA  ASN   159      53.789  57.225  36.361  1.00  0.00           H  
ATOM   2595  CB  ASN   159      54.859  57.106  34.552  1.00  0.00           C  
ATOM   2596  HB2 ASN   159      54.677  57.678  33.642  1.00  0.00           H  
ATOM   2597  HB3 ASN   159      55.842  56.851  34.947  1.00  0.00           H  
ATOM   2598  CG  ASN   159      54.135  55.827  34.273  1.00  0.00           C  
ATOM   2599  OD1 ASN   159      52.966  55.870  33.827  1.00  0.00           O  
ATOM   2600  ND2 ASN   159      54.536  54.739  34.804  1.00  0.00           N  
ATOM   2601 HD21 ASN   159      54.063  53.856  34.678  1.00  0.00           H  
ATOM   2602 HD22 ASN   159      55.465  54.727  35.200  1.00  0.00           H  
ATOM   2603  C   ASN   159      55.046  58.892  36.235  1.00  0.00           C  
ATOM   2604  O   ASN   159      55.694  58.555  37.233  1.00  0.00           O  
ATOM   2605  N   ARG   160      55.228  60.121  35.625  1.00  0.00           N  
ATOM   2606  H   ARG   160      54.669  60.402  34.832  1.00  0.00           H  
ATOM   2607  CA  ARG   160      56.114  61.226  36.143  1.00  0.00           C  
ATOM   2608  HA  ARG   160      57.054  60.727  36.376  1.00  0.00           H  
ATOM   2609  CB  ARG   160      56.455  62.231  35.077  1.00  0.00           C  
ATOM   2610  HB2 ARG   160      56.522  61.723  34.115  1.00  0.00           H  
ATOM   2611  HB3 ARG   160      55.612  62.921  35.050  1.00  0.00           H  
ATOM   2612  CG  ARG   160      57.657  63.054  35.438  1.00  0.00           C  
ATOM   2613  HG2 ARG   160      57.578  63.633  36.358  1.00  0.00           H  
ATOM   2614  HG3 ARG   160      58.461  62.318  35.449  1.00  0.00           H  
ATOM   2615  CD  ARG   160      57.812  64.038  34.236  1.00  0.00           C  
ATOM   2616  HD2 ARG   160      56.959  64.677  34.009  1.00  0.00           H  
ATOM   2617  HD3 ARG   160      58.606  64.727  34.523  1.00  0.00           H  
ATOM   2618  NE  ARG   160      57.970  63.412  32.888  1.00  0.00           N  
ATOM   2619  HE  ARG   160      58.270  62.448  32.866  1.00  0.00           H  
ATOM   2620  CZ  ARG   160      57.779  64.058  31.706  1.00  0.00           C  
ATOM   2621  NH1 ARG   160      57.521  65.317  31.613  1.00  0.00           N  
ATOM   2622 HH11 ARG   160      57.433  65.862  32.458  1.00  0.00           H  
ATOM   2623 HH12 ARG   160      57.360  65.796  30.738  1.00  0.00           H  
ATOM   2624  NH2 ARG   160      58.077  63.552  30.561  1.00  0.00           N  
ATOM   2625 HH21 ARG   160      58.564  62.667  30.565  1.00  0.00           H  
ATOM   2626 HH22 ARG   160      58.045  64.133  29.735  1.00  0.00           H  
ATOM   2627  C   ARG   160      55.704  61.977  37.381  1.00  0.00           C  
ATOM   2628  O   ARG   160      56.355  61.960  38.414  1.00  0.00           O  
ATOM   2629  N   THR   161      54.522  62.569  37.335  1.00  0.00           N  
ATOM   2630  H   THR   161      54.276  62.723  36.368  1.00  0.00           H  
ATOM   2631  CA  THR   161      53.963  63.481  38.383  1.00  0.00           C  
ATOM   2632  HA  THR   161      54.716  63.820  39.095  1.00  0.00           H  
ATOM   2633  CB  THR   161      53.383  64.744  37.710  1.00  0.00           C  
ATOM   2634  HB  THR   161      52.954  65.330  38.523  1.00  0.00           H  
ATOM   2635  CG2 THR   161      54.358  65.451  36.803  1.00  0.00           C  
ATOM   2636 HG21 THR   161      55.379  65.458  37.183  1.00  0.00           H  
ATOM   2637 HG22 THR   161      54.324  65.012  35.806  1.00  0.00           H  
ATOM   2638 HG23 THR   161      53.980  66.471  36.719  1.00  0.00           H  
ATOM   2639  OG1 THR   161      52.318  64.534  36.788  1.00  0.00           O  
ATOM   2640  HG1 THR   161      52.696  64.245  35.954  1.00  0.00           H  
ATOM   2641  C   THR   161      52.791  62.811  39.172  1.00  0.00           C  
ATOM   2642  O   THR   161      52.394  63.430  40.049  1.00  0.00           O  
ATOM   2643  N   ARG   162      52.239  61.653  38.718  1.00  0.00           N  
ATOM   2644  H   ARG   162      52.609  61.157  37.919  1.00  0.00           H  
ATOM   2645  CA  ARG   162      51.266  60.858  39.471  1.00  0.00           C  
ATOM   2646  HA  ARG   162      50.865  60.108  38.789  1.00  0.00           H  
ATOM   2647  CB  ARG   162      51.890  60.131  40.685  1.00  0.00           C  
ATOM   2648  HB2 ARG   162      52.408  60.896  41.263  1.00  0.00           H  
ATOM   2649  HB3 ARG   162      51.083  59.694  41.272  1.00  0.00           H  
ATOM   2650  CG  ARG   162      52.854  58.946  40.315  1.00  0.00           C  
ATOM   2651  HG2 ARG   162      53.009  58.366  41.225  1.00  0.00           H  
ATOM   2652  HG3 ARG   162      52.374  58.174  39.714  1.00  0.00           H  
ATOM   2653  CD  ARG   162      54.200  59.236  39.682  1.00  0.00           C  
ATOM   2654  HD2 ARG   162      54.615  58.305  39.296  1.00  0.00           H  
ATOM   2655  HD3 ARG   162      54.241  59.897  38.816  1.00  0.00           H  
ATOM   2656  NE  ARG   162      55.107  59.773  40.652  1.00  0.00           N  
ATOM   2657  HE  ARG   162      54.733  60.335  41.404  1.00  0.00           H  
ATOM   2658  CZ  ARG   162      56.409  59.640  40.577  1.00  0.00           C  
ATOM   2659  NH1 ARG   162      57.014  59.102  39.587  1.00  0.00           N  
ATOM   2660 HH11 ARG   162      56.461  58.782  38.805  1.00  0.00           H  
ATOM   2661 HH12 ARG   162      57.990  58.870  39.700  1.00  0.00           H  
ATOM   2662  NH2 ARG   162      57.103  60.052  41.586  1.00  0.00           N  
ATOM   2663 HH21 ARG   162      56.783  60.391  42.482  1.00  0.00           H  
ATOM   2664 HH22 ARG   162      58.089  59.965  41.386  1.00  0.00           H  
ATOM   2665  C   ARG   162      49.925  61.671  39.710  1.00  0.00           C  
ATOM   2666  O   ARG   162      49.140  61.460  40.662  1.00  0.00           O  
ATOM   2667  N   GLN   163      49.633  62.655  38.904  1.00  0.00           N  
ATOM   2668  H   GLN   163      50.338  62.970  38.253  1.00  0.00           H  
ATOM   2669  CA  GLN   163      48.348  63.417  38.884  1.00  0.00           C  
ATOM   2670  HA  GLN   163      48.074  63.719  39.895  1.00  0.00           H  
ATOM   2671  CB  GLN   163      48.529  64.643  37.933  1.00  0.00           C  
ATOM   2672  HB2 GLN   163      48.688  64.303  36.910  1.00  0.00           H  
ATOM   2673  HB3 GLN   163      47.541  65.098  37.867  1.00  0.00           H  
ATOM   2674  CG  GLN   163      49.482  65.785  38.331  1.00  0.00           C  
ATOM   2675  HG2 GLN   163      49.328  66.143  39.349  1.00  0.00           H  
ATOM   2676  HG3 GLN   163      50.493  65.398  38.464  1.00  0.00           H  
ATOM   2677  CD  GLN   163      49.495  66.989  37.382  1.00  0.00           C  
ATOM   2678  OE1 GLN   163      48.489  67.682  37.237  1.00  0.00           O  
ATOM   2679  NE2 GLN   163      50.616  67.242  36.735  1.00  0.00           N  
ATOM   2680 HE21 GLN   163      50.682  67.979  36.047  1.00  0.00           H  
ATOM   2681 HE22 GLN   163      51.385  66.603  36.877  1.00  0.00           H  
ATOM   2682  C   GLN   163      47.228  62.423  38.364  1.00  0.00           C  
ATOM   2683  O   GLN   163      47.285  61.853  37.254  1.00  0.00           O  
ATOM   2684  N   HIE   164      46.164  62.312  39.122  1.00  0.00           N  
ATOM   2685  H   HIE   164      46.109  63.026  39.834  1.00  0.00           H  
ATOM   2686  CA  HIE   164      44.963  61.511  38.934  1.00  0.00           C  
ATOM   2687  HA  HIE   164      45.304  60.512  38.658  1.00  0.00           H  
ATOM   2688  CB  HIE   164      44.167  61.377  40.231  1.00  0.00           C  
ATOM   2689  HB2 HIE   164      44.885  61.164  41.023  1.00  0.00           H  
ATOM   2690  HB3 HIE   164      43.675  62.327  40.444  1.00  0.00           H  
ATOM   2691  CG  HIE   164      43.112  60.285  40.412  1.00  0.00           C  
ATOM   2692  ND1 HIE   164      43.469  58.958  40.730  1.00  0.00           N  
ATOM   2693  CE1 HIE   164      42.301  58.347  40.913  1.00  0.00           C  
ATOM   2694  HE1 HIE   164      42.106  57.315  41.163  1.00  0.00           H  
ATOM   2695  NE2 HIE   164      41.269  59.218  40.697  1.00  0.00           N  
ATOM   2696  HE2 HIE   164      40.309  58.957  40.870  1.00  0.00           H  
ATOM   2697  CD2 HIE   164      41.773  60.436  40.352  1.00  0.00           C  
ATOM   2698  HD2 HIE   164      41.219  61.330  40.107  1.00  0.00           H  
ATOM   2699  C   HIE   164      44.090  62.061  37.831  1.00  0.00           C  
ATOM   2700  O   HIE   164      44.052  63.254  37.549  1.00  0.00           O  
ATOM   2701  N   ILE   165      43.335  61.172  37.161  1.00  0.00           N  
ATOM   2702  H   ILE   165      43.336  60.240  37.551  1.00  0.00           H  
ATOM   2703  CA  ILE   165      42.279  61.518  36.136  1.00  0.00           C  
ATOM   2704  HA  ILE   165      42.778  62.065  35.336  1.00  0.00           H  
ATOM   2705  CB  ILE   165      41.703  60.265  35.523  1.00  0.00           C  
ATOM   2706  HB  ILE   165      40.846  60.492  34.890  1.00  0.00           H  
ATOM   2707  CG2 ILE   165      42.846  59.778  34.634  1.00  0.00           C  
ATOM   2708 HG21 ILE   165      42.825  60.433  33.762  1.00  0.00           H  
ATOM   2709 HG22 ILE   165      43.853  59.678  35.038  1.00  0.00           H  
ATOM   2710 HG23 ILE   165      42.613  58.847  34.117  1.00  0.00           H  
ATOM   2711  CG1 ILE   165      41.203  59.166  36.462  1.00  0.00           C  
ATOM   2712 HG12 ILE   165      42.069  58.615  36.831  1.00  0.00           H  
ATOM   2713 HG13 ILE   165      40.756  59.751  37.266  1.00  0.00           H  
ATOM   2714  CD1 ILE   165      40.260  58.094  35.857  1.00  0.00           C  
ATOM   2715 HD11 ILE   165      39.310  58.620  35.760  1.00  0.00           H  
ATOM   2716 HD12 ILE   165      40.684  57.656  34.954  1.00  0.00           H  
ATOM   2717 HD13 ILE   165      40.183  57.339  36.639  1.00  0.00           H  
ATOM   2718  C   ILE   165      41.230  62.450  36.575  1.00  0.00           C  
ATOM   2719  O   ILE   165      40.983  62.600  37.798  1.00  0.00           O  
ATOM   2720  N   PRO   166      40.495  63.166  35.717  1.00  0.00           N  
ATOM   2721  CD  PRO   166      40.740  63.352  34.319  1.00  0.00           C  
ATOM   2722  HD2 PRO   166      40.767  62.517  33.619  1.00  0.00           H  
ATOM   2723  HD3 PRO   166      41.669  63.921  34.296  1.00  0.00           H  
ATOM   2724  CG  PRO   166      39.629  64.256  33.758  1.00  0.00           C  
ATOM   2725  HG2 PRO   166      38.832  63.632  33.355  1.00  0.00           H  
ATOM   2726  HG3 PRO   166      40.041  64.834  32.931  1.00  0.00           H  
ATOM   2727  CB  PRO   166      39.138  65.015  34.954  1.00  0.00           C  
ATOM   2728  HB2 PRO   166      38.118  65.396  34.992  1.00  0.00           H  
ATOM   2729  HB3 PRO   166      39.842  65.840  35.066  1.00  0.00           H  
ATOM   2730  CA  PRO   166      39.412  64.071  36.114  1.00  0.00           C  
ATOM   2731  HA  PRO   166      39.793  64.718  36.904  1.00  0.00           H  
ATOM   2732  C   PRO   166      38.187  63.326  36.635  1.00  0.00           C  
ATOM   2733  O   PRO   166      37.962  62.185  36.269  1.00  0.00           O  
ATOM   2734  N   TYR   167      37.353  63.783  37.581  1.00  0.00           N  
ATOM   2735  H   TYR   167      37.608  64.736  37.799  1.00  0.00           H  
ATOM   2736  CA  TYR   167      36.019  63.277  37.997  1.00  0.00           C  
ATOM   2737  HA  TYR   167      36.160  62.266  38.379  1.00  0.00           H  
ATOM   2738  CB  TYR   167      35.638  64.057  39.196  1.00  0.00           C  
ATOM   2739  HB2 TYR   167      36.372  63.830  39.969  1.00  0.00           H  
ATOM   2740  HB3 TYR   167      35.573  65.119  38.959  1.00  0.00           H  
ATOM   2741  CG  TYR   167      34.375  63.600  39.831  1.00  0.00           C  
ATOM   2742  CD1 TYR   167      34.340  62.516  40.660  1.00  0.00           C  
ATOM   2743  HD1 TYR   167      35.192  61.891  40.879  1.00  0.00           H  
ATOM   2744  CE1 TYR   167      33.128  62.237  41.303  1.00  0.00           C  
ATOM   2745  HE1 TYR   167      33.123  61.566  42.149  1.00  0.00           H  
ATOM   2746  CZ  TYR   167      31.992  63.024  41.046  1.00  0.00           C  
ATOM   2747  OH  TYR   167      30.860  62.864  41.741  1.00  0.00           O  
ATOM   2748  HH  TYR   167      30.142  63.481  41.585  1.00  0.00           H  
ATOM   2749  CE2 TYR   167      32.094  64.137  40.280  1.00  0.00           C  
ATOM   2750  HE2 TYR   167      31.303  64.871  40.311  1.00  0.00           H  
ATOM   2751  CD2 TYR   167      33.269  64.395  39.637  1.00  0.00           C  
ATOM   2752  HD2 TYR   167      33.343  65.324  39.090  1.00  0.00           H  
ATOM   2753  C   TYR   167      34.873  63.360  36.921  1.00  0.00           C  
ATOM   2754  O   TYR   167      34.819  64.346  36.167  1.00  0.00           O  
ATOM   2755  N   ARG   168      33.850  62.479  36.963  1.00  0.00           N  
ATOM   2756  H   ARG   168      33.864  61.795  37.706  1.00  0.00           H  
ATOM   2757  CA  ARG   168      32.530  62.486  36.292  1.00  0.00           C  
ATOM   2758  HA  ARG   168      32.311  63.542  36.132  1.00  0.00           H  
ATOM   2759  CB  ARG   168      32.732  61.712  34.978  1.00  0.00           C  
ATOM   2760  HB2 ARG   168      33.112  60.715  35.200  1.00  0.00           H  
ATOM   2761  HB3 ARG   168      31.812  61.415  34.474  1.00  0.00           H  
ATOM   2762  CG  ARG   168      33.678  62.341  33.937  1.00  0.00           C  
ATOM   2763  HG2 ARG   168      33.401  63.377  33.745  1.00  0.00           H  
ATOM   2764  HG3 ARG   168      34.664  62.320  34.400  1.00  0.00           H  
ATOM   2765  CD  ARG   168      33.738  61.685  32.603  1.00  0.00           C  
ATOM   2766  HD2 ARG   168      32.776  61.633  32.093  1.00  0.00           H  
ATOM   2767  HD3 ARG   168      34.380  62.329  32.003  1.00  0.00           H  
ATOM   2768  NE  ARG   168      34.176  60.258  32.702  1.00  0.00           N  
ATOM   2769  HE  ARG   168      34.208  59.868  33.633  1.00  0.00           H  
ATOM   2770  CZ  ARG   168      34.371  59.381  31.719  1.00  0.00           C  
ATOM   2771  NH1 ARG   168      34.515  59.750  30.479  1.00  0.00           N  
ATOM   2772 HH11 ARG   168      34.498  60.749  30.332  1.00  0.00           H  
ATOM   2773 HH12 ARG   168      34.755  59.063  29.779  1.00  0.00           H  
ATOM   2774  NH2 ARG   168      34.603  58.121  32.051  1.00  0.00           N  
ATOM   2775 HH21 ARG   168      34.731  57.930  33.034  1.00  0.00           H  
ATOM   2776 HH22 ARG   168      34.557  57.435  31.311  1.00  0.00           H  
ATOM   2777  C   ARG   168      31.449  61.934  37.194  1.00  0.00           C  
ATOM   2778  O   ARG   168      31.688  61.275  38.191  1.00  0.00           O  
ATOM   2779  N   GLU   169      30.187  62.174  36.846  1.00  0.00           N  
ATOM   2780  H   GLU   169      30.006  62.699  36.002  1.00  0.00           H  
ATOM   2781  CA  GLU   169      29.004  62.022  37.639  1.00  0.00           C  
ATOM   2782  HA  GLU   169      29.213  61.159  38.271  1.00  0.00           H  
ATOM   2783  CB  GLU   169      28.769  63.238  38.574  1.00  0.00           C  
ATOM   2784  HB2 GLU   169      28.022  62.977  39.324  1.00  0.00           H  
ATOM   2785  HB3 GLU   169      29.781  63.521  38.863  1.00  0.00           H  
ATOM   2786  CG  GLU   169      28.288  64.473  37.804  1.00  0.00           C  
ATOM   2787  HG2 GLU   169      28.921  64.743  36.959  1.00  0.00           H  
ATOM   2788  HG3 GLU   169      27.314  64.345  37.332  1.00  0.00           H  
ATOM   2789  CD  GLU   169      28.271  65.806  38.573  1.00  0.00           C  
ATOM   2790  OE1 GLU   169      27.392  66.660  38.300  1.00  0.00           O  
ATOM   2791  OE2 GLU   169      29.187  66.129  39.396  1.00  0.00           O  
ATOM   2792  C   GLU   169      27.707  61.744  36.866  1.00  0.00           C  
ATOM   2793  O   GLU   169      27.543  62.143  35.708  1.00  0.00           O  
ATOM   2794  N   ASP   170      26.794  61.039  37.499  1.00  0.00           N  
ATOM   2795  H   ASP   170      27.006  60.775  38.451  1.00  0.00           H  
ATOM   2796  CA  ASP   170      25.405  60.801  37.081  1.00  0.00           C  
ATOM   2797  HA  ASP   170      24.896  60.196  37.831  1.00  0.00           H  
ATOM   2798  CB  ASP   170      24.613  62.078  36.960  1.00  0.00           C  
ATOM   2799  HB2 ASP   170      25.072  62.613  36.129  1.00  0.00           H  
ATOM   2800  HB3 ASP   170      23.532  61.973  36.869  1.00  0.00           H  
ATOM   2801  CG  ASP   170      24.648  63.112  38.179  1.00  0.00           C  
ATOM   2802  OD1 ASP   170      24.182  64.252  37.967  1.00  0.00           O  
ATOM   2803  OD2 ASP   170      24.896  62.668  39.371  1.00  0.00           O  
ATOM   2804  C   ASP   170      25.434  60.052  35.728  1.00  0.00           C  
ATOM   2805  O   ASP   170      24.559  60.241  34.899  1.00  0.00           O  
ATOM   2806  N   LYS   171      26.553  59.379  35.308  1.00  0.00           N  
ATOM   2807  H   LYS   171      27.194  59.314  36.086  1.00  0.00           H  
ATOM   2808  CA  LYS   171      26.654  58.514  34.072  1.00  0.00           C  
ATOM   2809  HA  LYS   171      26.393  59.076  33.175  1.00  0.00           H  
ATOM   2810  CB  LYS   171      28.042  57.923  33.802  1.00  0.00           C  
ATOM   2811  HB2 LYS   171      28.312  57.182  34.554  1.00  0.00           H  
ATOM   2812  HB3 LYS   171      28.045  57.316  32.896  1.00  0.00           H  
ATOM   2813  CG  LYS   171      29.166  58.988  33.698  1.00  0.00           C  
ATOM   2814  HG2 LYS   171      28.874  59.758  32.983  1.00  0.00           H  
ATOM   2815  HG3 LYS   171      29.173  59.573  34.617  1.00  0.00           H  
ATOM   2816  CD  LYS   171      30.581  58.353  33.442  1.00  0.00           C  
ATOM   2817  HD2 LYS   171      30.610  57.892  32.454  1.00  0.00           H  
ATOM   2818  HD3 LYS   171      31.311  59.163  33.445  1.00  0.00           H  
ATOM   2819  CE  LYS   171      30.981  57.262  34.431  1.00  0.00           C  
ATOM   2820  HE2 LYS   171      31.235  57.681  35.405  1.00  0.00           H  
ATOM   2821  HE3 LYS   171      30.073  56.677  34.578  1.00  0.00           H  
ATOM   2822  NZ  LYS   171      32.142  56.418  34.019  1.00  0.00           N  
ATOM   2823  HZ1 LYS   171      31.984  55.757  33.272  1.00  0.00           H  
ATOM   2824  HZ2 LYS   171      32.944  56.957  33.727  1.00  0.00           H  
ATOM   2825  HZ3 LYS   171      32.400  55.878  34.833  1.00  0.00           H  
ATOM   2826  C   LYS   171      25.659  57.359  34.158  1.00  0.00           C  
ATOM   2827  O   LYS   171      25.029  57.071  35.198  1.00  0.00           O  
ATOM   2828  N   ASN   172      25.632  56.473  33.179  1.00  0.00           N  
ATOM   2829  H   ASN   172      26.389  56.528  32.512  1.00  0.00           H  
ATOM   2830  CA  ASN   172      24.827  55.229  33.107  1.00  0.00           C  
ATOM   2831  HA  ASN   172      23.844  55.371  33.558  1.00  0.00           H  
ATOM   2832  CB  ASN   172      24.659  54.917  31.616  1.00  0.00           C  
ATOM   2833  HB2 ASN   172      24.070  54.007  31.505  1.00  0.00           H  
ATOM   2834  HB3 ASN   172      24.101  55.754  31.198  1.00  0.00           H  
ATOM   2835  CG  ASN   172      25.950  54.756  30.859  1.00  0.00           C  
ATOM   2836  OD1 ASN   172      26.757  55.670  30.646  1.00  0.00           O  
ATOM   2837  ND2 ASN   172      26.209  53.637  30.214  1.00  0.00           N  
ATOM   2838 HD21 ASN   172      27.020  53.534  29.620  1.00  0.00           H  
ATOM   2839 HD22 ASN   172      25.533  52.894  30.311  1.00  0.00           H  
ATOM   2840  C   ASN   172      25.566  54.074  33.746  1.00  0.00           C  
ATOM   2841  O   ASN   172      26.816  54.133  33.811  1.00  0.00           O  
ATOM   2842  N   LEU   173      24.868  53.024  34.198  1.00  0.00           N  
ATOM   2843  H   LEU   173      23.865  53.109  34.115  1.00  0.00           H  
ATOM   2844  CA  LEU   173      25.399  51.813  34.855  1.00  0.00           C  
ATOM   2845  HA  LEU   173      25.814  52.119  35.815  1.00  0.00           H  
ATOM   2846  CB  LEU   173      24.187  50.927  35.136  1.00  0.00           C  
ATOM   2847  HB2 LEU   173      23.461  51.499  35.713  1.00  0.00           H  
ATOM   2848  HB3 LEU   173      23.728  50.578  34.211  1.00  0.00           H  
ATOM   2849  CG  LEU   173      24.497  49.577  35.937  1.00  0.00           C  
ATOM   2850  HG  LEU   173      25.390  49.109  35.522  1.00  0.00           H  
ATOM   2851  CD1 LEU   173      24.716  49.947  37.415  1.00  0.00           C  
ATOM   2852 HD11 LEU   173      24.956  49.047  37.981  1.00  0.00           H  
ATOM   2853 HD12 LEU   173      25.521  50.679  37.482  1.00  0.00           H  
ATOM   2854 HD13 LEU   173      23.861  50.437  37.880  1.00  0.00           H  
ATOM   2855  CD2 LEU   173      23.449  48.501  35.940  1.00  0.00           C  
ATOM   2856 HD21 LEU   173      23.305  48.084  34.943  1.00  0.00           H  
ATOM   2857 HD22 LEU   173      23.799  47.613  36.466  1.00  0.00           H  
ATOM   2858 HD23 LEU   173      22.430  48.821  36.157  1.00  0.00           H  
ATOM   2859  C   LEU   173      26.435  50.999  34.120  1.00  0.00           C  
ATOM   2860  O   LEU   173      26.272  50.487  33.037  1.00  0.00           O  
ATOM   2861  N   THR   174      27.597  50.814  34.754  1.00  0.00           N  
ATOM   2862  H   THR   174      27.818  51.430  35.523  1.00  0.00           H  
ATOM   2863  CA  THR   174      28.783  50.086  34.215  1.00  0.00           C  
ATOM   2864  HA  THR   174      28.426  49.403  33.444  1.00  0.00           H  
ATOM   2865  CB  THR   174      29.916  51.005  33.712  1.00  0.00           C  
ATOM   2866  HB  THR   174      30.895  50.526  33.706  1.00  0.00           H  
ATOM   2867  CG2 THR   174      29.608  51.434  32.297  1.00  0.00           C  
ATOM   2868 HG21 THR   174      30.378  52.150  32.012  1.00  0.00           H  
ATOM   2869 HG22 THR   174      29.666  50.659  31.532  1.00  0.00           H  
ATOM   2870 HG23 THR   174      28.632  51.896  32.148  1.00  0.00           H  
ATOM   2871  OG1 THR   174      30.050  52.174  34.486  1.00  0.00           O  
ATOM   2872  HG1 THR   174      30.927  52.146  34.877  1.00  0.00           H  
ATOM   2873  C   THR   174      29.403  49.217  35.341  1.00  0.00           C  
ATOM   2874  O   THR   174      29.272  49.478  36.520  1.00  0.00           O  
ATOM   2875  N   GLY   175      30.074  48.094  35.027  1.00  0.00           N  
ATOM   2876  H   GLY   175      30.256  47.917  34.049  1.00  0.00           H  
ATOM   2877  CA  GLY   175      30.562  47.040  35.865  1.00  0.00           C  
ATOM   2878  HA2 GLY   175      31.526  46.742  35.451  1.00  0.00           H  
ATOM   2879  HA3 GLY   175      30.731  47.460  36.856  1.00  0.00           H  
ATOM   2880  C   GLY   175      29.552  45.817  36.044  1.00  0.00           C  
ATOM   2881  O   GLY   175      28.353  45.971  35.905  1.00  0.00           O  
ATOM   2882  N   THR   176      30.077  44.631  36.290  1.00  0.00           N  
ATOM   2883  H   THR   176      31.079  44.643  36.419  1.00  0.00           H  
ATOM   2884  CA  THR   176      29.279  43.386  36.479  1.00  0.00           C  
ATOM   2885  HA  THR   176      28.614  43.164  35.645  1.00  0.00           H  
ATOM   2886  CB  THR   176      30.214  42.201  36.688  1.00  0.00           C  
ATOM   2887  HB  THR   176      30.784  42.373  37.601  1.00  0.00           H  
ATOM   2888  CG2 THR   176      29.571  40.895  37.015  1.00  0.00           C  
ATOM   2889 HG21 THR   176      29.092  40.850  37.993  1.00  0.00           H  
ATOM   2890 HG22 THR   176      28.789  40.818  36.259  1.00  0.00           H  
ATOM   2891 HG23 THR   176      30.346  40.131  36.956  1.00  0.00           H  
ATOM   2892  OG1 THR   176      31.078  41.995  35.679  1.00  0.00           O  
ATOM   2893  HG1 THR   176      31.616  42.787  35.620  1.00  0.00           H  
ATOM   2894  C   THR   176      28.511  43.503  37.787  1.00  0.00           C  
ATOM   2895  O   THR   176      29.135  43.505  38.857  1.00  0.00           O  
ATOM   2896  N   ALA   177      27.188  43.620  37.693  1.00  0.00           N  
ATOM   2897  H   ALA   177      26.839  43.512  36.752  1.00  0.00           H  
ATOM   2898  CA  ALA   177      26.334  44.218  38.722  1.00  0.00           C  
ATOM   2899  HA  ALA   177      26.860  45.131  39.002  1.00  0.00           H  
ATOM   2900  CB  ALA   177      24.990  44.532  38.085  1.00  0.00           C  
ATOM   2901  HB1 ALA   177      24.225  44.965  38.730  1.00  0.00           H  
ATOM   2902  HB2 ALA   177      25.150  45.312  37.340  1.00  0.00           H  
ATOM   2903  HB3 ALA   177      24.615  43.579  37.712  1.00  0.00           H  
ATOM   2904  C   ALA   177      26.167  43.362  39.999  1.00  0.00           C  
ATOM   2905  O   ALA   177      26.019  43.941  41.104  1.00  0.00           O  
ATOM   2906  N   ARG   178      26.455  42.053  39.840  1.00  0.00           N  
ATOM   2907  H   ARG   178      26.446  41.709  38.890  1.00  0.00           H  
ATOM   2908  CA  ARG   178      26.555  41.122  40.973  1.00  0.00           C  
ATOM   2909  HA  ARG   178      25.618  41.273  41.510  1.00  0.00           H  
ATOM   2910  CB  ARG   178      26.643  39.788  40.304  1.00  0.00           C  
ATOM   2911  HB2 ARG   178      25.993  39.650  39.440  1.00  0.00           H  
ATOM   2912  HB3 ARG   178      27.669  39.716  39.942  1.00  0.00           H  
ATOM   2913  CG  ARG   178      26.358  38.695  41.313  1.00  0.00           C  
ATOM   2914  HG2 ARG   178      27.122  38.668  42.089  1.00  0.00           H  
ATOM   2915  HG3 ARG   178      25.363  38.832  41.737  1.00  0.00           H  
ATOM   2916  CD  ARG   178      26.528  37.406  40.535  1.00  0.00           C  
ATOM   2917  HD2 ARG   178      25.743  37.395  39.779  1.00  0.00           H  
ATOM   2918  HD3 ARG   178      27.517  37.493  40.084  1.00  0.00           H  
ATOM   2919  NE  ARG   178      26.431  36.193  41.297  1.00  0.00           N  
ATOM   2920  HE  ARG   178      26.007  36.315  42.206  1.00  0.00           H  
ATOM   2921  CZ  ARG   178      26.655  34.941  40.932  1.00  0.00           C  
ATOM   2922  NH1 ARG   178      27.199  34.630  39.837  1.00  0.00           N  
ATOM   2923 HH11 ARG   178      27.627  35.294  39.207  1.00  0.00           H  
ATOM   2924 HH12 ARG   178      27.471  33.668  39.695  1.00  0.00           H  
ATOM   2925  NH2 ARG   178      26.331  33.953  41.672  1.00  0.00           N  
ATOM   2926 HH21 ARG   178      25.822  34.189  42.512  1.00  0.00           H  
ATOM   2927 HH22 ARG   178      26.587  32.987  41.525  1.00  0.00           H  
ATOM   2928  C   ARG   178      27.718  41.420  41.944  1.00  0.00           C  
ATOM   2929  O   ARG   178      27.617  40.999  43.120  1.00  0.00           O  
ATOM   2930  N   TYR   179      28.788  42.029  41.507  1.00  0.00           N  
ATOM   2931  H   TYR   179      28.653  42.340  40.555  1.00  0.00           H  
ATOM   2932  CA  TYR   179      29.933  42.408  42.345  1.00  0.00           C  
ATOM   2933  HA  TYR   179      29.676  42.320  43.401  1.00  0.00           H  
ATOM   2934  CB  TYR   179      31.161  41.476  42.139  1.00  0.00           C  
ATOM   2935  HB2 TYR   179      31.735  41.856  41.294  1.00  0.00           H  
ATOM   2936  HB3 TYR   179      31.804  41.418  43.016  1.00  0.00           H  
ATOM   2937  CG  TYR   179      30.813  40.004  41.885  1.00  0.00           C  
ATOM   2938  CD1 TYR   179      30.642  39.133  43.004  1.00  0.00           C  
ATOM   2939  HD1 TYR   179      30.786  39.530  43.998  1.00  0.00           H  
ATOM   2940  CE1 TYR   179      30.290  37.774  42.836  1.00  0.00           C  
ATOM   2941  HE1 TYR   179      30.115  37.066  43.632  1.00  0.00           H  
ATOM   2942  CZ  TYR   179      30.128  37.300  41.502  1.00  0.00           C  
ATOM   2943  OH  TYR   179      29.675  36.020  41.292  1.00  0.00           O  
ATOM   2944  HH  TYR   179      30.289  35.565  40.711  1.00  0.00           H  
ATOM   2945  CE2 TYR   179      30.329  38.139  40.352  1.00  0.00           C  
ATOM   2946  HE2 TYR   179      30.155  37.663  39.398  1.00  0.00           H  
ATOM   2947  CD2 TYR   179      30.718  39.472  40.563  1.00  0.00           C  
ATOM   2948  HD2 TYR   179      31.077  40.150  39.803  1.00  0.00           H  
ATOM   2949  C   TYR   179      30.428  43.907  42.266  1.00  0.00           C  
ATOM   2950  O   TYR   179      31.313  44.293  43.071  1.00  0.00           O  
ATOM   2951  N   ALA   180      29.739  44.770  41.457  1.00  0.00           N  
ATOM   2952  H   ALA   180      29.132  44.366  40.759  1.00  0.00           H  
ATOM   2953  CA  ALA   180      30.182  46.149  41.329  1.00  0.00           C  
ATOM   2954  HA  ALA   180      31.251  46.147  41.118  1.00  0.00           H  
ATOM   2955  CB  ALA   180      29.455  46.816  40.119  1.00  0.00           C  
ATOM   2956  HB1 ALA   180      29.919  46.331  39.260  1.00  0.00           H  
ATOM   2957  HB2 ALA   180      28.379  46.643  40.124  1.00  0.00           H  
ATOM   2958  HB3 ALA   180      29.609  47.888  39.995  1.00  0.00           H  
ATOM   2959  C   ALA   180      30.051  46.998  42.586  1.00  0.00           C  
ATOM   2960  O   ALA   180      29.084  46.819  43.344  1.00  0.00           O  
ATOM   2961  N   SER   181      30.924  47.978  42.781  1.00  0.00           N  
ATOM   2962  H   SER   181      31.746  47.989  42.194  1.00  0.00           H  
ATOM   2963  CA  SER   181      30.806  49.067  43.683  1.00  0.00           C  
ATOM   2964  HA  SER   181      30.820  48.713  44.714  1.00  0.00           H  
ATOM   2965  CB  SER   181      32.029  49.969  43.501  1.00  0.00           C  
ATOM   2966  HB2 SER   181      32.901  49.404  43.831  1.00  0.00           H  
ATOM   2967  HB3 SER   181      32.056  50.338  42.476  1.00  0.00           H  
ATOM   2968  OG  SER   181      32.045  51.177  44.259  1.00  0.00           O  
ATOM   2969  HG  SER   181      32.169  50.837  45.149  1.00  0.00           H  
ATOM   2970  C   SER   181      29.464  49.802  43.576  1.00  0.00           C  
ATOM   2971  O   SER   181      28.806  50.012  42.568  1.00  0.00           O  
ATOM   2972  N   ILE   182      29.012  50.462  44.687  1.00  0.00           N  
ATOM   2973  H   ILE   182      29.363  50.352  45.628  1.00  0.00           H  
ATOM   2974  CA  ILE   182      27.833  51.418  44.645  1.00  0.00           C  
ATOM   2975  HA  ILE   182      27.026  50.741  44.363  1.00  0.00           H  
ATOM   2976  CB  ILE   182      27.575  51.928  46.070  1.00  0.00           C  
ATOM   2977  HB  ILE   182      28.473  52.458  46.388  1.00  0.00           H  
ATOM   2978  CG2 ILE   182      26.367  52.892  46.211  1.00  0.00           C  
ATOM   2979 HG21 ILE   182      26.443  53.775  45.577  1.00  0.00           H  
ATOM   2980 HG22 ILE   182      25.460  52.415  45.839  1.00  0.00           H  
ATOM   2981 HG23 ILE   182      26.169  53.135  47.255  1.00  0.00           H  
ATOM   2982  CG1 ILE   182      27.266  50.731  46.982  1.00  0.00           C  
ATOM   2983 HG12 ILE   182      28.157  50.104  47.018  1.00  0.00           H  
ATOM   2984 HG13 ILE   182      27.228  51.160  47.983  1.00  0.00           H  
ATOM   2985  CD1 ILE   182      26.025  49.844  46.969  1.00  0.00           C  
ATOM   2986 HD11 ILE   182      25.201  50.354  47.468  1.00  0.00           H  
ATOM   2987 HD12 ILE   182      25.816  49.536  45.945  1.00  0.00           H  
ATOM   2988 HD13 ILE   182      26.218  48.912  47.499  1.00  0.00           H  
ATOM   2989  C   ILE   182      28.027  52.507  43.607  1.00  0.00           C  
ATOM   2990  O   ILE   182      27.034  52.983  43.040  1.00  0.00           O  
ATOM   2991  N   ASN   183      29.285  52.926  43.353  1.00  0.00           N  
ATOM   2992  H   ASN   183      30.082  52.614  43.890  1.00  0.00           H  
ATOM   2993  CA  ASN   183      29.574  54.177  42.671  1.00  0.00           C  
ATOM   2994  HA  ASN   183      29.044  54.974  43.193  1.00  0.00           H  
ATOM   2995  CB  ASN   183      31.060  54.449  42.789  1.00  0.00           C  
ATOM   2996  HB2 ASN   183      31.745  53.698  42.396  1.00  0.00           H  
ATOM   2997  HB3 ASN   183      31.293  55.313  42.167  1.00  0.00           H  
ATOM   2998  CG  ASN   183      31.574  54.729  44.232  1.00  0.00           C  
ATOM   2999  OD1 ASN   183      30.885  55.354  45.008  1.00  0.00           O  
ATOM   3000  ND2 ASN   183      32.705  54.155  44.671  1.00  0.00           N  
ATOM   3001 HD21 ASN   183      32.880  54.025  45.657  1.00  0.00           H  
ATOM   3002 HD22 ASN   183      33.221  53.584  44.017  1.00  0.00           H  
ATOM   3003  C   ASN   183      29.021  54.202  41.212  1.00  0.00           C  
ATOM   3004  O   ASN   183      28.386  55.196  40.870  1.00  0.00           O  
ATOM   3005  N   ALA   184      28.995  53.127  40.473  1.00  0.00           N  
ATOM   3006  H   ALA   184      29.582  52.352  40.745  1.00  0.00           H  
ATOM   3007  CA  ALA   184      28.494  53.175  39.078  1.00  0.00           C  
ATOM   3008  HA  ALA   184      28.913  54.030  38.546  1.00  0.00           H  
ATOM   3009  CB  ALA   184      29.060  51.933  38.428  1.00  0.00           C  
ATOM   3010  HB1 ALA   184      30.076  51.748  38.775  1.00  0.00           H  
ATOM   3011  HB2 ALA   184      28.389  51.144  38.766  1.00  0.00           H  
ATOM   3012  HB3 ALA   184      28.974  51.914  37.341  1.00  0.00           H  
ATOM   3013  C   ALA   184      27.031  53.219  39.087  1.00  0.00           C  
ATOM   3014  O   ALA   184      26.405  53.424  38.043  1.00  0.00           O  
ATOM   3015  N   HIE   185      26.374  52.885  40.177  1.00  0.00           N  
ATOM   3016  H   HIE   185      26.904  52.719  41.021  1.00  0.00           H  
ATOM   3017  CA  HIE   185      24.890  52.892  40.182  1.00  0.00           C  
ATOM   3018  HA  HIE   185      24.485  52.739  39.182  1.00  0.00           H  
ATOM   3019  CB  HIE   185      24.366  51.721  41.153  1.00  0.00           C  
ATOM   3020  HB2 HIE   185      24.586  50.807  40.602  1.00  0.00           H  
ATOM   3021  HB3 HIE   185      24.878  51.813  42.111  1.00  0.00           H  
ATOM   3022  CG  HIE   185      22.830  51.828  41.304  1.00  0.00           C  
ATOM   3023  ND1 HIE   185      21.881  51.542  40.369  1.00  0.00           N  
ATOM   3024  CE1 HIE   185      20.690  51.786  40.986  1.00  0.00           C  
ATOM   3025  HE1 HIE   185      19.803  51.494  40.444  1.00  0.00           H  
ATOM   3026  NE2 HIE   185      20.893  52.213  42.214  1.00  0.00           N  
ATOM   3027  HE2 HIE   185      20.243  52.384  42.968  1.00  0.00           H  
ATOM   3028  CD2 HIE   185      22.180  52.224  42.449  1.00  0.00           C  
ATOM   3029  HD2 HIE   185      22.656  52.578  43.352  1.00  0.00           H  
ATOM   3030  C   HIE   185      24.244  54.233  40.681  1.00  0.00           C  
ATOM   3031  O   HIE   185      23.152  54.640  40.283  1.00  0.00           O  
ATOM   3032  N   LEU   186      25.059  54.939  41.522  1.00  0.00           N  
ATOM   3033  H   LEU   186      25.896  54.494  41.871  1.00  0.00           H  
ATOM   3034  CA  LEU   186      25.078  56.387  41.594  1.00  0.00           C  
ATOM   3035  HA  LEU   186      24.030  56.668  41.492  1.00  0.00           H  
ATOM   3036  CB  LEU   186      25.676  56.908  42.878  1.00  0.00           C  
ATOM   3037  HB2 LEU   186      26.765  56.967  42.869  1.00  0.00           H  
ATOM   3038  HB3 LEU   186      25.378  57.955  42.827  1.00  0.00           H  
ATOM   3039  CG  LEU   186      25.095  56.259  44.120  1.00  0.00           C  
ATOM   3040  HG  LEU   186      25.224  55.178  44.079  1.00  0.00           H  
ATOM   3041  CD1 LEU   186      25.812  56.727  45.357  1.00  0.00           C  
ATOM   3042 HD11 LEU   186      25.754  57.816  45.360  1.00  0.00           H  
ATOM   3043 HD12 LEU   186      25.353  56.318  46.257  1.00  0.00           H  
ATOM   3044 HD13 LEU   186      26.870  56.487  45.248  1.00  0.00           H  
ATOM   3045  CD2 LEU   186      23.592  56.394  44.243  1.00  0.00           C  
ATOM   3046 HD21 LEU   186      23.249  55.954  45.180  1.00  0.00           H  
ATOM   3047 HD22 LEU   186      23.174  57.401  44.275  1.00  0.00           H  
ATOM   3048 HD23 LEU   186      23.058  55.859  43.458  1.00  0.00           H  
ATOM   3049  C   LEU   186      25.731  57.128  40.381  1.00  0.00           C  
ATOM   3050  O   LEU   186      25.840  58.358  40.309  1.00  0.00           O  
ATOM   3051  N   GLY   187      26.093  56.374  39.300  1.00  0.00           N  
ATOM   3052  H   GLY   187      25.915  55.380  39.323  1.00  0.00           H  
ATOM   3053  CA  GLY   187      26.759  56.794  38.068  1.00  0.00           C  
ATOM   3054  HA2 GLY   187      27.038  55.966  37.418  1.00  0.00           H  
ATOM   3055  HA3 GLY   187      26.028  57.411  37.547  1.00  0.00           H  
ATOM   3056  C   GLY   187      28.010  57.662  38.278  1.00  0.00           C  
ATOM   3057  O   GLY   187      28.397  58.462  37.414  1.00  0.00           O  
ATOM   3058  N   ILE   188      28.632  57.599  39.442  1.00  0.00           N  
ATOM   3059  H   ILE   188      28.276  56.951  40.130  1.00  0.00           H  
ATOM   3060  CA  ILE   188      30.035  58.102  39.682  1.00  0.00           C  
ATOM   3061  HA  ILE   188      30.090  59.144  39.365  1.00  0.00           H  
ATOM   3062  CB  ILE   188      30.203  58.110  41.216  1.00  0.00           C  
ATOM   3063  HB  ILE   188      30.148  57.059  41.500  1.00  0.00           H  
ATOM   3064  CG2 ILE   188      31.589  58.744  41.545  1.00  0.00           C  
ATOM   3065 HG21 ILE   188      32.485  58.211  41.228  1.00  0.00           H  
ATOM   3066 HG22 ILE   188      31.540  59.750  41.127  1.00  0.00           H  
ATOM   3067 HG23 ILE   188      31.680  58.849  42.626  1.00  0.00           H  
ATOM   3068  CG1 ILE   188      29.134  58.835  42.070  1.00  0.00           C  
ATOM   3069 HG12 ILE   188      29.220  59.921  42.045  1.00  0.00           H  
ATOM   3070 HG13 ILE   188      28.157  58.472  41.749  1.00  0.00           H  
ATOM   3071  CD1 ILE   188      29.109  58.362  43.532  1.00  0.00           C  
ATOM   3072 HD11 ILE   188      28.938  57.286  43.484  1.00  0.00           H  
ATOM   3073 HD12 ILE   188      30.107  58.391  43.969  1.00  0.00           H  
ATOM   3074 HD13 ILE   188      28.412  58.986  44.091  1.00  0.00           H  
ATOM   3075  C   ILE   188      31.085  57.272  38.962  1.00  0.00           C  
ATOM   3076  O   ILE   188      31.011  56.073  38.858  1.00  0.00           O  
ATOM   3077  N   GLU   189      32.152  57.954  38.497  1.00  0.00           N  
ATOM   3078  H   GLU   189      32.194  58.931  38.750  1.00  0.00           H  
ATOM   3079  CA  GLU   189      33.379  57.461  37.892  1.00  0.00           C  
ATOM   3080  HA  GLU   189      33.089  56.972  36.962  1.00  0.00           H  
ATOM   3081  CB  GLU   189      34.224  58.747  37.568  1.00  0.00           C  
ATOM   3082  HB2 GLU   189      33.577  59.386  36.967  1.00  0.00           H  
ATOM   3083  HB3 GLU   189      34.438  59.333  38.462  1.00  0.00           H  
ATOM   3084  CG  GLU   189      35.426  58.542  36.745  1.00  0.00           C  
ATOM   3085  HG2 GLU   189      35.923  59.507  36.641  1.00  0.00           H  
ATOM   3086  HG3 GLU   189      36.131  57.934  37.312  1.00  0.00           H  
ATOM   3087  CD  GLU   189      35.184  57.948  35.372  1.00  0.00           C  
ATOM   3088  OE1 GLU   189      34.176  58.345  34.667  1.00  0.00           O  
ATOM   3089  OE2 GLU   189      35.969  57.064  34.910  1.00  0.00           O  
ATOM   3090  C   GLU   189      34.095  56.618  38.864  1.00  0.00           C  
ATOM   3091  O   GLU   189      34.156  56.909  40.115  1.00  0.00           O  
ATOM   3092  N   GLN   190      34.716  55.494  38.342  1.00  0.00           N  
ATOM   3093  H   GLN   190      34.684  55.369  37.340  1.00  0.00           H  
ATOM   3094  CA  GLN   190      35.411  54.439  39.116  1.00  0.00           C  
ATOM   3095  HA  GLN   190      34.942  54.395  40.099  1.00  0.00           H  
ATOM   3096  CB  GLN   190      35.288  53.111  38.316  1.00  0.00           C  
ATOM   3097  HB2 GLN   190      34.938  53.464  37.346  1.00  0.00           H  
ATOM   3098  HB3 GLN   190      36.262  52.648  38.155  1.00  0.00           H  
ATOM   3099  CG  GLN   190      34.250  52.075  38.894  1.00  0.00           C  
ATOM   3100  HG2 GLN   190      34.350  51.077  38.469  1.00  0.00           H  
ATOM   3101  HG3 GLN   190      34.462  52.069  39.964  1.00  0.00           H  
ATOM   3102  CD  GLN   190      32.819  52.655  38.716  1.00  0.00           C  
ATOM   3103  OE1 GLN   190      32.233  52.670  37.643  1.00  0.00           O  
ATOM   3104  NE2 GLN   190      32.369  53.344  39.684  1.00  0.00           N  
ATOM   3105 HE21 GLN   190      31.560  53.908  39.466  1.00  0.00           H  
ATOM   3106 HE22 GLN   190      32.840  53.466  40.569  1.00  0.00           H  
ATOM   3107  C   GLN   190      36.915  54.816  39.434  1.00  0.00           C  
ATOM   3108  O   GLN   190      37.592  55.342  38.565  1.00  0.00           O  
ATOM   3109  N   SER   191      37.305  54.509  40.635  1.00  0.00           N  
ATOM   3110  H   SER   191      36.736  53.998  41.295  1.00  0.00           H  
ATOM   3111  CA  SER   191      38.666  54.810  41.181  1.00  0.00           C  
ATOM   3112  HA  SER   191      39.379  54.843  40.358  1.00  0.00           H  
ATOM   3113  CB  SER   191      38.766  56.204  41.746  1.00  0.00           C  
ATOM   3114  HB2 SER   191      39.756  56.559  42.035  1.00  0.00           H  
ATOM   3115  HB3 SER   191      38.384  56.946  41.045  1.00  0.00           H  
ATOM   3116  OG  SER   191      37.920  56.126  42.914  1.00  0.00           O  
ATOM   3117  HG  SER   191      37.004  56.187  42.633  1.00  0.00           H  
ATOM   3118  C   SER   191      39.273  53.646  41.977  1.00  0.00           C  
ATOM   3119  O   SER   191      38.845  52.471  41.959  1.00  0.00           O  
ATOM   3120  N   ARG   192      40.398  53.863  42.691  1.00  0.00           N  
ATOM   3121  H   ARG   192      40.562  54.850  42.828  1.00  0.00           H  
ATOM   3122  CA  ARG   192      41.072  52.791  43.428  1.00  0.00           C  
ATOM   3123  HA  ARG   192      41.323  52.097  42.626  1.00  0.00           H  
ATOM   3124  CB  ARG   192      42.320  53.223  44.142  1.00  0.00           C  
ATOM   3125  HB2 ARG   192      42.014  54.119  44.680  1.00  0.00           H  
ATOM   3126  HB3 ARG   192      42.658  52.455  44.838  1.00  0.00           H  
ATOM   3127  CG  ARG   192      43.596  53.335  43.211  1.00  0.00           C  
ATOM   3128  HG2 ARG   192      43.701  52.309  42.861  1.00  0.00           H  
ATOM   3129  HG3 ARG   192      43.411  53.933  42.318  1.00  0.00           H  
ATOM   3130  CD  ARG   192      44.755  53.761  44.022  1.00  0.00           C  
ATOM   3131  HD2 ARG   192      44.670  53.212  44.959  1.00  0.00           H  
ATOM   3132  HD3 ARG   192      45.663  53.525  43.466  1.00  0.00           H  
ATOM   3133  NE  ARG   192      44.641  55.148  44.212  1.00  0.00           N  
ATOM   3134  HE  ARG   192      43.735  55.547  44.014  1.00  0.00           H  
ATOM   3135  CZ  ARG   192      45.605  56.034  44.511  1.00  0.00           C  
ATOM   3136  NH1 ARG   192      46.894  55.698  44.633  1.00  0.00           N  
ATOM   3137 HH11 ARG   192      47.122  54.717  44.549  1.00  0.00           H  
ATOM   3138 HH12 ARG   192      47.517  56.357  45.078  1.00  0.00           H  
ATOM   3139  NH2 ARG   192      45.330  57.324  44.660  1.00  0.00           N  
ATOM   3140 HH21 ARG   192      44.364  57.609  44.742  1.00  0.00           H  
ATOM   3141 HH22 ARG   192      46.084  57.933  44.942  1.00  0.00           H  
ATOM   3142  C   ARG   192      40.193  52.161  44.552  1.00  0.00           C  
ATOM   3143  O   ARG   192      40.143  50.918  44.712  1.00  0.00           O  
ATOM   3144  N   ARG   193      39.348  52.983  45.199  1.00  0.00           N  
ATOM   3145  H   ARG   193      39.495  53.981  45.145  1.00  0.00           H  
ATOM   3146  CA  ARG   193      38.368  52.551  46.273  1.00  0.00           C  
ATOM   3147  HA  ARG   193      38.873  52.021  47.081  1.00  0.00           H  
ATOM   3148  CB  ARG   193      37.777  53.777  46.826  1.00  0.00           C  
ATOM   3149  HB2 ARG   193      37.278  53.437  47.734  1.00  0.00           H  
ATOM   3150  HB3 ARG   193      38.593  54.428  47.138  1.00  0.00           H  
ATOM   3151  CG  ARG   193      36.823  54.523  45.811  1.00  0.00           C  
ATOM   3152  HG2 ARG   193      37.299  54.822  44.877  1.00  0.00           H  
ATOM   3153  HG3 ARG   193      35.938  53.993  45.459  1.00  0.00           H  
ATOM   3154  CD  ARG   193      36.405  55.928  46.410  1.00  0.00           C  
ATOM   3155  HD2 ARG   193      35.754  55.787  47.272  1.00  0.00           H  
ATOM   3156  HD3 ARG   193      37.261  56.489  46.786  1.00  0.00           H  
ATOM   3157  NE  ARG   193      35.508  56.640  45.497  1.00  0.00           N  
ATOM   3158  HE  ARG   193      35.604  56.368  44.530  1.00  0.00           H  
ATOM   3159  CZ  ARG   193      34.513  57.441  45.826  1.00  0.00           C  
ATOM   3160  NH1 ARG   193      34.203  57.809  47.006  1.00  0.00           N  
ATOM   3161 HH11 ARG   193      34.949  57.747  47.684  1.00  0.00           H  
ATOM   3162 HH12 ARG   193      33.422  58.410  47.227  1.00  0.00           H  
ATOM   3163  NH2 ARG   193      33.878  57.890  44.785  1.00  0.00           N  
ATOM   3164 HH21 ARG   193      34.171  57.571  43.872  1.00  0.00           H  
ATOM   3165 HH22 ARG   193      33.079  58.506  44.823  1.00  0.00           H  
ATOM   3166  C   ARG   193      37.276  51.573  45.861  1.00  0.00           C  
ATOM   3167  O   ARG   193      37.019  50.665  46.666  1.00  0.00           O  
ATOM   3168  N   ASP   194      36.795  51.718  44.611  1.00  0.00           N  
ATOM   3169  H   ASP   194      37.231  52.436  44.050  1.00  0.00           H  
ATOM   3170  CA  ASP   194      35.884  50.854  43.864  1.00  0.00           C  
ATOM   3171  HA  ASP   194      34.969  50.849  44.456  1.00  0.00           H  
ATOM   3172  CB  ASP   194      35.418  51.465  42.531  1.00  0.00           C  
ATOM   3173  HB2 ASP   194      36.268  51.382  41.854  1.00  0.00           H  
ATOM   3174  HB3 ASP   194      34.507  50.979  42.182  1.00  0.00           H  
ATOM   3175  CG  ASP   194      35.041  52.986  42.497  1.00  0.00           C  
ATOM   3176  OD1 ASP   194      33.976  53.420  42.003  1.00  0.00           O  
ATOM   3177  OD2 ASP   194      35.797  53.835  42.923  1.00  0.00           O  
ATOM   3178  C   ASP   194      36.351  49.463  43.495  1.00  0.00           C  
ATOM   3179  O   ASP   194      35.588  48.510  43.715  1.00  0.00           O  
ATOM   3180  N   ASP   195      37.656  49.261  43.237  1.00  0.00           N  
ATOM   3181  H   ASP   195      38.215  50.102  43.259  1.00  0.00           H  
ATOM   3182  CA  ASP   195      38.300  47.914  43.106  1.00  0.00           C  
ATOM   3183  HA  ASP   195      37.725  47.232  42.479  1.00  0.00           H  
ATOM   3184  CB  ASP   195      39.678  47.964  42.490  1.00  0.00           C  
ATOM   3185  HB2 ASP   195      40.368  48.488  43.150  1.00  0.00           H  
ATOM   3186  HB3 ASP   195      40.050  46.939  42.484  1.00  0.00           H  
ATOM   3187  CG  ASP   195      39.718  48.408  41.015  1.00  0.00           C  
ATOM   3188  OD1 ASP   195      38.692  48.506  40.277  1.00  0.00           O  
ATOM   3189  OD2 ASP   195      40.838  48.715  40.567  1.00  0.00           O  
ATOM   3190  C   ASP   195      38.287  47.278  44.465  1.00  0.00           C  
ATOM   3191  O   ASP   195      38.118  46.045  44.521  1.00  0.00           O  
ATOM   3192  N   MET   196      38.546  47.991  45.532  1.00  0.00           N  
ATOM   3193  H   MET   196      38.869  48.927  45.329  1.00  0.00           H  
ATOM   3194  CA  MET   196      38.835  47.526  46.894  1.00  0.00           C  
ATOM   3195  HA  MET   196      39.533  46.690  46.835  1.00  0.00           H  
ATOM   3196  CB  MET   196      39.564  48.621  47.662  1.00  0.00           C  
ATOM   3197  HB2 MET   196      40.250  49.219  47.062  1.00  0.00           H  
ATOM   3198  HB3 MET   196      38.777  49.286  48.017  1.00  0.00           H  
ATOM   3199  CG  MET   196      40.386  47.981  48.825  1.00  0.00           C  
ATOM   3200  HG2 MET   196      40.454  48.702  49.640  1.00  0.00           H  
ATOM   3201  HG3 MET   196      39.756  47.178  49.206  1.00  0.00           H  
ATOM   3202  SD  MET   196      42.180  47.517  48.575  1.00  0.00           S  
ATOM   3203  CE  MET   196      42.231  45.937  47.848  1.00  0.00           C  
ATOM   3204  HE1 MET   196      43.228  45.577  47.596  1.00  0.00           H  
ATOM   3205  HE2 MET   196      41.700  45.190  48.438  1.00  0.00           H  
ATOM   3206  HE3 MET   196      41.717  46.028  46.891  1.00  0.00           H  
ATOM   3207  C   MET   196      37.540  47.064  47.574  1.00  0.00           C  
ATOM   3208  O   MET   196      37.491  46.078  48.270  1.00  0.00           O  
ATOM   3209  N   GLU   197      36.430  47.778  47.262  1.00  0.00           N  
ATOM   3210  H   GLU   197      36.552  48.659  46.782  1.00  0.00           H  
ATOM   3211  CA  GLU   197      35.102  47.526  47.750  1.00  0.00           C  
ATOM   3212  HA  GLU   197      35.160  47.344  48.823  1.00  0.00           H  
ATOM   3213  CB  GLU   197      34.280  48.829  47.617  1.00  0.00           C  
ATOM   3214  HB2 GLU   197      34.752  49.606  48.219  1.00  0.00           H  
ATOM   3215  HB3 GLU   197      34.298  49.124  46.568  1.00  0.00           H  
ATOM   3216  CG  GLU   197      32.823  48.631  48.063  1.00  0.00           C  
ATOM   3217  HG2 GLU   197      32.449  47.681  47.681  1.00  0.00           H  
ATOM   3218  HG3 GLU   197      32.745  48.607  49.149  1.00  0.00           H  
ATOM   3219  CD  GLU   197      31.767  49.701  47.502  1.00  0.00           C  
ATOM   3220  OE1 GLU   197      32.186  50.717  46.859  1.00  0.00           O  
ATOM   3221  OE2 GLU   197      30.580  49.449  47.664  1.00  0.00           O  
ATOM   3222  C   GLU   197      34.517  46.369  46.993  1.00  0.00           C  
ATOM   3223  O   GLU   197      33.885  45.564  47.711  1.00  0.00           O  
ATOM   3224  N   SER   198      34.633  46.273  45.671  1.00  0.00           N  
ATOM   3225  H   SER   198      35.209  46.993  45.257  1.00  0.00           H  
ATOM   3226  CA  SER   198      34.153  45.163  44.868  1.00  0.00           C  
ATOM   3227  HA  SER   198      33.074  45.156  45.021  1.00  0.00           H  
ATOM   3228  CB  SER   198      34.480  45.393  43.414  1.00  0.00           C  
ATOM   3229  HB2 SER   198      35.552  45.450  43.224  1.00  0.00           H  
ATOM   3230  HB3 SER   198      33.994  44.557  42.911  1.00  0.00           H  
ATOM   3231  OG  SER   198      33.955  46.658  43.011  1.00  0.00           O  
ATOM   3232  HG  SER   198      34.626  47.328  43.161  1.00  0.00           H  
ATOM   3233  C   SER   198      34.839  43.857  45.300  1.00  0.00           C  
ATOM   3234  O   SER   198      34.274  42.754  45.209  1.00  0.00           O  
ATOM   3235  N   LEU   199      36.125  43.932  45.685  1.00  0.00           N  
ATOM   3236  H   LEU   199      36.632  44.805  45.643  1.00  0.00           H  
ATOM   3237  CA  LEU   199      36.855  42.827  46.289  1.00  0.00           C  
ATOM   3238  HA  LEU   199      36.814  42.052  45.523  1.00  0.00           H  
ATOM   3239  CB  LEU   199      38.363  43.245  46.415  1.00  0.00           C  
ATOM   3240  HB2 LEU   199      38.645  43.856  45.558  1.00  0.00           H  
ATOM   3241  HB3 LEU   199      38.369  43.854  47.320  1.00  0.00           H  
ATOM   3242  CG  LEU   199      39.366  42.122  46.649  1.00  0.00           C  
ATOM   3243  HG  LEU   199      38.942  41.442  47.388  1.00  0.00           H  
ATOM   3244  CD1 LEU   199      39.520  41.494  45.250  1.00  0.00           C  
ATOM   3245 HD11 LEU   199      40.354  40.793  45.227  1.00  0.00           H  
ATOM   3246 HD12 LEU   199      38.672  40.844  45.034  1.00  0.00           H  
ATOM   3247 HD13 LEU   199      39.619  42.270  44.490  1.00  0.00           H  
ATOM   3248  CD2 LEU   199      40.666  42.687  47.268  1.00  0.00           C  
ATOM   3249 HD21 LEU   199      40.570  43.052  48.291  1.00  0.00           H  
ATOM   3250 HD22 LEU   199      41.473  41.957  47.218  1.00  0.00           H  
ATOM   3251 HD23 LEU   199      40.887  43.587  46.694  1.00  0.00           H  
ATOM   3252  C   LEU   199      36.190  42.362  47.543  1.00  0.00           C  
ATOM   3253  O   LEU   199      36.161  41.196  47.907  1.00  0.00           O  
ATOM   3254  N   GLY   200      35.639  43.359  48.210  1.00  0.00           N  
ATOM   3255  H   GLY   200      35.707  44.258  47.754  1.00  0.00           H  
ATOM   3256  CA  GLY   200      34.873  43.182  49.466  1.00  0.00           C  
ATOM   3257  HA2 GLY   200      35.391  42.813  50.352  1.00  0.00           H  
ATOM   3258  HA3 GLY   200      34.536  44.169  49.780  1.00  0.00           H  
ATOM   3259  C   GLY   200      33.657  42.318  49.219  1.00  0.00           C  
ATOM   3260  O   GLY   200      33.491  41.324  49.935  1.00  0.00           O  
ATOM   3261  N   TYR   201      32.930  42.565  48.100  1.00  0.00           N  
ATOM   3262  H   TYR   201      32.994  43.472  47.660  1.00  0.00           H  
ATOM   3263  CA  TYR   201      31.825  41.724  47.742  1.00  0.00           C  
ATOM   3264  HA  TYR   201      31.225  41.514  48.627  1.00  0.00           H  
ATOM   3265  CB  TYR   201      30.833  42.386  46.734  1.00  0.00           C  
ATOM   3266  HB2 TYR   201      31.368  42.545  45.798  1.00  0.00           H  
ATOM   3267  HB3 TYR   201      29.969  41.722  46.725  1.00  0.00           H  
ATOM   3268  CG  TYR   201      30.273  43.761  47.186  1.00  0.00           C  
ATOM   3269  CD1 TYR   201      29.608  43.805  48.414  1.00  0.00           C  
ATOM   3270  HD1 TYR   201      29.311  42.899  48.921  1.00  0.00           H  
ATOM   3271  CE1 TYR   201      29.318  45.105  48.896  1.00  0.00           C  
ATOM   3272  HE1 TYR   201      28.826  45.123  49.858  1.00  0.00           H  
ATOM   3273  CZ  TYR   201      29.649  46.297  48.162  1.00  0.00           C  
ATOM   3274  OH  TYR   201      29.103  47.488  48.630  1.00  0.00           O  
ATOM   3275  HH  TYR   201      29.592  48.239  48.287  1.00  0.00           H  
ATOM   3276  CE2 TYR   201      30.319  46.166  46.944  1.00  0.00           C  
ATOM   3277  HE2 TYR   201      30.476  47.016  46.296  1.00  0.00           H  
ATOM   3278  CD2 TYR   201      30.642  44.852  46.489  1.00  0.00           C  
ATOM   3279  HD2 TYR   201      31.141  44.670  45.548  1.00  0.00           H  
ATOM   3280  C   TYR   201      32.291  40.434  47.109  1.00  0.00           C  
ATOM   3281  O   TYR   201      31.544  39.476  47.391  1.00  0.00           O  
ATOM   3282  N   VAL   202      33.482  40.328  46.465  1.00  0.00           N  
ATOM   3283  H   VAL   202      34.090  41.122  46.330  1.00  0.00           H  
ATOM   3284  CA  VAL   202      34.010  39.006  46.088  1.00  0.00           C  
ATOM   3285  HA  VAL   202      33.239  38.412  45.597  1.00  0.00           H  
ATOM   3286  CB  VAL   202      35.093  39.142  45.028  1.00  0.00           C  
ATOM   3287  HB  VAL   202      35.704  39.988  45.343  1.00  0.00           H  
ATOM   3288  CG1 VAL   202      35.906  37.873  44.780  1.00  0.00           C  
ATOM   3289 HG11 VAL   202      35.278  36.990  44.667  1.00  0.00           H  
ATOM   3290 HG12 VAL   202      36.642  37.953  43.980  1.00  0.00           H  
ATOM   3291 HG13 VAL   202      36.388  37.615  45.723  1.00  0.00           H  
ATOM   3292  CG2 VAL   202      34.442  39.591  43.707  1.00  0.00           C  
ATOM   3293 HG21 VAL   202      33.898  40.523  43.860  1.00  0.00           H  
ATOM   3294 HG22 VAL   202      35.162  39.780  42.911  1.00  0.00           H  
ATOM   3295 HG23 VAL   202      33.700  38.844  43.426  1.00  0.00           H  
ATOM   3296  C   VAL   202      34.400  38.144  47.294  1.00  0.00           C  
ATOM   3297  O   VAL   202      34.041  36.976  47.397  1.00  0.00           O  
ATOM   3298  N   LEU   203      34.922  38.741  48.327  1.00  0.00           N  
ATOM   3299  H   LEU   203      34.910  39.751  48.336  1.00  0.00           H  
ATOM   3300  CA  LEU   203      35.132  38.029  49.568  1.00  0.00           C  
ATOM   3301  HA  LEU   203      35.588  37.089  49.257  1.00  0.00           H  
ATOM   3302  CB  LEU   203      36.116  38.734  50.439  1.00  0.00           C  
ATOM   3303  HB2 LEU   203      35.887  39.789  50.590  1.00  0.00           H  
ATOM   3304  HB3 LEU   203      36.180  38.241  51.409  1.00  0.00           H  
ATOM   3305  CG  LEU   203      37.534  38.883  49.859  1.00  0.00           C  
ATOM   3306  HG  LEU   203      37.446  39.039  48.784  1.00  0.00           H  
ATOM   3307  CD1 LEU   203      38.284  40.124  50.352  1.00  0.00           C  
ATOM   3308 HD11 LEU   203      39.321  40.232  50.034  1.00  0.00           H  
ATOM   3309 HD12 LEU   203      37.636  40.927  50.000  1.00  0.00           H  
ATOM   3310 HD13 LEU   203      38.262  40.064  51.441  1.00  0.00           H  
ATOM   3311  CD2 LEU   203      38.386  37.679  50.190  1.00  0.00           C  
ATOM   3312 HD21 LEU   203      38.609  37.626  51.256  1.00  0.00           H  
ATOM   3313 HD22 LEU   203      37.947  36.714  49.934  1.00  0.00           H  
ATOM   3314 HD23 LEU   203      39.268  37.901  49.590  1.00  0.00           H  
ATOM   3315  C   LEU   203      33.822  37.681  50.344  1.00  0.00           C  
ATOM   3316  O   LEU   203      33.810  36.642  51.048  1.00  0.00           O  
ATOM   3317  N   MET   204      32.777  38.599  50.295  1.00  0.00           N  
ATOM   3318  H   MET   204      33.003  39.542  50.011  1.00  0.00           H  
ATOM   3319  CA  MET   204      31.430  38.276  50.867  1.00  0.00           C  
ATOM   3320  HA  MET   204      31.562  37.853  51.863  1.00  0.00           H  
ATOM   3321  CB  MET   204      30.686  39.667  50.992  1.00  0.00           C  
ATOM   3322  HB2 MET   204      31.288  40.342  51.600  1.00  0.00           H  
ATOM   3323  HB3 MET   204      30.467  40.080  50.008  1.00  0.00           H  
ATOM   3324  CG  MET   204      29.285  39.605  51.667  1.00  0.00           C  
ATOM   3325  HG2 MET   204      28.898  40.616  51.798  1.00  0.00           H  
ATOM   3326  HG3 MET   204      28.619  39.110  50.961  1.00  0.00           H  
ATOM   3327  SD  MET   204      29.158  38.697  53.304  1.00  0.00           S  
ATOM   3328  CE  MET   204      30.591  39.162  54.314  1.00  0.00           C  
ATOM   3329  HE1 MET   204      30.615  40.186  54.686  1.00  0.00           H  
ATOM   3330  HE2 MET   204      30.645  38.601  55.247  1.00  0.00           H  
ATOM   3331  HE3 MET   204      31.514  39.018  53.752  1.00  0.00           H  
ATOM   3332  C   MET   204      30.666  37.152  50.121  1.00  0.00           C  
ATOM   3333  O   MET   204      29.815  36.432  50.730  1.00  0.00           O  
ATOM   3334  N   TYR   205      30.957  36.960  48.846  1.00  0.00           N  
ATOM   3335  H   TYR   205      31.522  37.649  48.371  1.00  0.00           H  
ATOM   3336  CA  TYR   205      30.563  35.822  48.028  1.00  0.00           C  
ATOM   3337  HA  TYR   205      29.473  35.838  48.031  1.00  0.00           H  
ATOM   3338  CB  TYR   205      30.989  36.196  46.606  1.00  0.00           C  
ATOM   3339  HB2 TYR   205      30.383  37.075  46.386  1.00  0.00           H  
ATOM   3340  HB3 TYR   205      31.994  36.579  46.426  1.00  0.00           H  
ATOM   3341  CG  TYR   205      30.726  35.177  45.574  1.00  0.00           C  
ATOM   3342  CD1 TYR   205      29.466  34.786  45.109  1.00  0.00           C  
ATOM   3343  HD1 TYR   205      28.598  35.333  45.447  1.00  0.00           H  
ATOM   3344  CE1 TYR   205      29.252  33.786  44.099  1.00  0.00           C  
ATOM   3345  HE1 TYR   205      28.301  33.592  43.625  1.00  0.00           H  
ATOM   3346  CZ  TYR   205      30.420  33.236  43.571  1.00  0.00           C  
ATOM   3347  OH  TYR   205      30.217  32.348  42.564  1.00  0.00           O  
ATOM   3348  HH  TYR   205      31.006  32.229  42.031  1.00  0.00           H  
ATOM   3349  CE2 TYR   205      31.675  33.428  44.136  1.00  0.00           C  
ATOM   3350  HE2 TYR   205      32.500  32.801  43.832  1.00  0.00           H  
ATOM   3351  CD2 TYR   205      31.851  34.466  45.111  1.00  0.00           C  
ATOM   3352  HD2 TYR   205      32.801  34.720  45.558  1.00  0.00           H  
ATOM   3353  C   TYR   205      31.122  34.491  48.506  1.00  0.00           C  
ATOM   3354  O   TYR   205      30.453  33.458  48.425  1.00  0.00           O  
ATOM   3355  N   PHE   206      32.354  34.414  49.032  1.00  0.00           N  
ATOM   3356  H   PHE   206      32.983  35.186  48.861  1.00  0.00           H  
ATOM   3357  CA  PHE   206      32.925  33.247  49.756  1.00  0.00           C  
ATOM   3358  HA  PHE   206      32.755  32.326  49.198  1.00  0.00           H  
ATOM   3359  CB  PHE   206      34.492  33.501  49.747  1.00  0.00           C  
ATOM   3360  HB2 PHE   206      34.677  34.420  50.301  1.00  0.00           H  
ATOM   3361  HB3 PHE   206      34.967  32.732  50.356  1.00  0.00           H  
ATOM   3362  CG  PHE   206      35.303  33.668  48.424  1.00  0.00           C  
ATOM   3363  CD1 PHE   206      34.921  32.946  47.290  1.00  0.00           C  
ATOM   3364  HD1 PHE   206      34.089  32.258  47.278  1.00  0.00           H  
ATOM   3365  CE1 PHE   206      35.566  33.312  46.085  1.00  0.00           C  
ATOM   3366  HE1 PHE   206      35.214  32.820  45.190  1.00  0.00           H  
ATOM   3367  CZ  PHE   206      36.642  34.212  45.981  1.00  0.00           C  
ATOM   3368  HZ  PHE   206      37.066  34.448  45.016  1.00  0.00           H  
ATOM   3369  CE2 PHE   206      37.053  34.832  47.185  1.00  0.00           C  
ATOM   3370  HE2 PHE   206      37.856  35.549  47.107  1.00  0.00           H  
ATOM   3371  CD2 PHE   206      36.397  34.514  48.368  1.00  0.00           C  
ATOM   3372  HD2 PHE   206      36.567  34.931  49.350  1.00  0.00           H  
ATOM   3373  C   PHE   206      32.399  32.996  51.125  1.00  0.00           C  
ATOM   3374  O   PHE   206      32.561  31.867  51.639  1.00  0.00           O  
ATOM   3375  N   ASN   207      31.650  34.009  51.661  1.00  0.00           N  
ATOM   3376  H   ASN   207      31.643  34.871  51.134  1.00  0.00           H  
ATOM   3377  CA  ASN   207      30.909  33.823  52.935  1.00  0.00           C  
ATOM   3378  HA  ASN   207      31.350  32.989  53.480  1.00  0.00           H  
ATOM   3379  CB  ASN   207      31.028  35.124  53.718  1.00  0.00           C  
ATOM   3380  HB2 ASN   207      30.762  35.991  53.113  1.00  0.00           H  
ATOM   3381  HB3 ASN   207      30.216  35.072  54.442  1.00  0.00           H  
ATOM   3382  CG  ASN   207      32.404  35.284  54.317  1.00  0.00           C  
ATOM   3383  OD1 ASN   207      32.983  34.439  55.036  1.00  0.00           O  
ATOM   3384  ND2 ASN   207      33.167  36.336  54.020  1.00  0.00           N  
ATOM   3385 HD21 ASN   207      34.000  36.450  54.581  1.00  0.00           H  
ATOM   3386 HD22 ASN   207      33.163  36.823  53.135  1.00  0.00           H  
ATOM   3387  C   ASN   207      29.463  33.347  52.696  1.00  0.00           C  
ATOM   3388  O   ASN   207      29.185  32.249  53.124  1.00  0.00           O  
ATOM   3389  N   ARG   208      28.633  34.176  52.027  1.00  0.00           N  
ATOM   3390  H   ARG   208      29.018  34.882  51.417  1.00  0.00           H  
ATOM   3391  CA  ARG   208      27.204  33.948  52.023  1.00  0.00           C  
ATOM   3392  HA  ARG   208      26.799  33.722  53.009  1.00  0.00           H  
ATOM   3393  CB  ARG   208      26.431  35.104  51.338  1.00  0.00           C  
ATOM   3394  HB2 ARG   208      27.102  35.426  50.542  1.00  0.00           H  
ATOM   3395  HB3 ARG   208      25.422  34.806  51.053  1.00  0.00           H  
ATOM   3396  CG  ARG   208      26.398  36.379  52.197  1.00  0.00           C  
ATOM   3397  HG2 ARG   208      27.392  36.673  52.534  1.00  0.00           H  
ATOM   3398  HG3 ARG   208      26.012  37.259  51.683  1.00  0.00           H  
ATOM   3399  CD  ARG   208      25.490  36.374  53.425  1.00  0.00           C  
ATOM   3400  HD2 ARG   208      25.868  35.548  54.025  1.00  0.00           H  
ATOM   3401  HD3 ARG   208      25.619  37.329  53.935  1.00  0.00           H  
ATOM   3402  NE  ARG   208      24.031  36.197  53.169  1.00  0.00           N  
ATOM   3403  HE  ARG   208      23.698  35.253  53.032  1.00  0.00           H  
ATOM   3404  CZ  ARG   208      23.032  37.081  53.314  1.00  0.00           C  
ATOM   3405  NH1 ARG   208      23.214  38.379  53.485  1.00  0.00           N  
ATOM   3406 HH11 ARG   208      24.160  38.732  53.469  1.00  0.00           H  
ATOM   3407 HH12 ARG   208      22.381  38.933  53.625  1.00  0.00           H  
ATOM   3408  NH2 ARG   208      21.797  36.622  53.092  1.00  0.00           N  
ATOM   3409 HH21 ARG   208      21.689  35.644  52.866  1.00  0.00           H  
ATOM   3410 HH22 ARG   208      21.026  37.249  53.271  1.00  0.00           H  
ATOM   3411  C   ARG   208      26.870  32.687  51.219  1.00  0.00           C  
ATOM   3412  O   ARG   208      27.500  32.484  50.185  1.00  0.00           O  
ATOM   3413  N   THR   209      25.759  32.025  51.593  1.00  0.00           N  
ATOM   3414  H   THR   209      25.225  32.355  52.384  1.00  0.00           H  
ATOM   3415  CA  THR   209      25.276  30.879  50.699  1.00  0.00           C  
ATOM   3416  HA  THR   209      26.107  30.247  50.388  1.00  0.00           H  
ATOM   3417  CB  THR   209      24.254  29.986  51.379  1.00  0.00           C  
ATOM   3418  HB  THR   209      23.997  29.223  50.645  1.00  0.00           H  
ATOM   3419  CG2 THR   209      24.705  29.426  52.713  1.00  0.00           C  
ATOM   3420 HG21 THR   209      25.756  29.162  52.592  1.00  0.00           H  
ATOM   3421 HG22 THR   209      24.712  30.025  53.623  1.00  0.00           H  
ATOM   3422 HG23 THR   209      24.110  28.534  52.910  1.00  0.00           H  
ATOM   3423  OG1 THR   209      23.104  30.724  51.645  1.00  0.00           O  
ATOM   3424  HG1 THR   209      22.389  30.245  51.220  1.00  0.00           H  
ATOM   3425  C   THR   209      24.749  31.396  49.359  1.00  0.00           C  
ATOM   3426  O   THR   209      24.761  30.618  48.382  1.00  0.00           O  
ATOM   3427  N   SER   210      24.170  32.605  49.278  1.00  0.00           N  
ATOM   3428  H   SER   210      23.992  33.025  50.179  1.00  0.00           H  
ATOM   3429  CA  SER   210      23.685  33.375  48.146  1.00  0.00           C  
ATOM   3430  HA  SER   210      24.405  33.429  47.330  1.00  0.00           H  
ATOM   3431  CB  SER   210      22.327  32.730  47.765  1.00  0.00           C  
ATOM   3432  HB2 SER   210      22.360  31.643  47.701  1.00  0.00           H  
ATOM   3433  HB3 SER   210      21.573  32.925  48.528  1.00  0.00           H  
ATOM   3434  OG  SER   210      21.966  33.274  46.500  1.00  0.00           O  
ATOM   3435  HG  SER   210      21.318  33.959  46.677  1.00  0.00           H  
ATOM   3436  C   SER   210      23.498  34.817  48.543  1.00  0.00           C  
ATOM   3437  O   SER   210      23.068  35.020  49.698  1.00  0.00           O  
ATOM   3438  N   LEU   211      23.951  35.795  47.684  1.00  0.00           N  
ATOM   3439  H   LEU   211      24.441  35.509  46.848  1.00  0.00           H  
ATOM   3440  CA  LEU   211      23.934  37.275  47.789  1.00  0.00           C  
ATOM   3441  HA  LEU   211      24.369  37.540  48.753  1.00  0.00           H  
ATOM   3442  CB  LEU   211      24.850  38.054  46.753  1.00  0.00           C  
ATOM   3443  HB2 LEU   211      24.598  37.799  45.724  1.00  0.00           H  
ATOM   3444  HB3 LEU   211      24.688  39.114  46.950  1.00  0.00           H  
ATOM   3445  CG  LEU   211      26.312  37.729  46.934  1.00  0.00           C  
ATOM   3446  HG  LEU   211      26.375  36.643  47.008  1.00  0.00           H  
ATOM   3447  CD1 LEU   211      27.239  38.160  45.697  1.00  0.00           C  
ATOM   3448 HD11 LEU   211      28.206  37.679  45.847  1.00  0.00           H  
ATOM   3449 HD12 LEU   211      26.731  37.788  44.808  1.00  0.00           H  
ATOM   3450 HD13 LEU   211      27.332  39.244  45.627  1.00  0.00           H  
ATOM   3451  CD2 LEU   211      26.952  38.412  48.167  1.00  0.00           C  
ATOM   3452 HD21 LEU   211      26.624  37.899  49.071  1.00  0.00           H  
ATOM   3453 HD22 LEU   211      28.034  38.291  48.100  1.00  0.00           H  
ATOM   3454 HD23 LEU   211      26.531  39.417  48.160  1.00  0.00           H  
ATOM   3455  C   LEU   211      22.484  37.799  47.917  1.00  0.00           C  
ATOM   3456  O   LEU   211      21.480  37.220  47.423  1.00  0.00           O  
ATOM   3457  N   PRO   212      22.256  38.934  48.631  1.00  0.00           N  
ATOM   3458  CD  PRO   212      23.279  39.656  49.420  1.00  0.00           C  
ATOM   3459  HD2 PRO   212      23.839  40.308  48.750  1.00  0.00           H  
ATOM   3460  HD3 PRO   212      24.005  39.035  49.946  1.00  0.00           H  
ATOM   3461  CG  PRO   212      22.536  40.600  50.430  1.00  0.00           C  
ATOM   3462  HG2 PRO   212      23.057  41.529  50.663  1.00  0.00           H  
ATOM   3463  HG3 PRO   212      22.374  39.975  51.309  1.00  0.00           H  
ATOM   3464  CB  PRO   212      21.302  40.846  49.627  1.00  0.00           C  
ATOM   3465  HB2 PRO   212      21.504  41.686  48.962  1.00  0.00           H  
ATOM   3466  HB3 PRO   212      20.458  41.168  50.237  1.00  0.00           H  
ATOM   3467  CA  PRO   212      20.958  39.597  48.807  1.00  0.00           C  
ATOM   3468  HA  PRO   212      20.303  38.942  49.381  1.00  0.00           H  
ATOM   3469  C   PRO   212      20.168  39.931  47.566  1.00  0.00           C  
ATOM   3470  O   PRO   212      18.961  39.966  47.465  1.00  0.00           O  
ATOM   3471  N   TRP   213      20.947  40.276  46.475  1.00  0.00           N  
ATOM   3472  H   TRP   213      21.954  40.324  46.540  1.00  0.00           H  
ATOM   3473  CA  TRP   213      20.433  40.523  45.124  1.00  0.00           C  
ATOM   3474  HA  TRP   213      19.490  41.068  45.174  1.00  0.00           H  
ATOM   3475  CB  TRP   213      21.319  41.642  44.496  1.00  0.00           C  
ATOM   3476  HB2 TRP   213      21.096  41.661  43.429  1.00  0.00           H  
ATOM   3477  HB3 TRP   213      21.020  42.591  44.940  1.00  0.00           H  
ATOM   3478  CG  TRP   213      22.782  41.502  44.614  1.00  0.00           C  
ATOM   3479  CD1 TRP   213      23.552  40.805  43.794  1.00  0.00           C  
ATOM   3480  HD1 TRP   213      23.216  40.288  42.908  1.00  0.00           H  
ATOM   3481  NE1 TRP   213      24.877  40.893  44.236  1.00  0.00           N  
ATOM   3482  HE1 TRP   213      25.679  40.369  43.916  1.00  0.00           H  
ATOM   3483  CE2 TRP   213      25.004  41.663  45.305  1.00  0.00           C  
ATOM   3484  CZ2 TRP   213      26.084  41.896  46.127  1.00  0.00           C  
ATOM   3485  HZ2 TRP   213      27.054  41.601  45.755  1.00  0.00           H  
ATOM   3486  CH2 TRP   213      25.861  42.524  47.364  1.00  0.00           C  
ATOM   3487  HH2 TRP   213      26.714  42.704  48.002  1.00  0.00           H  
ATOM   3488  CZ3 TRP   213      24.571  42.965  47.706  1.00  0.00           C  
ATOM   3489  HZ3 TRP   213      24.503  43.676  48.516  1.00  0.00           H  
ATOM   3490  CE3 TRP   213      23.410  42.597  46.945  1.00  0.00           C  
ATOM   3491  HE3 TRP   213      22.466  42.896  47.376  1.00  0.00           H  
ATOM   3492  CD2 TRP   213      23.667  41.905  45.734  1.00  0.00           C  
ATOM   3493  C   TRP   213      20.191  39.272  44.195  1.00  0.00           C  
ATOM   3494  O   TRP   213      19.672  39.462  43.101  1.00  0.00           O  
ATOM   3495  N   GLN   214      20.516  38.035  44.609  1.00  0.00           N  
ATOM   3496  H   GLN   214      21.065  38.022  45.457  1.00  0.00           H  
ATOM   3497  CA  GLN   214      20.394  36.794  43.870  1.00  0.00           C  
ATOM   3498  HA  GLN   214      20.387  37.065  42.814  1.00  0.00           H  
ATOM   3499  CB  GLN   214      21.587  35.866  44.255  1.00  0.00           C  
ATOM   3500  HB2 GLN   214      21.834  36.118  45.286  1.00  0.00           H  
ATOM   3501  HB3 GLN   214      21.299  34.831  44.064  1.00  0.00           H  
ATOM   3502  CG  GLN   214      22.865  36.117  43.485  1.00  0.00           C  
ATOM   3503  HG2 GLN   214      22.624  35.980  42.431  1.00  0.00           H  
ATOM   3504  HG3 GLN   214      23.282  37.118  43.598  1.00  0.00           H  
ATOM   3505  CD  GLN   214      24.062  35.250  43.869  1.00  0.00           C  
ATOM   3506  OE1 GLN   214      25.247  35.542  43.626  1.00  0.00           O  
ATOM   3507  NE2 GLN   214      23.913  34.062  44.398  1.00  0.00           N  
ATOM   3508 HE21 GLN   214      24.776  33.642  44.713  1.00  0.00           H  
ATOM   3509 HE22 GLN   214      23.034  33.730  44.769  1.00  0.00           H  
ATOM   3510  C   GLN   214      18.987  36.027  44.044  1.00  0.00           C  
ATOM   3511  O   GLN   214      18.772  35.111  43.225  1.00  0.00           O  
ATOM   3512  N   GLY   215      18.115  36.393  44.959  1.00  0.00           N  
ATOM   3513  H   GLY   215      18.347  37.162  45.571  1.00  0.00           H  
ATOM   3514  CA  GLY   215      16.693  35.836  44.851  1.00  0.00           C  
ATOM   3515  HA2 GLY   215      16.649  34.775  44.605  1.00  0.00           H  
ATOM   3516  HA3 GLY   215      16.274  35.856  45.857  1.00  0.00           H  
ATOM   3517  C   GLY   215      15.693  36.441  43.885  1.00  0.00           C  
ATOM   3518  O   GLY   215      14.548  35.981  43.708  1.00  0.00           O  
ATOM   3519  N   LEU   216      16.116  37.595  43.386  1.00  0.00           N  
ATOM   3520  H   LEU   216      17.095  37.834  43.464  1.00  0.00           H  
ATOM   3521  CA  LEU   216      15.261  38.497  42.679  1.00  0.00           C  
ATOM   3522  HA  LEU   216      14.389  38.792  43.262  1.00  0.00           H  
ATOM   3523  CB  LEU   216      16.098  39.754  42.341  1.00  0.00           C  
ATOM   3524  HB2 LEU   216      16.984  39.478  41.769  1.00  0.00           H  
ATOM   3525  HB3 LEU   216      15.422  40.399  41.780  1.00  0.00           H  
ATOM   3526  CG  LEU   216      16.633  40.592  43.472  1.00  0.00           C  
ATOM   3527  HG  LEU   216      17.494  40.079  43.902  1.00  0.00           H  
ATOM   3528  CD1 LEU   216      17.106  41.902  42.810  1.00  0.00           C  
ATOM   3529 HD11 LEU   216      17.542  42.506  43.606  1.00  0.00           H  
ATOM   3530 HD12 LEU   216      17.812  41.733  41.997  1.00  0.00           H  
ATOM   3531 HD13 LEU   216      16.255  42.365  42.310  1.00  0.00           H  
ATOM   3532  CD2 LEU   216      15.550  40.864  44.540  1.00  0.00           C  
ATOM   3533 HD21 LEU   216      14.567  41.065  44.113  1.00  0.00           H  
ATOM   3534 HD22 LEU   216      15.457  39.943  45.114  1.00  0.00           H  
ATOM   3535 HD23 LEU   216      15.790  41.748  45.131  1.00  0.00           H  
ATOM   3536  C   LEU   216      14.651  37.712  41.412  1.00  0.00           C  
ATOM   3537  O   LEU   216      15.311  36.926  40.772  1.00  0.00           O  
ATOM   3538  N   LYS   217      13.490  38.192  41.001  1.00  0.00           N  
ATOM   3539  H   LYS   217      13.029  38.956  41.474  1.00  0.00           H  
ATOM   3540  CA  LYS   217      12.780  37.739  39.814  1.00  0.00           C  
ATOM   3541  HA  LYS   217      12.770  36.652  39.890  1.00  0.00           H  
ATOM   3542  CB  LYS   217      11.413  38.370  39.754  1.00  0.00           C  
ATOM   3543  HB2 LYS   217      11.013  38.230  40.758  1.00  0.00           H  
ATOM   3544  HB3 LYS   217      11.513  39.442  39.583  1.00  0.00           H  
ATOM   3545  CG  LYS   217      10.429  37.769  38.730  1.00  0.00           C  
ATOM   3546  HG2 LYS   217      10.729  38.113  37.740  1.00  0.00           H  
ATOM   3547  HG3 LYS   217      10.721  36.720  38.769  1.00  0.00           H  
ATOM   3548  CD  LYS   217       8.957  37.943  38.941  1.00  0.00           C  
ATOM   3549  HD2 LYS   217       8.537  37.379  39.774  1.00  0.00           H  
ATOM   3550  HD3 LYS   217       8.785  38.992  39.178  1.00  0.00           H  
ATOM   3551  CE  LYS   217       8.059  37.528  37.767  1.00  0.00           C  
ATOM   3552  HE2 LYS   217       8.225  38.272  36.987  1.00  0.00           H  
ATOM   3553  HE3 LYS   217       8.333  36.547  37.379  1.00  0.00           H  
ATOM   3554  NZ  LYS   217       6.617  37.472  38.124  1.00  0.00           N  
ATOM   3555  HZ1 LYS   217       6.339  38.345  38.548  1.00  0.00           H  
ATOM   3556  HZ2 LYS   217       6.057  37.358  37.291  1.00  0.00           H  
ATOM   3557  HZ3 LYS   217       6.390  36.813  38.855  1.00  0.00           H  
ATOM   3558  C   LYS   217      13.560  38.126  38.526  1.00  0.00           C  
ATOM   3559  O   LYS   217      14.156  39.212  38.308  1.00  0.00           O  
ATOM   3560  N   ALA   218      13.516  37.147  37.564  1.00  0.00           N  
ATOM   3561  H   ALA   218      12.929  36.368  37.826  1.00  0.00           H  
ATOM   3562  CA  ALA   218      13.985  37.375  36.198  1.00  0.00           C  
ATOM   3563  HA  ALA   218      15.073  37.316  36.181  1.00  0.00           H  
ATOM   3564  CB  ALA   218      13.434  36.183  35.324  1.00  0.00           C  
ATOM   3565  HB1 ALA   218      13.748  36.143  34.281  1.00  0.00           H  
ATOM   3566  HB2 ALA   218      13.748  35.227  35.744  1.00  0.00           H  
ATOM   3567  HB3 ALA   218      12.345  36.217  35.310  1.00  0.00           H  
ATOM   3568  C   ALA   218      13.555  38.699  35.635  1.00  0.00           C  
ATOM   3569  O   ALA   218      12.378  39.056  35.789  1.00  0.00           O  
ATOM   3570  N   ALA   219      14.338  39.348  34.802  1.00  0.00           N  
ATOM   3571  H   ALA   219      15.227  38.952  34.531  1.00  0.00           H  
ATOM   3572  CA  ALA   219      13.918  40.544  33.995  1.00  0.00           C  
ATOM   3573  HA  ALA   219      12.868  40.408  33.736  1.00  0.00           H  
ATOM   3574  CB  ALA   219      14.131  41.808  34.915  1.00  0.00           C  
ATOM   3575  HB1 ALA   219      13.513  42.626  34.545  1.00  0.00           H  
ATOM   3576  HB2 ALA   219      13.669  41.656  35.890  1.00  0.00           H  
ATOM   3577  HB3 ALA   219      15.189  42.067  34.953  1.00  0.00           H  
ATOM   3578  C   ALA   219      14.722  40.746  32.701  1.00  0.00           C  
ATOM   3579  O   ALA   219      15.689  40.037  32.425  1.00  0.00           O  
ATOM   3580  N   THR   220      14.373  41.705  31.835  1.00  0.00           N  
ATOM   3581  H   THR   220      13.500  42.191  31.982  1.00  0.00           H  
ATOM   3582  CA  THR   220      15.162  42.191  30.718  1.00  0.00           C  
ATOM   3583  HA  THR   220      15.367  41.385  30.013  1.00  0.00           H  
ATOM   3584  CB  THR   220      14.351  43.169  29.979  1.00  0.00           C  
ATOM   3585  HB  THR   220      13.316  42.832  29.921  1.00  0.00           H  
ATOM   3586  CG2 THR   220      14.269  44.565  30.711  1.00  0.00           C  
ATOM   3587 HG21 THR   220      14.096  44.398  31.774  1.00  0.00           H  
ATOM   3588 HG22 THR   220      15.256  45.004  30.568  1.00  0.00           H  
ATOM   3589 HG23 THR   220      13.544  45.200  30.200  1.00  0.00           H  
ATOM   3590  OG1 THR   220      14.707  43.386  28.623  1.00  0.00           O  
ATOM   3591  HG1 THR   220      14.457  42.614  28.110  1.00  0.00           H  
ATOM   3592  C   THR   220      16.471  42.625  31.342  1.00  0.00           C  
ATOM   3593  O   THR   220      16.643  43.047  32.510  1.00  0.00           O  
ATOM   3594  N   LYS   221      17.516  42.663  30.518  1.00  0.00           N  
ATOM   3595  H   LYS   221      17.295  42.225  29.635  1.00  0.00           H  
ATOM   3596  CA  LYS   221      18.939  42.908  30.824  1.00  0.00           C  
ATOM   3597  HA  LYS   221      19.327  42.154  31.508  1.00  0.00           H  
ATOM   3598  CB  LYS   221      19.879  42.870  29.558  1.00  0.00           C  
ATOM   3599  HB2 LYS   221      19.353  42.171  28.908  1.00  0.00           H  
ATOM   3600  HB3 LYS   221      19.891  43.834  29.050  1.00  0.00           H  
ATOM   3601  CG  LYS   221      21.337  42.413  29.819  1.00  0.00           C  
ATOM   3602  HG2 LYS   221      21.861  43.221  30.330  1.00  0.00           H  
ATOM   3603  HG3 LYS   221      21.324  41.608  30.553  1.00  0.00           H  
ATOM   3604  CD  LYS   221      22.022  42.064  28.533  1.00  0.00           C  
ATOM   3605  HD2 LYS   221      21.502  41.167  28.194  1.00  0.00           H  
ATOM   3606  HD3 LYS   221      21.936  42.857  27.790  1.00  0.00           H  
ATOM   3607  CE  LYS   221      23.456  41.653  28.731  1.00  0.00           C  
ATOM   3608  HE2 LYS   221      23.999  42.455  29.232  1.00  0.00           H  
ATOM   3609  HE3 LYS   221      23.382  40.736  29.315  1.00  0.00           H  
ATOM   3610  NZ  LYS   221      24.315  41.352  27.512  1.00  0.00           N  
ATOM   3611  HZ1 LYS   221      24.506  42.104  26.866  1.00  0.00           H  
ATOM   3612  HZ2 LYS   221      25.218  41.067  27.863  1.00  0.00           H  
ATOM   3613  HZ3 LYS   221      23.889  40.665  26.906  1.00  0.00           H  
ATOM   3614  C   LYS   221      19.121  44.233  31.550  1.00  0.00           C  
ATOM   3615  O   LYS   221      19.739  44.267  32.596  1.00  0.00           O  
ATOM   3616  N   LYS   222      18.475  45.274  31.138  1.00  0.00           N  
ATOM   3617  H   LYS   222      17.847  45.118  30.362  1.00  0.00           H  
ATOM   3618  CA  LYS   222      18.427  46.635  31.683  1.00  0.00           C  
ATOM   3619  HA  LYS   222      19.487  46.872  31.771  1.00  0.00           H  
ATOM   3620  CB  LYS   222      17.740  47.507  30.673  1.00  0.00           C  
ATOM   3621  HB2 LYS   222      18.385  47.453  29.797  1.00  0.00           H  
ATOM   3622  HB3 LYS   222      16.749  47.095  30.479  1.00  0.00           H  
ATOM   3623  CG  LYS   222      17.609  48.930  31.139  1.00  0.00           C  
ATOM   3624  HG2 LYS   222      16.824  48.963  31.894  1.00  0.00           H  
ATOM   3625  HG3 LYS   222      18.525  49.277  31.616  1.00  0.00           H  
ATOM   3626  CD  LYS   222      17.177  50.040  30.079  1.00  0.00           C  
ATOM   3627  HD2 LYS   222      16.535  49.579  29.327  1.00  0.00           H  
ATOM   3628  HD3 LYS   222      16.643  50.822  30.618  1.00  0.00           H  
ATOM   3629  CE  LYS   222      18.427  50.605  29.482  1.00  0.00           C  
ATOM   3630  HE2 LYS   222      19.152  50.833  30.263  1.00  0.00           H  
ATOM   3631  HE3 LYS   222      18.901  49.890  28.810  1.00  0.00           H  
ATOM   3632  NZ  LYS   222      18.051  51.788  28.740  1.00  0.00           N  
ATOM   3633  HZ1 LYS   222      18.817  52.089  28.155  1.00  0.00           H  
ATOM   3634  HZ2 LYS   222      17.393  51.551  28.012  1.00  0.00           H  
ATOM   3635  HZ3 LYS   222      17.652  52.483  29.354  1.00  0.00           H  
ATOM   3636  C   LYS   222      17.892  46.660  33.128  1.00  0.00           C  
ATOM   3637  O   LYS   222      18.552  47.129  34.029  1.00  0.00           O  
ATOM   3638  N   GLN   223      16.718  46.161  33.309  1.00  0.00           N  
ATOM   3639  H   GLN   223      16.213  46.029  32.445  1.00  0.00           H  
ATOM   3640  CA  GLN   223      15.916  46.223  34.522  1.00  0.00           C  
ATOM   3641  HA  GLN   223      15.977  47.213  34.974  1.00  0.00           H  
ATOM   3642  CB  GLN   223      14.464  45.831  34.203  1.00  0.00           C  
ATOM   3643  HB2 GLN   223      14.323  44.834  33.785  1.00  0.00           H  
ATOM   3644  HB3 GLN   223      14.036  45.723  35.199  1.00  0.00           H  
ATOM   3645  CG  GLN   223      13.622  46.909  33.566  1.00  0.00           C  
ATOM   3646  HG2 GLN   223      13.503  47.722  34.282  1.00  0.00           H  
ATOM   3647  HG3 GLN   223      14.098  47.383  32.707  1.00  0.00           H  
ATOM   3648  CD  GLN   223      12.251  46.472  33.108  1.00  0.00           C  
ATOM   3649  OE1 GLN   223      11.962  45.321  32.906  1.00  0.00           O  
ATOM   3650  NE2 GLN   223      11.418  47.463  32.813  1.00  0.00           N  
ATOM   3651 HE21 GLN   223      10.570  47.207  32.328  1.00  0.00           H  
ATOM   3652 HE22 GLN   223      11.537  48.403  33.160  1.00  0.00           H  
ATOM   3653  C   GLN   223      16.454  45.255  35.583  1.00  0.00           C  
ATOM   3654  O   GLN   223      16.364  45.483  36.771  1.00  0.00           O  
ATOM   3655  N   LYS   224      17.050  44.125  35.138  1.00  0.00           N  
ATOM   3656  H   LYS   224      16.946  43.924  34.153  1.00  0.00           H  
ATOM   3657  CA  LYS   224      17.774  43.157  35.984  1.00  0.00           C  
ATOM   3658  HA  LYS   224      17.054  42.898  36.760  1.00  0.00           H  
ATOM   3659  CB  LYS   224      18.111  41.868  35.134  1.00  0.00           C  
ATOM   3660  HB2 LYS   224      17.271  41.627  34.482  1.00  0.00           H  
ATOM   3661  HB3 LYS   224      18.843  42.069  34.352  1.00  0.00           H  
ATOM   3662  CG  LYS   224      18.498  40.738  36.078  1.00  0.00           C  
ATOM   3663  HG2 LYS   224      19.062  39.995  35.514  1.00  0.00           H  
ATOM   3664  HG3 LYS   224      19.013  41.104  36.965  1.00  0.00           H  
ATOM   3665  CD  LYS   224      17.265  40.048  36.587  1.00  0.00           C  
ATOM   3666  HD2 LYS   224      16.550  40.825  36.858  1.00  0.00           H  
ATOM   3667  HD3 LYS   224      16.842  39.577  35.700  1.00  0.00           H  
ATOM   3668  CE  LYS   224      17.479  39.130  37.836  1.00  0.00           C  
ATOM   3669  HE2 LYS   224      17.787  39.676  38.727  1.00  0.00           H  
ATOM   3670  HE3 LYS   224      16.571  38.565  38.046  1.00  0.00           H  
ATOM   3671  NZ  LYS   224      18.542  38.115  37.507  1.00  0.00           N  
ATOM   3672  HZ1 LYS   224      19.442  38.517  37.288  1.00  0.00           H  
ATOM   3673  HZ2 LYS   224      18.522  37.471  38.285  1.00  0.00           H  
ATOM   3674  HZ3 LYS   224      18.233  37.528  36.745  1.00  0.00           H  
ATOM   3675  C   LYS   224      19.025  43.841  36.692  1.00  0.00           C  
ATOM   3676  O   LYS   224      19.044  43.875  37.881  1.00  0.00           O  
ATOM   3677  N   TYR   225      19.994  44.329  35.952  1.00  0.00           N  
ATOM   3678  H   TYR   225      19.872  44.417  34.953  1.00  0.00           H  
ATOM   3679  CA  TYR   225      21.200  44.926  36.521  1.00  0.00           C  
ATOM   3680  HA  TYR   225      21.536  44.206  37.268  1.00  0.00           H  
ATOM   3681  CB  TYR   225      22.227  45.234  35.345  1.00  0.00           C  
ATOM   3682  HB2 TYR   225      21.841  46.040  34.721  1.00  0.00           H  
ATOM   3683  HB3 TYR   225      23.117  45.621  35.843  1.00  0.00           H  
ATOM   3684  CG  TYR   225      22.743  44.068  34.426  1.00  0.00           C  
ATOM   3685  CD1 TYR   225      22.255  42.705  34.372  1.00  0.00           C  
ATOM   3686  HD1 TYR   225      21.463  42.359  35.020  1.00  0.00           H  
ATOM   3687  CE1 TYR   225      22.936  41.701  33.577  1.00  0.00           C  
ATOM   3688  HE1 TYR   225      22.762  40.654  33.774  1.00  0.00           H  
ATOM   3689  CZ  TYR   225      23.869  42.107  32.665  1.00  0.00           C  
ATOM   3690  OH  TYR   225      24.438  41.170  31.841  1.00  0.00           O  
ATOM   3691  HH  TYR   225      24.298  40.232  31.991  1.00  0.00           H  
ATOM   3692  CE2 TYR   225      24.305  43.476  32.534  1.00  0.00           C  
ATOM   3693  HE2 TYR   225      25.028  43.743  31.777  1.00  0.00           H  
ATOM   3694  CD2 TYR   225      23.715  44.426  33.454  1.00  0.00           C  
ATOM   3695  HD2 TYR   225      23.954  45.477  33.532  1.00  0.00           H  
ATOM   3696  C   TYR   225      20.928  46.263  37.280  1.00  0.00           C  
ATOM   3697  O   TYR   225      21.621  46.644  38.230  1.00  0.00           O  
ATOM   3698  N   GLU   226      19.790  46.932  36.949  1.00  0.00           N  
ATOM   3699  H   GLU   226      19.214  46.536  36.220  1.00  0.00           H  
ATOM   3700  CA  GLU   226      19.184  47.992  37.797  1.00  0.00           C  
ATOM   3701  HA  GLU   226      19.914  48.696  38.196  1.00  0.00           H  
ATOM   3702  CB  GLU   226      18.124  48.722  36.962  1.00  0.00           C  
ATOM   3703  HB2 GLU   226      18.633  49.091  36.071  1.00  0.00           H  
ATOM   3704  HB3 GLU   226      17.389  48.027  36.556  1.00  0.00           H  
ATOM   3705  CG  GLU   226      17.513  49.991  37.545  1.00  0.00           C  
ATOM   3706  HG2 GLU   226      17.182  49.728  38.550  1.00  0.00           H  
ATOM   3707  HG3 GLU   226      18.274  50.764  37.646  1.00  0.00           H  
ATOM   3708  CD  GLU   226      16.342  50.601  36.711  1.00  0.00           C  
ATOM   3709  OE1 GLU   226      16.255  51.847  36.623  1.00  0.00           O  
ATOM   3710  OE2 GLU   226      15.547  49.779  36.219  1.00  0.00           O  
ATOM   3711  C   GLU   226      18.659  47.426  39.117  1.00  0.00           C  
ATOM   3712  O   GLU   226      19.247  47.788  40.113  1.00  0.00           O  
ATOM   3713  N   LYS   227      17.726  46.434  39.170  1.00  0.00           N  
ATOM   3714  H   LYS   227      17.267  46.096  38.335  1.00  0.00           H  
ATOM   3715  CA  LYS   227      17.247  45.778  40.420  1.00  0.00           C  
ATOM   3716  HA  LYS   227      16.807  46.510  41.097  1.00  0.00           H  
ATOM   3717  CB  LYS   227      16.165  44.794  40.157  1.00  0.00           C  
ATOM   3718  HB2 LYS   227      16.406  44.180  39.289  1.00  0.00           H  
ATOM   3719  HB3 LYS   227      16.074  44.179  41.052  1.00  0.00           H  
ATOM   3720  CG  LYS   227      14.901  45.639  39.812  1.00  0.00           C  
ATOM   3721  HG2 LYS   227      14.815  46.410  40.577  1.00  0.00           H  
ATOM   3722  HG3 LYS   227      15.182  46.083  38.858  1.00  0.00           H  
ATOM   3723  CD  LYS   227      13.515  44.822  39.855  1.00  0.00           C  
ATOM   3724  HD2 LYS   227      13.567  44.106  39.034  1.00  0.00           H  
ATOM   3725  HD3 LYS   227      13.558  44.356  40.839  1.00  0.00           H  
ATOM   3726  CE  LYS   227      12.280  45.689  39.611  1.00  0.00           C  
ATOM   3727  HE2 LYS   227      11.408  45.121  39.937  1.00  0.00           H  
ATOM   3728  HE3 LYS   227      12.352  46.586  40.226  1.00  0.00           H  
ATOM   3729  NZ  LYS   227      12.231  46.163  38.190  1.00  0.00           N  
ATOM   3730  HZ1 LYS   227      11.319  46.543  37.983  1.00  0.00           H  
ATOM   3731  HZ2 LYS   227      12.954  46.819  37.932  1.00  0.00           H  
ATOM   3732  HZ3 LYS   227      12.337  45.459  37.472  1.00  0.00           H  
ATOM   3733  C   LYS   227      18.338  45.159  41.262  1.00  0.00           C  
ATOM   3734  O   LYS   227      18.235  45.119  42.487  1.00  0.00           O  
ATOM   3735  N   ILE   228      19.390  44.639  40.667  1.00  0.00           N  
ATOM   3736  H   ILE   228      19.414  44.887  39.689  1.00  0.00           H  
ATOM   3737  CA  ILE   228      20.575  44.168  41.400  1.00  0.00           C  
ATOM   3738  HA  ILE   228      20.251  43.569  42.250  1.00  0.00           H  
ATOM   3739  CB  ILE   228      21.550  43.421  40.460  1.00  0.00           C  
ATOM   3740  HB  ILE   228      21.679  44.072  39.595  1.00  0.00           H  
ATOM   3741  CG2 ILE   228      22.903  43.151  41.156  1.00  0.00           C  
ATOM   3742 HG21 ILE   228      22.700  42.784  42.162  1.00  0.00           H  
ATOM   3743 HG22 ILE   228      23.475  42.360  40.670  1.00  0.00           H  
ATOM   3744 HG23 ILE   228      23.467  44.073  41.297  1.00  0.00           H  
ATOM   3745  CG1 ILE   228      21.113  42.060  39.939  1.00  0.00           C  
ATOM   3746 HG12 ILE   228      21.161  41.397  40.803  1.00  0.00           H  
ATOM   3747 HG13 ILE   228      20.038  42.122  39.771  1.00  0.00           H  
ATOM   3748  CD1 ILE   228      21.660  41.578  38.647  1.00  0.00           C  
ATOM   3749 HD11 ILE   228      20.885  41.774  37.906  1.00  0.00           H  
ATOM   3750 HD12 ILE   228      22.561  42.131  38.380  1.00  0.00           H  
ATOM   3751 HD13 ILE   228      21.896  40.514  38.671  1.00  0.00           H  
ATOM   3752  C   ILE   228      21.277  45.317  42.061  1.00  0.00           C  
ATOM   3753  O   ILE   228      21.435  45.222  43.283  1.00  0.00           O  
ATOM   3754  N   SER   229      21.539  46.390  41.373  1.00  0.00           N  
ATOM   3755  H   SER   229      21.363  46.376  40.379  1.00  0.00           H  
ATOM   3756  CA  SER   229      22.234  47.575  41.848  1.00  0.00           C  
ATOM   3757  HA  SER   229      23.157  47.235  42.318  1.00  0.00           H  
ATOM   3758  CB  SER   229      22.543  48.524  40.677  1.00  0.00           C  
ATOM   3759  HB2 SER   229      21.627  48.930  40.247  1.00  0.00           H  
ATOM   3760  HB3 SER   229      23.057  49.342  41.182  1.00  0.00           H  
ATOM   3761  OG  SER   229      23.473  47.976  39.699  1.00  0.00           O  
ATOM   3762  HG  SER   229      22.965  47.620  38.967  1.00  0.00           H  
ATOM   3763  C   SER   229      21.463  48.319  42.976  1.00  0.00           C  
ATOM   3764  O   SER   229      22.015  48.777  43.973  1.00  0.00           O  
ATOM   3765  N   GLU   230      20.124  48.171  42.879  1.00  0.00           N  
ATOM   3766  H   GLU   230      19.694  47.724  42.082  1.00  0.00           H  
ATOM   3767  CA  GLU   230      19.282  48.774  43.848  1.00  0.00           C  
ATOM   3768  HA  GLU   230      19.585  49.808  44.017  1.00  0.00           H  
ATOM   3769  CB  GLU   230      17.936  48.851  43.157  1.00  0.00           C  
ATOM   3770  HB2 GLU   230      18.033  49.284  42.161  1.00  0.00           H  
ATOM   3771  HB3 GLU   230      17.500  47.861  43.022  1.00  0.00           H  
ATOM   3772  CG  GLU   230      16.906  49.740  43.899  1.00  0.00           C  
ATOM   3773  HG2 GLU   230      17.424  50.394  44.600  1.00  0.00           H  
ATOM   3774  HG3 GLU   230      16.340  50.264  43.129  1.00  0.00           H  
ATOM   3775  CD  GLU   230      15.894  48.849  44.627  1.00  0.00           C  
ATOM   3776  OE1 GLU   230      16.311  48.371  45.707  1.00  0.00           O  
ATOM   3777  OE2 GLU   230      14.747  48.601  44.179  1.00  0.00           O  
ATOM   3778  C   GLU   230      19.209  47.884  45.097  1.00  0.00           C  
ATOM   3779  O   GLU   230      19.480  48.348  46.207  1.00  0.00           O  
ATOM   3780  N   LYS   231      18.917  46.533  45.019  1.00  0.00           N  
ATOM   3781  H   LYS   231      18.843  46.133  44.095  1.00  0.00           H  
ATOM   3782  CA  LYS   231      19.028  45.668  46.230  1.00  0.00           C  
ATOM   3783  HA  LYS   231      18.359  46.019  47.016  1.00  0.00           H  
ATOM   3784  CB  LYS   231      18.486  44.332  45.844  1.00  0.00           C  
ATOM   3785  HB2 LYS   231      17.506  44.496  45.395  1.00  0.00           H  
ATOM   3786  HB3 LYS   231      19.187  43.821  45.183  1.00  0.00           H  
ATOM   3787  CG  LYS   231      18.315  43.236  46.952  1.00  0.00           C  
ATOM   3788  HG2 LYS   231      17.960  42.361  46.407  1.00  0.00           H  
ATOM   3789  HG3 LYS   231      19.308  43.127  47.387  1.00  0.00           H  
ATOM   3790  CD  LYS   231      17.315  43.560  48.020  1.00  0.00           C  
ATOM   3791  HD2 LYS   231      17.500  44.568  48.391  1.00  0.00           H  
ATOM   3792  HD3 LYS   231      16.319  43.463  47.588  1.00  0.00           H  
ATOM   3793  CE  LYS   231      17.356  42.604  49.274  1.00  0.00           C  
ATOM   3794  HE2 LYS   231      17.115  41.582  48.983  1.00  0.00           H  
ATOM   3795  HE3 LYS   231      18.390  42.526  49.608  1.00  0.00           H  
ATOM   3796  NZ  LYS   231      16.403  43.233  50.235  1.00  0.00           N  
ATOM   3797  HZ1 LYS   231      15.558  43.472  49.736  1.00  0.00           H  
ATOM   3798  HZ2 LYS   231      16.095  42.574  50.936  1.00  0.00           H  
ATOM   3799  HZ3 LYS   231      16.868  43.962  50.757  1.00  0.00           H  
ATOM   3800  C   LYS   231      20.364  45.702  46.862  1.00  0.00           C  
ATOM   3801  O   LYS   231      20.404  45.687  48.046  1.00  0.00           O  
ATOM   3802  N   LYS   232      21.425  45.814  46.105  1.00  0.00           N  
ATOM   3803  H   LYS   232      21.319  45.726  45.105  1.00  0.00           H  
ATOM   3804  CA  LYS   232      22.792  46.012  46.535  1.00  0.00           C  
ATOM   3805  HA  LYS   232      23.140  45.259  47.242  1.00  0.00           H  
ATOM   3806  CB  LYS   232      23.729  45.964  45.310  1.00  0.00           C  
ATOM   3807  HB2 LYS   232      23.604  44.972  44.876  1.00  0.00           H  
ATOM   3808  HB3 LYS   232      23.375  46.640  44.533  1.00  0.00           H  
ATOM   3809  CG  LYS   232      25.301  46.119  45.560  1.00  0.00           C  
ATOM   3810  HG2 LYS   232      25.519  47.182  45.660  1.00  0.00           H  
ATOM   3811  HG3 LYS   232      25.571  45.660  46.510  1.00  0.00           H  
ATOM   3812  CD  LYS   232      26.223  45.577  44.451  1.00  0.00           C  
ATOM   3813  HD2 LYS   232      27.268  45.761  44.697  1.00  0.00           H  
ATOM   3814  HD3 LYS   232      26.132  44.495  44.355  1.00  0.00           H  
ATOM   3815  CE  LYS   232      25.952  46.211  43.061  1.00  0.00           C  
ATOM   3816  HE2 LYS   232      26.458  45.607  42.308  1.00  0.00           H  
ATOM   3817  HE3 LYS   232      24.876  46.181  42.890  1.00  0.00           H  
ATOM   3818  NZ  LYS   232      26.526  47.619  42.978  1.00  0.00           N  
ATOM   3819  HZ1 LYS   232      26.048  48.173  43.675  1.00  0.00           H  
ATOM   3820  HZ2 LYS   232      27.511  47.541  43.186  1.00  0.00           H  
ATOM   3821  HZ3 LYS   232      26.302  48.026  42.081  1.00  0.00           H  
ATOM   3822  C   LYS   232      23.035  47.250  47.351  1.00  0.00           C  
ATOM   3823  O   LYS   232      23.656  47.140  48.398  1.00  0.00           O  
ATOM   3824  N   MET   233      22.458  48.399  46.963  1.00  0.00           N  
ATOM   3825  H   MET   233      21.940  48.315  46.100  1.00  0.00           H  
ATOM   3826  CA  MET   233      22.328  49.644  47.766  1.00  0.00           C  
ATOM   3827  HA  MET   233      23.304  49.876  48.192  1.00  0.00           H  
ATOM   3828  CB  MET   233      21.982  50.769  46.770  1.00  0.00           C  
ATOM   3829  HB2 MET   233      22.477  50.557  45.822  1.00  0.00           H  
ATOM   3830  HB3 MET   233      20.906  50.845  46.615  1.00  0.00           H  
ATOM   3831  CG  MET   233      22.423  52.126  47.216  1.00  0.00           C  
ATOM   3832  HG2 MET   233      22.027  52.455  48.177  1.00  0.00           H  
ATOM   3833  HG3 MET   233      23.484  52.145  47.462  1.00  0.00           H  
ATOM   3834  SD  MET   233      22.215  53.453  46.043  1.00  0.00           S  
ATOM   3835  CE  MET   233      20.480  53.598  46.219  1.00  0.00           C  
ATOM   3836  HE1 MET   233      20.206  53.657  47.272  1.00  0.00           H  
ATOM   3837  HE2 MET   233      20.196  54.539  45.748  1.00  0.00           H  
ATOM   3838  HE3 MET   233      19.911  52.890  45.616  1.00  0.00           H  
ATOM   3839  C   MET   233      21.362  49.697  48.963  1.00  0.00           C  
ATOM   3840  O   MET   233      21.660  50.346  49.951  1.00  0.00           O  
ATOM   3841  N   SER   234      20.235  49.032  48.877  1.00  0.00           N  
ATOM   3842  H   SER   234      19.929  48.677  47.982  1.00  0.00           H  
ATOM   3843  CA  SER   234      19.216  49.130  49.910  1.00  0.00           C  
ATOM   3844  HA  SER   234      19.137  50.139  50.315  1.00  0.00           H  
ATOM   3845  CB  SER   234      17.816  48.862  49.272  1.00  0.00           C  
ATOM   3846  HB2 SER   234      17.791  47.837  48.901  1.00  0.00           H  
ATOM   3847  HB3 SER   234      17.060  48.903  50.056  1.00  0.00           H  
ATOM   3848  OG  SER   234      17.446  49.657  48.152  1.00  0.00           O  
ATOM   3849  HG  SER   234      17.265  49.052  47.429  1.00  0.00           H  
ATOM   3850  C   SER   234      19.475  48.145  51.082  1.00  0.00           C  
ATOM   3851  O   SER   234      19.142  48.476  52.238  1.00  0.00           O  
ATOM   3852  N   THR   235      20.124  46.977  50.818  1.00  0.00           N  
ATOM   3853  H   THR   235      20.510  46.866  49.891  1.00  0.00           H  
ATOM   3854  CA  THR   235      20.464  46.042  51.865  1.00  0.00           C  
ATOM   3855  HA  THR   235      19.591  45.908  52.503  1.00  0.00           H  
ATOM   3856  CB  THR   235      20.902  44.676  51.300  1.00  0.00           C  
ATOM   3857  HB  THR   235      21.956  44.842  51.073  1.00  0.00           H  
ATOM   3858  CG2 THR   235      20.762  43.498  52.231  1.00  0.00           C  
ATOM   3859 HG21 THR   235      19.696  43.280  52.294  1.00  0.00           H  
ATOM   3860 HG22 THR   235      21.316  42.619  51.901  1.00  0.00           H  
ATOM   3861 HG23 THR   235      21.070  43.831  53.223  1.00  0.00           H  
ATOM   3862  OG1 THR   235      20.201  44.262  50.155  1.00  0.00           O  
ATOM   3863  HG1 THR   235      20.397  44.947  49.511  1.00  0.00           H  
ATOM   3864  C   THR   235      21.564  46.660  52.691  1.00  0.00           C  
ATOM   3865  O   THR   235      22.688  46.909  52.167  1.00  0.00           O  
ATOM   3866  N   PRO   236      21.376  46.921  54.033  1.00  0.00           N  
ATOM   3867  CD  PRO   236      20.210  46.805  54.882  1.00  0.00           C  
ATOM   3868  HD2 PRO   236      20.043  45.760  55.143  1.00  0.00           H  
ATOM   3869  HD3 PRO   236      19.337  47.141  54.323  1.00  0.00           H  
ATOM   3870  CG  PRO   236      20.399  47.704  56.082  1.00  0.00           C  
ATOM   3871  HG2 PRO   236      19.942  47.297  56.984  1.00  0.00           H  
ATOM   3872  HG3 PRO   236      20.081  48.706  55.792  1.00  0.00           H  
ATOM   3873  CB  PRO   236      21.938  47.631  56.280  1.00  0.00           C  
ATOM   3874  HB2 PRO   236      22.060  46.818  56.996  1.00  0.00           H  
ATOM   3875  HB3 PRO   236      22.360  48.583  56.602  1.00  0.00           H  
ATOM   3876  CA  PRO   236      22.438  47.416  54.862  1.00  0.00           C  
ATOM   3877  HA  PRO   236      22.674  48.329  54.315  1.00  0.00           H  
ATOM   3878  C   PRO   236      23.609  46.501  54.884  1.00  0.00           C  
ATOM   3879  O   PRO   236      23.434  45.256  54.828  1.00  0.00           O  
ATOM   3880  N   VAL   237      24.808  46.994  55.209  1.00  0.00           N  
ATOM   3881  H   VAL   237      24.949  47.994  55.224  1.00  0.00           H  
ATOM   3882  CA  VAL   237      25.985  46.067  55.446  1.00  0.00           C  
ATOM   3883  HA  VAL   237      26.173  45.389  54.614  1.00  0.00           H  
ATOM   3884  CB  VAL   237      27.182  46.992  55.486  1.00  0.00           C  
ATOM   3885  HB  VAL   237      27.010  47.721  56.278  1.00  0.00           H  
ATOM   3886  CG1 VAL   237      28.490  46.279  55.725  1.00  0.00           C  
ATOM   3887 HG11 VAL   237      29.186  47.070  56.003  1.00  0.00           H  
ATOM   3888 HG12 VAL   237      28.443  45.573  56.553  1.00  0.00           H  
ATOM   3889 HG13 VAL   237      28.910  45.818  54.831  1.00  0.00           H  
ATOM   3890  CG2 VAL   237      27.328  47.755  54.213  1.00  0.00           C  
ATOM   3891 HG21 VAL   237      28.309  48.230  54.210  1.00  0.00           H  
ATOM   3892 HG22 VAL   237      27.201  47.208  53.278  1.00  0.00           H  
ATOM   3893 HG23 VAL   237      26.621  48.584  54.187  1.00  0.00           H  
ATOM   3894  C   VAL   237      26.028  45.215  56.664  1.00  0.00           C  
ATOM   3895  O   VAL   237      26.457  44.062  56.655  1.00  0.00           O  
ATOM   3896  N   GLU   238      25.340  45.768  57.692  1.00  0.00           N  
ATOM   3897  H   GLU   238      25.125  46.752  57.608  1.00  0.00           H  
ATOM   3898  CA  GLU   238      24.928  44.993  58.897  1.00  0.00           C  
ATOM   3899  HA  GLU   238      25.770  44.738  59.541  1.00  0.00           H  
ATOM   3900  CB  GLU   238      24.048  45.964  59.660  1.00  0.00           C  
ATOM   3901  HB2 GLU   238      24.649  46.801  60.018  1.00  0.00           H  
ATOM   3902  HB3 GLU   238      23.274  46.315  58.978  1.00  0.00           H  
ATOM   3903  CG  GLU   238      23.237  45.334  60.832  1.00  0.00           C  
ATOM   3904  HG2 GLU   238      22.862  46.210  61.361  1.00  0.00           H  
ATOM   3905  HG3 GLU   238      22.393  44.713  60.530  1.00  0.00           H  
ATOM   3906  CD  GLU   238      24.132  44.697  61.956  1.00  0.00           C  
ATOM   3907  OE1 GLU   238      23.637  44.559  63.104  1.00  0.00           O  
ATOM   3908  OE2 GLU   238      25.346  44.475  61.722  1.00  0.00           O  
ATOM   3909  C   GLU   238      24.174  43.721  58.517  1.00  0.00           C  
ATOM   3910  O   GLU   238      24.467  42.689  59.079  1.00  0.00           O  
ATOM   3911  N   VAL   239      23.163  43.764  57.630  1.00  0.00           N  
ATOM   3912  H   VAL   239      23.017  44.680  57.231  1.00  0.00           H  
ATOM   3913  CA  VAL   239      22.395  42.625  57.194  1.00  0.00           C  
ATOM   3914  HA  VAL   239      22.136  42.084  58.105  1.00  0.00           H  
ATOM   3915  CB  VAL   239      21.010  43.099  56.616  1.00  0.00           C  
ATOM   3916  HB  VAL   239      21.271  43.730  55.767  1.00  0.00           H  
ATOM   3917  CG1 VAL   239      20.049  41.950  56.143  1.00  0.00           C  
ATOM   3918 HG11 VAL   239      19.103  42.297  55.728  1.00  0.00           H  
ATOM   3919 HG12 VAL   239      20.602  41.379  55.396  1.00  0.00           H  
ATOM   3920 HG13 VAL   239      19.867  41.181  56.894  1.00  0.00           H  
ATOM   3921  CG2 VAL   239      20.175  44.027  57.611  1.00  0.00           C  
ATOM   3922 HG21 VAL   239      20.021  43.436  58.514  1.00  0.00           H  
ATOM   3923 HG22 VAL   239      20.687  44.952  57.875  1.00  0.00           H  
ATOM   3924 HG23 VAL   239      19.273  44.376  57.107  1.00  0.00           H  
ATOM   3925  C   VAL   239      23.019  41.769  56.114  1.00  0.00           C  
ATOM   3926  O   VAL   239      22.863  40.538  56.123  1.00  0.00           O  
ATOM   3927  N   LEU   240      23.732  42.421  55.156  1.00  0.00           N  
ATOM   3928  H   LEU   240      23.611  43.424  55.177  1.00  0.00           H  
ATOM   3929  CA  LEU   240      24.679  41.864  54.181  1.00  0.00           C  
ATOM   3930  HA  LEU   240      24.088  41.236  53.515  1.00  0.00           H  
ATOM   3931  CB  LEU   240      25.370  43.019  53.393  1.00  0.00           C  
ATOM   3932  HB2 LEU   240      24.619  43.647  52.914  1.00  0.00           H  
ATOM   3933  HB3 LEU   240      26.007  43.560  54.094  1.00  0.00           H  
ATOM   3934  CG  LEU   240      26.468  42.661  52.358  1.00  0.00           C  
ATOM   3935  HG  LEU   240      27.186  42.082  52.938  1.00  0.00           H  
ATOM   3936  CD1 LEU   240      25.908  41.660  51.352  1.00  0.00           C  
ATOM   3937 HD11 LEU   240      26.690  41.399  50.639  1.00  0.00           H  
ATOM   3938 HD12 LEU   240      25.589  40.747  51.857  1.00  0.00           H  
ATOM   3939 HD13 LEU   240      25.054  42.131  50.866  1.00  0.00           H  
ATOM   3940  CD2 LEU   240      27.128  43.849  51.677  1.00  0.00           C  
ATOM   3941 HD21 LEU   240      26.272  44.259  51.140  1.00  0.00           H  
ATOM   3942 HD22 LEU   240      27.635  44.584  52.303  1.00  0.00           H  
ATOM   3943 HD23 LEU   240      27.845  43.370  51.011  1.00  0.00           H  
ATOM   3944  C   LEU   240      25.626  40.893  54.877  1.00  0.00           C  
ATOM   3945  O   LEU   240      25.865  39.842  54.246  1.00  0.00           O  
ATOM   3946  N   CYS   241      26.178  41.235  56.007  1.00  0.00           N  
ATOM   3947  H   CYS   241      25.816  42.040  56.497  1.00  0.00           H  
ATOM   3948  CA  CYS   241      27.274  40.471  56.623  1.00  0.00           C  
ATOM   3949  HA  CYS   241      27.670  39.880  55.797  1.00  0.00           H  
ATOM   3950  CB  CYS   241      28.342  41.428  57.060  1.00  0.00           C  
ATOM   3951  HB2 CYS   241      27.941  42.030  57.876  1.00  0.00           H  
ATOM   3952  HB3 CYS   241      29.126  40.765  57.425  1.00  0.00           H  
ATOM   3953  SG  CYS   241      28.918  42.470  55.693  1.00  0.00           S  
ATOM   3954  HG  CYS   241      27.958  43.394  55.786  1.00  0.00           H  
ATOM   3955  C   CYS   241      26.860  39.546  57.790  1.00  0.00           C  
ATOM   3956  O   CYS   241      27.696  38.926  58.479  1.00  0.00           O  
ATOM   3957  N   LYS   242      25.513  39.439  57.983  1.00  0.00           N  
ATOM   3958  H   LYS   242      24.852  39.953  57.419  1.00  0.00           H  
ATOM   3959  CA  LYS   242      24.908  38.766  59.145  1.00  0.00           C  
ATOM   3960  HA  LYS   242      25.322  39.256  60.026  1.00  0.00           H  
ATOM   3961  CB  LYS   242      23.366  38.964  59.030  1.00  0.00           C  
ATOM   3962  HB2 LYS   242      23.079  40.000  58.853  1.00  0.00           H  
ATOM   3963  HB3 LYS   242      22.922  38.278  58.308  1.00  0.00           H  
ATOM   3964  CG  LYS   242      22.600  38.645  60.341  1.00  0.00           C  
ATOM   3965  HG2 LYS   242      22.894  37.634  60.622  1.00  0.00           H  
ATOM   3966  HG3 LYS   242      22.868  39.435  61.043  1.00  0.00           H  
ATOM   3967  CD  LYS   242      21.112  38.863  60.127  1.00  0.00           C  
ATOM   3968  HD2 LYS   242      20.835  39.794  59.633  1.00  0.00           H  
ATOM   3969  HD3 LYS   242      20.778  38.068  59.461  1.00  0.00           H  
ATOM   3970  CE  LYS   242      20.487  38.542  61.506  1.00  0.00           C  
ATOM   3971  HE2 LYS   242      19.429  38.302  61.402  1.00  0.00           H  
ATOM   3972  HE3 LYS   242      20.894  37.641  61.964  1.00  0.00           H  
ATOM   3973  NZ  LYS   242      20.521  39.652  62.453  1.00  0.00           N  
ATOM   3974  HZ1 LYS   242      19.907  40.424  62.237  1.00  0.00           H  
ATOM   3975  HZ2 LYS   242      20.215  39.392  63.380  1.00  0.00           H  
ATOM   3976  HZ3 LYS   242      21.487  39.927  62.564  1.00  0.00           H  
ATOM   3977  C   LYS   242      25.331  37.239  59.156  1.00  0.00           C  
ATOM   3978  O   LYS   242      25.313  36.691  58.090  1.00  0.00           O  
ATOM   3979  N   GLY   243      25.851  36.721  60.268  1.00  0.00           N  
ATOM   3980  H   GLY   243      26.025  37.339  61.048  1.00  0.00           H  
ATOM   3981  CA  GLY   243      26.422  35.386  60.239  1.00  0.00           C  
ATOM   3982  HA2 GLY   243      26.075  34.828  61.109  1.00  0.00           H  
ATOM   3983  HA3 GLY   243      26.021  34.825  59.395  1.00  0.00           H  
ATOM   3984  C   GLY   243      27.976  35.377  60.294  1.00  0.00           C  
ATOM   3985  O   GLY   243      28.422  34.336  60.673  1.00  0.00           O  
ATOM   3986  N   PHE   244      28.647  36.492  59.963  1.00  0.00           N  
ATOM   3987  H   PHE   244      28.176  37.321  59.630  1.00  0.00           H  
ATOM   3988  CA  PHE   244      30.108  36.500  59.711  1.00  0.00           C  
ATOM   3989  HA  PHE   244      30.452  35.544  60.106  1.00  0.00           H  
ATOM   3990  CB  PHE   244      30.270  36.579  58.196  1.00  0.00           C  
ATOM   3991  HB2 PHE   244      29.907  37.540  57.831  1.00  0.00           H  
ATOM   3992  HB3 PHE   244      31.322  36.508  57.919  1.00  0.00           H  
ATOM   3993  CG  PHE   244      29.460  35.622  57.370  1.00  0.00           C  
ATOM   3994  CD1 PHE   244      30.068  34.374  57.130  1.00  0.00           C  
ATOM   3995  HD1 PHE   244      30.953  34.017  57.635  1.00  0.00           H  
ATOM   3996  CE1 PHE   244      29.325  33.399  56.377  1.00  0.00           C  
ATOM   3997  HE1 PHE   244      29.604  32.371  56.200  1.00  0.00           H  
ATOM   3998  CZ  PHE   244      28.057  33.708  55.818  1.00  0.00           C  
ATOM   3999  HZ  PHE   244      27.493  32.942  55.306  1.00  0.00           H  
ATOM   4000  CE2 PHE   244      27.431  34.858  56.218  1.00  0.00           C  
ATOM   4001  HE2 PHE   244      26.483  35.123  55.774  1.00  0.00           H  
ATOM   4002  CD2 PHE   244      28.109  35.832  56.925  1.00  0.00           C  
ATOM   4003  HD2 PHE   244      27.642  36.783  57.135  1.00  0.00           H  
ATOM   4004  C   PHE   244      30.886  37.617  60.465  1.00  0.00           C  
ATOM   4005  O   PHE   244      30.277  38.658  60.809  1.00  0.00           O  
ATOM   4006  N   PRO   245      32.136  37.455  60.728  1.00  0.00           N  
ATOM   4007  CD  PRO   245      32.979  36.372  60.257  1.00  0.00           C  
ATOM   4008  HD2 PRO   245      33.210  36.424  59.193  1.00  0.00           H  
ATOM   4009  HD3 PRO   245      32.482  35.415  60.416  1.00  0.00           H  
ATOM   4010  CG  PRO   245      34.275  36.452  61.043  1.00  0.00           C  
ATOM   4011  HG2 PRO   245      35.062  36.110  60.371  1.00  0.00           H  
ATOM   4012  HG3 PRO   245      34.038  35.888  61.946  1.00  0.00           H  
ATOM   4013  CB  PRO   245      34.412  37.968  61.353  1.00  0.00           C  
ATOM   4014  HB2 PRO   245      34.907  38.424  60.495  1.00  0.00           H  
ATOM   4015  HB3 PRO   245      35.039  38.155  62.225  1.00  0.00           H  
ATOM   4016  CA  PRO   245      32.949  38.405  61.591  1.00  0.00           C  
ATOM   4017  HA  PRO   245      32.732  38.143  62.627  1.00  0.00           H  
ATOM   4018  C   PRO   245      32.737  39.880  61.281  1.00  0.00           C  
ATOM   4019  O   PRO   245      32.668  40.291  60.131  1.00  0.00           O  
ATOM   4020  N   ALA   246      32.572  40.724  62.287  1.00  0.00           N  
ATOM   4021  H   ALA   246      32.631  40.389  63.238  1.00  0.00           H  
ATOM   4022  CA  ALA   246      32.423  42.166  62.102  1.00  0.00           C  
ATOM   4023  HA  ALA   246      31.474  42.449  61.647  1.00  0.00           H  
ATOM   4024  CB  ALA   246      32.524  42.795  63.511  1.00  0.00           C  
ATOM   4025  HB1 ALA   246      33.515  42.813  63.964  1.00  0.00           H  
ATOM   4026  HB2 ALA   246      32.238  43.847  63.516  1.00  0.00           H  
ATOM   4027  HB3 ALA   246      31.900  42.261  64.228  1.00  0.00           H  
ATOM   4028  C   ALA   246      33.365  42.856  61.153  1.00  0.00           C  
ATOM   4029  O   ALA   246      33.023  43.771  60.424  1.00  0.00           O  
ATOM   4030  N   GLU   247      34.573  42.339  61.098  1.00  0.00           N  
ATOM   4031  H   GLU   247      34.816  41.585  61.725  1.00  0.00           H  
ATOM   4032  CA  GLU   247      35.687  42.756  60.354  1.00  0.00           C  
ATOM   4033  HA  GLU   247      36.084  43.728  60.644  1.00  0.00           H  
ATOM   4034  CB  GLU   247      36.917  41.890  60.720  1.00  0.00           C  
ATOM   4035  HB2 GLU   247      36.784  40.839  60.461  1.00  0.00           H  
ATOM   4036  HB3 GLU   247      37.635  42.291  60.004  1.00  0.00           H  
ATOM   4037  CG  GLU   247      37.622  41.958  62.099  1.00  0.00           C  
ATOM   4038  HG2 GLU   247      38.547  41.386  62.029  1.00  0.00           H  
ATOM   4039  HG3 GLU   247      37.805  43.003  62.346  1.00  0.00           H  
ATOM   4040  CD  GLU   247      36.866  41.337  63.281  1.00  0.00           C  
ATOM   4041  OE1 GLU   247      37.304  41.671  64.439  1.00  0.00           O  
ATOM   4042  OE2 GLU   247      35.857  40.605  63.089  1.00  0.00           O  
ATOM   4043  C   GLU   247      35.341  42.789  58.854  1.00  0.00           C  
ATOM   4044  O   GLU   247      35.744  43.681  58.123  1.00  0.00           O  
ATOM   4045  N   PHE   248      34.583  41.837  58.269  1.00  0.00           N  
ATOM   4046  H   PHE   248      34.225  41.077  58.829  1.00  0.00           H  
ATOM   4047  CA  PHE   248      34.123  41.921  56.827  1.00  0.00           C  
ATOM   4048  HA  PHE   248      34.966  42.102  56.160  1.00  0.00           H  
ATOM   4049  CB  PHE   248      33.446  40.544  56.535  1.00  0.00           C  
ATOM   4050  HB2 PHE   248      32.719  40.210  57.275  1.00  0.00           H  
ATOM   4051  HB3 PHE   248      32.936  40.613  55.575  1.00  0.00           H  
ATOM   4052  CG  PHE   248      34.470  39.419  56.303  1.00  0.00           C  
ATOM   4053  CD1 PHE   248      34.773  38.539  57.317  1.00  0.00           C  
ATOM   4054  HD1 PHE   248      34.420  38.607  58.335  1.00  0.00           H  
ATOM   4055  CE1 PHE   248      35.630  37.475  56.969  1.00  0.00           C  
ATOM   4056  HE1 PHE   248      35.989  36.816  57.745  1.00  0.00           H  
ATOM   4057  CZ  PHE   248      36.057  37.270  55.664  1.00  0.00           C  
ATOM   4058  HZ  PHE   248      36.758  36.458  55.542  1.00  0.00           H  
ATOM   4059  CE2 PHE   248      35.742  38.200  54.672  1.00  0.00           C  
ATOM   4060  HE2 PHE   248      36.175  38.181  53.683  1.00  0.00           H  
ATOM   4061  CD2 PHE   248      34.952  39.291  55.007  1.00  0.00           C  
ATOM   4062  HD2 PHE   248      34.715  40.110  54.342  1.00  0.00           H  
ATOM   4063  C   PHE   248      33.149  43.129  56.627  1.00  0.00           C  
ATOM   4064  O   PHE   248      33.120  43.660  55.522  1.00  0.00           O  
ATOM   4065  N   ALA   249      32.289  43.457  57.600  1.00  0.00           N  
ATOM   4066  H   ALA   249      31.961  42.831  58.322  1.00  0.00           H  
ATOM   4067  CA  ALA   249      31.555  44.729  57.647  1.00  0.00           C  
ATOM   4068  HA  ALA   249      30.950  44.867  56.751  1.00  0.00           H  
ATOM   4069  CB  ALA   249      30.419  44.723  58.733  1.00  0.00           C  
ATOM   4070  HB1 ALA   249      30.786  44.291  59.664  1.00  0.00           H  
ATOM   4071  HB2 ALA   249      30.274  45.774  58.980  1.00  0.00           H  
ATOM   4072  HB3 ALA   249      29.516  44.308  58.284  1.00  0.00           H  
ATOM   4073  C   ALA   249      32.511  45.889  57.735  1.00  0.00           C  
ATOM   4074  O   ALA   249      32.351  46.765  56.921  1.00  0.00           O  
ATOM   4075  N   MET   250      33.530  45.905  58.635  1.00  0.00           N  
ATOM   4076  H   MET   250      33.610  45.044  59.157  1.00  0.00           H  
ATOM   4077  CA  MET   250      34.487  46.989  58.814  1.00  0.00           C  
ATOM   4078  HA  MET   250      33.840  47.844  59.011  1.00  0.00           H  
ATOM   4079  CB  MET   250      35.438  46.780  59.988  1.00  0.00           C  
ATOM   4080  HB2 MET   250      35.836  45.768  60.062  1.00  0.00           H  
ATOM   4081  HB3 MET   250      36.206  47.540  59.843  1.00  0.00           H  
ATOM   4082  CG  MET   250      34.710  47.097  61.326  1.00  0.00           C  
ATOM   4083  HG2 MET   250      34.301  48.107  61.310  1.00  0.00           H  
ATOM   4084  HG3 MET   250      33.923  46.348  61.415  1.00  0.00           H  
ATOM   4085  SD  MET   250      35.703  47.032  62.845  1.00  0.00           S  
ATOM   4086  CE  MET   250      35.594  45.253  63.129  1.00  0.00           C  
ATOM   4087  HE1 MET   250      36.260  44.730  62.442  1.00  0.00           H  
ATOM   4088  HE2 MET   250      35.973  45.058  64.132  1.00  0.00           H  
ATOM   4089  HE3 MET   250      34.626  44.768  63.002  1.00  0.00           H  
ATOM   4090  C   MET   250      35.226  47.125  57.509  1.00  0.00           C  
ATOM   4091  O   MET   250      35.563  48.225  57.200  1.00  0.00           O  
ATOM   4092  N   TYR   251      35.543  46.045  56.719  1.00  0.00           N  
ATOM   4093  H   TYR   251      35.305  45.128  57.069  1.00  0.00           H  
ATOM   4094  CA  TYR   251      36.231  46.089  55.412  1.00  0.00           C  
ATOM   4095  HA  TYR   251      37.190  46.596  55.522  1.00  0.00           H  
ATOM   4096  CB  TYR   251      36.569  44.637  54.948  1.00  0.00           C  
ATOM   4097  HB2 TYR   251      37.219  44.252  55.733  1.00  0.00           H  
ATOM   4098  HB3 TYR   251      35.684  44.002  54.926  1.00  0.00           H  
ATOM   4099  CG  TYR   251      37.134  44.533  53.591  1.00  0.00           C  
ATOM   4100  CD1 TYR   251      36.390  44.758  52.422  1.00  0.00           C  
ATOM   4101  HD1 TYR   251      35.334  44.972  52.503  1.00  0.00           H  
ATOM   4102  CE1 TYR   251      37.020  44.797  51.170  1.00  0.00           C  
ATOM   4103  HE1 TYR   251      36.416  45.032  50.306  1.00  0.00           H  
ATOM   4104  CZ  TYR   251      38.397  44.693  51.063  1.00  0.00           C  
ATOM   4105  OH  TYR   251      39.114  44.877  49.956  1.00  0.00           O  
ATOM   4106  HH  TYR   251      38.559  45.327  49.315  1.00  0.00           H  
ATOM   4107  CE2 TYR   251      39.128  44.346  52.213  1.00  0.00           C  
ATOM   4108  HE2 TYR   251      40.198  44.257  52.101  1.00  0.00           H  
ATOM   4109  CD2 TYR   251      38.552  44.322  53.499  1.00  0.00           C  
ATOM   4110  HD2 TYR   251      39.216  44.180  54.338  1.00  0.00           H  
ATOM   4111  C   TYR   251      35.362  46.870  54.370  1.00  0.00           C  
ATOM   4112  O   TYR   251      35.811  47.777  53.636  1.00  0.00           O  
ATOM   4113  N   LEU   252      34.080  46.445  54.157  1.00  0.00           N  
ATOM   4114  H   LEU   252      33.740  45.621  54.633  1.00  0.00           H  
ATOM   4115  CA  LEU   252      33.197  47.208  53.269  1.00  0.00           C  
ATOM   4116  HA  LEU   252      33.667  47.354  52.296  1.00  0.00           H  
ATOM   4117  CB  LEU   252      31.849  46.554  53.120  1.00  0.00           C  
ATOM   4118  HB2 LEU   252      31.475  46.328  54.119  1.00  0.00           H  
ATOM   4119  HB3 LEU   252      31.193  47.266  52.621  1.00  0.00           H  
ATOM   4120  CG  LEU   252      31.980  45.348  52.180  1.00  0.00           C  
ATOM   4121  HG  LEU   252      32.780  44.664  52.462  1.00  0.00           H  
ATOM   4122  CD1 LEU   252      30.735  44.441  52.138  1.00  0.00           C  
ATOM   4123 HD11 LEU   252      29.893  45.030  51.775  1.00  0.00           H  
ATOM   4124 HD12 LEU   252      30.688  43.647  51.393  1.00  0.00           H  
ATOM   4125 HD13 LEU   252      30.556  44.043  53.137  1.00  0.00           H  
ATOM   4126  CD2 LEU   252      32.159  45.844  50.741  1.00  0.00           C  
ATOM   4127 HD21 LEU   252      31.373  46.575  50.551  1.00  0.00           H  
ATOM   4128 HD22 LEU   252      33.054  46.463  50.665  1.00  0.00           H  
ATOM   4129 HD23 LEU   252      32.056  45.094  49.957  1.00  0.00           H  
ATOM   4130  C   LEU   252      32.903  48.654  53.710  1.00  0.00           C  
ATOM   4131  O   LEU   252      32.960  49.602  52.915  1.00  0.00           O  
ATOM   4132  N   ASN   253      32.666  48.850  54.989  1.00  0.00           N  
ATOM   4133  H   ASN   253      32.659  48.085  55.649  1.00  0.00           H  
ATOM   4134  CA  ASN   253      32.499  50.172  55.555  1.00  0.00           C  
ATOM   4135  HA  ASN   253      31.710  50.740  55.062  1.00  0.00           H  
ATOM   4136  CB  ASN   253      32.008  50.043  57.072  1.00  0.00           C  
ATOM   4137  HB2 ASN   253      32.609  49.320  57.624  1.00  0.00           H  
ATOM   4138  HB3 ASN   253      32.140  50.989  57.599  1.00  0.00           H  
ATOM   4139  CG  ASN   253      30.552  49.683  57.181  1.00  0.00           C  
ATOM   4140  OD1 ASN   253      29.745  49.819  56.298  1.00  0.00           O  
ATOM   4141  ND2 ASN   253      30.134  49.133  58.285  1.00  0.00           N  
ATOM   4142 HD21 ASN   253      29.199  48.772  58.408  1.00  0.00           H  
ATOM   4143 HD22 ASN   253      30.750  49.054  59.081  1.00  0.00           H  
ATOM   4144  C   ASN   253      33.677  51.104  55.362  1.00  0.00           C  
ATOM   4145  O   ASN   253      33.385  52.282  54.971  1.00  0.00           O  
ATOM   4146  N   TYR   254      34.936  50.723  55.576  1.00  0.00           N  
ATOM   4147  H   TYR   254      35.082  49.820  56.004  1.00  0.00           H  
ATOM   4148  CA  TYR   254      36.125  51.445  55.203  1.00  0.00           C  
ATOM   4149  HA  TYR   254      36.195  52.399  55.725  1.00  0.00           H  
ATOM   4150  CB  TYR   254      37.426  50.588  55.643  1.00  0.00           C  
ATOM   4151  HB2 TYR   254      37.388  50.488  56.727  1.00  0.00           H  
ATOM   4152  HB3 TYR   254      37.427  49.643  55.099  1.00  0.00           H  
ATOM   4153  CG  TYR   254      38.761  51.277  55.326  1.00  0.00           C  
ATOM   4154  CD1 TYR   254      39.274  51.121  54.043  1.00  0.00           C  
ATOM   4155  HD1 TYR   254      38.781  50.473  53.332  1.00  0.00           H  
ATOM   4156  CE1 TYR   254      40.409  51.763  53.709  1.00  0.00           C  
ATOM   4157  HE1 TYR   254      40.844  51.725  52.722  1.00  0.00           H  
ATOM   4158  CZ  TYR   254      41.087  52.556  54.639  1.00  0.00           C  
ATOM   4159  OH  TYR   254      42.262  53.110  54.324  1.00  0.00           O  
ATOM   4160  HH  TYR   254      42.570  53.726  54.994  1.00  0.00           H  
ATOM   4161  CE2 TYR   254      40.699  52.527  55.978  1.00  0.00           C  
ATOM   4162  HE2 TYR   254      41.374  52.975  56.692  1.00  0.00           H  
ATOM   4163  CD2 TYR   254      39.420  51.985  56.290  1.00  0.00           C  
ATOM   4164  HD2 TYR   254      39.067  51.939  57.310  1.00  0.00           H  
ATOM   4165  C   TYR   254      36.283  51.825  53.686  1.00  0.00           C  
ATOM   4166  O   TYR   254      36.574  52.986  53.426  1.00  0.00           O  
ATOM   4167  N   CYS   255      36.165  50.862  52.796  1.00  0.00           N  
ATOM   4168  H   CYS   255      35.955  49.906  53.046  1.00  0.00           H  
ATOM   4169  CA  CYS   255      36.406  51.084  51.373  1.00  0.00           C  
ATOM   4170  HA  CYS   255      37.382  51.547  51.224  1.00  0.00           H  
ATOM   4171  CB  CYS   255      36.442  49.684  50.553  1.00  0.00           C  
ATOM   4172  HB2 CYS   255      35.499  49.147  50.446  1.00  0.00           H  
ATOM   4173  HB3 CYS   255      36.776  49.978  49.558  1.00  0.00           H  
ATOM   4174  SG  CYS   255      37.768  48.635  51.274  1.00  0.00           S  
ATOM   4175  HG  CYS   255      37.151  48.346  52.423  1.00  0.00           H  
ATOM   4176  C   CYS   255      35.410  52.080  50.736  1.00  0.00           C  
ATOM   4177  O   CYS   255      35.755  52.672  49.660  1.00  0.00           O  
ATOM   4178  N   ARG   256      34.200  52.216  51.329  1.00  0.00           N  
ATOM   4179  H   ARG   256      33.932  51.649  52.121  1.00  0.00           H  
ATOM   4180  CA  ARG   256      33.235  53.305  50.965  1.00  0.00           C  
ATOM   4181  HA  ARG   256      33.143  53.430  49.886  1.00  0.00           H  
ATOM   4182  CB  ARG   256      31.777  52.928  51.452  1.00  0.00           C  
ATOM   4183  HB2 ARG   256      31.916  52.517  52.452  1.00  0.00           H  
ATOM   4184  HB3 ARG   256      31.006  53.695  51.382  1.00  0.00           H  
ATOM   4185  CG  ARG   256      31.296  51.734  50.607  1.00  0.00           C  
ATOM   4186  HG2 ARG   256      31.072  52.165  49.631  1.00  0.00           H  
ATOM   4187  HG3 ARG   256      32.035  50.933  50.568  1.00  0.00           H  
ATOM   4188  CD  ARG   256      29.995  51.215  51.226  1.00  0.00           C  
ATOM   4189  HD2 ARG   256      30.356  50.947  52.219  1.00  0.00           H  
ATOM   4190  HD3 ARG   256      29.259  52.018  51.183  1.00  0.00           H  
ATOM   4191  NE  ARG   256      29.359  50.080  50.594  1.00  0.00           N  
ATOM   4192  HE  ARG   256      29.835  49.583  49.855  1.00  0.00           H  
ATOM   4193  CZ  ARG   256      28.101  49.692  50.966  1.00  0.00           C  
ATOM   4194  NH1 ARG   256      27.536  50.156  52.023  1.00  0.00           N  
ATOM   4195 HH11 ARG   256      28.083  50.709  52.667  1.00  0.00           H  
ATOM   4196 HH12 ARG   256      26.579  49.928  52.253  1.00  0.00           H  
ATOM   4197  NH2 ARG   256      27.480  48.732  50.371  1.00  0.00           N  
ATOM   4198 HH21 ARG   256      27.894  48.382  49.519  1.00  0.00           H  
ATOM   4199 HH22 ARG   256      26.699  48.234  50.774  1.00  0.00           H  
ATOM   4200  C   ARG   256      33.607  54.711  51.445  1.00  0.00           C  
ATOM   4201  O   ARG   256      33.167  55.712  50.822  1.00  0.00           O  
ATOM   4202  N   GLY   257      34.376  54.898  52.502  1.00  0.00           N  
ATOM   4203  H   GLY   257      34.973  54.140  52.799  1.00  0.00           H  
ATOM   4204  CA  GLY   257      34.730  56.150  53.120  1.00  0.00           C  
ATOM   4205  HA2 GLY   257      33.876  56.826  53.072  1.00  0.00           H  
ATOM   4206  HA3 GLY   257      35.001  55.887  54.142  1.00  0.00           H  
ATOM   4207  C   GLY   257      36.018  56.835  52.578  1.00  0.00           C  
ATOM   4208  O   GLY   257      36.409  57.821  53.153  1.00  0.00           O  
ATOM   4209  N   LEU   258      36.635  56.464  51.463  1.00  0.00           N  
ATOM   4210  H   LEU   258      36.295  55.564  51.155  1.00  0.00           H  
ATOM   4211  CA  LEU   258      37.690  57.070  50.683  1.00  0.00           C  
ATOM   4212  HA  LEU   258      38.303  57.700  51.327  1.00  0.00           H  
ATOM   4213  CB  LEU   258      38.604  56.054  50.008  1.00  0.00           C  
ATOM   4214  HB2 LEU   258      37.954  55.630  49.242  1.00  0.00           H  
ATOM   4215  HB3 LEU   258      39.427  56.540  49.484  1.00  0.00           H  
ATOM   4216  CG  LEU   258      39.037  54.812  50.767  1.00  0.00           C  
ATOM   4217  HG  LEU   258      38.193  54.436  51.345  1.00  0.00           H  
ATOM   4218  CD1 LEU   258      39.770  53.787  49.883  1.00  0.00           C  
ATOM   4219 HD11 LEU   258      40.339  54.215  49.058  1.00  0.00           H  
ATOM   4220 HD12 LEU   258      40.493  53.203  50.454  1.00  0.00           H  
ATOM   4221 HD13 LEU   258      39.035  53.086  49.488  1.00  0.00           H  
ATOM   4222  CD2 LEU   258      40.130  55.268  51.824  1.00  0.00           C  
ATOM   4223 HD21 LEU   258      41.053  55.606  51.353  1.00  0.00           H  
ATOM   4224 HD22 LEU   258      39.761  55.977  52.565  1.00  0.00           H  
ATOM   4225 HD23 LEU   258      40.512  54.386  52.338  1.00  0.00           H  
ATOM   4226  C   LEU   258      37.179  58.088  49.662  1.00  0.00           C  
ATOM   4227  O   LEU   258      36.184  57.845  49.030  1.00  0.00           O  
ATOM   4228  N   ARG   259      37.965  59.119  49.428  1.00  0.00           N  
ATOM   4229  H   ARG   259      38.799  59.259  49.980  1.00  0.00           H  
ATOM   4230  CA  ARG   259      37.634  60.015  48.353  1.00  0.00           C  
ATOM   4231  HA  ARG   259      36.580  60.280  48.281  1.00  0.00           H  
ATOM   4232  CB  ARG   259      38.296  61.338  48.627  1.00  0.00           C  
ATOM   4233  HB2 ARG   259      39.298  61.165  49.021  1.00  0.00           H  
ATOM   4234  HB3 ARG   259      38.499  61.945  47.746  1.00  0.00           H  
ATOM   4235  CG  ARG   259      37.618  62.104  49.741  1.00  0.00           C  
ATOM   4236  HG2 ARG   259      36.723  62.562  49.322  1.00  0.00           H  
ATOM   4237  HG3 ARG   259      37.296  61.487  50.579  1.00  0.00           H  
ATOM   4238  CD  ARG   259      38.596  63.167  50.223  1.00  0.00           C  
ATOM   4239  HD2 ARG   259      38.981  63.538  49.273  1.00  0.00           H  
ATOM   4240  HD3 ARG   259      38.086  63.935  50.804  1.00  0.00           H  
ATOM   4241  NE  ARG   259      39.661  62.628  51.096  1.00  0.00           N  
ATOM   4242  HE  ARG   259      39.582  61.629  51.227  1.00  0.00           H  
ATOM   4243  CZ  ARG   259      40.748  63.240  51.555  1.00  0.00           C  
ATOM   4244  NH1 ARG   259      40.706  64.532  51.483  1.00  0.00           N  
ATOM   4245 HH11 ARG   259      39.999  65.049  50.980  1.00  0.00           H  
ATOM   4246 HH12 ARG   259      41.553  65.017  51.742  1.00  0.00           H  
ATOM   4247  NH2 ARG   259      41.834  62.674  52.074  1.00  0.00           N  
ATOM   4248 HH21 ARG   259      41.871  61.667  52.144  1.00  0.00           H  
ATOM   4249 HH22 ARG   259      42.616  63.268  52.310  1.00  0.00           H  
ATOM   4250  C   ARG   259      37.989  59.479  46.998  1.00  0.00           C  
ATOM   4251  O   ARG   259      38.723  58.465  46.825  1.00  0.00           O  
ATOM   4252  N   PHE   260      37.496  60.152  45.959  1.00  0.00           N  
ATOM   4253  H   PHE   260      36.940  60.988  46.071  1.00  0.00           H  
ATOM   4254  CA  PHE   260      37.708  59.754  44.520  1.00  0.00           C  
ATOM   4255  HA  PHE   260      37.253  58.798  44.258  1.00  0.00           H  
ATOM   4256  CB  PHE   260      37.008  60.771  43.639  1.00  0.00           C  
ATOM   4257  HB2 PHE   260      35.927  60.679  43.745  1.00  0.00           H  
ATOM   4258  HB3 PHE   260      37.377  61.774  43.855  1.00  0.00           H  
ATOM   4259  CG  PHE   260      37.337  60.552  42.159  1.00  0.00           C  
ATOM   4260  CD1 PHE   260      36.851  59.437  41.471  1.00  0.00           C  
ATOM   4261  HD1 PHE   260      36.233  58.710  41.977  1.00  0.00           H  
ATOM   4262  CE1 PHE   260      37.137  59.247  40.142  1.00  0.00           C  
ATOM   4263  HE1 PHE   260      36.921  58.320  39.633  1.00  0.00           H  
ATOM   4264  CZ  PHE   260      37.941  60.183  39.483  1.00  0.00           C  
ATOM   4265  HZ  PHE   260      38.120  60.112  38.421  1.00  0.00           H  
ATOM   4266  CE2 PHE   260      38.539  61.223  40.172  1.00  0.00           C  
ATOM   4267  HE2 PHE   260      39.256  61.861  39.677  1.00  0.00           H  
ATOM   4268  CD2 PHE   260      38.195  61.447  41.460  1.00  0.00           C  
ATOM   4269  HD2 PHE   260      38.525  62.380  41.892  1.00  0.00           H  
ATOM   4270  C   PHE   260      39.165  59.619  44.069  1.00  0.00           C  
ATOM   4271  O   PHE   260      39.479  58.565  43.405  1.00  0.00           O  
ATOM   4272  N   GLU   261      40.019  60.554  44.475  1.00  0.00           N  
ATOM   4273  H   GLU   261      39.650  61.215  45.143  1.00  0.00           H  
ATOM   4274  CA  GLU   261      41.491  60.490  44.304  1.00  0.00           C  
ATOM   4275  HA  GLU   261      41.843  60.076  43.359  1.00  0.00           H  
ATOM   4276  CB  GLU   261      41.990  61.958  44.517  1.00  0.00           C  
ATOM   4277  HB2 GLU   261      41.982  62.123  45.594  1.00  0.00           H  
ATOM   4278  HB3 GLU   261      43.021  62.042  44.174  1.00  0.00           H  
ATOM   4279  CG  GLU   261      41.222  62.964  43.722  1.00  0.00           C  
ATOM   4280  HG2 GLU   261      41.776  63.824  43.348  1.00  0.00           H  
ATOM   4281  HG3 GLU   261      40.834  62.622  42.762  1.00  0.00           H  
ATOM   4282  CD  GLU   261      40.097  63.821  44.420  1.00  0.00           C  
ATOM   4283  OE1 GLU   261      39.214  64.407  43.683  1.00  0.00           O  
ATOM   4284  OE2 GLU   261      40.061  63.909  45.673  1.00  0.00           O  
ATOM   4285  C   GLU   261      42.168  59.560  45.305  1.00  0.00           C  
ATOM   4286  O   GLU   261      43.393  59.366  45.203  1.00  0.00           O  
ATOM   4287  N   GLU   262      41.553  58.984  46.330  1.00  0.00           N  
ATOM   4288  H   GLU   262      40.548  59.063  46.277  1.00  0.00           H  
ATOM   4289  CA  GLU   262      42.089  58.351  47.583  1.00  0.00           C  
ATOM   4290  HA  GLU   262      43.033  58.859  47.777  1.00  0.00           H  
ATOM   4291  CB  GLU   262      41.178  58.619  48.823  1.00  0.00           C  
ATOM   4292  HB2 GLU   262      40.827  59.641  48.684  1.00  0.00           H  
ATOM   4293  HB3 GLU   262      40.313  57.974  48.671  1.00  0.00           H  
ATOM   4294  CG  GLU   262      41.889  58.489  50.199  1.00  0.00           C  
ATOM   4295  HG2 GLU   262      41.968  57.437  50.476  1.00  0.00           H  
ATOM   4296  HG3 GLU   262      42.907  58.842  50.034  1.00  0.00           H  
ATOM   4297  CD  GLU   262      41.254  59.238  51.382  1.00  0.00           C  
ATOM   4298  OE1 GLU   262      41.890  59.584  52.377  1.00  0.00           O  
ATOM   4299  OE2 GLU   262      40.110  59.676  51.264  1.00  0.00           O  
ATOM   4300  C   GLU   262      42.554  56.872  47.525  1.00  0.00           C  
ATOM   4301  O   GLU   262      41.792  56.079  47.079  1.00  0.00           O  
ATOM   4302  N   ALA   263      43.841  56.619  47.933  1.00  0.00           N  
ATOM   4303  H   ALA   263      44.455  57.384  48.172  1.00  0.00           H  
ATOM   4304  CA  ALA   263      44.440  55.327  47.952  1.00  0.00           C  
ATOM   4305  HA  ALA   263      44.188  54.892  46.985  1.00  0.00           H  
ATOM   4306  CB  ALA   263      45.954  55.622  48.003  1.00  0.00           C  
ATOM   4307  HB1 ALA   263      46.528  54.805  47.566  1.00  0.00           H  
ATOM   4308  HB2 ALA   263      46.086  56.434  47.287  1.00  0.00           H  
ATOM   4309  HB3 ALA   263      46.238  55.916  49.013  1.00  0.00           H  
ATOM   4310  C   ALA   263      43.915  54.533  49.192  1.00  0.00           C  
ATOM   4311  O   ALA   263      43.690  55.109  50.262  1.00  0.00           O  
ATOM   4312  N   PRO   264      43.704  53.183  49.078  1.00  0.00           N  
ATOM   4313  CD  PRO   264      43.298  52.512  47.835  1.00  0.00           C  
ATOM   4314  HD2 PRO   264      44.153  52.282  47.200  1.00  0.00           H  
ATOM   4315  HD3 PRO   264      42.561  53.085  47.272  1.00  0.00           H  
ATOM   4316  CG  PRO   264      42.466  51.266  48.162  1.00  0.00           C  
ATOM   4317  HG2 PRO   264      42.672  50.417  47.510  1.00  0.00           H  
ATOM   4318  HG3 PRO   264      41.419  51.569  48.144  1.00  0.00           H  
ATOM   4319  CB  PRO   264      42.898  50.851  49.601  1.00  0.00           C  
ATOM   4320  HB2 PRO   264      43.774  50.203  49.645  1.00  0.00           H  
ATOM   4321  HB3 PRO   264      42.017  50.510  50.145  1.00  0.00           H  
ATOM   4322  CA  PRO   264      43.433  52.219  50.129  1.00  0.00           C  
ATOM   4323  HA  PRO   264      42.631  52.641  50.734  1.00  0.00           H  
ATOM   4324  C   PRO   264      44.545  52.062  51.135  1.00  0.00           C  
ATOM   4325  O   PRO   264      45.738  52.037  50.698  1.00  0.00           O  
ATOM   4326  N   ASP   265      44.357  52.027  52.440  1.00  0.00           N  
ATOM   4327  H   ASP   265      43.436  52.219  52.807  1.00  0.00           H  
ATOM   4328  CA  ASP   265      45.366  51.622  53.395  1.00  0.00           C  
ATOM   4329  HA  ASP   265      46.386  51.841  53.082  1.00  0.00           H  
ATOM   4330  CB  ASP   265      45.263  52.291  54.765  1.00  0.00           C  
ATOM   4331  HB2 ASP   265      45.161  53.337  54.473  1.00  0.00           H  
ATOM   4332  HB3 ASP   265      44.342  51.788  55.057  1.00  0.00           H  
ATOM   4333  CG  ASP   265      46.410  51.872  55.634  1.00  0.00           C  
ATOM   4334  OD1 ASP   265      46.477  52.440  56.725  1.00  0.00           O  
ATOM   4335  OD2 ASP   265      47.255  51.062  55.190  1.00  0.00           O  
ATOM   4336  C   ASP   265      45.359  50.113  53.393  1.00  0.00           C  
ATOM   4337  O   ASP   265      44.792  49.436  54.223  1.00  0.00           O  
ATOM   4338  N   TYR   266      46.070  49.483  52.414  1.00  0.00           N  
ATOM   4339  H   TYR   266      46.388  50.119  51.697  1.00  0.00           H  
ATOM   4340  CA  TYR   266      46.123  48.043  52.303  1.00  0.00           C  
ATOM   4341  HA  TYR   266      45.111  47.640  52.349  1.00  0.00           H  
ATOM   4342  CB  TYR   266      46.856  47.656  50.981  1.00  0.00           C  
ATOM   4343  HB2 TYR   266      47.930  47.755  51.134  1.00  0.00           H  
ATOM   4344  HB3 TYR   266      46.663  46.606  50.762  1.00  0.00           H  
ATOM   4345  CG  TYR   266      46.501  48.536  49.792  1.00  0.00           C  
ATOM   4346  CD1 TYR   266      45.444  48.143  48.961  1.00  0.00           C  
ATOM   4347  HD1 TYR   266      45.011  47.176  49.167  1.00  0.00           H  
ATOM   4348  CE1 TYR   266      45.140  48.765  47.728  1.00  0.00           C  
ATOM   4349  HE1 TYR   266      44.364  48.415  47.063  1.00  0.00           H  
ATOM   4350  CZ  TYR   266      45.922  49.833  47.373  1.00  0.00           C  
ATOM   4351  OH  TYR   266      45.678  50.518  46.279  1.00  0.00           O  
ATOM   4352  HH  TYR   266      45.149  49.919  45.748  1.00  0.00           H  
ATOM   4353  CE2 TYR   266      47.020  50.258  48.195  1.00  0.00           C  
ATOM   4354  HE2 TYR   266      47.698  50.994  47.789  1.00  0.00           H  
ATOM   4355  CD2 TYR   266      47.301  49.628  49.377  1.00  0.00           C  
ATOM   4356  HD2 TYR   266      48.134  49.898  50.010  1.00  0.00           H  
ATOM   4357  C   TYR   266      46.798  47.330  53.488  1.00  0.00           C  
ATOM   4358  O   TYR   266      46.659  46.136  53.750  1.00  0.00           O  
ATOM   4359  N   MET   267      47.663  48.049  54.197  1.00  0.00           N  
ATOM   4360  H   MET   267      47.759  48.996  53.862  1.00  0.00           H  
ATOM   4361  CA  MET   267      48.318  47.667  55.492  1.00  0.00           C  
ATOM   4362  HA  MET   267      48.798  46.694  55.392  1.00  0.00           H  
ATOM   4363  CB  MET   267      49.423  48.579  55.959  1.00  0.00           C  
ATOM   4364  HB2 MET   267      50.217  48.566  55.212  1.00  0.00           H  
ATOM   4365  HB3 MET   267      48.998  49.577  56.072  1.00  0.00           H  
ATOM   4366  CG  MET   267      50.063  48.131  57.335  1.00  0.00           C  
ATOM   4367  HG2 MET   267      49.230  47.917  58.005  1.00  0.00           H  
ATOM   4368  HG3 MET   267      50.529  47.153  57.221  1.00  0.00           H  
ATOM   4369  SD  MET   267      51.182  49.355  58.105  1.00  0.00           S  
ATOM   4370  CE  MET   267      52.546  49.226  56.928  1.00  0.00           C  
ATOM   4371  HE1 MET   267      52.262  49.620  55.953  1.00  0.00           H  
ATOM   4372  HE2 MET   267      53.373  49.786  57.365  1.00  0.00           H  
ATOM   4373  HE3 MET   267      52.920  48.204  56.856  1.00  0.00           H  
ATOM   4374  C   MET   267      47.184  47.400  56.557  1.00  0.00           C  
ATOM   4375  O   MET   267      47.031  46.274  56.989  1.00  0.00           O  
ATOM   4376  N   TYR   268      46.189  48.305  56.601  1.00  0.00           N  
ATOM   4377  H   TYR   268      46.305  49.127  56.025  1.00  0.00           H  
ATOM   4378  CA  TYR   268      45.104  48.261  57.589  1.00  0.00           C  
ATOM   4379  HA  TYR   268      45.517  47.881  58.524  1.00  0.00           H  
ATOM   4380  CB  TYR   268      44.601  49.673  57.816  1.00  0.00           C  
ATOM   4381  HB2 TYR   268      45.324  50.325  58.306  1.00  0.00           H  
ATOM   4382  HB3 TYR   268      44.295  50.105  56.863  1.00  0.00           H  
ATOM   4383  CG  TYR   268      43.338  49.630  58.719  1.00  0.00           C  
ATOM   4384  CD1 TYR   268      43.518  49.303  60.114  1.00  0.00           C  
ATOM   4385  HD1 TYR   268      44.444  48.962  60.554  1.00  0.00           H  
ATOM   4386  CE1 TYR   268      42.396  49.520  60.939  1.00  0.00           C  
ATOM   4387  HE1 TYR   268      42.438  49.318  61.999  1.00  0.00           H  
ATOM   4388  CZ  TYR   268      41.136  49.875  60.437  1.00  0.00           C  
ATOM   4389  OH  TYR   268      40.003  49.848  61.142  1.00  0.00           O  
ATOM   4390  HH  TYR   268      40.128  49.755  62.090  1.00  0.00           H  
ATOM   4391  CE2 TYR   268      40.919  50.041  59.060  1.00  0.00           C  
ATOM   4392  HE2 TYR   268      39.986  50.308  58.587  1.00  0.00           H  
ATOM   4393  CD2 TYR   268      42.021  49.963  58.222  1.00  0.00           C  
ATOM   4394  HD2 TYR   268      41.878  50.017  57.153  1.00  0.00           H  
ATOM   4395  C   TYR   268      44.031  47.204  57.198  1.00  0.00           C  
ATOM   4396  O   TYR   268      43.781  46.332  58.002  1.00  0.00           O  
ATOM   4397  N   LEU   269      43.423  47.252  55.998  1.00  0.00           N  
ATOM   4398  H   LEU   269      43.492  48.105  55.463  1.00  0.00           H  
ATOM   4399  CA  LEU   269      42.635  46.097  55.453  1.00  0.00           C  
ATOM   4400  HA  LEU   269      41.720  46.147  56.043  1.00  0.00           H  
ATOM   4401  CB  LEU   269      42.381  46.356  53.960  1.00  0.00           C  
ATOM   4402  HB2 LEU   269      43.328  46.419  53.424  1.00  0.00           H  
ATOM   4403  HB3 LEU   269      41.883  45.425  53.689  1.00  0.00           H  
ATOM   4404  CG  LEU   269      41.523  47.598  53.669  1.00  0.00           C  
ATOM   4405  HG  LEU   269      42.054  48.416  54.155  1.00  0.00           H  
ATOM   4406  CD1 LEU   269      41.510  47.805  52.193  1.00  0.00           C  
ATOM   4407 HD11 LEU   269      41.022  46.986  51.664  1.00  0.00           H  
ATOM   4408 HD12 LEU   269      40.934  48.683  51.900  1.00  0.00           H  
ATOM   4409 HD13 LEU   269      42.533  47.859  51.821  1.00  0.00           H  
ATOM   4410  CD2 LEU   269      40.059  47.465  54.247  1.00  0.00           C  
ATOM   4411 HD21 LEU   269      39.592  48.448  54.183  1.00  0.00           H  
ATOM   4412 HD22 LEU   269      39.538  46.679  53.701  1.00  0.00           H  
ATOM   4413 HD23 LEU   269      40.170  47.242  55.308  1.00  0.00           H  
ATOM   4414  C   LEU   269      43.167  44.725  55.626  1.00  0.00           C  
ATOM   4415  O   LEU   269      42.452  43.814  56.073  1.00  0.00           O  
ATOM   4416  N   ARG   270      44.467  44.440  55.361  1.00  0.00           N  
ATOM   4417  H   ARG   270      44.993  45.104  54.812  1.00  0.00           H  
ATOM   4418  CA  ARG   270      44.998  43.113  55.718  1.00  0.00           C  
ATOM   4419  HA  ARG   270      44.487  42.305  55.193  1.00  0.00           H  
ATOM   4420  CB  ARG   270      46.413  43.044  55.242  1.00  0.00           C  
ATOM   4421  HB2 ARG   270      47.048  43.925  55.328  1.00  0.00           H  
ATOM   4422  HB3 ARG   270      46.889  42.169  55.687  1.00  0.00           H  
ATOM   4423  CG  ARG   270      46.254  42.705  53.712  1.00  0.00           C  
ATOM   4424  HG2 ARG   270      45.619  41.820  53.662  1.00  0.00           H  
ATOM   4425  HG3 ARG   270      45.819  43.571  53.214  1.00  0.00           H  
ATOM   4426  CD  ARG   270      47.594  42.373  52.988  1.00  0.00           C  
ATOM   4427  HD2 ARG   270      48.019  41.460  53.405  1.00  0.00           H  
ATOM   4428  HD3 ARG   270      47.362  42.186  51.939  1.00  0.00           H  
ATOM   4429  NE  ARG   270      48.620  43.389  52.996  1.00  0.00           N  
ATOM   4430  HE  ARG   270      49.067  43.610  53.875  1.00  0.00           H  
ATOM   4431  CZ  ARG   270      48.830  44.302  52.112  1.00  0.00           C  
ATOM   4432  NH1 ARG   270      48.355  44.196  50.872  1.00  0.00           N  
ATOM   4433 HH11 ARG   270      48.214  43.244  50.564  1.00  0.00           H  
ATOM   4434 HH12 ARG   270      48.677  44.943  50.274  1.00  0.00           H  
ATOM   4435  NH2 ARG   270      49.519  45.328  52.376  1.00  0.00           N  
ATOM   4436 HH21 ARG   270      49.830  45.554  53.310  1.00  0.00           H  
ATOM   4437 HH22 ARG   270      49.691  45.869  51.540  1.00  0.00           H  
ATOM   4438  C   ARG   270      44.996  42.844  57.212  1.00  0.00           C  
ATOM   4439  O   ARG   270      44.497  41.803  57.587  1.00  0.00           O  
ATOM   4440  N   GLN   271      45.442  43.848  58.001  1.00  0.00           N  
ATOM   4441  H   GLN   271      45.739  44.692  57.531  1.00  0.00           H  
ATOM   4442  CA  GLN   271      45.616  43.807  59.430  1.00  0.00           C  
ATOM   4443  HA  GLN   271      46.283  42.985  59.688  1.00  0.00           H  
ATOM   4444  CB  GLN   271      46.184  45.075  59.973  1.00  0.00           C  
ATOM   4445  HB2 GLN   271      47.132  45.290  59.480  1.00  0.00           H  
ATOM   4446  HB3 GLN   271      45.415  45.822  59.773  1.00  0.00           H  
ATOM   4447  CG  GLN   271      46.505  45.056  61.428  1.00  0.00           C  
ATOM   4448  HG2 GLN   271      46.748  46.095  61.652  1.00  0.00           H  
ATOM   4449  HG3 GLN   271      45.700  44.677  62.057  1.00  0.00           H  
ATOM   4450  CD  GLN   271      47.779  44.232  61.756  1.00  0.00           C  
ATOM   4451  OE1 GLN   271      47.895  43.093  61.280  1.00  0.00           O  
ATOM   4452  NE2 GLN   271      48.624  44.840  62.589  1.00  0.00           N  
ATOM   4453 HE21 GLN   271      49.380  44.340  63.035  1.00  0.00           H  
ATOM   4454 HE22 GLN   271      48.523  45.807  62.864  1.00  0.00           H  
ATOM   4455  C   GLN   271      44.284  43.500  60.105  1.00  0.00           C  
ATOM   4456  O   GLN   271      44.275  42.642  60.966  1.00  0.00           O  
ATOM   4457  N   LEU   272      43.175  44.055  59.612  1.00  0.00           N  
ATOM   4458  H   LEU   272      43.218  44.778  58.908  1.00  0.00           H  
ATOM   4459  CA  LEU   272      41.821  43.702  60.020  1.00  0.00           C  
ATOM   4460  HA  LEU   272      41.746  43.991  61.068  1.00  0.00           H  
ATOM   4461  CB  LEU   272      40.808  44.381  59.169  1.00  0.00           C  
ATOM   4462  HB2 LEU   272      41.227  44.534  58.174  1.00  0.00           H  
ATOM   4463  HB3 LEU   272      39.869  43.838  59.068  1.00  0.00           H  
ATOM   4464  CG  LEU   272      40.343  45.806  59.605  1.00  0.00           C  
ATOM   4465  HG  LEU   272      41.175  46.499  59.734  1.00  0.00           H  
ATOM   4466  CD1 LEU   272      39.483  46.613  58.559  1.00  0.00           C  
ATOM   4467 HD11 LEU   272      39.428  47.633  58.938  1.00  0.00           H  
ATOM   4468 HD12 LEU   272      39.959  46.701  57.582  1.00  0.00           H  
ATOM   4469 HD13 LEU   272      38.497  46.155  58.484  1.00  0.00           H  
ATOM   4470  CD2 LEU   272      39.508  45.766  60.928  1.00  0.00           C  
ATOM   4471 HD21 LEU   272      38.730  46.527  60.872  1.00  0.00           H  
ATOM   4472 HD22 LEU   272      39.082  44.789  61.155  1.00  0.00           H  
ATOM   4473 HD23 LEU   272      40.216  46.054  61.705  1.00  0.00           H  
ATOM   4474  C   LEU   272      41.545  42.215  59.905  1.00  0.00           C  
ATOM   4475  O   LEU   272      40.923  41.741  60.804  1.00  0.00           O  
ATOM   4476  N   PHE   273      42.025  41.547  58.914  1.00  0.00           N  
ATOM   4477  H   PHE   273      42.642  42.009  58.261  1.00  0.00           H  
ATOM   4478  CA  PHE   273      41.915  40.036  58.830  1.00  0.00           C  
ATOM   4479  HA  PHE   273      40.963  39.785  59.296  1.00  0.00           H  
ATOM   4480  CB  PHE   273      41.818  39.771  57.340  1.00  0.00           C  
ATOM   4481  HB2 PHE   273      42.686  40.177  56.820  1.00  0.00           H  
ATOM   4482  HB3 PHE   273      41.971  38.721  57.093  1.00  0.00           H  
ATOM   4483  CG  PHE   273      40.603  40.246  56.549  1.00  0.00           C  
ATOM   4484  CD1 PHE   273      40.669  40.853  55.243  1.00  0.00           C  
ATOM   4485  HD1 PHE   273      41.609  40.930  54.716  1.00  0.00           H  
ATOM   4486  CE1 PHE   273      39.532  41.304  54.530  1.00  0.00           C  
ATOM   4487  HE1 PHE   273      39.554  41.540  53.476  1.00  0.00           H  
ATOM   4488  CZ  PHE   273      38.297  41.128  55.156  1.00  0.00           C  
ATOM   4489  HZ  PHE   273      37.401  41.356  54.599  1.00  0.00           H  
ATOM   4490  CE2 PHE   273      38.140  40.504  56.428  1.00  0.00           C  
ATOM   4491  HE2 PHE   273      37.193  40.447  56.945  1.00  0.00           H  
ATOM   4492  CD2 PHE   273      39.345  40.171  57.140  1.00  0.00           C  
ATOM   4493  HD2 PHE   273      39.264  39.896  58.181  1.00  0.00           H  
ATOM   4494  C   PHE   273      43.100  39.317  59.543  1.00  0.00           C  
ATOM   4495  O   PHE   273      42.884  38.207  60.067  1.00  0.00           O  
ATOM   4496  N   ARG   274      44.327  39.825  59.610  1.00  0.00           N  
ATOM   4497  H   ARG   274      44.496  40.672  59.087  1.00  0.00           H  
ATOM   4498  CA  ARG   274      45.480  39.243  60.292  1.00  0.00           C  
ATOM   4499  HA  ARG   274      45.436  38.218  59.921  1.00  0.00           H  
ATOM   4500  CB  ARG   274      46.802  39.976  59.835  1.00  0.00           C  
ATOM   4501  HB2 ARG   274      46.606  41.018  60.089  1.00  0.00           H  
ATOM   4502  HB3 ARG   274      47.665  39.771  60.469  1.00  0.00           H  
ATOM   4503  CG  ARG   274      47.089  39.780  58.374  1.00  0.00           C  
ATOM   4504  HG2 ARG   274      47.365  38.746  58.169  1.00  0.00           H  
ATOM   4505  HG3 ARG   274      46.277  39.970  57.673  1.00  0.00           H  
ATOM   4506  CD  ARG   274      48.349  40.609  58.042  1.00  0.00           C  
ATOM   4507  HD2 ARG   274      48.078  41.660  58.145  1.00  0.00           H  
ATOM   4508  HD3 ARG   274      49.138  40.279  58.717  1.00  0.00           H  
ATOM   4509  NE  ARG   274      48.695  40.342  56.572  1.00  0.00           N  
ATOM   4510  HE  ARG   274      48.207  39.557  56.164  1.00  0.00           H  
ATOM   4511  CZ  ARG   274      49.647  40.791  55.813  1.00  0.00           C  
ATOM   4512  NH1 ARG   274      50.205  41.925  56.153  1.00  0.00           N  
ATOM   4513 HH11 ARG   274      49.740  42.441  56.886  1.00  0.00           H  
ATOM   4514 HH12 ARG   274      51.174  42.133  55.959  1.00  0.00           H  
ATOM   4515  NH2 ARG   274      50.129  40.167  54.793  1.00  0.00           N  
ATOM   4516 HH21 ARG   274      49.810  39.242  54.541  1.00  0.00           H  
ATOM   4517 HH22 ARG   274      50.922  40.552  54.301  1.00  0.00           H  
ATOM   4518  C   ARG   274      45.396  39.224  61.842  1.00  0.00           C  
ATOM   4519  O   ARG   274      45.955  38.300  62.459  1.00  0.00           O  
ATOM   4520  N   ILE   275      44.703  40.124  62.478  1.00  0.00           N  
ATOM   4521  H   ILE   275      44.479  40.924  61.903  1.00  0.00           H  
ATOM   4522  CA  ILE   275      44.451  40.144  63.929  1.00  0.00           C  
ATOM   4523  HA  ILE   275      45.398  39.797  64.342  1.00  0.00           H  
ATOM   4524  CB  ILE   275      44.316  41.556  64.376  1.00  0.00           C  
ATOM   4525  HB  ILE   275      43.728  42.001  63.573  1.00  0.00           H  
ATOM   4526  CG2 ILE   275      43.684  41.564  65.833  1.00  0.00           C  
ATOM   4527 HG21 ILE   275      42.743  41.015  65.818  1.00  0.00           H  
ATOM   4528 HG22 ILE   275      44.331  40.961  66.470  1.00  0.00           H  
ATOM   4529 HG23 ILE   275      43.493  42.560  66.232  1.00  0.00           H  
ATOM   4530  CG1 ILE   275      45.722  42.186  64.501  1.00  0.00           C  
ATOM   4531 HG12 ILE   275      46.315  41.586  65.191  1.00  0.00           H  
ATOM   4532 HG13 ILE   275      46.185  41.955  63.542  1.00  0.00           H  
ATOM   4533  CD1 ILE   275      45.747  43.699  64.831  1.00  0.00           C  
ATOM   4534 HD11 ILE   275      45.057  44.264  64.205  1.00  0.00           H  
ATOM   4535 HD12 ILE   275      45.439  43.851  65.866  1.00  0.00           H  
ATOM   4536 HD13 ILE   275      46.761  44.074  64.691  1.00  0.00           H  
ATOM   4537  C   ILE   275      43.310  39.188  64.235  1.00  0.00           C  
ATOM   4538  O   ILE   275      43.353  38.476  65.221  1.00  0.00           O  
ATOM   4539  N   LEU   276      42.256  39.179  63.414  1.00  0.00           N  
ATOM   4540  H   LEU   276      42.323  39.797  62.617  1.00  0.00           H  
ATOM   4541  CA  LEU   276      41.130  38.227  63.546  1.00  0.00           C  
ATOM   4542  HA  LEU   276      40.664  38.347  64.524  1.00  0.00           H  
ATOM   4543  CB  LEU   276      39.996  38.552  62.501  1.00  0.00           C  
ATOM   4544  HB2 LEU   276      39.542  39.518  62.720  1.00  0.00           H  
ATOM   4545  HB3 LEU   276      40.464  38.739  61.534  1.00  0.00           H  
ATOM   4546  CG  LEU   276      38.848  37.533  62.304  1.00  0.00           C  
ATOM   4547  HG  LEU   276      39.264  36.533  62.181  1.00  0.00           H  
ATOM   4548  CD1 LEU   276      37.944  37.364  63.553  1.00  0.00           C  
ATOM   4549 HD11 LEU   276      37.644  38.314  63.996  1.00  0.00           H  
ATOM   4550 HD12 LEU   276      37.018  36.833  63.331  1.00  0.00           H  
ATOM   4551 HD13 LEU   276      38.541  36.815  64.282  1.00  0.00           H  
ATOM   4552  CD2 LEU   276      38.088  37.805  60.989  1.00  0.00           C  
ATOM   4553 HD21 LEU   276      37.479  36.922  60.792  1.00  0.00           H  
ATOM   4554 HD22 LEU   276      37.567  38.758  60.900  1.00  0.00           H  
ATOM   4555 HD23 LEU   276      38.940  37.816  60.310  1.00  0.00           H  
ATOM   4556  C   LEU   276      41.623  36.780  63.466  1.00  0.00           C  
ATOM   4557  O   LEU   276      41.381  35.990  64.383  1.00  0.00           O  
ATOM   4558  N   PHE   277      42.446  36.322  62.473  1.00  0.00           N  
ATOM   4559  H   PHE   277      42.641  36.959  61.714  1.00  0.00           H  
ATOM   4560  CA  PHE   277      43.013  34.927  62.239  1.00  0.00           C  
ATOM   4561  HA  PHE   277      42.163  34.285  62.012  1.00  0.00           H  
ATOM   4562  CB  PHE   277      43.750  35.065  60.907  1.00  0.00           C  
ATOM   4563  HB2 PHE   277      43.197  35.591  60.129  1.00  0.00           H  
ATOM   4564  HB3 PHE   277      44.621  35.711  61.013  1.00  0.00           H  
ATOM   4565  CG  PHE   277      44.192  33.751  60.316  1.00  0.00           C  
ATOM   4566  CD1 PHE   277      43.558  33.262  59.140  1.00  0.00           C  
ATOM   4567  HD1 PHE   277      42.760  33.860  58.726  1.00  0.00           H  
ATOM   4568  CE1 PHE   277      44.137  32.137  58.500  1.00  0.00           C  
ATOM   4569  HE1 PHE   277      43.695  31.744  57.596  1.00  0.00           H  
ATOM   4570  CZ  PHE   277      45.335  31.606  58.977  1.00  0.00           C  
ATOM   4571  HZ  PHE   277      45.731  30.695  58.554  1.00  0.00           H  
ATOM   4572  CE2 PHE   277      45.988  32.159  60.038  1.00  0.00           C  
ATOM   4573  HE2 PHE   277      46.890  31.715  60.432  1.00  0.00           H  
ATOM   4574  CD2 PHE   277      45.422  33.213  60.740  1.00  0.00           C  
ATOM   4575  HD2 PHE   277      45.969  33.628  61.574  1.00  0.00           H  
ATOM   4576  C   PHE   277      43.857  34.447  63.492  1.00  0.00           C  
ATOM   4577  O   PHE   277      43.814  33.326  63.958  1.00  0.00           O  
ATOM   4578  N   ARG   278      44.600  35.483  64.029  1.00  0.00           N  
ATOM   4579  H   ARG   278      44.779  36.370  63.579  1.00  0.00           H  
ATOM   4580  CA  ARG   278      45.415  35.348  65.196  1.00  0.00           C  
ATOM   4581  HA  ARG   278      46.074  34.480  65.174  1.00  0.00           H  
ATOM   4582  CB  ARG   278      46.271  36.591  65.316  1.00  0.00           C  
ATOM   4583  HB2 ARG   278      46.866  36.662  64.406  1.00  0.00           H  
ATOM   4584  HB3 ARG   278      45.705  37.516  65.429  1.00  0.00           H  
ATOM   4585  CG  ARG   278      47.215  36.512  66.542  1.00  0.00           C  
ATOM   4586  HG2 ARG   278      46.704  36.234  67.464  1.00  0.00           H  
ATOM   4587  HG3 ARG   278      48.041  35.861  66.256  1.00  0.00           H  
ATOM   4588  CD  ARG   278      47.859  37.870  67.004  1.00  0.00           C  
ATOM   4589  HD2 ARG   278      46.966  38.490  67.080  1.00  0.00           H  
ATOM   4590  HD3 ARG   278      48.440  37.787  67.922  1.00  0.00           H  
ATOM   4591  NE  ARG   278      48.574  38.553  65.893  1.00  0.00           N  
ATOM   4592  HE  ARG   278      48.897  38.019  65.099  1.00  0.00           H  
ATOM   4593  CZ  ARG   278      48.875  39.843  65.852  1.00  0.00           C  
ATOM   4594  NH1 ARG   278      48.891  40.517  67.009  1.00  0.00           N  
ATOM   4595 HH11 ARG   278      48.670  39.964  67.824  1.00  0.00           H  
ATOM   4596 HH12 ARG   278      48.752  41.517  66.976  1.00  0.00           H  
ATOM   4597  NH2 ARG   278      49.001  40.485  64.730  1.00  0.00           N  
ATOM   4598 HH21 ARG   278      48.983  39.914  63.897  1.00  0.00           H  
ATOM   4599 HH22 ARG   278      49.319  41.443  64.718  1.00  0.00           H  
ATOM   4600  C   ARG   278      44.508  35.077  66.410  1.00  0.00           C  
ATOM   4601  O   ARG   278      44.847  34.202  67.179  1.00  0.00           O  
ATOM   4602  N   THR   279      43.462  35.801  66.567  1.00  0.00           N  
ATOM   4603  H   THR   279      43.335  36.552  65.904  1.00  0.00           H  
ATOM   4604  CA  THR   279      42.454  35.499  67.577  1.00  0.00           C  
ATOM   4605  HA  THR   279      42.917  35.559  68.563  1.00  0.00           H  
ATOM   4606  CB  THR   279      41.265  36.574  67.503  1.00  0.00           C  
ATOM   4607  HB  THR   279      40.711  36.416  66.578  1.00  0.00           H  
ATOM   4608  CG2 THR   279      40.254  36.471  68.634  1.00  0.00           C  
ATOM   4609 HG21 THR   279      39.443  37.178  68.461  1.00  0.00           H  
ATOM   4610 HG22 THR   279      39.823  35.470  68.658  1.00  0.00           H  
ATOM   4611 HG23 THR   279      40.597  36.606  69.660  1.00  0.00           H  
ATOM   4612  OG1 THR   279      41.769  37.829  67.578  1.00  0.00           O  
ATOM   4613  HG1 THR   279      42.231  38.051  66.767  1.00  0.00           H  
ATOM   4614  C   THR   279      41.707  34.172  67.386  1.00  0.00           C  
ATOM   4615  O   THR   279      41.419  33.531  68.413  1.00  0.00           O  
ATOM   4616  N   LEU   280      41.496  33.787  66.117  1.00  0.00           N  
ATOM   4617  H   LEU   280      41.801  34.363  65.345  1.00  0.00           H  
ATOM   4618  CA  LEU   280      40.895  32.446  65.813  1.00  0.00           C  
ATOM   4619  HA  LEU   280      40.247  32.218  66.660  1.00  0.00           H  
ATOM   4620  CB  LEU   280      40.056  32.494  64.569  1.00  0.00           C  
ATOM   4621  HB2 LEU   280      40.640  32.801  63.701  1.00  0.00           H  
ATOM   4622  HB3 LEU   280      39.620  31.501  64.464  1.00  0.00           H  
ATOM   4623  CG  LEU   280      38.819  33.457  64.639  1.00  0.00           C  
ATOM   4624  HG  LEU   280      39.212  34.407  65.002  1.00  0.00           H  
ATOM   4625  CD1 LEU   280      38.401  33.584  63.167  1.00  0.00           C  
ATOM   4626 HD11 LEU   280      39.251  33.986  62.617  1.00  0.00           H  
ATOM   4627 HD12 LEU   280      37.958  32.706  62.697  1.00  0.00           H  
ATOM   4628 HD13 LEU   280      37.558  34.267  63.059  1.00  0.00           H  
ATOM   4629  CD2 LEU   280      37.632  33.011  65.421  1.00  0.00           C  
ATOM   4630 HD21 LEU   280      37.861  33.305  66.445  1.00  0.00           H  
ATOM   4631 HD22 LEU   280      36.745  33.507  65.026  1.00  0.00           H  
ATOM   4632 HD23 LEU   280      37.391  31.964  65.240  1.00  0.00           H  
ATOM   4633  C   LEU   280      41.941  31.288  65.903  1.00  0.00           C  
ATOM   4634  O   LEU   280      41.590  30.110  65.681  1.00  0.00           O  
ATOM   4635  N   ASN   281      43.198  31.529  66.257  1.00  0.00           N  
ATOM   4636  H   ASN   281      43.424  32.503  66.402  1.00  0.00           H  
ATOM   4637  CA  ASN   281      44.318  30.626  66.504  1.00  0.00           C  
ATOM   4638  HA  ASN   281      45.125  31.321  66.736  1.00  0.00           H  
ATOM   4639  CB  ASN   281      44.101  29.725  67.776  1.00  0.00           C  
ATOM   4640  HB2 ASN   281      43.270  29.095  67.456  1.00  0.00           H  
ATOM   4641  HB3 ASN   281      45.086  29.333  68.026  1.00  0.00           H  
ATOM   4642  CG  ASN   281      43.776  30.410  69.050  1.00  0.00           C  
ATOM   4643  OD1 ASN   281      44.527  31.265  69.582  1.00  0.00           O  
ATOM   4644  ND2 ASN   281      42.717  30.181  69.748  1.00  0.00           N  
ATOM   4645 HD21 ASN   281      42.674  30.606  70.663  1.00  0.00           H  
ATOM   4646 HD22 ASN   281      41.972  29.576  69.433  1.00  0.00           H  
ATOM   4647  C   ASN   281      44.831  29.775  65.283  1.00  0.00           C  
ATOM   4648  O   ASN   281      45.567  28.736  65.465  1.00  0.00           O  
ATOM   4649  N   HIE   282      44.477  30.189  64.041  1.00  0.00           N  
ATOM   4650  H   HIE   282      44.082  31.118  64.011  1.00  0.00           H  
ATOM   4651  CA  HIE   282      44.883  29.572  62.770  1.00  0.00           C  
ATOM   4652  HA  HIE   282      44.769  28.490  62.841  1.00  0.00           H  
ATOM   4653  CB  HIE   282      43.969  29.962  61.630  1.00  0.00           C  
ATOM   4654  HB2 HIE   282      43.984  31.052  61.662  1.00  0.00           H  
ATOM   4655  HB3 HIE   282      44.358  29.704  60.645  1.00  0.00           H  
ATOM   4656  CG  HIE   282      42.524  29.569  61.732  1.00  0.00           C  
ATOM   4657  ND1 HIE   282      41.991  28.317  61.389  1.00  0.00           N  
ATOM   4658  CE1 HIE   282      40.675  28.418  61.541  1.00  0.00           C  
ATOM   4659  HE1 HIE   282      39.988  27.604  61.360  1.00  0.00           H  
ATOM   4660  NE2 HIE   282      40.311  29.686  61.810  1.00  0.00           N  
ATOM   4661  HE2 HIE   282      39.409  30.012  62.126  1.00  0.00           H  
ATOM   4662  CD2 HIE   282      41.465  30.392  61.959  1.00  0.00           C  
ATOM   4663  HD2 HIE   282      41.547  31.390  62.364  1.00  0.00           H  
ATOM   4664  C   HIE   282      46.384  30.036  62.434  1.00  0.00           C  
ATOM   4665  O   HIE   282      46.831  31.070  62.859  1.00  0.00           O  
ATOM   4666  N   GLN   283      47.104  29.218  61.649  1.00  0.00           N  
ATOM   4667  H   GLN   283      46.575  28.397  61.393  1.00  0.00           H  
ATOM   4668  CA  GLN   283      48.442  29.346  61.167  1.00  0.00           C  
ATOM   4669  HA  GLN   283      48.901  30.245  61.578  1.00  0.00           H  
ATOM   4670  CB  GLN   283      49.319  28.171  61.750  1.00  0.00           C  
ATOM   4671  HB2 GLN   283      48.739  27.321  61.393  1.00  0.00           H  
ATOM   4672  HB3 GLN   283      50.245  28.144  61.175  1.00  0.00           H  
ATOM   4673  CG  GLN   283      49.513  28.254  63.250  1.00  0.00           C  
ATOM   4674  HG2 GLN   283      48.548  28.519  63.684  1.00  0.00           H  
ATOM   4675  HG3 GLN   283      49.830  27.279  63.620  1.00  0.00           H  
ATOM   4676  CD  GLN   283      50.613  29.168  63.739  1.00  0.00           C  
ATOM   4677  OE1 GLN   283      51.091  30.067  63.012  1.00  0.00           O  
ATOM   4678  NE2 GLN   283      51.045  29.138  65.032  1.00  0.00           N  
ATOM   4679 HE21 GLN   283      51.916  29.648  65.076  1.00  0.00           H  
ATOM   4680 HE22 GLN   283      50.812  28.388  65.666  1.00  0.00           H  
ATOM   4681  C   GLN   283      48.424  29.544  59.618  1.00  0.00           C  
ATOM   4682  O   GLN   283      47.712  28.760  58.912  1.00  0.00           O  
ATOM   4683  N   TYR   284      49.287  30.439  59.158  1.00  0.00           N  
ATOM   4684  H   TYR   284      49.982  30.703  59.842  1.00  0.00           H  
ATOM   4685  CA  TYR   284      49.387  30.686  57.692  1.00  0.00           C  
ATOM   4686  HA  TYR   284      48.390  30.598  57.259  1.00  0.00           H  
ATOM   4687  CB  TYR   284      49.781  32.106  57.337  1.00  0.00           C  
ATOM   4688  HB2 TYR   284      50.764  32.246  57.788  1.00  0.00           H  
ATOM   4689  HB3 TYR   284      50.085  32.285  56.305  1.00  0.00           H  
ATOM   4690  CG  TYR   284      48.867  33.168  57.705  1.00  0.00           C  
ATOM   4691  CD1 TYR   284      48.908  33.822  58.969  1.00  0.00           C  
ATOM   4692  HD1 TYR   284      49.675  33.615  59.701  1.00  0.00           H  
ATOM   4693  CE1 TYR   284      47.999  34.884  59.225  1.00  0.00           C  
ATOM   4694  HE1 TYR   284      47.914  35.232  60.244  1.00  0.00           H  
ATOM   4695  CZ  TYR   284      46.984  35.195  58.291  1.00  0.00           C  
ATOM   4696  OH  TYR   284      46.006  36.089  58.548  1.00  0.00           O  
ATOM   4697  HH  TYR   284      45.421  36.422  57.864  1.00  0.00           H  
ATOM   4698  CE2 TYR   284      46.923  34.526  57.056  1.00  0.00           C  
ATOM   4699  HE2 TYR   284      46.092  34.692  56.387  1.00  0.00           H  
ATOM   4700  CD2 TYR   284      47.854  33.536  56.740  1.00  0.00           C  
ATOM   4701  HD2 TYR   284      47.872  33.064  55.769  1.00  0.00           H  
ATOM   4702  C   TYR   284      50.173  29.649  56.919  1.00  0.00           C  
ATOM   4703  O   TYR   284      51.055  29.882  56.117  1.00  0.00           O  
ATOM   4704  N   ASP   285      49.899  28.339  57.132  1.00  0.00           N  
ATOM   4705  H   ASP   285      49.038  28.185  57.637  1.00  0.00           H  
ATOM   4706  CA  ASP   285      50.578  27.164  56.543  1.00  0.00           C  
ATOM   4707  HA  ASP   285      51.652  27.333  56.470  1.00  0.00           H  
ATOM   4708  CB  ASP   285      50.435  26.005  57.537  1.00  0.00           C  
ATOM   4709  HB2 ASP   285      50.933  25.126  57.127  1.00  0.00           H  
ATOM   4710  HB3 ASP   285      50.904  26.255  58.489  1.00  0.00           H  
ATOM   4711  CG  ASP   285      48.962  25.489  57.769  1.00  0.00           C  
ATOM   4712  OD1 ASP   285      47.993  25.991  57.111  1.00  0.00           O  
ATOM   4713  OD2 ASP   285      48.738  24.601  58.581  1.00  0.00           O  
ATOM   4714  C   ASP   285      50.071  26.735  55.151  1.00  0.00           C  
ATOM   4715  O   ASP   285      50.325  25.622  54.703  1.00  0.00           O  
ATOM   4716  N   TYR   286      49.444  27.653  54.360  1.00  0.00           N  
ATOM   4717  H   TYR   286      49.459  28.632  54.609  1.00  0.00           H  
ATOM   4718  CA  TYR   286      48.837  27.306  53.059  1.00  0.00           C  
ATOM   4719  HA  TYR   286      48.240  28.160  52.740  1.00  0.00           H  
ATOM   4720  CB  TYR   286      50.017  27.231  52.075  1.00  0.00           C  
ATOM   4721  HB2 TYR   286      50.675  26.393  52.309  1.00  0.00           H  
ATOM   4722  HB3 TYR   286      49.445  26.887  51.213  1.00  0.00           H  
ATOM   4723  CG  TYR   286      50.711  28.564  51.646  1.00  0.00           C  
ATOM   4724  CD1 TYR   286      49.872  29.581  51.214  1.00  0.00           C  
ATOM   4725  HD1 TYR   286      48.796  29.604  51.299  1.00  0.00           H  
ATOM   4726  CE1 TYR   286      50.372  30.644  50.420  1.00  0.00           C  
ATOM   4727  HE1 TYR   286      49.717  31.366  49.955  1.00  0.00           H  
ATOM   4728  CZ  TYR   286      51.722  30.663  50.110  1.00  0.00           C  
ATOM   4729  OH  TYR   286      52.170  31.537  49.292  1.00  0.00           O  
ATOM   4730  HH  TYR   286      53.123  31.597  49.392  1.00  0.00           H  
ATOM   4731  CE2 TYR   286      52.611  29.691  50.596  1.00  0.00           C  
ATOM   4732  HE2 TYR   286      53.664  29.819  50.394  1.00  0.00           H  
ATOM   4733  CD2 TYR   286      52.095  28.580  51.366  1.00  0.00           C  
ATOM   4734  HD2 TYR   286      52.737  27.775  51.691  1.00  0.00           H  
ATOM   4735  C   TYR   286      47.854  26.096  53.028  1.00  0.00           C  
ATOM   4736  O   TYR   286      47.581  25.631  51.941  1.00  0.00           O  
ATOM   4737  N   THR   287      47.263  25.716  54.167  1.00  0.00           N  
ATOM   4738  H   THR   287      47.688  26.029  55.029  1.00  0.00           H  
ATOM   4739  CA  THR   287      46.108  24.808  54.262  1.00  0.00           C  
ATOM   4740  HA  THR   287      46.217  23.975  53.567  1.00  0.00           H  
ATOM   4741  CB  THR   287      46.010  23.956  55.600  1.00  0.00           C  
ATOM   4742  HB  THR   287      45.616  24.680  56.314  1.00  0.00           H  
ATOM   4743  CG2 THR   287      44.950  22.831  55.579  1.00  0.00           C  
ATOM   4744 HG21 THR   287      43.989  23.100  56.016  1.00  0.00           H  
ATOM   4745 HG22 THR   287      44.792  22.532  54.543  1.00  0.00           H  
ATOM   4746 HG23 THR   287      45.225  21.932  56.132  1.00  0.00           H  
ATOM   4747  OG1 THR   287      47.286  23.393  55.859  1.00  0.00           O  
ATOM   4748  HG1 THR   287      47.591  23.874  56.631  1.00  0.00           H  
ATOM   4749  C   THR   287      44.806  25.415  53.772  1.00  0.00           C  
ATOM   4750  O   THR   287      43.906  25.625  54.596  1.00  0.00           O  
ATOM   4751  N   PHE   288      44.620  25.703  52.468  1.00  0.00           N  
ATOM   4752  H   PHE   288      45.382  25.538  51.826  1.00  0.00           H  
ATOM   4753  CA  PHE   288      43.295  25.982  51.880  1.00  0.00           C  
ATOM   4754  HA  PHE   288      42.824  26.683  52.570  1.00  0.00           H  
ATOM   4755  CB  PHE   288      43.367  26.639  50.529  1.00  0.00           C  
ATOM   4756  HB2 PHE   288      43.587  25.792  49.880  1.00  0.00           H  
ATOM   4757  HB3 PHE   288      42.426  27.052  50.165  1.00  0.00           H  
ATOM   4758  CG  PHE   288      44.538  27.634  50.343  1.00  0.00           C  
ATOM   4759  CD1 PHE   288      44.233  29.031  50.426  1.00  0.00           C  
ATOM   4760  HD1 PHE   288      43.239  29.408  50.618  1.00  0.00           H  
ATOM   4761  CE1 PHE   288      45.199  29.997  50.211  1.00  0.00           C  
ATOM   4762  HE1 PHE   288      44.994  31.051  50.329  1.00  0.00           H  
ATOM   4763  CZ  PHE   288      46.473  29.590  49.833  1.00  0.00           C  
ATOM   4764  HZ  PHE   288      47.250  30.317  49.648  1.00  0.00           H  
ATOM   4765  CE2 PHE   288      46.818  28.229  49.830  1.00  0.00           C  
ATOM   4766  HE2 PHE   288      47.817  27.893  49.592  1.00  0.00           H  
ATOM   4767  CD2 PHE   288      45.845  27.204  50.071  1.00  0.00           C  
ATOM   4768  HD2 PHE   288      46.066  26.150  49.994  1.00  0.00           H  
ATOM   4769  C   PHE   288      42.297  24.755  51.783  1.00  0.00           C  
ATOM   4770  O   PHE   288      42.751  23.645  51.889  1.00  0.00           O  
ATOM   4771  N   ASP   289      41.047  25.009  51.625  1.00  0.00           N  
ATOM   4772  H   ASP   289      40.822  25.978  51.797  1.00  0.00           H  
ATOM   4773  CA  ASP   289      40.021  23.930  51.744  1.00  0.00           C  
ATOM   4774  HA  ASP   289      40.126  23.513  52.745  1.00  0.00           H  
ATOM   4775  CB  ASP   289      38.628  24.587  51.635  1.00  0.00           C  
ATOM   4776  HB2 ASP   289      38.580  25.121  50.686  1.00  0.00           H  
ATOM   4777  HB3 ASP   289      37.902  23.802  51.424  1.00  0.00           H  
ATOM   4778  CG  ASP   289      38.279  25.442  52.833  1.00  0.00           C  
ATOM   4779  OD1 ASP   289      37.265  26.146  52.782  1.00  0.00           O  
ATOM   4780  OD2 ASP   289      38.922  25.403  53.905  1.00  0.00           O  
ATOM   4781  C   ASP   289      40.159  22.746  50.778  1.00  0.00           C  
ATOM   4782  O   ASP   289      40.052  21.575  51.138  1.00  0.00           O  
ATOM   4783  N   TRP   290      40.491  23.133  49.528  1.00  0.00           N  
ATOM   4784  H   TRP   290      40.583  24.099  49.247  1.00  0.00           H  
ATOM   4785  CA  TRP   290      40.747  22.192  48.512  1.00  0.00           C  
ATOM   4786  HA  TRP   290      39.829  21.607  48.472  1.00  0.00           H  
ATOM   4787  CB  TRP   290      40.966  22.833  47.155  1.00  0.00           C  
ATOM   4788  HB2 TRP   290      41.218  22.093  46.396  1.00  0.00           H  
ATOM   4789  HB3 TRP   290      39.957  23.160  46.900  1.00  0.00           H  
ATOM   4790  CG  TRP   290      41.908  23.943  46.987  1.00  0.00           C  
ATOM   4791  CD1 TRP   290      43.233  23.803  46.649  1.00  0.00           C  
ATOM   4792  HD1 TRP   290      43.709  22.855  46.442  1.00  0.00           H  
ATOM   4793  NE1 TRP   290      43.798  25.058  46.507  1.00  0.00           N  
ATOM   4794  HE1 TRP   290      44.774  25.213  46.297  1.00  0.00           H  
ATOM   4795  CE2 TRP   290      42.924  26.078  46.981  1.00  0.00           C  
ATOM   4796  CZ2 TRP   290      43.105  27.430  47.209  1.00  0.00           C  
ATOM   4797  HZ2 TRP   290      44.066  27.920  47.250  1.00  0.00           H  
ATOM   4798  CH2 TRP   290      41.975  28.180  47.573  1.00  0.00           C  
ATOM   4799  HH2 TRP   290      42.200  29.194  47.870  1.00  0.00           H  
ATOM   4800  CZ3 TRP   290      40.758  27.609  47.746  1.00  0.00           C  
ATOM   4801  HZ3 TRP   290      39.921  28.252  47.973  1.00  0.00           H  
ATOM   4802  CE3 TRP   290      40.591  26.252  47.568  1.00  0.00           C  
ATOM   4803  HE3 TRP   290      39.697  25.680  47.768  1.00  0.00           H  
ATOM   4804  CD2 TRP   290      41.680  25.369  47.229  1.00  0.00           C  
ATOM   4805  C   TRP   290      41.941  21.234  48.813  1.00  0.00           C  
ATOM   4806  O   TRP   290      42.000  20.113  48.308  1.00  0.00           O  
ATOM   4807  N   THR   291      42.888  21.609  49.678  1.00  0.00           N  
ATOM   4808  H   THR   291      42.804  22.536  50.069  1.00  0.00           H  
ATOM   4809  CA  THR   291      44.005  20.674  50.131  1.00  0.00           C  
ATOM   4810  HA  THR   291      44.418  20.136  49.278  1.00  0.00           H  
ATOM   4811  CB  THR   291      45.175  21.329  50.847  1.00  0.00           C  
ATOM   4812  HB  THR   291      45.935  20.563  50.995  1.00  0.00           H  
ATOM   4813  CG2 THR   291      45.701  22.508  50.036  1.00  0.00           C  
ATOM   4814 HG21 THR   291      44.852  23.095  49.687  1.00  0.00           H  
ATOM   4815 HG22 THR   291      46.458  23.086  50.566  1.00  0.00           H  
ATOM   4816 HG23 THR   291      46.373  22.223  49.227  1.00  0.00           H  
ATOM   4817  OG1 THR   291      44.946  21.943  52.098  1.00  0.00           O  
ATOM   4818  HG1 THR   291      44.433  22.718  51.859  1.00  0.00           H  
ATOM   4819  C   THR   291      43.444  19.592  51.064  1.00  0.00           C  
ATOM   4820  O   THR   291      44.038  18.537  51.189  1.00  0.00           O  
ATOM   4821  N   MET   292      42.375  19.813  51.805  1.00  0.00           N  
ATOM   4822  H   MET   292      42.049  20.766  51.727  1.00  0.00           H  
ATOM   4823  CA  MET   292      41.828  18.869  52.836  1.00  0.00           C  
ATOM   4824  HA  MET   292      42.630  18.191  53.130  1.00  0.00           H  
ATOM   4825  CB  MET   292      41.461  19.640  54.067  1.00  0.00           C  
ATOM   4826  HB2 MET   292      42.352  20.047  54.546  1.00  0.00           H  
ATOM   4827  HB3 MET   292      40.861  20.516  53.821  1.00  0.00           H  
ATOM   4828  CG  MET   292      40.618  18.726  55.009  1.00  0.00           C  
ATOM   4829  HG2 MET   292      39.662  18.535  54.520  1.00  0.00           H  
ATOM   4830  HG3 MET   292      41.115  17.756  55.020  1.00  0.00           H  
ATOM   4831  SD  MET   292      40.463  19.329  56.788  1.00  0.00           S  
ATOM   4832  CE  MET   292      39.323  20.725  56.628  1.00  0.00           C  
ATOM   4833  HE1 MET   292      39.909  21.627  56.451  1.00  0.00           H  
ATOM   4834  HE2 MET   292      38.675  20.549  55.769  1.00  0.00           H  
ATOM   4835  HE3 MET   292      38.697  20.805  57.516  1.00  0.00           H  
ATOM   4836  C   MET   292      40.700  17.975  52.260  1.00  0.00           C  
ATOM   4837  O   MET   292      40.549  16.823  52.709  1.00  0.00           O  
ATOM   4838  N   LEU   293      39.976  18.485  51.281  1.00  0.00           N  
ATOM   4839  H   LEU   293      40.213  19.429  51.013  1.00  0.00           H  
ATOM   4840  CA  LEU   293      39.068  17.682  50.472  1.00  0.00           C  
ATOM   4841  HA  LEU   293      38.496  17.004  51.105  1.00  0.00           H  
ATOM   4842  CB  LEU   293      38.092  18.572  49.694  1.00  0.00           C  
ATOM   4843  HB2 LEU   293      38.634  19.447  49.336  1.00  0.00           H  
ATOM   4844  HB3 LEU   293      37.598  17.984  48.920  1.00  0.00           H  
ATOM   4845  CG  LEU   293      37.058  19.193  50.641  1.00  0.00           C  
ATOM   4846  HG  LEU   293      37.432  19.552  51.600  1.00  0.00           H  
ATOM   4847  CD1 LEU   293      36.377  20.376  49.939  1.00  0.00           C  
ATOM   4848 HD11 LEU   293      37.063  20.736  49.173  1.00  0.00           H  
ATOM   4849 HD12 LEU   293      35.519  19.921  49.444  1.00  0.00           H  
ATOM   4850 HD13 LEU   293      36.240  21.127  50.717  1.00  0.00           H  
ATOM   4851  CD2 LEU   293      35.921  18.183  50.973  1.00  0.00           C  
ATOM   4852 HD21 LEU   293      36.136  17.496  51.792  1.00  0.00           H  
ATOM   4853 HD22 LEU   293      34.967  18.588  51.313  1.00  0.00           H  
ATOM   4854 HD23 LEU   293      35.708  17.586  50.086  1.00  0.00           H  
ATOM   4855  C   LEU   293      39.840  16.773  49.478  1.00  0.00           C  
ATOM   4856  O   LEU   293      40.873  17.116  48.881  1.00  0.00           O  
ATOM   4857  N   LYS   294      39.347  15.546  49.375  1.00  0.00           N  
ATOM   4858  H   LYS   294      38.491  15.319  49.861  1.00  0.00           H  
ATOM   4859  CA  LYS   294      39.793  14.515  48.486  1.00  0.00           C  
ATOM   4860  HA  LYS   294      40.878  14.543  48.390  1.00  0.00           H  
ATOM   4861  CB  LYS   294      39.427  13.148  48.973  1.00  0.00           C  
ATOM   4862  HB2 LYS   294      38.341  13.058  48.997  1.00  0.00           H  
ATOM   4863  HB3 LYS   294      39.626  12.386  48.219  1.00  0.00           H  
ATOM   4864  CG  LYS   294      39.935  12.771  50.429  1.00  0.00           C  
ATOM   4865  HG2 LYS   294      41.024  12.719  50.394  1.00  0.00           H  
ATOM   4866  HG3 LYS   294      39.683  13.487  51.212  1.00  0.00           H  
ATOM   4867  CD  LYS   294      39.437  11.289  50.830  1.00  0.00           C  
ATOM   4868  HD2 LYS   294      38.352  11.191  50.789  1.00  0.00           H  
ATOM   4869  HD3 LYS   294      39.844  10.570  50.119  1.00  0.00           H  
ATOM   4870  CE  LYS   294      39.880  10.922  52.302  1.00  0.00           C  
ATOM   4871  HE2 LYS   294      39.501   9.923  52.521  1.00  0.00           H  
ATOM   4872  HE3 LYS   294      40.967  10.843  52.303  1.00  0.00           H  
ATOM   4873  NZ  LYS   294      39.347  11.720  53.461  1.00  0.00           N  
ATOM   4874  HZ1 LYS   294      39.851  11.521  54.314  1.00  0.00           H  
ATOM   4875  HZ2 LYS   294      39.589  12.676  53.241  1.00  0.00           H  
ATOM   4876  HZ3 LYS   294      38.341  11.671  53.530  1.00  0.00           H  
ATOM   4877  C   LYS   294      39.351  14.729  47.070  1.00  0.00           C  
ATOM   4878  O   LYS   294      38.252  15.166  46.835  1.00  0.00           O  
ATOM   4879  N   GLN   295      40.130  14.218  46.102  1.00  0.00           N  
ATOM   4880  H   GLN   295      41.037  13.829  46.313  1.00  0.00           H  
ATOM   4881  CA  GLN   295      39.723  13.995  44.730  1.00  0.00           C  
ATOM   4882  HA  GLN   295      39.256  14.846  44.236  1.00  0.00           H  
ATOM   4883  CB  GLN   295      40.942  13.846  43.887  1.00  0.00           C  
ATOM   4884  HB2 GLN   295      41.632  13.056  44.183  1.00  0.00           H  
ATOM   4885  HB3 GLN   295      40.646  13.448  42.917  1.00  0.00           H  
ATOM   4886  CG  GLN   295      41.654  15.237  43.747  1.00  0.00           C  
ATOM   4887  HG2 GLN   295      42.337  15.162  42.901  1.00  0.00           H  
ATOM   4888  HG3 GLN   295      40.893  16.002  43.590  1.00  0.00           H  
ATOM   4889  CD  GLN   295      42.562  15.593  44.883  1.00  0.00           C  
ATOM   4890  OE1 GLN   295      42.984  14.673  45.598  1.00  0.00           O  
ATOM   4891  NE2 GLN   295      42.803  16.797  45.285  1.00  0.00           N  
ATOM   4892 HE21 GLN   295      43.217  16.853  46.204  1.00  0.00           H  
ATOM   4893 HE22 GLN   295      42.417  17.677  44.975  1.00  0.00           H  
ATOM   4894  C   GLN   295      38.746  12.825  44.709  1.00  0.00           C  
ATOM   4895  O   GLN   295      38.643  12.077  45.708  1.00  0.00           O  
ATOM   4896  N   NME   296      38.071  12.595  43.587  1.00  0.00           N  
ATOM   4897  H   NME   296      38.321  13.124  42.763  1.00  0.00           H  
ATOM   4898  CH3 NME   296      37.227  11.464  43.233  1.00  0.00           C  
ATOM   4899 HH31 NME   296      36.839  11.025  44.153  1.00  0.00           H  
ATOM   4900 HH32 NME   296      36.394  11.777  42.603  1.00  0.00           H  
ATOM   4901 HH33 NME   296      37.815  10.666  42.780  1.00  0.00           H  
TER    4902      NME   296 
END   
