# Supplementary material for: Lenalidomide Stabilizes Protein–Protein Complexes by Turning Labile Intermolecular H-Bonds into Robust Interactions
Source: J Med Chem. 2023 Apr 21;66(9):6037–46. doi: 10.1021/acs.jmedchem.2c01692 (PMC10184122; doi:10.1021/acs.jmedchem.2c01692)
Supplement: Supplementary file 2 — jm2c01692_si_002.zip [file jm2c01692_si_002.zip › ck1_lastpdbs/ck1-I37E/r2/ck1-I37E.lastpdb.pdb]

CRYST1   79.910   79.910   79.910 109.47 109.47 109.47               1
ATOM      1  H1  ACE     1      21.451  52.909  23.707  1.00  0.00           H  
ATOM      2  CH3 ACE     1      21.856  51.977  24.100  1.00  0.00           C  
ATOM      3  H2  ACE     1      21.290  51.717  24.994  1.00  0.00           H  
ATOM      4  H3  ACE     1      22.911  52.181  24.282  1.00  0.00           H  
ATOM      5  C   ACE     1      21.738  50.832  23.116  1.00  0.00           C  
ATOM      6  O   ACE     1      21.781  49.628  23.338  1.00  0.00           O  
ATOM      7  N   GLU     2      21.557  51.206  21.854  1.00  0.00           N  
ATOM      8  H   GLU     2      21.381  52.196  21.767  1.00  0.00           H  
ATOM      9  CA  GLU     2      21.405  50.353  20.632  1.00  0.00           C  
ATOM     10  HA  GLU     2      21.940  49.429  20.850  1.00  0.00           H  
ATOM     11  CB  GLU     2      19.954  50.086  20.399  1.00  0.00           C  
ATOM     12  HB2 GLU     2      19.479  50.043  21.379  1.00  0.00           H  
ATOM     13  HB3 GLU     2      19.614  50.925  19.792  1.00  0.00           H  
ATOM     14  CG  GLU     2      19.582  48.728  19.674  1.00  0.00           C  
ATOM     15  HG2 GLU     2      20.051  48.678  18.691  1.00  0.00           H  
ATOM     16  HG3 GLU     2      19.855  47.827  20.224  1.00  0.00           H  
ATOM     17  CD  GLU     2      18.041  48.619  19.709  1.00  0.00           C  
ATOM     18  OE1 GLU     2      17.570  47.734  20.464  1.00  0.00           O  
ATOM     19  OE2 GLU     2      17.316  49.417  19.055  1.00  0.00           O  
ATOM     20  C   GLU     2      22.101  50.997  19.370  1.00  0.00           C  
ATOM     21  O   GLU     2      22.016  50.417  18.267  1.00  0.00           O  
ATOM     22  N   PHE     3      22.826  52.117  19.559  1.00  0.00           N  
ATOM     23  H   PHE     3      22.877  52.426  20.519  1.00  0.00           H  
ATOM     24  CA  PHE     3      23.512  52.918  18.484  1.00  0.00           C  
ATOM     25  HA  PHE     3      22.917  52.875  17.572  1.00  0.00           H  
ATOM     26  CB  PHE     3      23.725  54.349  18.959  1.00  0.00           C  
ATOM     27  HB2 PHE     3      24.312  54.903  18.227  1.00  0.00           H  
ATOM     28  HB3 PHE     3      22.765  54.838  19.127  1.00  0.00           H  
ATOM     29  CG  PHE     3      24.366  54.514  20.348  1.00  0.00           C  
ATOM     30  CD1 PHE     3      25.796  54.558  20.393  1.00  0.00           C  
ATOM     31  HD1 PHE     3      26.434  54.540  19.522  1.00  0.00           H  
ATOM     32  CE1 PHE     3      26.389  54.628  21.696  1.00  0.00           C  
ATOM     33  HE1 PHE     3      27.448  54.489  21.858  1.00  0.00           H  
ATOM     34  CZ  PHE     3      25.564  54.767  22.866  1.00  0.00           C  
ATOM     35  HZ  PHE     3      25.967  54.929  23.855  1.00  0.00           H  
ATOM     36  CE2 PHE     3      24.189  54.855  22.702  1.00  0.00           C  
ATOM     37  HE2 PHE     3      23.519  55.081  23.518  1.00  0.00           H  
ATOM     38  CD2 PHE     3      23.553  54.736  21.483  1.00  0.00           C  
ATOM     39  HD2 PHE     3      22.475  54.672  21.437  1.00  0.00           H  
ATOM     40  C   PHE     3      24.919  52.369  18.093  1.00  0.00           C  
ATOM     41  O   PHE     3      25.461  51.490  18.886  1.00  0.00           O  
ATOM     42  N   ILE     4      25.462  52.885  16.974  1.00  0.00           N  
ATOM     43  H   ILE     4      24.868  53.576  16.538  1.00  0.00           H  
ATOM     44  CA  ILE     4      26.586  52.391  16.335  1.00  0.00           C  
ATOM     45  HA  ILE     4      26.864  51.408  16.714  1.00  0.00           H  
ATOM     46  CB  ILE     4      26.416  52.268  14.839  1.00  0.00           C  
ATOM     47  HB  ILE     4      26.040  53.161  14.340  1.00  0.00           H  
ATOM     48  CG2 ILE     4      27.810  51.905  14.176  1.00  0.00           C  
ATOM     49 HG21 ILE     4      27.785  51.708  13.104  1.00  0.00           H  
ATOM     50 HG22 ILE     4      28.455  52.775  14.298  1.00  0.00           H  
ATOM     51 HG23 ILE     4      28.265  51.126  14.788  1.00  0.00           H  
ATOM     52  CG1 ILE     4      25.459  51.187  14.455  1.00  0.00           C  
ATOM     53 HG12 ILE     4      25.742  50.174  14.742  1.00  0.00           H  
ATOM     54 HG13 ILE     4      24.613  51.420  15.101  1.00  0.00           H  
ATOM     55  CD1 ILE     4      24.990  51.020  13.053  1.00  0.00           C  
ATOM     56 HD11 ILE     4      24.151  51.660  12.781  1.00  0.00           H  
ATOM     57 HD12 ILE     4      25.759  50.984  12.282  1.00  0.00           H  
ATOM     58 HD13 ILE     4      24.585  50.008  13.045  1.00  0.00           H  
ATOM     59  C   ILE     4      27.866  53.214  16.716  1.00  0.00           C  
ATOM     60  O   ILE     4      28.115  54.275  16.184  1.00  0.00           O  
ATOM     61  N   VAL     5      28.644  52.767  17.732  1.00  0.00           N  
ATOM     62  H   VAL     5      28.380  52.050  18.393  1.00  0.00           H  
ATOM     63  CA  VAL     5      29.958  53.403  18.003  1.00  0.00           C  
ATOM     64  HA  VAL     5      29.786  54.479  17.959  1.00  0.00           H  
ATOM     65  CB  VAL     5      30.613  53.227  19.444  1.00  0.00           C  
ATOM     66  HB  VAL     5      31.487  53.879  19.447  1.00  0.00           H  
ATOM     67  CG1 VAL     5      29.398  53.794  20.271  1.00  0.00           C  
ATOM     68 HG11 VAL     5      29.700  53.862  21.316  1.00  0.00           H  
ATOM     69 HG12 VAL     5      29.282  54.809  19.890  1.00  0.00           H  
ATOM     70 HG13 VAL     5      28.475  53.232  20.129  1.00  0.00           H  
ATOM     71  CG2 VAL     5      31.145  51.852  19.760  1.00  0.00           C  
ATOM     72 HG21 VAL     5      31.472  51.807  20.799  1.00  0.00           H  
ATOM     73 HG22 VAL     5      30.382  51.091  19.596  1.00  0.00           H  
ATOM     74 HG23 VAL     5      32.007  51.756  19.100  1.00  0.00           H  
ATOM     75  C   VAL     5      30.957  53.051  16.892  1.00  0.00           C  
ATOM     76  O   VAL     5      30.786  52.066  16.193  1.00  0.00           O  
ATOM     77  N   GLY     6      32.070  53.771  16.660  1.00  0.00           N  
ATOM     78  H   GLY     6      32.186  54.520  17.328  1.00  0.00           H  
ATOM     79  CA  GLY     6      33.165  53.499  15.743  1.00  0.00           C  
ATOM     80  HA2 GLY     6      33.795  54.378  15.604  1.00  0.00           H  
ATOM     81  HA3 GLY     6      33.782  52.730  16.209  1.00  0.00           H  
ATOM     82  C   GLY     6      32.817  53.063  14.288  1.00  0.00           C  
ATOM     83  O   GLY     6      33.515  52.278  13.650  1.00  0.00           O  
ATOM     84  N   GLY     7      31.677  53.507  13.690  1.00  0.00           N  
ATOM     85  H   GLY     7      31.071  54.087  14.253  1.00  0.00           H  
ATOM     86  CA  GLY     7      31.127  53.290  12.353  1.00  0.00           C  
ATOM     87  HA2 GLY     7      30.381  54.044  12.102  1.00  0.00           H  
ATOM     88  HA3 GLY     7      31.924  53.377  11.615  1.00  0.00           H  
ATOM     89  C   GLY     7      30.507  51.901  12.115  1.00  0.00           C  
ATOM     90  O   GLY     7      29.713  51.716  11.203  1.00  0.00           O  
ATOM     91  N   LYS     8      30.700  50.973  13.025  1.00  0.00           N  
ATOM     92  H   LYS     8      31.240  51.239  13.835  1.00  0.00           H  
ATOM     93  CA  LYS     8      30.244  49.581  12.891  1.00  0.00           C  
ATOM     94  HA  LYS     8      29.274  49.601  12.393  1.00  0.00           H  
ATOM     95  CB  LYS     8      31.260  48.817  12.057  1.00  0.00           C  
ATOM     96  HB2 LYS     8      31.032  47.780  11.812  1.00  0.00           H  
ATOM     97  HB3 LYS     8      31.332  49.322  11.094  1.00  0.00           H  
ATOM     98  CG  LYS     8      32.608  48.709  12.781  1.00  0.00           C  
ATOM     99  HG2 LYS     8      32.884  49.657  13.242  1.00  0.00           H  
ATOM    100  HG3 LYS     8      32.494  47.987  13.591  1.00  0.00           H  
ATOM    101  CD  LYS     8      33.677  48.206  11.776  1.00  0.00           C  
ATOM    102  HD2 LYS     8      33.306  47.298  11.301  1.00  0.00           H  
ATOM    103  HD3 LYS     8      33.635  48.975  11.004  1.00  0.00           H  
ATOM    104  CE  LYS     8      35.095  47.994  12.257  1.00  0.00           C  
ATOM    105  HE2 LYS     8      35.450  48.849  12.833  1.00  0.00           H  
ATOM    106  HE3 LYS     8      35.092  47.107  12.890  1.00  0.00           H  
ATOM    107  NZ  LYS     8      35.989  47.623  11.055  1.00  0.00           N  
ATOM    108  HZ1 LYS     8      36.918  47.439  11.406  1.00  0.00           H  
ATOM    109  HZ2 LYS     8      35.690  46.767  10.610  1.00  0.00           H  
ATOM    110  HZ3 LYS     8      35.976  48.310  10.315  1.00  0.00           H  
ATOM    111  C   LYS     8      29.964  48.778  14.203  1.00  0.00           C  
ATOM    112  O   LYS     8      29.348  47.704  14.132  1.00  0.00           O  
ATOM    113  N   TYR     9      30.410  49.243  15.406  1.00  0.00           N  
ATOM    114  H   TYR     9      30.903  50.125  15.425  1.00  0.00           H  
ATOM    115  CA  TYR     9      30.309  48.515  16.623  1.00  0.00           C  
ATOM    116  HA  TYR     9      30.316  47.443  16.426  1.00  0.00           H  
ATOM    117  CB  TYR     9      31.509  48.865  17.563  1.00  0.00           C  
ATOM    118  HB2 TYR     9      31.542  49.948  17.686  1.00  0.00           H  
ATOM    119  HB3 TYR     9      31.295  48.505  18.569  1.00  0.00           H  
ATOM    120  CG  TYR     9      32.845  48.413  17.041  1.00  0.00           C  
ATOM    121  CD1 TYR     9      33.090  47.084  16.951  1.00  0.00           C  
ATOM    122  HD1 TYR     9      32.424  46.335  17.354  1.00  0.00           H  
ATOM    123  CE1 TYR     9      34.343  46.722  16.313  1.00  0.00           C  
ATOM    124  HE1 TYR     9      34.607  45.676  16.263  1.00  0.00           H  
ATOM    125  CZ  TYR     9      35.178  47.606  15.704  1.00  0.00           C  
ATOM    126  OH  TYR     9      36.166  47.063  14.966  1.00  0.00           O  
ATOM    127  HH  TYR     9      36.799  47.664  14.566  1.00  0.00           H  
ATOM    128  CE2 TYR     9      34.861  48.963  15.812  1.00  0.00           C  
ATOM    129  HE2 TYR     9      35.578  49.694  15.469  1.00  0.00           H  
ATOM    130  CD2 TYR     9      33.694  49.353  16.454  1.00  0.00           C  
ATOM    131  HD2 TYR     9      33.505  50.416  16.431  1.00  0.00           H  
ATOM    132  C   TYR     9      28.974  48.905  17.224  1.00  0.00           C  
ATOM    133  O   TYR     9      28.864  49.929  17.870  1.00  0.00           O  
ATOM    134  N   LYS    10      27.901  48.101  17.001  1.00  0.00           N  
ATOM    135  H   LYS    10      27.998  47.233  16.493  1.00  0.00           H  
ATOM    136  CA  LYS    10      26.529  48.421  17.514  1.00  0.00           C  
ATOM    137  HA  LYS    10      26.286  49.477  17.632  1.00  0.00           H  
ATOM    138  CB  LYS    10      25.540  47.772  16.508  1.00  0.00           C  
ATOM    139  HB2 LYS    10      25.900  48.070  15.524  1.00  0.00           H  
ATOM    140  HB3 LYS    10      25.640  46.695  16.644  1.00  0.00           H  
ATOM    141  CG  LYS    10      24.063  48.178  16.921  1.00  0.00           C  
ATOM    142  HG2 LYS    10      23.963  48.433  17.976  1.00  0.00           H  
ATOM    143  HG3 LYS    10      23.788  49.077  16.369  1.00  0.00           H  
ATOM    144  CD  LYS    10      23.027  47.012  16.709  1.00  0.00           C  
ATOM    145  HD2 LYS    10      23.177  46.491  15.763  1.00  0.00           H  
ATOM    146  HD3 LYS    10      23.326  46.241  17.419  1.00  0.00           H  
ATOM    147  CE  LYS    10      21.599  47.274  16.956  1.00  0.00           C  
ATOM    148  HE2 LYS    10      20.930  46.443  16.731  1.00  0.00           H  
ATOM    149  HE3 LYS    10      21.609  47.469  18.029  1.00  0.00           H  
ATOM    150  NZ  LYS    10      21.091  48.543  16.322  1.00  0.00           N  
ATOM    151  HZ1 LYS    10      20.096  48.715  16.342  1.00  0.00           H  
ATOM    152  HZ2 LYS    10      21.467  49.282  16.898  1.00  0.00           H  
ATOM    153  HZ3 LYS    10      21.433  48.638  15.376  1.00  0.00           H  
ATOM    154  C   LYS    10      26.245  47.837  18.966  1.00  0.00           C  
ATOM    155  O   LYS    10      26.483  46.665  19.157  1.00  0.00           O  
ATOM    156  N   LEU    11      25.783  48.623  19.913  1.00  0.00           N  
ATOM    157  H   LEU    11      25.567  49.589  19.712  1.00  0.00           H  
ATOM    158  CA  LEU    11      25.312  48.150  21.176  1.00  0.00           C  
ATOM    159  HA  LEU    11      26.056  47.651  21.797  1.00  0.00           H  
ATOM    160  CB  LEU    11      25.020  49.362  22.060  1.00  0.00           C  
ATOM    161  HB2 LEU    11      24.110  49.855  21.719  1.00  0.00           H  
ATOM    162  HB3 LEU    11      24.786  48.948  23.041  1.00  0.00           H  
ATOM    163  CG  LEU    11      26.082  50.416  22.279  1.00  0.00           C  
ATOM    164  HG  LEU    11      26.188  50.896  21.306  1.00  0.00           H  
ATOM    165  CD1 LEU    11      25.565  51.450  23.302  1.00  0.00           C  
ATOM    166 HD11 LEU    11      26.369  52.113  23.620  1.00  0.00           H  
ATOM    167 HD12 LEU    11      24.737  52.076  22.968  1.00  0.00           H  
ATOM    168 HD13 LEU    11      25.210  51.021  24.239  1.00  0.00           H  
ATOM    169  CD2 LEU    11      27.354  49.770  22.797  1.00  0.00           C  
ATOM    170 HD21 LEU    11      28.143  50.492  22.586  1.00  0.00           H  
ATOM    171 HD22 LEU    11      27.326  49.424  23.830  1.00  0.00           H  
ATOM    172 HD23 LEU    11      27.645  49.037  22.045  1.00  0.00           H  
ATOM    173  C   LEU    11      24.194  47.146  21.091  1.00  0.00           C  
ATOM    174  O   LEU    11      23.415  47.223  20.154  1.00  0.00           O  
ATOM    175  N   VAL    12      24.153  46.102  21.936  1.00  0.00           N  
ATOM    176  H   VAL    12      24.971  45.894  22.491  1.00  0.00           H  
ATOM    177  CA  VAL    12      23.099  45.037  21.983  1.00  0.00           C  
ATOM    178  HA  VAL    12      22.324  45.337  21.278  1.00  0.00           H  
ATOM    179  CB  VAL    12      23.641  43.624  21.601  1.00  0.00           C  
ATOM    180  HB  VAL    12      24.486  43.338  22.227  1.00  0.00           H  
ATOM    181  CG1 VAL    12      22.587  42.474  21.798  1.00  0.00           C  
ATOM    182 HG11 VAL    12      23.060  41.638  21.284  1.00  0.00           H  
ATOM    183 HG12 VAL    12      22.300  42.363  22.844  1.00  0.00           H  
ATOM    184 HG13 VAL    12      21.723  42.753  21.195  1.00  0.00           H  
ATOM    185  CG2 VAL    12      23.964  43.616  20.107  1.00  0.00           C  
ATOM    186 HG21 VAL    12      24.361  42.648  19.803  1.00  0.00           H  
ATOM    187 HG22 VAL    12      23.087  43.780  19.481  1.00  0.00           H  
ATOM    188 HG23 VAL    12      24.751  44.330  19.861  1.00  0.00           H  
ATOM    189  C   VAL    12      22.424  44.962  23.284  1.00  0.00           C  
ATOM    190  O   VAL    12      21.171  45.153  23.424  1.00  0.00           O  
ATOM    191  N   ARG    13      23.214  44.887  24.358  1.00  0.00           N  
ATOM    192  H   ARG    13      24.216  44.806  24.260  1.00  0.00           H  
ATOM    193  CA  ARG    13      22.711  44.832  25.761  1.00  0.00           C  
ATOM    194  HA  ARG    13      21.785  45.404  25.811  1.00  0.00           H  
ATOM    195  CB  ARG    13      22.269  43.429  26.178  1.00  0.00           C  
ATOM    196  HB2 ARG    13      21.842  43.470  27.181  1.00  0.00           H  
ATOM    197  HB3 ARG    13      21.477  43.121  25.495  1.00  0.00           H  
ATOM    198  CG  ARG    13      23.425  42.416  26.070  1.00  0.00           C  
ATOM    199  HG2 ARG    13      23.811  42.495  25.054  1.00  0.00           H  
ATOM    200  HG3 ARG    13      24.226  42.693  26.756  1.00  0.00           H  
ATOM    201  CD  ARG    13      22.863  41.000  26.233  1.00  0.00           C  
ATOM    202  HD2 ARG    13      22.200  40.837  27.083  1.00  0.00           H  
ATOM    203  HD3 ARG    13      22.284  40.769  25.340  1.00  0.00           H  
ATOM    204  NE  ARG    13      23.945  39.964  26.261  1.00  0.00           N  
ATOM    205  HE  ARG    13      24.248  39.725  25.327  1.00  0.00           H  
ATOM    206  CZ  ARG    13      24.392  39.182  27.237  1.00  0.00           C  
ATOM    207  NH1 ARG    13      24.089  39.342  28.557  1.00  0.00           N  
ATOM    208 HH11 ARG    13      23.150  39.684  28.706  1.00  0.00           H  
ATOM    209 HH12 ARG    13      24.555  38.726  29.207  1.00  0.00           H  
ATOM    210  NH2 ARG    13      25.384  38.412  26.953  1.00  0.00           N  
ATOM    211 HH21 ARG    13      25.723  38.402  26.002  1.00  0.00           H  
ATOM    212 HH22 ARG    13      26.017  37.895  27.546  1.00  0.00           H  
ATOM    213  C   ARG    13      23.658  45.446  26.773  1.00  0.00           C  
ATOM    214  O   ARG    13      24.866  45.393  26.618  1.00  0.00           O  
ATOM    215  N   LYS    14      23.092  46.054  27.820  1.00  0.00           N  
ATOM    216  H   LYS    14      22.087  46.150  27.775  1.00  0.00           H  
ATOM    217  CA  LYS    14      23.865  46.831  28.790  1.00  0.00           C  
ATOM    218  HA  LYS    14      24.752  47.162  28.251  1.00  0.00           H  
ATOM    219  CB  LYS    14      23.053  48.091  29.136  1.00  0.00           C  
ATOM    220  HB2 LYS    14      22.738  48.738  28.317  1.00  0.00           H  
ATOM    221  HB3 LYS    14      22.108  47.904  29.646  1.00  0.00           H  
ATOM    222  CG  LYS    14      23.987  48.924  30.024  1.00  0.00           C  
ATOM    223  HG2 LYS    14      24.434  48.382  30.858  1.00  0.00           H  
ATOM    224  HG3 LYS    14      24.813  49.237  29.387  1.00  0.00           H  
ATOM    225  CD  LYS    14      23.282  50.215  30.575  1.00  0.00           C  
ATOM    226  HD2 LYS    14      22.766  50.714  29.756  1.00  0.00           H  
ATOM    227  HD3 LYS    14      22.500  49.939  31.283  1.00  0.00           H  
ATOM    228  CE  LYS    14      24.330  51.047  31.307  1.00  0.00           C  
ATOM    229  HE2 LYS    14      24.990  50.407  31.892  1.00  0.00           H  
ATOM    230  HE3 LYS    14      24.966  51.460  30.523  1.00  0.00           H  
ATOM    231  NZ  LYS    14      23.782  52.199  32.028  1.00  0.00           N  
ATOM    232  HZ1 LYS    14      23.271  52.712  31.324  1.00  0.00           H  
ATOM    233  HZ2 LYS    14      23.156  51.867  32.747  1.00  0.00           H  
ATOM    234  HZ3 LYS    14      24.527  52.772  32.398  1.00  0.00           H  
ATOM    235  C   LYS    14      24.304  45.944  30.033  1.00  0.00           C  
ATOM    236  O   LYS    14      23.503  45.139  30.505  1.00  0.00           O  
ATOM    237  N   ILE    15      25.532  46.064  30.540  1.00  0.00           N  
ATOM    238  H   ILE    15      26.132  46.746  30.098  1.00  0.00           H  
ATOM    239  CA  ILE    15      26.119  45.098  31.560  1.00  0.00           C  
ATOM    240  HA  ILE    15      25.326  44.479  31.980  1.00  0.00           H  
ATOM    241  CB  ILE    15      27.023  44.040  30.951  1.00  0.00           C  
ATOM    242  HB  ILE    15      27.285  43.382  31.779  1.00  0.00           H  
ATOM    243  CG2 ILE    15      26.248  43.244  29.855  1.00  0.00           C  
ATOM    244 HG21 ILE    15      25.318  42.786  30.191  1.00  0.00           H  
ATOM    245 HG22 ILE    15      26.039  43.961  29.061  1.00  0.00           H  
ATOM    246 HG23 ILE    15      26.829  42.388  29.513  1.00  0.00           H  
ATOM    247  CG1 ILE    15      28.288  44.680  30.324  1.00  0.00           C  
ATOM    248 HG12 ILE    15      28.035  45.062  29.335  1.00  0.00           H  
ATOM    249 HG13 ILE    15      28.624  45.594  30.814  1.00  0.00           H  
ATOM    250  CD1 ILE    15      29.435  43.705  30.155  1.00  0.00           C  
ATOM    251 HD11 ILE    15      29.139  42.921  29.457  1.00  0.00           H  
ATOM    252 HD12 ILE    15      30.276  44.289  29.780  1.00  0.00           H  
ATOM    253 HD13 ILE    15      29.699  43.300  31.132  1.00  0.00           H  
ATOM    254  C   ILE    15      26.902  45.708  32.706  1.00  0.00           C  
ATOM    255  O   ILE    15      27.228  45.022  33.708  1.00  0.00           O  
ATOM    256  N   GLY    16      27.251  46.976  32.686  1.00  0.00           N  
ATOM    257  H   GLY    16      27.019  47.472  31.837  1.00  0.00           H  
ATOM    258  CA  GLY    16      27.682  47.778  33.791  1.00  0.00           C  
ATOM    259  HA2 GLY    16      27.232  47.411  34.713  1.00  0.00           H  
ATOM    260  HA3 GLY    16      28.744  47.535  33.820  1.00  0.00           H  
ATOM    261  C   GLY    16      27.535  49.354  33.734  1.00  0.00           C  
ATOM    262  O   GLY    16      27.361  49.874  32.661  1.00  0.00           O  
ATOM    263  N   SER    17      27.403  50.050  34.839  1.00  0.00           N  
ATOM    264  H   SER    17      27.367  49.490  35.679  1.00  0.00           H  
ATOM    265  CA  SER    17      27.138  51.436  34.905  1.00  0.00           C  
ATOM    266  HA  SER    17      27.442  51.895  33.964  1.00  0.00           H  
ATOM    267  CB  SER    17      25.616  51.570  34.934  1.00  0.00           C  
ATOM    268  HB2 SER    17      25.141  51.049  34.103  1.00  0.00           H  
ATOM    269  HB3 SER    17      25.202  51.276  35.898  1.00  0.00           H  
ATOM    270  OG  SER    17      25.404  52.974  34.761  1.00  0.00           O  
ATOM    271  HG  SER    17      25.711  53.290  33.908  1.00  0.00           H  
ATOM    272  C   SER    17      27.817  52.205  36.024  1.00  0.00           C  
ATOM    273  O   SER    17      27.876  51.629  37.121  1.00  0.00           O  
ATOM    274  N   GLY    18      28.365  53.433  35.864  1.00  0.00           N  
ATOM    275  H   GLY    18      28.275  53.904  34.975  1.00  0.00           H  
ATOM    276  CA  GLY    18      29.088  54.193  36.861  1.00  0.00           C  
ATOM    277  HA2 GLY    18      28.821  53.889  37.874  1.00  0.00           H  
ATOM    278  HA3 GLY    18      30.150  53.963  36.787  1.00  0.00           H  
ATOM    279  C   GLY    18      28.912  55.686  36.688  1.00  0.00           C  
ATOM    280  O   GLY    18      28.234  56.182  35.797  1.00  0.00           O  
ATOM    281  N   SER    19      29.507  56.485  37.572  1.00  0.00           N  
ATOM    282  H   SER    19      30.145  56.044  38.219  1.00  0.00           H  
ATOM    283  CA  SER    19      29.217  57.924  37.798  1.00  0.00           C  
ATOM    284  HA  SER    19      28.149  58.114  37.908  1.00  0.00           H  
ATOM    285  CB  SER    19      29.933  58.375  39.079  1.00  0.00           C  
ATOM    286  HB2 SER    19      31.018  58.285  39.021  1.00  0.00           H  
ATOM    287  HB3 SER    19      29.658  59.414  39.255  1.00  0.00           H  
ATOM    288  OG  SER    19      29.484  57.649  40.214  1.00  0.00           O  
ATOM    289  HG  SER    19      28.527  57.685  40.283  1.00  0.00           H  
ATOM    290  C   SER    19      29.729  58.871  36.687  1.00  0.00           C  
ATOM    291  O   SER    19      29.246  59.965  36.538  1.00  0.00           O  
ATOM    292  N   PHE    20      30.461  58.230  35.718  1.00  0.00           N  
ATOM    293  H   PHE    20      30.923  57.383  36.017  1.00  0.00           H  
ATOM    294  CA  PHE    20      31.027  58.970  34.589  1.00  0.00           C  
ATOM    295  HA  PHE    20      30.548  59.937  34.436  1.00  0.00           H  
ATOM    296  CB  PHE    20      32.560  59.056  34.911  1.00  0.00           C  
ATOM    297  HB2 PHE    20      33.002  58.100  34.631  1.00  0.00           H  
ATOM    298  HB3 PHE    20      33.084  59.852  34.382  1.00  0.00           H  
ATOM    299  CG  PHE    20      32.917  59.296  36.404  1.00  0.00           C  
ATOM    300  CD1 PHE    20      33.388  58.272  37.242  1.00  0.00           C  
ATOM    301  HD1 PHE    20      33.617  57.321  36.783  1.00  0.00           H  
ATOM    302  CE1 PHE    20      33.704  58.502  38.617  1.00  0.00           C  
ATOM    303  HE1 PHE    20      34.065  57.701  39.246  1.00  0.00           H  
ATOM    304  CZ  PHE    20      33.487  59.728  39.215  1.00  0.00           C  
ATOM    305  HZ  PHE    20      33.675  59.936  40.258  1.00  0.00           H  
ATOM    306  CE2 PHE    20      33.086  60.830  38.380  1.00  0.00           C  
ATOM    307  HE2 PHE    20      33.011  61.823  38.797  1.00  0.00           H  
ATOM    308  CD2 PHE    20      32.757  60.612  36.953  1.00  0.00           C  
ATOM    309  HD2 PHE    20      32.439  61.463  36.369  1.00  0.00           H  
ATOM    310  C   PHE    20      30.917  58.148  33.297  1.00  0.00           C  
ATOM    311  O   PHE    20      31.411  58.654  32.293  1.00  0.00           O  
ATOM    312  N   GLY    21      30.502  56.942  33.342  1.00  0.00           N  
ATOM    313  H   GLY    21      30.031  56.662  34.191  1.00  0.00           H  
ATOM    314  CA  GLY    21      30.645  55.972  32.249  1.00  0.00           C  
ATOM    315  HA2 GLY    21      30.358  56.420  31.298  1.00  0.00           H  
ATOM    316  HA3 GLY    21      31.700  55.734  32.110  1.00  0.00           H  
ATOM    317  C   GLY    21      29.807  54.721  32.377  1.00  0.00           C  
ATOM    318  O   GLY    21      29.252  54.388  33.437  1.00  0.00           O  
ATOM    319  N   ASP    22      29.792  53.923  31.306  1.00  0.00           N  
ATOM    320  H   ASP    22      30.206  54.309  30.470  1.00  0.00           H  
ATOM    321  CA  ASP    22      29.117  52.633  31.162  1.00  0.00           C  
ATOM    322  HA  ASP    22      29.038  52.233  32.173  1.00  0.00           H  
ATOM    323  CB  ASP    22      27.650  52.972  30.653  1.00  0.00           C  
ATOM    324  HB2 ASP    22      27.727  53.433  29.668  1.00  0.00           H  
ATOM    325  HB3 ASP    22      27.117  52.024  30.586  1.00  0.00           H  
ATOM    326  CG  ASP    22      26.766  53.977  31.464  1.00  0.00           C  
ATOM    327  OD1 ASP    22      26.097  53.472  32.334  1.00  0.00           O  
ATOM    328  OD2 ASP    22      26.625  55.157  31.165  1.00  0.00           O  
ATOM    329  C   ASP    22      29.706  51.545  30.319  1.00  0.00           C  
ATOM    330  O   ASP    22      30.568  51.816  29.531  1.00  0.00           O  
ATOM    331  N   ILE    23      29.260  50.272  30.561  1.00  0.00           N  
ATOM    332  H   ILE    23      28.549  50.192  31.273  1.00  0.00           H  
ATOM    333  CA  ILE    23      29.823  49.053  30.049  1.00  0.00           C  
ATOM    334  HA  ILE    23      30.623  49.178  29.319  1.00  0.00           H  
ATOM    335  CB  ILE    23      30.456  48.226  31.257  1.00  0.00           C  
ATOM    336  HB  ILE    23      29.623  47.976  31.914  1.00  0.00           H  
ATOM    337  CG2 ILE    23      31.126  46.966  30.714  1.00  0.00           C  
ATOM    338 HG21 ILE    23      31.533  46.451  31.584  1.00  0.00           H  
ATOM    339 HG22 ILE    23      30.336  46.426  30.192  1.00  0.00           H  
ATOM    340 HG23 ILE    23      31.906  47.206  29.991  1.00  0.00           H  
ATOM    341  CG1 ILE    23      31.432  49.000  32.146  1.00  0.00           C  
ATOM    342 HG12 ILE    23      32.432  48.992  31.713  1.00  0.00           H  
ATOM    343 HG13 ILE    23      31.218  50.058  32.295  1.00  0.00           H  
ATOM    344  CD1 ILE    23      31.373  48.468  33.622  1.00  0.00           C  
ATOM    345 HD11 ILE    23      31.162  47.407  33.757  1.00  0.00           H  
ATOM    346 HD12 ILE    23      32.288  48.606  34.197  1.00  0.00           H  
ATOM    347 HD13 ILE    23      30.521  48.924  34.127  1.00  0.00           H  
ATOM    348  C   ILE    23      28.613  48.300  29.397  1.00  0.00           C  
ATOM    349  O   ILE    23      27.536  48.120  29.998  1.00  0.00           O  
ATOM    350  N   TYR    24      28.838  47.839  28.189  1.00  0.00           N  
ATOM    351  H   TYR    24      29.719  48.038  27.737  1.00  0.00           H  
ATOM    352  CA  TYR    24      27.827  47.153  27.332  1.00  0.00           C  
ATOM    353  HA  TYR    24      26.990  46.859  27.966  1.00  0.00           H  
ATOM    354  CB  TYR    24      27.486  48.131  26.170  1.00  0.00           C  
ATOM    355  HB2 TYR    24      28.362  48.686  25.835  1.00  0.00           H  
ATOM    356  HB3 TYR    24      27.240  47.467  25.342  1.00  0.00           H  
ATOM    357  CG  TYR    24      26.357  49.137  26.473  1.00  0.00           C  
ATOM    358  CD1 TYR    24      26.689  50.262  27.234  1.00  0.00           C  
ATOM    359  HD1 TYR    24      27.665  50.392  27.678  1.00  0.00           H  
ATOM    360  CE1 TYR    24      25.696  51.240  27.484  1.00  0.00           C  
ATOM    361  HE1 TYR    24      25.877  52.113  28.092  1.00  0.00           H  
ATOM    362  CZ  TYR    24      24.426  51.151  26.980  1.00  0.00           C  
ATOM    363  OH  TYR    24      23.452  52.096  27.203  1.00  0.00           O  
ATOM    364  HH  TYR    24      23.690  52.628  27.966  1.00  0.00           H  
ATOM    365  CE2 TYR    24      24.095  49.961  26.234  1.00  0.00           C  
ATOM    366  HE2 TYR    24      23.092  49.881  25.841  1.00  0.00           H  
ATOM    367  CD2 TYR    24      25.017  48.953  25.986  1.00  0.00           C  
ATOM    368  HD2 TYR    24      24.610  48.013  25.646  1.00  0.00           H  
ATOM    369  C   TYR    24      28.459  45.889  26.608  1.00  0.00           C  
ATOM    370  O   TYR    24      29.686  45.812  26.418  1.00  0.00           O  
ATOM    371  N   LEU    25      27.582  45.025  26.101  1.00  0.00           N  
ATOM    372  H   LEU    25      26.602  45.203  26.270  1.00  0.00           H  
ATOM    373  CA  LEU    25      27.801  44.038  25.048  1.00  0.00           C  
ATOM    374  HA  LEU    25      28.873  43.954  24.866  1.00  0.00           H  
ATOM    375  CB  LEU    25      27.275  42.680  25.527  1.00  0.00           C  
ATOM    376  HB2 LEU    25      26.203  42.744  25.713  1.00  0.00           H  
ATOM    377  HB3 LEU    25      27.479  41.964  24.731  1.00  0.00           H  
ATOM    378  CG  LEU    25      28.061  42.290  26.742  1.00  0.00           C  
ATOM    379  HG  LEU    25      27.852  42.996  27.545  1.00  0.00           H  
ATOM    380  CD1 LEU    25      27.456  40.979  27.163  1.00  0.00           C  
ATOM    381 HD11 LEU    25      27.884  40.626  28.100  1.00  0.00           H  
ATOM    382 HD12 LEU    25      26.405  41.164  27.385  1.00  0.00           H  
ATOM    383 HD13 LEU    25      27.466  40.289  26.319  1.00  0.00           H  
ATOM    384  CD2 LEU    25      29.524  42.063  26.562  1.00  0.00           C  
ATOM    385 HD21 LEU    25      29.656  41.399  25.708  1.00  0.00           H  
ATOM    386 HD22 LEU    25      30.157  42.950  26.594  1.00  0.00           H  
ATOM    387 HD23 LEU    25      29.968  41.522  27.398  1.00  0.00           H  
ATOM    388  C   LEU    25      27.229  44.564  23.702  1.00  0.00           C  
ATOM    389  O   LEU    25      26.285  45.341  23.729  1.00  0.00           O  
ATOM    390  N   ALA    26      27.816  44.102  22.627  1.00  0.00           N  
ATOM    391  H   ALA    26      28.469  43.343  22.763  1.00  0.00           H  
ATOM    392  CA  ALA    26      27.632  44.629  21.321  1.00  0.00           C  
ATOM    393  HA  ALA    26      26.594  44.959  21.273  1.00  0.00           H  
ATOM    394  CB  ALA    26      28.689  45.720  21.127  1.00  0.00           C  
ATOM    395  HB1 ALA    26      29.636  45.205  21.286  1.00  0.00           H  
ATOM    396  HB2 ALA    26      28.680  46.164  20.131  1.00  0.00           H  
ATOM    397  HB3 ALA    26      28.510  46.445  21.921  1.00  0.00           H  
ATOM    398  C   ALA    26      27.756  43.579  20.201  1.00  0.00           C  
ATOM    399  O   ALA    26      28.056  42.365  20.442  1.00  0.00           O  
ATOM    400  N   ILE    27      27.657  44.030  18.977  1.00  0.00           N  
ATOM    401  H   ILE    27      27.356  44.992  18.909  1.00  0.00           H  
ATOM    402  CA  ILE    27      27.861  43.330  17.745  1.00  0.00           C  
ATOM    403  HA  ILE    27      28.595  42.594  18.072  1.00  0.00           H  
ATOM    404  CB  ILE    27      26.455  42.654  17.338  1.00  0.00           C  
ATOM    405  HB  ILE    27      26.117  42.205  18.272  1.00  0.00           H  
ATOM    406  CG2 ILE    27      25.488  43.703  16.856  1.00  0.00           C  
ATOM    407 HG21 ILE    27      25.787  44.124  15.896  1.00  0.00           H  
ATOM    408 HG22 ILE    27      24.477  43.303  16.770  1.00  0.00           H  
ATOM    409 HG23 ILE    27      25.366  44.507  17.583  1.00  0.00           H  
ATOM    410  CG1 ILE    27      26.703  41.541  16.273  1.00  0.00           C  
ATOM    411 HG12 ILE    27      27.116  41.958  15.355  1.00  0.00           H  
ATOM    412 HG13 ILE    27      27.501  40.869  16.587  1.00  0.00           H  
ATOM    413  CD1 ILE    27      25.433  40.833  15.845  1.00  0.00           C  
ATOM    414 HD11 ILE    27      24.682  41.509  15.435  1.00  0.00           H  
ATOM    415 HD12 ILE    27      25.731  40.096  15.101  1.00  0.00           H  
ATOM    416 HD13 ILE    27      24.835  40.406  16.650  1.00  0.00           H  
ATOM    417  C   ILE    27      28.483  44.148  16.675  1.00  0.00           C  
ATOM    418  O   ILE    27      28.137  45.320  16.554  1.00  0.00           O  
ATOM    419  N   ASN    28      29.438  43.648  15.965  1.00  0.00           N  
ATOM    420  H   ASN    28      29.848  42.779  16.276  1.00  0.00           H  
ATOM    421  CA  ASN    28      30.069  44.315  14.783  1.00  0.00           C  
ATOM    422  HA  ASN    28      30.056  45.379  15.019  1.00  0.00           H  
ATOM    423  CB  ASN    28      31.509  43.778  14.604  1.00  0.00           C  
ATOM    424  HB2 ASN    28      32.037  44.128  15.491  1.00  0.00           H  
ATOM    425  HB3 ASN    28      31.476  42.689  14.570  1.00  0.00           H  
ATOM    426  CG  ASN    28      32.289  44.293  13.364  1.00  0.00           C  
ATOM    427  OD1 ASN    28      31.702  44.778  12.447  1.00  0.00           O  
ATOM    428  ND2 ASN    28      33.620  44.170  13.316  1.00  0.00           N  
ATOM    429 HD21 ASN    28      33.917  44.060  12.356  1.00  0.00           H  
ATOM    430 HD22 ASN    28      34.117  43.640  14.018  1.00  0.00           H  
ATOM    431  C   ASN    28      29.181  43.996  13.627  1.00  0.00           C  
ATOM    432  O   ASN    28      29.037  42.876  13.139  1.00  0.00           O  
ATOM    433  N   GLU    29      28.546  45.008  13.087  1.00  0.00           N  
ATOM    434  H   GLU    29      28.714  45.905  13.521  1.00  0.00           H  
ATOM    435  CA  GLU    29      27.571  44.876  12.002  1.00  0.00           C  
ATOM    436  HA  GLU    29      26.810  44.129  12.229  1.00  0.00           H  
ATOM    437  CB  GLU    29      26.804  46.237  11.889  1.00  0.00           C  
ATOM    438  HB2 GLU    29      27.527  47.040  11.748  1.00  0.00           H  
ATOM    439  HB3 GLU    29      26.046  46.224  11.106  1.00  0.00           H  
ATOM    440  CG  GLU    29      25.927  46.467  13.183  1.00  0.00           C  
ATOM    441  HG2 GLU    29      26.378  46.091  14.101  1.00  0.00           H  
ATOM    442  HG3 GLU    29      25.972  47.526  13.433  1.00  0.00           H  
ATOM    443  CD  GLU    29      24.516  45.898  13.004  1.00  0.00           C  
ATOM    444  OE1 GLU    29      24.398  44.741  12.525  1.00  0.00           O  
ATOM    445  OE2 GLU    29      23.563  46.600  13.354  1.00  0.00           O  
ATOM    446  C   GLU    29      28.204  44.502  10.665  1.00  0.00           C  
ATOM    447  O   GLU    29      27.429  44.027   9.830  1.00  0.00           O  
ATOM    448  N   THR    30      29.460  44.711  10.437  1.00  0.00           N  
ATOM    449  H   THR    30      30.002  45.113  11.188  1.00  0.00           H  
ATOM    450  CA  THR    30      30.183  44.332   9.232  1.00  0.00           C  
ATOM    451  HA  THR    30      29.567  44.370   8.334  1.00  0.00           H  
ATOM    452  CB  THR    30      31.230  45.430   9.044  1.00  0.00           C  
ATOM    453  HB  THR    30      31.965  45.475   9.847  1.00  0.00           H  
ATOM    454  CG2 THR    30      31.960  45.519   7.705  1.00  0.00           C  
ATOM    455 HG21 THR    30      32.644  46.367   7.728  1.00  0.00           H  
ATOM    456 HG22 THR    30      32.565  44.621   7.577  1.00  0.00           H  
ATOM    457 HG23 THR    30      31.205  45.572   6.920  1.00  0.00           H  
ATOM    458  OG1 THR    30      30.504  46.688   9.057  1.00  0.00           O  
ATOM    459  HG1 THR    30      29.916  46.765   8.302  1.00  0.00           H  
ATOM    460  C   THR    30      30.733  42.921   9.310  1.00  0.00           C  
ATOM    461  O   THR    30      31.103  42.325   8.298  1.00  0.00           O  
ATOM    462  N   ASN    31      30.819  42.326  10.485  1.00  0.00           N  
ATOM    463  H   ASN    31      30.406  42.909  11.199  1.00  0.00           H  
ATOM    464  CA  ASN    31      31.311  40.965  10.729  1.00  0.00           C  
ATOM    465  HA  ASN    31      31.561  40.460   9.795  1.00  0.00           H  
ATOM    466  CB  ASN    31      32.642  41.019  11.548  1.00  0.00           C  
ATOM    467  HB2 ASN    31      32.480  41.594  12.460  1.00  0.00           H  
ATOM    468  HB3 ASN    31      32.927  40.038  11.927  1.00  0.00           H  
ATOM    469  CG  ASN    31      33.836  41.554  10.686  1.00  0.00           C  
ATOM    470  OD1 ASN    31      34.121  42.725  10.631  1.00  0.00           O  
ATOM    471  ND2 ASN    31      34.296  40.764   9.697  1.00  0.00           N  
ATOM    472 HD21 ASN    31      34.927  41.123   8.994  1.00  0.00           H  
ATOM    473 HD22 ASN    31      34.016  39.794   9.731  1.00  0.00           H  
ATOM    474  C   ASN    31      30.317  40.016  11.305  1.00  0.00           C  
ATOM    475  O   ASN    31      30.509  38.826  11.401  1.00  0.00           O  
ATOM    476  N   GLY    32      29.183  40.597  11.748  1.00  0.00           N  
ATOM    477  H   GLY    32      29.062  41.587  11.591  1.00  0.00           H  
ATOM    478  CA  GLY    32      28.214  39.804  12.642  1.00  0.00           C  
ATOM    479  HA2 GLY    32      27.453  40.510  12.973  1.00  0.00           H  
ATOM    480  HA3 GLY    32      27.844  39.008  11.995  1.00  0.00           H  
ATOM    481  C   GLY    32      28.885  39.310  13.985  1.00  0.00           C  
ATOM    482  O   GLY    32      28.300  38.522  14.685  1.00  0.00           O  
ATOM    483  N   GLU    33      30.107  39.797  14.247  1.00  0.00           N  
ATOM    484  H   GLU    33      30.462  40.505  13.621  1.00  0.00           H  
ATOM    485  CA  GLU    33      30.976  39.363  15.370  1.00  0.00           C  
ATOM    486  HA  GLU    33      30.750  38.301  15.466  1.00  0.00           H  
ATOM    487  CB  GLU    33      32.484  39.543  15.079  1.00  0.00           C  
ATOM    488  HB2 GLU    33      32.702  39.470  14.014  1.00  0.00           H  
ATOM    489  HB3 GLU    33      32.746  40.551  15.400  1.00  0.00           H  
ATOM    490  CG  GLU    33      33.349  38.450  15.851  1.00  0.00           C  
ATOM    491  HG2 GLU    33      32.710  37.963  16.587  1.00  0.00           H  
ATOM    492  HG3 GLU    33      33.650  37.715  15.105  1.00  0.00           H  
ATOM    493  CD  GLU    33      34.618  38.992  16.588  1.00  0.00           C  
ATOM    494  OE1 GLU    33      34.907  38.566  17.753  1.00  0.00           O  
ATOM    495  OE2 GLU    33      35.403  39.787  15.988  1.00  0.00           O  
ATOM    496  C   GLU    33      30.586  40.080  16.714  1.00  0.00           C  
ATOM    497  O   GLU    33      30.597  41.333  16.772  1.00  0.00           O  
ATOM    498  N   GLU    34      30.419  39.289  17.717  1.00  0.00           N  
ATOM    499  H   GLU    34      30.383  38.317  17.447  1.00  0.00           H  
ATOM    500  CA  GLU    34      29.943  39.724  19.012  1.00  0.00           C  
ATOM    501  HA  GLU    34      29.213  40.520  18.866  1.00  0.00           H  
ATOM    502  CB  GLU    34      29.151  38.518  19.543  1.00  0.00           C  
ATOM    503  HB2 GLU    34      29.721  37.590  19.493  1.00  0.00           H  
ATOM    504  HB3 GLU    34      28.803  38.635  20.569  1.00  0.00           H  
ATOM    505  CG  GLU    34      27.823  38.215  18.779  1.00  0.00           C  
ATOM    506  HG2 GLU    34      27.076  38.822  19.289  1.00  0.00           H  
ATOM    507  HG3 GLU    34      27.888  38.660  17.786  1.00  0.00           H  
ATOM    508  CD  GLU    34      27.472  36.718  18.561  1.00  0.00           C  
ATOM    509  OE1 GLU    34      26.756  36.156  19.409  1.00  0.00           O  
ATOM    510  OE2 GLU    34      27.977  36.105  17.554  1.00  0.00           O  
ATOM    511  C   GLU    34      31.095  40.095  19.963  1.00  0.00           C  
ATOM    512  O   GLU    34      32.022  39.284  20.003  1.00  0.00           O  
ATOM    513  N   VAL    35      30.993  41.178  20.656  1.00  0.00           N  
ATOM    514  H   VAL    35      30.139  41.707  20.759  1.00  0.00           H  
ATOM    515  CA  VAL    35      32.125  41.943  21.298  1.00  0.00           C  
ATOM    516  HA  VAL    35      32.782  41.225  21.790  1.00  0.00           H  
ATOM    517  CB  VAL    35      32.943  42.852  20.309  1.00  0.00           C  
ATOM    518  HB  VAL    35      33.598  43.471  20.922  1.00  0.00           H  
ATOM    519  CG1 VAL    35      33.883  42.140  19.267  1.00  0.00           C  
ATOM    520 HG11 VAL    35      34.529  41.389  19.721  1.00  0.00           H  
ATOM    521 HG12 VAL    35      33.258  41.614  18.545  1.00  0.00           H  
ATOM    522 HG13 VAL    35      34.472  42.735  18.568  1.00  0.00           H  
ATOM    523  CG2 VAL    35      32.115  43.745  19.400  1.00  0.00           C  
ATOM    524 HG21 VAL    35      31.473  43.023  18.896  1.00  0.00           H  
ATOM    525 HG22 VAL    35      31.605  44.469  20.036  1.00  0.00           H  
ATOM    526 HG23 VAL    35      32.686  44.354  18.699  1.00  0.00           H  
ATOM    527  C   VAL    35      31.632  42.869  22.427  1.00  0.00           C  
ATOM    528  O   VAL    35      30.426  42.986  22.697  1.00  0.00           O  
ATOM    529  N   ALA    36      32.596  43.330  23.294  1.00  0.00           N  
ATOM    530  H   ALA    36      33.551  43.128  23.035  1.00  0.00           H  
ATOM    531  CA  ALA    36      32.159  44.036  24.486  1.00  0.00           C  
ATOM    532  HA  ALA    36      31.074  44.020  24.591  1.00  0.00           H  
ATOM    533  CB  ALA    36      32.872  43.376  25.667  1.00  0.00           C  
ATOM    534  HB1 ALA    36      32.745  42.294  25.676  1.00  0.00           H  
ATOM    535  HB2 ALA    36      33.924  43.444  25.391  1.00  0.00           H  
ATOM    536  HB3 ALA    36      32.686  43.944  26.579  1.00  0.00           H  
ATOM    537  C   ALA    36      32.649  45.529  24.372  1.00  0.00           C  
ATOM    538  O   ALA    36      33.590  45.898  23.634  1.00  0.00           O  
ATOM    539  N   VAL    37      32.094  46.513  25.082  1.00  0.00           N  
ATOM    540  H   VAL    37      31.358  46.280  25.732  1.00  0.00           H  
ATOM    541  CA  VAL    37      32.175  47.944  24.824  1.00  0.00           C  
ATOM    542  HA  VAL    37      33.133  48.113  24.332  1.00  0.00           H  
ATOM    543  CB  VAL    37      30.994  48.339  23.884  1.00  0.00           C  
ATOM    544  HB  VAL    37      30.077  48.180  24.451  1.00  0.00           H  
ATOM    545  CG1 VAL    37      31.058  49.847  23.504  1.00  0.00           C  
ATOM    546 HG11 VAL    37      32.015  50.127  23.064  1.00  0.00           H  
ATOM    547 HG12 VAL    37      30.279  50.006  22.757  1.00  0.00           H  
ATOM    548 HG13 VAL    37      30.909  50.527  24.342  1.00  0.00           H  
ATOM    549  CG2 VAL    37      30.979  47.524  22.515  1.00  0.00           C  
ATOM    550 HG21 VAL    37      30.121  47.901  21.959  1.00  0.00           H  
ATOM    551 HG22 VAL    37      31.915  47.763  22.011  1.00  0.00           H  
ATOM    552 HG23 VAL    37      30.836  46.466  22.734  1.00  0.00           H  
ATOM    553  C   VAL    37      32.058  48.766  26.105  1.00  0.00           C  
ATOM    554  O   VAL    37      31.262  48.487  27.017  1.00  0.00           O  
ATOM    555  N   LYS    38      32.864  49.851  26.199  1.00  0.00           N  
ATOM    556  H   LYS    38      33.498  50.062  25.441  1.00  0.00           H  
ATOM    557  CA  LYS    38      32.929  50.716  27.389  1.00  0.00           C  
ATOM    558  HA  LYS    38      31.993  50.668  27.946  1.00  0.00           H  
ATOM    559  CB  LYS    38      33.970  50.207  28.317  1.00  0.00           C  
ATOM    560  HB2 LYS    38      33.601  49.238  28.654  1.00  0.00           H  
ATOM    561  HB3 LYS    38      34.955  50.153  27.854  1.00  0.00           H  
ATOM    562  CG  LYS    38      33.980  51.116  29.593  1.00  0.00           C  
ATOM    563  HG2 LYS    38      34.289  52.139  29.375  1.00  0.00           H  
ATOM    564  HG3 LYS    38      33.008  51.045  30.080  1.00  0.00           H  
ATOM    565  CD  LYS    38      35.034  50.457  30.510  1.00  0.00           C  
ATOM    566  HD2 LYS    38      34.727  49.455  30.809  1.00  0.00           H  
ATOM    567  HD3 LYS    38      36.031  50.407  30.073  1.00  0.00           H  
ATOM    568  CE  LYS    38      35.067  51.257  31.809  1.00  0.00           C  
ATOM    569  HE2 LYS    38      35.471  52.246  31.593  1.00  0.00           H  
ATOM    570  HE3 LYS    38      34.003  51.319  32.035  1.00  0.00           H  
ATOM    571  NZ  LYS    38      35.885  50.650  32.863  1.00  0.00           N  
ATOM    572  HZ1 LYS    38      35.504  49.791  33.234  1.00  0.00           H  
ATOM    573  HZ2 LYS    38      36.792  50.368  32.521  1.00  0.00           H  
ATOM    574  HZ3 LYS    38      36.073  51.348  33.569  1.00  0.00           H  
ATOM    575  C   LYS    38      33.120  52.159  27.006  1.00  0.00           C  
ATOM    576  O   LYS    38      33.779  52.500  26.010  1.00  0.00           O  
ATOM    577  N   LEU    39      32.219  53.025  27.552  1.00  0.00           N  
ATOM    578  H   LEU    39      31.744  52.739  28.396  1.00  0.00           H  
ATOM    579  CA  LEU    39      32.136  54.426  27.234  1.00  0.00           C  
ATOM    580  HA  LEU    39      32.944  54.694  26.553  1.00  0.00           H  
ATOM    581  CB  LEU    39      30.672  54.754  26.627  1.00  0.00           C  
ATOM    582  HB2 LEU    39      29.998  54.924  27.467  1.00  0.00           H  
ATOM    583  HB3 LEU    39      30.870  55.704  26.132  1.00  0.00           H  
ATOM    584  CG  LEU    39      30.231  53.669  25.610  1.00  0.00           C  
ATOM    585  HG  LEU    39      31.041  53.177  25.073  1.00  0.00           H  
ATOM    586  CD1 LEU    39      29.510  52.461  26.217  1.00  0.00           C  
ATOM    587 HD11 LEU    39      28.844  52.836  26.994  1.00  0.00           H  
ATOM    588 HD12 LEU    39      28.907  51.888  25.513  1.00  0.00           H  
ATOM    589 HD13 LEU    39      30.334  51.914  26.676  1.00  0.00           H  
ATOM    590  CD2 LEU    39      29.446  54.260  24.475  1.00  0.00           C  
ATOM    591 HD21 LEU    39      29.177  53.506  23.735  1.00  0.00           H  
ATOM    592 HD22 LEU    39      28.528  54.750  24.799  1.00  0.00           H  
ATOM    593 HD23 LEU    39      30.043  54.983  23.919  1.00  0.00           H  
ATOM    594  C   LEU    39      32.492  55.214  28.545  1.00  0.00           C  
ATOM    595  O   LEU    39      32.219  54.696  29.642  1.00  0.00           O  
ATOM    596  N   GLU    40      33.045  56.425  28.386  1.00  0.00           N  
ATOM    597  H   GLU    40      33.243  56.726  27.443  1.00  0.00           H  
ATOM    598  CA  GLU    40      33.350  57.360  29.468  1.00  0.00           C  
ATOM    599  HA  GLU    40      32.680  57.263  30.323  1.00  0.00           H  
ATOM    600  CB  GLU    40      34.704  57.093  30.061  1.00  0.00           C  
ATOM    601  HB2 GLU    40      34.715  56.059  30.406  1.00  0.00           H  
ATOM    602  HB3 GLU    40      35.389  57.247  29.227  1.00  0.00           H  
ATOM    603  CG  GLU    40      35.208  58.030  31.135  1.00  0.00           C  
ATOM    604  HG2 GLU    40      35.144  59.078  30.842  1.00  0.00           H  
ATOM    605  HG3 GLU    40      34.648  57.895  32.061  1.00  0.00           H  
ATOM    606  CD  GLU    40      36.629  57.704  31.392  1.00  0.00           C  
ATOM    607  OE1 GLU    40      37.462  58.457  30.807  1.00  0.00           O  
ATOM    608  OE2 GLU    40      36.844  56.759  32.138  1.00  0.00           O  
ATOM    609  C   GLU    40      33.265  58.832  29.035  1.00  0.00           C  
ATOM    610  O   GLU    40      33.856  59.278  28.081  1.00  0.00           O  
ATOM    611  N   SER    41      32.544  59.654  29.762  1.00  0.00           N  
ATOM    612  H   SER    41      32.181  59.268  30.621  1.00  0.00           H  
ATOM    613  CA  SER    41      32.238  61.015  29.437  1.00  0.00           C  
ATOM    614  HA  SER    41      31.693  60.928  28.497  1.00  0.00           H  
ATOM    615  CB  SER    41      31.220  61.544  30.422  1.00  0.00           C  
ATOM    616  HB2 SER    41      30.318  60.936  30.359  1.00  0.00           H  
ATOM    617  HB3 SER    41      31.498  61.397  31.466  1.00  0.00           H  
ATOM    618  OG  SER    41      30.868  62.924  30.217  1.00  0.00           O  
ATOM    619  HG  SER    41      30.047  62.998  29.725  1.00  0.00           H  
ATOM    620  C   SER    41      33.425  61.970  29.255  1.00  0.00           C  
ATOM    621  O   SER    41      34.318  62.129  30.078  1.00  0.00           O  
ATOM    622  N   GLN    42      33.331  62.828  28.203  1.00  0.00           N  
ATOM    623  H   GLN    42      32.486  62.797  27.651  1.00  0.00           H  
ATOM    624  CA  GLN    42      34.303  63.869  27.938  1.00  0.00           C  
ATOM    625  HA  GLN    42      35.313  63.462  27.884  1.00  0.00           H  
ATOM    626  CB  GLN    42      34.078  64.524  26.562  1.00  0.00           C  
ATOM    627  HB2 GLN    42      33.023  64.764  26.429  1.00  0.00           H  
ATOM    628  HB3 GLN    42      34.638  65.457  26.509  1.00  0.00           H  
ATOM    629  CG  GLN    42      34.550  63.623  25.389  1.00  0.00           C  
ATOM    630  HG2 GLN    42      34.448  62.613  25.786  1.00  0.00           H  
ATOM    631  HG3 GLN    42      33.848  63.862  24.590  1.00  0.00           H  
ATOM    632  CD  GLN    42      35.912  64.060  24.816  1.00  0.00           C  
ATOM    633  OE1 GLN    42      36.992  63.634  25.296  1.00  0.00           O  
ATOM    634  NE2 GLN    42      35.915  64.864  23.762  1.00  0.00           N  
ATOM    635 HE21 GLN    42      36.761  65.069  23.251  1.00  0.00           H  
ATOM    636 HE22 GLN    42      35.017  65.239  23.489  1.00  0.00           H  
ATOM    637  C   GLN    42      34.242  64.969  29.007  1.00  0.00           C  
ATOM    638  O   GLN    42      33.145  65.501  29.347  1.00  0.00           O  
ATOM    639  N   LYS    43      35.393  65.312  29.559  1.00  0.00           N  
ATOM    640  H   LYS    43      36.242  64.956  29.144  1.00  0.00           H  
ATOM    641  CA  LYS    43      35.567  66.262  30.681  1.00  0.00           C  
ATOM    642  HA  LYS    43      36.646  66.237  30.832  1.00  0.00           H  
ATOM    643  CB  LYS    43      35.134  67.724  30.327  1.00  0.00           C  
ATOM    644  HB2 LYS    43      34.065  67.672  30.124  1.00  0.00           H  
ATOM    645  HB3 LYS    43      35.408  68.390  31.145  1.00  0.00           H  
ATOM    646  CG  LYS    43      35.815  68.305  29.074  1.00  0.00           C  
ATOM    647  HG2 LYS    43      36.902  68.383  29.092  1.00  0.00           H  
ATOM    648  HG3 LYS    43      35.622  67.630  28.239  1.00  0.00           H  
ATOM    649  CD  LYS    43      35.294  69.716  28.758  1.00  0.00           C  
ATOM    650  HD2 LYS    43      34.265  69.729  28.399  1.00  0.00           H  
ATOM    651  HD3 LYS    43      35.428  70.331  29.648  1.00  0.00           H  
ATOM    652  CE  LYS    43      36.076  70.350  27.628  1.00  0.00           C  
ATOM    653  HE2 LYS    43      37.155  70.326  27.780  1.00  0.00           H  
ATOM    654  HE3 LYS    43      35.944  69.645  26.807  1.00  0.00           H  
ATOM    655  NZ  LYS    43      35.645  71.770  27.331  1.00  0.00           N  
ATOM    656  HZ1 LYS    43      34.737  71.967  27.726  1.00  0.00           H  
ATOM    657  HZ2 LYS    43      36.291  72.449  27.708  1.00  0.00           H  
ATOM    658  HZ3 LYS    43      35.596  71.903  26.331  1.00  0.00           H  
ATOM    659  C   LYS    43      34.990  65.870  32.047  1.00  0.00           C  
ATOM    660  O   LYS    43      34.896  66.648  32.967  1.00  0.00           O  
ATOM    661  N   ALA    44      34.600  64.592  32.138  1.00  0.00           N  
ATOM    662  H   ALA    44      34.499  64.071  31.279  1.00  0.00           H  
ATOM    663  CA  ALA    44      34.296  63.897  33.340  1.00  0.00           C  
ATOM    664  HA  ALA    44      33.283  64.207  33.596  1.00  0.00           H  
ATOM    665  CB  ALA    44      34.288  62.381  32.983  1.00  0.00           C  
ATOM    666  HB1 ALA    44      34.149  61.836  33.916  1.00  0.00           H  
ATOM    667  HB2 ALA    44      33.475  62.120  32.305  1.00  0.00           H  
ATOM    668  HB3 ALA    44      35.257  62.110  32.565  1.00  0.00           H  
ATOM    669  C   ALA    44      35.244  64.146  34.544  1.00  0.00           C  
ATOM    670  O   ALA    44      36.496  64.245  34.370  1.00  0.00           O  
ATOM    671  N   ARG    45      34.701  64.132  35.756  1.00  0.00           N  
ATOM    672  H   ARG    45      33.692  64.121  35.805  1.00  0.00           H  
ATOM    673  CA  ARG    45      35.514  64.285  36.972  1.00  0.00           C  
ATOM    674  HA  ARG    45      36.186  65.127  36.805  1.00  0.00           H  
ATOM    675  CB  ARG    45      34.587  64.535  38.155  1.00  0.00           C  
ATOM    676  HB2 ARG    45      33.826  63.766  38.292  1.00  0.00           H  
ATOM    677  HB3 ARG    45      35.208  64.587  39.050  1.00  0.00           H  
ATOM    678  CG  ARG    45      33.827  65.845  37.898  1.00  0.00           C  
ATOM    679  HG2 ARG    45      34.500  66.695  37.789  1.00  0.00           H  
ATOM    680  HG3 ARG    45      33.237  65.704  36.992  1.00  0.00           H  
ATOM    681  CD  ARG    45      32.857  66.257  38.984  1.00  0.00           C  
ATOM    682  HD2 ARG    45      32.335  67.132  38.598  1.00  0.00           H  
ATOM    683  HD3 ARG    45      32.077  65.513  39.145  1.00  0.00           H  
ATOM    684  NE  ARG    45      33.447  66.784  40.224  1.00  0.00           N  
ATOM    685  HE  ARG    45      34.344  67.233  40.107  1.00  0.00           H  
ATOM    686  CZ  ARG    45      32.709  67.111  41.217  1.00  0.00           C  
ATOM    687  NH1 ARG    45      31.553  66.596  41.380  1.00  0.00           N  
ATOM    688 HH11 ARG    45      31.285  65.724  40.947  1.00  0.00           H  
ATOM    689 HH12 ARG    45      30.986  67.035  42.091  1.00  0.00           H  
ATOM    690  NH2 ARG    45      32.984  68.064  42.051  1.00  0.00           N  
ATOM    691 HH21 ARG    45      33.819  68.625  41.962  1.00  0.00           H  
ATOM    692 HH22 ARG    45      32.289  68.372  42.715  1.00  0.00           H  
ATOM    693  C   ARG    45      36.501  63.061  37.147  1.00  0.00           C  
ATOM    694  O   ARG    45      37.516  63.358  37.817  1.00  0.00           O  
ATOM    695  N   HIE    46      36.225  61.793  36.845  1.00  0.00           N  
ATOM    696  H   HIE    46      35.338  61.549  36.427  1.00  0.00           H  
ATOM    697  CA  HIE    46      37.281  60.728  36.880  1.00  0.00           C  
ATOM    698  HA  HIE    46      38.264  61.120  37.143  1.00  0.00           H  
ATOM    699  CB  HIE    46      36.968  59.824  38.113  1.00  0.00           C  
ATOM    700  HB2 HIE    46      36.856  60.446  39.001  1.00  0.00           H  
ATOM    701  HB3 HIE    46      35.995  59.456  37.786  1.00  0.00           H  
ATOM    702  CG  HIE    46      37.981  58.773  38.388  1.00  0.00           C  
ATOM    703  ND1 HIE    46      39.002  58.805  39.372  1.00  0.00           N  
ATOM    704  CE1 HIE    46      39.746  57.697  39.212  1.00  0.00           C  
ATOM    705  HE1 HIE    46      40.689  57.424  39.662  1.00  0.00           H  
ATOM    706  NE2 HIE    46      39.442  57.161  37.988  1.00  0.00           N  
ATOM    707  HE2 HIE    46      39.805  56.259  37.717  1.00  0.00           H  
ATOM    708  CD2 HIE    46      38.305  57.808  37.481  1.00  0.00           C  
ATOM    709  HD2 HIE    46      37.659  57.538  36.658  1.00  0.00           H  
ATOM    710  C   HIE    46      37.370  60.137  35.475  1.00  0.00           C  
ATOM    711  O   HIE    46      36.520  59.268  35.230  1.00  0.00           O  
ATOM    712  N   PRO    47      38.275  60.607  34.602  1.00  0.00           N  
ATOM    713  CD  PRO    47      39.011  61.904  34.681  1.00  0.00           C  
ATOM    714  HD2 PRO    47      39.703  61.916  35.523  1.00  0.00           H  
ATOM    715  HD3 PRO    47      38.304  62.732  34.717  1.00  0.00           H  
ATOM    716  CG  PRO    47      39.769  61.944  33.362  1.00  0.00           C  
ATOM    717  HG2 PRO    47      40.830  61.731  33.489  1.00  0.00           H  
ATOM    718  HG3 PRO    47      39.651  62.973  33.022  1.00  0.00           H  
ATOM    719  CB  PRO    47      39.085  60.982  32.361  1.00  0.00           C  
ATOM    720  HB2 PRO    47      39.766  60.550  31.628  1.00  0.00           H  
ATOM    721  HB3 PRO    47      38.253  61.444  31.830  1.00  0.00           H  
ATOM    722  CA  PRO    47      38.480  59.914  33.324  1.00  0.00           C  
ATOM    723  HA  PRO    47      37.543  59.433  33.043  1.00  0.00           H  
ATOM    724  C   PRO    47      39.541  58.796  33.604  1.00  0.00           C  
ATOM    725  O   PRO    47      40.488  58.982  34.328  1.00  0.00           O  
ATOM    726  N   GLN    48      39.399  57.602  32.957  1.00  0.00           N  
ATOM    727  H   GLN    48      38.657  57.530  32.275  1.00  0.00           H  
ATOM    728  CA  GLN    48      40.371  56.491  33.068  1.00  0.00           C  
ATOM    729  HA  GLN    48      41.336  56.983  33.186  1.00  0.00           H  
ATOM    730  CB  GLN    48      39.988  55.653  34.319  1.00  0.00           C  
ATOM    731  HB2 GLN    48      39.998  56.371  35.139  1.00  0.00           H  
ATOM    732  HB3 GLN    48      38.986  55.230  34.254  1.00  0.00           H  
ATOM    733  CG  GLN    48      41.057  54.579  34.614  1.00  0.00           C  
ATOM    734  HG2 GLN    48      40.840  53.738  33.956  1.00  0.00           H  
ATOM    735  HG3 GLN    48      42.006  55.102  34.500  1.00  0.00           H  
ATOM    736  CD  GLN    48      41.033  54.093  36.048  1.00  0.00           C  
ATOM    737  OE1 GLN    48      41.053  54.915  36.930  1.00  0.00           O  
ATOM    738  NE2 GLN    48      41.110  52.825  36.300  1.00  0.00           N  
ATOM    739 HE21 GLN    48      41.078  52.637  37.292  1.00  0.00           H  
ATOM    740 HE22 GLN    48      41.218  52.147  35.559  1.00  0.00           H  
ATOM    741  C   GLN    48      40.366  55.635  31.812  1.00  0.00           C  
ATOM    742  O   GLN    48      41.263  54.795  31.744  1.00  0.00           O  
ATOM    743  N   LEU    49      39.491  55.899  30.792  1.00  0.00           N  
ATOM    744  H   LEU    49      38.966  56.760  30.728  1.00  0.00           H  
ATOM    745  CA  LEU    49      39.353  54.926  29.710  1.00  0.00           C  
ATOM    746  HA  LEU    49      39.507  53.939  30.146  1.00  0.00           H  
ATOM    747  CB  LEU    49      38.031  55.134  29.029  1.00  0.00           C  
ATOM    748  HB2 LEU    49      37.249  55.262  29.777  1.00  0.00           H  
ATOM    749  HB3 LEU    49      38.008  56.059  28.453  1.00  0.00           H  
ATOM    750  CG  LEU    49      37.651  53.966  28.114  1.00  0.00           C  
ATOM    751  HG  LEU    49      38.424  53.782  27.368  1.00  0.00           H  
ATOM    752  CD1 LEU    49      37.477  52.674  28.914  1.00  0.00           C  
ATOM    753 HD11 LEU    49      37.107  52.782  29.934  1.00  0.00           H  
ATOM    754 HD12 LEU    49      36.914  51.993  28.276  1.00  0.00           H  
ATOM    755 HD13 LEU    49      38.452  52.193  28.991  1.00  0.00           H  
ATOM    756  CD2 LEU    49      36.298  54.199  27.363  1.00  0.00           C  
ATOM    757 HD21 LEU    49      36.270  53.504  26.524  1.00  0.00           H  
ATOM    758 HD22 LEU    49      35.449  54.132  28.043  1.00  0.00           H  
ATOM    759 HD23 LEU    49      36.277  55.210  26.955  1.00  0.00           H  
ATOM    760  C   LEU    49      40.618  54.852  28.791  1.00  0.00           C  
ATOM    761  O   LEU    49      40.885  53.781  28.155  1.00  0.00           O  
ATOM    762  N   LEU    50      41.408  55.932  28.768  1.00  0.00           N  
ATOM    763  H   LEU    50      41.059  56.711  29.307  1.00  0.00           H  
ATOM    764  CA  LEU    50      42.641  55.950  27.958  1.00  0.00           C  
ATOM    765  HA  LEU    50      42.452  55.285  27.115  1.00  0.00           H  
ATOM    766  CB  LEU    50      43.065  57.393  27.510  1.00  0.00           C  
ATOM    767  HB2 LEU    50      42.358  57.832  26.806  1.00  0.00           H  
ATOM    768  HB3 LEU    50      42.984  58.027  28.393  1.00  0.00           H  
ATOM    769  CG  LEU    50      44.438  57.516  26.798  1.00  0.00           C  
ATOM    770  HG  LEU    50      45.227  56.963  27.308  1.00  0.00           H  
ATOM    771  CD1 LEU    50      44.462  56.939  25.433  1.00  0.00           C  
ATOM    772 HD11 LEU    50      44.054  55.928  25.392  1.00  0.00           H  
ATOM    773 HD12 LEU    50      43.830  57.460  24.714  1.00  0.00           H  
ATOM    774 HD13 LEU    50      45.506  56.962  25.120  1.00  0.00           H  
ATOM    775  CD2 LEU    50      44.861  59.002  26.780  1.00  0.00           C  
ATOM    776 HD21 LEU    50      45.831  59.094  26.292  1.00  0.00           H  
ATOM    777 HD22 LEU    50      44.116  59.561  26.212  1.00  0.00           H  
ATOM    778 HD23 LEU    50      44.969  59.289  27.825  1.00  0.00           H  
ATOM    779  C   LEU    50      43.831  55.219  28.696  1.00  0.00           C  
ATOM    780  O   LEU    50      44.411  54.256  28.109  1.00  0.00           O  
ATOM    781  N   TYR    51      44.036  55.471  29.971  1.00  0.00           N  
ATOM    782  H   TYR    51      43.484  56.250  30.302  1.00  0.00           H  
ATOM    783  CA  TYR    51      44.869  54.628  30.819  1.00  0.00           C  
ATOM    784  HA  TYR    51      45.910  54.839  30.577  1.00  0.00           H  
ATOM    785  CB  TYR    51      44.857  55.112  32.291  1.00  0.00           C  
ATOM    786  HB2 TYR    51      45.250  56.126  32.216  1.00  0.00           H  
ATOM    787  HB3 TYR    51      43.805  55.043  32.567  1.00  0.00           H  
ATOM    788  CG  TYR    51      45.661  54.362  33.364  1.00  0.00           C  
ATOM    789  CD1 TYR    51      46.994  54.726  33.701  1.00  0.00           C  
ATOM    790  HD1 TYR    51      47.485  55.529  33.171  1.00  0.00           H  
ATOM    791  CE1 TYR    51      47.762  53.962  34.559  1.00  0.00           C  
ATOM    792  HE1 TYR    51      48.808  54.211  34.667  1.00  0.00           H  
ATOM    793  CZ  TYR    51      47.148  52.933  35.336  1.00  0.00           C  
ATOM    794  OH  TYR    51      47.928  52.227  36.208  1.00  0.00           O  
ATOM    795  HH  TYR    51      47.455  51.616  36.777  1.00  0.00           H  
ATOM    796  CE2 TYR    51      45.786  52.615  35.122  1.00  0.00           C  
ATOM    797  HE2 TYR    51      45.315  51.915  35.796  1.00  0.00           H  
ATOM    798  CD2 TYR    51      45.037  53.303  34.147  1.00  0.00           C  
ATOM    799  HD2 TYR    51      43.960  53.233  34.104  1.00  0.00           H  
ATOM    800  C   TYR    51      44.464  53.216  30.754  1.00  0.00           C  
ATOM    801  O   TYR    51      45.242  52.286  30.622  1.00  0.00           O  
ATOM    802  N   GLU    52      43.167  52.941  30.873  1.00  0.00           N  
ATOM    803  H   GLU    52      42.586  53.701  31.196  1.00  0.00           H  
ATOM    804  CA  GLU    52      42.526  51.603  30.967  1.00  0.00           C  
ATOM    805  HA  GLU    52      42.920  51.160  31.882  1.00  0.00           H  
ATOM    806  CB  GLU    52      41.090  51.655  31.213  1.00  0.00           C  
ATOM    807  HB2 GLU    52      40.919  52.213  32.133  1.00  0.00           H  
ATOM    808  HB3 GLU    52      40.508  52.117  30.415  1.00  0.00           H  
ATOM    809  CG  GLU    52      40.482  50.255  31.266  1.00  0.00           C  
ATOM    810  HG2 GLU    52      40.273  49.843  30.279  1.00  0.00           H  
ATOM    811  HG3 GLU    52      41.182  49.520  31.664  1.00  0.00           H  
ATOM    812  CD  GLU    52      39.134  50.337  32.052  1.00  0.00           C  
ATOM    813  OE1 GLU    52      38.171  49.790  31.531  1.00  0.00           O  
ATOM    814  OE2 GLU    52      39.038  50.693  33.260  1.00  0.00           O  
ATOM    815  C   GLU    52      42.890  50.853  29.664  1.00  0.00           C  
ATOM    816  O   GLU    52      43.549  49.865  29.744  1.00  0.00           O  
ATOM    817  N   SER    53      42.572  51.360  28.489  1.00  0.00           N  
ATOM    818  H   SER    53      41.942  52.148  28.533  1.00  0.00           H  
ATOM    819  CA  SER    53      42.871  50.671  27.158  1.00  0.00           C  
ATOM    820  HA  SER    53      42.376  49.700  27.134  1.00  0.00           H  
ATOM    821  CB  SER    53      42.386  51.572  25.970  1.00  0.00           C  
ATOM    822  HB2 SER    53      41.312  51.758  26.009  1.00  0.00           H  
ATOM    823  HB3 SER    53      42.851  52.553  26.074  1.00  0.00           H  
ATOM    824  OG  SER    53      42.726  50.993  24.742  1.00  0.00           O  
ATOM    825  HG  SER    53      42.972  51.833  24.348  1.00  0.00           H  
ATOM    826  C   SER    53      44.430  50.513  27.012  1.00  0.00           C  
ATOM    827  O   SER    53      44.892  49.450  26.595  1.00  0.00           O  
ATOM    828  N   LYS    54      45.311  51.409  27.458  1.00  0.00           N  
ATOM    829  H   LYS    54      44.828  52.102  28.013  1.00  0.00           H  
ATOM    830  CA  LYS    54      46.761  51.213  27.567  1.00  0.00           C  
ATOM    831  HA  LYS    54      47.206  50.965  26.603  1.00  0.00           H  
ATOM    832  CB  LYS    54      47.297  52.514  28.056  1.00  0.00           C  
ATOM    833  HB2 LYS    54      47.250  53.268  27.270  1.00  0.00           H  
ATOM    834  HB3 LYS    54      46.779  52.954  28.908  1.00  0.00           H  
ATOM    835  CG  LYS    54      48.784  52.547  28.436  1.00  0.00           C  
ATOM    836  HG2 LYS    54      48.980  51.829  29.233  1.00  0.00           H  
ATOM    837  HG3 LYS    54      49.376  52.164  27.605  1.00  0.00           H  
ATOM    838  CD  LYS    54      49.243  53.985  28.835  1.00  0.00           C  
ATOM    839  HD2 LYS    54      49.096  54.609  27.952  1.00  0.00           H  
ATOM    840  HD3 LYS    54      48.646  54.342  29.674  1.00  0.00           H  
ATOM    841  CE  LYS    54      50.738  54.096  29.274  1.00  0.00           C  
ATOM    842  HE2 LYS    54      50.900  53.282  29.979  1.00  0.00           H  
ATOM    843  HE3 LYS    54      51.366  53.875  28.411  1.00  0.00           H  
ATOM    844  NZ  LYS    54      50.966  55.407  29.882  1.00  0.00           N  
ATOM    845  HZ1 LYS    54      50.224  55.600  30.539  1.00  0.00           H  
ATOM    846  HZ2 LYS    54      51.847  55.505  30.366  1.00  0.00           H  
ATOM    847  HZ3 LYS    54      50.708  56.110  29.204  1.00  0.00           H  
ATOM    848  C   LYS    54      47.270  50.044  28.449  1.00  0.00           C  
ATOM    849  O   LYS    54      48.088  49.288  28.038  1.00  0.00           O  
ATOM    850  N   LEU    55      46.539  49.822  29.567  1.00  0.00           N  
ATOM    851  H   LEU    55      45.856  50.503  29.868  1.00  0.00           H  
ATOM    852  CA  LEU    55      46.772  48.723  30.482  1.00  0.00           C  
ATOM    853  HA  LEU    55      47.838  48.772  30.703  1.00  0.00           H  
ATOM    854  CB  LEU    55      46.024  49.117  31.788  1.00  0.00           C  
ATOM    855  HB2 LEU    55      46.627  49.948  32.152  1.00  0.00           H  
ATOM    856  HB3 LEU    55      44.983  49.341  31.555  1.00  0.00           H  
ATOM    857  CG  LEU    55      45.934  48.110  32.928  1.00  0.00           C  
ATOM    858  HG  LEU    55      46.826  47.488  32.994  1.00  0.00           H  
ATOM    859  CD1 LEU    55      45.523  48.793  34.234  1.00  0.00           C  
ATOM    860 HD11 LEU    55      44.714  49.513  34.115  1.00  0.00           H  
ATOM    861 HD12 LEU    55      45.177  48.071  34.974  1.00  0.00           H  
ATOM    862 HD13 LEU    55      46.327  49.367  34.695  1.00  0.00           H  
ATOM    863  CD2 LEU    55      44.692  47.204  32.713  1.00  0.00           C  
ATOM    864 HD21 LEU    55      43.737  47.721  32.624  1.00  0.00           H  
ATOM    865 HD22 LEU    55      44.862  46.661  31.784  1.00  0.00           H  
ATOM    866 HD23 LEU    55      44.488  46.621  33.611  1.00  0.00           H  
ATOM    867  C   LEU    55      46.423  47.409  29.818  1.00  0.00           C  
ATOM    868  O   LEU    55      47.265  46.485  29.819  1.00  0.00           O  
ATOM    869  N   TYR    56      45.260  47.273  29.137  1.00  0.00           N  
ATOM    870  H   TYR    56      44.584  48.024  29.120  1.00  0.00           H  
ATOM    871  CA  TYR    56      45.049  45.977  28.426  1.00  0.00           C  
ATOM    872  HA  TYR    56      45.369  45.119  29.017  1.00  0.00           H  
ATOM    873  CB  TYR    56      43.520  45.843  28.024  1.00  0.00           C  
ATOM    874  HB2 TYR    56      43.213  46.722  27.459  1.00  0.00           H  
ATOM    875  HB3 TYR    56      43.333  44.981  27.383  1.00  0.00           H  
ATOM    876  CG  TYR    56      42.635  45.562  29.211  1.00  0.00           C  
ATOM    877  CD1 TYR    56      41.741  46.463  29.719  1.00  0.00           C  
ATOM    878  HD1 TYR    56      41.724  47.427  29.232  1.00  0.00           H  
ATOM    879  CE1 TYR    56      40.812  46.137  30.743  1.00  0.00           C  
ATOM    880  HE1 TYR    56      40.094  46.818  31.176  1.00  0.00           H  
ATOM    881  CZ  TYR    56      40.780  44.795  31.227  1.00  0.00           C  
ATOM    882  OH  TYR    56      39.905  44.486  32.181  1.00  0.00           O  
ATOM    883  HH  TYR    56      39.396  45.166  32.630  1.00  0.00           H  
ATOM    884  CE2 TYR    56      41.754  43.851  30.801  1.00  0.00           C  
ATOM    885  HE2 TYR    56      41.778  42.882  31.276  1.00  0.00           H  
ATOM    886  CD2 TYR    56      42.680  44.233  29.701  1.00  0.00           C  
ATOM    887  HD2 TYR    56      43.254  43.482  29.178  1.00  0.00           H  
ATOM    888  C   TYR    56      45.953  45.876  27.166  1.00  0.00           C  
ATOM    889  O   TYR    56      46.114  44.744  26.707  1.00  0.00           O  
ATOM    890  N   LYS    57      46.520  47.035  26.674  1.00  0.00           N  
ATOM    891  H   LYS    57      46.236  47.946  27.005  1.00  0.00           H  
ATOM    892  CA  LYS    57      47.394  46.939  25.512  1.00  0.00           C  
ATOM    893  HA  LYS    57      47.047  46.136  24.863  1.00  0.00           H  
ATOM    894  CB  LYS    57      47.453  48.189  24.624  1.00  0.00           C  
ATOM    895  HB2 LYS    57      47.487  49.099  25.222  1.00  0.00           H  
ATOM    896  HB3 LYS    57      48.395  48.206  24.076  1.00  0.00           H  
ATOM    897  CG  LYS    57      46.297  48.146  23.629  1.00  0.00           C  
ATOM    898  HG2 LYS    57      46.354  47.360  22.876  1.00  0.00           H  
ATOM    899  HG3 LYS    57      45.457  48.002  24.310  1.00  0.00           H  
ATOM    900  CD  LYS    57      46.270  49.417  22.831  1.00  0.00           C  
ATOM    901  HD2 LYS    57      47.295  49.740  22.651  1.00  0.00           H  
ATOM    902  HD3 LYS    57      45.750  49.199  21.898  1.00  0.00           H  
ATOM    903  CE  LYS    57      45.584  50.582  23.521  1.00  0.00           C  
ATOM    904  HE2 LYS    57      44.595  50.396  23.940  1.00  0.00           H  
ATOM    905  HE3 LYS    57      46.290  50.856  24.305  1.00  0.00           H  
ATOM    906  NZ  LYS    57      45.303  51.583  22.434  1.00  0.00           N  
ATOM    907  HZ1 LYS    57      44.862  52.419  22.788  1.00  0.00           H  
ATOM    908  HZ2 LYS    57      46.064  51.809  21.809  1.00  0.00           H  
ATOM    909  HZ3 LYS    57      44.627  51.190  21.795  1.00  0.00           H  
ATOM    910  C   LYS    57      48.872  46.531  25.877  1.00  0.00           C  
ATOM    911  O   LYS    57      49.534  45.982  24.947  1.00  0.00           O  
ATOM    912  N   ILE    58      49.239  46.700  27.140  1.00  0.00           N  
ATOM    913  H   ILE    58      48.600  47.260  27.686  1.00  0.00           H  
ATOM    914  CA  ILE    58      50.477  46.089  27.680  1.00  0.00           C  
ATOM    915  HA  ILE    58      51.155  46.204  26.834  1.00  0.00           H  
ATOM    916  CB  ILE    58      50.951  46.797  29.005  1.00  0.00           C  
ATOM    917  HB  ILE    58      50.057  47.106  29.547  1.00  0.00           H  
ATOM    918  CG2 ILE    58      51.809  46.021  29.880  1.00  0.00           C  
ATOM    919 HG21 ILE    58      51.370  45.126  30.320  1.00  0.00           H  
ATOM    920 HG22 ILE    58      52.632  45.725  29.230  1.00  0.00           H  
ATOM    921 HG23 ILE    58      52.122  46.601  30.748  1.00  0.00           H  
ATOM    922  CG1 ILE    58      51.599  48.142  28.512  1.00  0.00           C  
ATOM    923 HG12 ILE    58      52.617  47.995  28.153  1.00  0.00           H  
ATOM    924 HG13 ILE    58      51.019  48.478  27.652  1.00  0.00           H  
ATOM    925  CD1 ILE    58      51.504  49.228  29.579  1.00  0.00           C  
ATOM    926 HD11 ILE    58      50.490  49.394  29.942  1.00  0.00           H  
ATOM    927 HD12 ILE    58      52.079  48.926  30.455  1.00  0.00           H  
ATOM    928 HD13 ILE    58      51.936  50.165  29.228  1.00  0.00           H  
ATOM    929  C   ILE    58      50.179  44.532  27.979  1.00  0.00           C  
ATOM    930  O   ILE    58      51.028  43.722  27.802  1.00  0.00           O  
ATOM    931  N   LEU    59      48.915  44.245  28.408  1.00  0.00           N  
ATOM    932  H   LEU    59      48.284  45.033  28.456  1.00  0.00           H  
ATOM    933  CA  LEU    59      48.563  42.839  28.812  1.00  0.00           C  
ATOM    934  HA  LEU    59      49.479  42.543  29.322  1.00  0.00           H  
ATOM    935  CB  LEU    59      47.363  42.820  29.752  1.00  0.00           C  
ATOM    936  HB2 LEU    59      46.516  43.322  29.285  1.00  0.00           H  
ATOM    937  HB3 LEU    59      47.154  41.751  29.799  1.00  0.00           H  
ATOM    938  CG  LEU    59      47.741  43.283  31.124  1.00  0.00           C  
ATOM    939  HG  LEU    59      48.433  44.125  31.101  1.00  0.00           H  
ATOM    940  CD1 LEU    59      46.498  43.665  31.941  1.00  0.00           C  
ATOM    941 HD11 LEU    59      46.868  43.967  32.921  1.00  0.00           H  
ATOM    942 HD12 LEU    59      46.005  44.579  31.609  1.00  0.00           H  
ATOM    943 HD13 LEU    59      45.866  42.783  32.036  1.00  0.00           H  
ATOM    944  CD2 LEU    59      48.471  42.220  31.948  1.00  0.00           C  
ATOM    945 HD21 LEU    59      49.441  42.016  31.493  1.00  0.00           H  
ATOM    946 HD22 LEU    59      48.802  42.506  32.946  1.00  0.00           H  
ATOM    947 HD23 LEU    59      47.867  41.313  31.979  1.00  0.00           H  
ATOM    948  C   LEU    59      48.391  41.815  27.617  1.00  0.00           C  
ATOM    949  O   LEU    59      48.483  40.591  27.824  1.00  0.00           O  
ATOM    950  N   GLN    60      48.070  42.226  26.355  1.00  0.00           N  
ATOM    951  H   GLN    60      47.980  43.230  26.291  1.00  0.00           H  
ATOM    952  CA  GLN    60      48.149  41.325  25.128  1.00  0.00           C  
ATOM    953  HA  GLN    60      47.379  40.557  25.207  1.00  0.00           H  
ATOM    954  CB  GLN    60      47.940  42.047  23.802  1.00  0.00           C  
ATOM    955  HB2 GLN    60      48.856  42.605  23.604  1.00  0.00           H  
ATOM    956  HB3 GLN    60      47.932  41.250  23.058  1.00  0.00           H  
ATOM    957  CG  GLN    60      46.706  42.874  23.649  1.00  0.00           C  
ATOM    958  HG2 GLN    60      46.880  43.846  24.111  1.00  0.00           H  
ATOM    959  HG3 GLN    60      46.608  43.108  22.589  1.00  0.00           H  
ATOM    960  CD  GLN    60      45.427  42.158  24.054  1.00  0.00           C  
ATOM    961  OE1 GLN    60      45.081  41.067  23.549  1.00  0.00           O  
ATOM    962  NE2 GLN    60      44.766  42.711  25.068  1.00  0.00           N  
ATOM    963 HE21 GLN    60      43.878  42.293  25.309  1.00  0.00           H  
ATOM    964 HE22 GLN    60      45.086  43.514  25.589  1.00  0.00           H  
ATOM    965  C   GLN    60      49.538  40.642  25.074  1.00  0.00           C  
ATOM    966  O   GLN    60      50.527  41.398  25.279  1.00  0.00           O  
ATOM    967  N   GLY    61      49.598  39.335  24.737  1.00  0.00           N  
ATOM    968  H   GLY    61      48.723  38.852  24.596  1.00  0.00           H  
ATOM    969  CA  GLY    61      50.820  38.451  24.716  1.00  0.00           C  
ATOM    970  HA2 GLY    61      50.897  38.162  23.668  1.00  0.00           H  
ATOM    971  HA3 GLY    61      51.698  38.994  25.065  1.00  0.00           H  
ATOM    972  C   GLY    61      50.664  37.166  25.420  1.00  0.00           C  
ATOM    973  O   GLY    61      51.593  36.483  25.861  1.00  0.00           O  
ATOM    974  N   GLY    62      49.456  36.824  25.889  1.00  0.00           N  
ATOM    975  H   GLY    62      48.667  37.250  25.425  1.00  0.00           H  
ATOM    976  CA  GLY    62      49.221  35.646  26.784  1.00  0.00           C  
ATOM    977  HA2 GLY    62      49.796  34.767  26.493  1.00  0.00           H  
ATOM    978  HA3 GLY    62      49.605  35.755  27.798  1.00  0.00           H  
ATOM    979  C   GLY    62      47.811  35.117  26.907  1.00  0.00           C  
ATOM    980  O   GLY    62      46.858  35.701  26.287  1.00  0.00           O  
ATOM    981  N   VAL    63      47.596  33.968  27.586  1.00  0.00           N  
ATOM    982  H   VAL    63      48.355  33.701  28.196  1.00  0.00           H  
ATOM    983  CA  VAL    63      46.311  33.297  27.689  1.00  0.00           C  
ATOM    984  HA  VAL    63      45.842  33.580  26.746  1.00  0.00           H  
ATOM    985  CB  VAL    63      46.510  31.711  27.573  1.00  0.00           C  
ATOM    986  HB  VAL    63      47.315  31.456  26.884  1.00  0.00           H  
ATOM    987  CG1 VAL    63      46.866  31.032  28.919  1.00  0.00           C  
ATOM    988 HG11 VAL    63      47.735  31.525  29.356  1.00  0.00           H  
ATOM    989 HG12 VAL    63      46.088  30.972  29.680  1.00  0.00           H  
ATOM    990 HG13 VAL    63      47.261  30.063  28.614  1.00  0.00           H  
ATOM    991  CG2 VAL    63      45.233  31.121  27.065  1.00  0.00           C  
ATOM    992 HG21 VAL    63      44.523  31.300  27.872  1.00  0.00           H  
ATOM    993 HG22 VAL    63      45.092  31.748  26.184  1.00  0.00           H  
ATOM    994 HG23 VAL    63      45.452  30.074  26.857  1.00  0.00           H  
ATOM    995  C   VAL    63      45.498  33.799  28.897  1.00  0.00           C  
ATOM    996  O   VAL    63      46.036  34.170  29.939  1.00  0.00           O  
ATOM    997  N   GLY    64      44.153  33.952  28.738  1.00  0.00           N  
ATOM    998  H   GLY    64      43.696  33.682  27.879  1.00  0.00           H  
ATOM    999  CA  GLY    64      43.305  34.457  29.843  1.00  0.00           C  
ATOM   1000  HA2 GLY    64      42.334  34.012  29.625  1.00  0.00           H  
ATOM   1001  HA3 GLY    64      43.734  34.017  30.743  1.00  0.00           H  
ATOM   1002  C   GLY    64      43.227  36.008  29.941  1.00  0.00           C  
ATOM   1003  O   GLY    64      42.814  36.570  30.946  1.00  0.00           O  
ATOM   1004  N   ILE    65      43.422  36.722  28.782  1.00  0.00           N  
ATOM   1005  H   ILE    65      43.570  36.134  27.974  1.00  0.00           H  
ATOM   1006  CA  ILE    65      43.277  38.118  28.549  1.00  0.00           C  
ATOM   1007  HA  ILE    65      42.873  38.527  29.475  1.00  0.00           H  
ATOM   1008  CB  ILE    65      44.744  38.748  28.387  1.00  0.00           C  
ATOM   1009  HB  ILE    65      45.165  38.216  27.534  1.00  0.00           H  
ATOM   1010  CG2 ILE    65      44.816  40.214  28.011  1.00  0.00           C  
ATOM   1011 HG21 ILE    65      44.310  40.802  28.776  1.00  0.00           H  
ATOM   1012 HG22 ILE    65      45.873  40.422  27.845  1.00  0.00           H  
ATOM   1013 HG23 ILE    65      44.292  40.481  27.093  1.00  0.00           H  
ATOM   1014  CG1 ILE    65      45.687  38.437  29.609  1.00  0.00           C  
ATOM   1015 HG12 ILE    65      45.831  37.372  29.792  1.00  0.00           H  
ATOM   1016 HG13 ILE    65      46.641  38.885  29.333  1.00  0.00           H  
ATOM   1017  CD1 ILE    65      45.226  39.224  30.870  1.00  0.00           C  
ATOM   1018 HD11 ILE    65      45.292  40.254  30.517  1.00  0.00           H  
ATOM   1019 HD12 ILE    65      44.238  38.962  31.246  1.00  0.00           H  
ATOM   1020 HD13 ILE    65      45.967  39.105  31.660  1.00  0.00           H  
ATOM   1021  C   ILE    65      42.397  38.525  27.363  1.00  0.00           C  
ATOM   1022  O   ILE    65      42.606  38.021  26.230  1.00  0.00           O  
ATOM   1023  N   PRO    66      41.399  39.439  27.563  1.00  0.00           N  
ATOM   1024  CD  PRO    66      40.942  40.093  28.802  1.00  0.00           C  
ATOM   1025  HD2 PRO    66      41.717  40.769  29.164  1.00  0.00           H  
ATOM   1026  HD3 PRO    66      40.712  39.413  29.622  1.00  0.00           H  
ATOM   1027  CG  PRO    66      39.660  40.907  28.465  1.00  0.00           C  
ATOM   1028  HG2 PRO    66      39.726  41.976  28.665  1.00  0.00           H  
ATOM   1029  HG3 PRO    66      38.883  40.326  28.962  1.00  0.00           H  
ATOM   1030  CB  PRO    66      39.339  40.619  26.982  1.00  0.00           C  
ATOM   1031  HB2 PRO    66      38.929  41.470  26.438  1.00  0.00           H  
ATOM   1032  HB3 PRO    66      38.650  39.778  26.897  1.00  0.00           H  
ATOM   1033  CA  PRO    66      40.732  40.093  26.416  1.00  0.00           C  
ATOM   1034  HA  PRO    66      40.451  39.325  25.695  1.00  0.00           H  
ATOM   1035  C   PRO    66      41.512  41.122  25.575  1.00  0.00           C  
ATOM   1036  O   PRO    66      42.184  41.934  26.130  1.00  0.00           O  
ATOM   1037  N   HIE    67      41.397  41.044  24.259  1.00  0.00           N  
ATOM   1038  H   HIE    67      40.838  40.275  23.918  1.00  0.00           H  
ATOM   1039  CA  HIE    67      41.925  41.883  23.201  1.00  0.00           C  
ATOM   1040  HA  HIE    67      42.819  42.301  23.664  1.00  0.00           H  
ATOM   1041  CB  HIE    67      42.390  41.032  21.919  1.00  0.00           C  
ATOM   1042  HB2 HIE    67      42.990  40.200  22.288  1.00  0.00           H  
ATOM   1043  HB3 HIE    67      41.477  40.653  21.460  1.00  0.00           H  
ATOM   1044  CG  HIE    67      43.128  41.839  20.820  1.00  0.00           C  
ATOM   1045  ND1 HIE    67      44.092  42.806  21.116  1.00  0.00           N  
ATOM   1046  CE1 HIE    67      44.288  43.373  19.890  1.00  0.00           C  
ATOM   1047  HE1 HIE    67      45.004  44.176  19.795  1.00  0.00           H  
ATOM   1048  NE2 HIE    67      43.668  42.725  18.909  1.00  0.00           N  
ATOM   1049  HE2 HIE    67      43.606  43.168  18.003  1.00  0.00           H  
ATOM   1050  CD2 HIE    67      42.871  41.770  19.509  1.00  0.00           C  
ATOM   1051  HD2 HIE    67      42.163  41.060  19.107  1.00  0.00           H  
ATOM   1052  C   HIE    67      41.137  43.150  22.849  1.00  0.00           C  
ATOM   1053  O   HIE    67      39.922  43.256  22.901  1.00  0.00           O  
ATOM   1054  N   ILE    68      41.875  44.228  22.521  1.00  0.00           N  
ATOM   1055  H   ILE    68      42.800  44.019  22.172  1.00  0.00           H  
ATOM   1056  CA  ILE    68      41.303  45.552  22.290  1.00  0.00           C  
ATOM   1057  HA  ILE    68      40.415  45.697  22.906  1.00  0.00           H  
ATOM   1058  CB  ILE    68      42.214  46.683  22.796  1.00  0.00           C  
ATOM   1059  HB  ILE    68      43.209  46.546  22.371  1.00  0.00           H  
ATOM   1060  CG2 ILE    68      41.625  48.060  22.351  1.00  0.00           C  
ATOM   1061 HG21 ILE    68      40.537  48.087  22.404  1.00  0.00           H  
ATOM   1062 HG22 ILE    68      42.012  48.832  23.016  1.00  0.00           H  
ATOM   1063 HG23 ILE    68      41.848  48.373  21.331  1.00  0.00           H  
ATOM   1064  CG1 ILE    68      42.437  46.594  24.340  1.00  0.00           C  
ATOM   1065 HG12 ILE    68      43.177  45.804  24.469  1.00  0.00           H  
ATOM   1066 HG13 ILE    68      42.887  47.526  24.681  1.00  0.00           H  
ATOM   1067  CD1 ILE    68      41.147  46.279  25.121  1.00  0.00           C  
ATOM   1068 HD11 ILE    68      40.875  45.225  25.060  1.00  0.00           H  
ATOM   1069 HD12 ILE    68      41.256  46.614  26.152  1.00  0.00           H  
ATOM   1070 HD13 ILE    68      40.398  46.828  24.550  1.00  0.00           H  
ATOM   1071  C   ILE    68      41.014  45.761  20.874  1.00  0.00           C  
ATOM   1072  O   ILE    68      41.902  45.799  19.980  1.00  0.00           O  
ATOM   1073  N   ARG    69      39.729  45.795  20.521  1.00  0.00           N  
ATOM   1074  H   ARG    69      39.049  45.727  21.265  1.00  0.00           H  
ATOM   1075  CA  ARG    69      39.276  45.839  19.141  1.00  0.00           C  
ATOM   1076  HA  ARG    69      39.868  45.157  18.531  1.00  0.00           H  
ATOM   1077  CB  ARG    69      37.755  45.445  19.038  1.00  0.00           C  
ATOM   1078  HB2 ARG    69      37.206  46.143  19.670  1.00  0.00           H  
ATOM   1079  HB3 ARG    69      37.385  45.615  18.027  1.00  0.00           H  
ATOM   1080  CG  ARG    69      37.341  44.022  19.477  1.00  0.00           C  
ATOM   1081  HG2 ARG    69      37.227  43.986  20.561  1.00  0.00           H  
ATOM   1082  HG3 ARG    69      36.359  43.730  19.104  1.00  0.00           H  
ATOM   1083  CD  ARG    69      38.471  43.115  19.025  1.00  0.00           C  
ATOM   1084  HD2 ARG    69      38.685  43.357  17.984  1.00  0.00           H  
ATOM   1085  HD3 ARG    69      39.341  43.317  19.650  1.00  0.00           H  
ATOM   1086  NE  ARG    69      38.052  41.737  19.317  1.00  0.00           N  
ATOM   1087  HE  ARG    69      38.094  41.410  20.272  1.00  0.00           H  
ATOM   1088  CZ  ARG    69      37.350  41.016  18.569  1.00  0.00           C  
ATOM   1089  NH1 ARG    69      37.129  41.272  17.298  1.00  0.00           N  
ATOM   1090 HH11 ARG    69      37.424  42.168  16.937  1.00  0.00           H  
ATOM   1091 HH12 ARG    69      36.469  40.665  16.832  1.00  0.00           H  
ATOM   1092  NH2 ARG    69      36.976  39.856  18.970  1.00  0.00           N  
ATOM   1093 HH21 ARG    69      37.303  39.509  19.860  1.00  0.00           H  
ATOM   1094 HH22 ARG    69      36.411  39.281  18.362  1.00  0.00           H  
ATOM   1095  C   ARG    69      39.523  47.189  18.485  1.00  0.00           C  
ATOM   1096  O   ARG    69      40.048  47.358  17.401  1.00  0.00           O  
ATOM   1097  N   TRP    70      39.107  48.164  19.226  1.00  0.00           N  
ATOM   1098  H   TRP    70      38.878  48.001  20.196  1.00  0.00           H  
ATOM   1099  CA  TRP    70      39.090  49.535  18.791  1.00  0.00           C  
ATOM   1100  HA  TRP    70      40.046  49.656  18.282  1.00  0.00           H  
ATOM   1101  CB  TRP    70      37.967  49.728  17.750  1.00  0.00           C  
ATOM   1102  HB2 TRP    70      38.142  48.913  17.048  1.00  0.00           H  
ATOM   1103  HB3 TRP    70      37.000  49.719  18.251  1.00  0.00           H  
ATOM   1104  CG  TRP    70      37.909  51.060  17.059  1.00  0.00           C  
ATOM   1105  CD1 TRP    70      38.517  51.499  15.917  1.00  0.00           C  
ATOM   1106  HD1 TRP    70      39.086  50.866  15.252  1.00  0.00           H  
ATOM   1107  NE1 TRP    70      38.105  52.764  15.610  1.00  0.00           N  
ATOM   1108  HE1 TRP    70      38.419  53.243  14.779  1.00  0.00           H  
ATOM   1109  CE2 TRP    70      37.211  53.270  16.571  1.00  0.00           C  
ATOM   1110  CZ2 TRP    70      36.555  54.519  16.685  1.00  0.00           C  
ATOM   1111  HZ2 TRP    70      36.572  55.393  16.050  1.00  0.00           H  
ATOM   1112  CH2 TRP    70      35.866  54.729  17.880  1.00  0.00           C  
ATOM   1113  HH2 TRP    70      35.399  55.693  18.017  1.00  0.00           H  
ATOM   1114  CZ3 TRP    70      35.690  53.636  18.798  1.00  0.00           C  
ATOM   1115  HZ3 TRP    70      35.035  53.838  19.632  1.00  0.00           H  
ATOM   1116  CE3 TRP    70      36.208  52.412  18.620  1.00  0.00           C  
ATOM   1117  HE3 TRP    70      36.100  51.667  19.394  1.00  0.00           H  
ATOM   1118  CD2 TRP    70      37.084  52.185  17.488  1.00  0.00           C  
ATOM   1119  C   TRP    70      39.019  50.629  19.956  1.00  0.00           C  
ATOM   1120  O   TRP    70      38.447  50.203  20.961  1.00  0.00           O  
ATOM   1121  N   TYR    71      39.472  51.830  19.681  1.00  0.00           N  
ATOM   1122  H   TYR    71      39.770  51.962  18.725  1.00  0.00           H  
ATOM   1123  CA  TYR    71      39.378  52.984  20.631  1.00  0.00           C  
ATOM   1124  HA  TYR    71      38.450  52.909  21.198  1.00  0.00           H  
ATOM   1125  CB  TYR    71      40.537  52.843  21.701  1.00  0.00           C  
ATOM   1126  HB2 TYR    71      40.448  51.850  22.142  1.00  0.00           H  
ATOM   1127  HB3 TYR    71      41.475  52.820  21.146  1.00  0.00           H  
ATOM   1128  CG  TYR    71      40.499  53.937  22.707  1.00  0.00           C  
ATOM   1129  CD1 TYR    71      39.744  53.751  23.889  1.00  0.00           C  
ATOM   1130  HD1 TYR    71      39.179  52.837  24.003  1.00  0.00           H  
ATOM   1131  CE1 TYR    71      39.628  54.734  24.845  1.00  0.00           C  
ATOM   1132  HE1 TYR    71      38.891  54.615  25.626  1.00  0.00           H  
ATOM   1133  CZ  TYR    71      40.390  55.914  24.679  1.00  0.00           C  
ATOM   1134  OH  TYR    71      40.124  57.036  25.395  1.00  0.00           O  
ATOM   1135  HH  TYR    71      40.478  57.775  24.893  1.00  0.00           H  
ATOM   1136  CE2 TYR    71      41.177  56.130  23.550  1.00  0.00           C  
ATOM   1137  HE2 TYR    71      41.517  57.091  23.192  1.00  0.00           H  
ATOM   1138  CD2 TYR    71      41.247  55.136  22.567  1.00  0.00           C  
ATOM   1139  HD2 TYR    71      41.813  55.237  21.653  1.00  0.00           H  
ATOM   1140  C   TYR    71      39.244  54.319  19.915  1.00  0.00           C  
ATOM   1141  O   TYR    71      39.979  54.598  18.958  1.00  0.00           O  
ATOM   1142  N   GLY    72      38.336  55.191  20.463  1.00  0.00           N  
ATOM   1143  H   GLY    72      37.772  54.862  21.233  1.00  0.00           H  
ATOM   1144  CA  GLY    72      38.251  56.552  19.966  1.00  0.00           C  
ATOM   1145  HA2 GLY    72      39.202  57.062  20.120  1.00  0.00           H  
ATOM   1146  HA3 GLY    72      37.923  56.558  18.926  1.00  0.00           H  
ATOM   1147  C   GLY    72      37.278  57.353  20.864  1.00  0.00           C  
ATOM   1148  O   GLY    72      37.230  57.129  22.135  1.00  0.00           O  
ATOM   1149  N   GLN    73      36.552  58.292  20.213  1.00  0.00           N  
ATOM   1150  H   GLN    73      36.717  58.385  19.221  1.00  0.00           H  
ATOM   1151  CA  GLN    73      35.667  59.313  20.705  1.00  0.00           C  
ATOM   1152  HA  GLN    73      35.400  59.010  21.717  1.00  0.00           H  
ATOM   1153  CB  GLN    73      36.537  60.571  20.771  1.00  0.00           C  
ATOM   1154  HB2 GLN    73      37.514  60.388  21.217  1.00  0.00           H  
ATOM   1155  HB3 GLN    73      36.687  60.951  19.760  1.00  0.00           H  
ATOM   1156  CG  GLN    73      35.931  61.661  21.680  1.00  0.00           C  
ATOM   1157  HG2 GLN    73      34.950  61.959  21.310  1.00  0.00           H  
ATOM   1158  HG3 GLN    73      35.773  61.406  22.728  1.00  0.00           H  
ATOM   1159  CD  GLN    73      36.955  62.786  21.661  1.00  0.00           C  
ATOM   1160  OE1 GLN    73      37.014  63.628  20.805  1.00  0.00           O  
ATOM   1161  NE2 GLN    73      38.062  62.603  22.364  1.00  0.00           N  
ATOM   1162 HE21 GLN    73      38.868  63.130  22.059  1.00  0.00           H  
ATOM   1163 HE22 GLN    73      38.143  61.895  23.079  1.00  0.00           H  
ATOM   1164  C   GLN    73      34.396  59.417  19.809  1.00  0.00           C  
ATOM   1165  O   GLN    73      34.444  59.286  18.570  1.00  0.00           O  
ATOM   1166  N   GLU    74      33.246  59.754  20.486  1.00  0.00           N  
ATOM   1167  H   GLU    74      33.335  59.921  21.479  1.00  0.00           H  
ATOM   1168  CA  GLU    74      31.961  60.228  19.950  1.00  0.00           C  
ATOM   1169  HA  GLU    74      32.058  60.345  18.870  1.00  0.00           H  
ATOM   1170  CB  GLU    74      30.876  59.091  20.092  1.00  0.00           C  
ATOM   1171  HB2 GLU    74      30.854  58.948  21.172  1.00  0.00           H  
ATOM   1172  HB3 GLU    74      29.940  59.346  19.596  1.00  0.00           H  
ATOM   1173  CG  GLU    74      31.192  57.710  19.460  1.00  0.00           C  
ATOM   1174  HG2 GLU    74      32.160  57.390  19.844  1.00  0.00           H  
ATOM   1175  HG3 GLU    74      30.395  57.141  19.940  1.00  0.00           H  
ATOM   1176  CD  GLU    74      31.144  57.619  17.955  1.00  0.00           C  
ATOM   1177  OE1 GLU    74      30.686  58.599  17.305  1.00  0.00           O  
ATOM   1178  OE2 GLU    74      31.324  56.519  17.380  1.00  0.00           O  
ATOM   1179  C   GLU    74      31.594  61.528  20.630  1.00  0.00           C  
ATOM   1180  O   GLU    74      32.392  61.993  21.431  1.00  0.00           O  
ATOM   1181  N   LYS    75      30.485  62.232  20.294  1.00  0.00           N  
ATOM   1182  H   LYS    75      29.974  61.786  19.545  1.00  0.00           H  
ATOM   1183  CA  LYS    75      30.110  63.543  20.828  1.00  0.00           C  
ATOM   1184  HA  LYS    75      30.752  64.270  20.330  1.00  0.00           H  
ATOM   1185  CB  LYS    75      28.701  63.986  20.336  1.00  0.00           C  
ATOM   1186  HB2 LYS    75      28.565  63.572  19.337  1.00  0.00           H  
ATOM   1187  HB3 LYS    75      27.886  63.705  21.003  1.00  0.00           H  
ATOM   1188  CG  LYS    75      28.757  65.561  20.303  1.00  0.00           C  
ATOM   1189  HG2 LYS    75      29.075  65.970  21.262  1.00  0.00           H  
ATOM   1190  HG3 LYS    75      29.452  65.855  19.516  1.00  0.00           H  
ATOM   1191  CD  LYS    75      27.367  66.125  19.877  1.00  0.00           C  
ATOM   1192  HD2 LYS    75      27.054  65.629  18.958  1.00  0.00           H  
ATOM   1193  HD3 LYS    75      26.541  65.804  20.511  1.00  0.00           H  
ATOM   1194  CE  LYS    75      27.245  67.635  19.696  1.00  0.00           C  
ATOM   1195  HE2 LYS    75      27.568  68.074  20.640  1.00  0.00           H  
ATOM   1196  HE3 LYS    75      28.010  67.943  18.982  1.00  0.00           H  
ATOM   1197  NZ  LYS    75      25.944  68.075  19.254  1.00  0.00           N  
ATOM   1198  HZ1 LYS    75      25.654  67.621  18.399  1.00  0.00           H  
ATOM   1199  HZ2 LYS    75      25.214  68.031  19.951  1.00  0.00           H  
ATOM   1200  HZ3 LYS    75      25.902  69.063  19.044  1.00  0.00           H  
ATOM   1201  C   LYS    75      30.189  63.757  22.353  1.00  0.00           C  
ATOM   1202  O   LYS    75      30.570  64.851  22.820  1.00  0.00           O  
ATOM   1203  N   ASP    76      29.877  62.746  23.130  1.00  0.00           N  
ATOM   1204  H   ASP    76      29.658  61.861  22.695  1.00  0.00           H  
ATOM   1205  CA  ASP    76      29.662  62.826  24.556  1.00  0.00           C  
ATOM   1206  HA  ASP    76      29.615  63.874  24.852  1.00  0.00           H  
ATOM   1207  CB  ASP    76      28.264  62.402  25.022  1.00  0.00           C  
ATOM   1208  HB2 ASP    76      28.184  61.405  24.591  1.00  0.00           H  
ATOM   1209  HB3 ASP    76      28.305  62.309  26.107  1.00  0.00           H  
ATOM   1210  CG  ASP    76      27.118  63.373  24.722  1.00  0.00           C  
ATOM   1211  OD1 ASP    76      25.962  62.946  24.783  1.00  0.00           O  
ATOM   1212  OD2 ASP    76      27.278  64.579  24.430  1.00  0.00           O  
ATOM   1213  C   ASP    76      30.781  62.175  25.346  1.00  0.00           C  
ATOM   1214  O   ASP    76      31.169  62.662  26.406  1.00  0.00           O  
ATOM   1215  N   TYR    77      31.553  61.214  24.729  1.00  0.00           N  
ATOM   1216  H   TYR    77      31.313  60.916  23.794  1.00  0.00           H  
ATOM   1217  CA  TYR    77      32.311  60.226  25.437  1.00  0.00           C  
ATOM   1218  HA  TYR    77      32.743  60.764  26.281  1.00  0.00           H  
ATOM   1219  CB  TYR    77      31.493  59.083  25.968  1.00  0.00           C  
ATOM   1220  HB2 TYR    77      32.019  58.132  26.045  1.00  0.00           H  
ATOM   1221  HB3 TYR    77      31.246  59.310  27.006  1.00  0.00           H  
ATOM   1222  CG  TYR    77      30.238  58.646  25.229  1.00  0.00           C  
ATOM   1223  CD1 TYR    77      28.981  59.045  25.663  1.00  0.00           C  
ATOM   1224  HD1 TYR    77      28.982  59.625  26.575  1.00  0.00           H  
ATOM   1225  CE1 TYR    77      27.813  58.757  24.933  1.00  0.00           C  
ATOM   1226  HE1 TYR    77      26.854  59.009  25.361  1.00  0.00           H  
ATOM   1227  CZ  TYR    77      27.898  58.126  23.662  1.00  0.00           C  
ATOM   1228  OH  TYR    77      26.817  57.734  22.981  1.00  0.00           O  
ATOM   1229  HH  TYR    77      25.961  57.981  23.340  1.00  0.00           H  
ATOM   1230  CE2 TYR    77      29.156  57.719  23.209  1.00  0.00           C  
ATOM   1231  HE2 TYR    77      29.278  57.216  22.261  1.00  0.00           H  
ATOM   1232  CD2 TYR    77      30.325  58.072  23.945  1.00  0.00           C  
ATOM   1233  HD2 TYR    77      31.279  57.787  23.529  1.00  0.00           H  
ATOM   1234  C   TYR    77      33.527  59.787  24.549  1.00  0.00           C  
ATOM   1235  O   TYR    77      33.481  59.809  23.371  1.00  0.00           O  
ATOM   1236  N   ASN    78      34.555  59.269  25.238  1.00  0.00           N  
ATOM   1237  H   ASN    78      34.414  59.288  26.238  1.00  0.00           H  
ATOM   1238  CA  ASN    78      35.603  58.383  24.748  1.00  0.00           C  
ATOM   1239  HA  ASN    78      35.869  58.625  23.719  1.00  0.00           H  
ATOM   1240  CB  ASN    78      36.954  58.629  25.543  1.00  0.00           C  
ATOM   1241  HB2 ASN    78      36.775  58.238  26.544  1.00  0.00           H  
ATOM   1242  HB3 ASN    78      37.810  58.034  25.225  1.00  0.00           H  
ATOM   1243  CG  ASN    78      37.323  60.099  25.526  1.00  0.00           C  
ATOM   1244  OD1 ASN    78      37.698  60.566  24.474  1.00  0.00           O  
ATOM   1245  ND2 ASN    78      37.201  60.911  26.538  1.00  0.00           N  
ATOM   1246 HD21 ASN    78      37.675  61.803  26.515  1.00  0.00           H  
ATOM   1247 HD22 ASN    78      36.942  60.485  27.416  1.00  0.00           H  
ATOM   1248  C   ASN    78      35.008  56.964  24.812  1.00  0.00           C  
ATOM   1249  O   ASN    78      34.252  56.705  25.759  1.00  0.00           O  
ATOM   1250  N   VAL    79      35.280  56.086  23.871  1.00  0.00           N  
ATOM   1251  H   VAL    79      35.924  56.239  23.108  1.00  0.00           H  
ATOM   1252  CA  VAL    79      34.661  54.775  23.812  1.00  0.00           C  
ATOM   1253  HA  VAL    79      34.421  54.390  24.803  1.00  0.00           H  
ATOM   1254  CB  VAL    79      33.311  54.772  23.105  1.00  0.00           C  
ATOM   1255  HB  VAL    79      32.547  55.341  23.635  1.00  0.00           H  
ATOM   1256  CG1 VAL    79      33.446  55.628  21.802  1.00  0.00           C  
ATOM   1257 HG11 VAL    79      34.140  55.137  21.121  1.00  0.00           H  
ATOM   1258 HG12 VAL    79      32.442  55.693  21.383  1.00  0.00           H  
ATOM   1259 HG13 VAL    79      33.813  56.609  22.105  1.00  0.00           H  
ATOM   1260  CG2 VAL    79      32.947  53.306  22.839  1.00  0.00           C  
ATOM   1261 HG21 VAL    79      33.654  52.916  22.107  1.00  0.00           H  
ATOM   1262 HG22 VAL    79      33.066  52.703  23.739  1.00  0.00           H  
ATOM   1263 HG23 VAL    79      31.929  53.307  22.450  1.00  0.00           H  
ATOM   1264  C   VAL    79      35.712  53.727  23.398  1.00  0.00           C  
ATOM   1265  O   VAL    79      36.390  53.956  22.373  1.00  0.00           O  
ATOM   1266  N   LEU    80      35.832  52.559  24.012  1.00  0.00           N  
ATOM   1267  H   LEU    80      35.139  52.433  24.736  1.00  0.00           H  
ATOM   1268  CA  LEU    80      36.657  51.351  23.827  1.00  0.00           C  
ATOM   1269  HA  LEU    80      37.345  51.536  23.002  1.00  0.00           H  
ATOM   1270  CB  LEU    80      37.327  51.206  25.257  1.00  0.00           C  
ATOM   1271  HB2 LEU    80      37.891  52.102  25.516  1.00  0.00           H  
ATOM   1272  HB3 LEU    80      36.510  51.091  25.968  1.00  0.00           H  
ATOM   1273  CG  LEU    80      38.230  50.000  25.536  1.00  0.00           C  
ATOM   1274  HG  LEU    80      37.625  49.125  25.297  1.00  0.00           H  
ATOM   1275  CD1 LEU    80      39.533  50.063  24.715  1.00  0.00           C  
ATOM   1276 HD11 LEU    80      39.362  49.832  23.664  1.00  0.00           H  
ATOM   1277 HD12 LEU    80      40.109  50.982  24.824  1.00  0.00           H  
ATOM   1278 HD13 LEU    80      40.092  49.220  25.122  1.00  0.00           H  
ATOM   1279  CD2 LEU    80      38.618  49.937  27.007  1.00  0.00           C  
ATOM   1280 HD21 LEU    80      39.124  50.836  27.360  1.00  0.00           H  
ATOM   1281 HD22 LEU    80      37.765  49.856  27.680  1.00  0.00           H  
ATOM   1282 HD23 LEU    80      39.297  49.140  27.311  1.00  0.00           H  
ATOM   1283  C   LEU    80      35.775  50.130  23.469  1.00  0.00           C  
ATOM   1284  O   LEU    80      34.693  49.906  24.020  1.00  0.00           O  
ATOM   1285  N   VAL    81      36.294  49.196  22.666  1.00  0.00           N  
ATOM   1286  H   VAL    81      37.246  49.309  22.348  1.00  0.00           H  
ATOM   1287  CA  VAL    81      35.718  47.909  22.247  1.00  0.00           C  
ATOM   1288  HA  VAL    81      34.843  47.724  22.869  1.00  0.00           H  
ATOM   1289  CB  VAL    81      35.170  47.939  20.802  1.00  0.00           C  
ATOM   1290  HB  VAL    81      35.950  48.048  20.049  1.00  0.00           H  
ATOM   1291  CG1 VAL    81      34.466  46.733  20.323  1.00  0.00           C  
ATOM   1292 HG11 VAL    81      33.710  46.452  21.056  1.00  0.00           H  
ATOM   1293 HG12 VAL    81      33.939  47.065  19.428  1.00  0.00           H  
ATOM   1294 HG13 VAL    81      35.245  45.994  20.136  1.00  0.00           H  
ATOM   1295  CG2 VAL    81      34.343  49.185  20.475  1.00  0.00           C  
ATOM   1296 HG21 VAL    81      34.918  50.052  20.801  1.00  0.00           H  
ATOM   1297 HG22 VAL    81      34.196  49.275  19.399  1.00  0.00           H  
ATOM   1298 HG23 VAL    81      33.385  48.995  20.960  1.00  0.00           H  
ATOM   1299  C   VAL    81      36.704  46.788  22.459  1.00  0.00           C  
ATOM   1300  O   VAL    81      37.896  46.908  22.287  1.00  0.00           O  
ATOM   1301  N   MET    82      36.255  45.589  22.742  1.00  0.00           N  
ATOM   1302  H   MET    82      35.267  45.413  22.634  1.00  0.00           H  
ATOM   1303  CA  MET    82      37.004  44.468  23.432  1.00  0.00           C  
ATOM   1304  HA  MET    82      38.065  44.440  23.186  1.00  0.00           H  
ATOM   1305  CB  MET    82      36.810  44.649  24.950  1.00  0.00           C  
ATOM   1306  HB2 MET    82      35.730  44.619  25.101  1.00  0.00           H  
ATOM   1307  HB3 MET    82      37.254  43.773  25.423  1.00  0.00           H  
ATOM   1308  CG  MET    82      37.441  45.849  25.641  1.00  0.00           C  
ATOM   1309  HG2 MET    82      38.517  45.787  25.476  1.00  0.00           H  
ATOM   1310  HG3 MET    82      37.214  46.785  25.131  1.00  0.00           H  
ATOM   1311  SD  MET    82      36.899  45.874  27.358  1.00  0.00           S  
ATOM   1312  CE  MET    82      35.230  46.589  27.330  1.00  0.00           C  
ATOM   1313  HE1 MET    82      34.562  45.886  26.831  1.00  0.00           H  
ATOM   1314  HE2 MET    82      34.937  46.808  28.357  1.00  0.00           H  
ATOM   1315  HE3 MET    82      35.221  47.543  26.804  1.00  0.00           H  
ATOM   1316  C   MET    82      36.433  43.126  23.033  1.00  0.00           C  
ATOM   1317  O   MET    82      35.259  43.050  22.664  1.00  0.00           O  
ATOM   1318  N   ASP    83      37.253  42.086  23.110  1.00  0.00           N  
ATOM   1319  H   ASP    83      38.256  42.115  23.225  1.00  0.00           H  
ATOM   1320  CA  ASP    83      36.654  40.759  23.130  1.00  0.00           C  
ATOM   1321  HA  ASP    83      36.457  40.421  22.113  1.00  0.00           H  
ATOM   1322  CB  ASP    83      37.710  39.751  23.482  1.00  0.00           C  
ATOM   1323  HB2 ASP    83      38.186  39.916  24.449  1.00  0.00           H  
ATOM   1324  HB3 ASP    83      37.228  38.787  23.643  1.00  0.00           H  
ATOM   1325  CG  ASP    83      38.804  39.393  22.475  1.00  0.00           C  
ATOM   1326  OD1 ASP    83      39.870  38.854  22.862  1.00  0.00           O  
ATOM   1327  OD2 ASP    83      38.612  39.843  21.316  1.00  0.00           O  
ATOM   1328  C   ASP    83      35.454  40.494  24.025  1.00  0.00           C  
ATOM   1329  O   ASP    83      35.269  41.033  25.137  1.00  0.00           O  
ATOM   1330  N   LEU    84      34.639  39.531  23.627  1.00  0.00           N  
ATOM   1331  H   LEU    84      34.857  39.204  22.697  1.00  0.00           H  
ATOM   1332  CA  LEU    84      33.485  39.010  24.349  1.00  0.00           C  
ATOM   1333  HA  LEU    84      33.139  39.879  24.911  1.00  0.00           H  
ATOM   1334  CB  LEU    84      32.464  38.431  23.332  1.00  0.00           C  
ATOM   1335  HB2 LEU    84      32.277  39.184  22.566  1.00  0.00           H  
ATOM   1336  HB3 LEU    84      32.894  37.633  22.726  1.00  0.00           H  
ATOM   1337  CG  LEU    84      31.135  37.982  23.829  1.00  0.00           C  
ATOM   1338  HG  LEU    84      31.242  37.468  24.784  1.00  0.00           H  
ATOM   1339  CD1 LEU    84      30.172  39.085  24.183  1.00  0.00           C  
ATOM   1340 HD11 LEU    84      30.145  39.839  23.396  1.00  0.00           H  
ATOM   1341 HD12 LEU    84      29.166  38.737  24.415  1.00  0.00           H  
ATOM   1342 HD13 LEU    84      30.637  39.494  25.080  1.00  0.00           H  
ATOM   1343  CD2 LEU    84      30.501  37.087  22.742  1.00  0.00           C  
ATOM   1344 HD21 LEU    84      30.987  36.114  22.681  1.00  0.00           H  
ATOM   1345 HD22 LEU    84      29.454  36.872  22.954  1.00  0.00           H  
ATOM   1346 HD23 LEU    84      30.691  37.517  21.759  1.00  0.00           H  
ATOM   1347  C   LEU    84      33.955  37.961  25.347  1.00  0.00           C  
ATOM   1348  O   LEU    84      34.642  37.063  24.843  1.00  0.00           O  
ATOM   1349  N   LEU    85      33.488  37.977  26.587  1.00  0.00           N  
ATOM   1350  H   LEU    85      33.054  38.831  26.907  1.00  0.00           H  
ATOM   1351  CA  LEU    85      33.762  36.974  27.672  1.00  0.00           C  
ATOM   1352  HA  LEU    85      34.181  36.106  27.162  1.00  0.00           H  
ATOM   1353  CB  LEU    85      34.747  37.569  28.739  1.00  0.00           C  
ATOM   1354  HB2 LEU    85      34.522  38.605  28.992  1.00  0.00           H  
ATOM   1355  HB3 LEU    85      34.620  36.977  29.646  1.00  0.00           H  
ATOM   1356  CG  LEU    85      36.185  37.578  28.241  1.00  0.00           C  
ATOM   1357  HG  LEU    85      36.378  38.096  27.301  1.00  0.00           H  
ATOM   1358  CD1 LEU    85      37.031  38.450  29.221  1.00  0.00           C  
ATOM   1359 HD11 LEU    85      38.061  38.506  28.868  1.00  0.00           H  
ATOM   1360 HD12 LEU    85      36.623  39.456  29.316  1.00  0.00           H  
ATOM   1361 HD13 LEU    85      37.089  37.995  30.209  1.00  0.00           H  
ATOM   1362  CD2 LEU    85      36.830  36.200  28.024  1.00  0.00           C  
ATOM   1363 HD21 LEU    85      36.179  35.538  27.453  1.00  0.00           H  
ATOM   1364 HD22 LEU    85      37.764  36.324  27.477  1.00  0.00           H  
ATOM   1365 HD23 LEU    85      36.997  35.823  29.033  1.00  0.00           H  
ATOM   1366  C   LEU    85      32.453  36.531  28.324  1.00  0.00           C  
ATOM   1367  O   LEU    85      31.492  37.261  28.305  1.00  0.00           O  
ATOM   1368  N   GLY    86      32.397  35.353  28.776  1.00  0.00           N  
ATOM   1369  H   GLY    86      33.236  34.792  28.758  1.00  0.00           H  
ATOM   1370  CA  GLY    86      31.330  34.719  29.590  1.00  0.00           C  
ATOM   1371  HA2 GLY    86      30.375  34.834  29.076  1.00  0.00           H  
ATOM   1372  HA3 GLY    86      31.651  33.678  29.635  1.00  0.00           H  
ATOM   1373  C   GLY    86      30.968  35.228  30.986  1.00  0.00           C  
ATOM   1374  O   GLY    86      31.403  36.342  31.353  1.00  0.00           O  
ATOM   1375  N   PRO    87      30.154  34.483  31.759  1.00  0.00           N  
ATOM   1376  CD  PRO    87      29.532  33.277  31.386  1.00  0.00           C  
ATOM   1377  HD2 PRO    87      30.345  32.679  30.974  1.00  0.00           H  
ATOM   1378  HD3 PRO    87      28.741  33.547  30.687  1.00  0.00           H  
ATOM   1379  CG  PRO    87      29.007  32.634  32.675  1.00  0.00           C  
ATOM   1380  HG2 PRO    87      29.832  32.129  33.178  1.00  0.00           H  
ATOM   1381  HG3 PRO    87      28.163  31.980  32.457  1.00  0.00           H  
ATOM   1382  CB  PRO    87      28.601  33.852  33.539  1.00  0.00           C  
ATOM   1383  HB2 PRO    87      28.761  33.636  34.595  1.00  0.00           H  
ATOM   1384  HB3 PRO    87      27.558  34.065  33.304  1.00  0.00           H  
ATOM   1385  CA  PRO    87      29.773  34.830  33.126  1.00  0.00           C  
ATOM   1386  HA  PRO    87      29.528  35.888  33.214  1.00  0.00           H  
ATOM   1387  C   PRO    87      30.978  34.769  34.121  1.00  0.00           C  
ATOM   1388  O   PRO    87      31.951  34.007  34.056  1.00  0.00           O  
ATOM   1389  N   SER    88      30.909  35.554  35.195  1.00  0.00           N  
ATOM   1390  H   SER    88      30.086  36.125  35.324  1.00  0.00           H  
ATOM   1391  CA  SER    88      31.861  35.684  36.310  1.00  0.00           C  
ATOM   1392  HA  SER    88      32.814  35.466  35.828  1.00  0.00           H  
ATOM   1393  CB  SER    88      31.842  37.169  36.805  1.00  0.00           C  
ATOM   1394  HB2 SER    88      32.716  37.441  37.396  1.00  0.00           H  
ATOM   1395  HB3 SER    88      31.637  37.812  35.950  1.00  0.00           H  
ATOM   1396  OG  SER    88      30.840  37.366  37.802  1.00  0.00           O  
ATOM   1397  HG  SER    88      30.058  37.477  37.256  1.00  0.00           H  
ATOM   1398  C   SER    88      31.557  34.588  37.300  1.00  0.00           C  
ATOM   1399  O   SER    88      30.407  34.157  37.452  1.00  0.00           O  
ATOM   1400  N   LEU    89      32.565  34.309  38.194  1.00  0.00           N  
ATOM   1401  H   LEU    89      33.443  34.801  38.114  1.00  0.00           H  
ATOM   1402  CA  LEU    89      32.326  33.318  39.282  1.00  0.00           C  
ATOM   1403  HA  LEU    89      31.649  32.541  38.926  1.00  0.00           H  
ATOM   1404  CB  LEU    89      33.603  32.774  39.797  1.00  0.00           C  
ATOM   1405  HB2 LEU    89      34.082  33.675  40.180  1.00  0.00           H  
ATOM   1406  HB3 LEU    89      33.343  32.065  40.584  1.00  0.00           H  
ATOM   1407  CG  LEU    89      34.581  32.069  38.790  1.00  0.00           C  
ATOM   1408  HG  LEU    89      34.836  32.817  38.040  1.00  0.00           H  
ATOM   1409  CD1 LEU    89      35.903  31.617  39.462  1.00  0.00           C  
ATOM   1410 HD11 LEU    89      36.288  32.451  40.047  1.00  0.00           H  
ATOM   1411 HD12 LEU    89      35.766  30.800  40.171  1.00  0.00           H  
ATOM   1412 HD13 LEU    89      36.690  31.504  38.716  1.00  0.00           H  
ATOM   1413  CD2 LEU    89      34.043  30.908  37.891  1.00  0.00           C  
ATOM   1414 HD21 LEU    89      34.848  30.484  37.291  1.00  0.00           H  
ATOM   1415 HD22 LEU    89      33.574  30.163  38.534  1.00  0.00           H  
ATOM   1416 HD23 LEU    89      33.337  31.406  37.226  1.00  0.00           H  
ATOM   1417  C   LEU    89      31.401  33.893  40.353  1.00  0.00           C  
ATOM   1418  O   LEU    89      30.701  33.097  40.982  1.00  0.00           O  
ATOM   1419  N   GLU    90      31.273  35.191  40.512  1.00  0.00           N  
ATOM   1420  H   GLU    90      31.946  35.736  39.993  1.00  0.00           H  
ATOM   1421  CA  GLU    90      30.262  35.853  41.373  1.00  0.00           C  
ATOM   1422  HA  GLU    90      30.375  35.357  42.337  1.00  0.00           H  
ATOM   1423  CB  GLU    90      30.581  37.331  41.456  1.00  0.00           C  
ATOM   1424  HB2 GLU    90      31.598  37.471  41.821  1.00  0.00           H  
ATOM   1425  HB3 GLU    90      30.382  37.722  40.458  1.00  0.00           H  
ATOM   1426  CG  GLU    90      29.679  38.225  42.346  1.00  0.00           C  
ATOM   1427  HG2 GLU    90      29.653  39.260  42.006  1.00  0.00           H  
ATOM   1428  HG3 GLU    90      28.663  37.911  42.109  1.00  0.00           H  
ATOM   1429  CD  GLU    90      30.052  38.193  43.808  1.00  0.00           C  
ATOM   1430  OE1 GLU    90      31.084  38.787  44.195  1.00  0.00           O  
ATOM   1431  OE2 GLU    90      29.349  37.552  44.603  1.00  0.00           O  
ATOM   1432  C   GLU    90      28.828  35.712  40.812  1.00  0.00           C  
ATOM   1433  O   GLU    90      27.920  35.571  41.599  1.00  0.00           O  
ATOM   1434  N   ASP    91      28.602  35.503  39.531  1.00  0.00           N  
ATOM   1435  H   ASP    91      29.400  35.542  38.913  1.00  0.00           H  
ATOM   1436  CA  ASP    91      27.271  35.285  39.044  1.00  0.00           C  
ATOM   1437  HA  ASP    91      26.483  35.854  39.536  1.00  0.00           H  
ATOM   1438  CB  ASP    91      27.176  35.778  37.579  1.00  0.00           C  
ATOM   1439  HB2 ASP    91      27.708  35.114  36.898  1.00  0.00           H  
ATOM   1440  HB3 ASP    91      26.131  35.728  37.275  1.00  0.00           H  
ATOM   1441  CG  ASP    91      27.740  37.171  37.388  1.00  0.00           C  
ATOM   1442  OD1 ASP    91      27.437  38.034  38.240  1.00  0.00           O  
ATOM   1443  OD2 ASP    91      28.568  37.434  36.466  1.00  0.00           O  
ATOM   1444  C   ASP    91      27.074  33.726  39.190  1.00  0.00           C  
ATOM   1445  O   ASP    91      26.171  33.304  39.899  1.00  0.00           O  
ATOM   1446  N   LEU    92      28.099  32.889  38.760  1.00  0.00           N  
ATOM   1447  H   LEU    92      28.972  33.291  38.449  1.00  0.00           H  
ATOM   1448  CA  LEU    92      27.940  31.428  38.609  1.00  0.00           C  
ATOM   1449  HA  LEU    92      27.069  31.205  37.992  1.00  0.00           H  
ATOM   1450  CB  LEU    92      29.244  30.854  38.016  1.00  0.00           C  
ATOM   1451  HB2 LEU    92      29.969  31.545  38.446  1.00  0.00           H  
ATOM   1452  HB3 LEU    92      29.301  29.791  38.248  1.00  0.00           H  
ATOM   1453  CG  LEU    92      29.286  31.018  36.459  1.00  0.00           C  
ATOM   1454  HG  LEU    92      29.008  32.042  36.207  1.00  0.00           H  
ATOM   1455  CD1 LEU    92      30.634  30.733  35.949  1.00  0.00           C  
ATOM   1456 HD11 LEU    92      31.409  31.449  36.220  1.00  0.00           H  
ATOM   1457 HD12 LEU    92      30.999  29.769  36.306  1.00  0.00           H  
ATOM   1458 HD13 LEU    92      30.686  30.774  34.861  1.00  0.00           H  
ATOM   1459  CD2 LEU    92      28.280  30.057  35.777  1.00  0.00           C  
ATOM   1460 HD21 LEU    92      28.706  29.054  35.760  1.00  0.00           H  
ATOM   1461 HD22 LEU    92      27.331  30.082  36.313  1.00  0.00           H  
ATOM   1462 HD23 LEU    92      28.087  30.358  34.747  1.00  0.00           H  
ATOM   1463  C   LEU    92      27.700  30.822  40.016  1.00  0.00           C  
ATOM   1464  O   LEU    92      26.986  29.809  40.115  1.00  0.00           O  
ATOM   1465  N   PHE    93      28.327  31.347  41.064  1.00  0.00           N  
ATOM   1466  H   PHE    93      29.002  32.075  40.877  1.00  0.00           H  
ATOM   1467  CA  PHE    93      28.281  30.912  42.502  1.00  0.00           C  
ATOM   1468  HA  PHE    93      28.488  29.842  42.477  1.00  0.00           H  
ATOM   1469  CB  PHE    93      29.271  31.800  43.298  1.00  0.00           C  
ATOM   1470  HB2 PHE    93      30.259  31.649  42.862  1.00  0.00           H  
ATOM   1471  HB3 PHE    93      29.082  32.872  43.234  1.00  0.00           H  
ATOM   1472  CG  PHE    93      29.349  31.454  44.755  1.00  0.00           C  
ATOM   1473  CD1 PHE    93      29.349  30.145  45.194  1.00  0.00           C  
ATOM   1474  HD1 PHE    93      29.151  29.346  44.495  1.00  0.00           H  
ATOM   1475  CE1 PHE    93      29.676  29.724  46.472  1.00  0.00           C  
ATOM   1476  HE1 PHE    93      29.685  28.672  46.713  1.00  0.00           H  
ATOM   1477  CZ  PHE    93      30.100  30.688  47.403  1.00  0.00           C  
ATOM   1478  HZ  PHE    93      30.315  30.280  48.380  1.00  0.00           H  
ATOM   1479  CE2 PHE    93      30.127  32.043  46.992  1.00  0.00           C  
ATOM   1480  HE2 PHE    93      30.549  32.830  47.599  1.00  0.00           H  
ATOM   1481  CD2 PHE    93      29.713  32.400  45.692  1.00  0.00           C  
ATOM   1482  HD2 PHE    93      29.758  33.420  45.340  1.00  0.00           H  
ATOM   1483  C   PHE    93      26.852  31.008  43.093  1.00  0.00           C  
ATOM   1484  O   PHE    93      26.296  30.130  43.771  1.00  0.00           O  
ATOM   1485  N   ASN    94      26.261  32.161  42.909  1.00  0.00           N  
ATOM   1486  H   ASN    94      26.820  32.879  42.471  1.00  0.00           H  
ATOM   1487  CA  ASN    94      24.912  32.383  43.337  1.00  0.00           C  
ATOM   1488  HA  ASN    94      24.897  32.061  44.378  1.00  0.00           H  
ATOM   1489  CB  ASN    94      24.636  33.883  43.209  1.00  0.00           C  
ATOM   1490  HB2 ASN    94      25.240  34.506  43.867  1.00  0.00           H  
ATOM   1491  HB3 ASN    94      24.746  34.244  42.186  1.00  0.00           H  
ATOM   1492  CG  ASN    94      23.233  34.114  43.637  1.00  0.00           C  
ATOM   1493  OD1 ASN    94      22.849  33.776  44.710  1.00  0.00           O  
ATOM   1494  ND2 ASN    94      22.473  34.694  42.783  1.00  0.00           N  
ATOM   1495 HD21 ASN    94      21.531  34.912  43.075  1.00  0.00           H  
ATOM   1496 HD22 ASN    94      22.752  34.847  41.825  1.00  0.00           H  
ATOM   1497  C   ASN    94      23.940  31.616  42.395  1.00  0.00           C  
ATOM   1498  O   ASN    94      22.862  31.221  42.770  1.00  0.00           O  
ATOM   1499  N   PHE    95      24.332  31.304  41.131  1.00  0.00           N  
ATOM   1500  H   PHE    95      25.061  31.880  40.735  1.00  0.00           H  
ATOM   1501  CA  PHE    95      23.559  30.340  40.291  1.00  0.00           C  
ATOM   1502  HA  PHE    95      22.524  30.678  40.229  1.00  0.00           H  
ATOM   1503  CB  PHE    95      24.017  30.565  38.806  1.00  0.00           C  
ATOM   1504  HB2 PHE    95      24.096  31.607  38.497  1.00  0.00           H  
ATOM   1505  HB3 PHE    95      25.037  30.197  38.700  1.00  0.00           H  
ATOM   1506  CG  PHE    95      23.244  29.754  37.774  1.00  0.00           C  
ATOM   1507  CD1 PHE    95      21.855  29.917  37.576  1.00  0.00           C  
ATOM   1508  HD1 PHE    95      21.362  30.682  38.158  1.00  0.00           H  
ATOM   1509  CE1 PHE    95      21.140  29.199  36.585  1.00  0.00           C  
ATOM   1510  HE1 PHE    95      20.099  29.405  36.384  1.00  0.00           H  
ATOM   1511  CZ  PHE    95      21.844  28.297  35.816  1.00  0.00           C  
ATOM   1512  HZ  PHE    95      21.329  27.868  34.969  1.00  0.00           H  
ATOM   1513  CE2 PHE    95      23.211  28.152  35.969  1.00  0.00           C  
ATOM   1514  HE2 PHE    95      23.781  27.483  35.342  1.00  0.00           H  
ATOM   1515  CD2 PHE    95      23.968  28.883  36.919  1.00  0.00           C  
ATOM   1516  HD2 PHE    95      25.045  28.847  36.990  1.00  0.00           H  
ATOM   1517  C   PHE    95      23.627  28.922  40.696  1.00  0.00           C  
ATOM   1518  O   PHE    95      22.634  28.211  40.504  1.00  0.00           O  
ATOM   1519  N   CYS    96      24.720  28.562  41.376  1.00  0.00           N  
ATOM   1520  H   CYS    96      25.594  29.054  41.261  1.00  0.00           H  
ATOM   1521  CA  CYS    96      24.831  27.274  42.126  1.00  0.00           C  
ATOM   1522  HA  CYS    96      24.141  26.589  41.635  1.00  0.00           H  
ATOM   1523  CB  CYS    96      26.218  26.801  41.949  1.00  0.00           C  
ATOM   1524  HB2 CYS    96      26.946  27.538  42.289  1.00  0.00           H  
ATOM   1525  HB3 CYS    96      26.500  25.968  42.593  1.00  0.00           H  
ATOM   1526  SG  CYS    96      26.728  26.719  40.205  1.00  0.00           S  
ATOM   1527  HG  CYS    96      26.718  28.048  40.067  1.00  0.00           H  
ATOM   1528  C   CYS    96      24.458  27.379  43.573  1.00  0.00           C  
ATOM   1529  O   CYS    96      24.952  26.595  44.398  1.00  0.00           O  
ATOM   1530  N   SER    97      23.610  28.302  43.944  1.00  0.00           N  
ATOM   1531  H   SER    97      23.261  28.898  43.207  1.00  0.00           H  
ATOM   1532  CA  SER    97      23.012  28.340  45.284  1.00  0.00           C  
ATOM   1533  HA  SER    97      22.351  29.205  45.343  1.00  0.00           H  
ATOM   1534  CB  SER    97      22.114  27.060  45.510  1.00  0.00           C  
ATOM   1535  HB2 SER    97      22.773  26.198  45.621  1.00  0.00           H  
ATOM   1536  HB3 SER    97      21.555  27.007  46.444  1.00  0.00           H  
ATOM   1537  OG  SER    97      21.154  26.956  44.400  1.00  0.00           O  
ATOM   1538  HG  SER    97      20.435  27.485  44.754  1.00  0.00           H  
ATOM   1539  C   SER    97      23.940  28.521  46.470  1.00  0.00           C  
ATOM   1540  O   SER    97      23.810  28.009  47.612  1.00  0.00           O  
ATOM   1541  N   ARG    98      24.907  29.339  46.165  1.00  0.00           N  
ATOM   1542  H   ARG    98      24.980  29.471  45.166  1.00  0.00           H  
ATOM   1543  CA  ARG    98      25.954  29.816  47.098  1.00  0.00           C  
ATOM   1544  HA  ARG    98      26.624  30.455  46.523  1.00  0.00           H  
ATOM   1545  CB  ARG    98      25.478  30.848  48.059  1.00  0.00           C  
ATOM   1546  HB2 ARG    98      24.808  30.395  48.790  1.00  0.00           H  
ATOM   1547  HB3 ARG    98      26.329  31.285  48.584  1.00  0.00           H  
ATOM   1548  CG  ARG    98      24.761  32.017  47.338  1.00  0.00           C  
ATOM   1549  HG2 ARG    98      25.387  32.365  46.517  1.00  0.00           H  
ATOM   1550  HG3 ARG    98      23.800  31.573  47.079  1.00  0.00           H  
ATOM   1551  CD  ARG    98      24.455  33.184  48.216  1.00  0.00           C  
ATOM   1552  HD2 ARG    98      23.592  32.910  48.822  1.00  0.00           H  
ATOM   1553  HD3 ARG    98      25.238  33.493  48.908  1.00  0.00           H  
ATOM   1554  NE  ARG    98      24.004  34.342  47.447  1.00  0.00           N  
ATOM   1555  HE  ARG    98      23.012  34.519  47.379  1.00  0.00           H  
ATOM   1556  CZ  ARG    98      24.754  35.281  46.879  1.00  0.00           C  
ATOM   1557  NH1 ARG    98      26.045  35.135  46.931  1.00  0.00           N  
ATOM   1558 HH11 ARG    98      26.393  34.356  47.471  1.00  0.00           H  
ATOM   1559 HH12 ARG    98      26.709  35.533  46.282  1.00  0.00           H  
ATOM   1560  NH2 ARG    98      24.332  36.174  46.087  1.00  0.00           N  
ATOM   1561 HH21 ARG    98      23.367  36.283  45.809  1.00  0.00           H  
ATOM   1562 HH22 ARG    98      24.982  36.818  45.660  1.00  0.00           H  
ATOM   1563  C   ARG    98      26.874  28.653  47.615  1.00  0.00           C  
ATOM   1564  O   ARG    98      27.512  28.811  48.660  1.00  0.00           O  
ATOM   1565  N   ARG    99      26.935  27.635  46.854  1.00  0.00           N  
ATOM   1566  H   ARG    99      26.449  27.769  45.978  1.00  0.00           H  
ATOM   1567  CA  ARG    99      27.801  26.426  47.095  1.00  0.00           C  
ATOM   1568  HA  ARG    99      28.559  26.578  47.864  1.00  0.00           H  
ATOM   1569  CB  ARG    99      26.914  25.253  47.525  1.00  0.00           C  
ATOM   1570  HB2 ARG    99      25.924  25.290  47.071  1.00  0.00           H  
ATOM   1571  HB3 ARG    99      27.273  24.292  47.156  1.00  0.00           H  
ATOM   1572  CG  ARG    99      26.707  25.065  49.048  1.00  0.00           C  
ATOM   1573  HG2 ARG    99      27.466  24.314  49.269  1.00  0.00           H  
ATOM   1574  HG3 ARG    99      26.975  25.879  49.721  1.00  0.00           H  
ATOM   1575  CD  ARG    99      25.279  24.681  49.521  1.00  0.00           C  
ATOM   1576  HD2 ARG    99      24.825  23.889  48.924  1.00  0.00           H  
ATOM   1577  HD3 ARG    99      25.363  24.247  50.517  1.00  0.00           H  
ATOM   1578  NE  ARG    99      24.408  25.895  49.567  1.00  0.00           N  
ATOM   1579  HE  ARG    99      24.251  26.395  48.704  1.00  0.00           H  
ATOM   1580  CZ  ARG    99      24.016  26.567  50.608  1.00  0.00           C  
ATOM   1581  NH1 ARG    99      24.387  26.293  51.786  1.00  0.00           N  
ATOM   1582 HH11 ARG    99      25.041  25.536  51.930  1.00  0.00           H  
ATOM   1583 HH12 ARG    99      24.105  26.924  52.522  1.00  0.00           H  
ATOM   1584  NH2 ARG    99      23.350  27.647  50.498  1.00  0.00           N  
ATOM   1585 HH21 ARG    99      22.958  27.901  49.602  1.00  0.00           H  
ATOM   1586 HH22 ARG    99      23.105  28.127  51.352  1.00  0.00           H  
ATOM   1587  C   ARG    99      28.501  25.972  45.797  1.00  0.00           C  
ATOM   1588  O   ARG    99      27.968  26.172  44.705  1.00  0.00           O  
ATOM   1589  N   PHE   100      29.663  25.397  45.934  1.00  0.00           N  
ATOM   1590  H   PHE   100      29.973  25.275  46.887  1.00  0.00           H  
ATOM   1591  CA  PHE   100      30.432  24.669  44.886  1.00  0.00           C  
ATOM   1592  HA  PHE   100      29.750  24.325  44.109  1.00  0.00           H  
ATOM   1593  CB  PHE   100      31.541  25.513  44.302  1.00  0.00           C  
ATOM   1594  HB2 PHE   100      32.230  25.676  45.130  1.00  0.00           H  
ATOM   1595  HB3 PHE   100      32.227  24.918  43.699  1.00  0.00           H  
ATOM   1596  CG  PHE   100      31.216  26.826  43.647  1.00  0.00           C  
ATOM   1597  CD1 PHE   100      30.300  26.910  42.568  1.00  0.00           C  
ATOM   1598  HD1 PHE   100      29.774  26.025  42.244  1.00  0.00           H  
ATOM   1599  CE1 PHE   100      30.270  28.081  41.715  1.00  0.00           C  
ATOM   1600  HE1 PHE   100      29.678  28.127  40.813  1.00  0.00           H  
ATOM   1601  CZ  PHE   100      31.144  29.151  42.046  1.00  0.00           C  
ATOM   1602  HZ  PHE   100      31.172  29.964  41.335  1.00  0.00           H  
ATOM   1603  CE2 PHE   100      32.102  29.051  43.059  1.00  0.00           C  
ATOM   1604  HE2 PHE   100      32.857  29.822  43.104  1.00  0.00           H  
ATOM   1605  CD2 PHE   100      32.105  27.884  43.875  1.00  0.00           C  
ATOM   1606  HD2 PHE   100      32.839  27.849  44.666  1.00  0.00           H  
ATOM   1607  C   PHE   100      30.947  23.381  45.531  1.00  0.00           C  
ATOM   1608  O   PHE   100      31.349  23.283  46.717  1.00  0.00           O  
ATOM   1609  N   THR   101      31.071  22.419  44.597  1.00  0.00           N  
ATOM   1610  H   THR   101      30.739  22.652  43.672  1.00  0.00           H  
ATOM   1611  CA  THR   101      32.047  21.361  44.727  1.00  0.00           C  
ATOM   1612  HA  THR   101      31.812  20.755  45.602  1.00  0.00           H  
ATOM   1613  CB  THR   101      32.039  20.414  43.472  1.00  0.00           C  
ATOM   1614  HB  THR   101      32.796  19.635  43.560  1.00  0.00           H  
ATOM   1615  CG2 THR   101      30.677  19.555  43.405  1.00  0.00           C  
ATOM   1616 HG21 THR   101      30.369  19.313  44.422  1.00  0.00           H  
ATOM   1617 HG22 THR   101      29.838  20.125  43.005  1.00  0.00           H  
ATOM   1618 HG23 THR   101      30.824  18.633  42.843  1.00  0.00           H  
ATOM   1619  OG1 THR   101      32.287  21.104  42.272  1.00  0.00           O  
ATOM   1620  HG1 THR   101      31.566  21.732  42.359  1.00  0.00           H  
ATOM   1621  C   THR   101      33.469  21.884  44.971  1.00  0.00           C  
ATOM   1622  O   THR   101      34.040  22.613  44.199  1.00  0.00           O  
ATOM   1623  N   MET   102      34.126  21.320  45.951  1.00  0.00           N  
ATOM   1624  H   MET   102      33.672  20.850  46.721  1.00  0.00           H  
ATOM   1625  CA  MET   102      35.526  21.566  46.136  1.00  0.00           C  
ATOM   1626  HA  MET   102      35.670  22.631  46.316  1.00  0.00           H  
ATOM   1627  CB  MET   102      35.965  20.902  47.446  1.00  0.00           C  
ATOM   1628  HB2 MET   102      35.207  21.039  48.218  1.00  0.00           H  
ATOM   1629  HB3 MET   102      36.102  19.828  47.322  1.00  0.00           H  
ATOM   1630  CG  MET   102      37.343  21.430  48.004  1.00  0.00           C  
ATOM   1631  HG2 MET   102      38.072  20.972  47.335  1.00  0.00           H  
ATOM   1632  HG3 MET   102      37.431  22.501  47.823  1.00  0.00           H  
ATOM   1633  SD  MET   102      37.693  21.054  49.719  1.00  0.00           S  
ATOM   1634  CE  MET   102      36.412  21.877  50.684  1.00  0.00           C  
ATOM   1635  HE1 MET   102      35.397  21.733  50.314  1.00  0.00           H  
ATOM   1636  HE2 MET   102      36.382  21.433  51.679  1.00  0.00           H  
ATOM   1637  HE3 MET   102      36.730  22.913  50.803  1.00  0.00           H  
ATOM   1638  C   MET   102      36.390  21.167  44.908  1.00  0.00           C  
ATOM   1639  O   MET   102      37.480  21.706  44.782  1.00  0.00           O  
ATOM   1640  N   LYS   103      35.905  20.261  44.033  1.00  0.00           N  
ATOM   1641  H   LYS   103      34.951  19.948  44.140  1.00  0.00           H  
ATOM   1642  CA  LYS   103      36.494  19.913  42.711  1.00  0.00           C  
ATOM   1643  HA  LYS   103      37.524  19.557  42.724  1.00  0.00           H  
ATOM   1644  CB  LYS   103      35.560  18.871  42.052  1.00  0.00           C  
ATOM   1645  HB2 LYS   103      35.594  17.950  42.635  1.00  0.00           H  
ATOM   1646  HB3 LYS   103      34.539  19.174  41.824  1.00  0.00           H  
ATOM   1647  CG  LYS   103      36.147  18.529  40.623  1.00  0.00           C  
ATOM   1648  HG2 LYS   103      35.868  19.302  39.906  1.00  0.00           H  
ATOM   1649  HG3 LYS   103      37.218  18.379  40.757  1.00  0.00           H  
ATOM   1650  CD  LYS   103      35.602  17.203  39.989  1.00  0.00           C  
ATOM   1651  HD2 LYS   103      36.000  16.278  40.406  1.00  0.00           H  
ATOM   1652  HD3 LYS   103      34.533  17.204  40.204  1.00  0.00           H  
ATOM   1653  CE  LYS   103      35.949  17.144  38.529  1.00  0.00           C  
ATOM   1654  HE2 LYS   103      35.659  18.076  38.043  1.00  0.00           H  
ATOM   1655  HE3 LYS   103      37.033  17.076  38.442  1.00  0.00           H  
ATOM   1656  NZ  LYS   103      35.248  15.961  37.915  1.00  0.00           N  
ATOM   1657  HZ1 LYS   103      34.283  15.888  38.204  1.00  0.00           H  
ATOM   1658  HZ2 LYS   103      35.346  15.897  36.912  1.00  0.00           H  
ATOM   1659  HZ3 LYS   103      35.677  15.118  38.272  1.00  0.00           H  
ATOM   1660  C   LYS   103      36.485  21.214  41.839  1.00  0.00           C  
ATOM   1661  O   LYS   103      37.510  21.471  41.193  1.00  0.00           O  
ATOM   1662  N   THR   104      35.389  21.884  41.642  1.00  0.00           N  
ATOM   1663  H   THR   104      34.545  21.480  42.023  1.00  0.00           H  
ATOM   1664  CA  THR   104      35.159  23.152  40.976  1.00  0.00           C  
ATOM   1665  HA  THR   104      35.311  23.072  39.900  1.00  0.00           H  
ATOM   1666  CB  THR   104      33.727  23.630  41.058  1.00  0.00           C  
ATOM   1667  HB  THR   104      33.400  23.486  42.088  1.00  0.00           H  
ATOM   1668  CG2 THR   104      33.354  25.125  40.728  1.00  0.00           C  
ATOM   1669 HG21 THR   104      32.332  25.207  40.360  1.00  0.00           H  
ATOM   1670 HG22 THR   104      33.279  25.739  41.626  1.00  0.00           H  
ATOM   1671 HG23 THR   104      34.054  25.549  40.008  1.00  0.00           H  
ATOM   1672  OG1 THR   104      32.860  22.843  40.259  1.00  0.00           O  
ATOM   1673  HG1 THR   104      32.028  22.788  40.734  1.00  0.00           H  
ATOM   1674  C   THR   104      36.121  24.210  41.473  1.00  0.00           C  
ATOM   1675  O   THR   104      36.706  24.914  40.693  1.00  0.00           O  
ATOM   1676  N   VAL   105      36.310  24.332  42.743  1.00  0.00           N  
ATOM   1677  H   VAL   105      35.929  23.640  43.372  1.00  0.00           H  
ATOM   1678  CA  VAL   105      37.176  25.295  43.463  1.00  0.00           C  
ATOM   1679  HA  VAL   105      36.894  26.256  43.033  1.00  0.00           H  
ATOM   1680  CB  VAL   105      36.883  25.181  44.951  1.00  0.00           C  
ATOM   1681  HB  VAL   105      36.899  24.122  45.209  1.00  0.00           H  
ATOM   1682  CG1 VAL   105      37.970  25.846  45.809  1.00  0.00           C  
ATOM   1683 HG11 VAL   105      38.784  25.139  45.972  1.00  0.00           H  
ATOM   1684 HG12 VAL   105      38.250  26.790  45.342  1.00  0.00           H  
ATOM   1685 HG13 VAL   105      37.596  25.960  46.827  1.00  0.00           H  
ATOM   1686  CG2 VAL   105      35.473  25.620  45.263  1.00  0.00           C  
ATOM   1687 HG21 VAL   105      35.340  25.542  46.342  1.00  0.00           H  
ATOM   1688 HG22 VAL   105      35.322  26.669  45.006  1.00  0.00           H  
ATOM   1689 HG23 VAL   105      34.711  25.044  44.739  1.00  0.00           H  
ATOM   1690  C   VAL   105      38.697  25.110  43.111  1.00  0.00           C  
ATOM   1691  O   VAL   105      39.432  25.933  42.612  1.00  0.00           O  
ATOM   1692  N   LEU   106      39.122  23.938  43.431  1.00  0.00           N  
ATOM   1693  H   LEU   106      38.524  23.197  43.767  1.00  0.00           H  
ATOM   1694  CA  LEU   106      40.512  23.455  43.211  1.00  0.00           C  
ATOM   1695  HA  LEU   106      41.234  24.109  43.699  1.00  0.00           H  
ATOM   1696  CB  LEU   106      40.683  22.118  43.974  1.00  0.00           C  
ATOM   1697  HB2 LEU   106      39.791  21.549  43.712  1.00  0.00           H  
ATOM   1698  HB3 LEU   106      41.513  21.584  43.512  1.00  0.00           H  
ATOM   1699  CG  LEU   106      40.682  22.261  45.482  1.00  0.00           C  
ATOM   1700  HG  LEU   106      39.900  22.980  45.723  1.00  0.00           H  
ATOM   1701  CD1 LEU   106      40.452  20.834  46.081  1.00  0.00           C  
ATOM   1702 HD11 LEU   106      41.204  20.093  45.813  1.00  0.00           H  
ATOM   1703 HD12 LEU   106      40.454  20.971  47.162  1.00  0.00           H  
ATOM   1704 HD13 LEU   106      39.458  20.488  45.798  1.00  0.00           H  
ATOM   1705  CD2 LEU   106      41.903  22.826  46.155  1.00  0.00           C  
ATOM   1706 HD21 LEU   106      41.747  22.949  47.227  1.00  0.00           H  
ATOM   1707 HD22 LEU   106      42.783  22.183  46.141  1.00  0.00           H  
ATOM   1708 HD23 LEU   106      42.139  23.801  45.728  1.00  0.00           H  
ATOM   1709  C   LEU   106      40.883  23.287  41.727  1.00  0.00           C  
ATOM   1710  O   LEU   106      42.045  23.161  41.328  1.00  0.00           O  
ATOM   1711  N   MET   107      39.868  23.238  40.844  1.00  0.00           N  
ATOM   1712  H   MET   107      38.944  23.217  41.252  1.00  0.00           H  
ATOM   1713  CA  MET   107      39.975  23.122  39.397  1.00  0.00           C  
ATOM   1714  HA  MET   107      40.897  22.582  39.179  1.00  0.00           H  
ATOM   1715  CB  MET   107      38.807  22.291  38.885  1.00  0.00           C  
ATOM   1716  HB2 MET   107      38.795  21.305  39.350  1.00  0.00           H  
ATOM   1717  HB3 MET   107      37.877  22.811  39.114  1.00  0.00           H  
ATOM   1718  CG  MET   107      38.939  22.153  37.333  1.00  0.00           C  
ATOM   1719  HG2 MET   107      38.618  23.071  36.841  1.00  0.00           H  
ATOM   1720  HG3 MET   107      39.979  22.061  37.020  1.00  0.00           H  
ATOM   1721  SD  MET   107      38.159  20.720  36.532  1.00  0.00           S  
ATOM   1722  CE  MET   107      36.465  20.811  37.266  1.00  0.00           C  
ATOM   1723  HE1 MET   107      35.843  19.964  36.975  1.00  0.00           H  
ATOM   1724  HE2 MET   107      36.350  20.888  38.347  1.00  0.00           H  
ATOM   1725  HE3 MET   107      36.028  21.703  36.817  1.00  0.00           H  
ATOM   1726  C   MET   107      40.137  24.499  38.743  1.00  0.00           C  
ATOM   1727  O   MET   107      40.779  24.650  37.692  1.00  0.00           O  
ATOM   1728  N   LEU   108      39.752  25.559  39.481  1.00  0.00           N  
ATOM   1729  H   LEU   108      39.095  25.362  40.222  1.00  0.00           H  
ATOM   1730  CA  LEU   108      39.949  26.945  39.181  1.00  0.00           C  
ATOM   1731  HA  LEU   108      40.276  26.990  38.142  1.00  0.00           H  
ATOM   1732  CB  LEU   108      38.619  27.737  39.192  1.00  0.00           C  
ATOM   1733  HB2 LEU   108      38.347  27.721  40.247  1.00  0.00           H  
ATOM   1734  HB3 LEU   108      38.734  28.787  38.921  1.00  0.00           H  
ATOM   1735  CG  LEU   108      37.525  27.195  38.387  1.00  0.00           C  
ATOM   1736  HG  LEU   108      37.426  26.128  38.588  1.00  0.00           H  
ATOM   1737  CD1 LEU   108      36.218  27.848  38.791  1.00  0.00           C  
ATOM   1738 HD11 LEU   108      36.013  27.688  39.850  1.00  0.00           H  
ATOM   1739 HD12 LEU   108      36.263  28.927  38.641  1.00  0.00           H  
ATOM   1740 HD13 LEU   108      35.374  27.393  38.273  1.00  0.00           H  
ATOM   1741  CD2 LEU   108      37.899  27.282  36.878  1.00  0.00           C  
ATOM   1742 HD21 LEU   108      38.623  26.519  36.595  1.00  0.00           H  
ATOM   1743 HD22 LEU   108      37.062  27.122  36.198  1.00  0.00           H  
ATOM   1744 HD23 LEU   108      38.304  28.262  36.623  1.00  0.00           H  
ATOM   1745  C   LEU   108      41.107  27.630  39.891  1.00  0.00           C  
ATOM   1746  O   LEU   108      41.493  28.766  39.600  1.00  0.00           O  
ATOM   1747  N   ALA   109      41.580  26.964  40.931  1.00  0.00           N  
ATOM   1748  H   ALA   109      41.141  26.148  41.332  1.00  0.00           H  
ATOM   1749  CA  ALA   109      42.420  27.651  41.887  1.00  0.00           C  
ATOM   1750  HA  ALA   109      41.972  28.644  41.924  1.00  0.00           H  
ATOM   1751  CB  ALA   109      42.353  26.863  43.225  1.00  0.00           C  
ATOM   1752  HB1 ALA   109      42.750  25.859  43.074  1.00  0.00           H  
ATOM   1753  HB2 ALA   109      43.010  27.433  43.882  1.00  0.00           H  
ATOM   1754  HB3 ALA   109      41.348  26.863  43.645  1.00  0.00           H  
ATOM   1755  C   ALA   109      43.876  27.926  41.388  1.00  0.00           C  
ATOM   1756  O   ALA   109      44.287  29.093  41.395  1.00  0.00           O  
ATOM   1757  N   ASP   110      44.664  27.002  40.806  1.00  0.00           N  
ATOM   1758  H   ASP   110      44.324  26.060  40.674  1.00  0.00           H  
ATOM   1759  CA  ASP   110      45.949  27.403  40.193  1.00  0.00           C  
ATOM   1760  HA  ASP   110      46.502  28.084  40.840  1.00  0.00           H  
ATOM   1761  CB  ASP   110      46.724  26.141  39.756  1.00  0.00           C  
ATOM   1762  HB2 ASP   110      47.627  26.477  39.246  1.00  0.00           H  
ATOM   1763  HB3 ASP   110      47.174  25.559  40.560  1.00  0.00           H  
ATOM   1764  CG  ASP   110      45.888  25.317  38.733  1.00  0.00           C  
ATOM   1765  OD1 ASP   110      46.279  25.229  37.542  1.00  0.00           O  
ATOM   1766  OD2 ASP   110      44.852  24.721  39.141  1.00  0.00           O  
ATOM   1767  C   ASP   110      45.874  28.343  38.942  1.00  0.00           C  
ATOM   1768  O   ASP   110      46.739  29.139  38.700  1.00  0.00           O  
ATOM   1769  N   GLN   111      44.751  28.299  38.137  1.00  0.00           N  
ATOM   1770  H   GLN   111      44.072  27.575  38.325  1.00  0.00           H  
ATOM   1771  CA  GLN   111      44.383  29.229  37.090  1.00  0.00           C  
ATOM   1772  HA  GLN   111      45.112  29.192  36.281  1.00  0.00           H  
ATOM   1773  CB  GLN   111      43.094  28.673  36.334  1.00  0.00           C  
ATOM   1774  HB2 GLN   111      42.303  28.212  36.925  1.00  0.00           H  
ATOM   1775  HB3 GLN   111      42.704  29.499  35.740  1.00  0.00           H  
ATOM   1776  CG  GLN   111      43.300  27.533  35.281  1.00  0.00           C  
ATOM   1777  HG2 GLN   111      43.714  26.705  35.856  1.00  0.00           H  
ATOM   1778  HG3 GLN   111      42.359  27.290  34.788  1.00  0.00           H  
ATOM   1779  CD  GLN   111      44.252  27.940  34.217  1.00  0.00           C  
ATOM   1780  OE1 GLN   111      44.306  29.091  33.762  1.00  0.00           O  
ATOM   1781  NE2 GLN   111      44.970  27.022  33.616  1.00  0.00           N  
ATOM   1782 HE21 GLN   111      45.514  27.254  32.797  1.00  0.00           H  
ATOM   1783 HE22 GLN   111      44.984  26.067  33.944  1.00  0.00           H  
ATOM   1784  C   GLN   111      44.256  30.700  37.580  1.00  0.00           C  
ATOM   1785  O   GLN   111      44.943  31.576  37.048  1.00  0.00           O  
ATOM   1786  N   MET   112      43.360  31.042  38.507  1.00  0.00           N  
ATOM   1787  H   MET   112      42.795  30.278  38.848  1.00  0.00           H  
ATOM   1788  CA  MET   112      43.353  32.396  39.169  1.00  0.00           C  
ATOM   1789  HA  MET   112      43.014  33.180  38.492  1.00  0.00           H  
ATOM   1790  CB  MET   112      42.298  32.470  40.259  1.00  0.00           C  
ATOM   1791  HB2 MET   112      42.635  31.721  40.977  1.00  0.00           H  
ATOM   1792  HB3 MET   112      42.285  33.492  40.636  1.00  0.00           H  
ATOM   1793  CG  MET   112      40.833  32.158  39.904  1.00  0.00           C  
ATOM   1794  HG2 MET   112      40.553  33.009  39.283  1.00  0.00           H  
ATOM   1795  HG3 MET   112      40.790  31.292  39.245  1.00  0.00           H  
ATOM   1796  SD  MET   112      39.653  32.135  41.343  1.00  0.00           S  
ATOM   1797  CE  MET   112      39.997  30.546  42.101  1.00  0.00           C  
ATOM   1798  HE1 MET   112      39.628  29.769  41.432  1.00  0.00           H  
ATOM   1799  HE2 MET   112      41.046  30.594  42.393  1.00  0.00           H  
ATOM   1800  HE3 MET   112      39.466  30.452  43.049  1.00  0.00           H  
ATOM   1801  C   MET   112      44.757  32.760  39.705  1.00  0.00           C  
ATOM   1802  O   MET   112      45.036  33.932  39.508  1.00  0.00           O  
ATOM   1803  N   ILE   113      45.578  31.875  40.292  1.00  0.00           N  
ATOM   1804  H   ILE   113      45.253  30.952  40.542  1.00  0.00           H  
ATOM   1805  CA  ILE   113      46.973  32.190  40.634  1.00  0.00           C  
ATOM   1806  HA  ILE   113      47.000  33.002  41.360  1.00  0.00           H  
ATOM   1807  CB  ILE   113      47.689  30.966  41.286  1.00  0.00           C  
ATOM   1808  HB  ILE   113      47.655  30.118  40.602  1.00  0.00           H  
ATOM   1809  CG2 ILE   113      49.215  31.242  41.511  1.00  0.00           C  
ATOM   1810 HG21 ILE   113      49.590  30.490  42.205  1.00  0.00           H  
ATOM   1811 HG22 ILE   113      49.722  31.436  40.566  1.00  0.00           H  
ATOM   1812 HG23 ILE   113      49.300  32.151  42.107  1.00  0.00           H  
ATOM   1813  CG1 ILE   113      47.098  30.735  42.727  1.00  0.00           C  
ATOM   1814 HG12 ILE   113      47.390  31.536  43.405  1.00  0.00           H  
ATOM   1815 HG13 ILE   113      46.013  30.762  42.630  1.00  0.00           H  
ATOM   1816  CD1 ILE   113      47.312  29.424  43.451  1.00  0.00           C  
ATOM   1817 HD11 ILE   113      46.919  28.612  42.839  1.00  0.00           H  
ATOM   1818 HD12 ILE   113      48.354  29.259  43.726  1.00  0.00           H  
ATOM   1819 HD13 ILE   113      46.853  29.493  44.437  1.00  0.00           H  
ATOM   1820  C   ILE   113      47.810  32.642  39.338  1.00  0.00           C  
ATOM   1821  O   ILE   113      48.341  33.697  39.356  1.00  0.00           O  
ATOM   1822  N   SER   114      47.658  31.916  38.261  1.00  0.00           N  
ATOM   1823  H   SER   114      47.178  31.030  38.316  1.00  0.00           H  
ATOM   1824  CA  SER   114      48.413  32.141  36.951  1.00  0.00           C  
ATOM   1825  HA  SER   114      49.448  32.197  37.288  1.00  0.00           H  
ATOM   1826  CB  SER   114      48.242  31.002  36.064  1.00  0.00           C  
ATOM   1827  HB2 SER   114      47.224  30.683  35.841  1.00  0.00           H  
ATOM   1828  HB3 SER   114      48.664  31.271  35.095  1.00  0.00           H  
ATOM   1829  OG  SER   114      48.928  29.894  36.585  1.00  0.00           O  
ATOM   1830  HG  SER   114      48.258  29.216  36.467  1.00  0.00           H  
ATOM   1831  C   SER   114      48.049  33.441  36.220  1.00  0.00           C  
ATOM   1832  O   SER   114      48.901  33.987  35.520  1.00  0.00           O  
ATOM   1833  N   ARG   115      46.781  33.882  36.457  1.00  0.00           N  
ATOM   1834  H   ARG   115      46.157  33.379  37.071  1.00  0.00           H  
ATOM   1835  CA  ARG   115      46.404  35.198  36.014  1.00  0.00           C  
ATOM   1836  HA  ARG   115      46.695  35.335  34.972  1.00  0.00           H  
ATOM   1837  CB  ARG   115      44.897  35.408  36.130  1.00  0.00           C  
ATOM   1838  HB2 ARG   115      44.556  35.288  37.159  1.00  0.00           H  
ATOM   1839  HB3 ARG   115      44.595  36.406  35.812  1.00  0.00           H  
ATOM   1840  CG  ARG   115      44.046  34.423  35.370  1.00  0.00           C  
ATOM   1841  HG2 ARG   115      44.286  33.386  35.604  1.00  0.00           H  
ATOM   1842  HG3 ARG   115      43.007  34.677  35.584  1.00  0.00           H  
ATOM   1843  CD  ARG   115      44.195  34.693  33.842  1.00  0.00           C  
ATOM   1844  HD2 ARG   115      43.268  34.280  33.446  1.00  0.00           H  
ATOM   1845  HD3 ARG   115      44.287  35.755  33.613  1.00  0.00           H  
ATOM   1846  NE  ARG   115      45.329  33.968  33.301  1.00  0.00           N  
ATOM   1847  HE  ARG   115      46.103  34.456  32.872  1.00  0.00           H  
ATOM   1848  CZ  ARG   115      45.411  32.625  33.263  1.00  0.00           C  
ATOM   1849  NH1 ARG   115      44.373  31.865  33.220  1.00  0.00           N  
ATOM   1850 HH11 ARG   115      43.447  32.241  33.076  1.00  0.00           H  
ATOM   1851 HH12 ARG   115      44.530  30.880  33.381  1.00  0.00           H  
ATOM   1852  NH2 ARG   115      46.568  32.047  33.195  1.00  0.00           N  
ATOM   1853 HH21 ARG   115      47.416  32.577  33.332  1.00  0.00           H  
ATOM   1854 HH22 ARG   115      46.643  31.040  33.154  1.00  0.00           H  
ATOM   1855  C   ARG   115      47.135  36.303  36.758  1.00  0.00           C  
ATOM   1856  O   ARG   115      47.491  37.310  36.152  1.00  0.00           O  
ATOM   1857  N   ILE   116      47.320  36.110  38.090  1.00  0.00           N  
ATOM   1858  H   ILE   116      47.140  35.196  38.482  1.00  0.00           H  
ATOM   1859  CA  ILE   116      47.963  37.171  38.825  1.00  0.00           C  
ATOM   1860  HA  ILE   116      47.525  38.121  38.518  1.00  0.00           H  
ATOM   1861  CB  ILE   116      47.641  36.929  40.320  1.00  0.00           C  
ATOM   1862  HB  ILE   116      47.882  35.877  40.473  1.00  0.00           H  
ATOM   1863  CG2 ILE   116      48.429  37.715  41.361  1.00  0.00           C  
ATOM   1864 HG21 ILE   116      48.146  38.756  41.200  1.00  0.00           H  
ATOM   1865 HG22 ILE   116      48.142  37.493  42.389  1.00  0.00           H  
ATOM   1866 HG23 ILE   116      49.483  37.449  41.284  1.00  0.00           H  
ATOM   1867  CG1 ILE   116      46.175  37.209  40.594  1.00  0.00           C  
ATOM   1868 HG12 ILE   116      45.918  38.260  40.463  1.00  0.00           H  
ATOM   1869 HG13 ILE   116      45.582  36.614  39.900  1.00  0.00           H  
ATOM   1870  CD1 ILE   116      45.760  36.737  41.995  1.00  0.00           C  
ATOM   1871 HD11 ILE   116      44.681  36.604  42.079  1.00  0.00           H  
ATOM   1872 HD12 ILE   116      46.167  35.726  42.012  1.00  0.00           H  
ATOM   1873 HD13 ILE   116      46.052  37.306  42.878  1.00  0.00           H  
ATOM   1874  C   ILE   116      49.508  37.088  38.551  1.00  0.00           C  
ATOM   1875  O   ILE   116      50.114  38.149  38.599  1.00  0.00           O  
ATOM   1876  N   GLU   117      50.083  35.939  38.157  1.00  0.00           N  
ATOM   1877  H   GLU   117      49.563  35.073  38.181  1.00  0.00           H  
ATOM   1878  CA  GLU   117      51.523  35.817  37.887  1.00  0.00           C  
ATOM   1879  HA  GLU   117      51.899  36.358  38.756  1.00  0.00           H  
ATOM   1880  CB  GLU   117      52.057  34.406  37.897  1.00  0.00           C  
ATOM   1881  HB2 GLU   117      51.902  33.973  38.885  1.00  0.00           H  
ATOM   1882  HB3 GLU   117      51.669  33.693  37.170  1.00  0.00           H  
ATOM   1883  CG  GLU   117      53.632  34.368  37.501  1.00  0.00           C  
ATOM   1884  HG2 GLU   117      53.727  34.647  36.452  1.00  0.00           H  
ATOM   1885  HG3 GLU   117      54.162  35.113  38.094  1.00  0.00           H  
ATOM   1886  CD  GLU   117      54.265  32.943  37.785  1.00  0.00           C  
ATOM   1887  OE1 GLU   117      55.437  32.938  38.109  1.00  0.00           O  
ATOM   1888  OE2 GLU   117      53.582  31.939  37.619  1.00  0.00           O  
ATOM   1889  C   GLU   117      51.812  36.607  36.573  1.00  0.00           C  
ATOM   1890  O   GLU   117      52.803  37.327  36.512  1.00  0.00           O  
ATOM   1891  N   TYR   118      50.929  36.497  35.549  1.00  0.00           N  
ATOM   1892  H   TYR   118      50.141  35.893  35.733  1.00  0.00           H  
ATOM   1893  CA  TYR   118      51.003  37.277  34.316  1.00  0.00           C  
ATOM   1894  HA  TYR   118      51.946  37.125  33.792  1.00  0.00           H  
ATOM   1895  CB  TYR   118      49.881  36.841  33.373  1.00  0.00           C  
ATOM   1896  HB2 TYR   118      49.725  35.764  33.318  1.00  0.00           H  
ATOM   1897  HB3 TYR   118      48.900  37.142  33.740  1.00  0.00           H  
ATOM   1898  CG  TYR   118      49.990  37.502  32.002  1.00  0.00           C  
ATOM   1899  CD1 TYR   118      50.898  36.837  31.120  1.00  0.00           C  
ATOM   1900  HD1 TYR   118      51.408  35.937  31.429  1.00  0.00           H  
ATOM   1901  CE1 TYR   118      51.060  37.229  29.794  1.00  0.00           C  
ATOM   1902  HE1 TYR   118      51.584  36.618  29.074  1.00  0.00           H  
ATOM   1903  CZ  TYR   118      50.484  38.508  29.385  1.00  0.00           C  
ATOM   1904  OH  TYR   118      50.611  38.888  28.097  1.00  0.00           O  
ATOM   1905  HH  TYR   118      49.950  39.557  27.905  1.00  0.00           H  
ATOM   1906  CE2 TYR   118      49.574  39.114  30.308  1.00  0.00           C  
ATOM   1907  HE2 TYR   118      49.025  40.018  30.086  1.00  0.00           H  
ATOM   1908  CD2 TYR   118      49.311  38.628  31.574  1.00  0.00           C  
ATOM   1909  HD2 TYR   118      48.624  39.166  32.210  1.00  0.00           H  
ATOM   1910  C   TYR   118      50.914  38.761  34.667  1.00  0.00           C  
ATOM   1911  O   TYR   118      51.839  39.478  34.293  1.00  0.00           O  
ATOM   1912  N   VAL   119      49.924  39.271  35.458  1.00  0.00           N  
ATOM   1913  H   VAL   119      49.097  38.714  35.617  1.00  0.00           H  
ATOM   1914  CA  VAL   119      49.847  40.684  35.837  1.00  0.00           C  
ATOM   1915  HA  VAL   119      49.738  41.287  34.935  1.00  0.00           H  
ATOM   1916  CB  VAL   119      48.592  40.826  36.729  1.00  0.00           C  
ATOM   1917  HB  VAL   119      48.742  40.116  37.542  1.00  0.00           H  
ATOM   1918  CG1 VAL   119      48.523  42.208  37.280  1.00  0.00           C  
ATOM   1919 HG11 VAL   119      47.566  42.502  37.713  1.00  0.00           H  
ATOM   1920 HG12 VAL   119      49.294  42.269  38.048  1.00  0.00           H  
ATOM   1921 HG13 VAL   119      48.812  42.945  36.531  1.00  0.00           H  
ATOM   1922  CG2 VAL   119      47.343  40.543  35.868  1.00  0.00           C  
ATOM   1923 HG21 VAL   119      46.530  40.825  36.536  1.00  0.00           H  
ATOM   1924 HG22 VAL   119      47.309  41.298  35.083  1.00  0.00           H  
ATOM   1925 HG23 VAL   119      47.238  39.529  35.482  1.00  0.00           H  
ATOM   1926  C   VAL   119      51.092  41.110  36.493  1.00  0.00           C  
ATOM   1927  O   VAL   119      51.531  42.151  36.115  1.00  0.00           O  
ATOM   1928  N   HIE   120      51.661  40.389  37.428  1.00  0.00           N  
ATOM   1929  H   HIE   120      51.073  39.658  37.802  1.00  0.00           H  
ATOM   1930  CA  HIE   120      52.878  40.818  38.126  1.00  0.00           C  
ATOM   1931  HA  HIE   120      52.757  41.894  38.253  1.00  0.00           H  
ATOM   1932  CB  HIE   120      53.063  39.921  39.347  1.00  0.00           C  
ATOM   1933  HB2 HIE   120      53.112  38.866  39.076  1.00  0.00           H  
ATOM   1934  HB3 HIE   120      53.997  40.184  39.845  1.00  0.00           H  
ATOM   1935  CG  HIE   120      52.021  40.069  40.413  1.00  0.00           C  
ATOM   1936  ND1 HIE   120      51.974  39.433  41.657  1.00  0.00           N  
ATOM   1937  CE1 HIE   120      50.855  39.783  42.326  1.00  0.00           C  
ATOM   1938  HE1 HIE   120      50.532  39.421  43.291  1.00  0.00           H  
ATOM   1939  NE2 HIE   120      50.246  40.676  41.568  1.00  0.00           N  
ATOM   1940  HE2 HIE   120      49.357  41.114  41.764  1.00  0.00           H  
ATOM   1941  CD2 HIE   120      50.915  40.932  40.428  1.00  0.00           C  
ATOM   1942  HD2 HIE   120      50.665  41.696  39.706  1.00  0.00           H  
ATOM   1943  C   HIE   120      54.046  40.874  37.154  1.00  0.00           C  
ATOM   1944  O   HIE   120      54.787  41.831  37.248  1.00  0.00           O  
ATOM   1945  N   THR   121      54.249  39.927  36.224  1.00  0.00           N  
ATOM   1946  H   THR   121      53.574  39.180  36.139  1.00  0.00           H  
ATOM   1947  CA  THR   121      55.376  39.942  35.334  1.00  0.00           C  
ATOM   1948  HA  THR   121      56.251  40.353  35.836  1.00  0.00           H  
ATOM   1949  CB  THR   121      55.665  38.453  34.892  1.00  0.00           C  
ATOM   1950  HB  THR   121      56.530  38.403  34.231  1.00  0.00           H  
ATOM   1951  CG2 THR   121      55.989  37.529  36.041  1.00  0.00           C  
ATOM   1952 HG21 THR   121      56.276  36.554  35.648  1.00  0.00           H  
ATOM   1953 HG22 THR   121      56.821  37.933  36.619  1.00  0.00           H  
ATOM   1954 HG23 THR   121      55.193  37.450  36.782  1.00  0.00           H  
ATOM   1955  OG1 THR   121      54.585  37.952  34.222  1.00  0.00           O  
ATOM   1956  HG1 THR   121      53.893  37.832  34.877  1.00  0.00           H  
ATOM   1957  C   THR   121      55.225  40.892  34.163  1.00  0.00           C  
ATOM   1958  O   THR   121      56.167  41.263  33.456  1.00  0.00           O  
ATOM   1959  N   LYS   122      54.045  41.548  34.041  1.00  0.00           N  
ATOM   1960  H   LYS   122      53.247  41.161  34.524  1.00  0.00           H  
ATOM   1961  CA  LYS   122      53.810  42.713  33.072  1.00  0.00           C  
ATOM   1962  HA  LYS   122      54.646  42.743  32.373  1.00  0.00           H  
ATOM   1963  CB  LYS   122      52.534  42.507  32.311  1.00  0.00           C  
ATOM   1964  HB2 LYS   122      51.675  42.272  32.941  1.00  0.00           H  
ATOM   1965  HB3 LYS   122      52.388  43.416  31.728  1.00  0.00           H  
ATOM   1966  CG  LYS   122      52.604  41.351  31.338  1.00  0.00           C  
ATOM   1967  HG2 LYS   122      52.879  40.411  31.817  1.00  0.00           H  
ATOM   1968  HG3 LYS   122      51.591  41.175  30.975  1.00  0.00           H  
ATOM   1969  CD  LYS   122      53.466  41.596  30.130  1.00  0.00           C  
ATOM   1970  HD2 LYS   122      53.225  42.539  29.641  1.00  0.00           H  
ATOM   1971  HD3 LYS   122      54.493  41.629  30.494  1.00  0.00           H  
ATOM   1972  CE  LYS   122      53.405  40.304  29.214  1.00  0.00           C  
ATOM   1973  HE2 LYS   122      53.444  39.373  29.779  1.00  0.00           H  
ATOM   1974  HE3 LYS   122      52.460  40.140  28.696  1.00  0.00           H  
ATOM   1975  NZ  LYS   122      54.501  40.351  28.231  1.00  0.00           N  
ATOM   1976  HZ1 LYS   122      54.661  41.221  27.745  1.00  0.00           H  
ATOM   1977  HZ2 LYS   122      55.331  40.180  28.780  1.00  0.00           H  
ATOM   1978  HZ3 LYS   122      54.398  39.572  27.596  1.00  0.00           H  
ATOM   1979  C   LYS   122      53.843  44.061  33.811  1.00  0.00           C  
ATOM   1980  O   LYS   122      53.356  45.081  33.386  1.00  0.00           O  
ATOM   1981  N   ASN   123      54.474  44.010  34.968  1.00  0.00           N  
ATOM   1982  H   ASN   123      54.933  43.132  35.166  1.00  0.00           H  
ATOM   1983  CA  ASN   123      54.866  45.127  35.839  1.00  0.00           C  
ATOM   1984  HA  ASN   123      55.398  44.694  36.686  1.00  0.00           H  
ATOM   1985  CB  ASN   123      55.953  45.932  35.183  1.00  0.00           C  
ATOM   1986  HB2 ASN   123      55.613  46.212  34.187  1.00  0.00           H  
ATOM   1987  HB3 ASN   123      56.069  46.837  35.779  1.00  0.00           H  
ATOM   1988  CG  ASN   123      57.286  45.279  35.147  1.00  0.00           C  
ATOM   1989  OD1 ASN   123      57.437  44.057  34.891  1.00  0.00           O  
ATOM   1990  ND2 ASN   123      58.346  46.030  35.424  1.00  0.00           N  
ATOM   1991 HD21 ASN   123      59.247  45.587  35.309  1.00  0.00           H  
ATOM   1992 HD22 ASN   123      58.171  47.024  35.401  1.00  0.00           H  
ATOM   1993  C   ASN   123      53.711  45.822  36.553  1.00  0.00           C  
ATOM   1994  O   ASN   123      53.997  46.862  37.194  1.00  0.00           O  
ATOM   1995  N   PHE   124      52.486  45.276  36.579  1.00  0.00           N  
ATOM   1996  H   PHE   124      52.387  44.388  36.109  1.00  0.00           H  
ATOM   1997  CA  PHE   124      51.312  45.761  37.284  1.00  0.00           C  
ATOM   1998  HA  PHE   124      51.160  46.820  37.489  1.00  0.00           H  
ATOM   1999  CB  PHE   124      50.049  45.567  36.374  1.00  0.00           C  
ATOM   2000  HB2 PHE   124      50.090  44.564  35.948  1.00  0.00           H  
ATOM   2001  HB3 PHE   124      49.154  45.675  36.988  1.00  0.00           H  
ATOM   2002  CG  PHE   124      49.821  46.508  35.159  1.00  0.00           C  
ATOM   2003  CD1 PHE   124      50.180  47.894  35.215  1.00  0.00           C  
ATOM   2004  HD1 PHE   124      50.501  48.386  36.121  1.00  0.00           H  
ATOM   2005  CE1 PHE   124      50.110  48.665  34.068  1.00  0.00           C  
ATOM   2006  HE1 PHE   124      50.191  49.740  34.133  1.00  0.00           H  
ATOM   2007  CZ  PHE   124      49.651  48.205  32.861  1.00  0.00           C  
ATOM   2008  HZ  PHE   124      49.540  48.833  31.989  1.00  0.00           H  
ATOM   2009  CE2 PHE   124      49.373  46.836  32.733  1.00  0.00           C  
ATOM   2010  HE2 PHE   124      49.095  46.409  31.781  1.00  0.00           H  
ATOM   2011  CD2 PHE   124      49.466  45.990  33.907  1.00  0.00           C  
ATOM   2012  HD2 PHE   124      49.270  44.950  33.692  1.00  0.00           H  
ATOM   2013  C   PHE   124      50.988  45.052  38.546  1.00  0.00           C  
ATOM   2014  O   PHE   124      51.269  43.903  38.658  1.00  0.00           O  
ATOM   2015  N   ILE   125      50.344  45.747  39.502  1.00  0.00           N  
ATOM   2016  H   ILE   125      50.085  46.717  39.394  1.00  0.00           H  
ATOM   2017  CA  ILE   125      49.572  45.134  40.612  1.00  0.00           C  
ATOM   2018  HA  ILE   125      49.518  44.051  40.496  1.00  0.00           H  
ATOM   2019  CB  ILE   125      50.188  45.438  41.993  1.00  0.00           C  
ATOM   2020  HB  ILE   125      49.495  45.061  42.744  1.00  0.00           H  
ATOM   2021  CG2 ILE   125      51.581  44.637  42.166  1.00  0.00           C  
ATOM   2022 HG21 ILE   125      51.303  43.603  41.964  1.00  0.00           H  
ATOM   2023 HG22 ILE   125      52.320  45.049  41.478  1.00  0.00           H  
ATOM   2024 HG23 ILE   125      51.899  44.844  43.188  1.00  0.00           H  
ATOM   2025  CG1 ILE   125      50.300  46.979  42.162  1.00  0.00           C  
ATOM   2026 HG12 ILE   125      51.122  47.289  41.517  1.00  0.00           H  
ATOM   2027 HG13 ILE   125      49.389  47.510  41.885  1.00  0.00           H  
ATOM   2028  CD1 ILE   125      50.680  47.398  43.628  1.00  0.00           C  
ATOM   2029 HD11 ILE   125      50.649  48.464  43.400  1.00  0.00           H  
ATOM   2030 HD12 ILE   125      49.943  47.109  44.378  1.00  0.00           H  
ATOM   2031 HD13 ILE   125      51.679  47.103  43.947  1.00  0.00           H  
ATOM   2032  C   ILE   125      48.131  45.570  40.504  1.00  0.00           C  
ATOM   2033  O   ILE   125      47.870  46.655  40.076  1.00  0.00           O  
ATOM   2034  N   HIE   126      47.181  44.659  40.782  1.00  0.00           N  
ATOM   2035  H   HIE   126      47.441  43.780  41.205  1.00  0.00           H  
ATOM   2036  CA  HIE   126      45.760  44.928  40.550  1.00  0.00           C  
ATOM   2037  HA  HIE   126      45.590  45.596  39.706  1.00  0.00           H  
ATOM   2038  CB  HIE   126      45.182  43.507  40.209  1.00  0.00           C  
ATOM   2039  HB2 HIE   126      45.903  43.012  39.558  1.00  0.00           H  
ATOM   2040  HB3 HIE   126      45.110  43.017  41.180  1.00  0.00           H  
ATOM   2041  CG  HIE   126      43.796  43.481  39.651  1.00  0.00           C  
ATOM   2042  ND1 HIE   126      42.615  43.795  40.321  1.00  0.00           N  
ATOM   2043  CE1 HIE   126      41.571  43.451  39.517  1.00  0.00           C  
ATOM   2044  HE1 HIE   126      40.569  43.696  39.838  1.00  0.00           H  
ATOM   2045  NE2 HIE   126      41.979  42.991  38.348  1.00  0.00           N  
ATOM   2046  HE2 HIE   126      41.333  42.631  37.660  1.00  0.00           H  
ATOM   2047  CD2 HIE   126      43.382  42.936  38.454  1.00  0.00           C  
ATOM   2048  HD2 HIE   126      44.029  42.433  37.751  1.00  0.00           H  
ATOM   2049  C   HIE   126      44.995  45.676  41.621  1.00  0.00           C  
ATOM   2050  O   HIE   126      44.104  46.439  41.320  1.00  0.00           O  
ATOM   2051  N   ARG   127      45.446  45.481  42.844  1.00  0.00           N  
ATOM   2052  H   ARG   127      46.122  44.730  42.842  1.00  0.00           H  
ATOM   2053  CA  ARG   127      45.191  46.302  44.041  1.00  0.00           C  
ATOM   2054  HA  ARG   127      45.668  45.902  44.935  1.00  0.00           H  
ATOM   2055  CB  ARG   127      45.655  47.797  43.890  1.00  0.00           C  
ATOM   2056  HB2 ARG   127      45.227  48.293  43.019  1.00  0.00           H  
ATOM   2057  HB3 ARG   127      45.289  48.316  44.776  1.00  0.00           H  
ATOM   2058  CG  ARG   127      47.238  47.999  43.799  1.00  0.00           C  
ATOM   2059  HG2 ARG   127      47.726  47.664  44.714  1.00  0.00           H  
ATOM   2060  HG3 ARG   127      47.630  47.532  42.895  1.00  0.00           H  
ATOM   2061  CD  ARG   127      47.540  49.456  43.502  1.00  0.00           C  
ATOM   2062  HD2 ARG   127      48.600  49.635  43.320  1.00  0.00           H  
ATOM   2063  HD3 ARG   127      46.870  49.748  42.694  1.00  0.00           H  
ATOM   2064  NE  ARG   127      47.383  50.239  44.728  1.00  0.00           N  
ATOM   2065  HE  ARG   127      46.445  50.432  45.049  1.00  0.00           H  
ATOM   2066  CZ  ARG   127      48.297  50.752  45.486  1.00  0.00           C  
ATOM   2067  NH1 ARG   127      49.588  50.761  45.244  1.00  0.00           N  
ATOM   2068 HH11 ARG   127      49.915  50.439  44.345  1.00  0.00           H  
ATOM   2069 HH12 ARG   127      50.340  51.167  45.783  1.00  0.00           H  
ATOM   2070  NH2 ARG   127      48.001  51.331  46.575  1.00  0.00           N  
ATOM   2071 HH21 ARG   127      47.053  51.249  46.914  1.00  0.00           H  
ATOM   2072 HH22 ARG   127      48.738  51.818  47.066  1.00  0.00           H  
ATOM   2073  C   ARG   127      43.690  46.164  44.419  1.00  0.00           C  
ATOM   2074  O   ARG   127      43.433  46.610  45.524  1.00  0.00           O  
ATOM   2075  N   ASP   128      42.729  45.561  43.678  1.00  0.00           N  
ATOM   2076  H   ASP   128      42.988  45.252  42.753  1.00  0.00           H  
ATOM   2077  CA  ASP   128      41.401  45.346  44.039  1.00  0.00           C  
ATOM   2078  HA  ASP   128      41.416  45.276  45.127  1.00  0.00           H  
ATOM   2079  CB  ASP   128      40.544  46.595  43.713  1.00  0.00           C  
ATOM   2080  HB2 ASP   128      41.111  47.515  43.852  1.00  0.00           H  
ATOM   2081  HB3 ASP   128      40.319  46.673  42.649  1.00  0.00           H  
ATOM   2082  CG  ASP   128      39.337  46.812  44.579  1.00  0.00           C  
ATOM   2083  OD1 ASP   128      39.106  46.057  45.553  1.00  0.00           O  
ATOM   2084  OD2 ASP   128      38.501  47.721  44.340  1.00  0.00           O  
ATOM   2085  C   ASP   128      40.813  44.000  43.534  1.00  0.00           C  
ATOM   2086  O   ASP   128      39.755  43.982  42.976  1.00  0.00           O  
ATOM   2087  N   ILE   129      41.523  42.922  43.800  1.00  0.00           N  
ATOM   2088  H   ILE   129      42.460  42.979  44.173  1.00  0.00           H  
ATOM   2089  CA  ILE   129      41.079  41.539  43.619  1.00  0.00           C  
ATOM   2090  HA  ILE   129      40.795  41.478  42.569  1.00  0.00           H  
ATOM   2091  CB  ILE   129      42.304  40.581  43.828  1.00  0.00           C  
ATOM   2092  HB  ILE   129      42.879  40.960  44.674  1.00  0.00           H  
ATOM   2093  CG2 ILE   129      41.891  39.154  43.996  1.00  0.00           C  
ATOM   2094 HG21 ILE   129      42.752  38.540  44.260  1.00  0.00           H  
ATOM   2095 HG22 ILE   129      41.274  39.079  44.891  1.00  0.00           H  
ATOM   2096 HG23 ILE   129      41.369  38.775  43.118  1.00  0.00           H  
ATOM   2097  CG1 ILE   129      43.424  40.693  42.706  1.00  0.00           C  
ATOM   2098 HG12 ILE   129      43.665  41.753  42.781  1.00  0.00           H  
ATOM   2099 HG13 ILE   129      44.299  40.132  43.036  1.00  0.00           H  
ATOM   2100  CD1 ILE   129      43.061  40.210  41.273  1.00  0.00           C  
ATOM   2101 HD11 ILE   129      42.917  39.130  41.269  1.00  0.00           H  
ATOM   2102 HD12 ILE   129      42.119  40.724  41.080  1.00  0.00           H  
ATOM   2103 HD13 ILE   129      43.886  40.592  40.671  1.00  0.00           H  
ATOM   2104  C   ILE   129      39.934  41.199  44.540  1.00  0.00           C  
ATOM   2105  O   ILE   129      39.900  41.401  45.756  1.00  0.00           O  
ATOM   2106  N   LYS   130      38.874  40.615  43.941  1.00  0.00           N  
ATOM   2107  H   LYS   130      38.877  40.712  42.935  1.00  0.00           H  
ATOM   2108  CA  LYS   130      37.634  40.182  44.548  1.00  0.00           C  
ATOM   2109  HA  LYS   130      37.968  39.655  45.441  1.00  0.00           H  
ATOM   2110  CB  LYS   130      36.824  41.414  44.906  1.00  0.00           C  
ATOM   2111  HB2 LYS   130      35.942  41.011  45.403  1.00  0.00           H  
ATOM   2112  HB3 LYS   130      37.336  41.946  45.708  1.00  0.00           H  
ATOM   2113  CG  LYS   130      36.431  42.246  43.689  1.00  0.00           C  
ATOM   2114  HG2 LYS   130      37.370  42.619  43.281  1.00  0.00           H  
ATOM   2115  HG3 LYS   130      35.959  41.615  42.936  1.00  0.00           H  
ATOM   2116  CD  LYS   130      35.608  43.477  43.991  1.00  0.00           C  
ATOM   2117  HD2 LYS   130      34.632  43.232  44.408  1.00  0.00           H  
ATOM   2118  HD3 LYS   130      36.122  43.952  44.827  1.00  0.00           H  
ATOM   2119  CE  LYS   130      35.559  44.460  42.878  1.00  0.00           C  
ATOM   2120  HE2 LYS   130      34.786  45.200  43.082  1.00  0.00           H  
ATOM   2121  HE3 LYS   130      36.498  45.013  42.852  1.00  0.00           H  
ATOM   2122  NZ  LYS   130      35.271  43.802  41.565  1.00  0.00           N  
ATOM   2123  HZ1 LYS   130      35.332  44.366  40.729  1.00  0.00           H  
ATOM   2124  HZ2 LYS   130      35.945  43.085  41.336  1.00  0.00           H  
ATOM   2125  HZ3 LYS   130      34.328  43.452  41.481  1.00  0.00           H  
ATOM   2126  C   LYS   130      36.852  39.147  43.578  1.00  0.00           C  
ATOM   2127  O   LYS   130      37.442  38.884  42.541  1.00  0.00           O  
ATOM   2128  N   PRO   131      35.713  38.522  43.952  1.00  0.00           N  
ATOM   2129  CD  PRO   131      35.202  38.594  45.304  1.00  0.00           C  
ATOM   2130  HD2 PRO   131      34.387  39.315  45.359  1.00  0.00           H  
ATOM   2131  HD3 PRO   131      35.927  38.730  46.106  1.00  0.00           H  
ATOM   2132  CG  PRO   131      34.553  37.282  45.566  1.00  0.00           C  
ATOM   2133  HG2 PRO   131      33.649  37.293  46.175  1.00  0.00           H  
ATOM   2134  HG3 PRO   131      35.225  36.717  46.212  1.00  0.00           H  
ATOM   2135  CB  PRO   131      34.398  36.575  44.241  1.00  0.00           C  
ATOM   2136  HB2 PRO   131      33.353  36.642  43.939  1.00  0.00           H  
ATOM   2137  HB3 PRO   131      34.606  35.509  44.334  1.00  0.00           H  
ATOM   2138  CA  PRO   131      35.272  37.334  43.271  1.00  0.00           C  
ATOM   2139  HA  PRO   131      36.113  36.691  43.012  1.00  0.00           H  
ATOM   2140  C   PRO   131      34.659  37.467  41.904  1.00  0.00           C  
ATOM   2141  O   PRO   131      34.813  36.581  41.043  1.00  0.00           O  
ATOM   2142  N   ASP   132      34.060  38.633  41.630  1.00  0.00           N  
ATOM   2143  H   ASP   132      33.921  39.274  42.398  1.00  0.00           H  
ATOM   2144  CA  ASP   132      33.492  39.041  40.332  1.00  0.00           C  
ATOM   2145  HA  ASP   132      32.844  38.256  39.944  1.00  0.00           H  
ATOM   2146  CB  ASP   132      32.552  40.263  40.440  1.00  0.00           C  
ATOM   2147  HB2 ASP   132      32.200  40.335  39.410  1.00  0.00           H  
ATOM   2148  HB3 ASP   132      31.732  40.067  41.131  1.00  0.00           H  
ATOM   2149  CG  ASP   132      33.231  41.615  40.874  1.00  0.00           C  
ATOM   2150  OD1 ASP   132      33.453  41.894  42.087  1.00  0.00           O  
ATOM   2151  OD2 ASP   132      33.404  42.427  39.944  1.00  0.00           O  
ATOM   2152  C   ASP   132      34.591  39.303  39.247  1.00  0.00           C  
ATOM   2153  O   ASP   132      34.197  39.429  38.120  1.00  0.00           O  
ATOM   2154  N   ASN   133      35.848  39.432  39.720  1.00  0.00           N  
ATOM   2155  H   ASN   133      36.006  39.354  40.714  1.00  0.00           H  
ATOM   2156  CA  ASN   133      37.031  39.633  38.823  1.00  0.00           C  
ATOM   2157  HA  ASN   133      36.706  40.460  38.191  1.00  0.00           H  
ATOM   2158  CB  ASN   133      38.302  39.978  39.644  1.00  0.00           C  
ATOM   2159  HB2 ASN   133      38.535  39.111  40.262  1.00  0.00           H  
ATOM   2160  HB3 ASN   133      39.128  40.113  38.946  1.00  0.00           H  
ATOM   2161  CG  ASN   133      38.130  41.275  40.360  1.00  0.00           C  
ATOM   2162  OD1 ASN   133      37.014  41.904  40.481  1.00  0.00           O  
ATOM   2163  ND2 ASN   133      39.142  41.828  40.919  1.00  0.00           N  
ATOM   2164 HD21 ASN   133      38.897  42.722  41.321  1.00  0.00           H  
ATOM   2165 HD22 ASN   133      40.097  41.740  40.604  1.00  0.00           H  
ATOM   2166  C   ASN   133      37.402  38.448  37.957  1.00  0.00           C  
ATOM   2167  O   ASN   133      38.138  38.671  36.958  1.00  0.00           O  
ATOM   2168  N   PHE   134      36.943  37.226  38.308  1.00  0.00           N  
ATOM   2169  H   PHE   134      36.261  37.084  39.040  1.00  0.00           H  
ATOM   2170  CA  PHE   134      37.325  36.107  37.506  1.00  0.00           C  
ATOM   2171  HA  PHE   134      38.097  36.311  36.764  1.00  0.00           H  
ATOM   2172  CB  PHE   134      38.075  35.087  38.321  1.00  0.00           C  
ATOM   2173  HB2 PHE   134      37.422  34.535  38.998  1.00  0.00           H  
ATOM   2174  HB3 PHE   134      38.368  34.372  37.552  1.00  0.00           H  
ATOM   2175  CG  PHE   134      39.184  35.537  39.163  1.00  0.00           C  
ATOM   2176  CD1 PHE   134      40.426  35.697  38.533  1.00  0.00           C  
ATOM   2177  HD1 PHE   134      40.599  35.505  37.485  1.00  0.00           H  
ATOM   2178  CE1 PHE   134      41.575  36.071  39.232  1.00  0.00           C  
ATOM   2179  HE1 PHE   134      42.465  36.335  38.679  1.00  0.00           H  
ATOM   2180  CZ  PHE   134      41.516  36.306  40.650  1.00  0.00           C  
ATOM   2181  HZ  PHE   134      42.455  36.584  41.106  1.00  0.00           H  
ATOM   2182  CE2 PHE   134      40.220  36.273  41.300  1.00  0.00           C  
ATOM   2183  HE2 PHE   134      40.149  36.431  42.366  1.00  0.00           H  
ATOM   2184  CD2 PHE   134      39.082  35.860  40.508  1.00  0.00           C  
ATOM   2185  HD2 PHE   134      38.158  35.864  41.068  1.00  0.00           H  
ATOM   2186  C   PHE   134      36.116  35.462  36.763  1.00  0.00           C  
ATOM   2187  O   PHE   134      34.999  35.411  37.213  1.00  0.00           O  
ATOM   2188  N   LEU   135      36.353  35.016  35.541  1.00  0.00           N  
ATOM   2189  H   LEU   135      37.309  35.079  35.220  1.00  0.00           H  
ATOM   2190  CA  LEU   135      35.292  34.734  34.530  1.00  0.00           C  
ATOM   2191  HA  LEU   135      34.499  34.295  35.136  1.00  0.00           H  
ATOM   2192  CB  LEU   135      34.755  36.049  33.931  1.00  0.00           C  
ATOM   2193  HB2 LEU   135      33.830  35.783  33.420  1.00  0.00           H  
ATOM   2194  HB3 LEU   135      34.463  36.643  34.798  1.00  0.00           H  
ATOM   2195  CG  LEU   135      35.640  36.863  32.966  1.00  0.00           C  
ATOM   2196  HG  LEU   135      36.010  36.275  32.126  1.00  0.00           H  
ATOM   2197  CD1 LEU   135      34.657  37.938  32.441  1.00  0.00           C  
ATOM   2198 HD11 LEU   135      35.118  38.434  31.587  1.00  0.00           H  
ATOM   2199 HD12 LEU   135      33.815  37.386  32.025  1.00  0.00           H  
ATOM   2200 HD13 LEU   135      34.423  38.708  33.177  1.00  0.00           H  
ATOM   2201  CD2 LEU   135      36.836  37.486  33.586  1.00  0.00           C  
ATOM   2202 HD21 LEU   135      36.613  38.154  34.418  1.00  0.00           H  
ATOM   2203 HD22 LEU   135      37.487  36.691  33.951  1.00  0.00           H  
ATOM   2204 HD23 LEU   135      37.497  38.055  32.933  1.00  0.00           H  
ATOM   2205  C   LEU   135      35.728  33.704  33.451  1.00  0.00           C  
ATOM   2206  O   LEU   135      36.897  33.649  32.999  1.00  0.00           O  
ATOM   2207  N   MET   136      34.728  32.957  32.953  1.00  0.00           N  
ATOM   2208  H   MET   136      33.797  33.290  33.164  1.00  0.00           H  
ATOM   2209  CA  MET   136      35.002  31.955  31.922  1.00  0.00           C  
ATOM   2210  HA  MET   136      36.035  31.667  32.116  1.00  0.00           H  
ATOM   2211  CB  MET   136      34.028  30.806  32.031  1.00  0.00           C  
ATOM   2212  HB2 MET   136      33.087  31.044  31.535  1.00  0.00           H  
ATOM   2213  HB3 MET   136      34.435  30.005  31.414  1.00  0.00           H  
ATOM   2214  CG  MET   136      33.797  30.223  33.385  1.00  0.00           C  
ATOM   2215  HG2 MET   136      33.138  30.868  33.965  1.00  0.00           H  
ATOM   2216  HG3 MET   136      33.399  29.235  33.155  1.00  0.00           H  
ATOM   2217  SD  MET   136      35.313  30.015  34.362  1.00  0.00           S  
ATOM   2218  CE  MET   136      36.193  28.640  33.552  1.00  0.00           C  
ATOM   2219  HE1 MET   136      35.457  27.841  33.455  1.00  0.00           H  
ATOM   2220  HE2 MET   136      36.501  28.960  32.556  1.00  0.00           H  
ATOM   2221  HE3 MET   136      37.105  28.363  34.079  1.00  0.00           H  
ATOM   2222  C   MET   136      35.184  32.616  30.543  1.00  0.00           C  
ATOM   2223  O   MET   136      34.591  33.660  30.290  1.00  0.00           O  
ATOM   2224  N   GLY   137      35.733  31.809  29.632  1.00  0.00           N  
ATOM   2225  H   GLY   137      36.313  31.022  29.889  1.00  0.00           H  
ATOM   2226  CA  GLY   137      35.690  32.053  28.177  1.00  0.00           C  
ATOM   2227  HA2 GLY   137      35.952  33.104  28.055  1.00  0.00           H  
ATOM   2228  HA3 GLY   137      36.510  31.443  27.798  1.00  0.00           H  
ATOM   2229  C   GLY   137      34.393  31.729  27.415  1.00  0.00           C  
ATOM   2230  O   GLY   137      33.379  31.415  28.029  1.00  0.00           O  
ATOM   2231  N   ILE   138      34.491  31.816  26.019  1.00  0.00           N  
ATOM   2232  H   ILE   138      35.348  31.994  25.516  1.00  0.00           H  
ATOM   2233  CA  ILE   138      33.204  31.581  25.236  1.00  0.00           C  
ATOM   2234  HA  ILE   138      32.396  31.465  25.959  1.00  0.00           H  
ATOM   2235  CB  ILE   138      32.935  32.736  24.222  1.00  0.00           C  
ATOM   2236  HB  ILE   138      33.900  33.003  23.791  1.00  0.00           H  
ATOM   2237  CG2 ILE   138      32.049  32.427  23.032  1.00  0.00           C  
ATOM   2238 HG21 ILE   138      31.110  31.993  23.375  1.00  0.00           H  
ATOM   2239 HG22 ILE   138      31.748  33.337  22.514  1.00  0.00           H  
ATOM   2240 HG23 ILE   138      32.472  31.669  22.373  1.00  0.00           H  
ATOM   2241  CG1 ILE   138      32.507  34.111  24.824  1.00  0.00           C  
ATOM   2242 HG12 ILE   138      33.282  34.544  25.456  1.00  0.00           H  
ATOM   2243 HG13 ILE   138      32.302  34.833  24.033  1.00  0.00           H  
ATOM   2244  CD1 ILE   138      31.204  34.029  25.603  1.00  0.00           C  
ATOM   2245 HD11 ILE   138      31.161  33.200  26.309  1.00  0.00           H  
ATOM   2246 HD12 ILE   138      31.014  35.020  26.014  1.00  0.00           H  
ATOM   2247 HD13 ILE   138      30.428  33.989  24.838  1.00  0.00           H  
ATOM   2248  C   ILE   138      33.320  30.291  24.447  1.00  0.00           C  
ATOM   2249  O   ILE   138      34.324  30.020  23.825  1.00  0.00           O  
ATOM   2250  N   GLY   139      32.178  29.642  24.353  1.00  0.00           N  
ATOM   2251  H   GLY   139      31.331  30.094  24.666  1.00  0.00           H  
ATOM   2252  CA  GLY   139      31.858  28.335  23.794  1.00  0.00           C  
ATOM   2253  HA2 GLY   139      31.216  27.754  24.455  1.00  0.00           H  
ATOM   2254  HA3 GLY   139      31.384  28.544  22.835  1.00  0.00           H  
ATOM   2255  C   GLY   139      33.090  27.331  23.587  1.00  0.00           C  
ATOM   2256  O   GLY   139      33.399  26.627  24.578  1.00  0.00           O  
ATOM   2257  N   ARG   140      33.886  27.428  22.529  1.00  0.00           N  
ATOM   2258  H   ARG   140      33.747  28.135  21.822  1.00  0.00           H  
ATOM   2259  CA  ARG   140      34.989  26.532  22.308  1.00  0.00           C  
ATOM   2260  HA  ARG   140      34.599  25.516  22.368  1.00  0.00           H  
ATOM   2261  CB  ARG   140      35.622  26.637  20.852  1.00  0.00           C  
ATOM   2262  HB2 ARG   140      34.830  26.692  20.105  1.00  0.00           H  
ATOM   2263  HB3 ARG   140      36.187  27.568  20.808  1.00  0.00           H  
ATOM   2264  CG  ARG   140      36.562  25.450  20.555  1.00  0.00           C  
ATOM   2265  HG2 ARG   140      37.448  25.586  21.175  1.00  0.00           H  
ATOM   2266  HG3 ARG   140      35.930  24.608  20.838  1.00  0.00           H  
ATOM   2267  CD  ARG   140      36.996  25.265  19.073  1.00  0.00           C  
ATOM   2268  HD2 ARG   140      36.163  25.408  18.385  1.00  0.00           H  
ATOM   2269  HD3 ARG   140      37.681  26.083  18.848  1.00  0.00           H  
ATOM   2270  NE  ARG   140      37.702  23.963  18.790  1.00  0.00           N  
ATOM   2271  HE  ARG   140      38.616  23.856  19.208  1.00  0.00           H  
ATOM   2272  CZ  ARG   140      37.272  22.907  18.103  1.00  0.00           C  
ATOM   2273  NH1 ARG   140      36.200  22.895  17.403  1.00  0.00           N  
ATOM   2274 HH11 ARG   140      35.602  23.704  17.486  1.00  0.00           H  
ATOM   2275 HH12 ARG   140      35.796  21.986  17.226  1.00  0.00           H  
ATOM   2276  NH2 ARG   140      37.920  21.782  18.164  1.00  0.00           N  
ATOM   2277 HH21 ARG   140      38.810  21.633  18.618  1.00  0.00           H  
ATOM   2278 HH22 ARG   140      37.533  21.014  17.634  1.00  0.00           H  
ATOM   2279  C   ARG   140      36.022  26.712  23.413  1.00  0.00           C  
ATOM   2280  O   ARG   140      36.840  25.865  23.712  1.00  0.00           O  
ATOM   2281  N   HIE   141      36.015  27.817  24.154  1.00  0.00           N  
ATOM   2282  H   HIE   141      35.331  28.524  23.927  1.00  0.00           H  
ATOM   2283  CA  HIE   141      36.983  28.216  25.122  1.00  0.00           C  
ATOM   2284  HA  HIE   141      37.762  27.461  25.233  1.00  0.00           H  
ATOM   2285  CB  HIE   141      37.678  29.370  24.559  1.00  0.00           C  
ATOM   2286  HB2 HIE   141      36.987  30.212  24.538  1.00  0.00           H  
ATOM   2287  HB3 HIE   141      38.525  29.527  25.226  1.00  0.00           H  
ATOM   2288  CG  HIE   141      38.363  29.291  23.216  1.00  0.00           C  
ATOM   2289  ND1 HIE   141      39.483  28.537  23.019  1.00  0.00           N  
ATOM   2290  CE1 HIE   141      39.788  28.787  21.719  1.00  0.00           C  
ATOM   2291  HE1 HIE   141      40.693  28.376  21.297  1.00  0.00           H  
ATOM   2292  NE2 HIE   141      38.790  29.368  21.071  1.00  0.00           N  
ATOM   2293  HE2 HIE   141      38.721  29.425  20.065  1.00  0.00           H  
ATOM   2294  CD2 HIE   141      37.921  29.771  22.033  1.00  0.00           C  
ATOM   2295  HD2 HIE   141      37.079  30.429  21.874  1.00  0.00           H  
ATOM   2296  C   HIE   141      36.443  28.341  26.534  1.00  0.00           C  
ATOM   2297  O   HIE   141      37.114  28.906  27.472  1.00  0.00           O  
ATOM   2298  N   CYS   142      35.194  27.954  26.782  1.00  0.00           N  
ATOM   2299  H   CYS   142      34.769  27.287  26.154  1.00  0.00           H  
ATOM   2300  CA  CYS   142      34.520  28.142  28.080  1.00  0.00           C  
ATOM   2301  HA  CYS   142      34.736  29.203  28.200  1.00  0.00           H  
ATOM   2302  CB  CYS   142      33.029  27.746  27.845  1.00  0.00           C  
ATOM   2303  HB2 CYS   142      32.433  28.044  28.708  1.00  0.00           H  
ATOM   2304  HB3 CYS   142      32.576  28.173  26.950  1.00  0.00           H  
ATOM   2305  SG  CYS   142      32.914  25.936  27.542  1.00  0.00           S  
ATOM   2306  HG  CYS   142      33.667  25.922  26.438  1.00  0.00           H  
ATOM   2307  C   CYS   142      35.138  27.423  29.313  1.00  0.00           C  
ATOM   2308  O   CYS   142      34.793  27.713  30.450  1.00  0.00           O  
ATOM   2309  N   ASN   143      36.019  26.430  29.173  1.00  0.00           N  
ATOM   2310  H   ASN   143      36.389  26.257  28.249  1.00  0.00           H  
ATOM   2311  CA  ASN   143      36.885  25.844  30.266  1.00  0.00           C  
ATOM   2312  HA  ASN   143      36.303  25.680  31.173  1.00  0.00           H  
ATOM   2313  CB  ASN   143      37.448  24.458  29.887  1.00  0.00           C  
ATOM   2314  HB2 ASN   143      38.055  24.537  28.985  1.00  0.00           H  
ATOM   2315  HB3 ASN   143      38.114  24.119  30.680  1.00  0.00           H  
ATOM   2316  CG  ASN   143      36.390  23.490  29.589  1.00  0.00           C  
ATOM   2317  OD1 ASN   143      35.312  23.517  30.138  1.00  0.00           O  
ATOM   2318  ND2 ASN   143      36.713  22.455  28.846  1.00  0.00           N  
ATOM   2319 HD21 ASN   143      36.148  21.618  28.830  1.00  0.00           H  
ATOM   2320 HD22 ASN   143      37.674  22.327  28.563  1.00  0.00           H  
ATOM   2321  C   ASN   143      38.036  26.811  30.710  1.00  0.00           C  
ATOM   2322  O   ASN   143      38.907  26.474  31.592  1.00  0.00           O  
ATOM   2323  N   LYS   144      38.234  27.957  30.012  1.00  0.00           N  
ATOM   2324  H   LYS   144      37.594  28.042  29.235  1.00  0.00           H  
ATOM   2325  CA  LYS   144      39.289  28.959  30.216  1.00  0.00           C  
ATOM   2326  HA  LYS   144      40.085  28.455  30.764  1.00  0.00           H  
ATOM   2327  CB  LYS   144      39.836  29.592  28.916  1.00  0.00           C  
ATOM   2328  HB2 LYS   144      39.088  30.193  28.399  1.00  0.00           H  
ATOM   2329  HB3 LYS   144      40.587  30.336  29.183  1.00  0.00           H  
ATOM   2330  CG  LYS   144      40.362  28.524  28.000  1.00  0.00           C  
ATOM   2331  HG2 LYS   144      41.017  27.883  28.591  1.00  0.00           H  
ATOM   2332  HG3 LYS   144      39.588  27.868  27.604  1.00  0.00           H  
ATOM   2333  CD  LYS   144      41.133  29.141  26.864  1.00  0.00           C  
ATOM   2334  HD2 LYS   144      40.559  29.895  26.325  1.00  0.00           H  
ATOM   2335  HD3 LYS   144      42.028  29.717  27.098  1.00  0.00           H  
ATOM   2336  CE  LYS   144      41.481  28.094  25.777  1.00  0.00           C  
ATOM   2337  HE2 LYS   144      42.033  27.289  26.262  1.00  0.00           H  
ATOM   2338  HE3 LYS   144      40.580  27.738  25.277  1.00  0.00           H  
ATOM   2339  NZ  LYS   144      42.371  28.676  24.807  1.00  0.00           N  
ATOM   2340  HZ1 LYS   144      42.022  29.477  24.299  1.00  0.00           H  
ATOM   2341  HZ2 LYS   144      43.241  28.998  25.205  1.00  0.00           H  
ATOM   2342  HZ3 LYS   144      42.588  27.957  24.131  1.00  0.00           H  
ATOM   2343  C   LYS   144      38.936  30.022  31.144  1.00  0.00           C  
ATOM   2344  O   LYS   144      37.853  30.510  30.999  1.00  0.00           O  
ATOM   2345  N   LEU   145      39.843  30.479  32.053  1.00  0.00           N  
ATOM   2346  H   LEU   145      40.702  29.953  32.124  1.00  0.00           H  
ATOM   2347  CA  LEU   145      39.592  31.520  33.000  1.00  0.00           C  
ATOM   2348  HA  LEU   145      38.523  31.733  32.983  1.00  0.00           H  
ATOM   2349  CB  LEU   145      39.889  30.923  34.450  1.00  0.00           C  
ATOM   2350  HB2 LEU   145      39.120  30.159  34.567  1.00  0.00           H  
ATOM   2351  HB3 LEU   145      40.875  30.459  34.437  1.00  0.00           H  
ATOM   2352  CG  LEU   145      39.840  31.945  35.558  1.00  0.00           C  
ATOM   2353  HG  LEU   145      39.333  32.875  35.302  1.00  0.00           H  
ATOM   2354  CD1 LEU   145      39.167  31.359  36.793  1.00  0.00           C  
ATOM   2355 HD11 LEU   145      38.961  32.085  37.580  1.00  0.00           H  
ATOM   2356 HD12 LEU   145      38.177  30.958  36.573  1.00  0.00           H  
ATOM   2357 HD13 LEU   145      39.699  30.521  37.243  1.00  0.00           H  
ATOM   2358  CD2 LEU   145      41.169  32.427  36.089  1.00  0.00           C  
ATOM   2359 HD21 LEU   145      41.659  33.112  35.398  1.00  0.00           H  
ATOM   2360 HD22 LEU   145      40.950  33.027  36.972  1.00  0.00           H  
ATOM   2361 HD23 LEU   145      41.912  31.643  36.241  1.00  0.00           H  
ATOM   2362  C   LEU   145      40.414  32.738  32.765  1.00  0.00           C  
ATOM   2363  O   LEU   145      41.652  32.614  32.545  1.00  0.00           O  
ATOM   2364  N   PHE   146      39.716  33.863  32.786  1.00  0.00           N  
ATOM   2365  H   PHE   146      38.713  33.768  32.867  1.00  0.00           H  
ATOM   2366  CA  PHE   146      40.159  35.241  32.530  1.00  0.00           C  
ATOM   2367  HA  PHE   146      41.164  35.108  32.131  1.00  0.00           H  
ATOM   2368  CB  PHE   146      39.231  35.860  31.480  1.00  0.00           C  
ATOM   2369  HB2 PHE   146      38.208  35.701  31.821  1.00  0.00           H  
ATOM   2370  HB3 PHE   146      39.336  36.941  31.389  1.00  0.00           H  
ATOM   2371  CG  PHE   146      39.378  35.243  30.107  1.00  0.00           C  
ATOM   2372  CD1 PHE   146      38.817  34.018  29.803  1.00  0.00           C  
ATOM   2373  HD1 PHE   146      38.231  33.566  30.589  1.00  0.00           H  
ATOM   2374  CE1 PHE   146      39.033  33.491  28.545  1.00  0.00           C  
ATOM   2375  HE1 PHE   146      38.547  32.577  28.237  1.00  0.00           H  
ATOM   2376  CZ  PHE   146      39.815  34.164  27.609  1.00  0.00           C  
ATOM   2377  HZ  PHE   146      39.946  33.677  26.654  1.00  0.00           H  
ATOM   2378  CE2 PHE   146      40.263  35.443  27.842  1.00  0.00           C  
ATOM   2379  HE2 PHE   146      40.766  36.041  27.097  1.00  0.00           H  
ATOM   2380  CD2 PHE   146      39.971  36.019  29.112  1.00  0.00           C  
ATOM   2381  HD2 PHE   146      40.311  37.024  29.315  1.00  0.00           H  
ATOM   2382  C   PHE   146      40.210  36.037  33.828  1.00  0.00           C  
ATOM   2383  O   PHE   146      39.576  35.639  34.811  1.00  0.00           O  
ATOM   2384  N   LEU   147      40.878  37.219  33.785  1.00  0.00           N  
ATOM   2385  H   LEU   147      41.416  37.412  32.952  1.00  0.00           H  
ATOM   2386  CA  LEU   147      40.986  38.153  34.830  1.00  0.00           C  
ATOM   2387  HA  LEU   147      40.258  37.867  35.589  1.00  0.00           H  
ATOM   2388  CB  LEU   147      42.340  38.034  35.550  1.00  0.00           C  
ATOM   2389  HB2 LEU   147      42.404  37.055  36.024  1.00  0.00           H  
ATOM   2390  HB3 LEU   147      43.159  38.038  34.830  1.00  0.00           H  
ATOM   2391  CG  LEU   147      42.622  39.082  36.689  1.00  0.00           C  
ATOM   2392  HG  LEU   147      42.749  40.074  36.255  1.00  0.00           H  
ATOM   2393  CD1 LEU   147      41.593  39.062  37.845  1.00  0.00           C  
ATOM   2394 HD11 LEU   147      41.281  38.051  38.109  1.00  0.00           H  
ATOM   2395 HD12 LEU   147      41.921  39.749  38.625  1.00  0.00           H  
ATOM   2396 HD13 LEU   147      40.735  39.606  37.451  1.00  0.00           H  
ATOM   2397  CD2 LEU   147      43.999  38.809  37.316  1.00  0.00           C  
ATOM   2398 HD21 LEU   147      44.291  39.638  37.960  1.00  0.00           H  
ATOM   2399 HD22 LEU   147      43.997  37.876  37.881  1.00  0.00           H  
ATOM   2400 HD23 LEU   147      44.669  38.757  36.457  1.00  0.00           H  
ATOM   2401  C   LEU   147      40.781  39.561  34.332  1.00  0.00           C  
ATOM   2402  O   LEU   147      41.380  39.903  33.323  1.00  0.00           O  
ATOM   2403  N   ILE   148      39.873  40.386  34.924  1.00  0.00           N  
ATOM   2404  H   ILE   148      39.379  40.043  35.736  1.00  0.00           H  
ATOM   2405  CA  ILE   148      39.523  41.778  34.546  1.00  0.00           C  
ATOM   2406  HA  ILE   148      40.407  42.238  34.105  1.00  0.00           H  
ATOM   2407  CB  ILE   148      38.313  41.800  33.581  1.00  0.00           C  
ATOM   2408  HB  ILE   148      38.021  42.832  33.388  1.00  0.00           H  
ATOM   2409  CG2 ILE   148      38.696  41.266  32.238  1.00  0.00           C  
ATOM   2410 HG21 ILE   148      38.395  40.218  32.236  1.00  0.00           H  
ATOM   2411 HG22 ILE   148      38.047  41.805  31.548  1.00  0.00           H  
ATOM   2412 HG23 ILE   148      39.740  41.432  31.971  1.00  0.00           H  
ATOM   2413  CG1 ILE   148      36.956  41.192  34.062  1.00  0.00           C  
ATOM   2414 HG12 ILE   148      36.785  40.191  33.667  1.00  0.00           H  
ATOM   2415 HG13 ILE   148      36.984  41.141  35.150  1.00  0.00           H  
ATOM   2416  CD1 ILE   148      35.696  41.964  33.622  1.00  0.00           C  
ATOM   2417 HD11 ILE   148      35.598  42.835  34.270  1.00  0.00           H  
ATOM   2418 HD12 ILE   148      35.748  42.381  32.616  1.00  0.00           H  
ATOM   2419 HD13 ILE   148      34.885  41.236  33.653  1.00  0.00           H  
ATOM   2420  C   ILE   148      39.244  42.622  35.822  1.00  0.00           C  
ATOM   2421  O   ILE   148      39.748  42.363  36.945  1.00  0.00           O  
ATOM   2422  N   ASP   149      38.530  43.780  35.647  1.00  0.00           N  
ATOM   2423  H   ASP   149      38.318  44.014  34.688  1.00  0.00           H  
ATOM   2424  CA  ASP   149      38.178  44.792  36.657  1.00  0.00           C  
ATOM   2425  HA  ASP   149      37.633  45.555  36.101  1.00  0.00           H  
ATOM   2426  CB  ASP   149      37.149  44.294  37.688  1.00  0.00           C  
ATOM   2427  HB2 ASP   149      36.538  43.582  37.133  1.00  0.00           H  
ATOM   2428  HB3 ASP   149      37.723  43.737  38.429  1.00  0.00           H  
ATOM   2429  CG  ASP   149      36.264  45.374  38.352  1.00  0.00           C  
ATOM   2430  OD1 ASP   149      35.207  45.098  38.972  1.00  0.00           O  
ATOM   2431  OD2 ASP   149      36.618  46.574  38.216  1.00  0.00           O  
ATOM   2432  C   ASP   149      39.343  45.571  37.270  1.00  0.00           C  
ATOM   2433  O   ASP   149      39.398  45.758  38.478  1.00  0.00           O  
ATOM   2434  N   PHE   150      40.326  45.910  36.483  1.00  0.00           N  
ATOM   2435  H   PHE   150      40.194  45.759  35.493  1.00  0.00           H  
ATOM   2436  CA  PHE   150      41.554  46.657  36.793  1.00  0.00           C  
ATOM   2437  HA  PHE   150      42.077  46.145  37.601  1.00  0.00           H  
ATOM   2438  CB  PHE   150      42.552  46.523  35.622  1.00  0.00           C  
ATOM   2439  HB2 PHE   150      42.083  46.823  34.685  1.00  0.00           H  
ATOM   2440  HB3 PHE   150      43.359  47.253  35.670  1.00  0.00           H  
ATOM   2441  CG  PHE   150      43.131  45.168  35.459  1.00  0.00           C  
ATOM   2442  CD1 PHE   150      44.356  44.865  36.071  1.00  0.00           C  
ATOM   2443  HD1 PHE   150      44.880  45.639  36.613  1.00  0.00           H  
ATOM   2444  CE1 PHE   150      44.975  43.618  35.783  1.00  0.00           C  
ATOM   2445  HE1 PHE   150      45.960  43.363  36.144  1.00  0.00           H  
ATOM   2446  CZ  PHE   150      44.336  42.708  34.951  1.00  0.00           C  
ATOM   2447  HZ  PHE   150      44.732  41.737  34.691  1.00  0.00           H  
ATOM   2448  CE2 PHE   150      43.027  42.972  34.507  1.00  0.00           C  
ATOM   2449  HE2 PHE   150      42.443  42.291  33.907  1.00  0.00           H  
ATOM   2450  CD2 PHE   150      42.529  44.280  34.663  1.00  0.00           C  
ATOM   2451  HD2 PHE   150      41.570  44.570  34.259  1.00  0.00           H  
ATOM   2452  C   PHE   150      41.236  48.094  37.184  1.00  0.00           C  
ATOM   2453  O   PHE   150      41.999  49.006  36.702  1.00  0.00           O  
ATOM   2454  N   GLY   151      40.223  48.385  38.034  1.00  0.00           N  
ATOM   2455  H   GLY   151      39.652  47.614  38.351  1.00  0.00           H  
ATOM   2456  CA  GLY   151      39.892  49.804  38.360  1.00  0.00           C  
ATOM   2457  HA2 GLY   151      39.979  50.297  37.392  1.00  0.00           H  
ATOM   2458  HA3 GLY   151      38.881  49.803  38.770  1.00  0.00           H  
ATOM   2459  C   GLY   151      40.863  50.568  39.343  1.00  0.00           C  
ATOM   2460  O   GLY   151      40.979  51.781  39.259  1.00  0.00           O  
ATOM   2461  N   LEU   152      41.500  49.884  40.307  1.00  0.00           N  
ATOM   2462  H   LEU   152      41.312  48.893  40.350  1.00  0.00           H  
ATOM   2463  CA  LEU   152      42.551  50.484  41.206  1.00  0.00           C  
ATOM   2464  HA  LEU   152      42.496  51.560  41.039  1.00  0.00           H  
ATOM   2465  CB  LEU   152      42.231  50.173  42.669  1.00  0.00           C  
ATOM   2466  HB2 LEU   152      42.016  49.108  42.761  1.00  0.00           H  
ATOM   2467  HB3 LEU   152      43.067  50.337  43.349  1.00  0.00           H  
ATOM   2468  CG  LEU   152      41.063  50.897  43.325  1.00  0.00           C  
ATOM   2469  HG  LEU   152      41.259  51.945  43.099  1.00  0.00           H  
ATOM   2470  CD1 LEU   152      39.645  50.543  42.835  1.00  0.00           C  
ATOM   2471 HD11 LEU   152      39.472  49.475  42.971  1.00  0.00           H  
ATOM   2472 HD12 LEU   152      38.924  51.168  43.362  1.00  0.00           H  
ATOM   2473 HD13 LEU   152      39.478  50.732  41.775  1.00  0.00           H  
ATOM   2474  CD2 LEU   152      40.992  50.846  44.825  1.00  0.00           C  
ATOM   2475 HD21 LEU   152      40.834  49.817  45.146  1.00  0.00           H  
ATOM   2476 HD22 LEU   152      41.898  51.363  45.141  1.00  0.00           H  
ATOM   2477 HD23 LEU   152      40.151  51.371  45.279  1.00  0.00           H  
ATOM   2478  C   LEU   152      43.991  50.060  40.705  1.00  0.00           C  
ATOM   2479  O   LEU   152      44.995  50.341  41.375  1.00  0.00           O  
ATOM   2480  N   ALA   153      44.117  49.398  39.561  1.00  0.00           N  
ATOM   2481  H   ALA   153      43.290  49.161  39.032  1.00  0.00           H  
ATOM   2482  CA  ALA   153      45.458  48.820  39.179  1.00  0.00           C  
ATOM   2483  HA  ALA   153      45.823  48.270  40.046  1.00  0.00           H  
ATOM   2484  CB  ALA   153      45.133  47.894  38.019  1.00  0.00           C  
ATOM   2485  HB1 ALA   153      44.432  47.147  38.393  1.00  0.00           H  
ATOM   2486  HB2 ALA   153      44.575  48.505  37.309  1.00  0.00           H  
ATOM   2487  HB3 ALA   153      46.081  47.568  37.591  1.00  0.00           H  
ATOM   2488  C   ALA   153      46.498  49.969  38.822  1.00  0.00           C  
ATOM   2489  O   ALA   153      46.184  50.928  38.079  1.00  0.00           O  
ATOM   2490  N   LYS   154      47.714  49.692  39.332  1.00  0.00           N  
ATOM   2491  H   LYS   154      47.962  48.784  39.698  1.00  0.00           H  
ATOM   2492  CA  LYS   154      48.886  50.574  39.119  1.00  0.00           C  
ATOM   2493  HA  LYS   154      48.823  51.074  38.153  1.00  0.00           H  
ATOM   2494  CB  LYS   154      49.230  51.536  40.272  1.00  0.00           C  
ATOM   2495  HB2 LYS   154      49.521  50.920  41.123  1.00  0.00           H  
ATOM   2496  HB3 LYS   154      50.045  52.235  40.085  1.00  0.00           H  
ATOM   2497  CG  LYS   154      48.158  52.431  40.730  1.00  0.00           C  
ATOM   2498  HG2 LYS   154      48.021  53.188  39.958  1.00  0.00           H  
ATOM   2499  HG3 LYS   154      47.251  51.860  40.929  1.00  0.00           H  
ATOM   2500  CD  LYS   154      48.501  53.139  42.032  1.00  0.00           C  
ATOM   2501  HD2 LYS   154      47.664  53.798  42.263  1.00  0.00           H  
ATOM   2502  HD3 LYS   154      48.718  52.428  42.830  1.00  0.00           H  
ATOM   2503  CE  LYS   154      49.690  54.057  41.958  1.00  0.00           C  
ATOM   2504  HE2 LYS   154      50.564  53.457  41.708  1.00  0.00           H  
ATOM   2505  HE3 LYS   154      49.364  54.711  41.148  1.00  0.00           H  
ATOM   2506  NZ  LYS   154      49.942  54.929  43.096  1.00  0.00           N  
ATOM   2507  HZ1 LYS   154      49.153  55.544  43.233  1.00  0.00           H  
ATOM   2508  HZ2 LYS   154      50.047  54.368  43.929  1.00  0.00           H  
ATOM   2509  HZ3 LYS   154      50.862  55.338  43.016  1.00  0.00           H  
ATOM   2510  C   LYS   154      50.161  49.673  38.947  1.00  0.00           C  
ATOM   2511  O   LYS   154      50.165  48.506  39.270  1.00  0.00           O  
ATOM   2512  N   LYS   155      51.242  50.210  38.408  1.00  0.00           N  
ATOM   2513  H   LYS   155      51.201  51.178  38.122  1.00  0.00           H  
ATOM   2514  CA  LYS   155      52.528  49.535  38.489  1.00  0.00           C  
ATOM   2515  HA  LYS   155      52.388  48.475  38.280  1.00  0.00           H  
ATOM   2516  CB  LYS   155      53.517  50.114  37.491  1.00  0.00           C  
ATOM   2517  HB2 LYS   155      53.636  51.154  37.794  1.00  0.00           H  
ATOM   2518  HB3 LYS   155      54.421  49.506  37.518  1.00  0.00           H  
ATOM   2519  CG  LYS   155      52.967  50.036  36.046  1.00  0.00           C  
ATOM   2520  HG2 LYS   155      52.840  48.991  35.763  1.00  0.00           H  
ATOM   2521  HG3 LYS   155      52.047  50.611  35.943  1.00  0.00           H  
ATOM   2522  CD  LYS   155      54.075  50.648  35.117  1.00  0.00           C  
ATOM   2523  HD2 LYS   155      53.676  50.768  34.110  1.00  0.00           H  
ATOM   2524  HD3 LYS   155      54.243  51.617  35.588  1.00  0.00           H  
ATOM   2525  CE  LYS   155      55.301  49.845  34.954  1.00  0.00           C  
ATOM   2526  HE2 LYS   155      55.584  49.736  36.001  1.00  0.00           H  
ATOM   2527  HE3 LYS   155      55.034  48.907  34.468  1.00  0.00           H  
ATOM   2528  NZ  LYS   155      56.437  50.551  34.241  1.00  0.00           N  
ATOM   2529  HZ1 LYS   155      57.218  49.922  34.126  1.00  0.00           H  
ATOM   2530  HZ2 LYS   155      56.059  50.926  33.382  1.00  0.00           H  
ATOM   2531  HZ3 LYS   155      56.829  51.280  34.820  1.00  0.00           H  
ATOM   2532  C   LYS   155      53.148  49.438  39.899  1.00  0.00           C  
ATOM   2533  O   LYS   155      52.873  50.160  40.814  1.00  0.00           O  
ATOM   2534  N   TYR   156      54.070  48.450  40.045  1.00  0.00           N  
ATOM   2535  H   TYR   156      54.116  47.765  39.304  1.00  0.00           H  
ATOM   2536  CA  TYR   156      54.985  48.310  41.247  1.00  0.00           C  
ATOM   2537  HA  TYR   156      54.836  49.051  42.032  1.00  0.00           H  
ATOM   2538  CB  TYR   156      54.616  46.980  41.969  1.00  0.00           C  
ATOM   2539  HB2 TYR   156      54.913  47.033  43.016  1.00  0.00           H  
ATOM   2540  HB3 TYR   156      53.529  46.898  41.938  1.00  0.00           H  
ATOM   2541  CG  TYR   156      55.134  45.744  41.243  1.00  0.00           C  
ATOM   2542  CD1 TYR   156      56.222  44.975  41.752  1.00  0.00           C  
ATOM   2543  HD1 TYR   156      56.745  45.386  42.603  1.00  0.00           H  
ATOM   2544  CE1 TYR   156      56.754  43.847  41.099  1.00  0.00           C  
ATOM   2545  HE1 TYR   156      57.700  43.410  41.380  1.00  0.00           H  
ATOM   2546  CZ  TYR   156      56.079  43.445  39.921  1.00  0.00           C  
ATOM   2547  OH  TYR   156      56.407  42.301  39.267  1.00  0.00           O  
ATOM   2548  HH  TYR   156      55.881  42.238  38.466  1.00  0.00           H  
ATOM   2549  CE2 TYR   156      54.949  44.144  39.499  1.00  0.00           C  
ATOM   2550  HE2 TYR   156      54.430  43.776  38.626  1.00  0.00           H  
ATOM   2551  CD2 TYR   156      54.470  45.322  40.117  1.00  0.00           C  
ATOM   2552  HD2 TYR   156      53.559  45.781  39.764  1.00  0.00           H  
ATOM   2553  C   TYR   156      56.486  48.315  40.920  1.00  0.00           C  
ATOM   2554  O   TYR   156      57.252  48.463  41.860  1.00  0.00           O  
ATOM   2555  N   ARG   157      56.897  48.156  39.672  1.00  0.00           N  
ATOM   2556  H   ARG   157      56.236  48.019  38.921  1.00  0.00           H  
ATOM   2557  CA  ARG   157      58.357  48.119  39.246  1.00  0.00           C  
ATOM   2558  HA  ARG   157      58.929  48.642  40.012  1.00  0.00           H  
ATOM   2559  CB  ARG   157      58.783  46.591  39.189  1.00  0.00           C  
ATOM   2560  HB2 ARG   157      58.701  46.144  40.180  1.00  0.00           H  
ATOM   2561  HB3 ARG   157      58.275  46.106  38.356  1.00  0.00           H  
ATOM   2562  CG  ARG   157      60.273  46.530  38.805  1.00  0.00           C  
ATOM   2563  HG2 ARG   157      60.332  46.796  37.750  1.00  0.00           H  
ATOM   2564  HG3 ARG   157      60.877  47.255  39.351  1.00  0.00           H  
ATOM   2565  CD  ARG   157      60.685  45.083  38.888  1.00  0.00           C  
ATOM   2566  HD2 ARG   157      61.757  45.026  38.702  1.00  0.00           H  
ATOM   2567  HD3 ARG   157      60.494  44.605  39.848  1.00  0.00           H  
ATOM   2568  NE  ARG   157      60.073  44.304  37.886  1.00  0.00           N  
ATOM   2569  HE  ARG   157      60.111  44.631  36.932  1.00  0.00           H  
ATOM   2570  CZ  ARG   157      59.484  43.117  37.961  1.00  0.00           C  
ATOM   2571  NH1 ARG   157      59.464  42.392  39.030  1.00  0.00           N  
ATOM   2572 HH11 ARG   157      59.899  42.745  39.871  1.00  0.00           H  
ATOM   2573 HH12 ARG   157      59.132  41.439  39.057  1.00  0.00           H  
ATOM   2574  NH2 ARG   157      58.866  42.617  36.908  1.00  0.00           N  
ATOM   2575 HH21 ARG   157      58.695  43.155  36.071  1.00  0.00           H  
ATOM   2576 HH22 ARG   157      58.631  41.643  37.034  1.00  0.00           H  
ATOM   2577  C   ARG   157      58.543  48.882  37.909  1.00  0.00           C  
ATOM   2578  O   ARG   157      57.829  48.842  36.963  1.00  0.00           O  
ATOM   2579  N   ASP   158      59.625  49.619  37.952  1.00  0.00           N  
ATOM   2580  H   ASP   158      60.186  49.521  38.785  1.00  0.00           H  
ATOM   2581  CA  ASP   158      60.181  50.384  36.881  1.00  0.00           C  
ATOM   2582  HA  ASP   158      59.401  51.017  36.459  1.00  0.00           H  
ATOM   2583  CB  ASP   158      61.214  51.408  37.432  1.00  0.00           C  
ATOM   2584  HB2 ASP   158      60.828  51.975  38.279  1.00  0.00           H  
ATOM   2585  HB3 ASP   158      62.096  50.856  37.758  1.00  0.00           H  
ATOM   2586  CG  ASP   158      61.694  52.366  36.396  1.00  0.00           C  
ATOM   2587  OD1 ASP   158      61.938  53.534  36.717  1.00  0.00           O  
ATOM   2588  OD2 ASP   158      61.615  51.991  35.194  1.00  0.00           O  
ATOM   2589  C   ASP   158      60.886  49.382  35.965  1.00  0.00           C  
ATOM   2590  O   ASP   158      61.812  48.718  36.316  1.00  0.00           O  
ATOM   2591  N   ASN   159      60.517  49.442  34.677  1.00  0.00           N  
ATOM   2592  H   ASN   159      59.846  50.156  34.432  1.00  0.00           H  
ATOM   2593  CA  ASN   159      60.968  48.544  33.584  1.00  0.00           C  
ATOM   2594  HA  ASN   159      60.944  47.551  34.034  1.00  0.00           H  
ATOM   2595  CB  ASN   159      60.035  48.564  32.355  1.00  0.00           C  
ATOM   2596  HB2 ASN   159      59.826  49.621  32.193  1.00  0.00           H  
ATOM   2597  HB3 ASN   159      60.575  48.036  31.568  1.00  0.00           H  
ATOM   2598  CG  ASN   159      58.736  47.777  32.694  1.00  0.00           C  
ATOM   2599  OD1 ASN   159      57.861  48.132  33.464  1.00  0.00           O  
ATOM   2600  ND2 ASN   159      58.619  46.619  32.117  1.00  0.00           N  
ATOM   2601 HD21 ASN   159      57.730  46.155  32.245  1.00  0.00           H  
ATOM   2602 HD22 ASN   159      59.179  46.428  31.298  1.00  0.00           H  
ATOM   2603  C   ASN   159      62.383  48.938  33.252  1.00  0.00           C  
ATOM   2604  O   ASN   159      63.241  48.030  33.062  1.00  0.00           O  
ATOM   2605  N   ARG   160      62.766  50.215  33.158  1.00  0.00           N  
ATOM   2606  H   ARG   160      62.035  50.844  33.457  1.00  0.00           H  
ATOM   2607  CA  ARG   160      64.043  50.752  32.745  1.00  0.00           C  
ATOM   2608  HA  ARG   160      64.296  50.459  31.726  1.00  0.00           H  
ATOM   2609  CB  ARG   160      64.020  52.299  32.807  1.00  0.00           C  
ATOM   2610  HB2 ARG   160      63.928  52.672  33.827  1.00  0.00           H  
ATOM   2611  HB3 ARG   160      65.021  52.667  32.583  1.00  0.00           H  
ATOM   2612  CG  ARG   160      62.864  52.991  32.007  1.00  0.00           C  
ATOM   2613  HG2 ARG   160      63.008  52.821  30.940  1.00  0.00           H  
ATOM   2614  HG3 ARG   160      61.977  52.387  32.198  1.00  0.00           H  
ATOM   2615  CD  ARG   160      62.589  54.475  32.371  1.00  0.00           C  
ATOM   2616  HD2 ARG   160      63.464  55.066  32.099  1.00  0.00           H  
ATOM   2617  HD3 ARG   160      61.826  54.786  31.657  1.00  0.00           H  
ATOM   2618  NE  ARG   160      62.060  54.685  33.750  1.00  0.00           N  
ATOM   2619  HE  ARG   160      61.950  53.867  34.331  1.00  0.00           H  
ATOM   2620  CZ  ARG   160      62.015  55.856  34.375  1.00  0.00           C  
ATOM   2621  NH1 ARG   160      62.402  56.909  33.771  1.00  0.00           N  
ATOM   2622 HH11 ARG   160      62.491  56.822  32.769  1.00  0.00           H  
ATOM   2623 HH12 ARG   160      62.510  57.759  34.306  1.00  0.00           H  
ATOM   2624  NH2 ARG   160      61.696  56.013  35.613  1.00  0.00           N  
ATOM   2625 HH21 ARG   160      61.755  55.142  36.120  1.00  0.00           H  
ATOM   2626 HH22 ARG   160      61.610  56.875  36.134  1.00  0.00           H  
ATOM   2627  C   ARG   160      65.132  50.181  33.680  1.00  0.00           C  
ATOM   2628  O   ARG   160      66.191  50.016  33.202  1.00  0.00           O  
ATOM   2629  N   THR   161      64.880  50.054  34.945  1.00  0.00           N  
ATOM   2630  H   THR   161      63.984  50.454  35.186  1.00  0.00           H  
ATOM   2631  CA  THR   161      65.862  49.833  36.073  1.00  0.00           C  
ATOM   2632  HA  THR   161      66.793  49.560  35.576  1.00  0.00           H  
ATOM   2633  CB  THR   161      66.093  51.148  36.851  1.00  0.00           C  
ATOM   2634  HB  THR   161      66.688  50.813  37.702  1.00  0.00           H  
ATOM   2635  CG2 THR   161      66.795  52.243  36.034  1.00  0.00           C  
ATOM   2636 HG21 THR   161      67.685  51.799  35.587  1.00  0.00           H  
ATOM   2637 HG22 THR   161      66.073  52.644  35.323  1.00  0.00           H  
ATOM   2638 HG23 THR   161      67.162  53.091  36.611  1.00  0.00           H  
ATOM   2639  OG1 THR   161      64.859  51.583  37.375  1.00  0.00           O  
ATOM   2640  HG1 THR   161      64.871  52.543  37.404  1.00  0.00           H  
ATOM   2641  C   THR   161      65.562  48.781  37.094  1.00  0.00           C  
ATOM   2642  O   THR   161      66.397  48.388  37.936  1.00  0.00           O  
ATOM   2643  N   ARG   162      64.379  48.198  37.017  1.00  0.00           N  
ATOM   2644  H   ARG   162      63.850  48.540  36.227  1.00  0.00           H  
ATOM   2645  CA  ARG   162      63.879  47.077  37.876  1.00  0.00           C  
ATOM   2646  HA  ARG   162      62.816  47.095  37.637  1.00  0.00           H  
ATOM   2647  CB  ARG   162      64.562  45.720  37.643  1.00  0.00           C  
ATOM   2648  HB2 ARG   162      65.583  45.655  38.019  1.00  0.00           H  
ATOM   2649  HB3 ARG   162      64.011  44.910  38.121  1.00  0.00           H  
ATOM   2650  CG  ARG   162      64.486  45.445  36.117  1.00  0.00           C  
ATOM   2651  HG2 ARG   162      63.424  45.470  35.872  1.00  0.00           H  
ATOM   2652  HG3 ARG   162      64.967  46.146  35.436  1.00  0.00           H  
ATOM   2653  CD  ARG   162      64.848  44.013  35.754  1.00  0.00           C  
ATOM   2654  HD2 ARG   162      65.134  43.546  36.696  1.00  0.00           H  
ATOM   2655  HD3 ARG   162      63.891  43.632  35.399  1.00  0.00           H  
ATOM   2656  NE  ARG   162      65.923  43.948  34.711  1.00  0.00           N  
ATOM   2657  HE  ARG   162      66.652  44.620  34.903  1.00  0.00           H  
ATOM   2658  CZ  ARG   162      66.272  42.834  34.079  1.00  0.00           C  
ATOM   2659  NH1 ARG   162      65.412  41.905  33.824  1.00  0.00           N  
ATOM   2660 HH11 ARG   162      64.501  41.873  34.258  1.00  0.00           H  
ATOM   2661 HH12 ARG   162      65.845  41.080  33.432  1.00  0.00           H  
ATOM   2662  NH2 ARG   162      67.404  42.728  33.539  1.00  0.00           N  
ATOM   2663 HH21 ARG   162      68.109  43.437  33.690  1.00  0.00           H  
ATOM   2664 HH22 ARG   162      67.698  41.959  32.954  1.00  0.00           H  
ATOM   2665  C   ARG   162      63.912  47.494  39.340  1.00  0.00           C  
ATOM   2666  O   ARG   162      63.866  46.670  40.274  1.00  0.00           O  
ATOM   2667  N   GLN   163      63.623  48.761  39.609  1.00  0.00           N  
ATOM   2668  H   GLN   163      63.759  49.430  38.865  1.00  0.00           H  
ATOM   2669  CA  GLN   163      63.347  49.406  40.987  1.00  0.00           C  
ATOM   2670  HA  GLN   163      64.091  49.008  41.677  1.00  0.00           H  
ATOM   2671  CB  GLN   163      63.674  50.924  40.927  1.00  0.00           C  
ATOM   2672  HB2 GLN   163      63.167  51.398  40.086  1.00  0.00           H  
ATOM   2673  HB3 GLN   163      63.355  51.303  41.897  1.00  0.00           H  
ATOM   2674  CG  GLN   163      65.208  51.111  40.775  1.00  0.00           C  
ATOM   2675  HG2 GLN   163      65.632  50.611  41.646  1.00  0.00           H  
ATOM   2676  HG3 GLN   163      65.449  50.442  39.949  1.00  0.00           H  
ATOM   2677  CD  GLN   163      65.676  52.492  40.516  1.00  0.00           C  
ATOM   2678  OE1 GLN   163      64.908  53.466  40.497  1.00  0.00           O  
ATOM   2679  NE2 GLN   163      66.978  52.693  40.428  1.00  0.00           N  
ATOM   2680 HE21 GLN   163      67.290  53.638  40.256  1.00  0.00           H  
ATOM   2681 HE22 GLN   163      67.551  51.862  40.392  1.00  0.00           H  
ATOM   2682  C   GLN   163      61.909  49.085  41.522  1.00  0.00           C  
ATOM   2683  O   GLN   163      60.966  49.433  40.833  1.00  0.00           O  
ATOM   2684  N   HIE   164      61.693  48.538  42.703  1.00  0.00           N  
ATOM   2685  H   HIE   164      62.470  48.044  43.118  1.00  0.00           H  
ATOM   2686  CA  HIE   164      60.314  48.420  43.364  1.00  0.00           C  
ATOM   2687  HA  HIE   164      59.622  48.071  42.597  1.00  0.00           H  
ATOM   2688  CB  HIE   164      60.514  47.380  44.482  1.00  0.00           C  
ATOM   2689  HB2 HIE   164      60.833  46.425  44.065  1.00  0.00           H  
ATOM   2690  HB3 HIE   164      61.248  47.761  45.192  1.00  0.00           H  
ATOM   2691  CG  HIE   164      59.253  47.087  45.167  1.00  0.00           C  
ATOM   2692  ND1 HIE   164      58.118  46.584  44.560  1.00  0.00           N  
ATOM   2693  CE1 HIE   164      57.179  46.404  45.505  1.00  0.00           C  
ATOM   2694  HE1 HIE   164      56.240  45.878  45.411  1.00  0.00           H  
ATOM   2695  NE2 HIE   164      57.657  46.743  46.673  1.00  0.00           N  
ATOM   2696  HE2 HIE   164      57.122  46.740  47.530  1.00  0.00           H  
ATOM   2697  CD2 HIE   164      58.972  47.151  46.502  1.00  0.00           C  
ATOM   2698  HD2 HIE   164      59.621  47.384  47.334  1.00  0.00           H  
ATOM   2699  C   HIE   164      59.800  49.725  43.997  1.00  0.00           C  
ATOM   2700  O   HIE   164      60.595  50.541  44.390  1.00  0.00           O  
ATOM   2701  N   ILE   165      58.428  49.844  44.117  1.00  0.00           N  
ATOM   2702  H   ILE   165      57.878  49.038  43.856  1.00  0.00           H  
ATOM   2703  CA  ILE   165      57.652  51.020  44.613  1.00  0.00           C  
ATOM   2704  HA  ILE   165      58.017  51.871  44.038  1.00  0.00           H  
ATOM   2705  CB  ILE   165      56.140  50.993  44.399  1.00  0.00           C  
ATOM   2706  HB  ILE   165      55.687  51.797  44.977  1.00  0.00           H  
ATOM   2707  CG2 ILE   165      55.908  51.398  42.939  1.00  0.00           C  
ATOM   2708 HG21 ILE   165      56.337  52.385  42.766  1.00  0.00           H  
ATOM   2709 HG22 ILE   165      56.378  50.679  42.268  1.00  0.00           H  
ATOM   2710 HG23 ILE   165      54.861  51.378  42.635  1.00  0.00           H  
ATOM   2711  CG1 ILE   165      55.605  49.696  44.888  1.00  0.00           C  
ATOM   2712 HG12 ILE   165      56.077  48.842  44.401  1.00  0.00           H  
ATOM   2713 HG13 ILE   165      55.984  49.504  45.892  1.00  0.00           H  
ATOM   2714  CD1 ILE   165      54.077  49.410  44.935  1.00  0.00           C  
ATOM   2715 HD11 ILE   165      53.601  49.573  43.968  1.00  0.00           H  
ATOM   2716 HD12 ILE   165      53.919  48.429  45.381  1.00  0.00           H  
ATOM   2717 HD13 ILE   165      53.515  50.100  45.565  1.00  0.00           H  
ATOM   2718  C   ILE   165      58.012  51.430  46.080  1.00  0.00           C  
ATOM   2719  O   ILE   165      58.142  50.551  46.995  1.00  0.00           O  
ATOM   2720  N   PRO   166      58.058  52.694  46.483  1.00  0.00           N  
ATOM   2721  CD  PRO   166      57.627  53.800  45.653  1.00  0.00           C  
ATOM   2722  HD2 PRO   166      56.684  53.587  45.150  1.00  0.00           H  
ATOM   2723  HD3 PRO   166      58.508  53.864  45.014  1.00  0.00           H  
ATOM   2724  CG  PRO   166      57.495  55.018  46.539  1.00  0.00           C  
ATOM   2725  HG2 PRO   166      56.430  55.076  46.766  1.00  0.00           H  
ATOM   2726  HG3 PRO   166      57.826  55.871  45.947  1.00  0.00           H  
ATOM   2727  CB  PRO   166      58.412  54.683  47.747  1.00  0.00           C  
ATOM   2728  HB2 PRO   166      58.137  55.164  48.685  1.00  0.00           H  
ATOM   2729  HB3 PRO   166      59.447  54.967  47.559  1.00  0.00           H  
ATOM   2730  CA  PRO   166      58.320  53.138  47.865  1.00  0.00           C  
ATOM   2731  HA  PRO   166      59.231  52.768  48.334  1.00  0.00           H  
ATOM   2732  C   PRO   166      57.190  52.735  48.848  1.00  0.00           C  
ATOM   2733  O   PRO   166      56.045  52.631  48.466  1.00  0.00           O  
ATOM   2734  N   TYR   167      57.562  52.445  50.108  1.00  0.00           N  
ATOM   2735  H   TYR   167      58.547  52.428  50.329  1.00  0.00           H  
ATOM   2736  CA  TYR   167      56.722  52.022  51.232  1.00  0.00           C  
ATOM   2737  HA  TYR   167      55.953  51.332  50.886  1.00  0.00           H  
ATOM   2738  CB  TYR   167      57.550  51.398  52.403  1.00  0.00           C  
ATOM   2739  HB2 TYR   167      57.820  50.436  51.968  1.00  0.00           H  
ATOM   2740  HB3 TYR   167      58.534  51.863  52.475  1.00  0.00           H  
ATOM   2741  CG  TYR   167      56.885  51.093  53.726  1.00  0.00           C  
ATOM   2742  CD1 TYR   167      56.367  49.862  53.890  1.00  0.00           C  
ATOM   2743  HD1 TYR   167      56.376  49.224  53.019  1.00  0.00           H  
ATOM   2744  CE1 TYR   167      55.853  49.492  55.135  1.00  0.00           C  
ATOM   2745  HE1 TYR   167      55.479  48.504  55.359  1.00  0.00           H  
ATOM   2746  CZ  TYR   167      55.777  50.323  56.233  1.00  0.00           C  
ATOM   2747  OH  TYR   167      55.137  49.994  57.385  1.00  0.00           O  
ATOM   2748  HH  TYR   167      55.040  50.695  58.034  1.00  0.00           H  
ATOM   2749  CE2 TYR   167      56.154  51.662  56.008  1.00  0.00           C  
ATOM   2750  HE2 TYR   167      56.154  52.438  56.760  1.00  0.00           H  
ATOM   2751  CD2 TYR   167      56.842  51.969  54.828  1.00  0.00           C  
ATOM   2752  HD2 TYR   167      57.183  52.994  54.822  1.00  0.00           H  
ATOM   2753  C   TYR   167      56.026  53.279  51.815  1.00  0.00           C  
ATOM   2754  O   TYR   167      56.693  54.231  52.196  1.00  0.00           O  
ATOM   2755  N   ARG   168      54.687  53.177  52.063  1.00  0.00           N  
ATOM   2756  H   ARG   168      54.191  52.360  51.737  1.00  0.00           H  
ATOM   2757  CA  ARG   168      53.875  54.078  52.857  1.00  0.00           C  
ATOM   2758  HA  ARG   168      54.563  54.615  53.511  1.00  0.00           H  
ATOM   2759  CB  ARG   168      53.170  55.079  51.943  1.00  0.00           C  
ATOM   2760  HB2 ARG   168      53.894  55.486  51.238  1.00  0.00           H  
ATOM   2761  HB3 ARG   168      52.456  54.503  51.354  1.00  0.00           H  
ATOM   2762  CG  ARG   168      52.469  56.225  52.659  1.00  0.00           C  
ATOM   2763  HG2 ARG   168      51.658  55.839  53.277  1.00  0.00           H  
ATOM   2764  HG3 ARG   168      53.187  56.724  53.310  1.00  0.00           H  
ATOM   2765  CD  ARG   168      51.859  57.200  51.707  1.00  0.00           C  
ATOM   2766  HD2 ARG   168      51.021  56.713  51.209  1.00  0.00           H  
ATOM   2767  HD3 ARG   168      51.351  57.990  52.260  1.00  0.00           H  
ATOM   2768  NE  ARG   168      52.640  57.647  50.480  1.00  0.00           N  
ATOM   2769  HE  ARG   168      52.248  57.452  49.570  1.00  0.00           H  
ATOM   2770  CZ  ARG   168      53.620  58.484  50.438  1.00  0.00           C  
ATOM   2771  NH1 ARG   168      54.292  58.806  51.487  1.00  0.00           N  
ATOM   2772 HH11 ARG   168      53.864  58.513  52.354  1.00  0.00           H  
ATOM   2773 HH12 ARG   168      55.112  59.392  51.431  1.00  0.00           H  
ATOM   2774  NH2 ARG   168      53.983  58.849  49.265  1.00  0.00           N  
ATOM   2775 HH21 ARG   168      53.317  58.653  48.531  1.00  0.00           H  
ATOM   2776 HH22 ARG   168      54.690  59.558  49.135  1.00  0.00           H  
ATOM   2777  C   ARG   168      52.834  53.475  53.790  1.00  0.00           C  
ATOM   2778  O   ARG   168      51.983  52.716  53.366  1.00  0.00           O  
ATOM   2779  N   GLU   169      53.014  53.820  55.045  1.00  0.00           N  
ATOM   2780  H   GLU   169      53.710  54.526  55.237  1.00  0.00           H  
ATOM   2781  CA  GLU   169      52.138  53.554  56.165  1.00  0.00           C  
ATOM   2782  HA  GLU   169      51.627  52.625  55.913  1.00  0.00           H  
ATOM   2783  CB  GLU   169      52.890  52.998  57.389  1.00  0.00           C  
ATOM   2784  HB2 GLU   169      52.052  52.724  58.029  1.00  0.00           H  
ATOM   2785  HB3 GLU   169      53.270  52.012  57.121  1.00  0.00           H  
ATOM   2786  CG  GLU   169      53.729  53.901  58.294  1.00  0.00           C  
ATOM   2787  HG2 GLU   169      54.500  54.380  57.690  1.00  0.00           H  
ATOM   2788  HG3 GLU   169      53.121  54.698  58.724  1.00  0.00           H  
ATOM   2789  CD  GLU   169      54.391  53.069  59.443  1.00  0.00           C  
ATOM   2790  OE1 GLU   169      54.301  53.376  60.632  1.00  0.00           O  
ATOM   2791  OE2 GLU   169      54.965  52.058  59.073  1.00  0.00           O  
ATOM   2792  C   GLU   169      51.272  54.771  56.508  1.00  0.00           C  
ATOM   2793  O   GLU   169      51.467  55.814  55.964  1.00  0.00           O  
ATOM   2794  N   ASP   170      50.330  54.635  57.427  1.00  0.00           N  
ATOM   2795  H   ASP   170      50.259  53.719  57.845  1.00  0.00           H  
ATOM   2796  CA  ASP   170      49.300  55.656  57.803  1.00  0.00           C  
ATOM   2797  HA  ASP   170      48.840  55.276  58.715  1.00  0.00           H  
ATOM   2798  CB  ASP   170      49.923  56.869  58.457  1.00  0.00           C  
ATOM   2799  HB2 ASP   170      50.750  56.558  59.096  1.00  0.00           H  
ATOM   2800  HB3 ASP   170      50.480  57.481  57.747  1.00  0.00           H  
ATOM   2801  CG  ASP   170      48.928  57.748  59.318  1.00  0.00           C  
ATOM   2802  OD1 ASP   170      47.841  57.374  59.741  1.00  0.00           O  
ATOM   2803  OD2 ASP   170      49.359  58.880  59.558  1.00  0.00           O  
ATOM   2804  C   ASP   170      48.273  55.922  56.709  1.00  0.00           C  
ATOM   2805  O   ASP   170      47.763  57.035  56.572  1.00  0.00           O  
ATOM   2806  N   LYS   171      48.083  54.922  55.867  1.00  0.00           N  
ATOM   2807  H   LYS   171      48.495  54.032  56.109  1.00  0.00           H  
ATOM   2808  CA  LYS   171      47.099  54.991  54.804  1.00  0.00           C  
ATOM   2809  HA  LYS   171      47.051  56.029  54.474  1.00  0.00           H  
ATOM   2810  CB  LYS   171      47.445  54.105  53.643  1.00  0.00           C  
ATOM   2811  HB2 LYS   171      47.528  53.100  54.057  1.00  0.00           H  
ATOM   2812  HB3 LYS   171      46.630  54.002  52.927  1.00  0.00           H  
ATOM   2813  CG  LYS   171      48.768  54.594  53.087  1.00  0.00           C  
ATOM   2814  HG2 LYS   171      48.828  55.683  53.104  1.00  0.00           H  
ATOM   2815  HG3 LYS   171      49.594  54.265  53.717  1.00  0.00           H  
ATOM   2816  CD  LYS   171      49.017  53.996  51.669  1.00  0.00           C  
ATOM   2817  HD2 LYS   171      50.005  54.371  51.401  1.00  0.00           H  
ATOM   2818  HD3 LYS   171      48.973  52.913  51.778  1.00  0.00           H  
ATOM   2819  CE  LYS   171      48.134  54.595  50.517  1.00  0.00           C  
ATOM   2820  HE2 LYS   171      47.178  54.117  50.732  1.00  0.00           H  
ATOM   2821  HE3 LYS   171      48.152  55.683  50.588  1.00  0.00           H  
ATOM   2822  NZ  LYS   171      48.492  54.097  49.199  1.00  0.00           N  
ATOM   2823  HZ1 LYS   171      48.422  53.090  49.225  1.00  0.00           H  
ATOM   2824  HZ2 LYS   171      47.881  54.427  48.465  1.00  0.00           H  
ATOM   2825  HZ3 LYS   171      49.470  54.178  48.960  1.00  0.00           H  
ATOM   2826  C   LYS   171      45.677  54.600  55.266  1.00  0.00           C  
ATOM   2827  O   LYS   171      45.388  53.652  55.972  1.00  0.00           O  
ATOM   2828  N   ASN   172      44.758  55.487  54.907  1.00  0.00           N  
ATOM   2829  H   ASN   172      45.005  56.257  54.302  1.00  0.00           H  
ATOM   2830  CA  ASN   172      43.285  55.335  55.013  1.00  0.00           C  
ATOM   2831  HA  ASN   172      43.030  54.929  55.992  1.00  0.00           H  
ATOM   2832  CB  ASN   172      42.663  56.709  54.851  1.00  0.00           C  
ATOM   2833  HB2 ASN   172      43.249  57.110  54.024  1.00  0.00           H  
ATOM   2834  HB3 ASN   172      41.614  56.845  54.586  1.00  0.00           H  
ATOM   2835  CG  ASN   172      42.918  57.591  56.095  1.00  0.00           C  
ATOM   2836  OD1 ASN   172      43.489  58.636  55.975  1.00  0.00           O  
ATOM   2837  ND2 ASN   172      42.445  57.269  57.235  1.00  0.00           N  
ATOM   2838 HD21 ASN   172      42.301  57.988  57.929  1.00  0.00           H  
ATOM   2839 HD22 ASN   172      41.988  56.370  57.177  1.00  0.00           H  
ATOM   2840  C   ASN   172      42.699  54.302  53.937  1.00  0.00           C  
ATOM   2841  O   ASN   172      43.213  54.246  52.900  1.00  0.00           O  
ATOM   2842  N   LEU   173      41.495  53.785  54.074  1.00  0.00           N  
ATOM   2843  H   LEU   173      41.084  54.078  54.949  1.00  0.00           H  
ATOM   2844  CA  LEU   173      40.782  52.889  53.133  1.00  0.00           C  
ATOM   2845  HA  LEU   173      41.470  52.074  52.908  1.00  0.00           H  
ATOM   2846  CB  LEU   173      39.492  52.202  53.734  1.00  0.00           C  
ATOM   2847  HB2 LEU   173      38.693  52.931  53.872  1.00  0.00           H  
ATOM   2848  HB3 LEU   173      39.083  51.419  53.095  1.00  0.00           H  
ATOM   2849  CG  LEU   173      39.749  51.497  55.058  1.00  0.00           C  
ATOM   2850  HG  LEU   173      39.979  52.289  55.772  1.00  0.00           H  
ATOM   2851  CD1 LEU   173      38.480  50.778  55.524  1.00  0.00           C  
ATOM   2852 HD11 LEU   173      38.199  50.078  54.738  1.00  0.00           H  
ATOM   2853 HD12 LEU   173      38.590  50.274  56.485  1.00  0.00           H  
ATOM   2854 HD13 LEU   173      37.716  51.552  55.597  1.00  0.00           H  
ATOM   2855  CD2 LEU   173      40.824  50.430  55.247  1.00  0.00           C  
ATOM   2856 HD21 LEU   173      41.724  50.914  54.869  1.00  0.00           H  
ATOM   2857 HD22 LEU   173      40.987  50.019  56.244  1.00  0.00           H  
ATOM   2858 HD23 LEU   173      40.574  49.559  54.641  1.00  0.00           H  
ATOM   2859  C   LEU   173      40.442  53.498  51.800  1.00  0.00           C  
ATOM   2860  O   LEU   173      39.833  54.527  51.732  1.00  0.00           O  
ATOM   2861  N   THR   174      40.633  52.761  50.690  1.00  0.00           N  
ATOM   2862  H   THR   174      41.059  51.865  50.879  1.00  0.00           H  
ATOM   2863  CA  THR   174      40.109  53.075  49.315  1.00  0.00           C  
ATOM   2864  HA  THR   174      39.306  53.787  49.506  1.00  0.00           H  
ATOM   2865  CB  THR   174      41.175  53.747  48.434  1.00  0.00           C  
ATOM   2866  HB  THR   174      41.433  54.696  48.903  1.00  0.00           H  
ATOM   2867  CG2 THR   174      42.434  52.906  48.088  1.00  0.00           C  
ATOM   2868 HG21 THR   174      42.780  52.382  48.979  1.00  0.00           H  
ATOM   2869 HG22 THR   174      42.148  52.137  47.371  1.00  0.00           H  
ATOM   2870 HG23 THR   174      43.289  53.410  47.637  1.00  0.00           H  
ATOM   2871  OG1 THR   174      40.675  54.014  47.101  1.00  0.00           O  
ATOM   2872  HG1 THR   174      39.977  54.673  47.132  1.00  0.00           H  
ATOM   2873  C   THR   174      39.400  51.899  48.690  1.00  0.00           C  
ATOM   2874  O   THR   174      38.351  51.988  47.985  1.00  0.00           O  
ATOM   2875  N   GLY   175      39.983  50.660  48.937  1.00  0.00           N  
ATOM   2876  H   GLY   175      40.913  50.752  49.321  1.00  0.00           H  
ATOM   2877  CA  GLY   175      39.676  49.366  48.273  1.00  0.00           C  
ATOM   2878  HA2 GLY   175      39.345  49.665  47.278  1.00  0.00           H  
ATOM   2879  HA3 GLY   175      40.579  48.774  48.124  1.00  0.00           H  
ATOM   2880  C   GLY   175      38.465  48.553  48.792  1.00  0.00           C  
ATOM   2881  O   GLY   175      37.871  48.954  49.784  1.00  0.00           O  
ATOM   2882  N   THR   176      38.153  47.456  48.119  1.00  0.00           N  
ATOM   2883  H   THR   176      38.666  47.247  47.274  1.00  0.00           H  
ATOM   2884  CA  THR   176      37.002  46.611  48.490  1.00  0.00           C  
ATOM   2885  HA  THR   176      36.188  47.297  48.724  1.00  0.00           H  
ATOM   2886  CB  THR   176      36.566  45.636  47.389  1.00  0.00           C  
ATOM   2887  HB  THR   176      37.435  45.010  47.182  1.00  0.00           H  
ATOM   2888  CG2 THR   176      35.327  44.750  47.673  1.00  0.00           C  
ATOM   2889 HG21 THR   176      34.548  45.488  47.867  1.00  0.00           H  
ATOM   2890 HG22 THR   176      34.926  44.244  46.795  1.00  0.00           H  
ATOM   2891 HG23 THR   176      35.370  44.051  48.508  1.00  0.00           H  
ATOM   2892  OG1 THR   176      36.331  46.214  46.146  1.00  0.00           O  
ATOM   2893  HG1 THR   176      37.203  46.419  45.802  1.00  0.00           H  
ATOM   2894  C   THR   176      37.287  45.921  49.789  1.00  0.00           C  
ATOM   2895  O   THR   176      37.786  44.818  49.843  1.00  0.00           O  
ATOM   2896  N   ALA   177      37.040  46.537  50.916  1.00  0.00           N  
ATOM   2897  H   ALA   177      36.588  47.407  50.673  1.00  0.00           H  
ATOM   2898  CA  ALA   177      37.413  46.167  52.250  1.00  0.00           C  
ATOM   2899  HA  ALA   177      38.458  46.409  52.440  1.00  0.00           H  
ATOM   2900  CB  ALA   177      36.668  47.142  53.173  1.00  0.00           C  
ATOM   2901  HB1 ALA   177      37.187  48.101  53.187  1.00  0.00           H  
ATOM   2902  HB2 ALA   177      35.600  47.292  53.012  1.00  0.00           H  
ATOM   2903  HB3 ALA   177      36.686  46.773  54.198  1.00  0.00           H  
ATOM   2904  C   ALA   177      37.126  44.628  52.579  1.00  0.00           C  
ATOM   2905  O   ALA   177      37.956  43.995  53.222  1.00  0.00           O  
ATOM   2906  N   ARG   178      35.888  44.175  52.106  1.00  0.00           N  
ATOM   2907  H   ARG   178      35.260  44.808  51.631  1.00  0.00           H  
ATOM   2908  CA  ARG   178      35.365  42.771  52.130  1.00  0.00           C  
ATOM   2909  HA  ARG   178      35.205  42.528  53.181  1.00  0.00           H  
ATOM   2910  CB  ARG   178      34.050  42.825  51.403  1.00  0.00           C  
ATOM   2911  HB2 ARG   178      33.545  43.738  51.718  1.00  0.00           H  
ATOM   2912  HB3 ARG   178      34.265  42.827  50.335  1.00  0.00           H  
ATOM   2913  CG  ARG   178      33.118  41.643  51.630  1.00  0.00           C  
ATOM   2914  HG2 ARG   178      33.502  40.842  51.000  1.00  0.00           H  
ATOM   2915  HG3 ARG   178      33.054  41.288  52.659  1.00  0.00           H  
ATOM   2916  CD  ARG   178      31.705  41.956  51.145  1.00  0.00           C  
ATOM   2917  HD2 ARG   178      31.737  42.058  50.060  1.00  0.00           H  
ATOM   2918  HD3 ARG   178      31.073  41.103  51.393  1.00  0.00           H  
ATOM   2919  NE  ARG   178      31.079  43.015  51.870  1.00  0.00           N  
ATOM   2920  HE  ARG   178      30.897  42.789  52.837  1.00  0.00           H  
ATOM   2921  CZ  ARG   178      30.640  44.228  51.412  1.00  0.00           C  
ATOM   2922  NH1 ARG   178      30.621  44.534  50.165  1.00  0.00           N  
ATOM   2923 HH11 ARG   178      30.929  43.772  49.578  1.00  0.00           H  
ATOM   2924 HH12 ARG   178      30.098  45.339  49.851  1.00  0.00           H  
ATOM   2925  NH2 ARG   178      30.102  45.152  52.198  1.00  0.00           N  
ATOM   2926 HH21 ARG   178      30.280  45.122  53.192  1.00  0.00           H  
ATOM   2927 HH22 ARG   178      29.845  46.003  51.717  1.00  0.00           H  
ATOM   2928  C   ARG   178      36.275  41.630  51.667  1.00  0.00           C  
ATOM   2929  O   ARG   178      36.181  40.522  52.110  1.00  0.00           O  
ATOM   2930  N   TYR   179      37.211  42.052  50.741  1.00  0.00           N  
ATOM   2931  H   TYR   179      37.094  43.003  50.421  1.00  0.00           H  
ATOM   2932  CA  TYR   179      38.080  41.079  50.070  1.00  0.00           C  
ATOM   2933  HA  TYR   179      38.062  40.159  50.654  1.00  0.00           H  
ATOM   2934  CB  TYR   179      37.644  40.869  48.647  1.00  0.00           C  
ATOM   2935  HB2 TYR   179      37.660  41.852  48.177  1.00  0.00           H  
ATOM   2936  HB3 TYR   179      38.326  40.099  48.287  1.00  0.00           H  
ATOM   2937  CG  TYR   179      36.226  40.337  48.497  1.00  0.00           C  
ATOM   2938  CD1 TYR   179      35.811  39.223  49.185  1.00  0.00           C  
ATOM   2939  HD1 TYR   179      36.528  38.704  49.803  1.00  0.00           H  
ATOM   2940  CE1 TYR   179      34.477  38.923  49.259  1.00  0.00           C  
ATOM   2941  HE1 TYR   179      34.191  38.127  49.930  1.00  0.00           H  
ATOM   2942  CZ  TYR   179      33.467  39.645  48.567  1.00  0.00           C  
ATOM   2943  OH  TYR   179      32.098  39.357  48.650  1.00  0.00           O  
ATOM   2944  HH  TYR   179      31.598  39.788  47.953  1.00  0.00           H  
ATOM   2945  CE2 TYR   179      33.880  40.769  47.882  1.00  0.00           C  
ATOM   2946  HE2 TYR   179      33.122  41.450  47.524  1.00  0.00           H  
ATOM   2947  CD2 TYR   179      35.215  41.125  47.831  1.00  0.00           C  
ATOM   2948  HD2 TYR   179      35.539  42.000  47.287  1.00  0.00           H  
ATOM   2949  C   TYR   179      39.512  41.517  50.059  1.00  0.00           C  
ATOM   2950  O   TYR   179      40.401  40.729  49.809  1.00  0.00           O  
ATOM   2951  N   ALA   180      39.850  42.796  50.475  1.00  0.00           N  
ATOM   2952  H   ALA   180      39.104  43.477  50.485  1.00  0.00           H  
ATOM   2953  CA  ALA   180      41.173  43.432  50.549  1.00  0.00           C  
ATOM   2954  HA  ALA   180      41.640  43.187  49.595  1.00  0.00           H  
ATOM   2955  CB  ALA   180      40.955  44.951  50.545  1.00  0.00           C  
ATOM   2956  HB1 ALA   180      40.222  45.220  49.784  1.00  0.00           H  
ATOM   2957  HB2 ALA   180      40.580  45.275  51.516  1.00  0.00           H  
ATOM   2958  HB3 ALA   180      41.885  45.462  50.296  1.00  0.00           H  
ATOM   2959  C   ALA   180      42.015  42.946  51.685  1.00  0.00           C  
ATOM   2960  O   ALA   180      41.460  42.514  52.655  1.00  0.00           O  
ATOM   2961  N   SER   181      43.349  43.174  51.532  1.00  0.00           N  
ATOM   2962  H   SER   181      43.556  43.816  50.780  1.00  0.00           H  
ATOM   2963  CA  SER   181      44.381  42.633  52.466  1.00  0.00           C  
ATOM   2964  HA  SER   181      44.253  41.557  52.589  1.00  0.00           H  
ATOM   2965  CB  SER   181      45.738  42.874  51.738  1.00  0.00           C  
ATOM   2966  HB2 SER   181      45.850  42.194  50.894  1.00  0.00           H  
ATOM   2967  HB3 SER   181      45.779  43.907  51.390  1.00  0.00           H  
ATOM   2968  OG  SER   181      46.830  42.884  52.635  1.00  0.00           O  
ATOM   2969  HG  SER   181      47.080  41.961  52.717  1.00  0.00           H  
ATOM   2970  C   SER   181      44.307  43.178  53.911  1.00  0.00           C  
ATOM   2971  O   SER   181      43.848  44.280  54.089  1.00  0.00           O  
ATOM   2972  N   ILE   182      44.901  42.530  54.952  1.00  0.00           N  
ATOM   2973  H   ILE   182      45.304  41.614  54.817  1.00  0.00           H  
ATOM   2974  CA  ILE   182      45.021  43.113  56.343  1.00  0.00           C  
ATOM   2975  HA  ILE   182      44.087  43.552  56.691  1.00  0.00           H  
ATOM   2976  CB  ILE   182      45.351  41.941  57.335  1.00  0.00           C  
ATOM   2977  HB  ILE   182      46.027  41.304  56.764  1.00  0.00           H  
ATOM   2978  CG2 ILE   182      46.051  42.338  58.669  1.00  0.00           C  
ATOM   2979 HG21 ILE   182      45.339  43.015  59.140  1.00  0.00           H  
ATOM   2980 HG22 ILE   182      46.362  41.476  59.260  1.00  0.00           H  
ATOM   2981 HG23 ILE   182      46.967  42.905  58.504  1.00  0.00           H  
ATOM   2982  CG1 ILE   182      44.069  41.188  57.696  1.00  0.00           C  
ATOM   2983 HG12 ILE   182      43.539  41.874  58.357  1.00  0.00           H  
ATOM   2984 HG13 ILE   182      43.460  41.099  56.797  1.00  0.00           H  
ATOM   2985  CD1 ILE   182      44.247  39.736  58.202  1.00  0.00           C  
ATOM   2986 HD11 ILE   182      44.566  39.706  59.244  1.00  0.00           H  
ATOM   2987 HD12 ILE   182      43.294  39.207  58.224  1.00  0.00           H  
ATOM   2988 HD13 ILE   182      44.891  39.198  57.507  1.00  0.00           H  
ATOM   2989  C   ILE   182      46.154  44.270  56.345  1.00  0.00           C  
ATOM   2990  O   ILE   182      46.077  45.175  57.160  1.00  0.00           O  
ATOM   2991  N   ASN   183      46.972  44.351  55.289  1.00  0.00           N  
ATOM   2992  H   ASN   183      46.918  43.755  54.476  1.00  0.00           H  
ATOM   2993  CA  ASN   183      47.841  45.472  55.158  1.00  0.00           C  
ATOM   2994  HA  ASN   183      48.472  45.665  56.026  1.00  0.00           H  
ATOM   2995  CB  ASN   183      48.631  45.290  53.858  1.00  0.00           C  
ATOM   2996  HB2 ASN   183      47.960  45.202  53.004  1.00  0.00           H  
ATOM   2997  HB3 ASN   183      49.201  46.184  53.605  1.00  0.00           H  
ATOM   2998  CG  ASN   183      49.630  44.154  53.775  1.00  0.00           C  
ATOM   2999  OD1 ASN   183      50.141  43.634  54.778  1.00  0.00           O  
ATOM   3000  ND2 ASN   183      49.783  43.518  52.590  1.00  0.00           N  
ATOM   3001 HD21 ASN   183      49.909  42.518  52.518  1.00  0.00           H  
ATOM   3002 HD22 ASN   183      49.102  43.794  51.897  1.00  0.00           H  
ATOM   3003  C   ASN   183      47.041  46.775  55.035  1.00  0.00           C  
ATOM   3004  O   ASN   183      47.429  47.774  55.626  1.00  0.00           O  
ATOM   3005  N   ALA   184      45.888  46.754  54.318  1.00  0.00           N  
ATOM   3006  H   ALA   184      45.596  45.849  53.979  1.00  0.00           H  
ATOM   3007  CA  ALA   184      45.020  47.959  54.244  1.00  0.00           C  
ATOM   3008  HA  ALA   184      45.536  48.873  53.949  1.00  0.00           H  
ATOM   3009  CB  ALA   184      43.933  47.718  53.094  1.00  0.00           C  
ATOM   3010  HB1 ALA   184      44.378  47.511  52.121  1.00  0.00           H  
ATOM   3011  HB2 ALA   184      43.397  46.802  53.343  1.00  0.00           H  
ATOM   3012  HB3 ALA   184      43.174  48.498  53.035  1.00  0.00           H  
ATOM   3013  C   ALA   184      44.387  48.396  55.527  1.00  0.00           C  
ATOM   3014  O   ALA   184      44.136  49.579  55.677  1.00  0.00           O  
ATOM   3015  N   HIE   185      44.123  47.414  56.431  1.00  0.00           N  
ATOM   3016  H   HIE   185      44.529  46.502  56.277  1.00  0.00           H  
ATOM   3017  CA  HIE   185      43.701  47.742  57.788  1.00  0.00           C  
ATOM   3018  HA  HIE   185      42.998  48.575  57.778  1.00  0.00           H  
ATOM   3019  CB  HIE   185      42.956  46.547  58.307  1.00  0.00           C  
ATOM   3020  HB2 HIE   185      42.185  46.298  57.578  1.00  0.00           H  
ATOM   3021  HB3 HIE   185      43.563  45.642  58.299  1.00  0.00           H  
ATOM   3022  CG  HIE   185      42.363  46.729  59.662  1.00  0.00           C  
ATOM   3023  ND1 HIE   185      41.422  47.684  59.930  1.00  0.00           N  
ATOM   3024  CE1 HIE   185      41.290  47.760  61.260  1.00  0.00           C  
ATOM   3025  HE1 HIE   185      40.515  48.274  61.810  1.00  0.00           H  
ATOM   3026  NE2 HIE   185      42.183  46.863  61.827  1.00  0.00           N  
ATOM   3027  HE2 HIE   185      42.323  46.943  62.824  1.00  0.00           H  
ATOM   3028  CD2 HIE   185      42.858  46.227  60.805  1.00  0.00           C  
ATOM   3029  HD2 HIE   185      43.660  45.540  61.034  1.00  0.00           H  
ATOM   3030  C   HIE   185      44.796  48.222  58.735  1.00  0.00           C  
ATOM   3031  O   HIE   185      44.439  48.942  59.682  1.00  0.00           O  
ATOM   3032  N   LEU   186      46.044  47.732  58.641  1.00  0.00           N  
ATOM   3033  H   LEU   186      46.080  46.849  58.153  1.00  0.00           H  
ATOM   3034  CA  LEU   186      47.212  48.270  59.314  1.00  0.00           C  
ATOM   3035  HA  LEU   186      46.881  48.591  60.302  1.00  0.00           H  
ATOM   3036  CB  LEU   186      48.273  47.116  59.519  1.00  0.00           C  
ATOM   3037  HB2 LEU   186      48.673  46.845  58.542  1.00  0.00           H  
ATOM   3038  HB3 LEU   186      48.965  47.606  60.204  1.00  0.00           H  
ATOM   3039  CG  LEU   186      47.703  45.836  60.169  1.00  0.00           C  
ATOM   3040  HG  LEU   186      46.880  45.417  59.590  1.00  0.00           H  
ATOM   3041  CD1 LEU   186      48.749  44.750  60.342  1.00  0.00           C  
ATOM   3042 HD11 LEU   186      49.440  44.755  59.498  1.00  0.00           H  
ATOM   3043 HD12 LEU   186      49.417  45.019  61.160  1.00  0.00           H  
ATOM   3044 HD13 LEU   186      48.290  43.777  60.514  1.00  0.00           H  
ATOM   3045  CD2 LEU   186      47.059  46.183  61.508  1.00  0.00           C  
ATOM   3046 HD21 LEU   186      47.658  46.977  61.954  1.00  0.00           H  
ATOM   3047 HD22 LEU   186      46.086  46.670  61.449  1.00  0.00           H  
ATOM   3048 HD23 LEU   186      46.987  45.387  62.249  1.00  0.00           H  
ATOM   3049  C   LEU   186      47.809  49.520  58.619  1.00  0.00           C  
ATOM   3050  O   LEU   186      48.831  50.073  59.041  1.00  0.00           O  
ATOM   3051  N   GLY   187      47.063  50.086  57.659  1.00  0.00           N  
ATOM   3052  H   GLY   187      46.164  49.645  57.524  1.00  0.00           H  
ATOM   3053  CA  GLY   187      47.353  51.367  56.969  1.00  0.00           C  
ATOM   3054  HA2 GLY   187      46.436  51.566  56.413  1.00  0.00           H  
ATOM   3055  HA3 GLY   187      47.447  52.206  57.659  1.00  0.00           H  
ATOM   3056  C   GLY   187      48.581  51.297  56.035  1.00  0.00           C  
ATOM   3057  O   GLY   187      49.324  52.257  56.024  1.00  0.00           O  
ATOM   3058  N   ILE   188      48.921  50.103  55.563  1.00  0.00           N  
ATOM   3059  H   ILE   188      48.275  49.352  55.763  1.00  0.00           H  
ATOM   3060  CA  ILE   188      50.080  49.818  54.747  1.00  0.00           C  
ATOM   3061  HA  ILE   188      50.736  50.671  54.918  1.00  0.00           H  
ATOM   3062  CB  ILE   188      50.742  48.418  55.040  1.00  0.00           C  
ATOM   3063  HB  ILE   188      50.218  47.699  54.410  1.00  0.00           H  
ATOM   3064  CG2 ILE   188      52.183  48.405  54.628  1.00  0.00           C  
ATOM   3065 HG21 ILE   188      52.347  48.552  53.560  1.00  0.00           H  
ATOM   3066 HG22 ILE   188      52.712  49.164  55.204  1.00  0.00           H  
ATOM   3067 HG23 ILE   188      52.620  47.444  54.900  1.00  0.00           H  
ATOM   3068  CG1 ILE   188      50.543  48.004  56.496  1.00  0.00           C  
ATOM   3069 HG12 ILE   188      51.039  48.802  57.049  1.00  0.00           H  
ATOM   3070 HG13 ILE   188      49.489  47.800  56.684  1.00  0.00           H  
ATOM   3071  CD1 ILE   188      51.294  46.781  56.891  1.00  0.00           C  
ATOM   3072 HD11 ILE   188      50.826  46.396  57.797  1.00  0.00           H  
ATOM   3073 HD12 ILE   188      51.046  46.027  56.144  1.00  0.00           H  
ATOM   3074 HD13 ILE   188      52.357  46.968  57.047  1.00  0.00           H  
ATOM   3075  C   ILE   188      49.723  49.938  53.228  1.00  0.00           C  
ATOM   3076  O   ILE   188      48.878  49.238  52.618  1.00  0.00           O  
ATOM   3077  N   GLU   189      50.568  50.599  52.460  1.00  0.00           N  
ATOM   3078  H   GLU   189      51.331  51.054  52.939  1.00  0.00           H  
ATOM   3079  CA  GLU   189      50.589  50.521  50.960  1.00  0.00           C  
ATOM   3080  HA  GLU   189      49.711  51.045  50.582  1.00  0.00           H  
ATOM   3081  CB  GLU   189      51.777  51.401  50.577  1.00  0.00           C  
ATOM   3082  HB2 GLU   189      51.537  52.409  50.915  1.00  0.00           H  
ATOM   3083  HB3 GLU   189      52.624  50.987  51.123  1.00  0.00           H  
ATOM   3084  CG  GLU   189      52.187  51.344  49.137  1.00  0.00           C  
ATOM   3085  HG2 GLU   189      53.104  51.927  49.045  1.00  0.00           H  
ATOM   3086  HG3 GLU   189      52.387  50.305  48.876  1.00  0.00           H  
ATOM   3087  CD  GLU   189      51.103  51.830  48.133  1.00  0.00           C  
ATOM   3088  OE1 GLU   189      51.394  51.938  46.972  1.00  0.00           O  
ATOM   3089  OE2 GLU   189      49.875  51.996  48.409  1.00  0.00           O  
ATOM   3090  C   GLU   189      50.579  49.178  50.272  1.00  0.00           C  
ATOM   3091  O   GLU   189      51.202  48.262  50.796  1.00  0.00           O  
ATOM   3092  N   GLN   190      49.856  49.106  49.123  1.00  0.00           N  
ATOM   3093  H   GLN   190      49.413  49.949  48.786  1.00  0.00           H  
ATOM   3094  CA  GLN   190      49.604  47.804  48.531  1.00  0.00           C  
ATOM   3095  HA  GLN   190      49.456  47.066  49.320  1.00  0.00           H  
ATOM   3096  CB  GLN   190      48.402  47.814  47.580  1.00  0.00           C  
ATOM   3097  HB2 GLN   190      48.517  48.579  46.812  1.00  0.00           H  
ATOM   3098  HB3 GLN   190      48.470  46.840  47.094  1.00  0.00           H  
ATOM   3099  CG  GLN   190      47.048  47.989  48.323  1.00  0.00           C  
ATOM   3100  HG2 GLN   190      46.342  48.651  47.821  1.00  0.00           H  
ATOM   3101  HG3 GLN   190      46.640  46.980  48.377  1.00  0.00           H  
ATOM   3102  CD  GLN   190      47.091  48.502  49.750  1.00  0.00           C  
ATOM   3103  OE1 GLN   190      46.787  49.649  50.080  1.00  0.00           O  
ATOM   3104  NE2 GLN   190      47.506  47.696  50.751  1.00  0.00           N  
ATOM   3105 HE21 GLN   190      47.676  48.109  51.657  1.00  0.00           H  
ATOM   3106 HE22 GLN   190      47.781  46.757  50.499  1.00  0.00           H  
ATOM   3107  C   GLN   190      50.846  47.434  47.665  1.00  0.00           C  
ATOM   3108  O   GLN   190      51.496  48.367  47.166  1.00  0.00           O  
ATOM   3109  N   SER   191      51.129  46.136  47.478  1.00  0.00           N  
ATOM   3110  H   SER   191      50.565  45.485  48.006  1.00  0.00           H  
ATOM   3111  CA  SER   191      52.198  45.501  46.704  1.00  0.00           C  
ATOM   3112  HA  SER   191      52.562  46.208  45.958  1.00  0.00           H  
ATOM   3113  CB  SER   191      53.360  45.271  47.598  1.00  0.00           C  
ATOM   3114  HB2 SER   191      53.441  46.170  48.210  1.00  0.00           H  
ATOM   3115  HB3 SER   191      53.130  44.433  48.257  1.00  0.00           H  
ATOM   3116  OG  SER   191      54.612  44.934  46.919  1.00  0.00           O  
ATOM   3117  HG  SER   191      55.262  44.594  47.538  1.00  0.00           H  
ATOM   3118  C   SER   191      51.780  44.221  45.893  1.00  0.00           C  
ATOM   3119  O   SER   191      50.547  43.979  45.697  1.00  0.00           O  
ATOM   3120  N   ARG   192      52.670  43.415  45.339  1.00  0.00           N  
ATOM   3121  H   ARG   192      53.628  43.707  45.466  1.00  0.00           H  
ATOM   3122  CA  ARG   192      52.334  42.075  44.849  1.00  0.00           C  
ATOM   3123  HA  ARG   192      51.567  42.208  44.087  1.00  0.00           H  
ATOM   3124  CB  ARG   192      53.503  41.221  44.268  1.00  0.00           C  
ATOM   3125  HB2 ARG   192      54.207  41.214  45.100  1.00  0.00           H  
ATOM   3126  HB3 ARG   192      53.148  40.234  43.970  1.00  0.00           H  
ATOM   3127  CG  ARG   192      54.254  41.829  43.058  1.00  0.00           C  
ATOM   3128  HG2 ARG   192      53.509  41.935  42.269  1.00  0.00           H  
ATOM   3129  HG3 ARG   192      54.615  42.841  43.240  1.00  0.00           H  
ATOM   3130  CD  ARG   192      55.473  41.028  42.544  1.00  0.00           C  
ATOM   3131  HD2 ARG   192      55.227  39.967  42.540  1.00  0.00           H  
ATOM   3132  HD3 ARG   192      55.533  41.408  41.524  1.00  0.00           H  
ATOM   3133  NE  ARG   192      56.692  41.357  43.297  1.00  0.00           N  
ATOM   3134  HE  ARG   192      56.585  41.947  44.111  1.00  0.00           H  
ATOM   3135  CZ  ARG   192      57.921  40.958  42.995  1.00  0.00           C  
ATOM   3136  NH1 ARG   192      58.141  40.095  41.994  1.00  0.00           N  
ATOM   3137 HH11 ARG   192      57.525  40.156  41.196  1.00  0.00           H  
ATOM   3138 HH12 ARG   192      59.102  39.975  41.706  1.00  0.00           H  
ATOM   3139  NH2 ARG   192      59.012  41.229  43.699  1.00  0.00           N  
ATOM   3140 HH21 ARG   192      58.831  41.686  44.581  1.00  0.00           H  
ATOM   3141 HH22 ARG   192      59.925  40.957  43.362  1.00  0.00           H  
ATOM   3142  C   ARG   192      51.587  41.079  45.759  1.00  0.00           C  
ATOM   3143  O   ARG   192      50.613  40.436  45.408  1.00  0.00           O  
ATOM   3144  N   ARG   193      51.987  41.043  47.038  1.00  0.00           N  
ATOM   3145  H   ARG   193      52.814  41.526  47.359  1.00  0.00           H  
ATOM   3146  CA  ARG   193      51.323  40.225  48.130  1.00  0.00           C  
ATOM   3147  HA  ARG   193      51.230  39.182  47.827  1.00  0.00           H  
ATOM   3148  CB  ARG   193      52.126  40.322  49.474  1.00  0.00           C  
ATOM   3149  HB2 ARG   193      51.718  39.654  50.233  1.00  0.00           H  
ATOM   3150  HB3 ARG   193      53.177  40.089  49.305  1.00  0.00           H  
ATOM   3151  CG  ARG   193      52.204  41.712  50.030  1.00  0.00           C  
ATOM   3152  HG2 ARG   193      52.695  42.272  49.234  1.00  0.00           H  
ATOM   3153  HG3 ARG   193      51.233  42.172  50.214  1.00  0.00           H  
ATOM   3154  CD  ARG   193      53.004  41.788  51.326  1.00  0.00           C  
ATOM   3155  HD2 ARG   193      52.525  41.054  51.973  1.00  0.00           H  
ATOM   3156  HD3 ARG   193      54.035  41.467  51.175  1.00  0.00           H  
ATOM   3157  NE  ARG   193      52.933  43.131  51.970  1.00  0.00           N  
ATOM   3158  HE  ARG   193      52.309  43.803  51.546  1.00  0.00           H  
ATOM   3159  CZ  ARG   193      53.671  43.523  53.033  1.00  0.00           C  
ATOM   3160  NH1 ARG   193      54.528  42.723  53.572  1.00  0.00           N  
ATOM   3161 HH11 ARG   193      54.640  41.759  53.293  1.00  0.00           H  
ATOM   3162 HH12 ARG   193      55.118  42.995  54.345  1.00  0.00           H  
ATOM   3163  NH2 ARG   193      53.403  44.685  53.536  1.00  0.00           N  
ATOM   3164 HH21 ARG   193      52.680  45.252  53.116  1.00  0.00           H  
ATOM   3165 HH22 ARG   193      53.846  45.008  54.384  1.00  0.00           H  
ATOM   3166  C   ARG   193      49.828  40.491  48.386  1.00  0.00           C  
ATOM   3167  O   ARG   193      49.054  39.589  48.757  1.00  0.00           O  
ATOM   3168  N   ASP   194      49.389  41.757  48.112  1.00  0.00           N  
ATOM   3169  H   ASP   194      50.055  42.482  47.887  1.00  0.00           H  
ATOM   3170  CA  ASP   194      48.002  42.156  48.414  1.00  0.00           C  
ATOM   3171  HA  ASP   194      47.804  41.888  49.452  1.00  0.00           H  
ATOM   3172  CB  ASP   194      47.947  43.657  48.395  1.00  0.00           C  
ATOM   3173  HB2 ASP   194      48.241  44.078  47.434  1.00  0.00           H  
ATOM   3174  HB3 ASP   194      46.923  44.016  48.499  1.00  0.00           H  
ATOM   3175  CG  ASP   194      48.882  44.208  49.529  1.00  0.00           C  
ATOM   3176  OD1 ASP   194      50.090  44.193  49.289  1.00  0.00           O  
ATOM   3177  OD2 ASP   194      48.335  44.845  50.441  1.00  0.00           O  
ATOM   3178  C   ASP   194      47.090  41.555  47.363  1.00  0.00           C  
ATOM   3179  O   ASP   194      45.905  41.279  47.654  1.00  0.00           O  
ATOM   3180  N   ASP   195      47.549  41.313  46.154  1.00  0.00           N  
ATOM   3181  H   ASP   195      48.529  41.444  45.945  1.00  0.00           H  
ATOM   3182  CA  ASP   195      46.727  40.534  45.251  1.00  0.00           C  
ATOM   3183  HA  ASP   195      45.680  40.837  45.217  1.00  0.00           H  
ATOM   3184  CB  ASP   195      47.343  40.783  43.822  1.00  0.00           C  
ATOM   3185  HB2 ASP   195      48.309  40.291  43.707  1.00  0.00           H  
ATOM   3186  HB3 ASP   195      46.705  40.407  43.022  1.00  0.00           H  
ATOM   3187  CG  ASP   195      47.423  42.238  43.367  1.00  0.00           C  
ATOM   3188  OD1 ASP   195      46.624  43.018  43.812  1.00  0.00           O  
ATOM   3189  OD2 ASP   195      48.322  42.534  42.552  1.00  0.00           O  
ATOM   3190  C   ASP   195      46.663  39.100  45.538  1.00  0.00           C  
ATOM   3191  O   ASP   195      45.644  38.436  45.250  1.00  0.00           O  
ATOM   3192  N   MET   196      47.698  38.601  46.247  1.00  0.00           N  
ATOM   3193  H   MET   196      48.472  39.184  46.536  1.00  0.00           H  
ATOM   3194  CA  MET   196      47.711  37.116  46.536  1.00  0.00           C  
ATOM   3195  HA  MET   196      47.321  36.582  45.669  1.00  0.00           H  
ATOM   3196  CB  MET   196      49.198  36.798  46.586  1.00  0.00           C  
ATOM   3197  HB2 MET   196      49.704  37.414  45.843  1.00  0.00           H  
ATOM   3198  HB3 MET   196      49.537  36.890  47.618  1.00  0.00           H  
ATOM   3199  CG  MET   196      49.529  35.350  46.151  1.00  0.00           C  
ATOM   3200  HG2 MET   196      50.370  35.144  46.813  1.00  0.00           H  
ATOM   3201  HG3 MET   196      48.850  34.643  46.628  1.00  0.00           H  
ATOM   3202  SD  MET   196      49.993  35.048  44.342  1.00  0.00           S  
ATOM   3203  CE  MET   196      48.396  34.843  43.626  1.00  0.00           C  
ATOM   3204  HE1 MET   196      48.523  34.722  42.550  1.00  0.00           H  
ATOM   3205  HE2 MET   196      47.967  33.906  43.982  1.00  0.00           H  
ATOM   3206  HE3 MET   196      47.724  35.675  43.838  1.00  0.00           H  
ATOM   3207  C   MET   196      46.882  36.703  47.754  1.00  0.00           C  
ATOM   3208  O   MET   196      46.140  35.731  47.628  1.00  0.00           O  
ATOM   3209  N   GLU   197      47.131  37.480  48.849  1.00  0.00           N  
ATOM   3210  H   GLU   197      47.777  38.245  48.722  1.00  0.00           H  
ATOM   3211  CA  GLU   197      46.253  37.588  50.007  1.00  0.00           C  
ATOM   3212  HA  GLU   197      46.347  36.593  50.442  1.00  0.00           H  
ATOM   3213  CB  GLU   197      46.698  38.706  51.007  1.00  0.00           C  
ATOM   3214  HB2 GLU   197      47.772  38.566  51.132  1.00  0.00           H  
ATOM   3215  HB3 GLU   197      46.404  39.612  50.478  1.00  0.00           H  
ATOM   3216  CG  GLU   197      45.895  38.785  52.286  1.00  0.00           C  
ATOM   3217  HG2 GLU   197      44.844  39.010  52.103  1.00  0.00           H  
ATOM   3218  HG3 GLU   197      45.890  37.807  52.768  1.00  0.00           H  
ATOM   3219  CD  GLU   197      46.339  39.787  53.335  1.00  0.00           C  
ATOM   3220  OE1 GLU   197      45.732  39.942  54.389  1.00  0.00           O  
ATOM   3221  OE2 GLU   197      47.382  40.396  53.082  1.00  0.00           O  
ATOM   3222  C   GLU   197      44.773  37.658  49.664  1.00  0.00           C  
ATOM   3223  O   GLU   197      43.952  36.923  50.205  1.00  0.00           O  
ATOM   3224  N   SER   198      44.376  38.527  48.754  1.00  0.00           N  
ATOM   3225  H   SER   198      45.038  39.130  48.287  1.00  0.00           H  
ATOM   3226  CA  SER   198      42.921  38.653  48.378  1.00  0.00           C  
ATOM   3227  HA  SER   198      42.345  38.826  49.287  1.00  0.00           H  
ATOM   3228  CB  SER   198      42.705  39.824  47.405  1.00  0.00           C  
ATOM   3229  HB2 SER   198      43.439  39.702  46.608  1.00  0.00           H  
ATOM   3230  HB3 SER   198      41.708  39.726  46.976  1.00  0.00           H  
ATOM   3231  OG  SER   198      42.850  41.004  48.129  1.00  0.00           O  
ATOM   3232  HG  SER   198      42.208  41.095  48.837  1.00  0.00           H  
ATOM   3233  C   SER   198      42.461  37.343  47.657  1.00  0.00           C  
ATOM   3234  O   SER   198      41.300  36.980  47.857  1.00  0.00           O  
ATOM   3235  N   LEU   199      43.276  36.702  46.795  1.00  0.00           N  
ATOM   3236  H   LEU   199      44.173  37.123  46.598  1.00  0.00           H  
ATOM   3237  CA  LEU   199      42.793  35.511  46.181  1.00  0.00           C  
ATOM   3238  HA  LEU   199      41.891  35.808  45.646  1.00  0.00           H  
ATOM   3239  CB  LEU   199      43.754  35.250  45.029  1.00  0.00           C  
ATOM   3240  HB2 LEU   199      43.579  35.904  44.175  1.00  0.00           H  
ATOM   3241  HB3 LEU   199      44.768  35.378  45.407  1.00  0.00           H  
ATOM   3242  CG  LEU   199      43.574  33.784  44.362  1.00  0.00           C  
ATOM   3243  HG  LEU   199      43.785  33.064  45.153  1.00  0.00           H  
ATOM   3244  CD1 LEU   199      42.189  33.574  43.815  1.00  0.00           C  
ATOM   3245 HD11 LEU   199      42.081  32.607  43.324  1.00  0.00           H  
ATOM   3246 HD12 LEU   199      41.423  33.592  44.591  1.00  0.00           H  
ATOM   3247 HD13 LEU   199      41.991  34.378  43.107  1.00  0.00           H  
ATOM   3248  CD2 LEU   199      44.536  33.588  43.197  1.00  0.00           C  
ATOM   3249 HD21 LEU   199      45.573  33.643  43.530  1.00  0.00           H  
ATOM   3250 HD22 LEU   199      44.329  32.594  42.800  1.00  0.00           H  
ATOM   3251 HD23 LEU   199      44.395  34.236  42.332  1.00  0.00           H  
ATOM   3252  C   LEU   199      42.696  34.354  47.208  1.00  0.00           C  
ATOM   3253  O   LEU   199      41.819  33.495  47.040  1.00  0.00           O  
ATOM   3254  N   GLY   200      43.491  34.344  48.285  1.00  0.00           N  
ATOM   3255  H   GLY   200      44.189  35.062  48.414  1.00  0.00           H  
ATOM   3256  CA  GLY   200      43.156  33.457  49.437  1.00  0.00           C  
ATOM   3257  HA2 GLY   200      43.110  32.387  49.237  1.00  0.00           H  
ATOM   3258  HA3 GLY   200      43.894  33.579  50.230  1.00  0.00           H  
ATOM   3259  C   GLY   200      41.787  33.833  50.019  1.00  0.00           C  
ATOM   3260  O   GLY   200      40.981  32.971  50.079  1.00  0.00           O  
ATOM   3261  N   TYR   201      41.489  35.036  50.469  1.00  0.00           N  
ATOM   3262  H   TYR   201      42.070  35.787  50.126  1.00  0.00           H  
ATOM   3263  CA  TYR   201      40.113  35.460  50.847  1.00  0.00           C  
ATOM   3264  HA  TYR   201      39.721  34.868  51.674  1.00  0.00           H  
ATOM   3265  CB  TYR   201      40.110  36.927  51.389  1.00  0.00           C  
ATOM   3266  HB2 TYR   201      40.327  37.619  50.576  1.00  0.00           H  
ATOM   3267  HB3 TYR   201      39.101  37.183  51.711  1.00  0.00           H  
ATOM   3268  CG  TYR   201      41.059  37.291  52.468  1.00  0.00           C  
ATOM   3269  CD1 TYR   201      41.244  36.476  53.601  1.00  0.00           C  
ATOM   3270  HD1 TYR   201      40.702  35.543  53.552  1.00  0.00           H  
ATOM   3271  CE1 TYR   201      42.046  36.811  54.622  1.00  0.00           C  
ATOM   3272  HE1 TYR   201      42.233  36.108  55.421  1.00  0.00           H  
ATOM   3273  CZ  TYR   201      42.766  37.964  54.546  1.00  0.00           C  
ATOM   3274  OH  TYR   201      43.692  38.262  55.465  1.00  0.00           O  
ATOM   3275  HH  TYR   201      44.314  38.916  55.136  1.00  0.00           H  
ATOM   3276  CE2 TYR   201      42.540  38.896  53.485  1.00  0.00           C  
ATOM   3277  HE2 TYR   201      43.065  39.840  53.500  1.00  0.00           H  
ATOM   3278  CD2 TYR   201      41.643  38.598  52.496  1.00  0.00           C  
ATOM   3279  HD2 TYR   201      41.446  39.252  51.659  1.00  0.00           H  
ATOM   3280  C   TYR   201      39.001  35.108  49.850  1.00  0.00           C  
ATOM   3281  O   TYR   201      37.890  34.818  50.241  1.00  0.00           O  
ATOM   3282  N   VAL   202      39.336  35.121  48.567  1.00  0.00           N  
ATOM   3283  H   VAL   202      40.296  35.272  48.291  1.00  0.00           H  
ATOM   3284  CA  VAL   202      38.414  34.839  47.445  1.00  0.00           C  
ATOM   3285  HA  VAL   202      37.433  35.256  47.674  1.00  0.00           H  
ATOM   3286  CB  VAL   202      38.853  35.412  46.074  1.00  0.00           C  
ATOM   3287  HB  VAL   202      39.890  35.112  45.922  1.00  0.00           H  
ATOM   3288  CG1 VAL   202      38.051  34.941  44.825  1.00  0.00           C  
ATOM   3289 HG11 VAL   202      38.136  33.865  44.667  1.00  0.00           H  
ATOM   3290 HG12 VAL   202      37.002  35.231  44.782  1.00  0.00           H  
ATOM   3291 HG13 VAL   202      38.424  35.364  43.892  1.00  0.00           H  
ATOM   3292  CG2 VAL   202      38.736  36.953  46.018  1.00  0.00           C  
ATOM   3293 HG21 VAL   202      37.718  37.283  45.808  1.00  0.00           H  
ATOM   3294 HG22 VAL   202      39.020  37.318  47.005  1.00  0.00           H  
ATOM   3295 HG23 VAL   202      39.417  37.402  45.296  1.00  0.00           H  
ATOM   3296  C   VAL   202      38.141  33.307  47.240  1.00  0.00           C  
ATOM   3297  O   VAL   202      36.993  32.914  47.119  1.00  0.00           O  
ATOM   3298  N   LEU   203      39.226  32.540  47.412  1.00  0.00           N  
ATOM   3299  H   LEU   203      40.131  32.982  47.485  1.00  0.00           H  
ATOM   3300  CA  LEU   203      39.089  31.102  47.541  1.00  0.00           C  
ATOM   3301  HA  LEU   203      38.485  30.737  46.710  1.00  0.00           H  
ATOM   3302  CB  LEU   203      40.494  30.462  47.502  1.00  0.00           C  
ATOM   3303  HB2 LEU   203      41.241  31.055  48.030  1.00  0.00           H  
ATOM   3304  HB3 LEU   203      40.430  29.419  47.812  1.00  0.00           H  
ATOM   3305  CG  LEU   203      40.902  30.302  46.048  1.00  0.00           C  
ATOM   3306  HG  LEU   203      40.684  31.172  45.427  1.00  0.00           H  
ATOM   3307  CD1 LEU   203      42.369  30.001  45.982  1.00  0.00           C  
ATOM   3308 HD11 LEU   203      42.638  29.168  46.631  1.00  0.00           H  
ATOM   3309 HD12 LEU   203      42.765  29.778  44.991  1.00  0.00           H  
ATOM   3310 HD13 LEU   203      42.773  30.905  46.436  1.00  0.00           H  
ATOM   3311  CD2 LEU   203      40.218  29.187  45.306  1.00  0.00           C  
ATOM   3312 HD21 LEU   203      40.619  29.008  44.309  1.00  0.00           H  
ATOM   3313 HD22 LEU   203      40.341  28.229  45.812  1.00  0.00           H  
ATOM   3314 HD23 LEU   203      39.137  29.240  45.178  1.00  0.00           H  
ATOM   3315  C   LEU   203      38.316  30.764  48.857  1.00  0.00           C  
ATOM   3316  O   LEU   203      37.468  29.887  48.809  1.00  0.00           O  
ATOM   3317  N   MET   204      38.541  31.468  49.980  1.00  0.00           N  
ATOM   3318  H   MET   204      39.274  32.163  49.970  1.00  0.00           H  
ATOM   3319  CA  MET   204      37.778  31.283  51.236  1.00  0.00           C  
ATOM   3320  HA  MET   204      37.732  30.211  51.427  1.00  0.00           H  
ATOM   3321  CB  MET   204      38.285  32.042  52.437  1.00  0.00           C  
ATOM   3322  HB2 MET   204      38.440  33.069  52.105  1.00  0.00           H  
ATOM   3323  HB3 MET   204      37.621  32.017  53.301  1.00  0.00           H  
ATOM   3324  CG  MET   204      39.586  31.330  52.824  1.00  0.00           C  
ATOM   3325  HG2 MET   204      40.220  30.992  52.005  1.00  0.00           H  
ATOM   3326  HG3 MET   204      40.214  32.046  53.355  1.00  0.00           H  
ATOM   3327  SD  MET   204      39.394  30.032  54.056  1.00  0.00           S  
ATOM   3328  CE  MET   204      38.473  28.721  53.296  1.00  0.00           C  
ATOM   3329  HE1 MET   204      39.063  28.295  52.485  1.00  0.00           H  
ATOM   3330  HE2 MET   204      38.429  27.891  54.001  1.00  0.00           H  
ATOM   3331  HE3 MET   204      37.466  29.028  53.013  1.00  0.00           H  
ATOM   3332  C   MET   204      36.281  31.650  51.036  1.00  0.00           C  
ATOM   3333  O   MET   204      35.474  30.824  51.364  1.00  0.00           O  
ATOM   3334  N   TYR   205      35.990  32.707  50.180  1.00  0.00           N  
ATOM   3335  H   TYR   205      36.714  33.317  49.829  1.00  0.00           H  
ATOM   3336  CA  TYR   205      34.586  33.012  49.947  1.00  0.00           C  
ATOM   3337  HA  TYR   205      34.080  33.158  50.902  1.00  0.00           H  
ATOM   3338  CB  TYR   205      34.627  34.389  49.235  1.00  0.00           C  
ATOM   3339  HB2 TYR   205      34.998  35.190  49.874  1.00  0.00           H  
ATOM   3340  HB3 TYR   205      35.331  34.432  48.404  1.00  0.00           H  
ATOM   3341  CG  TYR   205      33.344  34.858  48.585  1.00  0.00           C  
ATOM   3342  CD1 TYR   205      32.308  35.362  49.398  1.00  0.00           C  
ATOM   3343  HD1 TYR   205      32.339  35.412  50.476  1.00  0.00           H  
ATOM   3344  CE1 TYR   205      31.160  35.857  48.775  1.00  0.00           C  
ATOM   3345  HE1 TYR   205      30.376  36.398  49.285  1.00  0.00           H  
ATOM   3346  CZ  TYR   205      31.037  35.790  47.386  1.00  0.00           C  
ATOM   3347  OH  TYR   205      29.846  36.139  46.781  1.00  0.00           O  
ATOM   3348  HH  TYR   205      30.062  36.664  46.007  1.00  0.00           H  
ATOM   3349  CE2 TYR   205      32.007  35.153  46.629  1.00  0.00           C  
ATOM   3350  HE2 TYR   205      31.866  34.999  45.570  1.00  0.00           H  
ATOM   3351  CD2 TYR   205      33.167  34.673  47.218  1.00  0.00           C  
ATOM   3352  HD2 TYR   205      33.892  34.260  46.532  1.00  0.00           H  
ATOM   3353  C   TYR   205      33.859  32.028  49.038  1.00  0.00           C  
ATOM   3354  O   TYR   205      32.702  31.744  49.181  1.00  0.00           O  
ATOM   3355  N   PHE   206      34.601  31.455  48.129  1.00  0.00           N  
ATOM   3356  H   PHE   206      35.574  31.681  47.975  1.00  0.00           H  
ATOM   3357  CA  PHE   206      33.974  30.375  47.323  1.00  0.00           C  
ATOM   3358  HA  PHE   206      32.952  30.664  47.079  1.00  0.00           H  
ATOM   3359  CB  PHE   206      34.771  30.067  46.025  1.00  0.00           C  
ATOM   3360  HB2 PHE   206      35.818  29.959  46.311  1.00  0.00           H  
ATOM   3361  HB3 PHE   206      34.460  29.102  45.625  1.00  0.00           H  
ATOM   3362  CG  PHE   206      34.732  31.160  44.979  1.00  0.00           C  
ATOM   3363  CD1 PHE   206      33.522  31.863  44.672  1.00  0.00           C  
ATOM   3364  HD1 PHE   206      32.557  31.640  45.103  1.00  0.00           H  
ATOM   3365  CE1 PHE   206      33.554  32.906  43.659  1.00  0.00           C  
ATOM   3366  HE1 PHE   206      32.659  33.429  43.356  1.00  0.00           H  
ATOM   3367  CZ  PHE   206      34.745  33.266  42.993  1.00  0.00           C  
ATOM   3368  HZ  PHE   206      34.758  33.933  42.144  1.00  0.00           H  
ATOM   3369  CE2 PHE   206      35.875  32.490  43.269  1.00  0.00           C  
ATOM   3370  HE2 PHE   206      36.769  32.716  42.707  1.00  0.00           H  
ATOM   3371  CD2 PHE   206      35.877  31.517  44.283  1.00  0.00           C  
ATOM   3372  HD2 PHE   206      36.829  31.052  44.490  1.00  0.00           H  
ATOM   3373  C   PHE   206      33.781  29.108  48.206  1.00  0.00           C  
ATOM   3374  O   PHE   206      32.717  28.425  48.172  1.00  0.00           O  
ATOM   3375  N   ASN   207      34.709  28.746  49.123  1.00  0.00           N  
ATOM   3376  H   ASN   207      35.346  29.503  49.328  1.00  0.00           H  
ATOM   3377  CA  ASN   207      34.601  27.632  50.059  1.00  0.00           C  
ATOM   3378  HA  ASN   207      34.194  26.809  49.472  1.00  0.00           H  
ATOM   3379  CB  ASN   207      35.994  27.263  50.561  1.00  0.00           C  
ATOM   3380  HB2 ASN   207      36.546  28.153  50.862  1.00  0.00           H  
ATOM   3381  HB3 ASN   207      35.820  26.686  51.469  1.00  0.00           H  
ATOM   3382  CG  ASN   207      36.884  26.411  49.683  1.00  0.00           C  
ATOM   3383  OD1 ASN   207      36.674  25.214  49.559  1.00  0.00           O  
ATOM   3384  ND2 ASN   207      37.843  27.028  49.074  1.00  0.00           N  
ATOM   3385 HD21 ASN   207      38.536  26.445  48.626  1.00  0.00           H  
ATOM   3386 HD22 ASN   207      37.956  28.029  49.157  1.00  0.00           H  
ATOM   3387  C   ASN   207      33.539  27.938  51.160  1.00  0.00           C  
ATOM   3388  O   ASN   207      32.746  27.053  51.538  1.00  0.00           O  
ATOM   3389  N   ARG   208      33.340  29.203  51.576  1.00  0.00           N  
ATOM   3390  H   ARG   208      33.813  29.999  51.172  1.00  0.00           H  
ATOM   3391  CA  ARG   208      32.457  29.465  52.702  1.00  0.00           C  
ATOM   3392  HA  ARG   208      32.263  28.520  53.207  1.00  0.00           H  
ATOM   3393  CB  ARG   208      33.108  30.559  53.594  1.00  0.00           C  
ATOM   3394  HB2 ARG   208      33.454  31.398  52.990  1.00  0.00           H  
ATOM   3395  HB3 ARG   208      32.454  30.944  54.377  1.00  0.00           H  
ATOM   3396  CG  ARG   208      34.084  29.795  54.448  1.00  0.00           C  
ATOM   3397  HG2 ARG   208      33.510  29.001  54.926  1.00  0.00           H  
ATOM   3398  HG3 ARG   208      34.805  29.308  53.792  1.00  0.00           H  
ATOM   3399  CD  ARG   208      34.757  30.666  55.505  1.00  0.00           C  
ATOM   3400  HD2 ARG   208      35.490  29.985  55.940  1.00  0.00           H  
ATOM   3401  HD3 ARG   208      35.265  31.459  54.958  1.00  0.00           H  
ATOM   3402  NE  ARG   208      33.776  31.223  56.483  1.00  0.00           N  
ATOM   3403  HE  ARG   208      32.973  31.720  56.125  1.00  0.00           H  
ATOM   3404  CZ  ARG   208      33.734  31.073  57.821  1.00  0.00           C  
ATOM   3405  NH1 ARG   208      34.695  30.592  58.540  1.00  0.00           N  
ATOM   3406 HH11 ARG   208      35.388  30.068  58.025  1.00  0.00           H  
ATOM   3407 HH12 ARG   208      34.737  30.685  59.545  1.00  0.00           H  
ATOM   3408  NH2 ARG   208      32.625  31.469  58.411  1.00  0.00           N  
ATOM   3409 HH21 ARG   208      31.870  31.954  57.947  1.00  0.00           H  
ATOM   3410 HH22 ARG   208      32.571  31.371  59.415  1.00  0.00           H  
ATOM   3411  C   ARG   208      31.084  29.858  52.178  1.00  0.00           C  
ATOM   3412  O   ARG   208      30.902  30.345  51.055  1.00  0.00           O  
ATOM   3413  N   THR   209      30.020  29.624  52.936  1.00  0.00           N  
ATOM   3414  H   THR   209      30.178  29.079  53.771  1.00  0.00           H  
ATOM   3415  CA  THR   209      28.687  30.151  52.874  1.00  0.00           C  
ATOM   3416  HA  THR   209      28.283  30.095  51.863  1.00  0.00           H  
ATOM   3417  CB  THR   209      27.650  29.297  53.651  1.00  0.00           C  
ATOM   3418  HB  THR   209      27.875  29.085  54.696  1.00  0.00           H  
ATOM   3419  CG2 THR   209      26.260  29.818  53.582  1.00  0.00           C  
ATOM   3420 HG21 THR   209      25.675  29.127  54.189  1.00  0.00           H  
ATOM   3421 HG22 THR   209      26.219  30.749  54.147  1.00  0.00           H  
ATOM   3422 HG23 THR   209      25.945  29.949  52.547  1.00  0.00           H  
ATOM   3423  OG1 THR   209      27.559  27.983  53.186  1.00  0.00           O  
ATOM   3424  HG1 THR   209      27.382  27.461  53.972  1.00  0.00           H  
ATOM   3425  C   THR   209      28.651  31.640  53.283  1.00  0.00           C  
ATOM   3426  O   THR   209      27.852  32.489  52.796  1.00  0.00           O  
ATOM   3427  N   SER   210      29.469  31.999  54.293  1.00  0.00           N  
ATOM   3428  H   SER   210      30.140  31.351  54.680  1.00  0.00           H  
ATOM   3429  CA  SER   210      29.465  33.324  54.791  1.00  0.00           C  
ATOM   3430  HA  SER   210      29.093  33.989  54.012  1.00  0.00           H  
ATOM   3431  CB  SER   210      28.450  33.530  55.889  1.00  0.00           C  
ATOM   3432  HB2 SER   210      28.442  34.598  56.104  1.00  0.00           H  
ATOM   3433  HB3 SER   210      27.513  33.150  55.482  1.00  0.00           H  
ATOM   3434  OG  SER   210      28.850  32.851  57.087  1.00  0.00           O  
ATOM   3435  HG  SER   210      28.712  31.903  57.032  1.00  0.00           H  
ATOM   3436  C   SER   210      30.898  33.671  55.235  1.00  0.00           C  
ATOM   3437  O   SER   210      31.629  32.837  55.781  1.00  0.00           O  
ATOM   3438  N   LEU   211      31.264  34.950  55.141  1.00  0.00           N  
ATOM   3439  H   LEU   211      30.563  35.673  55.068  1.00  0.00           H  
ATOM   3440  CA  LEU   211      32.443  35.429  55.816  1.00  0.00           C  
ATOM   3441  HA  LEU   211      32.982  34.549  56.167  1.00  0.00           H  
ATOM   3442  CB  LEU   211      33.255  36.313  54.917  1.00  0.00           C  
ATOM   3443  HB2 LEU   211      32.534  37.030  54.524  1.00  0.00           H  
ATOM   3444  HB3 LEU   211      34.064  36.770  55.486  1.00  0.00           H  
ATOM   3445  CG  LEU   211      33.824  35.611  53.665  1.00  0.00           C  
ATOM   3446  HG  LEU   211      32.935  35.247  53.148  1.00  0.00           H  
ATOM   3447  CD1 LEU   211      34.554  36.667  52.734  1.00  0.00           C  
ATOM   3448 HD11 LEU   211      33.949  37.410  52.214  1.00  0.00           H  
ATOM   3449 HD12 LEU   211      35.323  37.179  53.312  1.00  0.00           H  
ATOM   3450 HD13 LEU   211      35.007  36.122  51.905  1.00  0.00           H  
ATOM   3451  CD2 LEU   211      34.758  34.465  54.059  1.00  0.00           C  
ATOM   3452 HD21 LEU   211      35.671  34.902  54.463  1.00  0.00           H  
ATOM   3453 HD22 LEU   211      34.240  33.725  54.669  1.00  0.00           H  
ATOM   3454 HD23 LEU   211      35.099  33.854  53.223  1.00  0.00           H  
ATOM   3455  C   LEU   211      32.064  36.103  57.224  1.00  0.00           C  
ATOM   3456  O   LEU   211      30.956  36.635  57.343  1.00  0.00           O  
ATOM   3457  N   PRO   212      33.037  36.083  58.128  1.00  0.00           N  
ATOM   3458  CD  PRO   212      34.305  35.341  58.133  1.00  0.00           C  
ATOM   3459  HD2 PRO   212      34.981  35.804  57.414  1.00  0.00           H  
ATOM   3460  HD3 PRO   212      34.150  34.276  57.957  1.00  0.00           H  
ATOM   3461  CG  PRO   212      34.944  35.648  59.462  1.00  0.00           C  
ATOM   3462  HG2 PRO   212      35.745  36.386  59.431  1.00  0.00           H  
ATOM   3463  HG3 PRO   212      35.412  34.726  59.806  1.00  0.00           H  
ATOM   3464  CB  PRO   212      33.769  35.961  60.364  1.00  0.00           C  
ATOM   3465  HB2 PRO   212      34.010  36.708  61.120  1.00  0.00           H  
ATOM   3466  HB3 PRO   212      33.305  35.081  60.808  1.00  0.00           H  
ATOM   3467  CA  PRO   212      32.724  36.624  59.435  1.00  0.00           C  
ATOM   3468  HA  PRO   212      31.752  36.190  59.671  1.00  0.00           H  
ATOM   3469  C   PRO   212      32.596  38.180  59.514  1.00  0.00           C  
ATOM   3470  O   PRO   212      32.547  38.587  60.602  1.00  0.00           O  
ATOM   3471  N   TRP   213      32.716  38.968  58.459  1.00  0.00           N  
ATOM   3472  H   TRP   213      32.778  38.540  57.546  1.00  0.00           H  
ATOM   3473  CA  TRP   213      32.688  40.465  58.419  1.00  0.00           C  
ATOM   3474  HA  TRP   213      32.295  40.822  59.370  1.00  0.00           H  
ATOM   3475  CB  TRP   213      34.146  40.885  58.185  1.00  0.00           C  
ATOM   3476  HB2 TRP   213      34.055  41.957  58.013  1.00  0.00           H  
ATOM   3477  HB3 TRP   213      34.639  40.580  59.108  1.00  0.00           H  
ATOM   3478  CG  TRP   213      34.848  40.393  56.979  1.00  0.00           C  
ATOM   3479  CD1 TRP   213      34.595  40.670  55.675  1.00  0.00           C  
ATOM   3480  HD1 TRP   213      33.861  41.410  55.393  1.00  0.00           H  
ATOM   3481  NE1 TRP   213      35.473  40.030  54.854  1.00  0.00           N  
ATOM   3482  HE1 TRP   213      35.533  40.100  53.848  1.00  0.00           H  
ATOM   3483  CE2 TRP   213      36.303  39.237  55.544  1.00  0.00           C  
ATOM   3484  CZ2 TRP   213      37.290  38.352  55.134  1.00  0.00           C  
ATOM   3485  HZ2 TRP   213      37.511  38.254  54.082  1.00  0.00           H  
ATOM   3486  CH2 TRP   213      37.943  37.595  56.125  1.00  0.00           C  
ATOM   3487  HH2 TRP   213      38.727  36.914  55.828  1.00  0.00           H  
ATOM   3488  CZ3 TRP   213      37.537  37.786  57.491  1.00  0.00           C  
ATOM   3489  HZ3 TRP   213      37.988  37.183  58.265  1.00  0.00           H  
ATOM   3490  CE3 TRP   213      36.457  38.537  57.812  1.00  0.00           C  
ATOM   3491  HE3 TRP   213      35.927  38.474  58.751  1.00  0.00           H  
ATOM   3492  CD2 TRP   213      35.802  39.310  56.865  1.00  0.00           C  
ATOM   3493  C   TRP   213      31.621  40.975  57.420  1.00  0.00           C  
ATOM   3494  O   TRP   213      31.856  42.018  56.838  1.00  0.00           O  
ATOM   3495  N   GLN   214      30.554  40.178  57.148  1.00  0.00           N  
ATOM   3496  H   GLN   214      30.456  39.347  57.713  1.00  0.00           H  
ATOM   3497  CA  GLN   214      29.380  40.649  56.414  1.00  0.00           C  
ATOM   3498  HA  GLN   214      29.722  41.359  55.660  1.00  0.00           H  
ATOM   3499  CB  GLN   214      28.572  39.488  55.676  1.00  0.00           C  
ATOM   3500  HB2 GLN   214      28.256  38.719  56.381  1.00  0.00           H  
ATOM   3501  HB3 GLN   214      27.685  39.943  55.235  1.00  0.00           H  
ATOM   3502  CG  GLN   214      29.506  38.946  54.515  1.00  0.00           C  
ATOM   3503  HG2 GLN   214      29.303  39.556  53.635  1.00  0.00           H  
ATOM   3504  HG3 GLN   214      30.567  39.131  54.685  1.00  0.00           H  
ATOM   3505  CD  GLN   214      29.283  37.542  54.108  1.00  0.00           C  
ATOM   3506  OE1 GLN   214      28.353  36.866  54.617  1.00  0.00           O  
ATOM   3507  NE2 GLN   214      30.032  36.979  53.208  1.00  0.00           N  
ATOM   3508 HE21 GLN   214      29.780  36.155  52.681  1.00  0.00           H  
ATOM   3509 HE22 GLN   214      30.723  37.538  52.728  1.00  0.00           H  
ATOM   3510  C   GLN   214      28.447  41.470  57.327  1.00  0.00           C  
ATOM   3511  O   GLN   214      28.245  41.165  58.509  1.00  0.00           O  
ATOM   3512  N   GLY   215      27.861  42.544  56.780  1.00  0.00           N  
ATOM   3513  H   GLY   215      27.867  42.570  55.770  1.00  0.00           H  
ATOM   3514  CA  GLY   215      26.845  43.343  57.535  1.00  0.00           C  
ATOM   3515  HA2 GLY   215      26.114  43.825  56.886  1.00  0.00           H  
ATOM   3516  HA3 GLY   215      26.259  42.656  58.146  1.00  0.00           H  
ATOM   3517  C   GLY   215      27.527  44.496  58.342  1.00  0.00           C  
ATOM   3518  O   GLY   215      28.171  45.306  57.733  1.00  0.00           O  
ATOM   3519  N   LEU   216      27.445  44.510  59.740  1.00  0.00           N  
ATOM   3520  H   LEU   216      26.964  43.740  60.183  1.00  0.00           H  
ATOM   3521  CA  LEU   216      28.181  45.372  60.709  1.00  0.00           C  
ATOM   3522  HA  LEU   216      28.030  44.791  61.619  1.00  0.00           H  
ATOM   3523  CB  LEU   216      29.734  45.314  60.488  1.00  0.00           C  
ATOM   3524  HB2 LEU   216      30.026  45.966  59.665  1.00  0.00           H  
ATOM   3525  HB3 LEU   216      30.275  45.686  61.358  1.00  0.00           H  
ATOM   3526  CG  LEU   216      30.429  43.993  60.172  1.00  0.00           C  
ATOM   3527  HG  LEU   216      29.900  43.555  59.325  1.00  0.00           H  
ATOM   3528  CD1 LEU   216      31.945  44.167  59.883  1.00  0.00           C  
ATOM   3529 HD11 LEU   216      32.353  44.796  60.673  1.00  0.00           H  
ATOM   3530 HD12 LEU   216      32.424  43.192  59.789  1.00  0.00           H  
ATOM   3531 HD13 LEU   216      32.058  44.574  58.878  1.00  0.00           H  
ATOM   3532  CD2 LEU   216      30.278  42.963  61.354  1.00  0.00           C  
ATOM   3533 HD21 LEU   216      29.261  42.836  61.725  1.00  0.00           H  
ATOM   3534 HD22 LEU   216      30.515  41.950  61.029  1.00  0.00           H  
ATOM   3535 HD23 LEU   216      30.818  43.361  62.213  1.00  0.00           H  
ATOM   3536  C   LEU   216      27.649  46.778  60.861  1.00  0.00           C  
ATOM   3537  O   LEU   216      27.763  47.549  59.908  1.00  0.00           O  
ATOM   3538  N   LYS   217      27.144  47.140  62.070  1.00  0.00           N  
ATOM   3539  H   LYS   217      27.028  46.493  62.836  1.00  0.00           H  
ATOM   3540  CA  LYS   217      26.618  48.503  62.367  1.00  0.00           C  
ATOM   3541  HA  LYS   217      25.969  48.829  61.555  1.00  0.00           H  
ATOM   3542  CB  LYS   217      25.798  48.369  63.622  1.00  0.00           C  
ATOM   3543  HB2 LYS   217      26.233  47.848  64.475  1.00  0.00           H  
ATOM   3544  HB3 LYS   217      25.585  49.396  63.919  1.00  0.00           H  
ATOM   3545  CG  LYS   217      24.314  47.887  63.373  1.00  0.00           C  
ATOM   3546  HG2 LYS   217      23.832  48.437  62.565  1.00  0.00           H  
ATOM   3547  HG3 LYS   217      24.295  46.839  63.075  1.00  0.00           H  
ATOM   3548  CD  LYS   217      23.445  48.184  64.543  1.00  0.00           C  
ATOM   3549  HD2 LYS   217      23.785  47.661  65.437  1.00  0.00           H  
ATOM   3550  HD3 LYS   217      23.489  49.214  64.898  1.00  0.00           H  
ATOM   3551  CE  LYS   217      22.098  47.667  64.174  1.00  0.00           C  
ATOM   3552  HE2 LYS   217      21.841  47.985  63.163  1.00  0.00           H  
ATOM   3553  HE3 LYS   217      22.102  46.581  64.089  1.00  0.00           H  
ATOM   3554  NZ  LYS   217      21.047  48.094  65.098  1.00  0.00           N  
ATOM   3555  HZ1 LYS   217      21.198  47.793  66.050  1.00  0.00           H  
ATOM   3556  HZ2 LYS   217      21.054  49.103  65.144  1.00  0.00           H  
ATOM   3557  HZ3 LYS   217      20.177  47.755  64.711  1.00  0.00           H  
ATOM   3558  C   LYS   217      27.763  49.558  62.419  1.00  0.00           C  
ATOM   3559  O   LYS   217      28.945  49.254  62.741  1.00  0.00           O  
ATOM   3560  N   ALA   218      27.512  50.812  62.080  1.00  0.00           N  
ATOM   3561  H   ALA   218      26.539  50.927  61.834  1.00  0.00           H  
ATOM   3562  CA  ALA   218      28.485  51.992  62.023  1.00  0.00           C  
ATOM   3563  HA  ALA   218      29.024  51.975  62.970  1.00  0.00           H  
ATOM   3564  CB  ALA   218      29.352  51.811  60.788  1.00  0.00           C  
ATOM   3565  HB1 ALA   218      28.783  51.804  59.859  1.00  0.00           H  
ATOM   3566  HB2 ALA   218      29.936  52.727  60.695  1.00  0.00           H  
ATOM   3567  HB3 ALA   218      29.965  50.913  60.876  1.00  0.00           H  
ATOM   3568  C   ALA   218      27.762  53.375  62.064  1.00  0.00           C  
ATOM   3569  O   ALA   218      26.549  53.399  61.830  1.00  0.00           O  
ATOM   3570  N   ALA   219      28.450  54.472  62.200  1.00  0.00           N  
ATOM   3571  H   ALA   219      29.356  54.324  62.621  1.00  0.00           H  
ATOM   3572  CA  ALA   219      27.945  55.819  62.212  1.00  0.00           C  
ATOM   3573  HA  ALA   219      26.994  55.852  62.744  1.00  0.00           H  
ATOM   3574  CB  ALA   219      29.027  56.760  62.707  1.00  0.00           C  
ATOM   3575  HB1 ALA   219      30.040  56.523  62.382  1.00  0.00           H  
ATOM   3576  HB2 ALA   219      28.790  57.797  62.465  1.00  0.00           H  
ATOM   3577  HB3 ALA   219      29.027  56.750  63.797  1.00  0.00           H  
ATOM   3578  C   ALA   219      27.603  56.223  60.776  1.00  0.00           C  
ATOM   3579  O   ALA   219      26.606  56.953  60.606  1.00  0.00           O  
ATOM   3580  N   THR   220      28.363  55.755  59.770  1.00  0.00           N  
ATOM   3581  H   THR   220      28.886  54.954  60.093  1.00  0.00           H  
ATOM   3582  CA  THR   220      28.463  56.116  58.353  1.00  0.00           C  
ATOM   3583  HA  THR   220      27.508  56.478  57.971  1.00  0.00           H  
ATOM   3584  CB  THR   220      29.390  57.342  58.212  1.00  0.00           C  
ATOM   3585  HB  THR   220      29.410  57.645  57.165  1.00  0.00           H  
ATOM   3586  CG2 THR   220      29.041  58.557  59.042  1.00  0.00           C  
ATOM   3587 HG21 THR   220      28.019  58.813  58.761  1.00  0.00           H  
ATOM   3588 HG22 THR   220      28.994  58.337  60.108  1.00  0.00           H  
ATOM   3589 HG23 THR   220      29.629  59.435  58.774  1.00  0.00           H  
ATOM   3590  OG1 THR   220      30.714  56.980  58.465  1.00  0.00           O  
ATOM   3591  HG1 THR   220      30.891  57.338  59.338  1.00  0.00           H  
ATOM   3592  C   THR   220      28.883  54.926  57.524  1.00  0.00           C  
ATOM   3593  O   THR   220      29.500  54.003  58.077  1.00  0.00           O  
ATOM   3594  N   LYS   221      28.559  54.908  56.242  1.00  0.00           N  
ATOM   3595  H   LYS   221      27.871  55.584  55.942  1.00  0.00           H  
ATOM   3596  CA  LYS   221      28.989  53.869  55.301  1.00  0.00           C  
ATOM   3597  HA  LYS   221      28.713  52.881  55.668  1.00  0.00           H  
ATOM   3598  CB  LYS   221      28.311  54.043  53.867  1.00  0.00           C  
ATOM   3599  HB2 LYS   221      27.231  54.057  54.009  1.00  0.00           H  
ATOM   3600  HB3 LYS   221      28.595  54.928  53.297  1.00  0.00           H  
ATOM   3601  CG  LYS   221      28.715  52.734  53.110  1.00  0.00           C  
ATOM   3602  HG2 LYS   221      29.781  52.637  52.908  1.00  0.00           H  
ATOM   3603  HG3 LYS   221      28.490  51.870  53.735  1.00  0.00           H  
ATOM   3604  CD  LYS   221      27.922  52.569  51.850  1.00  0.00           C  
ATOM   3605  HD2 LYS   221      28.482  51.736  51.427  1.00  0.00           H  
ATOM   3606  HD3 LYS   221      26.892  52.231  51.962  1.00  0.00           H  
ATOM   3607  CE  LYS   221      27.900  53.813  50.985  1.00  0.00           C  
ATOM   3608  HE2 LYS   221      27.420  54.630  51.524  1.00  0.00           H  
ATOM   3609  HE3 LYS   221      28.951  53.989  50.756  1.00  0.00           H  
ATOM   3610  NZ  LYS   221      27.167  53.543  49.670  1.00  0.00           N  
ATOM   3611  HZ1 LYS   221      26.201  53.419  49.937  1.00  0.00           H  
ATOM   3612  HZ2 LYS   221      27.276  54.294  49.003  1.00  0.00           H  
ATOM   3613  HZ3 LYS   221      27.385  52.654  49.243  1.00  0.00           H  
ATOM   3614  C   LYS   221      30.497  53.800  55.127  1.00  0.00           C  
ATOM   3615  O   LYS   221      31.079  52.708  55.067  1.00  0.00           O  
ATOM   3616  N   LYS   222      31.187  54.965  55.303  1.00  0.00           N  
ATOM   3617  H   LYS   222      30.544  55.745  55.297  1.00  0.00           H  
ATOM   3618  CA  LYS   222      32.674  55.066  55.406  1.00  0.00           C  
ATOM   3619  HA  LYS   222      33.171  54.619  54.546  1.00  0.00           H  
ATOM   3620  CB  LYS   222      33.079  56.529  55.369  1.00  0.00           C  
ATOM   3621  HB2 LYS   222      32.607  56.956  54.485  1.00  0.00           H  
ATOM   3622  HB3 LYS   222      32.708  56.981  56.289  1.00  0.00           H  
ATOM   3623  CG  LYS   222      34.564  56.768  55.374  1.00  0.00           C  
ATOM   3624  HG2 LYS   222      35.016  56.388  56.291  1.00  0.00           H  
ATOM   3625  HG3 LYS   222      35.077  56.192  54.605  1.00  0.00           H  
ATOM   3626  CD  LYS   222      34.845  58.277  55.151  1.00  0.00           C  
ATOM   3627  HD2 LYS   222      34.580  58.671  54.169  1.00  0.00           H  
ATOM   3628  HD3 LYS   222      34.392  58.896  55.926  1.00  0.00           H  
ATOM   3629  CE  LYS   222      36.402  58.442  55.219  1.00  0.00           C  
ATOM   3630  HE2 LYS   222      36.998  57.678  54.719  1.00  0.00           H  
ATOM   3631  HE3 LYS   222      36.611  59.228  54.494  1.00  0.00           H  
ATOM   3632  NZ  LYS   222      36.894  58.674  56.561  1.00  0.00           N  
ATOM   3633  HZ1 LYS   222      36.620  57.930  57.186  1.00  0.00           H  
ATOM   3634  HZ2 LYS   222      37.901  58.753  56.580  1.00  0.00           H  
ATOM   3635  HZ3 LYS   222      36.443  59.453  57.018  1.00  0.00           H  
ATOM   3636  C   LYS   222      33.163  54.272  56.597  1.00  0.00           C  
ATOM   3637  O   LYS   222      34.173  53.570  56.540  1.00  0.00           O  
ATOM   3638  N   GLN   223      32.537  54.426  57.794  1.00  0.00           N  
ATOM   3639  H   GLN   223      31.647  54.892  57.687  1.00  0.00           H  
ATOM   3640  CA  GLN   223      32.850  53.750  59.037  1.00  0.00           C  
ATOM   3641  HA  GLN   223      33.933  53.816  59.133  1.00  0.00           H  
ATOM   3642  CB  GLN   223      32.255  54.501  60.324  1.00  0.00           C  
ATOM   3643  HB2 GLN   223      32.548  55.550  60.292  1.00  0.00           H  
ATOM   3644  HB3 GLN   223      31.167  54.446  60.326  1.00  0.00           H  
ATOM   3645  CG  GLN   223      32.784  53.942  61.712  1.00  0.00           C  
ATOM   3646  HG2 GLN   223      33.117  52.905  61.758  1.00  0.00           H  
ATOM   3647  HG3 GLN   223      33.734  54.457  61.856  1.00  0.00           H  
ATOM   3648  CD  GLN   223      31.826  54.177  62.828  1.00  0.00           C  
ATOM   3649  OE1 GLN   223      30.988  53.282  63.090  1.00  0.00           O  
ATOM   3650  NE2 GLN   223      31.943  55.293  63.475  1.00  0.00           N  
ATOM   3651 HE21 GLN   223      31.220  55.570  64.124  1.00  0.00           H  
ATOM   3652 HE22 GLN   223      32.622  55.955  63.126  1.00  0.00           H  
ATOM   3653  C   GLN   223      32.442  52.262  58.951  1.00  0.00           C  
ATOM   3654  O   GLN   223      33.330  51.509  59.388  1.00  0.00           O  
ATOM   3655  N   LYS   224      31.377  51.865  58.219  1.00  0.00           N  
ATOM   3656  H   LYS   224      30.778  52.597  57.865  1.00  0.00           H  
ATOM   3657  CA  LYS   224      31.126  50.437  58.046  1.00  0.00           C  
ATOM   3658  HA  LYS   224      30.951  49.905  58.981  1.00  0.00           H  
ATOM   3659  CB  LYS   224      29.915  50.385  57.168  1.00  0.00           C  
ATOM   3660  HB2 LYS   224      29.229  51.184  57.450  1.00  0.00           H  
ATOM   3661  HB3 LYS   224      30.223  50.474  56.126  1.00  0.00           H  
ATOM   3662  CG  LYS   224      29.110  49.063  57.280  1.00  0.00           C  
ATOM   3663  HG2 LYS   224      29.791  48.242  57.054  1.00  0.00           H  
ATOM   3664  HG3 LYS   224      28.700  48.959  58.285  1.00  0.00           H  
ATOM   3665  CD  LYS   224      27.935  49.062  56.297  1.00  0.00           C  
ATOM   3666  HD2 LYS   224      27.494  50.059  56.282  1.00  0.00           H  
ATOM   3667  HD3 LYS   224      28.405  48.901  55.327  1.00  0.00           H  
ATOM   3668  CE  LYS   224      26.923  47.913  56.566  1.00  0.00           C  
ATOM   3669  HE2 LYS   224      26.284  47.825  55.687  1.00  0.00           H  
ATOM   3670  HE3 LYS   224      27.552  47.034  56.706  1.00  0.00           H  
ATOM   3671  NZ  LYS   224      26.089  48.175  57.777  1.00  0.00           N  
ATOM   3672  HZ1 LYS   224      25.488  47.404  58.032  1.00  0.00           H  
ATOM   3673  HZ2 LYS   224      26.807  48.146  58.486  1.00  0.00           H  
ATOM   3674  HZ3 LYS   224      25.645  49.081  57.821  1.00  0.00           H  
ATOM   3675  C   LYS   224      32.324  49.701  57.316  1.00  0.00           C  
ATOM   3676  O   LYS   224      32.806  48.691  57.828  1.00  0.00           O  
ATOM   3677  N   TYR   225      32.962  50.268  56.252  1.00  0.00           N  
ATOM   3678  H   TYR   225      32.599  51.175  55.997  1.00  0.00           H  
ATOM   3679  CA  TYR   225      34.097  49.698  55.593  1.00  0.00           C  
ATOM   3680  HA  TYR   225      33.815  48.714  55.218  1.00  0.00           H  
ATOM   3681  CB  TYR   225      34.496  50.667  54.449  1.00  0.00           C  
ATOM   3682  HB2 TYR   225      34.685  51.579  55.017  1.00  0.00           H  
ATOM   3683  HB3 TYR   225      35.441  50.302  54.047  1.00  0.00           H  
ATOM   3684  CG  TYR   225      33.557  50.847  53.317  1.00  0.00           C  
ATOM   3685  CD1 TYR   225      32.804  49.786  52.726  1.00  0.00           C  
ATOM   3686  HD1 TYR   225      33.077  48.768  52.959  1.00  0.00           H  
ATOM   3687  CE1 TYR   225      31.847  50.102  51.725  1.00  0.00           C  
ATOM   3688  HE1 TYR   225      31.309  49.346  51.173  1.00  0.00           H  
ATOM   3689  CZ  TYR   225      31.673  51.437  51.240  1.00  0.00           C  
ATOM   3690  OH  TYR   225      30.782  51.720  50.237  1.00  0.00           O  
ATOM   3691  HH  TYR   225      30.893  51.032  49.577  1.00  0.00           H  
ATOM   3692  CE2 TYR   225      32.269  52.458  51.935  1.00  0.00           C  
ATOM   3693  HE2 TYR   225      32.135  53.519  51.781  1.00  0.00           H  
ATOM   3694  CD2 TYR   225      33.206  52.188  52.924  1.00  0.00           C  
ATOM   3695  HD2 TYR   225      33.629  53.004  53.492  1.00  0.00           H  
ATOM   3696  C   TYR   225      35.256  49.516  56.591  1.00  0.00           C  
ATOM   3697  O   TYR   225      36.007  48.481  56.454  1.00  0.00           O  
ATOM   3698  N   GLU   226      35.373  50.419  57.517  1.00  0.00           N  
ATOM   3699  H   GLU   226      34.610  51.073  57.623  1.00  0.00           H  
ATOM   3700  CA  GLU   226      36.429  50.329  58.583  1.00  0.00           C  
ATOM   3701  HA  GLU   226      37.387  50.038  58.154  1.00  0.00           H  
ATOM   3702  CB  GLU   226      36.711  51.703  59.194  1.00  0.00           C  
ATOM   3703  HB2 GLU   226      35.771  52.060  59.615  1.00  0.00           H  
ATOM   3704  HB3 GLU   226      37.336  51.512  60.066  1.00  0.00           H  
ATOM   3705  CG  GLU   226      37.346  52.697  58.205  1.00  0.00           C  
ATOM   3706  HG2 GLU   226      38.337  52.397  57.863  1.00  0.00           H  
ATOM   3707  HG3 GLU   226      36.787  52.774  57.272  1.00  0.00           H  
ATOM   3708  CD  GLU   226      37.456  54.059  58.879  1.00  0.00           C  
ATOM   3709  OE1 GLU   226      37.069  55.077  58.239  1.00  0.00           O  
ATOM   3710  OE2 GLU   226      38.026  54.139  59.970  1.00  0.00           O  
ATOM   3711  C   GLU   226      36.193  49.201  59.637  1.00  0.00           C  
ATOM   3712  O   GLU   226      37.127  48.478  60.094  1.00  0.00           O  
ATOM   3713  N   LYS   227      34.961  49.012  60.034  1.00  0.00           N  
ATOM   3714  H   LYS   227      34.224  49.623  59.712  1.00  0.00           H  
ATOM   3715  CA  LYS   227      34.557  47.801  60.814  1.00  0.00           C  
ATOM   3716  HA  LYS   227      35.140  47.722  61.732  1.00  0.00           H  
ATOM   3717  CB  LYS   227      33.052  47.763  61.074  1.00  0.00           C  
ATOM   3718  HB2 LYS   227      32.497  47.722  60.136  1.00  0.00           H  
ATOM   3719  HB3 LYS   227      32.773  46.977  61.775  1.00  0.00           H  
ATOM   3720  CG  LYS   227      32.492  48.933  61.896  1.00  0.00           C  
ATOM   3721  HG2 LYS   227      32.891  49.765  61.314  1.00  0.00           H  
ATOM   3722  HG3 LYS   227      31.418  49.063  61.761  1.00  0.00           H  
ATOM   3723  CD  LYS   227      32.785  49.065  63.353  1.00  0.00           C  
ATOM   3724  HD2 LYS   227      32.156  48.317  63.836  1.00  0.00           H  
ATOM   3725  HD3 LYS   227      33.801  48.754  63.595  1.00  0.00           H  
ATOM   3726  CE  LYS   227      32.653  50.471  63.846  1.00  0.00           C  
ATOM   3727  HE2 LYS   227      33.362  51.066  63.272  1.00  0.00           H  
ATOM   3728  HE3 LYS   227      31.626  50.785  63.655  1.00  0.00           H  
ATOM   3729  NZ  LYS   227      33.039  50.657  65.232  1.00  0.00           N  
ATOM   3730  HZ1 LYS   227      33.984  50.361  65.431  1.00  0.00           H  
ATOM   3731  HZ2 LYS   227      32.948  51.651  65.387  1.00  0.00           H  
ATOM   3732  HZ3 LYS   227      32.441  50.145  65.864  1.00  0.00           H  
ATOM   3733  C   LYS   227      34.790  46.466  60.117  1.00  0.00           C  
ATOM   3734  O   LYS   227      35.356  45.570  60.741  1.00  0.00           O  
ATOM   3735  N   ILE   228      34.518  46.419  58.839  1.00  0.00           N  
ATOM   3736  H   ILE   228      34.278  47.295  58.398  1.00  0.00           H  
ATOM   3737  CA  ILE   228      34.667  45.261  57.987  1.00  0.00           C  
ATOM   3738  HA  ILE   228      34.284  44.352  58.451  1.00  0.00           H  
ATOM   3739  CB  ILE   228      34.170  45.567  56.457  1.00  0.00           C  
ATOM   3740  HB  ILE   228      34.656  46.487  56.134  1.00  0.00           H  
ATOM   3741  CG2 ILE   228      34.630  44.453  55.448  1.00  0.00           C  
ATOM   3742 HG21 ILE   228      34.172  43.488  55.667  1.00  0.00           H  
ATOM   3743 HG22 ILE   228      34.220  44.733  54.477  1.00  0.00           H  
ATOM   3744 HG23 ILE   228      35.716  44.379  55.392  1.00  0.00           H  
ATOM   3745  CG1 ILE   228      32.623  45.769  56.460  1.00  0.00           C  
ATOM   3746 HG12 ILE   228      32.167  44.804  56.679  1.00  0.00           H  
ATOM   3747 HG13 ILE   228      32.245  46.419  57.249  1.00  0.00           H  
ATOM   3748  CD1 ILE   228      32.238  46.291  55.094  1.00  0.00           C  
ATOM   3749 HD11 ILE   228      31.239  46.724  55.148  1.00  0.00           H  
ATOM   3750 HD12 ILE   228      32.925  47.104  54.858  1.00  0.00           H  
ATOM   3751 HD13 ILE   228      32.144  45.519  54.329  1.00  0.00           H  
ATOM   3752  C   ILE   228      36.147  44.924  57.956  1.00  0.00           C  
ATOM   3753  O   ILE   228      36.514  43.761  57.993  1.00  0.00           O  
ATOM   3754  N   SER   229      37.024  45.936  58.003  1.00  0.00           N  
ATOM   3755  H   SER   229      36.575  46.840  58.046  1.00  0.00           H  
ATOM   3756  CA  SER   229      38.447  45.834  58.051  1.00  0.00           C  
ATOM   3757  HA  SER   229      38.807  45.067  57.366  1.00  0.00           H  
ATOM   3758  CB  SER   229      39.050  47.111  57.573  1.00  0.00           C  
ATOM   3759  HB2 SER   229      38.787  47.875  58.305  1.00  0.00           H  
ATOM   3760  HB3 SER   229      40.122  46.921  57.524  1.00  0.00           H  
ATOM   3761  OG  SER   229      38.599  47.445  56.341  1.00  0.00           O  
ATOM   3762  HG  SER   229      37.693  47.761  56.383  1.00  0.00           H  
ATOM   3763  C   SER   229      38.947  45.399  59.449  1.00  0.00           C  
ATOM   3764  O   SER   229      39.778  44.498  59.522  1.00  0.00           O  
ATOM   3765  N   GLU   230      38.369  45.880  60.517  1.00  0.00           N  
ATOM   3766  H   GLU   230      37.600  46.498  60.303  1.00  0.00           H  
ATOM   3767  CA  GLU   230      38.689  45.538  61.896  1.00  0.00           C  
ATOM   3768  HA  GLU   230      39.713  45.783  62.176  1.00  0.00           H  
ATOM   3769  CB  GLU   230      37.834  46.407  62.789  1.00  0.00           C  
ATOM   3770  HB2 GLU   230      38.285  47.389  62.929  1.00  0.00           H  
ATOM   3771  HB3 GLU   230      36.853  46.584  62.347  1.00  0.00           H  
ATOM   3772  CG  GLU   230      37.659  45.697  64.193  1.00  0.00           C  
ATOM   3773  HG2 GLU   230      37.026  46.302  64.842  1.00  0.00           H  
ATOM   3774  HG3 GLU   230      37.028  44.825  64.020  1.00  0.00           H  
ATOM   3775  CD  GLU   230      38.895  45.238  65.053  1.00  0.00           C  
ATOM   3776  OE1 GLU   230      40.022  45.717  64.827  1.00  0.00           O  
ATOM   3777  OE2 GLU   230      38.807  44.367  65.922  1.00  0.00           O  
ATOM   3778  C   GLU   230      38.540  44.000  62.053  1.00  0.00           C  
ATOM   3779  O   GLU   230      39.498  43.239  62.339  1.00  0.00           O  
ATOM   3780  N   LYS   231      37.322  43.484  61.776  1.00  0.00           N  
ATOM   3781  H   LYS   231      36.600  44.176  61.632  1.00  0.00           H  
ATOM   3782  CA  LYS   231      36.909  42.108  62.017  1.00  0.00           C  
ATOM   3783  HA  LYS   231      37.321  41.888  63.002  1.00  0.00           H  
ATOM   3784  CB  LYS   231      35.397  41.957  61.848  1.00  0.00           C  
ATOM   3785  HB2 LYS   231      34.974  42.726  62.495  1.00  0.00           H  
ATOM   3786  HB3 LYS   231      35.107  42.443  60.917  1.00  0.00           H  
ATOM   3787  CG  LYS   231      34.630  40.625  61.988  1.00  0.00           C  
ATOM   3788  HG2 LYS   231      33.576  40.853  61.827  1.00  0.00           H  
ATOM   3789  HG3 LYS   231      34.957  40.051  61.121  1.00  0.00           H  
ATOM   3790  CD  LYS   231      34.803  39.857  63.344  1.00  0.00           C  
ATOM   3791  HD2 LYS   231      35.867  39.869  63.579  1.00  0.00           H  
ATOM   3792  HD3 LYS   231      34.318  40.516  64.065  1.00  0.00           H  
ATOM   3793  CE  LYS   231      34.315  38.433  63.236  1.00  0.00           C  
ATOM   3794  HE2 LYS   231      33.344  38.415  62.741  1.00  0.00           H  
ATOM   3795  HE3 LYS   231      35.037  37.766  62.765  1.00  0.00           H  
ATOM   3796  NZ  LYS   231      34.130  37.917  64.633  1.00  0.00           N  
ATOM   3797  HZ1 LYS   231      35.010  37.938  65.128  1.00  0.00           H  
ATOM   3798  HZ2 LYS   231      33.629  38.635  65.137  1.00  0.00           H  
ATOM   3799  HZ3 LYS   231      33.648  37.031  64.673  1.00  0.00           H  
ATOM   3800  C   LYS   231      37.690  41.106  61.141  1.00  0.00           C  
ATOM   3801  O   LYS   231      38.035  39.969  61.578  1.00  0.00           O  
ATOM   3802  N   LYS   232      38.105  41.511  59.972  1.00  0.00           N  
ATOM   3803  H   LYS   232      37.657  42.363  59.665  1.00  0.00           H  
ATOM   3804  CA  LYS   232      38.908  40.723  58.992  1.00  0.00           C  
ATOM   3805  HA  LYS   232      38.409  39.766  58.843  1.00  0.00           H  
ATOM   3806  CB  LYS   232      38.974  41.516  57.710  1.00  0.00           C  
ATOM   3807  HB2 LYS   232      38.115  41.322  57.068  1.00  0.00           H  
ATOM   3808  HB3 LYS   232      39.063  42.578  57.936  1.00  0.00           H  
ATOM   3809  CG  LYS   232      40.056  41.097  56.712  1.00  0.00           C  
ATOM   3810  HG2 LYS   232      41.049  41.229  57.142  1.00  0.00           H  
ATOM   3811  HG3 LYS   232      39.929  40.053  56.425  1.00  0.00           H  
ATOM   3812  CD  LYS   232      39.979  42.007  55.445  1.00  0.00           C  
ATOM   3813  HD2 LYS   232      40.689  41.587  54.732  1.00  0.00           H  
ATOM   3814  HD3 LYS   232      38.969  41.895  55.050  1.00  0.00           H  
ATOM   3815  CE  LYS   232      40.380  43.441  55.664  1.00  0.00           C  
ATOM   3816  HE2 LYS   232      39.686  43.923  56.353  1.00  0.00           H  
ATOM   3817  HE3 LYS   232      41.374  43.367  56.103  1.00  0.00           H  
ATOM   3818  NZ  LYS   232      40.431  44.208  54.428  1.00  0.00           N  
ATOM   3819  HZ1 LYS   232      39.542  44.098  53.960  1.00  0.00           H  
ATOM   3820  HZ2 LYS   232      40.419  45.211  54.544  1.00  0.00           H  
ATOM   3821  HZ3 LYS   232      41.165  43.892  53.811  1.00  0.00           H  
ATOM   3822  C   LYS   232      40.317  40.566  59.510  1.00  0.00           C  
ATOM   3823  O   LYS   232      40.714  39.365  59.553  1.00  0.00           O  
ATOM   3824  N   MET   233      40.974  41.556  60.031  1.00  0.00           N  
ATOM   3825  H   MET   233      40.561  42.477  60.030  1.00  0.00           H  
ATOM   3826  CA  MET   233      42.206  41.363  60.833  1.00  0.00           C  
ATOM   3827  HA  MET   233      42.941  40.745  60.317  1.00  0.00           H  
ATOM   3828  CB  MET   233      42.847  42.733  61.118  1.00  0.00           C  
ATOM   3829  HB2 MET   233      43.154  43.152  60.160  1.00  0.00           H  
ATOM   3830  HB3 MET   233      42.197  43.371  61.716  1.00  0.00           H  
ATOM   3831  CG  MET   233      44.173  42.584  61.878  1.00  0.00           C  
ATOM   3832  HG2 MET   233      44.211  41.660  62.455  1.00  0.00           H  
ATOM   3833  HG3 MET   233      45.026  42.516  61.202  1.00  0.00           H  
ATOM   3834  SD  MET   233      44.401  43.823  63.190  1.00  0.00           S  
ATOM   3835  CE  MET   233      43.235  43.567  64.548  1.00  0.00           C  
ATOM   3836  HE1 MET   233      43.700  43.811  65.502  1.00  0.00           H  
ATOM   3837  HE2 MET   233      42.369  44.205  64.373  1.00  0.00           H  
ATOM   3838  HE3 MET   233      42.841  42.552  64.597  1.00  0.00           H  
ATOM   3839  C   MET   233      41.972  40.599  62.104  1.00  0.00           C  
ATOM   3840  O   MET   233      42.707  39.645  62.376  1.00  0.00           O  
ATOM   3841  N   SER   234      40.872  40.836  62.851  1.00  0.00           N  
ATOM   3842  H   SER   234      40.443  41.733  62.672  1.00  0.00           H  
ATOM   3843  CA  SER   234      40.476  40.264  64.128  1.00  0.00           C  
ATOM   3844  HA  SER   234      41.402  40.007  64.643  1.00  0.00           H  
ATOM   3845  CB  SER   234      39.616  41.263  64.896  1.00  0.00           C  
ATOM   3846  HB2 SER   234      38.719  41.479  64.316  1.00  0.00           H  
ATOM   3847  HB3 SER   234      39.212  40.841  65.816  1.00  0.00           H  
ATOM   3848  OG  SER   234      40.348  42.395  65.149  1.00  0.00           O  
ATOM   3849  HG  SER   234      39.806  43.122  65.464  1.00  0.00           H  
ATOM   3850  C   SER   234      39.772  38.913  64.052  1.00  0.00           C  
ATOM   3851  O   SER   234      38.984  38.496  64.905  1.00  0.00           O  
ATOM   3852  N   THR   235      39.924  38.174  62.925  1.00  0.00           N  
ATOM   3853  H   THR   235      40.695  38.517  62.370  1.00  0.00           H  
ATOM   3854  CA  THR   235      39.465  36.785  62.747  1.00  0.00           C  
ATOM   3855  HA  THR   235      39.108  36.428  63.713  1.00  0.00           H  
ATOM   3856  CB  THR   235      38.272  36.626  61.771  1.00  0.00           C  
ATOM   3857  HB  THR   235      38.537  37.071  60.812  1.00  0.00           H  
ATOM   3858  CG2 THR   235      37.983  35.091  61.691  1.00  0.00           C  
ATOM   3859 HG21 THR   235      38.741  34.574  61.101  1.00  0.00           H  
ATOM   3860 HG22 THR   235      37.972  34.706  62.710  1.00  0.00           H  
ATOM   3861 HG23 THR   235      36.992  34.892  61.283  1.00  0.00           H  
ATOM   3862  OG1 THR   235      37.142  37.276  62.308  1.00  0.00           O  
ATOM   3863  HG1 THR   235      37.441  38.188  62.327  1.00  0.00           H  
ATOM   3864  C   THR   235      40.697  35.936  62.250  1.00  0.00           C  
ATOM   3865  O   THR   235      41.151  36.100  61.138  1.00  0.00           O  
ATOM   3866  N   PRO   236      41.341  35.160  63.205  1.00  0.00           N  
ATOM   3867  CD  PRO   236      41.150  35.079  64.708  1.00  0.00           C  
ATOM   3868  HD2 PRO   236      40.342  34.368  64.884  1.00  0.00           H  
ATOM   3869  HD3 PRO   236      41.079  36.115  65.040  1.00  0.00           H  
ATOM   3870  CG  PRO   236      42.466  34.563  65.166  1.00  0.00           C  
ATOM   3871  HG2 PRO   236      42.336  33.914  66.031  1.00  0.00           H  
ATOM   3872  HG3 PRO   236      43.242  35.299  65.377  1.00  0.00           H  
ATOM   3873  CB  PRO   236      42.940  33.700  64.066  1.00  0.00           C  
ATOM   3874  HB2 PRO   236      42.469  32.727  64.202  1.00  0.00           H  
ATOM   3875  HB3 PRO   236      44.028  33.655  64.085  1.00  0.00           H  
ATOM   3876  CA  PRO   236      42.492  34.398  62.848  1.00  0.00           C  
ATOM   3877  HA  PRO   236      43.303  35.049  62.523  1.00  0.00           H  
ATOM   3878  C   PRO   236      42.169  33.432  61.800  1.00  0.00           C  
ATOM   3879  O   PRO   236      41.051  32.862  61.740  1.00  0.00           O  
ATOM   3880  N   VAL   237      43.139  32.995  61.015  1.00  0.00           N  
ATOM   3881  H   VAL   237      43.992  33.528  61.111  1.00  0.00           H  
ATOM   3882  CA  VAL   237      42.905  32.065  59.902  1.00  0.00           C  
ATOM   3883  HA  VAL   237      42.015  32.325  59.329  1.00  0.00           H  
ATOM   3884  CB  VAL   237      44.141  31.974  59.024  1.00  0.00           C  
ATOM   3885  HB  VAL   237      44.934  31.546  59.636  1.00  0.00           H  
ATOM   3886  CG1 VAL   237      43.889  31.163  57.735  1.00  0.00           C  
ATOM   3887 HG11 VAL   237      43.017  31.646  57.294  1.00  0.00           H  
ATOM   3888 HG12 VAL   237      44.686  31.304  57.005  1.00  0.00           H  
ATOM   3889 HG13 VAL   237      43.730  30.094  57.875  1.00  0.00           H  
ATOM   3890  CG2 VAL   237      44.482  33.426  58.453  1.00  0.00           C  
ATOM   3891 HG21 VAL   237      45.388  33.268  57.868  1.00  0.00           H  
ATOM   3892 HG22 VAL   237      43.625  33.790  57.885  1.00  0.00           H  
ATOM   3893 HG23 VAL   237      44.770  34.192  59.173  1.00  0.00           H  
ATOM   3894  C   VAL   237      42.517  30.649  60.388  1.00  0.00           C  
ATOM   3895  O   VAL   237      41.616  30.027  59.801  1.00  0.00           O  
ATOM   3896  N   GLU   238      43.057  30.248  61.517  1.00  0.00           N  
ATOM   3897  H   GLU   238      43.824  30.822  61.837  1.00  0.00           H  
ATOM   3898  CA  GLU   238      42.655  29.021  62.252  1.00  0.00           C  
ATOM   3899  HA  GLU   238      42.659  28.198  61.537  1.00  0.00           H  
ATOM   3900  CB  GLU   238      43.830  28.815  63.316  1.00  0.00           C  
ATOM   3901  HB2 GLU   238      43.565  27.844  63.735  1.00  0.00           H  
ATOM   3902  HB3 GLU   238      44.820  28.869  62.862  1.00  0.00           H  
ATOM   3903  CG  GLU   238      43.832  29.802  64.456  1.00  0.00           C  
ATOM   3904  HG2 GLU   238      42.824  30.215  64.500  1.00  0.00           H  
ATOM   3905  HG3 GLU   238      43.892  29.331  65.437  1.00  0.00           H  
ATOM   3906  CD  GLU   238      44.990  30.771  64.196  1.00  0.00           C  
ATOM   3907  OE1 GLU   238      45.863  30.950  65.101  1.00  0.00           O  
ATOM   3908  OE2 GLU   238      45.069  31.372  63.082  1.00  0.00           O  
ATOM   3909  C   GLU   238      41.231  28.950  62.664  1.00  0.00           C  
ATOM   3910  O   GLU   238      40.661  27.923  62.999  1.00  0.00           O  
ATOM   3911  N   VAL   239      40.555  30.122  62.703  1.00  0.00           N  
ATOM   3912  H   VAL   239      41.084  30.950  62.467  1.00  0.00           H  
ATOM   3913  CA  VAL   239      39.099  30.294  62.856  1.00  0.00           C  
ATOM   3914  HA  VAL   239      38.679  29.452  63.407  1.00  0.00           H  
ATOM   3915  CB  VAL   239      38.749  31.483  63.786  1.00  0.00           C  
ATOM   3916  HB  VAL   239      39.001  32.421  63.291  1.00  0.00           H  
ATOM   3917  CG1 VAL   239      37.314  31.459  64.132  1.00  0.00           C  
ATOM   3918 HG11 VAL   239      36.751  31.596  63.209  1.00  0.00           H  
ATOM   3919 HG12 VAL   239      37.042  30.450  64.443  1.00  0.00           H  
ATOM   3920 HG13 VAL   239      37.174  32.223  64.897  1.00  0.00           H  
ATOM   3921  CG2 VAL   239      39.665  31.412  65.066  1.00  0.00           C  
ATOM   3922 HG21 VAL   239      39.432  32.292  65.666  1.00  0.00           H  
ATOM   3923 HG22 VAL   239      39.536  30.443  65.548  1.00  0.00           H  
ATOM   3924 HG23 VAL   239      40.732  31.598  64.941  1.00  0.00           H  
ATOM   3925  C   VAL   239      38.417  30.263  61.469  1.00  0.00           C  
ATOM   3926  O   VAL   239      37.511  29.482  61.230  1.00  0.00           O  
ATOM   3927  N   LEU   240      38.912  31.118  60.526  1.00  0.00           N  
ATOM   3928  H   LEU   240      39.640  31.776  60.766  1.00  0.00           H  
ATOM   3929  CA  LEU   240      38.479  31.289  59.148  1.00  0.00           C  
ATOM   3930  HA  LEU   240      37.470  31.683  59.271  1.00  0.00           H  
ATOM   3931  CB  LEU   240      39.290  32.296  58.420  1.00  0.00           C  
ATOM   3932  HB2 LEU   240      39.485  33.209  58.982  1.00  0.00           H  
ATOM   3933  HB3 LEU   240      40.260  31.828  58.251  1.00  0.00           H  
ATOM   3934  CG  LEU   240      38.825  32.691  57.004  1.00  0.00           C  
ATOM   3935  HG  LEU   240      38.786  31.809  56.365  1.00  0.00           H  
ATOM   3936  CD1 LEU   240      37.424  33.408  57.024  1.00  0.00           C  
ATOM   3937 HD11 LEU   240      37.275  34.099  57.853  1.00  0.00           H  
ATOM   3938 HD12 LEU   240      37.303  33.908  56.063  1.00  0.00           H  
ATOM   3939 HD13 LEU   240      36.671  32.629  57.149  1.00  0.00           H  
ATOM   3940  CD2 LEU   240      39.836  33.713  56.424  1.00  0.00           C  
ATOM   3941 HD21 LEU   240      40.881  33.469  56.613  1.00  0.00           H  
ATOM   3942 HD22 LEU   240      39.629  33.811  55.358  1.00  0.00           H  
ATOM   3943 HD23 LEU   240      39.714  34.688  56.896  1.00  0.00           H  
ATOM   3944  C   LEU   240      38.306  29.961  58.361  1.00  0.00           C  
ATOM   3945  O   LEU   240      37.249  29.622  57.734  1.00  0.00           O  
ATOM   3946  N   CYS   241      39.393  29.186  58.368  1.00  0.00           N  
ATOM   3947  H   CYS   241      40.180  29.422  58.954  1.00  0.00           H  
ATOM   3948  CA  CYS   241      39.563  27.910  57.585  1.00  0.00           C  
ATOM   3949  HA  CYS   241      38.890  27.938  56.728  1.00  0.00           H  
ATOM   3950  CB  CYS   241      41.008  27.871  57.059  1.00  0.00           C  
ATOM   3951  HB2 CYS   241      41.312  28.701  56.420  1.00  0.00           H  
ATOM   3952  HB3 CYS   241      41.739  27.861  57.868  1.00  0.00           H  
ATOM   3953  SG  CYS   241      41.309  26.492  55.857  1.00  0.00           S  
ATOM   3954  HG  CYS   241      40.834  25.571  56.701  1.00  0.00           H  
ATOM   3955  C   CYS   241      39.108  26.635  58.425  1.00  0.00           C  
ATOM   3956  O   CYS   241      39.168  25.623  57.785  1.00  0.00           O  
ATOM   3957  N   LYS   242      38.575  26.794  59.643  1.00  0.00           N  
ATOM   3958  H   LYS   242      38.610  27.683  60.123  1.00  0.00           H  
ATOM   3959  CA  LYS   242      37.969  25.678  60.364  1.00  0.00           C  
ATOM   3960  HA  LYS   242      38.729  24.921  60.558  1.00  0.00           H  
ATOM   3961  CB  LYS   242      37.391  26.156  61.722  1.00  0.00           C  
ATOM   3962  HB2 LYS   242      38.143  26.779  62.206  1.00  0.00           H  
ATOM   3963  HB3 LYS   242      36.601  26.884  61.537  1.00  0.00           H  
ATOM   3964  CG  LYS   242      36.785  25.088  62.621  1.00  0.00           C  
ATOM   3965  HG2 LYS   242      36.157  24.488  61.962  1.00  0.00           H  
ATOM   3966  HG3 LYS   242      37.648  24.548  63.010  1.00  0.00           H  
ATOM   3967  CD  LYS   242      35.973  25.693  63.777  1.00  0.00           C  
ATOM   3968  HD2 LYS   242      36.459  26.517  64.301  1.00  0.00           H  
ATOM   3969  HD3 LYS   242      34.950  25.973  63.527  1.00  0.00           H  
ATOM   3970  CE  LYS   242      35.813  24.546  64.803  1.00  0.00           C  
ATOM   3971  HE2 LYS   242      36.777  24.087  65.022  1.00  0.00           H  
ATOM   3972  HE3 LYS   242      35.477  25.069  65.699  1.00  0.00           H  
ATOM   3973  NZ  LYS   242      34.879  23.499  64.324  1.00  0.00           N  
ATOM   3974  HZ1 LYS   242      35.202  22.701  63.796  1.00  0.00           H  
ATOM   3975  HZ2 LYS   242      34.489  23.092  65.163  1.00  0.00           H  
ATOM   3976  HZ3 LYS   242      34.058  23.850  63.852  1.00  0.00           H  
ATOM   3977  C   LYS   242      37.009  24.994  59.377  1.00  0.00           C  
ATOM   3978  O   LYS   242      36.149  25.708  58.854  1.00  0.00           O  
ATOM   3979  N   GLY   243      37.024  23.681  59.224  1.00  0.00           N  
ATOM   3980  H   GLY   243      37.723  23.138  59.709  1.00  0.00           H  
ATOM   3981  CA  GLY   243      36.019  22.908  58.412  1.00  0.00           C  
ATOM   3982  HA2 GLY   243      35.689  21.963  58.845  1.00  0.00           H  
ATOM   3983  HA3 GLY   243      35.136  23.546  58.403  1.00  0.00           H  
ATOM   3984  C   GLY   243      36.498  22.770  56.970  1.00  0.00           C  
ATOM   3985  O   GLY   243      35.763  22.156  56.218  1.00  0.00           O  
ATOM   3986  N   PHE   244      37.664  23.317  56.582  1.00  0.00           N  
ATOM   3987  H   PHE   244      38.315  23.745  57.225  1.00  0.00           H  
ATOM   3988  CA  PHE   244      38.133  23.276  55.201  1.00  0.00           C  
ATOM   3989  HA  PHE   244      37.559  22.489  54.712  1.00  0.00           H  
ATOM   3990  CB  PHE   244      37.827  24.601  54.498  1.00  0.00           C  
ATOM   3991  HB2 PHE   244      38.437  25.393  54.932  1.00  0.00           H  
ATOM   3992  HB3 PHE   244      38.243  24.588  53.490  1.00  0.00           H  
ATOM   3993  CG  PHE   244      36.420  25.049  54.513  1.00  0.00           C  
ATOM   3994  CD1 PHE   244      36.061  26.013  55.413  1.00  0.00           C  
ATOM   3995  HD1 PHE   244      36.793  26.439  56.082  1.00  0.00           H  
ATOM   3996  CE1 PHE   244      34.729  26.451  55.514  1.00  0.00           C  
ATOM   3997  HE1 PHE   244      34.511  27.322  56.114  1.00  0.00           H  
ATOM   3998  CZ  PHE   244      33.738  25.778  54.808  1.00  0.00           C  
ATOM   3999  HZ  PHE   244      32.710  26.111  54.809  1.00  0.00           H  
ATOM   4000  CE2 PHE   244      34.108  24.788  53.823  1.00  0.00           C  
ATOM   4001  HE2 PHE   244      33.354  24.451  53.127  1.00  0.00           H  
ATOM   4002  CD2 PHE   244      35.442  24.388  53.655  1.00  0.00           C  
ATOM   4003  HD2 PHE   244      35.695  23.773  52.804  1.00  0.00           H  
ATOM   4004  C   PHE   244      39.561  22.818  55.227  1.00  0.00           C  
ATOM   4005  O   PHE   244      40.203  22.674  56.279  1.00  0.00           O  
ATOM   4006  N   PRO   245      40.123  22.397  54.021  1.00  0.00           N  
ATOM   4007  CD  PRO   245      39.496  22.279  52.707  1.00  0.00           C  
ATOM   4008  HD2 PRO   245      39.383  23.313  52.382  1.00  0.00           H  
ATOM   4009  HD3 PRO   245      38.540  21.758  52.769  1.00  0.00           H  
ATOM   4010  CG  PRO   245      40.528  21.525  51.888  1.00  0.00           C  
ATOM   4011  HG2 PRO   245      40.674  22.052  50.945  1.00  0.00           H  
ATOM   4012  HG3 PRO   245      40.103  20.530  51.764  1.00  0.00           H  
ATOM   4013  CB  PRO   245      41.858  21.529  52.605  1.00  0.00           C  
ATOM   4014  HB2 PRO   245      42.525  22.216  52.084  1.00  0.00           H  
ATOM   4015  HB3 PRO   245      42.126  20.482  52.740  1.00  0.00           H  
ATOM   4016  CA  PRO   245      41.569  21.943  53.992  1.00  0.00           C  
ATOM   4017  HA  PRO   245      41.659  21.127  54.709  1.00  0.00           H  
ATOM   4018  C   PRO   245      42.506  23.052  54.496  1.00  0.00           C  
ATOM   4019  O   PRO   245      42.422  24.184  54.045  1.00  0.00           O  
ATOM   4020  N   ALA   246      43.460  22.780  55.309  1.00  0.00           N  
ATOM   4021  H   ALA   246      43.583  21.805  55.543  1.00  0.00           H  
ATOM   4022  CA  ALA   246      44.543  23.689  55.708  1.00  0.00           C  
ATOM   4023  HA  ALA   246      44.169  24.480  56.358  1.00  0.00           H  
ATOM   4024  CB  ALA   246      45.403  22.809  56.613  1.00  0.00           C  
ATOM   4025  HB1 ALA   246      46.243  23.382  57.005  1.00  0.00           H  
ATOM   4026  HB2 ALA   246      44.857  22.377  57.452  1.00  0.00           H  
ATOM   4027  HB3 ALA   246      45.854  21.960  56.100  1.00  0.00           H  
ATOM   4028  C   ALA   246      45.396  24.257  54.543  1.00  0.00           C  
ATOM   4029  O   ALA   246      46.049  25.263  54.802  1.00  0.00           O  
ATOM   4030  N   GLU   247      45.413  23.761  53.315  1.00  0.00           N  
ATOM   4031  H   GLU   247      44.931  22.875  53.259  1.00  0.00           H  
ATOM   4032  CA  GLU   247      45.957  24.365  52.162  1.00  0.00           C  
ATOM   4033  HA  GLU   247      46.978  24.659  52.405  1.00  0.00           H  
ATOM   4034  CB  GLU   247      45.795  23.440  50.931  1.00  0.00           C  
ATOM   4035  HB2 GLU   247      44.727  23.235  50.859  1.00  0.00           H  
ATOM   4036  HB3 GLU   247      46.180  23.925  50.034  1.00  0.00           H  
ATOM   4037  CG  GLU   247      46.564  22.109  51.150  1.00  0.00           C  
ATOM   4038  HG2 GLU   247      46.567  21.508  50.241  1.00  0.00           H  
ATOM   4039  HG3 GLU   247      47.590  22.371  51.408  1.00  0.00           H  
ATOM   4040  CD  GLU   247      46.133  21.146  52.202  1.00  0.00           C  
ATOM   4041  OE1 GLU   247      47.034  20.364  52.636  1.00  0.00           O  
ATOM   4042  OE2 GLU   247      44.962  21.100  52.666  1.00  0.00           O  
ATOM   4043  C   GLU   247      45.397  25.772  51.945  1.00  0.00           C  
ATOM   4044  O   GLU   247      46.148  26.611  51.352  1.00  0.00           O  
ATOM   4045  N   PHE   248      44.109  26.062  52.325  1.00  0.00           N  
ATOM   4046  H   PHE   248      43.455  25.422  52.753  1.00  0.00           H  
ATOM   4047  CA  PHE   248      43.611  27.479  52.258  1.00  0.00           C  
ATOM   4048  HA  PHE   248      44.104  27.967  51.418  1.00  0.00           H  
ATOM   4049  CB  PHE   248      42.061  27.601  52.207  1.00  0.00           C  
ATOM   4050  HB2 PHE   248      41.760  26.952  53.029  1.00  0.00           H  
ATOM   4051  HB3 PHE   248      41.683  28.606  52.392  1.00  0.00           H  
ATOM   4052  CG  PHE   248      41.427  26.996  51.022  1.00  0.00           C  
ATOM   4053  CD1 PHE   248      40.644  25.825  51.121  1.00  0.00           C  
ATOM   4054  HD1 PHE   248      40.282  25.528  52.094  1.00  0.00           H  
ATOM   4055  CE1 PHE   248      40.132  25.104  50.055  1.00  0.00           C  
ATOM   4056  HE1 PHE   248      39.488  24.249  50.200  1.00  0.00           H  
ATOM   4057  CZ  PHE   248      40.502  25.524  48.760  1.00  0.00           C  
ATOM   4058  HZ  PHE   248      40.198  24.904  47.929  1.00  0.00           H  
ATOM   4059  CE2 PHE   248      41.191  26.744  48.612  1.00  0.00           C  
ATOM   4060  HE2 PHE   248      41.509  27.015  47.616  1.00  0.00           H  
ATOM   4061  CD2 PHE   248      41.716  27.469  49.721  1.00  0.00           C  
ATOM   4062  HD2 PHE   248      42.285  28.386  49.673  1.00  0.00           H  
ATOM   4063  C   PHE   248      44.042  28.357  53.518  1.00  0.00           C  
ATOM   4064  O   PHE   248      44.022  29.585  53.374  1.00  0.00           O  
ATOM   4065  N   ALA   249      44.383  27.746  54.655  1.00  0.00           N  
ATOM   4066  H   ALA   249      44.271  26.742  54.651  1.00  0.00           H  
ATOM   4067  CA  ALA   249      45.020  28.481  55.745  1.00  0.00           C  
ATOM   4068  HA  ALA   249      44.487  29.416  55.918  1.00  0.00           H  
ATOM   4069  CB  ALA   249      44.917  27.833  57.173  1.00  0.00           C  
ATOM   4070  HB1 ALA   249      45.635  28.386  57.780  1.00  0.00           H  
ATOM   4071  HB2 ALA   249      43.890  27.874  57.537  1.00  0.00           H  
ATOM   4072  HB3 ALA   249      45.358  26.840  57.088  1.00  0.00           H  
ATOM   4073  C   ALA   249      46.505  28.727  55.422  1.00  0.00           C  
ATOM   4074  O   ALA   249      46.936  29.866  55.487  1.00  0.00           O  
ATOM   4075  N   MET   250      47.220  27.710  55.051  1.00  0.00           N  
ATOM   4076  H   MET   250      46.786  26.798  55.032  1.00  0.00           H  
ATOM   4077  CA  MET   250      48.678  27.750  54.725  1.00  0.00           C  
ATOM   4078  HA  MET   250      49.246  28.177  55.551  1.00  0.00           H  
ATOM   4079  CB  MET   250      49.180  26.383  54.288  1.00  0.00           C  
ATOM   4080  HB2 MET   250      48.485  25.961  53.562  1.00  0.00           H  
ATOM   4081  HB3 MET   250      50.137  26.506  53.780  1.00  0.00           H  
ATOM   4082  CG  MET   250      49.285  25.423  55.460  1.00  0.00           C  
ATOM   4083  HG2 MET   250      49.954  25.699  56.275  1.00  0.00           H  
ATOM   4084  HG3 MET   250      48.313  25.384  55.950  1.00  0.00           H  
ATOM   4085  SD  MET   250      49.762  23.730  54.952  1.00  0.00           S  
ATOM   4086  CE  MET   250      51.504  24.016  54.467  1.00  0.00           C  
ATOM   4087  HE1 MET   250      52.086  24.195  55.371  1.00  0.00           H  
ATOM   4088  HE2 MET   250      51.966  23.101  54.096  1.00  0.00           H  
ATOM   4089  HE3 MET   250      51.512  24.661  53.588  1.00  0.00           H  
ATOM   4090  C   MET   250      48.917  28.693  53.531  1.00  0.00           C  
ATOM   4091  O   MET   250      49.873  29.450  53.535  1.00  0.00           O  
ATOM   4092  N   TYR   251      48.022  28.692  52.535  1.00  0.00           N  
ATOM   4093  H   TYR   251      47.366  27.941  52.374  1.00  0.00           H  
ATOM   4094  CA  TYR   251      48.060  29.635  51.421  1.00  0.00           C  
ATOM   4095  HA  TYR   251      48.985  29.600  50.845  1.00  0.00           H  
ATOM   4096  CB  TYR   251      46.926  29.397  50.426  1.00  0.00           C  
ATOM   4097  HB2 TYR   251      47.060  28.451  49.903  1.00  0.00           H  
ATOM   4098  HB3 TYR   251      45.945  29.278  50.887  1.00  0.00           H  
ATOM   4099  CG  TYR   251      46.829  30.400  49.307  1.00  0.00           C  
ATOM   4100  CD1 TYR   251      46.449  31.753  49.627  1.00  0.00           C  
ATOM   4101  HD1 TYR   251      46.114  32.053  50.609  1.00  0.00           H  
ATOM   4102  CE1 TYR   251      46.445  32.749  48.610  1.00  0.00           C  
ATOM   4103  HE1 TYR   251      46.289  33.794  48.834  1.00  0.00           H  
ATOM   4104  CZ  TYR   251      46.691  32.391  47.274  1.00  0.00           C  
ATOM   4105  OH  TYR   251      46.608  33.428  46.433  1.00  0.00           O  
ATOM   4106  HH  TYR   251      46.357  34.186  46.965  1.00  0.00           H  
ATOM   4107  CE2 TYR   251      47.091  31.104  47.002  1.00  0.00           C  
ATOM   4108  HE2 TYR   251      47.344  30.918  45.968  1.00  0.00           H  
ATOM   4109  CD2 TYR   251      47.126  30.086  48.016  1.00  0.00           C  
ATOM   4110  HD2 TYR   251      47.325  29.058  47.749  1.00  0.00           H  
ATOM   4111  C   TYR   251      48.079  31.130  51.963  1.00  0.00           C  
ATOM   4112  O   TYR   251      48.890  31.977  51.507  1.00  0.00           O  
ATOM   4113  N   LEU   252      47.203  31.439  52.921  1.00  0.00           N  
ATOM   4114  H   LEU   252      46.631  30.741  53.375  1.00  0.00           H  
ATOM   4115  CA  LEU   252      47.114  32.722  53.569  1.00  0.00           C  
ATOM   4116  HA  LEU   252      47.166  33.543  52.854  1.00  0.00           H  
ATOM   4117  CB  LEU   252      45.853  32.775  54.375  1.00  0.00           C  
ATOM   4118  HB2 LEU   252      45.680  31.825  54.880  1.00  0.00           H  
ATOM   4119  HB3 LEU   252      46.057  33.533  55.132  1.00  0.00           H  
ATOM   4120  CG  LEU   252      44.608  33.160  53.608  1.00  0.00           C  
ATOM   4121  HG  LEU   252      44.476  32.386  52.852  1.00  0.00           H  
ATOM   4122  CD1 LEU   252      43.407  33.271  54.545  1.00  0.00           C  
ATOM   4123 HD11 LEU   252      42.543  33.506  53.924  1.00  0.00           H  
ATOM   4124 HD12 LEU   252      43.348  32.354  55.133  1.00  0.00           H  
ATOM   4125 HD13 LEU   252      43.560  34.066  55.275  1.00  0.00           H  
ATOM   4126  CD2 LEU   252      44.768  34.444  52.826  1.00  0.00           C  
ATOM   4127 HD21 LEU   252      45.422  34.368  51.957  1.00  0.00           H  
ATOM   4128 HD22 LEU   252      43.765  34.757  52.537  1.00  0.00           H  
ATOM   4129 HD23 LEU   252      45.206  35.272  53.383  1.00  0.00           H  
ATOM   4130  C   LEU   252      48.319  33.049  54.445  1.00  0.00           C  
ATOM   4131  O   LEU   252      48.882  34.192  54.413  1.00  0.00           O  
ATOM   4132  N   ASN   253      48.715  32.057  55.210  1.00  0.00           N  
ATOM   4133  H   ASN   253      48.120  31.245  55.133  1.00  0.00           H  
ATOM   4134  CA  ASN   253      49.815  32.261  56.165  1.00  0.00           C  
ATOM   4135  HA  ASN   253      49.628  33.191  56.702  1.00  0.00           H  
ATOM   4136  CB  ASN   253      49.886  31.102  57.116  1.00  0.00           C  
ATOM   4137  HB2 ASN   253      49.603  30.284  56.453  1.00  0.00           H  
ATOM   4138  HB3 ASN   253      50.888  30.934  57.511  1.00  0.00           H  
ATOM   4139  CG  ASN   253      48.873  31.180  58.281  1.00  0.00           C  
ATOM   4140  OD1 ASN   253      48.344  32.233  58.651  1.00  0.00           O  
ATOM   4141  ND2 ASN   253      48.521  30.013  58.736  1.00  0.00           N  
ATOM   4142 HD21 ASN   253      48.072  29.934  59.637  1.00  0.00           H  
ATOM   4143 HD22 ASN   253      49.084  29.253  58.381  1.00  0.00           H  
ATOM   4144  C   ASN   253      51.220  32.480  55.578  1.00  0.00           C  
ATOM   4145  O   ASN   253      52.063  33.227  56.072  1.00  0.00           O  
ATOM   4146  N   TYR   254      51.369  31.979  54.306  1.00  0.00           N  
ATOM   4147  H   TYR   254      50.632  31.423  53.896  1.00  0.00           H  
ATOM   4148  CA  TYR   254      52.447  32.476  53.440  1.00  0.00           C  
ATOM   4149  HA  TYR   254      53.368  32.520  54.023  1.00  0.00           H  
ATOM   4150  CB  TYR   254      52.652  31.541  52.186  1.00  0.00           C  
ATOM   4151  HB2 TYR   254      52.867  30.528  52.525  1.00  0.00           H  
ATOM   4152  HB3 TYR   254      51.737  31.453  51.600  1.00  0.00           H  
ATOM   4153  CG  TYR   254      53.726  31.974  51.301  1.00  0.00           C  
ATOM   4154  CD1 TYR   254      55.079  31.644  51.599  1.00  0.00           C  
ATOM   4155  HD1 TYR   254      55.300  31.094  52.502  1.00  0.00           H  
ATOM   4156  CE1 TYR   254      56.144  32.098  50.667  1.00  0.00           C  
ATOM   4157  HE1 TYR   254      57.164  31.785  50.836  1.00  0.00           H  
ATOM   4158  CZ  TYR   254      55.752  32.870  49.569  1.00  0.00           C  
ATOM   4159  OH  TYR   254      56.653  33.343  48.658  1.00  0.00           O  
ATOM   4160  HH  TYR   254      57.544  33.068  48.886  1.00  0.00           H  
ATOM   4161  CE2 TYR   254      54.392  33.130  49.219  1.00  0.00           C  
ATOM   4162  HE2 TYR   254      54.230  33.694  48.312  1.00  0.00           H  
ATOM   4163  CD2 TYR   254      53.400  32.754  50.144  1.00  0.00           C  
ATOM   4164  HD2 TYR   254      52.376  32.890  49.830  1.00  0.00           H  
ATOM   4165  C   TYR   254      52.137  33.911  52.904  1.00  0.00           C  
ATOM   4166  O   TYR   254      53.059  34.756  52.976  1.00  0.00           O  
ATOM   4167  N   CYS   255      51.040  34.152  52.214  1.00  0.00           N  
ATOM   4168  H   CYS   255      50.238  33.541  52.160  1.00  0.00           H  
ATOM   4169  CA  CYS   255      50.750  35.466  51.541  1.00  0.00           C  
ATOM   4170  HA  CYS   255      51.555  35.484  50.807  1.00  0.00           H  
ATOM   4171  CB  CYS   255      49.429  35.377  50.703  1.00  0.00           C  
ATOM   4172  HB2 CYS   255      48.580  35.212  51.366  1.00  0.00           H  
ATOM   4173  HB3 CYS   255      49.238  36.317  50.185  1.00  0.00           H  
ATOM   4174  SG  CYS   255      49.673  34.085  49.446  1.00  0.00           S  
ATOM   4175  HG  CYS   255      49.310  33.022  50.169  1.00  0.00           H  
ATOM   4176  C   CYS   255      50.732  36.659  52.478  1.00  0.00           C  
ATOM   4177  O   CYS   255      50.985  37.819  52.003  1.00  0.00           O  
ATOM   4178  N   ARG   256      50.295  36.465  53.688  1.00  0.00           N  
ATOM   4179  H   ARG   256      49.873  35.572  53.900  1.00  0.00           H  
ATOM   4180  CA  ARG   256      50.567  37.354  54.794  1.00  0.00           C  
ATOM   4181  HA  ARG   256      50.382  38.369  54.441  1.00  0.00           H  
ATOM   4182  CB  ARG   256      49.648  37.075  55.963  1.00  0.00           C  
ATOM   4183  HB2 ARG   256      49.678  36.019  56.233  1.00  0.00           H  
ATOM   4184  HB3 ARG   256      50.010  37.639  56.823  1.00  0.00           H  
ATOM   4185  CG  ARG   256      48.269  37.495  55.555  1.00  0.00           C  
ATOM   4186  HG2 ARG   256      48.366  38.527  55.219  1.00  0.00           H  
ATOM   4187  HG3 ARG   256      47.972  36.842  54.734  1.00  0.00           H  
ATOM   4188  CD  ARG   256      47.209  37.421  56.778  1.00  0.00           C  
ATOM   4189  HD2 ARG   256      46.276  37.851  56.412  1.00  0.00           H  
ATOM   4190  HD3 ARG   256      47.075  36.390  57.105  1.00  0.00           H  
ATOM   4191  NE  ARG   256      47.619  38.259  57.978  1.00  0.00           N  
ATOM   4192  HE  ARG   256      48.253  39.034  57.845  1.00  0.00           H  
ATOM   4193  CZ  ARG   256      47.112  38.180  59.153  1.00  0.00           C  
ATOM   4194  NH1 ARG   256      46.154  37.383  59.450  1.00  0.00           N  
ATOM   4195 HH11 ARG   256      45.864  36.794  58.683  1.00  0.00           H  
ATOM   4196 HH12 ARG   256      45.877  37.130  60.387  1.00  0.00           H  
ATOM   4197  NH2 ARG   256      47.684  38.914  60.101  1.00  0.00           N  
ATOM   4198 HH21 ARG   256      48.544  39.378  59.846  1.00  0.00           H  
ATOM   4199 HH22 ARG   256      47.180  39.084  60.960  1.00  0.00           H  
ATOM   4200  C   ARG   256      52.046  37.506  55.330  1.00  0.00           C  
ATOM   4201  O   ARG   256      52.459  38.563  55.820  1.00  0.00           O  
ATOM   4202  N   GLY   257      52.824  36.412  55.161  1.00  0.00           N  
ATOM   4203  H   GLY   257      52.474  35.560  54.747  1.00  0.00           H  
ATOM   4204  CA  GLY   257      54.188  36.294  55.613  1.00  0.00           C  
ATOM   4205  HA2 GLY   257      54.352  36.820  56.554  1.00  0.00           H  
ATOM   4206  HA3 GLY   257      54.363  35.218  55.594  1.00  0.00           H  
ATOM   4207  C   GLY   257      55.220  37.053  54.646  1.00  0.00           C  
ATOM   4208  O   GLY   257      56.272  37.488  55.098  1.00  0.00           O  
ATOM   4209  N   LEU   258      54.811  37.215  53.424  1.00  0.00           N  
ATOM   4210  H   LEU   258      54.041  36.724  52.994  1.00  0.00           H  
ATOM   4211  CA  LEU   258      55.569  37.966  52.449  1.00  0.00           C  
ATOM   4212  HA  LEU   258      56.422  37.348  52.169  1.00  0.00           H  
ATOM   4213  CB  LEU   258      54.608  38.046  51.220  1.00  0.00           C  
ATOM   4214  HB2 LEU   258      53.548  38.037  51.471  1.00  0.00           H  
ATOM   4215  HB3 LEU   258      54.744  39.022  50.754  1.00  0.00           H  
ATOM   4216  CG  LEU   258      54.922  36.934  50.155  1.00  0.00           C  
ATOM   4217  HG  LEU   258      54.971  35.948  50.616  1.00  0.00           H  
ATOM   4218  CD1 LEU   258      53.779  37.021  49.158  1.00  0.00           C  
ATOM   4219 HD11 LEU   258      53.976  37.917  48.569  1.00  0.00           H  
ATOM   4220 HD12 LEU   258      53.865  36.197  48.450  1.00  0.00           H  
ATOM   4221 HD13 LEU   258      52.750  37.102  49.507  1.00  0.00           H  
ATOM   4222  CD2 LEU   258      56.210  37.074  49.334  1.00  0.00           C  
ATOM   4223 HD21 LEU   258      56.263  36.327  48.542  1.00  0.00           H  
ATOM   4224 HD22 LEU   258      56.339  38.019  48.806  1.00  0.00           H  
ATOM   4225 HD23 LEU   258      57.022  37.030  50.060  1.00  0.00           H  
ATOM   4226  C   LEU   258      56.031  39.360  52.851  1.00  0.00           C  
ATOM   4227  O   LEU   258      55.361  40.173  53.468  1.00  0.00           O  
ATOM   4228  N   ARG   259      57.322  39.564  52.626  1.00  0.00           N  
ATOM   4229  H   ARG   259      57.920  38.822  52.292  1.00  0.00           H  
ATOM   4230  CA  ARG   259      57.952  40.914  52.699  1.00  0.00           C  
ATOM   4231  HA  ARG   259      57.662  41.318  53.670  1.00  0.00           H  
ATOM   4232  CB  ARG   259      59.519  40.840  52.615  1.00  0.00           C  
ATOM   4233  HB2 ARG   259      59.733  40.192  51.765  1.00  0.00           H  
ATOM   4234  HB3 ARG   259      59.868  41.841  52.361  1.00  0.00           H  
ATOM   4235  CG  ARG   259      60.250  40.368  53.891  1.00  0.00           C  
ATOM   4236  HG2 ARG   259      59.815  40.935  54.714  1.00  0.00           H  
ATOM   4237  HG3 ARG   259      60.033  39.329  54.139  1.00  0.00           H  
ATOM   4238  CD  ARG   259      61.811  40.537  53.859  1.00  0.00           C  
ATOM   4239  HD2 ARG   259      62.041  41.425  54.448  1.00  0.00           H  
ATOM   4240  HD3 ARG   259      62.311  39.727  54.391  1.00  0.00           H  
ATOM   4241  NE  ARG   259      62.345  40.716  52.480  1.00  0.00           N  
ATOM   4242  HE  ARG   259      62.522  41.649  52.137  1.00  0.00           H  
ATOM   4243  CZ  ARG   259      62.673  39.719  51.707  1.00  0.00           C  
ATOM   4244  NH1 ARG   259      62.608  38.462  51.916  1.00  0.00           N  
ATOM   4245 HH11 ARG   259      62.422  38.084  52.834  1.00  0.00           H  
ATOM   4246 HH12 ARG   259      62.992  37.864  51.198  1.00  0.00           H  
ATOM   4247  NH2 ARG   259      63.157  39.953  50.526  1.00  0.00           N  
ATOM   4248 HH21 ARG   259      63.190  40.933  50.287  1.00  0.00           H  
ATOM   4249 HH22 ARG   259      63.228  39.199  49.858  1.00  0.00           H  
ATOM   4250  C   ARG   259      57.338  41.834  51.567  1.00  0.00           C  
ATOM   4251  O   ARG   259      56.709  41.331  50.589  1.00  0.00           O  
ATOM   4252  N   PHE   260      57.399  43.173  51.768  1.00  0.00           N  
ATOM   4253  H   PHE   260      57.843  43.485  52.620  1.00  0.00           H  
ATOM   4254  CA  PHE   260      56.779  44.106  50.877  1.00  0.00           C  
ATOM   4255  HA  PHE   260      55.701  43.958  50.818  1.00  0.00           H  
ATOM   4256  CB  PHE   260      56.985  45.488  51.502  1.00  0.00           C  
ATOM   4257  HB2 PHE   260      56.407  45.401  52.422  1.00  0.00           H  
ATOM   4258  HB3 PHE   260      58.024  45.719  51.735  1.00  0.00           H  
ATOM   4259  CG  PHE   260      56.419  46.660  50.698  1.00  0.00           C  
ATOM   4260  CD1 PHE   260      55.022  46.786  50.578  1.00  0.00           C  
ATOM   4261  HD1 PHE   260      54.406  46.019  51.025  1.00  0.00           H  
ATOM   4262  CE1 PHE   260      54.516  47.913  49.938  1.00  0.00           C  
ATOM   4263  HE1 PHE   260      53.467  48.170  49.919  1.00  0.00           H  
ATOM   4264  CZ  PHE   260      55.398  48.883  49.522  1.00  0.00           C  
ATOM   4265  HZ  PHE   260      55.084  49.812  49.070  1.00  0.00           H  
ATOM   4266  CE2 PHE   260      56.812  48.804  49.627  1.00  0.00           C  
ATOM   4267  HE2 PHE   260      57.433  49.601  49.245  1.00  0.00           H  
ATOM   4268  CD2 PHE   260      57.316  47.626  50.258  1.00  0.00           C  
ATOM   4269  HD2 PHE   260      58.383  47.546  50.409  1.00  0.00           H  
ATOM   4270  C   PHE   260      57.391  43.985  49.476  1.00  0.00           C  
ATOM   4271  O   PHE   260      56.644  43.988  48.485  1.00  0.00           O  
ATOM   4272  N   GLU   261      58.741  44.063  49.277  1.00  0.00           N  
ATOM   4273  H   GLU   261      59.324  44.156  50.097  1.00  0.00           H  
ATOM   4274  CA  GLU   261      59.409  43.966  47.979  1.00  0.00           C  
ATOM   4275  HA  GLU   261      58.783  44.525  47.283  1.00  0.00           H  
ATOM   4276  CB  GLU   261      60.764  44.744  47.954  1.00  0.00           C  
ATOM   4277  HB2 GLU   261      61.058  44.864  46.911  1.00  0.00           H  
ATOM   4278  HB3 GLU   261      60.611  45.754  48.335  1.00  0.00           H  
ATOM   4279  CG  GLU   261      62.033  44.091  48.522  1.00  0.00           C  
ATOM   4280  HG2 GLU   261      62.357  43.317  47.826  1.00  0.00           H  
ATOM   4281  HG3 GLU   261      62.822  44.842  48.473  1.00  0.00           H  
ATOM   4282  CD  GLU   261      61.933  43.557  49.975  1.00  0.00           C  
ATOM   4283  OE1 GLU   261      62.748  42.675  50.374  1.00  0.00           O  
ATOM   4284  OE2 GLU   261      61.030  43.905  50.765  1.00  0.00           O  
ATOM   4285  C   GLU   261      59.597  42.572  47.422  1.00  0.00           C  
ATOM   4286  O   GLU   261      59.811  42.473  46.188  1.00  0.00           O  
ATOM   4287  N   GLU   262      59.376  41.474  48.128  1.00  0.00           N  
ATOM   4288  H   GLU   262      59.076  41.547  49.090  1.00  0.00           H  
ATOM   4289  CA  GLU   262      59.650  40.080  47.651  1.00  0.00           C  
ATOM   4290  HA  GLU   262      60.677  40.091  47.287  1.00  0.00           H  
ATOM   4291  CB  GLU   262      59.736  39.056  48.835  1.00  0.00           C  
ATOM   4292  HB2 GLU   262      60.361  39.526  49.594  1.00  0.00           H  
ATOM   4293  HB3 GLU   262      58.749  38.883  49.264  1.00  0.00           H  
ATOM   4294  CG  GLU   262      60.362  37.696  48.594  1.00  0.00           C  
ATOM   4295  HG2 GLU   262      60.202  37.102  49.493  1.00  0.00           H  
ATOM   4296  HG3 GLU   262      59.831  37.086  47.863  1.00  0.00           H  
ATOM   4297  CD  GLU   262      61.882  37.739  48.081  1.00  0.00           C  
ATOM   4298  OE1 GLU   262      62.053  37.950  46.903  1.00  0.00           O  
ATOM   4299  OE2 GLU   262      62.756  37.704  48.954  1.00  0.00           O  
ATOM   4300  C   GLU   262      58.570  39.507  46.707  1.00  0.00           C  
ATOM   4301  O   GLU   262      57.437  39.968  46.715  1.00  0.00           O  
ATOM   4302  N   ALA   263      58.997  38.604  45.856  1.00  0.00           N  
ATOM   4303  H   ALA   263      59.986  38.405  45.897  1.00  0.00           H  
ATOM   4304  CA  ALA   263      58.183  37.838  44.919  1.00  0.00           C  
ATOM   4305  HA  ALA   263      57.499  38.581  44.507  1.00  0.00           H  
ATOM   4306  CB  ALA   263      59.209  37.401  43.829  1.00  0.00           C  
ATOM   4307  HB1 ALA   263      59.897  38.207  43.574  1.00  0.00           H  
ATOM   4308  HB2 ALA   263      59.721  36.490  44.138  1.00  0.00           H  
ATOM   4309  HB3 ALA   263      58.647  37.304  42.900  1.00  0.00           H  
ATOM   4310  C   ALA   263      57.412  36.749  45.696  1.00  0.00           C  
ATOM   4311  O   ALA   263      58.046  35.955  46.424  1.00  0.00           O  
ATOM   4312  N   PRO   264      56.095  36.586  45.511  1.00  0.00           N  
ATOM   4313  CD  PRO   264      55.244  37.547  44.846  1.00  0.00           C  
ATOM   4314  HD2 PRO   264      55.269  37.289  43.788  1.00  0.00           H  
ATOM   4315  HD3 PRO   264      55.505  38.588  45.034  1.00  0.00           H  
ATOM   4316  CG  PRO   264      53.782  37.141  45.290  1.00  0.00           C  
ATOM   4317  HG2 PRO   264      53.073  37.336  44.485  1.00  0.00           H  
ATOM   4318  HG3 PRO   264      53.453  37.614  46.215  1.00  0.00           H  
ATOM   4319  CB  PRO   264      53.933  35.599  45.515  1.00  0.00           C  
ATOM   4320  HB2 PRO   264      53.882  35.070  44.563  1.00  0.00           H  
ATOM   4321  HB3 PRO   264      53.252  35.183  46.257  1.00  0.00           H  
ATOM   4322  CA  PRO   264      55.349  35.395  45.929  1.00  0.00           C  
ATOM   4323  HA  PRO   264      55.498  35.198  46.991  1.00  0.00           H  
ATOM   4324  C   PRO   264      55.892  34.162  45.192  1.00  0.00           C  
ATOM   4325  O   PRO   264      56.317  34.194  44.032  1.00  0.00           O  
ATOM   4326  N   ASP   265      55.980  33.008  45.866  1.00  0.00           N  
ATOM   4327  H   ASP   265      55.897  32.999  46.873  1.00  0.00           H  
ATOM   4328  CA  ASP   265      56.103  31.747  45.111  1.00  0.00           C  
ATOM   4329  HA  ASP   265      56.907  31.832  44.380  1.00  0.00           H  
ATOM   4330  CB  ASP   265      56.724  30.681  45.991  1.00  0.00           C  
ATOM   4331  HB2 ASP   265      56.068  30.365  46.802  1.00  0.00           H  
ATOM   4332  HB3 ASP   265      56.752  29.837  45.302  1.00  0.00           H  
ATOM   4333  CG  ASP   265      58.178  30.823  46.459  1.00  0.00           C  
ATOM   4334  OD1 ASP   265      58.966  31.542  45.771  1.00  0.00           O  
ATOM   4335  OD2 ASP   265      58.639  30.031  47.369  1.00  0.00           O  
ATOM   4336  C   ASP   265      54.788  31.235  44.437  1.00  0.00           C  
ATOM   4337  O   ASP   265      54.118  30.369  44.897  1.00  0.00           O  
ATOM   4338  N   TYR   266      54.446  31.829  43.282  1.00  0.00           N  
ATOM   4339  H   TYR   266      54.959  32.578  42.839  1.00  0.00           H  
ATOM   4340  CA  TYR   266      53.258  31.430  42.540  1.00  0.00           C  
ATOM   4341  HA  TYR   266      52.421  31.763  43.154  1.00  0.00           H  
ATOM   4342  CB  TYR   266      53.091  32.209  41.140  1.00  0.00           C  
ATOM   4343  HB2 TYR   266      53.765  31.750  40.416  1.00  0.00           H  
ATOM   4344  HB3 TYR   266      52.084  32.060  40.749  1.00  0.00           H  
ATOM   4345  CG  TYR   266      53.383  33.685  41.201  1.00  0.00           C  
ATOM   4346  CD1 TYR   266      52.285  34.533  41.401  1.00  0.00           C  
ATOM   4347  HD1 TYR   266      51.272  34.158  41.411  1.00  0.00           H  
ATOM   4348  CE1 TYR   266      52.546  35.936  41.407  1.00  0.00           C  
ATOM   4349  HE1 TYR   266      51.738  36.644  41.524  1.00  0.00           H  
ATOM   4350  CZ  TYR   266      53.807  36.518  41.341  1.00  0.00           C  
ATOM   4351  OH  TYR   266      54.081  37.850  41.408  1.00  0.00           O  
ATOM   4352  HH  TYR   266      53.273  38.366  41.469  1.00  0.00           H  
ATOM   4353  CE2 TYR   266      54.918  35.583  41.206  1.00  0.00           C  
ATOM   4354  HE2 TYR   266      55.924  35.957  41.080  1.00  0.00           H  
ATOM   4355  CD2 TYR   266      54.679  34.236  41.079  1.00  0.00           C  
ATOM   4356  HD2 TYR   266      55.480  33.513  41.107  1.00  0.00           H  
ATOM   4357  C   TYR   266      53.301  29.913  42.395  1.00  0.00           C  
ATOM   4358  O   TYR   266      52.162  29.324  42.434  1.00  0.00           O  
ATOM   4359  N   MET   267      54.471  29.282  42.131  1.00  0.00           N  
ATOM   4360  H   MET   267      55.220  29.840  41.747  1.00  0.00           H  
ATOM   4361  CA  MET   267      54.529  27.790  42.000  1.00  0.00           C  
ATOM   4362  HA  MET   267      53.694  27.613  41.322  1.00  0.00           H  
ATOM   4363  CB  MET   267      55.912  27.416  41.399  1.00  0.00           C  
ATOM   4364  HB2 MET   267      55.961  27.763  40.367  1.00  0.00           H  
ATOM   4365  HB3 MET   267      56.685  27.826  42.050  1.00  0.00           H  
ATOM   4366  CG  MET   267      56.106  25.864  41.416  1.00  0.00           C  
ATOM   4367  HG2 MET   267      55.923  25.403  42.386  1.00  0.00           H  
ATOM   4368  HG3 MET   267      55.378  25.444  40.722  1.00  0.00           H  
ATOM   4369  SD  MET   267      57.669  25.274  40.777  1.00  0.00           S  
ATOM   4370  CE  MET   267      58.842  25.984  41.905  1.00  0.00           C  
ATOM   4371  HE1 MET   267      58.290  26.447  42.722  1.00  0.00           H  
ATOM   4372  HE2 MET   267      59.451  25.218  42.387  1.00  0.00           H  
ATOM   4373  HE3 MET   267      59.367  26.839  41.477  1.00  0.00           H  
ATOM   4374  C   MET   267      54.241  26.945  43.306  1.00  0.00           C  
ATOM   4375  O   MET   267      53.562  25.914  43.205  1.00  0.00           O  
ATOM   4376  N   TYR   268      54.555  27.489  44.510  1.00  0.00           N  
ATOM   4377  H   TYR   268      55.019  28.385  44.490  1.00  0.00           H  
ATOM   4378  CA  TYR   268      54.187  26.875  45.751  1.00  0.00           C  
ATOM   4379  HA  TYR   268      54.492  25.833  45.848  1.00  0.00           H  
ATOM   4380  CB  TYR   268      54.798  27.691  46.846  1.00  0.00           C  
ATOM   4381  HB2 TYR   268      55.844  27.953  46.685  1.00  0.00           H  
ATOM   4382  HB3 TYR   268      54.375  28.687  46.972  1.00  0.00           H  
ATOM   4383  CG  TYR   268      54.782  27.012  48.206  1.00  0.00           C  
ATOM   4384  CD1 TYR   268      54.026  27.548  49.238  1.00  0.00           C  
ATOM   4385  HD1 TYR   268      53.348  28.356  49.009  1.00  0.00           H  
ATOM   4386  CE1 TYR   268      54.176  27.098  50.571  1.00  0.00           C  
ATOM   4387  HE1 TYR   268      53.651  27.528  51.411  1.00  0.00           H  
ATOM   4388  CZ  TYR   268      54.946  25.938  50.707  1.00  0.00           C  
ATOM   4389  OH  TYR   268      55.186  25.391  51.903  1.00  0.00           O  
ATOM   4390  HH  TYR   268      55.673  24.566  51.830  1.00  0.00           H  
ATOM   4391  CE2 TYR   268      55.697  25.336  49.729  1.00  0.00           C  
ATOM   4392  HE2 TYR   268      56.332  24.483  49.918  1.00  0.00           H  
ATOM   4393  CD2 TYR   268      55.603  25.849  48.422  1.00  0.00           C  
ATOM   4394  HD2 TYR   268      56.230  25.447  47.640  1.00  0.00           H  
ATOM   4395  C   TYR   268      52.633  26.915  45.911  1.00  0.00           C  
ATOM   4396  O   TYR   268      52.028  25.894  46.241  1.00  0.00           O  
ATOM   4397  N   LEU   269      51.992  28.039  45.693  1.00  0.00           N  
ATOM   4398  H   LEU   269      52.516  28.873  45.468  1.00  0.00           H  
ATOM   4399  CA  LEU   269      50.612  28.170  45.819  1.00  0.00           C  
ATOM   4400  HA  LEU   269      50.302  27.767  46.783  1.00  0.00           H  
ATOM   4401  CB  LEU   269      50.435  29.704  45.762  1.00  0.00           C  
ATOM   4402  HB2 LEU   269      50.837  29.965  44.783  1.00  0.00           H  
ATOM   4403  HB3 LEU   269      49.365  29.896  45.843  1.00  0.00           H  
ATOM   4404  CG  LEU   269      51.152  30.503  46.904  1.00  0.00           C  
ATOM   4405  HG  LEU   269      52.218  30.289  46.826  1.00  0.00           H  
ATOM   4406  CD1 LEU   269      50.771  31.966  46.741  1.00  0.00           C  
ATOM   4407 HD11 LEU   269      51.289  32.338  45.857  1.00  0.00           H  
ATOM   4408 HD12 LEU   269      49.707  32.199  46.770  1.00  0.00           H  
ATOM   4409 HD13 LEU   269      51.310  32.505  47.521  1.00  0.00           H  
ATOM   4410  CD2 LEU   269      50.812  30.061  48.325  1.00  0.00           C  
ATOM   4411 HD21 LEU   269      49.754  30.219  48.532  1.00  0.00           H  
ATOM   4412 HD22 LEU   269      50.996  29.013  48.561  1.00  0.00           H  
ATOM   4413 HD23 LEU   269      51.419  30.649  49.014  1.00  0.00           H  
ATOM   4414  C   LEU   269      49.813  27.409  44.815  1.00  0.00           C  
ATOM   4415  O   LEU   269      48.776  26.859  45.164  1.00  0.00           O  
ATOM   4416  N   ARG   270      50.286  27.342  43.532  1.00  0.00           N  
ATOM   4417  H   ARG   270      51.067  27.963  43.378  1.00  0.00           H  
ATOM   4418  CA  ARG   270      49.677  26.432  42.453  1.00  0.00           C  
ATOM   4419  HA  ARG   270      48.606  26.535  42.279  1.00  0.00           H  
ATOM   4420  CB  ARG   270      50.418  26.577  41.163  1.00  0.00           C  
ATOM   4421  HB2 ARG   270      51.450  26.831  41.406  1.00  0.00           H  
ATOM   4422  HB3 ARG   270      50.138  25.720  40.551  1.00  0.00           H  
ATOM   4423  CG  ARG   270      49.924  27.812  40.364  1.00  0.00           C  
ATOM   4424  HG2 ARG   270      48.858  27.982  40.517  1.00  0.00           H  
ATOM   4425  HG3 ARG   270      50.463  28.675  40.754  1.00  0.00           H  
ATOM   4426  CD  ARG   270      50.057  27.722  38.910  1.00  0.00           C  
ATOM   4427  HD2 ARG   270      49.823  26.751  38.473  1.00  0.00           H  
ATOM   4428  HD3 ARG   270      49.478  28.452  38.344  1.00  0.00           H  
ATOM   4429  NE  ARG   270      51.518  27.972  38.665  1.00  0.00           N  
ATOM   4430  HE  ARG   270      52.162  27.210  38.823  1.00  0.00           H  
ATOM   4431  CZ  ARG   270      52.060  29.198  38.464  1.00  0.00           C  
ATOM   4432  NH1 ARG   270      51.299  30.258  38.299  1.00  0.00           N  
ATOM   4433 HH11 ARG   270      50.394  30.205  37.854  1.00  0.00           H  
ATOM   4434 HH12 ARG   270      51.904  31.058  38.179  1.00  0.00           H  
ATOM   4435  NH2 ARG   270      53.414  29.235  38.417  1.00  0.00           N  
ATOM   4436 HH21 ARG   270      53.975  28.413  38.243  1.00  0.00           H  
ATOM   4437 HH22 ARG   270      53.889  30.116  38.283  1.00  0.00           H  
ATOM   4438  C   ARG   270      49.768  24.936  42.884  1.00  0.00           C  
ATOM   4439  O   ARG   270      48.857  24.195  42.781  1.00  0.00           O  
ATOM   4440  N   GLN   271      50.935  24.562  43.428  1.00  0.00           N  
ATOM   4441  H   GLN   271      51.701  25.219  43.484  1.00  0.00           H  
ATOM   4442  CA  GLN   271      51.159  23.225  43.968  1.00  0.00           C  
ATOM   4443  HA  GLN   271      50.924  22.430  43.260  1.00  0.00           H  
ATOM   4444  CB  GLN   271      52.662  23.023  44.196  1.00  0.00           C  
ATOM   4445  HB2 GLN   271      53.071  23.819  44.819  1.00  0.00           H  
ATOM   4446  HB3 GLN   271      52.930  22.125  44.753  1.00  0.00           H  
ATOM   4447  CG  GLN   271      53.493  22.883  42.857  1.00  0.00           C  
ATOM   4448  HG2 GLN   271      53.386  23.757  42.216  1.00  0.00           H  
ATOM   4449  HG3 GLN   271      54.512  22.806  43.237  1.00  0.00           H  
ATOM   4450  CD  GLN   271      53.126  21.668  41.966  1.00  0.00           C  
ATOM   4451  OE1 GLN   271      51.979  21.539  41.591  1.00  0.00           O  
ATOM   4452  NE2 GLN   271      54.065  20.891  41.448  1.00  0.00           N  
ATOM   4453 HE21 GLN   271      53.761  20.095  40.906  1.00  0.00           H  
ATOM   4454 HE22 GLN   271      55.021  20.820  41.766  1.00  0.00           H  
ATOM   4455  C   GLN   271      50.237  22.794  45.237  1.00  0.00           C  
ATOM   4456  O   GLN   271      49.722  21.667  45.227  1.00  0.00           O  
ATOM   4457  N   LEU   272      50.065  23.643  46.251  1.00  0.00           N  
ATOM   4458  H   LEU   272      50.688  24.434  46.331  1.00  0.00           H  
ATOM   4459  CA  LEU   272      49.030  23.378  47.324  1.00  0.00           C  
ATOM   4460  HA  LEU   272      49.297  22.620  48.060  1.00  0.00           H  
ATOM   4461  CB  LEU   272      48.786  24.702  48.140  1.00  0.00           C  
ATOM   4462  HB2 LEU   272      48.431  25.484  47.468  1.00  0.00           H  
ATOM   4463  HB3 LEU   272      47.828  24.544  48.636  1.00  0.00           H  
ATOM   4464  CG  LEU   272      49.772  25.184  49.191  1.00  0.00           C  
ATOM   4465  HG  LEU   272      50.683  25.297  48.603  1.00  0.00           H  
ATOM   4466  CD1 LEU   272      49.339  26.591  49.560  1.00  0.00           C  
ATOM   4467 HD11 LEU   272      48.533  26.425  50.274  1.00  0.00           H  
ATOM   4468 HD12 LEU   272      50.212  27.021  50.052  1.00  0.00           H  
ATOM   4469 HD13 LEU   272      49.161  27.197  48.671  1.00  0.00           H  
ATOM   4470  CD2 LEU   272      49.885  24.268  50.439  1.00  0.00           C  
ATOM   4471 HD21 LEU   272      48.945  24.304  50.989  1.00  0.00           H  
ATOM   4472 HD22 LEU   272      50.150  23.254  50.138  1.00  0.00           H  
ATOM   4473 HD23 LEU   272      50.548  24.740  51.164  1.00  0.00           H  
ATOM   4474  C   LEU   272      47.771  22.787  46.691  1.00  0.00           C  
ATOM   4475  O   LEU   272      47.427  21.665  46.963  1.00  0.00           O  
ATOM   4476  N   PHE   273      47.166  23.548  45.768  1.00  0.00           N  
ATOM   4477  H   PHE   273      47.553  24.462  45.585  1.00  0.00           H  
ATOM   4478  CA  PHE   273      45.809  23.254  45.228  1.00  0.00           C  
ATOM   4479  HA  PHE   273      45.291  22.865  46.104  1.00  0.00           H  
ATOM   4480  CB  PHE   273      45.068  24.459  44.760  1.00  0.00           C  
ATOM   4481  HB2 PHE   273      45.517  24.814  43.833  1.00  0.00           H  
ATOM   4482  HB3 PHE   273      44.152  23.966  44.434  1.00  0.00           H  
ATOM   4483  CG  PHE   273      44.804  25.574  45.726  1.00  0.00           C  
ATOM   4484  CD1 PHE   273      45.153  26.900  45.434  1.00  0.00           C  
ATOM   4485  HD1 PHE   273      45.409  27.177  44.422  1.00  0.00           H  
ATOM   4486  CE1 PHE   273      45.041  27.914  46.421  1.00  0.00           C  
ATOM   4487  HE1 PHE   273      45.110  28.977  46.245  1.00  0.00           H  
ATOM   4488  CZ  PHE   273      44.630  27.617  47.684  1.00  0.00           C  
ATOM   4489  HZ  PHE   273      44.490  28.334  48.479  1.00  0.00           H  
ATOM   4490  CE2 PHE   273      44.431  26.255  48.047  1.00  0.00           C  
ATOM   4491  HE2 PHE   273      44.060  25.984  49.024  1.00  0.00           H  
ATOM   4492  CD2 PHE   273      44.492  25.252  47.121  1.00  0.00           C  
ATOM   4493  HD2 PHE   273      44.377  24.217  47.408  1.00  0.00           H  
ATOM   4494  C   PHE   273      45.688  22.018  44.306  1.00  0.00           C  
ATOM   4495  O   PHE   273      44.774  21.210  44.453  1.00  0.00           O  
ATOM   4496  N   ARG   274      46.649  21.888  43.387  1.00  0.00           N  
ATOM   4497  H   ARG   274      47.401  22.559  43.454  1.00  0.00           H  
ATOM   4498  CA  ARG   274      46.892  20.833  42.427  1.00  0.00           C  
ATOM   4499  HA  ARG   274      46.042  20.520  41.820  1.00  0.00           H  
ATOM   4500  CB  ARG   274      47.993  21.179  41.442  1.00  0.00           C  
ATOM   4501  HB2 ARG   274      48.908  21.497  41.942  1.00  0.00           H  
ATOM   4502  HB3 ARG   274      48.286  20.199  41.068  1.00  0.00           H  
ATOM   4503  CG  ARG   274      47.761  22.219  40.374  1.00  0.00           C  
ATOM   4504  HG2 ARG   274      46.964  21.835  39.736  1.00  0.00           H  
ATOM   4505  HG3 ARG   274      47.393  23.204  40.662  1.00  0.00           H  
ATOM   4506  CD  ARG   274      49.038  22.512  39.563  1.00  0.00           C  
ATOM   4507  HD2 ARG   274      49.744  23.026  40.216  1.00  0.00           H  
ATOM   4508  HD3 ARG   274      49.526  21.572  39.306  1.00  0.00           H  
ATOM   4509  NE  ARG   274      48.675  23.394  38.382  1.00  0.00           N  
ATOM   4510  HE  ARG   274      47.707  23.468  38.104  1.00  0.00           H  
ATOM   4511  CZ  ARG   274      49.471  23.873  37.523  1.00  0.00           C  
ATOM   4512  NH1 ARG   274      50.747  23.768  37.383  1.00  0.00           N  
ATOM   4513 HH11 ARG   274      51.261  23.023  37.832  1.00  0.00           H  
ATOM   4514 HH12 ARG   274      51.180  24.362  36.691  1.00  0.00           H  
ATOM   4515  NH2 ARG   274      48.801  24.588  36.683  1.00  0.00           N  
ATOM   4516 HH21 ARG   274      47.850  24.887  36.847  1.00  0.00           H  
ATOM   4517 HH22 ARG   274      49.364  24.932  35.919  1.00  0.00           H  
ATOM   4518  C   ARG   274      47.227  19.459  43.071  1.00  0.00           C  
ATOM   4519  O   ARG   274      46.720  18.410  42.774  1.00  0.00           O  
ATOM   4520  N   ILE   275      48.109  19.445  44.084  1.00  0.00           N  
ATOM   4521  H   ILE   275      48.468  20.321  44.436  1.00  0.00           H  
ATOM   4522  CA  ILE   275      48.439  18.112  44.709  1.00  0.00           C  
ATOM   4523  HA  ILE   275      48.576  17.315  43.977  1.00  0.00           H  
ATOM   4524  CB  ILE   275      49.790  18.443  45.382  1.00  0.00           C  
ATOM   4525  HB  ILE   275      49.615  19.322  46.003  1.00  0.00           H  
ATOM   4526  CG2 ILE   275      50.195  17.276  46.312  1.00  0.00           C  
ATOM   4527 HG21 ILE   275      50.514  16.430  45.704  1.00  0.00           H  
ATOM   4528 HG22 ILE   275      51.048  17.407  46.977  1.00  0.00           H  
ATOM   4529 HG23 ILE   275      49.346  16.921  46.897  1.00  0.00           H  
ATOM   4530  CG1 ILE   275      50.845  18.729  44.322  1.00  0.00           C  
ATOM   4531 HG12 ILE   275      50.838  17.799  43.754  1.00  0.00           H  
ATOM   4532 HG13 ILE   275      50.527  19.532  43.658  1.00  0.00           H  
ATOM   4533  CD1 ILE   275      52.351  18.932  44.666  1.00  0.00           C  
ATOM   4534 HD11 ILE   275      52.597  19.599  45.493  1.00  0.00           H  
ATOM   4535 HD12 ILE   275      52.644  17.888  44.779  1.00  0.00           H  
ATOM   4536 HD13 ILE   275      52.790  19.280  43.731  1.00  0.00           H  
ATOM   4537  C   ILE   275      47.246  17.794  45.618  1.00  0.00           C  
ATOM   4538  O   ILE   275      46.890  16.656  45.727  1.00  0.00           O  
ATOM   4539  N   LEU   276      46.513  18.723  46.269  1.00  0.00           N  
ATOM   4540  H   LEU   276      46.825  19.683  46.301  1.00  0.00           H  
ATOM   4541  CA  LEU   276      45.238  18.502  46.970  1.00  0.00           C  
ATOM   4542  HA  LEU   276      45.459  17.735  47.712  1.00  0.00           H  
ATOM   4543  CB  LEU   276      44.788  19.787  47.671  1.00  0.00           C  
ATOM   4544  HB2 LEU   276      45.628  20.154  48.261  1.00  0.00           H  
ATOM   4545  HB3 LEU   276      44.705  20.504  46.855  1.00  0.00           H  
ATOM   4546  CG  LEU   276      43.488  19.777  48.521  1.00  0.00           C  
ATOM   4547  HG  LEU   276      42.626  19.513  47.908  1.00  0.00           H  
ATOM   4548  CD1 LEU   276      43.643  18.844  49.660  1.00  0.00           C  
ATOM   4549 HD11 LEU   276      43.565  17.802  49.349  1.00  0.00           H  
ATOM   4550 HD12 LEU   276      44.661  18.937  50.038  1.00  0.00           H  
ATOM   4551 HD13 LEU   276      42.871  18.915  50.426  1.00  0.00           H  
ATOM   4552  CD2 LEU   276      43.289  21.187  49.012  1.00  0.00           C  
ATOM   4553 HD21 LEU   276      44.024  21.429  49.779  1.00  0.00           H  
ATOM   4554 HD22 LEU   276      43.359  21.833  48.137  1.00  0.00           H  
ATOM   4555 HD23 LEU   276      42.268  21.268  49.385  1.00  0.00           H  
ATOM   4556  C   LEU   276      44.185  17.836  46.047  1.00  0.00           C  
ATOM   4557  O   LEU   276      43.586  16.801  46.361  1.00  0.00           O  
ATOM   4558  N   PHE   277      43.915  18.511  44.897  1.00  0.00           N  
ATOM   4559  H   PHE   277      44.394  19.391  44.770  1.00  0.00           H  
ATOM   4560  CA  PHE   277      42.977  18.012  43.881  1.00  0.00           C  
ATOM   4561  HA  PHE   277      41.970  18.110  44.286  1.00  0.00           H  
ATOM   4562  CB  PHE   277      43.253  18.822  42.608  1.00  0.00           C  
ATOM   4563  HB2 PHE   277      43.301  19.857  42.946  1.00  0.00           H  
ATOM   4564  HB3 PHE   277      44.217  18.534  42.190  1.00  0.00           H  
ATOM   4565  CG  PHE   277      42.230  18.645  41.541  1.00  0.00           C  
ATOM   4566  CD1 PHE   277      41.101  19.451  41.421  1.00  0.00           C  
ATOM   4567  HD1 PHE   277      40.889  20.247  42.119  1.00  0.00           H  
ATOM   4568  CE1 PHE   277      40.049  19.278  40.533  1.00  0.00           C  
ATOM   4569  HE1 PHE   277      39.086  19.750  40.660  1.00  0.00           H  
ATOM   4570  CZ  PHE   277      40.164  18.270  39.538  1.00  0.00           C  
ATOM   4571  HZ  PHE   277      39.342  18.122  38.855  1.00  0.00           H  
ATOM   4572  CE2 PHE   277      41.334  17.449  39.548  1.00  0.00           C  
ATOM   4573  HE2 PHE   277      41.479  16.633  38.855  1.00  0.00           H  
ATOM   4574  CD2 PHE   277      42.337  17.657  40.523  1.00  0.00           C  
ATOM   4575  HD2 PHE   277      43.261  17.105  40.438  1.00  0.00           H  
ATOM   4576  C   PHE   277      43.192  16.488  43.714  1.00  0.00           C  
ATOM   4577  O   PHE   277      42.206  15.734  43.913  1.00  0.00           O  
ATOM   4578  N   ARG   278      44.454  15.963  43.549  1.00  0.00           N  
ATOM   4579  H   ARG   278      45.171  16.662  43.416  1.00  0.00           H  
ATOM   4580  CA  ARG   278      44.776  14.513  43.428  1.00  0.00           C  
ATOM   4581  HA  ARG   278      43.967  14.113  42.816  1.00  0.00           H  
ATOM   4582  CB  ARG   278      46.134  14.410  42.640  1.00  0.00           C  
ATOM   4583  HB2 ARG   278      45.986  14.872  41.664  1.00  0.00           H  
ATOM   4584  HB3 ARG   278      46.950  14.951  43.119  1.00  0.00           H  
ATOM   4585  CG  ARG   278      46.628  13.052  42.473  1.00  0.00           C  
ATOM   4586  HG2 ARG   278      46.938  12.647  43.436  1.00  0.00           H  
ATOM   4587  HG3 ARG   278      45.852  12.381  42.103  1.00  0.00           H  
ATOM   4588  CD  ARG   278      47.683  13.004  41.394  1.00  0.00           C  
ATOM   4589  HD2 ARG   278      47.254  13.319  40.443  1.00  0.00           H  
ATOM   4590  HD3 ARG   278      48.506  13.641  41.721  1.00  0.00           H  
ATOM   4591  NE  ARG   278      48.226  11.606  41.386  1.00  0.00           N  
ATOM   4592  HE  ARG   278      47.569  10.934  41.015  1.00  0.00           H  
ATOM   4593  CZ  ARG   278      49.354  11.100  41.911  1.00  0.00           C  
ATOM   4594  NH1 ARG   278      50.311  11.889  42.370  1.00  0.00           N  
ATOM   4595 HH11 ARG   278      50.160  12.866  42.164  1.00  0.00           H  
ATOM   4596 HH12 ARG   278      51.236  11.537  42.574  1.00  0.00           H  
ATOM   4597  NH2 ARG   278      49.443   9.856  41.946  1.00  0.00           N  
ATOM   4598 HH21 ARG   278      48.704   9.273  41.581  1.00  0.00           H  
ATOM   4599 HH22 ARG   278      50.235   9.357  42.325  1.00  0.00           H  
ATOM   4600  C   ARG   278      44.724  13.662  44.655  1.00  0.00           C  
ATOM   4601  O   ARG   278      44.362  12.508  44.617  1.00  0.00           O  
ATOM   4602  N   THR   279      45.148  14.287  45.749  1.00  0.00           N  
ATOM   4603  H   THR   279      45.498  15.229  45.640  1.00  0.00           H  
ATOM   4604  CA  THR   279      44.955  13.718  47.126  1.00  0.00           C  
ATOM   4605  HA  THR   279      45.437  12.754  47.289  1.00  0.00           H  
ATOM   4606  CB  THR   279      45.422  14.775  48.202  1.00  0.00           C  
ATOM   4607  HB  THR   279      44.728  15.610  48.107  1.00  0.00           H  
ATOM   4608  CG2 THR   279      45.292  14.247  49.633  1.00  0.00           C  
ATOM   4609 HG21 THR   279      45.925  13.371  49.782  1.00  0.00           H  
ATOM   4610 HG22 THR   279      45.567  15.140  50.194  1.00  0.00           H  
ATOM   4611 HG23 THR   279      44.271  13.983  49.906  1.00  0.00           H  
ATOM   4612  OG1 THR   279      46.751  15.261  47.976  1.00  0.00           O  
ATOM   4613  HG1 THR   279      46.822  15.731  47.141  1.00  0.00           H  
ATOM   4614  C   THR   279      43.484  13.353  47.418  1.00  0.00           C  
ATOM   4615  O   THR   279      43.162  12.401  48.115  1.00  0.00           O  
ATOM   4616  N   LEU   280      42.566  14.122  46.900  1.00  0.00           N  
ATOM   4617  H   LEU   280      42.828  15.018  46.514  1.00  0.00           H  
ATOM   4618  CA  LEU   280      41.133  13.877  46.912  1.00  0.00           C  
ATOM   4619  HA  LEU   280      41.000  13.231  47.780  1.00  0.00           H  
ATOM   4620  CB  LEU   280      40.370  15.209  47.145  1.00  0.00           C  
ATOM   4621  HB2 LEU   280      40.617  15.806  46.267  1.00  0.00           H  
ATOM   4622  HB3 LEU   280      39.331  14.924  47.305  1.00  0.00           H  
ATOM   4623  CG  LEU   280      40.795  16.105  48.314  1.00  0.00           C  
ATOM   4624  HG  LEU   280      41.744  16.559  48.029  1.00  0.00           H  
ATOM   4625  CD1 LEU   280      39.828  17.207  48.565  1.00  0.00           C  
ATOM   4626 HD11 LEU   280      38.957  16.716  48.999  1.00  0.00           H  
ATOM   4627 HD12 LEU   280      40.399  17.991  49.063  1.00  0.00           H  
ATOM   4628 HD13 LEU   280      39.525  17.667  47.624  1.00  0.00           H  
ATOM   4629  CD2 LEU   280      40.984  15.386  49.708  1.00  0.00           C  
ATOM   4630 HD21 LEU   280      40.875  16.046  50.569  1.00  0.00           H  
ATOM   4631 HD22 LEU   280      40.107  14.766  49.896  1.00  0.00           H  
ATOM   4632 HD23 LEU   280      41.852  14.741  49.843  1.00  0.00           H  
ATOM   4633  C   LEU   280      40.657  13.115  45.656  1.00  0.00           C  
ATOM   4634  O   LEU   280      39.455  12.942  45.511  1.00  0.00           O  
ATOM   4635  N   ASN   281      41.572  12.551  44.879  1.00  0.00           N  
ATOM   4636  H   ASN   281      42.529  12.709  45.163  1.00  0.00           H  
ATOM   4637  CA  ASN   281      41.417  11.674  43.690  1.00  0.00           C  
ATOM   4638  HA  ASN   281      42.400  11.557  43.234  1.00  0.00           H  
ATOM   4639  CB  ASN   281      41.030  10.230  44.148  1.00  0.00           C  
ATOM   4640  HB2 ASN   281      40.221  10.247  44.878  1.00  0.00           H  
ATOM   4641  HB3 ASN   281      40.675   9.591  43.339  1.00  0.00           H  
ATOM   4642  CG  ASN   281      42.198   9.521  44.728  1.00  0.00           C  
ATOM   4643  OD1 ASN   281      42.984   8.903  44.023  1.00  0.00           O  
ATOM   4644  ND2 ASN   281      42.390   9.583  46.031  1.00  0.00           N  
ATOM   4645 HD21 ASN   281      43.227   9.176  46.424  1.00  0.00           H  
ATOM   4646 HD22 ASN   281      41.715  10.023  46.641  1.00  0.00           H  
ATOM   4647  C   ASN   281      40.586  12.228  42.528  1.00  0.00           C  
ATOM   4648  O   ASN   281      40.189  11.448  41.624  1.00  0.00           O  
ATOM   4649  N   HIE   282      40.361  13.565  42.395  1.00  0.00           N  
ATOM   4650  H   HIE   282      40.897  14.192  42.978  1.00  0.00           H  
ATOM   4651  CA  HIE   282      39.604  14.177  41.271  1.00  0.00           C  
ATOM   4652  HA  HIE   282      38.703  13.569  41.196  1.00  0.00           H  
ATOM   4653  CB  HIE   282      39.107  15.587  41.771  1.00  0.00           C  
ATOM   4654  HB2 HIE   282      39.943  16.285  41.802  1.00  0.00           H  
ATOM   4655  HB3 HIE   282      38.453  16.002  41.004  1.00  0.00           H  
ATOM   4656  CG  HIE   282      38.256  15.554  42.985  1.00  0.00           C  
ATOM   4657  ND1 HIE   282      36.817  15.587  43.017  1.00  0.00           N  
ATOM   4658  CE1 HIE   282      36.420  15.706  44.330  1.00  0.00           C  
ATOM   4659  HE1 HIE   282      35.380  15.726  44.618  1.00  0.00           H  
ATOM   4660  NE2 HIE   282      37.515  15.776  45.068  1.00  0.00           N  
ATOM   4661  HE2 HIE   282      37.527  15.701  46.075  1.00  0.00           H  
ATOM   4662  CD2 HIE   282      38.593  15.805  44.256  1.00  0.00           C  
ATOM   4663  HD2 HIE   282      39.647  15.890  44.478  1.00  0.00           H  
ATOM   4664  C   HIE   282      40.314  14.163  39.958  1.00  0.00           C  
ATOM   4665  O   HIE   282      41.515  13.922  39.814  1.00  0.00           O  
ATOM   4666  N   GLN   283      39.526  14.528  38.916  1.00  0.00           N  
ATOM   4667  H   GLN   283      38.546  14.634  39.140  1.00  0.00           H  
ATOM   4668  CA  GLN   283      40.013  14.565  37.559  1.00  0.00           C  
ATOM   4669  HA  GLN   283      41.076  14.325  37.526  1.00  0.00           H  
ATOM   4670  CB  GLN   283      39.378  13.354  36.746  1.00  0.00           C  
ATOM   4671  HB2 GLN   283      39.934  12.457  37.017  1.00  0.00           H  
ATOM   4672  HB3 GLN   283      38.369  13.154  37.107  1.00  0.00           H  
ATOM   4673  CG  GLN   283      39.345  13.397  35.207  1.00  0.00           C  
ATOM   4674  HG2 GLN   283      38.595  14.139  34.935  1.00  0.00           H  
ATOM   4675  HG3 GLN   283      40.315  13.589  34.750  1.00  0.00           H  
ATOM   4676  CD  GLN   283      38.821  12.110  34.662  1.00  0.00           C  
ATOM   4677  OE1 GLN   283      37.664  11.984  34.292  1.00  0.00           O  
ATOM   4678  NE2 GLN   283      39.500  11.007  34.631  1.00  0.00           N  
ATOM   4679 HE21 GLN   283      38.990  10.192  34.323  1.00  0.00           H  
ATOM   4680 HE22 GLN   283      40.409  10.888  35.056  1.00  0.00           H  
ATOM   4681  C   GLN   283      39.678  15.817  36.835  1.00  0.00           C  
ATOM   4682  O   GLN   283      38.585  16.394  36.988  1.00  0.00           O  
ATOM   4683  N   TYR   284      40.644  16.331  36.060  1.00  0.00           N  
ATOM   4684  H   TYR   284      41.448  15.775  35.807  1.00  0.00           H  
ATOM   4685  CA  TYR   284      40.402  17.594  35.280  1.00  0.00           C  
ATOM   4686  HA  TYR   284      39.871  18.354  35.854  1.00  0.00           H  
ATOM   4687  CB  TYR   284      41.811  18.199  34.907  1.00  0.00           C  
ATOM   4688  HB2 TYR   284      42.272  17.447  34.266  1.00  0.00           H  
ATOM   4689  HB3 TYR   284      41.653  19.113  34.336  1.00  0.00           H  
ATOM   4690  CG  TYR   284      42.565  18.534  36.146  1.00  0.00           C  
ATOM   4691  CD1 TYR   284      43.731  17.841  36.431  1.00  0.00           C  
ATOM   4692  HD1 TYR   284      44.032  16.978  35.856  1.00  0.00           H  
ATOM   4693  CE1 TYR   284      44.532  18.198  37.478  1.00  0.00           C  
ATOM   4694  HE1 TYR   284      45.395  17.570  37.644  1.00  0.00           H  
ATOM   4695  CZ  TYR   284      44.100  19.177  38.399  1.00  0.00           C  
ATOM   4696  OH  TYR   284      44.850  19.524  39.514  1.00  0.00           O  
ATOM   4697  HH  TYR   284      44.539  20.373  39.836  1.00  0.00           H  
ATOM   4698  CE2 TYR   284      42.890  19.873  38.137  1.00  0.00           C  
ATOM   4699  HE2 TYR   284      42.523  20.575  38.871  1.00  0.00           H  
ATOM   4700  CD2 TYR   284      42.120  19.608  37.021  1.00  0.00           C  
ATOM   4701  HD2 TYR   284      41.232  20.189  36.819  1.00  0.00           H  
ATOM   4702  C   TYR   284      39.541  17.278  33.979  1.00  0.00           C  
ATOM   4703  O   TYR   284      40.005  16.978  32.885  1.00  0.00           O  
ATOM   4704  N   ASP   285      38.254  17.309  34.192  1.00  0.00           N  
ATOM   4705  H   ASP   285      37.932  17.521  35.126  1.00  0.00           H  
ATOM   4706  CA  ASP   285      37.201  17.115  33.235  1.00  0.00           C  
ATOM   4707  HA  ASP   285      37.792  16.901  32.345  1.00  0.00           H  
ATOM   4708  CB  ASP   285      36.415  15.801  33.544  1.00  0.00           C  
ATOM   4709  HB2 ASP   285      35.795  15.536  32.688  1.00  0.00           H  
ATOM   4710  HB3 ASP   285      37.049  14.929  33.702  1.00  0.00           H  
ATOM   4711  CG  ASP   285      35.472  16.092  34.721  1.00  0.00           C  
ATOM   4712  OD1 ASP   285      35.255  17.219  35.117  1.00  0.00           O  
ATOM   4713  OD2 ASP   285      35.027  15.149  35.352  1.00  0.00           O  
ATOM   4714  C   ASP   285      36.288  18.296  32.865  1.00  0.00           C  
ATOM   4715  O   ASP   285      35.362  18.192  31.994  1.00  0.00           O  
ATOM   4716  N   TYR   286      36.394  19.389  33.612  1.00  0.00           N  
ATOM   4717  H   TYR   286      37.147  19.411  34.284  1.00  0.00           H  
ATOM   4718  CA  TYR   286      35.643  20.599  33.419  1.00  0.00           C  
ATOM   4719  HA  TYR   286      35.839  21.237  34.280  1.00  0.00           H  
ATOM   4720  CB  TYR   286      36.222  21.427  32.242  1.00  0.00           C  
ATOM   4721  HB2 TYR   286      35.884  21.034  31.284  1.00  0.00           H  
ATOM   4722  HB3 TYR   286      35.738  22.404  32.250  1.00  0.00           H  
ATOM   4723  CG  TYR   286      37.742  21.490  32.214  1.00  0.00           C  
ATOM   4724  CD1 TYR   286      38.435  20.712  31.292  1.00  0.00           C  
ATOM   4725  HD1 TYR   286      37.953  20.183  30.483  1.00  0.00           H  
ATOM   4726  CE1 TYR   286      39.808  20.702  31.388  1.00  0.00           C  
ATOM   4727  HE1 TYR   286      40.334  20.018  30.739  1.00  0.00           H  
ATOM   4728  CZ  TYR   286      40.495  21.411  32.417  1.00  0.00           C  
ATOM   4729  OH  TYR   286      41.823  21.336  32.691  1.00  0.00           O  
ATOM   4730  HH  TYR   286      42.111  21.813  33.473  1.00  0.00           H  
ATOM   4731  CE2 TYR   286      39.732  22.234  33.271  1.00  0.00           C  
ATOM   4732  HE2 TYR   286      40.252  22.776  34.047  1.00  0.00           H  
ATOM   4733  CD2 TYR   286      38.338  22.205  33.169  1.00  0.00           C  
ATOM   4734  HD2 TYR   286      37.769  22.830  33.841  1.00  0.00           H  
ATOM   4735  C   TYR   286      34.122  20.409  33.520  1.00  0.00           C  
ATOM   4736  O   TYR   286      33.389  21.164  32.885  1.00  0.00           O  
ATOM   4737  N   THR   287      33.630  19.461  34.375  1.00  0.00           N  
ATOM   4738  H   THR   287      34.268  18.791  34.780  1.00  0.00           H  
ATOM   4739  CA  THR   287      32.248  19.330  34.823  1.00  0.00           C  
ATOM   4740  HA  THR   287      31.523  19.762  34.134  1.00  0.00           H  
ATOM   4741  CB  THR   287      31.794  17.913  35.043  1.00  0.00           C  
ATOM   4742  HB  THR   287      32.506  17.473  35.740  1.00  0.00           H  
ATOM   4743  CG2 THR   287      30.394  17.870  35.616  1.00  0.00           C  
ATOM   4744 HG21 THR   287      30.373  18.092  36.683  1.00  0.00           H  
ATOM   4745 HG22 THR   287      29.807  18.660  35.147  1.00  0.00           H  
ATOM   4746 HG23 THR   287      29.901  16.937  35.341  1.00  0.00           H  
ATOM   4747  OG1 THR   287      31.679  17.233  33.786  1.00  0.00           O  
ATOM   4748  HG1 THR   287      31.883  16.330  34.040  1.00  0.00           H  
ATOM   4749  C   THR   287      32.268  20.177  36.068  1.00  0.00           C  
ATOM   4750  O   THR   287      32.654  19.717  37.128  1.00  0.00           O  
ATOM   4751  N   PHE   288      31.959  21.486  35.845  1.00  0.00           N  
ATOM   4752  H   PHE   288      31.704  21.770  34.910  1.00  0.00           H  
ATOM   4753  CA  PHE   288      31.753  22.365  36.985  1.00  0.00           C  
ATOM   4754  HA  PHE   288      32.401  22.089  37.818  1.00  0.00           H  
ATOM   4755  CB  PHE   288      32.143  23.816  36.659  1.00  0.00           C  
ATOM   4756  HB2 PHE   288      31.389  24.202  35.973  1.00  0.00           H  
ATOM   4757  HB3 PHE   288      31.990  24.338  37.604  1.00  0.00           H  
ATOM   4758  CG  PHE   288      33.533  24.041  36.010  1.00  0.00           C  
ATOM   4759  CD1 PHE   288      34.669  24.023  36.805  1.00  0.00           C  
ATOM   4760  HD1 PHE   288      34.586  23.781  37.854  1.00  0.00           H  
ATOM   4761  CE1 PHE   288      35.912  24.316  36.233  1.00  0.00           C  
ATOM   4762  HE1 PHE   288      36.753  24.272  36.910  1.00  0.00           H  
ATOM   4763  CZ  PHE   288      36.030  24.556  34.852  1.00  0.00           C  
ATOM   4764  HZ  PHE   288      36.991  24.843  34.452  1.00  0.00           H  
ATOM   4765  CE2 PHE   288      34.868  24.578  34.089  1.00  0.00           C  
ATOM   4766  HE2 PHE   288      34.954  24.972  33.088  1.00  0.00           H  
ATOM   4767  CD2 PHE   288      33.578  24.334  34.622  1.00  0.00           C  
ATOM   4768  HD2 PHE   288      32.683  24.377  34.019  1.00  0.00           H  
ATOM   4769  C   PHE   288      30.306  22.213  37.458  1.00  0.00           C  
ATOM   4770  O   PHE   288      29.496  21.437  36.853  1.00  0.00           O  
ATOM   4771  N   ASP   289      30.031  22.801  38.654  1.00  0.00           N  
ATOM   4772  H   ASP   289      30.870  23.167  39.082  1.00  0.00           H  
ATOM   4773  CA  ASP   289      28.720  22.877  39.277  1.00  0.00           C  
ATOM   4774  HA  ASP   289      28.425  21.882  39.610  1.00  0.00           H  
ATOM   4775  CB  ASP   289      28.658  23.715  40.521  1.00  0.00           C  
ATOM   4776  HB2 ASP   289      29.136  24.663  40.274  1.00  0.00           H  
ATOM   4777  HB3 ASP   289      27.622  23.865  40.823  1.00  0.00           H  
ATOM   4778  CG  ASP   289      29.401  23.025  41.614  1.00  0.00           C  
ATOM   4779  OD1 ASP   289      28.762  22.490  42.526  1.00  0.00           O  
ATOM   4780  OD2 ASP   289      30.645  22.939  41.584  1.00  0.00           O  
ATOM   4781  C   ASP   289      27.572  23.313  38.370  1.00  0.00           C  
ATOM   4782  O   ASP   289      26.522  22.694  38.368  1.00  0.00           O  
ATOM   4783  N   TRP   290      27.766  24.345  37.545  1.00  0.00           N  
ATOM   4784  H   TRP   290      28.555  24.974  37.595  1.00  0.00           H  
ATOM   4785  CA  TRP   290      26.771  24.763  36.523  1.00  0.00           C  
ATOM   4786  HA  TRP   290      25.807  24.844  37.025  1.00  0.00           H  
ATOM   4787  CB  TRP   290      27.052  26.216  36.063  1.00  0.00           C  
ATOM   4788  HB2 TRP   290      26.383  26.338  35.211  1.00  0.00           H  
ATOM   4789  HB3 TRP   290      26.900  27.000  36.805  1.00  0.00           H  
ATOM   4790  CG  TRP   290      28.498  26.416  35.615  1.00  0.00           C  
ATOM   4791  CD1 TRP   290      28.946  26.093  34.339  1.00  0.00           C  
ATOM   4792  HD1 TRP   290      28.292  25.861  33.512  1.00  0.00           H  
ATOM   4793  NE1 TRP   290      30.254  26.413  34.202  1.00  0.00           N  
ATOM   4794  HE1 TRP   290      30.755  26.432  33.325  1.00  0.00           H  
ATOM   4795  CE2 TRP   290      30.791  26.843  35.399  1.00  0.00           C  
ATOM   4796  CZ2 TRP   290      32.059  27.361  35.772  1.00  0.00           C  
ATOM   4797  HZ2 TRP   290      32.693  27.614  34.935  1.00  0.00           H  
ATOM   4798  CH2 TRP   290      32.361  27.740  37.083  1.00  0.00           C  
ATOM   4799  HH2 TRP   290      33.270  28.284  37.291  1.00  0.00           H  
ATOM   4800  CZ3 TRP   290      31.414  27.462  38.122  1.00  0.00           C  
ATOM   4801  HZ3 TRP   290      31.767  27.709  39.113  1.00  0.00           H  
ATOM   4802  CE3 TRP   290      30.092  27.035  37.721  1.00  0.00           C  
ATOM   4803  HE3 TRP   290      29.375  27.060  38.529  1.00  0.00           H  
ATOM   4804  CD2 TRP   290      29.751  26.720  36.411  1.00  0.00           C  
ATOM   4805  C   TRP   290      26.663  23.833  35.321  1.00  0.00           C  
ATOM   4806  O   TRP   290      25.611  23.706  34.717  1.00  0.00           O  
ATOM   4807  N   THR   291      27.669  23.006  35.030  1.00  0.00           N  
ATOM   4808  H   THR   291      28.531  23.008  35.556  1.00  0.00           H  
ATOM   4809  CA  THR   291      27.643  21.967  33.903  1.00  0.00           C  
ATOM   4810  HA  THR   291      27.209  22.450  33.027  1.00  0.00           H  
ATOM   4811  CB  THR   291      29.126  21.545  33.688  1.00  0.00           C  
ATOM   4812  HB  THR   291      29.406  20.790  34.423  1.00  0.00           H  
ATOM   4813  CG2 THR   291      29.226  20.888  32.321  1.00  0.00           C  
ATOM   4814 HG21 THR   291      29.073  21.582  31.495  1.00  0.00           H  
ATOM   4815 HG22 THR   291      30.252  20.563  32.147  1.00  0.00           H  
ATOM   4816 HG23 THR   291      28.693  19.953  32.143  1.00  0.00           H  
ATOM   4817  OG1 THR   291      30.053  22.646  33.725  1.00  0.00           O  
ATOM   4818  HG1 THR   291      30.043  23.148  32.907  1.00  0.00           H  
ATOM   4819  C   THR   291      26.777  20.714  34.369  1.00  0.00           C  
ATOM   4820  O   THR   291      26.260  19.908  33.607  1.00  0.00           O  
ATOM   4821  N   MET   292      26.538  20.683  35.673  1.00  0.00           N  
ATOM   4822  H   MET   292      26.915  21.395  36.282  1.00  0.00           H  
ATOM   4823  CA  MET   292      25.646  19.655  36.261  1.00  0.00           C  
ATOM   4824  HA  MET   292      25.664  18.730  35.685  1.00  0.00           H  
ATOM   4825  CB  MET   292      26.130  19.282  37.730  1.00  0.00           C  
ATOM   4826  HB2 MET   292      26.424  20.177  38.278  1.00  0.00           H  
ATOM   4827  HB3 MET   292      25.403  18.656  38.248  1.00  0.00           H  
ATOM   4828  CG  MET   292      27.445  18.536  37.537  1.00  0.00           C  
ATOM   4829  HG2 MET   292      27.390  17.905  36.650  1.00  0.00           H  
ATOM   4830  HG3 MET   292      28.205  19.309  37.421  1.00  0.00           H  
ATOM   4831  SD  MET   292      28.032  17.678  39.002  1.00  0.00           S  
ATOM   4832  CE  MET   292      28.757  19.101  39.855  1.00  0.00           C  
ATOM   4833  HE1 MET   292      29.416  18.788  40.665  1.00  0.00           H  
ATOM   4834  HE2 MET   292      29.402  19.646  39.166  1.00  0.00           H  
ATOM   4835  HE3 MET   292      28.005  19.790  40.239  1.00  0.00           H  
ATOM   4836  C   MET   292      24.112  20.073  36.248  1.00  0.00           C  
ATOM   4837  O   MET   292      23.305  19.167  36.134  1.00  0.00           O  
ATOM   4838  N   LEU   293      23.796  21.375  36.287  1.00  0.00           N  
ATOM   4839  H   LEU   293      24.554  22.041  36.324  1.00  0.00           H  
ATOM   4840  CA  LEU   293      22.418  21.930  36.369  1.00  0.00           C  
ATOM   4841  HA  LEU   293      21.915  21.327  37.125  1.00  0.00           H  
ATOM   4842  CB  LEU   293      22.415  23.348  36.867  1.00  0.00           C  
ATOM   4843  HB2 LEU   293      22.891  23.986  36.122  1.00  0.00           H  
ATOM   4844  HB3 LEU   293      21.383  23.699  36.833  1.00  0.00           H  
ATOM   4845  CG  LEU   293      22.999  23.766  38.220  1.00  0.00           C  
ATOM   4846  HG  LEU   293      23.956  23.257  38.338  1.00  0.00           H  
ATOM   4847  CD1 LEU   293      23.189  25.271  38.359  1.00  0.00           C  
ATOM   4848 HD11 LEU   293      22.290  25.770  37.996  1.00  0.00           H  
ATOM   4849 HD12 LEU   293      23.650  25.500  39.319  1.00  0.00           H  
ATOM   4850 HD13 LEU   293      24.070  25.633  37.827  1.00  0.00           H  
ATOM   4851  CD2 LEU   293      22.215  23.397  39.537  1.00  0.00           C  
ATOM   4852 HD21 LEU   293      22.765  23.688  40.431  1.00  0.00           H  
ATOM   4853 HD22 LEU   293      21.289  23.970  39.484  1.00  0.00           H  
ATOM   4854 HD23 LEU   293      22.000  22.335  39.415  1.00  0.00           H  
ATOM   4855  C   LEU   293      21.563  21.733  35.088  1.00  0.00           C  
ATOM   4856  O   LEU   293      20.885  22.629  34.618  1.00  0.00           O  
ATOM   4857  N   LYS   294      21.620  20.537  34.521  1.00  0.00           N  
ATOM   4858  H   LYS   294      22.146  19.829  35.013  1.00  0.00           H  
ATOM   4859  CA  LYS   294      21.013  20.203  33.267  1.00  0.00           C  
ATOM   4860  HA  LYS   294      20.058  20.718  33.160  1.00  0.00           H  
ATOM   4861  CB  LYS   294      21.898  20.786  32.094  1.00  0.00           C  
ATOM   4862  HB2 LYS   294      21.491  20.547  31.111  1.00  0.00           H  
ATOM   4863  HB3 LYS   294      21.910  21.875  32.128  1.00  0.00           H  
ATOM   4864  CG  LYS   294      23.436  20.467  32.069  1.00  0.00           C  
ATOM   4865  HG2 LYS   294      23.965  20.844  32.945  1.00  0.00           H  
ATOM   4866  HG3 LYS   294      23.464  19.394  32.257  1.00  0.00           H  
ATOM   4867  CD  LYS   294      24.165  20.973  30.765  1.00  0.00           C  
ATOM   4868  HD2 LYS   294      23.733  20.415  29.935  1.00  0.00           H  
ATOM   4869  HD3 LYS   294      23.984  22.021  30.526  1.00  0.00           H  
ATOM   4870  CE  LYS   294      25.668  20.597  30.793  1.00  0.00           C  
ATOM   4871  HE2 LYS   294      26.198  21.040  31.636  1.00  0.00           H  
ATOM   4872  HE3 LYS   294      25.821  19.521  30.710  1.00  0.00           H  
ATOM   4873  NZ  LYS   294      26.244  21.155  29.548  1.00  0.00           N  
ATOM   4874  HZ1 LYS   294      26.510  22.102  29.780  1.00  0.00           H  
ATOM   4875  HZ2 LYS   294      27.144  20.718  29.411  1.00  0.00           H  
ATOM   4876  HZ3 LYS   294      25.614  21.137  28.759  1.00  0.00           H  
ATOM   4877  C   LYS   294      20.834  18.692  33.174  1.00  0.00           C  
ATOM   4878  O   LYS   294      21.484  17.914  33.894  1.00  0.00           O  
ATOM   4879  N   GLN   295      19.988  18.187  32.259  1.00  0.00           N  
ATOM   4880  H   GLN   295      19.546  18.837  31.625  1.00  0.00           H  
ATOM   4881  CA  GLN   295      19.814  16.771  32.019  1.00  0.00           C  
ATOM   4882  HA  GLN   295      20.410  16.268  32.780  1.00  0.00           H  
ATOM   4883  CB  GLN   295      18.333  16.428  32.139  1.00  0.00           C  
ATOM   4884  HB2 GLN   295      17.710  16.871  31.361  1.00  0.00           H  
ATOM   4885  HB3 GLN   295      18.210  15.354  32.005  1.00  0.00           H  
ATOM   4886  CG  GLN   295      17.697  16.768  33.461  1.00  0.00           C  
ATOM   4887  HG2 GLN   295      18.283  16.363  34.286  1.00  0.00           H  
ATOM   4888  HG3 GLN   295      17.592  17.836  33.653  1.00  0.00           H  
ATOM   4889  CD  GLN   295      16.281  16.270  33.517  1.00  0.00           C  
ATOM   4890  OE1 GLN   295      15.906  15.532  34.411  1.00  0.00           O  
ATOM   4891  NE2 GLN   295      15.368  16.718  32.620  1.00  0.00           N  
ATOM   4892 HE21 GLN   295      14.418  16.375  32.617  1.00  0.00           H  
ATOM   4893 HE22 GLN   295      15.716  17.332  31.898  1.00  0.00           H  
ATOM   4894  C   GLN   295      20.374  16.249  30.698  1.00  0.00           C  
ATOM   4895  O   GLN   295      20.572  16.980  29.724  1.00  0.00           O  
ATOM   4896  N   NME   296      20.730  14.946  30.717  1.00  0.00           N  
ATOM   4897  H   NME   296      20.731  14.483  31.615  1.00  0.00           H  
ATOM   4898  CH3 NME   296      21.049  14.047  29.633  1.00  0.00           C  
ATOM   4899 HH31 NME   296      22.124  13.868  29.591  1.00  0.00           H  
ATOM   4900 HH32 NME   296      20.605  13.064  29.789  1.00  0.00           H  
ATOM   4901 HH33 NME   296      20.675  14.369  28.662  1.00  0.00           H  
TER    4902      NME   296 
END   
