# Supplementary material for: Lenalidomide Stabilizes Protein–Protein Complexes by Turning Labile Intermolecular H-Bonds into Robust Interactions
Source: J Med Chem. 2023 Apr 21;66(9):6037–46. doi: 10.1021/acs.jmedchem.2c01692 (PMC10184122; doi:10.1021/acs.jmedchem.2c01692)
Supplement: Supplementary file 2 — jm2c01692_si_002.zip [file jm2c01692_si_002.zip › ck1_lastpdbs/ck1-N39G/r1/ck1-N39G.lastpdb.pdb]

CRYST1   79.848   79.848   79.848 109.47 109.47 109.47               1
ATOM      1  H1  ACE     1      49.987  51.872  20.765  1.00  0.00           H  
ATOM      2  CH3 ACE     1      49.407  51.258  20.077  1.00  0.00           C  
ATOM      3  H2  ACE     1      48.620  50.787  20.666  1.00  0.00           H  
ATOM      4  H3  ACE     1      50.080  50.555  19.585  1.00  0.00           H  
ATOM      5  C   ACE     1      48.845  52.279  19.086  1.00  0.00           C  
ATOM      6  O   ACE     1      48.248  53.199  19.610  1.00  0.00           O  
ATOM      7  N   GLU     2      49.144  52.117  17.816  1.00  0.00           N  
ATOM      8  H   GLU     2      49.769  51.354  17.600  1.00  0.00           H  
ATOM      9  CA  GLU     2      49.014  53.232  16.849  1.00  0.00           C  
ATOM     10  HA  GLU     2      48.054  53.711  17.042  1.00  0.00           H  
ATOM     11  CB  GLU     2      50.156  54.193  16.954  1.00  0.00           C  
ATOM     12  HB2 GLU     2      50.252  54.330  18.032  1.00  0.00           H  
ATOM     13  HB3 GLU     2      51.077  53.698  16.647  1.00  0.00           H  
ATOM     14  CG  GLU     2      50.094  55.538  16.129  1.00  0.00           C  
ATOM     15  HG2 GLU     2      50.878  56.228  16.441  1.00  0.00           H  
ATOM     16  HG3 GLU     2      50.091  55.436  15.043  1.00  0.00           H  
ATOM     17  CD  GLU     2      48.799  56.277  16.512  1.00  0.00           C  
ATOM     18  OE1 GLU     2      48.655  56.518  17.753  1.00  0.00           O  
ATOM     19  OE2 GLU     2      47.935  56.599  15.635  1.00  0.00           O  
ATOM     20  C   GLU     2      48.799  52.639  15.471  1.00  0.00           C  
ATOM     21  O   GLU     2      48.399  53.365  14.553  1.00  0.00           O  
ATOM     22  N   PHE     3      48.954  51.355  15.250  1.00  0.00           N  
ATOM     23  H   PHE     3      49.135  50.829  16.093  1.00  0.00           H  
ATOM     24  CA  PHE     3      48.871  50.587  13.984  1.00  0.00           C  
ATOM     25  HA  PHE     3      49.143  51.273  13.182  1.00  0.00           H  
ATOM     26  CB  PHE     3      49.956  49.493  13.936  1.00  0.00           C  
ATOM     27  HB2 PHE     3      49.684  48.777  13.160  1.00  0.00           H  
ATOM     28  HB3 PHE     3      50.845  50.050  13.637  1.00  0.00           H  
ATOM     29  CG  PHE     3      50.220  48.766  15.247  1.00  0.00           C  
ATOM     30  CD1 PHE     3      49.325  47.789  15.739  1.00  0.00           C  
ATOM     31  HD1 PHE     3      48.523  47.508  15.072  1.00  0.00           H  
ATOM     32  CE1 PHE     3      49.458  47.321  17.038  1.00  0.00           C  
ATOM     33  HE1 PHE     3      48.610  46.825  17.487  1.00  0.00           H  
ATOM     34  CZ  PHE     3      50.653  47.635  17.747  1.00  0.00           C  
ATOM     35  HZ  PHE     3      50.666  47.245  18.754  1.00  0.00           H  
ATOM     36  CE2 PHE     3      51.547  48.638  17.334  1.00  0.00           C  
ATOM     37  HE2 PHE     3      52.429  48.862  17.916  1.00  0.00           H  
ATOM     38  CD2 PHE     3      51.357  49.141  16.053  1.00  0.00           C  
ATOM     39  HD2 PHE     3      51.993  49.924  15.668  1.00  0.00           H  
ATOM     40  C   PHE     3      47.410  50.110  13.663  1.00  0.00           C  
ATOM     41  O   PHE     3      46.480  50.368  14.396  1.00  0.00           O  
ATOM     42  N   ILE     4      47.222  49.499  12.489  1.00  0.00           N  
ATOM     43  H   ILE     4      48.036  49.490  11.891  1.00  0.00           H  
ATOM     44  CA  ILE     4      45.997  48.776  12.172  1.00  0.00           C  
ATOM     45  HA  ILE     4      45.188  49.203  12.763  1.00  0.00           H  
ATOM     46  CB  ILE     4      45.521  48.870  10.705  1.00  0.00           C  
ATOM     47  HB  ILE     4      46.348  48.650  10.029  1.00  0.00           H  
ATOM     48  CG2 ILE     4      44.280  47.925  10.352  1.00  0.00           C  
ATOM     49 HG21 ILE     4      43.752  48.278   9.466  1.00  0.00           H  
ATOM     50 HG22 ILE     4      44.589  46.894  10.179  1.00  0.00           H  
ATOM     51 HG23 ILE     4      43.668  47.867  11.252  1.00  0.00           H  
ATOM     52  CG1 ILE     4      45.302  50.367  10.343  1.00  0.00           C  
ATOM     53 HG12 ILE     4      44.382  50.568  10.892  1.00  0.00           H  
ATOM     54 HG13 ILE     4      46.064  51.057  10.704  1.00  0.00           H  
ATOM     55  CD1 ILE     4      44.961  50.667   8.895  1.00  0.00           C  
ATOM     56 HD11 ILE     4      44.010  50.252   8.560  1.00  0.00           H  
ATOM     57 HD12 ILE     4      45.068  51.745   8.777  1.00  0.00           H  
ATOM     58 HD13 ILE     4      45.805  50.341   8.287  1.00  0.00           H  
ATOM     59  C   ILE     4      46.172  47.319  12.621  1.00  0.00           C  
ATOM     60  O   ILE     4      47.200  46.753  12.246  1.00  0.00           O  
ATOM     61  N   VAL     5      45.146  46.745  13.262  1.00  0.00           N  
ATOM     62  H   VAL     5      44.372  47.380  13.395  1.00  0.00           H  
ATOM     63  CA  VAL     5      45.114  45.327  13.543  1.00  0.00           C  
ATOM     64  HA  VAL     5      46.033  44.823  13.245  1.00  0.00           H  
ATOM     65  CB  VAL     5      44.983  44.982  15.056  1.00  0.00           C  
ATOM     66  HB  VAL     5      44.818  43.906  15.110  1.00  0.00           H  
ATOM     67  CG1 VAL     5      46.170  45.337  15.883  1.00  0.00           C  
ATOM     68 HG11 VAL     5      46.400  46.399  15.800  1.00  0.00           H  
ATOM     69 HG12 VAL     5      46.075  45.138  16.951  1.00  0.00           H  
ATOM     70 HG13 VAL     5      47.094  44.841  15.585  1.00  0.00           H  
ATOM     71  CG2 VAL     5      43.819  45.682  15.769  1.00  0.00           C  
ATOM     72 HG21 VAL     5      43.692  46.706  15.418  1.00  0.00           H  
ATOM     73 HG22 VAL     5      42.886  45.181  15.513  1.00  0.00           H  
ATOM     74 HG23 VAL     5      43.939  45.508  16.838  1.00  0.00           H  
ATOM     75  C   VAL     5      43.969  44.776  12.681  1.00  0.00           C  
ATOM     76  O   VAL     5      42.999  45.493  12.474  1.00  0.00           O  
ATOM     77  N   GLY     6      44.071  43.498  12.282  1.00  0.00           N  
ATOM     78  H   GLY     6      44.951  43.015  12.393  1.00  0.00           H  
ATOM     79  CA  GLY     6      42.974  42.695  11.739  1.00  0.00           C  
ATOM     80  HA2 GLY     6      43.149  41.619  11.778  1.00  0.00           H  
ATOM     81  HA3 GLY     6      42.056  42.919  12.282  1.00  0.00           H  
ATOM     82  C   GLY     6      42.729  43.070  10.270  1.00  0.00           C  
ATOM     83  O   GLY     6      41.779  42.591   9.788  1.00  0.00           O  
ATOM     84  N   GLY     7      43.402  44.130   9.759  1.00  0.00           N  
ATOM     85  H   GLY     7      44.168  44.531  10.282  1.00  0.00           H  
ATOM     86  CA  GLY     7      43.085  44.839   8.456  1.00  0.00           C  
ATOM     87  HA2 GLY     7      43.978  45.439   8.279  1.00  0.00           H  
ATOM     88  HA3 GLY     7      42.955  44.099   7.666  1.00  0.00           H  
ATOM     89  C   GLY     7      41.807  45.649   8.504  1.00  0.00           C  
ATOM     90  O   GLY     7      41.311  46.083   7.475  1.00  0.00           O  
ATOM     91  N   LYS     8      41.280  45.879   9.723  1.00  0.00           N  
ATOM     92  H   LYS     8      41.782  45.626  10.561  1.00  0.00           H  
ATOM     93  CA  LYS     8      39.865  46.304  10.034  1.00  0.00           C  
ATOM     94  HA  LYS     8      39.324  46.742   9.195  1.00  0.00           H  
ATOM     95  CB  LYS     8      39.067  44.985  10.346  1.00  0.00           C  
ATOM     96  HB2 LYS     8      39.159  44.228   9.568  1.00  0.00           H  
ATOM     97  HB3 LYS     8      39.515  44.565  11.247  1.00  0.00           H  
ATOM     98  CG  LYS     8      37.504  45.220  10.535  1.00  0.00           C  
ATOM     99  HG2 LYS     8      37.030  44.277  10.809  1.00  0.00           H  
ATOM    100  HG3 LYS     8      37.327  45.959  11.317  1.00  0.00           H  
ATOM    101  CD  LYS     8      36.908  45.807   9.183  1.00  0.00           C  
ATOM    102  HD2 LYS     8      35.827  45.808   9.323  1.00  0.00           H  
ATOM    103  HD3 LYS     8      37.047  46.874   9.011  1.00  0.00           H  
ATOM    104  CE  LYS     8      37.085  44.952   8.007  1.00  0.00           C  
ATOM    105  HE2 LYS     8      38.144  44.763   7.835  1.00  0.00           H  
ATOM    106  HE3 LYS     8      36.686  43.947   8.141  1.00  0.00           H  
ATOM    107  NZ  LYS     8      36.593  45.466   6.642  1.00  0.00           N  
ATOM    108  HZ1 LYS     8      36.524  44.637   6.069  1.00  0.00           H  
ATOM    109  HZ2 LYS     8      35.658  45.842   6.706  1.00  0.00           H  
ATOM    110  HZ3 LYS     8      37.262  46.167   6.356  1.00  0.00           H  
ATOM    111  C   LYS     8      39.854  47.230  11.197  1.00  0.00           C  
ATOM    112  O   LYS     8      38.963  48.070  11.184  1.00  0.00           O  
ATOM    113  N   TYR     9      40.778  47.196  12.150  1.00  0.00           N  
ATOM    114  H   TYR     9      41.632  46.677  12.004  1.00  0.00           H  
ATOM    115  CA  TYR     9      40.651  47.985  13.344  1.00  0.00           C  
ATOM    116  HA  TYR     9      39.795  48.653  13.437  1.00  0.00           H  
ATOM    117  CB  TYR     9      40.635  46.919  14.458  1.00  0.00           C  
ATOM    118  HB2 TYR     9      41.497  46.252  14.449  1.00  0.00           H  
ATOM    119  HB3 TYR     9      40.720  47.475  15.392  1.00  0.00           H  
ATOM    120  CG  TYR     9      39.331  46.020  14.587  1.00  0.00           C  
ATOM    121  CD1 TYR     9      38.123  46.537  15.081  1.00  0.00           C  
ATOM    122  HD1 TYR     9      38.157  47.592  15.309  1.00  0.00           H  
ATOM    123  CE1 TYR     9      37.002  45.785  15.231  1.00  0.00           C  
ATOM    124  HE1 TYR     9      36.053  46.112  15.632  1.00  0.00           H  
ATOM    125  CZ  TYR     9      37.050  44.432  14.898  1.00  0.00           C  
ATOM    126  OH  TYR     9      35.861  43.745  14.957  1.00  0.00           O  
ATOM    127  HH  TYR     9      35.883  42.787  15.017  1.00  0.00           H  
ATOM    128  CE2 TYR     9      38.171  43.858  14.260  1.00  0.00           C  
ATOM    129  HE2 TYR     9      38.277  42.835  13.931  1.00  0.00           H  
ATOM    130  CD2 TYR     9      39.394  44.613  14.296  1.00  0.00           C  
ATOM    131  HD2 TYR     9      40.352  44.179  14.048  1.00  0.00           H  
ATOM    132  C   TYR     9      41.849  48.945  13.600  1.00  0.00           C  
ATOM    133  O   TYR     9      43.004  48.469  13.755  1.00  0.00           O  
ATOM    134  N   LYS    10      41.605  50.295  13.651  1.00  0.00           N  
ATOM    135  H   LYS    10      40.653  50.583  13.478  1.00  0.00           H  
ATOM    136  CA  LYS    10      42.709  51.275  13.811  1.00  0.00           C  
ATOM    137  HA  LYS    10      43.625  50.847  13.405  1.00  0.00           H  
ATOM    138  CB  LYS    10      42.521  52.537  12.956  1.00  0.00           C  
ATOM    139  HB2 LYS    10      42.443  52.302  11.894  1.00  0.00           H  
ATOM    140  HB3 LYS    10      41.518  52.938  13.102  1.00  0.00           H  
ATOM    141  CG  LYS    10      43.517  53.706  13.203  1.00  0.00           C  
ATOM    142  HG2 LYS    10      43.272  54.488  12.484  1.00  0.00           H  
ATOM    143  HG3 LYS    10      43.362  54.131  14.194  1.00  0.00           H  
ATOM    144  CD  LYS    10      44.957  53.290  12.931  1.00  0.00           C  
ATOM    145  HD2 LYS    10      45.399  52.712  13.743  1.00  0.00           H  
ATOM    146  HD3 LYS    10      45.008  52.876  11.924  1.00  0.00           H  
ATOM    147  CE  LYS    10      45.880  54.585  12.924  1.00  0.00           C  
ATOM    148  HE2 LYS    10      46.886  54.289  12.627  1.00  0.00           H  
ATOM    149  HE3 LYS    10      45.617  55.301  12.146  1.00  0.00           H  
ATOM    150  NZ  LYS    10      46.081  55.165  14.304  1.00  0.00           N  
ATOM    151  HZ1 LYS    10      46.999  54.936  14.657  1.00  0.00           H  
ATOM    152  HZ2 LYS    10      46.142  56.173  14.282  1.00  0.00           H  
ATOM    153  HZ3 LYS    10      45.428  54.795  14.980  1.00  0.00           H  
ATOM    154  C   LYS    10      42.956  51.563  15.341  1.00  0.00           C  
ATOM    155  O   LYS    10      42.053  52.167  15.983  1.00  0.00           O  
ATOM    156  N   LEU    11      44.144  51.304  15.872  1.00  0.00           N  
ATOM    157  H   LEU    11      44.876  50.900  15.306  1.00  0.00           H  
ATOM    158  CA  LEU    11      44.507  51.672  17.213  1.00  0.00           C  
ATOM    159  HA  LEU    11      43.682  51.382  17.864  1.00  0.00           H  
ATOM    160  CB  LEU    11      45.776  50.897  17.637  1.00  0.00           C  
ATOM    161  HB2 LEU    11      46.489  51.004  16.819  1.00  0.00           H  
ATOM    162  HB3 LEU    11      46.295  51.321  18.496  1.00  0.00           H  
ATOM    163  CG  LEU    11      45.424  49.464  17.921  1.00  0.00           C  
ATOM    164  HG  LEU    11      44.572  49.071  17.366  1.00  0.00           H  
ATOM    165  CD1 LEU    11      46.563  48.520  17.569  1.00  0.00           C  
ATOM    166 HD11 LEU    11      47.368  48.862  18.221  1.00  0.00           H  
ATOM    167 HD12 LEU    11      46.340  47.499  17.880  1.00  0.00           H  
ATOM    168 HD13 LEU    11      47.027  48.591  16.586  1.00  0.00           H  
ATOM    169  CD2 LEU    11      45.111  49.330  19.411  1.00  0.00           C  
ATOM    170 HD21 LEU    11      46.004  49.474  20.020  1.00  0.00           H  
ATOM    171 HD22 LEU    11      44.414  50.132  19.651  1.00  0.00           H  
ATOM    172 HD23 LEU    11      44.722  48.338  19.641  1.00  0.00           H  
ATOM    173  C   LEU    11      44.690  53.123  17.418  1.00  0.00           C  
ATOM    174  O   LEU    11      45.167  53.868  16.591  1.00  0.00           O  
ATOM    175  N   VAL    12      44.175  53.552  18.558  1.00  0.00           N  
ATOM    176  H   VAL    12      43.901  52.869  19.250  1.00  0.00           H  
ATOM    177  CA  VAL    12      44.102  54.963  18.916  1.00  0.00           C  
ATOM    178  HA  VAL    12      44.539  55.627  18.169  1.00  0.00           H  
ATOM    179  CB  VAL    12      42.645  55.448  18.965  1.00  0.00           C  
ATOM    180  HB  VAL    12      42.093  54.934  19.751  1.00  0.00           H  
ATOM    181  CG1 VAL    12      42.613  56.884  19.226  1.00  0.00           C  
ATOM    182 HG11 VAL    12      43.170  57.309  20.061  1.00  0.00           H  
ATOM    183 HG12 VAL    12      42.940  57.436  18.346  1.00  0.00           H  
ATOM    184 HG13 VAL    12      41.613  57.276  19.411  1.00  0.00           H  
ATOM    185  CG2 VAL    12      41.971  55.110  17.671  1.00  0.00           C  
ATOM    186 HG21 VAL    12      41.852  54.033  17.552  1.00  0.00           H  
ATOM    187 HG22 VAL    12      40.987  55.575  17.604  1.00  0.00           H  
ATOM    188 HG23 VAL    12      42.650  55.358  16.856  1.00  0.00           H  
ATOM    189  C   VAL    12      44.881  55.220  20.174  1.00  0.00           C  
ATOM    190  O   VAL    12      45.576  56.291  20.172  1.00  0.00           O  
ATOM    191  N   ARG    13      44.636  54.538  21.319  1.00  0.00           N  
ATOM    192  H   ARG    13      44.009  53.747  21.339  1.00  0.00           H  
ATOM    193  CA  ARG    13      45.097  55.029  22.614  1.00  0.00           C  
ATOM    194  HA  ARG    13      46.084  55.491  22.627  1.00  0.00           H  
ATOM    195  CB  ARG    13      44.195  56.135  23.066  1.00  0.00           C  
ATOM    196  HB2 ARG    13      44.480  56.476  24.061  1.00  0.00           H  
ATOM    197  HB3 ARG    13      44.367  57.044  22.490  1.00  0.00           H  
ATOM    198  CG  ARG    13      42.653  55.962  23.083  1.00  0.00           C  
ATOM    199  HG2 ARG    13      42.369  55.349  22.227  1.00  0.00           H  
ATOM    200  HG3 ARG    13      42.328  55.564  24.044  1.00  0.00           H  
ATOM    201  CD  ARG    13      41.977  57.359  23.092  1.00  0.00           C  
ATOM    202  HD2 ARG    13      42.152  57.814  24.067  1.00  0.00           H  
ATOM    203  HD3 ARG    13      42.394  58.001  22.316  1.00  0.00           H  
ATOM    204  NE  ARG    13      40.507  57.228  22.856  1.00  0.00           N  
ATOM    205  HE  ARG    13      40.271  56.763  21.990  1.00  0.00           H  
ATOM    206  CZ  ARG    13      39.466  57.337  23.709  1.00  0.00           C  
ATOM    207  NH1 ARG    13      39.631  57.740  24.918  1.00  0.00           N  
ATOM    208 HH11 ARG    13      40.545  58.032  25.232  1.00  0.00           H  
ATOM    209 HH12 ARG    13      38.839  57.982  25.496  1.00  0.00           H  
ATOM    210  NH2 ARG    13      38.310  56.958  23.345  1.00  0.00           N  
ATOM    211 HH21 ARG    13      38.188  56.427  22.495  1.00  0.00           H  
ATOM    212 HH22 ARG    13      37.514  57.132  23.942  1.00  0.00           H  
ATOM    213  C   ARG    13      45.131  53.944  23.636  1.00  0.00           C  
ATOM    214  O   ARG    13      44.410  53.022  23.674  1.00  0.00           O  
ATOM    215  N   LYS    14      46.161  54.070  24.487  1.00  0.00           N  
ATOM    216  H   LYS    14      46.680  54.935  24.432  1.00  0.00           H  
ATOM    217  CA  LYS    14      46.363  53.159  25.660  1.00  0.00           C  
ATOM    218  HA  LYS    14      46.226  52.124  25.346  1.00  0.00           H  
ATOM    219  CB  LYS    14      47.787  53.320  26.178  1.00  0.00           C  
ATOM    220  HB2 LYS    14      48.394  53.251  25.275  1.00  0.00           H  
ATOM    221  HB3 LYS    14      48.066  54.279  26.613  1.00  0.00           H  
ATOM    222  CG  LYS    14      48.160  52.188  27.144  1.00  0.00           C  
ATOM    223  HG2 LYS    14      47.598  52.199  28.078  1.00  0.00           H  
ATOM    224  HG3 LYS    14      47.884  51.277  26.613  1.00  0.00           H  
ATOM    225  CD  LYS    14      49.626  52.252  27.566  1.00  0.00           C  
ATOM    226  HD2 LYS    14      50.175  52.571  26.680  1.00  0.00           H  
ATOM    227  HD3 LYS    14      49.786  52.935  28.400  1.00  0.00           H  
ATOM    228  CE  LYS    14      50.227  50.911  27.946  1.00  0.00           C  
ATOM    229  HE2 LYS    14      49.758  50.437  28.809  1.00  0.00           H  
ATOM    230  HE3 LYS    14      50.139  50.300  27.048  1.00  0.00           H  
ATOM    231  NZ  LYS    14      51.628  51.118  28.279  1.00  0.00           N  
ATOM    232  HZ1 LYS    14      52.293  50.903  27.550  1.00  0.00           H  
ATOM    233  HZ2 LYS    14      51.777  52.115  28.212  1.00  0.00           H  
ATOM    234  HZ3 LYS    14      51.871  50.810  29.210  1.00  0.00           H  
ATOM    235  C   LYS    14      45.359  53.435  26.815  1.00  0.00           C  
ATOM    236  O   LYS    14      45.118  54.651  27.134  1.00  0.00           O  
ATOM    237  N   ILE    15      44.773  52.343  27.325  1.00  0.00           N  
ATOM    238  H   ILE    15      45.106  51.453  26.983  1.00  0.00           H  
ATOM    239  CA  ILE    15      43.860  52.397  28.482  1.00  0.00           C  
ATOM    240  HA  ILE    15      44.221  53.264  29.036  1.00  0.00           H  
ATOM    241  CB  ILE    15      42.367  52.639  28.042  1.00  0.00           C  
ATOM    242  HB  ILE    15      42.465  53.359  27.229  1.00  0.00           H  
ATOM    243  CG2 ILE    15      41.809  51.400  27.461  1.00  0.00           C  
ATOM    244 HG21 ILE    15      42.280  51.062  26.538  1.00  0.00           H  
ATOM    245 HG22 ILE    15      41.822  50.618  28.220  1.00  0.00           H  
ATOM    246 HG23 ILE    15      40.745  51.532  27.266  1.00  0.00           H  
ATOM    247  CG1 ILE    15      41.655  53.314  29.165  1.00  0.00           C  
ATOM    248 HG12 ILE    15      41.361  52.713  30.026  1.00  0.00           H  
ATOM    249 HG13 ILE    15      42.320  54.015  29.668  1.00  0.00           H  
ATOM    250  CD1 ILE    15      40.486  54.180  28.649  1.00  0.00           C  
ATOM    251 HD11 ILE    15      40.017  54.807  29.407  1.00  0.00           H  
ATOM    252 HD12 ILE    15      40.833  54.877  27.887  1.00  0.00           H  
ATOM    253 HD13 ILE    15      39.782  53.549  28.107  1.00  0.00           H  
ATOM    254  C   ILE    15      43.959  51.271  29.597  1.00  0.00           C  
ATOM    255  O   ILE    15      43.115  51.207  30.503  1.00  0.00           O  
ATOM    256  N   GLY    16      45.065  50.522  29.719  1.00  0.00           N  
ATOM    257  H   GLY    16      45.735  50.566  28.964  1.00  0.00           H  
ATOM    258  CA  GLY    16      45.366  49.610  30.821  1.00  0.00           C  
ATOM    259  HA2 GLY    16      45.405  50.058  31.814  1.00  0.00           H  
ATOM    260  HA3 GLY    16      44.604  48.831  30.810  1.00  0.00           H  
ATOM    261  C   GLY    16      46.732  48.864  30.637  1.00  0.00           C  
ATOM    262  O   GLY    16      47.214  48.873  29.517  1.00  0.00           O  
ATOM    263  N   SER    17      47.193  48.200  31.647  1.00  0.00           N  
ATOM    264  H   SER    17      46.574  48.117  32.441  1.00  0.00           H  
ATOM    265  CA  SER    17      48.439  47.492  31.658  1.00  0.00           C  
ATOM    266  HA  SER    17      48.578  46.924  30.738  1.00  0.00           H  
ATOM    267  CB  SER    17      49.660  48.458  31.816  1.00  0.00           C  
ATOM    268  HB2 SER    17      49.758  49.040  30.900  1.00  0.00           H  
ATOM    269  HB3 SER    17      49.663  48.987  32.769  1.00  0.00           H  
ATOM    270  OG  SER    17      50.837  47.736  31.861  1.00  0.00           O  
ATOM    271  HG  SER    17      50.902  47.359  30.980  1.00  0.00           H  
ATOM    272  C   SER    17      48.369  46.504  32.880  1.00  0.00           C  
ATOM    273  O   SER    17      48.310  46.787  34.060  1.00  0.00           O  
ATOM    274  N   GLY    18      48.139  45.250  32.471  1.00  0.00           N  
ATOM    275  H   GLY    18      48.145  44.992  31.495  1.00  0.00           H  
ATOM    276  CA  GLY    18      47.889  44.150  33.469  1.00  0.00           C  
ATOM    277  HA2 GLY    18      47.180  44.352  34.272  1.00  0.00           H  
ATOM    278  HA3 GLY    18      47.348  43.404  32.887  1.00  0.00           H  
ATOM    279  C   GLY    18      49.136  43.419  33.939  1.00  0.00           C  
ATOM    280  O   GLY    18      50.237  43.986  33.999  1.00  0.00           O  
ATOM    281  N   SER    19      49.045  42.127  34.262  1.00  0.00           N  
ATOM    282  H   SER    19      48.136  41.687  34.254  1.00  0.00           H  
ATOM    283  CA  SER    19      50.145  41.307  34.779  1.00  0.00           C  
ATOM    284  HA  SER    19      50.653  41.860  35.568  1.00  0.00           H  
ATOM    285  CB  SER    19      49.559  40.122  35.465  1.00  0.00           C  
ATOM    286  HB2 SER    19      50.382  39.561  35.908  1.00  0.00           H  
ATOM    287  HB3 SER    19      48.848  40.415  36.237  1.00  0.00           H  
ATOM    288  OG  SER    19      48.789  39.280  34.587  1.00  0.00           O  
ATOM    289  HG  SER    19      47.973  39.734  34.361  1.00  0.00           H  
ATOM    290  C   SER    19      51.236  41.034  33.796  1.00  0.00           C  
ATOM    291  O   SER    19      52.440  41.039  34.129  1.00  0.00           O  
ATOM    292  N   PHE    20      50.974  41.056  32.502  1.00  0.00           N  
ATOM    293  H   PHE    20      49.989  41.225  32.359  1.00  0.00           H  
ATOM    294  CA  PHE    20      51.867  40.691  31.396  1.00  0.00           C  
ATOM    295  HA  PHE    20      52.903  40.923  31.646  1.00  0.00           H  
ATOM    296  CB  PHE    20      51.733  39.178  31.280  1.00  0.00           C  
ATOM    297  HB2 PHE    20      50.658  39.006  31.230  1.00  0.00           H  
ATOM    298  HB3 PHE    20      52.045  38.882  30.278  1.00  0.00           H  
ATOM    299  CG  PHE    20      52.407  38.231  32.223  1.00  0.00           C  
ATOM    300  CD1 PHE    20      53.767  37.991  32.138  1.00  0.00           C  
ATOM    301  HD1 PHE    20      54.265  38.440  31.292  1.00  0.00           H  
ATOM    302  CE1 PHE    20      54.464  37.204  33.028  1.00  0.00           C  
ATOM    303  HE1 PHE    20      55.523  36.997  32.982  1.00  0.00           H  
ATOM    304  CZ  PHE    20      53.744  36.564  34.010  1.00  0.00           C  
ATOM    305  HZ  PHE    20      54.286  35.853  34.617  1.00  0.00           H  
ATOM    306  CE2 PHE    20      52.371  36.770  34.255  1.00  0.00           C  
ATOM    307  HE2 PHE    20      51.838  36.190  34.994  1.00  0.00           H  
ATOM    308  CD2 PHE    20      51.736  37.679  33.341  1.00  0.00           C  
ATOM    309  HD2 PHE    20      50.712  37.970  33.520  1.00  0.00           H  
ATOM    310  C   PHE    20      51.584  41.393  30.012  1.00  0.00           C  
ATOM    311  O   PHE    20      52.417  41.230  29.094  1.00  0.00           O  
ATOM    312  N   GLY    21      50.514  42.056  29.784  1.00  0.00           N  
ATOM    313  H   GLY    21      49.853  42.303  30.506  1.00  0.00           H  
ATOM    314  CA  GLY    21      50.160  42.583  28.504  1.00  0.00           C  
ATOM    315  HA2 GLY    21      51.060  43.115  28.195  1.00  0.00           H  
ATOM    316  HA3 GLY    21      49.817  41.859  27.764  1.00  0.00           H  
ATOM    317  C   GLY    21      49.152  43.760  28.663  1.00  0.00           C  
ATOM    318  O   GLY    21      48.331  43.897  29.634  1.00  0.00           O  
ATOM    319  N   ASP    22      49.338  44.721  27.734  1.00  0.00           N  
ATOM    320  H   ASP    22      49.956  44.540  26.955  1.00  0.00           H  
ATOM    321  CA  ASP    22      48.728  46.093  27.786  1.00  0.00           C  
ATOM    322  HA  ASP    22      48.446  46.291  28.820  1.00  0.00           H  
ATOM    323  CB  ASP    22      49.702  47.232  27.422  1.00  0.00           C  
ATOM    324  HB2 ASP    22      50.196  47.107  26.459  1.00  0.00           H  
ATOM    325  HB3 ASP    22      49.260  48.223  27.534  1.00  0.00           H  
ATOM    326  CG  ASP    22      50.882  47.395  28.395  1.00  0.00           C  
ATOM    327  OD1 ASP    22      50.954  46.895  29.529  1.00  0.00           O  
ATOM    328  OD2 ASP    22      51.882  47.999  27.897  1.00  0.00           O  
ATOM    329  C   ASP    22      47.415  46.187  26.895  1.00  0.00           C  
ATOM    330  O   ASP    22      47.408  45.584  25.830  1.00  0.00           O  
ATOM    331  N   ILE    23      46.482  46.988  27.376  1.00  0.00           N  
ATOM    332  H   ILE    23      46.604  47.567  28.195  1.00  0.00           H  
ATOM    333  CA  ILE    23      45.177  47.320  26.860  1.00  0.00           C  
ATOM    334  HA  ILE    23      45.029  46.542  26.111  1.00  0.00           H  
ATOM    335  CB  ILE    23      43.967  47.177  27.916  1.00  0.00           C  
ATOM    336  HB  ILE    23      43.992  47.856  28.769  1.00  0.00           H  
ATOM    337  CG2 ILE    23      42.554  47.389  27.375  1.00  0.00           C  
ATOM    338 HG21 ILE    23      42.218  46.604  26.698  1.00  0.00           H  
ATOM    339 HG22 ILE    23      41.920  47.567  28.244  1.00  0.00           H  
ATOM    340 HG23 ILE    23      42.395  48.296  26.792  1.00  0.00           H  
ATOM    341  CG1 ILE    23      44.120  45.694  28.360  1.00  0.00           C  
ATOM    342 HG12 ILE    23      44.113  44.999  27.520  1.00  0.00           H  
ATOM    343 HG13 ILE    23      44.971  45.702  29.040  1.00  0.00           H  
ATOM    344  CD1 ILE    23      42.944  45.154  29.212  1.00  0.00           C  
ATOM    345 HD11 ILE    23      43.098  44.137  29.575  1.00  0.00           H  
ATOM    346 HD12 ILE    23      42.772  45.819  30.059  1.00  0.00           H  
ATOM    347 HD13 ILE    23      42.005  45.176  28.659  1.00  0.00           H  
ATOM    348  C   ILE    23      45.049  48.703  26.174  1.00  0.00           C  
ATOM    349  O   ILE    23      45.668  49.662  26.511  1.00  0.00           O  
ATOM    350  N   TYR    24      44.328  48.684  25.096  1.00  0.00           N  
ATOM    351  H   TYR    24      44.009  47.764  24.830  1.00  0.00           H  
ATOM    352  CA  TYR    24      44.273  49.721  24.075  1.00  0.00           C  
ATOM    353  HA  TYR    24      44.485  50.654  24.596  1.00  0.00           H  
ATOM    354  CB  TYR    24      45.306  49.545  22.961  1.00  0.00           C  
ATOM    355  HB2 TYR    24      45.267  48.521  22.590  1.00  0.00           H  
ATOM    356  HB3 TYR    24      45.004  50.219  22.158  1.00  0.00           H  
ATOM    357  CG  TYR    24      46.775  49.817  23.345  1.00  0.00           C  
ATOM    358  CD1 TYR    24      47.601  48.770  23.876  1.00  0.00           C  
ATOM    359  HD1 TYR    24      47.113  47.821  24.043  1.00  0.00           H  
ATOM    360  CE1 TYR    24      49.007  49.075  24.102  1.00  0.00           C  
ATOM    361  HE1 TYR    24      49.514  48.270  24.614  1.00  0.00           H  
ATOM    362  CZ  TYR    24      49.494  50.353  23.855  1.00  0.00           C  
ATOM    363  OH  TYR    24      50.705  50.767  24.177  1.00  0.00           O  
ATOM    364  HH  TYR    24      50.800  51.710  24.023  1.00  0.00           H  
ATOM    365  CE2 TYR    24      48.653  51.320  23.313  1.00  0.00           C  
ATOM    366  HE2 TYR    24      49.112  52.271  23.086  1.00  0.00           H  
ATOM    367  CD2 TYR    24      47.327  51.067  23.001  1.00  0.00           C  
ATOM    368  HD2 TYR    24      46.806  51.908  22.568  1.00  0.00           H  
ATOM    369  C   TYR    24      42.884  49.972  23.507  1.00  0.00           C  
ATOM    370  O   TYR    24      42.085  49.010  23.425  1.00  0.00           O  
ATOM    371  N   LEU    25      42.493  51.171  23.153  1.00  0.00           N  
ATOM    372  H   LEU    25      43.120  51.962  23.132  1.00  0.00           H  
ATOM    373  CA  LEU    25      41.304  51.408  22.338  1.00  0.00           C  
ATOM    374  HA  LEU    25      40.671  50.524  22.425  1.00  0.00           H  
ATOM    375  CB  LEU    25      40.522  52.651  22.830  1.00  0.00           C  
ATOM    376  HB2 LEU    25      41.371  53.329  22.921  1.00  0.00           H  
ATOM    377  HB3 LEU    25      39.804  52.858  22.037  1.00  0.00           H  
ATOM    378  CG  LEU    25      39.811  52.602  24.206  1.00  0.00           C  
ATOM    379  HG  LEU    25      40.610  52.388  24.916  1.00  0.00           H  
ATOM    380  CD1 LEU    25      39.269  53.987  24.631  1.00  0.00           C  
ATOM    381 HD11 LEU    25      38.761  53.866  25.588  1.00  0.00           H  
ATOM    382 HD12 LEU    25      40.130  54.619  24.850  1.00  0.00           H  
ATOM    383 HD13 LEU    25      38.751  54.466  23.800  1.00  0.00           H  
ATOM    384  CD2 LEU    25      38.662  51.600  24.283  1.00  0.00           C  
ATOM    385 HD21 LEU    25      37.827  52.148  23.845  1.00  0.00           H  
ATOM    386 HD22 LEU    25      38.880  50.599  23.909  1.00  0.00           H  
ATOM    387 HD23 LEU    25      38.454  51.431  25.339  1.00  0.00           H  
ATOM    388  C   LEU    25      41.558  51.661  20.823  1.00  0.00           C  
ATOM    389  O   LEU    25      42.512  52.315  20.467  1.00  0.00           O  
ATOM    390  N   ALA    26      40.652  51.137  19.981  1.00  0.00           N  
ATOM    391  H   ALA    26      39.884  50.600  20.357  1.00  0.00           H  
ATOM    392  CA  ALA    26      40.754  51.155  18.546  1.00  0.00           C  
ATOM    393  HA  ALA    26      41.438  51.967  18.299  1.00  0.00           H  
ATOM    394  CB  ALA    26      41.244  49.777  18.086  1.00  0.00           C  
ATOM    395  HB1 ALA    26      42.157  49.511  18.619  1.00  0.00           H  
ATOM    396  HB2 ALA    26      40.505  48.978  18.142  1.00  0.00           H  
ATOM    397  HB3 ALA    26      41.559  49.876  17.048  1.00  0.00           H  
ATOM    398  C   ALA    26      39.328  51.404  17.902  1.00  0.00           C  
ATOM    399  O   ALA    26      38.323  51.002  18.523  1.00  0.00           O  
ATOM    400  N   ILE    27      39.233  52.028  16.742  1.00  0.00           N  
ATOM    401  H   ILE    27      40.147  52.276  16.391  1.00  0.00           H  
ATOM    402  CA  ILE    27      38.036  52.166  15.973  1.00  0.00           C  
ATOM    403  HA  ILE    27      37.159  51.896  16.562  1.00  0.00           H  
ATOM    404  CB  ILE    27      37.913  53.638  15.501  1.00  0.00           C  
ATOM    405  HB  ILE    27      38.730  54.037  14.900  1.00  0.00           H  
ATOM    406  CG2 ILE    27      36.672  53.833  14.649  1.00  0.00           C  
ATOM    407 HG21 ILE    27      36.806  53.502  13.619  1.00  0.00           H  
ATOM    408 HG22 ILE    27      35.907  53.302  15.215  1.00  0.00           H  
ATOM    409 HG23 ILE    27      36.355  54.875  14.627  1.00  0.00           H  
ATOM    410  CG1 ILE    27      37.822  54.617  16.723  1.00  0.00           C  
ATOM    411 HG12 ILE    27      38.713  54.548  17.348  1.00  0.00           H  
ATOM    412 HG13 ILE    27      37.748  55.606  16.271  1.00  0.00           H  
ATOM    413  CD1 ILE    27      36.608  54.460  17.669  1.00  0.00           C  
ATOM    414 HD11 ILE    27      36.596  53.492  18.170  1.00  0.00           H  
ATOM    415 HD12 ILE    27      36.559  55.367  18.270  1.00  0.00           H  
ATOM    416 HD13 ILE    27      35.733  54.516  17.021  1.00  0.00           H  
ATOM    417  C   ILE    27      37.983  51.212  14.778  1.00  0.00           C  
ATOM    418  O   ILE    27      38.989  50.939  14.076  1.00  0.00           O  
ATOM    419  N   ASN    28      36.856  50.502  14.554  1.00  0.00           N  
ATOM    420  H   ASN    28      36.064  50.716  15.143  1.00  0.00           H  
ATOM    421  CA  ASN    28      36.528  49.719  13.320  1.00  0.00           C  
ATOM    422  HA  ASN    28      37.248  48.973  12.985  1.00  0.00           H  
ATOM    423  CB  ASN    28      35.164  48.902  13.531  1.00  0.00           C  
ATOM    424  HB2 ASN    28      35.294  48.309  14.436  1.00  0.00           H  
ATOM    425  HB3 ASN    28      34.343  49.582  13.762  1.00  0.00           H  
ATOM    426  CG  ASN    28      34.840  48.069  12.306  1.00  0.00           C  
ATOM    427  OD1 ASN    28      35.526  48.165  11.286  1.00  0.00           O  
ATOM    428  ND2 ASN    28      33.665  47.432  12.164  1.00  0.00           N  
ATOM    429 HD21 ASN    28      33.484  46.981  11.279  1.00  0.00           H  
ATOM    430 HD22 ASN    28      33.038  47.458  12.956  1.00  0.00           H  
ATOM    431  C   ASN    28      36.462  50.651  12.177  1.00  0.00           C  
ATOM    432  O   ASN    28      35.580  51.481  12.012  1.00  0.00           O  
ATOM    433  N   ILE    29      37.367  50.495  11.259  1.00  0.00           N  
ATOM    434  H   ILE    29      38.034  49.738  11.308  1.00  0.00           H  
ATOM    435  CA  ILE    29      37.585  51.326  10.096  1.00  0.00           C  
ATOM    436  HA  ILE    29      37.728  52.376  10.352  1.00  0.00           H  
ATOM    437  CB  ILE    29      38.812  50.807   9.356  1.00  0.00           C  
ATOM    438  HB  ILE    29      38.708  49.726   9.260  1.00  0.00           H  
ATOM    439  CG2 ILE    29      39.105  51.387   7.954  1.00  0.00           C  
ATOM    440 HG21 ILE    29      38.980  52.466   8.040  1.00  0.00           H  
ATOM    441 HG22 ILE    29      40.110  51.188   7.581  1.00  0.00           H  
ATOM    442 HG23 ILE    29      38.373  51.078   7.208  1.00  0.00           H  
ATOM    443  CG1 ILE    29      39.999  50.903  10.219  1.00  0.00           C  
ATOM    444 HG12 ILE    29      40.439  51.900  10.246  1.00  0.00           H  
ATOM    445 HG13 ILE    29      39.728  50.864  11.274  1.00  0.00           H  
ATOM    446  CD1 ILE    29      41.185  50.006   9.859  1.00  0.00           C  
ATOM    447 HD11 ILE    29      40.901  49.113   9.302  1.00  0.00           H  
ATOM    448 HD12 ILE    29      41.971  50.485   9.276  1.00  0.00           H  
ATOM    449 HD13 ILE    29      41.654  49.536  10.724  1.00  0.00           H  
ATOM    450  C   ILE    29      36.347  51.435   9.211  1.00  0.00           C  
ATOM    451  O   ILE    29      36.010  52.562   8.810  1.00  0.00           O  
ATOM    452  N   THR    30      35.640  50.289   9.104  1.00  0.00           N  
ATOM    453  H   THR    30      35.947  49.400   9.471  1.00  0.00           H  
ATOM    454  CA  THR    30      34.597  50.245   8.113  1.00  0.00           C  
ATOM    455  HA  THR    30      34.549  51.164   7.528  1.00  0.00           H  
ATOM    456  CB  THR    30      34.688  49.074   7.098  1.00  0.00           C  
ATOM    457  HB  THR    30      33.781  48.972   6.503  1.00  0.00           H  
ATOM    458  CG2 THR    30      35.839  49.312   6.116  1.00  0.00           C  
ATOM    459 HG21 THR    30      35.746  48.604   5.292  1.00  0.00           H  
ATOM    460 HG22 THR    30      35.829  50.335   5.741  1.00  0.00           H  
ATOM    461 HG23 THR    30      36.770  49.192   6.670  1.00  0.00           H  
ATOM    462  OG1 THR    30      35.052  47.840   7.706  1.00  0.00           O  
ATOM    463  HG1 THR    30      34.356  47.564   8.307  1.00  0.00           H  
ATOM    464  C   THR    30      33.266  50.211   8.862  1.00  0.00           C  
ATOM    465  O   THR    30      32.252  50.321   8.184  1.00  0.00           O  
ATOM    466  N   GLY    31      33.219  50.083  10.220  1.00  0.00           N  
ATOM    467  H   GLY    31      34.089  49.901  10.699  1.00  0.00           H  
ATOM    468  CA  GLY    31      31.997  50.153  10.952  1.00  0.00           C  
ATOM    469  HA2 GLY    31      31.160  50.100  10.256  1.00  0.00           H  
ATOM    470  HA3 GLY    31      31.823  49.348  11.666  1.00  0.00           H  
ATOM    471  C   GLY    31      31.832  51.394  11.788  1.00  0.00           C  
ATOM    472  O   GLY    31      30.689  51.885  11.914  1.00  0.00           O  
ATOM    473  N   GLY    32      32.871  51.916  12.364  1.00  0.00           N  
ATOM    474  H   GLY    32      33.756  51.457  12.199  1.00  0.00           H  
ATOM    475  CA  GLY    32      32.973  53.185  13.107  1.00  0.00           C  
ATOM    476  HA2 GLY    32      34.000  53.470  12.880  1.00  0.00           H  
ATOM    477  HA3 GLY    32      32.166  53.797  12.705  1.00  0.00           H  
ATOM    478  C   GLY    32      32.718  53.078  14.629  1.00  0.00           C  
ATOM    479  O   GLY    32      33.021  54.064  15.314  1.00  0.00           O  
ATOM    480  N   GLU    33      32.369  51.934  15.055  1.00  0.00           N  
ATOM    481  H   GLU    33      32.007  51.248  14.408  1.00  0.00           H  
ATOM    482  CA  GLU    33      32.334  51.594  16.471  1.00  0.00           C  
ATOM    483  HA  GLU    33      31.882  52.389  17.064  1.00  0.00           H  
ATOM    484  CB  GLU    33      31.358  50.438  16.764  1.00  0.00           C  
ATOM    485  HB2 GLU    33      31.154  50.463  17.834  1.00  0.00           H  
ATOM    486  HB3 GLU    33      30.407  50.584  16.251  1.00  0.00           H  
ATOM    487  CG  GLU    33      31.805  48.985  16.403  1.00  0.00           C  
ATOM    488  HG2 GLU    33      32.831  48.953  16.769  1.00  0.00           H  
ATOM    489  HG3 GLU    33      31.157  48.273  16.914  1.00  0.00           H  
ATOM    490  CD  GLU    33      31.692  48.449  14.962  1.00  0.00           C  
ATOM    491  OE1 GLU    33      31.117  49.183  14.124  1.00  0.00           O  
ATOM    492  OE2 GLU    33      32.211  47.345  14.619  1.00  0.00           O  
ATOM    493  C   GLU    33      33.728  51.459  17.109  1.00  0.00           C  
ATOM    494  O   GLU    33      34.742  51.095  16.506  1.00  0.00           O  
ATOM    495  N   GLU    34      33.753  51.617  18.471  1.00  0.00           N  
ATOM    496  H   GLU    34      32.883  51.930  18.877  1.00  0.00           H  
ATOM    497  CA  GLU    34      34.886  51.558  19.327  1.00  0.00           C  
ATOM    498  HA  GLU    34      35.788  51.715  18.735  1.00  0.00           H  
ATOM    499  CB  GLU    34      34.752  52.776  20.243  1.00  0.00           C  
ATOM    500  HB2 GLU    34      34.835  53.724  19.710  1.00  0.00           H  
ATOM    501  HB3 GLU    34      33.825  52.503  20.747  1.00  0.00           H  
ATOM    502  CG  GLU    34      35.894  52.829  21.243  1.00  0.00           C  
ATOM    503  HG2 GLU    34      35.692  51.976  21.890  1.00  0.00           H  
ATOM    504  HG3 GLU    34      36.850  52.778  20.721  1.00  0.00           H  
ATOM    505  CD  GLU    34      35.973  54.092  22.081  1.00  0.00           C  
ATOM    506  OE1 GLU    34      35.501  54.107  23.215  1.00  0.00           O  
ATOM    507  OE2 GLU    34      36.506  55.112  21.527  1.00  0.00           O  
ATOM    508  C   GLU    34      35.085  50.208  20.103  1.00  0.00           C  
ATOM    509  O   GLU    34      34.116  49.571  20.489  1.00  0.00           O  
ATOM    510  N   VAL    35      36.320  49.787  20.233  1.00  0.00           N  
ATOM    511  H   VAL    35      37.094  50.327  19.872  1.00  0.00           H  
ATOM    512  CA  VAL    35      36.622  48.349  20.331  1.00  0.00           C  
ATOM    513  HA  VAL    35      35.809  47.884  20.890  1.00  0.00           H  
ATOM    514  CB  VAL    35      36.834  47.646  18.998  1.00  0.00           C  
ATOM    515  HB  VAL    35      37.734  48.023  18.512  1.00  0.00           H  
ATOM    516  CG1 VAL    35      36.730  46.112  19.115  1.00  0.00           C  
ATOM    517 HG11 VAL    35      36.887  45.598  18.167  1.00  0.00           H  
ATOM    518 HG12 VAL    35      37.443  45.853  19.898  1.00  0.00           H  
ATOM    519 HG13 VAL    35      35.783  45.930  19.625  1.00  0.00           H  
ATOM    520  CG2 VAL    35      35.829  48.105  17.934  1.00  0.00           C  
ATOM    521 HG21 VAL    35      35.961  47.629  16.962  1.00  0.00           H  
ATOM    522 HG22 VAL    35      34.846  47.888  18.352  1.00  0.00           H  
ATOM    523 HG23 VAL    35      35.931  49.188  17.870  1.00  0.00           H  
ATOM    524  C   VAL    35      37.925  48.225  21.091  1.00  0.00           C  
ATOM    525  O   VAL    35      38.983  48.824  20.754  1.00  0.00           O  
ATOM    526  N   ALA    36      37.988  47.369  22.128  1.00  0.00           N  
ATOM    527  H   ALA    36      37.196  46.776  22.330  1.00  0.00           H  
ATOM    528  CA  ALA    36      39.142  47.156  23.040  1.00  0.00           C  
ATOM    529  HA  ALA    36      39.610  48.128  23.195  1.00  0.00           H  
ATOM    530  CB  ALA    36      38.634  46.532  24.342  1.00  0.00           C  
ATOM    531  HB1 ALA    36      39.516  46.339  24.952  1.00  0.00           H  
ATOM    532  HB2 ALA    36      37.865  47.078  24.888  1.00  0.00           H  
ATOM    533  HB3 ALA    36      38.083  45.648  24.021  1.00  0.00           H  
ATOM    534  C   ALA    36      40.085  46.122  22.379  1.00  0.00           C  
ATOM    535  O   ALA    36      39.721  45.245  21.585  1.00  0.00           O  
ATOM    536  N   VAL    37      41.386  46.318  22.645  1.00  0.00           N  
ATOM    537  H   VAL    37      41.592  47.183  23.125  1.00  0.00           H  
ATOM    538  CA  VAL    37      42.469  45.428  22.223  1.00  0.00           C  
ATOM    539  HA  VAL    37      42.019  44.448  22.060  1.00  0.00           H  
ATOM    540  CB  VAL    37      43.011  45.993  20.873  1.00  0.00           C  
ATOM    541  HB  VAL    37      43.443  46.987  20.990  1.00  0.00           H  
ATOM    542  CG1 VAL    37      44.188  45.210  20.351  1.00  0.00           C  
ATOM    543 HG11 VAL    37      44.813  44.738  21.108  1.00  0.00           H  
ATOM    544 HG12 VAL    37      43.842  44.349  19.780  1.00  0.00           H  
ATOM    545 HG13 VAL    37      44.761  45.892  19.723  1.00  0.00           H  
ATOM    546  CG2 VAL    37      41.997  45.903  19.671  1.00  0.00           C  
ATOM    547 HG21 VAL    37      41.344  46.774  19.737  1.00  0.00           H  
ATOM    548 HG22 VAL    37      42.536  45.997  18.727  1.00  0.00           H  
ATOM    549 HG23 VAL    37      41.406  44.989  19.719  1.00  0.00           H  
ATOM    550  C   VAL    37      43.549  45.319  23.231  1.00  0.00           C  
ATOM    551  O   VAL    37      43.998  46.327  23.778  1.00  0.00           O  
ATOM    552  N   LYS    38      43.999  44.094  23.506  1.00  0.00           N  
ATOM    553  H   LYS    38      43.533  43.320  23.054  1.00  0.00           H  
ATOM    554  CA  LYS    38      45.195  43.801  24.371  1.00  0.00           C  
ATOM    555  HA  LYS    38      45.457  44.767  24.803  1.00  0.00           H  
ATOM    556  CB  LYS    38      44.711  42.904  25.503  1.00  0.00           C  
ATOM    557  HB2 LYS    38      43.826  43.349  25.958  1.00  0.00           H  
ATOM    558  HB3 LYS    38      44.413  41.940  25.091  1.00  0.00           H  
ATOM    559  CG  LYS    38      45.722  42.622  26.578  1.00  0.00           C  
ATOM    560  HG2 LYS    38      46.664  42.253  26.173  1.00  0.00           H  
ATOM    561  HG3 LYS    38      45.970  43.600  26.990  1.00  0.00           H  
ATOM    562  CD  LYS    38      45.218  41.760  27.721  1.00  0.00           C  
ATOM    563  HD2 LYS    38      44.274  42.207  28.033  1.00  0.00           H  
ATOM    564  HD3 LYS    38      45.179  40.745  27.327  1.00  0.00           H  
ATOM    565  CE  LYS    38      46.263  41.761  28.857  1.00  0.00           C  
ATOM    566  HE2 LYS    38      47.302  41.519  28.630  1.00  0.00           H  
ATOM    567  HE3 LYS    38      46.320  42.781  29.239  1.00  0.00           H  
ATOM    568  NZ  LYS    38      45.706  40.968  29.971  1.00  0.00           N  
ATOM    569  HZ1 LYS    38      44.971  41.529  30.376  1.00  0.00           H  
ATOM    570  HZ2 LYS    38      45.458  40.014  29.747  1.00  0.00           H  
ATOM    571  HZ3 LYS    38      46.497  40.914  30.596  1.00  0.00           H  
ATOM    572  C   LYS    38      46.382  43.238  23.576  1.00  0.00           C  
ATOM    573  O   LYS    38      46.153  42.506  22.596  1.00  0.00           O  
ATOM    574  N   LEU    39      47.568  43.673  23.928  1.00  0.00           N  
ATOM    575  H   LEU    39      47.556  44.182  24.801  1.00  0.00           H  
ATOM    576  CA  LEU    39      48.746  43.434  23.280  1.00  0.00           C  
ATOM    577  HA  LEU    39      48.566  42.673  22.521  1.00  0.00           H  
ATOM    578  CB  LEU    39      49.292  44.663  22.530  1.00  0.00           C  
ATOM    579  HB2 LEU    39      49.521  45.354  23.341  1.00  0.00           H  
ATOM    580  HB3 LEU    39      50.196  44.319  22.026  1.00  0.00           H  
ATOM    581  CG  LEU    39      48.319  45.418  21.641  1.00  0.00           C  
ATOM    582  HG  LEU    39      47.375  45.692  22.113  1.00  0.00           H  
ATOM    583  CD1 LEU    39      48.996  46.748  21.368  1.00  0.00           C  
ATOM    584 HD11 LEU    39      48.443  47.463  20.758  1.00  0.00           H  
ATOM    585 HD12 LEU    39      49.309  47.344  22.225  1.00  0.00           H  
ATOM    586 HD13 LEU    39      49.940  46.556  20.858  1.00  0.00           H  
ATOM    587  CD2 LEU    39      48.119  44.704  20.348  1.00  0.00           C  
ATOM    588 HD21 LEU    39      47.809  43.673  20.519  1.00  0.00           H  
ATOM    589 HD22 LEU    39      47.286  45.252  19.908  1.00  0.00           H  
ATOM    590 HD23 LEU    39      48.956  44.743  19.651  1.00  0.00           H  
ATOM    591  C   LEU    39      49.849  42.822  24.112  1.00  0.00           C  
ATOM    592  O   LEU    39      50.016  43.223  25.267  1.00  0.00           O  
ATOM    593  N   GLU    40      50.589  41.897  23.504  1.00  0.00           N  
ATOM    594  H   GLU    40      50.191  41.709  22.595  1.00  0.00           H  
ATOM    595  CA  GLU    40      51.664  41.136  24.090  1.00  0.00           C  
ATOM    596  HA  GLU    40      52.023  41.625  24.996  1.00  0.00           H  
ATOM    597  CB  GLU    40      51.167  39.797  24.550  1.00  0.00           C  
ATOM    598  HB2 GLU    40      50.537  40.002  25.415  1.00  0.00           H  
ATOM    599  HB3 GLU    40      50.674  39.259  23.740  1.00  0.00           H  
ATOM    600  CG  GLU    40      52.378  38.946  24.998  1.00  0.00           C  
ATOM    601  HG2 GLU    40      53.178  38.965  24.258  1.00  0.00           H  
ATOM    602  HG3 GLU    40      52.772  39.370  25.922  1.00  0.00           H  
ATOM    603  CD  GLU    40      52.108  37.450  25.206  1.00  0.00           C  
ATOM    604  OE1 GLU    40      51.694  37.091  26.351  1.00  0.00           O  
ATOM    605  OE2 GLU    40      52.222  36.612  24.270  1.00  0.00           O  
ATOM    606  C   GLU    40      52.872  41.165  23.114  1.00  0.00           C  
ATOM    607  O   GLU    40      52.794  40.813  21.952  1.00  0.00           O  
ATOM    608  N   SER    41      54.012  41.565  23.606  1.00  0.00           N  
ATOM    609  H   SER    41      54.100  41.804  24.584  1.00  0.00           H  
ATOM    610  CA  SER    41      55.221  41.529  22.760  1.00  0.00           C  
ATOM    611  HA  SER    41      55.157  42.112  21.841  1.00  0.00           H  
ATOM    612  CB  SER    41      56.421  42.206  23.567  1.00  0.00           C  
ATOM    613  HB2 SER    41      56.514  41.630  24.487  1.00  0.00           H  
ATOM    614  HB3 SER    41      57.326  42.101  22.969  1.00  0.00           H  
ATOM    615  OG  SER    41      56.028  43.605  23.751  1.00  0.00           O  
ATOM    616  HG  SER    41      56.508  44.071  23.062  1.00  0.00           H  
ATOM    617  C   SER    41      55.659  40.096  22.432  1.00  0.00           C  
ATOM    618  O   SER    41      55.659  39.282  23.323  1.00  0.00           O  
ATOM    619  N   GLN    42      55.957  39.709  21.165  1.00  0.00           N  
ATOM    620  H   GLN    42      55.877  40.364  20.400  1.00  0.00           H  
ATOM    621  CA  GLN    42      56.005  38.257  20.788  1.00  0.00           C  
ATOM    622  HA  GLN    42      55.092  37.760  21.118  1.00  0.00           H  
ATOM    623  CB  GLN    42      56.146  38.138  19.222  1.00  0.00           C  
ATOM    624  HB2 GLN    42      56.773  38.885  18.734  1.00  0.00           H  
ATOM    625  HB3 GLN    42      56.419  37.092  19.086  1.00  0.00           H  
ATOM    626  CG  GLN    42      54.680  38.206  18.641  1.00  0.00           C  
ATOM    627  HG2 GLN    42      54.141  37.277  18.827  1.00  0.00           H  
ATOM    628  HG3 GLN    42      54.196  39.071  19.095  1.00  0.00           H  
ATOM    629  CD  GLN    42      54.754  38.483  17.159  1.00  0.00           C  
ATOM    630  OE1 GLN    42      55.675  38.114  16.490  1.00  0.00           O  
ATOM    631  NE2 GLN    42      53.718  38.891  16.492  1.00  0.00           N  
ATOM    632 HE21 GLN    42      53.806  38.933  15.487  1.00  0.00           H  
ATOM    633 HE22 GLN    42      52.910  39.272  16.964  1.00  0.00           H  
ATOM    634  C   GLN    42      57.091  37.411  21.512  1.00  0.00           C  
ATOM    635  O   GLN    42      58.085  38.088  21.969  1.00  0.00           O  
ATOM    636  N   LYS    43      56.965  36.077  21.433  1.00  0.00           N  
ATOM    637  H   LYS    43      56.053  35.779  21.117  1.00  0.00           H  
ATOM    638  CA  LYS    43      58.003  35.091  21.715  1.00  0.00           C  
ATOM    639  HA  LYS    43      57.571  34.093  21.790  1.00  0.00           H  
ATOM    640  CB  LYS    43      59.063  34.955  20.607  1.00  0.00           C  
ATOM    641  HB2 LYS    43      59.763  35.775  20.767  1.00  0.00           H  
ATOM    642  HB3 LYS    43      59.606  34.015  20.702  1.00  0.00           H  
ATOM    643  CG  LYS    43      58.435  35.027  19.172  1.00  0.00           C  
ATOM    644  HG2 LYS    43      57.530  34.424  19.104  1.00  0.00           H  
ATOM    645  HG3 LYS    43      58.308  36.031  18.768  1.00  0.00           H  
ATOM    646  CD  LYS    43      59.329  34.317  18.175  1.00  0.00           C  
ATOM    647  HD2 LYS    43      60.327  34.746  18.267  1.00  0.00           H  
ATOM    648  HD3 LYS    43      59.508  33.300  18.521  1.00  0.00           H  
ATOM    649  CE  LYS    43      58.756  34.261  16.770  1.00  0.00           C  
ATOM    650  HE2 LYS    43      57.946  33.532  16.798  1.00  0.00           H  
ATOM    651  HE3 LYS    43      58.512  35.253  16.390  1.00  0.00           H  
ATOM    652  NZ  LYS    43      59.730  33.875  15.733  1.00  0.00           N  
ATOM    653  HZ1 LYS    43      59.376  33.980  14.793  1.00  0.00           H  
ATOM    654  HZ2 LYS    43      60.591  34.397  15.815  1.00  0.00           H  
ATOM    655  HZ3 LYS    43      60.021  32.909  15.774  1.00  0.00           H  
ATOM    656  C   LYS    43      58.645  35.352  23.148  1.00  0.00           C  
ATOM    657  O   LYS    43      59.871  35.158  23.350  1.00  0.00           O  
ATOM    658  N   ALA    44      57.837  35.702  24.150  1.00  0.00           N  
ATOM    659  H   ALA    44      56.853  35.786  23.939  1.00  0.00           H  
ATOM    660  CA  ALA    44      58.117  36.007  25.588  1.00  0.00           C  
ATOM    661  HA  ALA    44      58.832  36.828  25.653  1.00  0.00           H  
ATOM    662  CB  ALA    44      56.810  36.255  26.245  1.00  0.00           C  
ATOM    663  HB1 ALA    44      56.295  35.302  26.364  1.00  0.00           H  
ATOM    664  HB2 ALA    44      56.943  36.653  27.251  1.00  0.00           H  
ATOM    665  HB3 ALA    44      56.198  36.938  25.656  1.00  0.00           H  
ATOM    666  C   ALA    44      58.853  34.842  26.339  1.00  0.00           C  
ATOM    667  O   ALA    44      58.788  33.656  25.861  1.00  0.00           O  
ATOM    668  N   ARG    45      59.246  35.101  27.553  1.00  0.00           N  
ATOM    669  H   ARG    45      59.193  36.030  27.946  1.00  0.00           H  
ATOM    670  CA  ARG    45      59.641  34.074  28.528  1.00  0.00           C  
ATOM    671  HA  ARG    45      60.182  33.235  28.090  1.00  0.00           H  
ATOM    672  CB  ARG    45      60.449  34.703  29.680  1.00  0.00           C  
ATOM    673  HB2 ARG    45      59.985  35.618  30.048  1.00  0.00           H  
ATOM    674  HB3 ARG    45      60.427  33.992  30.506  1.00  0.00           H  
ATOM    675  CG  ARG    45      61.926  34.991  29.266  1.00  0.00           C  
ATOM    676  HG2 ARG    45      61.877  35.882  28.639  1.00  0.00           H  
ATOM    677  HG3 ARG    45      62.422  35.196  30.215  1.00  0.00           H  
ATOM    678  CD  ARG    45      62.692  33.928  28.552  1.00  0.00           C  
ATOM    679  HD2 ARG    45      62.706  32.995  29.116  1.00  0.00           H  
ATOM    680  HD3 ARG    45      62.326  33.779  27.536  1.00  0.00           H  
ATOM    681  NE  ARG    45      64.120  34.319  28.308  1.00  0.00           N  
ATOM    682  HE  ARG    45      64.351  35.299  28.229  1.00  0.00           H  
ATOM    683  CZ  ARG    45      65.195  33.497  28.394  1.00  0.00           C  
ATOM    684  NH1 ARG    45      64.993  32.203  28.399  1.00  0.00           N  
ATOM    685 HH11 ARG    45      64.063  31.934  28.112  1.00  0.00           H  
ATOM    686 HH12 ARG    45      65.789  31.584  28.462  1.00  0.00           H  
ATOM    687  NH2 ARG    45      66.420  33.869  28.407  1.00  0.00           N  
ATOM    688 HH21 ARG    45      66.596  34.863  28.366  1.00  0.00           H  
ATOM    689 HH22 ARG    45      67.087  33.152  28.159  1.00  0.00           H  
ATOM    690  C   ARG    45      58.425  33.361  29.084  1.00  0.00           C  
ATOM    691  O   ARG    45      58.388  32.104  29.230  1.00  0.00           O  
ATOM    692  N   HIE    46      57.323  34.085  29.348  1.00  0.00           N  
ATOM    693  H   HIE    46      57.347  35.079  29.171  1.00  0.00           H  
ATOM    694  CA  HIE    46      56.005  33.597  29.819  1.00  0.00           C  
ATOM    695  HA  HIE    46      55.936  32.534  29.589  1.00  0.00           H  
ATOM    696  CB  HIE    46      55.885  33.902  31.289  1.00  0.00           C  
ATOM    697  HB2 HIE    46      56.608  33.295  31.834  1.00  0.00           H  
ATOM    698  HB3 HIE    46      56.141  34.954  31.416  1.00  0.00           H  
ATOM    699  CG  HIE    46      54.601  33.461  31.979  1.00  0.00           C  
ATOM    700  ND1 HIE    46      54.550  32.249  32.683  1.00  0.00           N  
ATOM    701  CE1 HIE    46      53.262  32.166  33.118  1.00  0.00           C  
ATOM    702  HE1 HIE    46      52.912  31.512  33.903  1.00  0.00           H  
ATOM    703  NE2 HIE    46      52.517  33.238  32.767  1.00  0.00           N  
ATOM    704  HE2 HIE    46      51.538  33.344  32.994  1.00  0.00           H  
ATOM    705  CD2 HIE    46      53.355  34.034  31.959  1.00  0.00           C  
ATOM    706  HD2 HIE    46      53.196  34.976  31.454  1.00  0.00           H  
ATOM    707  C   HIE    46      54.901  34.171  28.876  1.00  0.00           C  
ATOM    708  O   HIE    46      54.226  35.167  29.164  1.00  0.00           O  
ATOM    709  N   PRO    47      54.723  33.585  27.678  1.00  0.00           N  
ATOM    710  CD  PRO    47      55.472  32.425  27.104  1.00  0.00           C  
ATOM    711  HD2 PRO    47      55.628  31.700  27.903  1.00  0.00           H  
ATOM    712  HD3 PRO    47      56.322  32.759  26.509  1.00  0.00           H  
ATOM    713  CG  PRO    47      54.403  31.783  26.179  1.00  0.00           C  
ATOM    714  HG2 PRO    47      53.637  31.119  26.579  1.00  0.00           H  
ATOM    715  HG3 PRO    47      54.901  31.116  25.475  1.00  0.00           H  
ATOM    716  CB  PRO    47      53.770  33.022  25.500  1.00  0.00           C  
ATOM    717  HB2 PRO    47      52.831  32.780  25.002  1.00  0.00           H  
ATOM    718  HB3 PRO    47      54.569  33.533  24.962  1.00  0.00           H  
ATOM    719  CA  PRO    47      53.543  33.876  26.809  1.00  0.00           C  
ATOM    720  HA  PRO    47      53.518  34.911  26.469  1.00  0.00           H  
ATOM    721  C   PRO    47      52.157  33.610  27.543  1.00  0.00           C  
ATOM    722  O   PRO    47      52.064  32.597  28.239  1.00  0.00           O  
ATOM    723  N   GLN    48      51.218  34.540  27.464  1.00  0.00           N  
ATOM    724  H   GLN    48      51.450  35.394  26.977  1.00  0.00           H  
ATOM    725  CA  GLN    48      50.018  34.526  28.226  1.00  0.00           C  
ATOM    726  HA  GLN    48      49.772  33.492  28.470  1.00  0.00           H  
ATOM    727  CB  GLN    48      50.337  35.260  29.576  1.00  0.00           C  
ATOM    728  HB2 GLN    48      51.177  34.841  30.130  1.00  0.00           H  
ATOM    729  HB3 GLN    48      50.739  36.234  29.298  1.00  0.00           H  
ATOM    730  CG  GLN    48      49.142  35.492  30.555  1.00  0.00           C  
ATOM    731  HG2 GLN    48      49.568  35.675  31.542  1.00  0.00           H  
ATOM    732  HG3 GLN    48      48.597  36.402  30.305  1.00  0.00           H  
ATOM    733  CD  GLN    48      48.210  34.307  30.746  1.00  0.00           C  
ATOM    734  OE1 GLN    48      48.669  33.197  30.875  1.00  0.00           O  
ATOM    735  NE2 GLN    48      46.936  34.548  30.892  1.00  0.00           N  
ATOM    736 HE21 GLN    48      46.245  33.828  31.049  1.00  0.00           H  
ATOM    737 HE22 GLN    48      46.630  35.506  30.983  1.00  0.00           H  
ATOM    738  C   GLN    48      48.862  35.111  27.448  1.00  0.00           C  
ATOM    739  O   GLN    48      47.731  34.722  27.743  1.00  0.00           O  
ATOM    740  N   LEU    49      48.987  35.957  26.430  1.00  0.00           N  
ATOM    741  H   LEU    49      49.929  36.032  26.072  1.00  0.00           H  
ATOM    742  CA  LEU    49      47.864  36.461  25.653  1.00  0.00           C  
ATOM    743  HA  LEU    49      47.064  36.838  26.291  1.00  0.00           H  
ATOM    744  CB  LEU    49      48.419  37.633  24.843  1.00  0.00           C  
ATOM    745  HB2 LEU    49      48.929  38.377  25.456  1.00  0.00           H  
ATOM    746  HB3 LEU    49      49.093  37.261  24.072  1.00  0.00           H  
ATOM    747  CG  LEU    49      47.267  38.328  24.083  1.00  0.00           C  
ATOM    748  HG  LEU    49      46.372  37.733  23.898  1.00  0.00           H  
ATOM    749  CD1 LEU    49      46.750  39.439  25.017  1.00  0.00           C  
ATOM    750 HD11 LEU    49      45.812  39.811  24.605  1.00  0.00           H  
ATOM    751 HD12 LEU    49      46.592  39.065  26.028  1.00  0.00           H  
ATOM    752 HD13 LEU    49      47.496  40.233  24.977  1.00  0.00           H  
ATOM    753  CD2 LEU    49      47.644  39.029  22.826  1.00  0.00           C  
ATOM    754 HD21 LEU    49      46.762  39.601  22.538  1.00  0.00           H  
ATOM    755 HD22 LEU    49      48.510  39.680  22.946  1.00  0.00           H  
ATOM    756 HD23 LEU    49      47.786  38.315  22.016  1.00  0.00           H  
ATOM    757  C   LEU    49      47.198  35.430  24.856  1.00  0.00           C  
ATOM    758  O   LEU    49      45.975  35.498  24.707  1.00  0.00           O  
ATOM    759  N   LEU    50      47.870  34.373  24.415  1.00  0.00           N  
ATOM    760  H   LEU    50      48.877  34.424  24.477  1.00  0.00           H  
ATOM    761  CA  LEU    50      47.301  33.197  23.799  1.00  0.00           C  
ATOM    762  HA  LEU    50      46.675  33.514  22.965  1.00  0.00           H  
ATOM    763  CB  LEU    50      48.400  32.249  23.204  1.00  0.00           C  
ATOM    764  HB2 LEU    50      48.975  32.811  22.468  1.00  0.00           H  
ATOM    765  HB3 LEU    50      49.144  32.015  23.966  1.00  0.00           H  
ATOM    766  CG  LEU    50      47.887  30.983  22.572  1.00  0.00           C  
ATOM    767  HG  LEU    50      47.248  30.450  23.275  1.00  0.00           H  
ATOM    768  CD1 LEU    50      47.135  31.197  21.272  1.00  0.00           C  
ATOM    769 HD11 LEU    50      46.702  30.254  20.939  1.00  0.00           H  
ATOM    770 HD12 LEU    50      46.253  31.776  21.549  1.00  0.00           H  
ATOM    771 HD13 LEU    50      47.773  31.699  20.544  1.00  0.00           H  
ATOM    772  CD2 LEU    50      48.986  30.022  22.192  1.00  0.00           C  
ATOM    773 HD21 LEU    50      49.454  29.805  23.153  1.00  0.00           H  
ATOM    774 HD22 LEU    50      48.584  29.126  21.720  1.00  0.00           H  
ATOM    775 HD23 LEU    50      49.552  30.628  21.485  1.00  0.00           H  
ATOM    776  C   LEU    50      46.319  32.485  24.756  1.00  0.00           C  
ATOM    777  O   LEU    50      45.087  32.343  24.473  1.00  0.00           O  
ATOM    778  N   TYR    51      46.877  31.987  25.852  1.00  0.00           N  
ATOM    779  H   TYR    51      47.865  32.164  25.957  1.00  0.00           H  
ATOM    780  CA  TYR    51      46.206  31.198  26.872  1.00  0.00           C  
ATOM    781  HA  TYR    51      45.751  30.346  26.366  1.00  0.00           H  
ATOM    782  CB  TYR    51      47.270  30.790  27.884  1.00  0.00           C  
ATOM    783  HB2 TYR    51      47.691  31.613  28.463  1.00  0.00           H  
ATOM    784  HB3 TYR    51      46.826  30.134  28.632  1.00  0.00           H  
ATOM    785  CG  TYR    51      48.434  30.084  27.294  1.00  0.00           C  
ATOM    786  CD1 TYR    51      48.290  28.651  27.091  1.00  0.00           C  
ATOM    787  HD1 TYR    51      47.346  28.242  27.421  1.00  0.00           H  
ATOM    788  CE1 TYR    51      49.379  27.926  26.663  1.00  0.00           C  
ATOM    789  HE1 TYR    51      49.312  26.861  26.499  1.00  0.00           H  
ATOM    790  CZ  TYR    51      50.605  28.507  26.335  1.00  0.00           C  
ATOM    791  OH  TYR    51      51.619  27.690  25.893  1.00  0.00           O  
ATOM    792  HH  TYR    51      51.933  27.984  25.035  1.00  0.00           H  
ATOM    793  CE2 TYR    51      50.709  29.873  26.408  1.00  0.00           C  
ATOM    794  HE2 TYR    51      51.677  30.328  26.255  1.00  0.00           H  
ATOM    795  CD2 TYR    51      49.629  30.653  26.864  1.00  0.00           C  
ATOM    796  HD2 TYR    51      49.829  31.702  27.027  1.00  0.00           H  
ATOM    797  C   TYR    51      45.096  31.961  27.569  1.00  0.00           C  
ATOM    798  O   TYR    51      44.132  31.306  27.954  1.00  0.00           O  
ATOM    799  N   GLU    52      45.219  33.302  27.710  1.00  0.00           N  
ATOM    800  H   GLU    52      46.148  33.626  27.483  1.00  0.00           H  
ATOM    801  CA  GLU    52      44.171  34.268  28.062  1.00  0.00           C  
ATOM    802  HA  GLU    52      43.894  33.958  29.070  1.00  0.00           H  
ATOM    803  CB  GLU    52      44.774  35.681  28.130  1.00  0.00           C  
ATOM    804  HB2 GLU    52      45.728  35.584  28.647  1.00  0.00           H  
ATOM    805  HB3 GLU    52      45.025  36.098  27.155  1.00  0.00           H  
ATOM    806  CG  GLU    52      43.817  36.641  28.835  1.00  0.00           C  
ATOM    807  HG2 GLU    52      43.115  36.966  28.068  1.00  0.00           H  
ATOM    808  HG3 GLU    52      43.211  36.145  29.593  1.00  0.00           H  
ATOM    809  CD  GLU    52      44.424  37.949  29.298  1.00  0.00           C  
ATOM    810  OE1 GLU    52      45.680  38.025  29.366  1.00  0.00           O  
ATOM    811  OE2 GLU    52      43.665  38.876  29.682  1.00  0.00           O  
ATOM    812  C   GLU    52      42.976  34.168  27.096  1.00  0.00           C  
ATOM    813  O   GLU    52      41.928  33.982  27.634  1.00  0.00           O  
ATOM    814  N   SER    53      43.183  34.155  25.815  1.00  0.00           N  
ATOM    815  H   SER    53      44.144  34.311  25.547  1.00  0.00           H  
ATOM    816  CA  SER    53      42.138  34.002  24.800  1.00  0.00           C  
ATOM    817  HA  SER    53      41.346  34.744  24.904  1.00  0.00           H  
ATOM    818  CB  SER    53      42.781  34.272  23.377  1.00  0.00           C  
ATOM    819  HB2 SER    53      43.509  33.547  23.015  1.00  0.00           H  
ATOM    820  HB3 SER    53      42.017  34.285  22.599  1.00  0.00           H  
ATOM    821  OG  SER    53      43.432  35.498  23.388  1.00  0.00           O  
ATOM    822  HG  SER    53      44.159  35.284  23.978  1.00  0.00           H  
ATOM    823  C   SER    53      41.402  32.695  24.711  1.00  0.00           C  
ATOM    824  O   SER    53      40.196  32.652  24.818  1.00  0.00           O  
ATOM    825  N   LYS    54      42.094  31.586  24.845  1.00  0.00           N  
ATOM    826  H   LYS    54      43.093  31.675  24.726  1.00  0.00           H  
ATOM    827  CA  LYS    54      41.662  30.199  25.081  1.00  0.00           C  
ATOM    828  HA  LYS    54      40.989  29.954  24.259  1.00  0.00           H  
ATOM    829  CB  LYS    54      42.873  29.222  25.142  1.00  0.00           C  
ATOM    830  HB2 LYS    54      43.507  29.575  25.956  1.00  0.00           H  
ATOM    831  HB3 LYS    54      42.521  28.225  25.405  1.00  0.00           H  
ATOM    832  CG  LYS    54      43.597  29.219  23.743  1.00  0.00           C  
ATOM    833  HG2 LYS    54      42.893  28.938  22.960  1.00  0.00           H  
ATOM    834  HG3 LYS    54      44.108  30.131  23.433  1.00  0.00           H  
ATOM    835  CD  LYS    54      44.583  28.060  23.854  1.00  0.00           C  
ATOM    836  HD2 LYS    54      45.438  28.419  24.427  1.00  0.00           H  
ATOM    837  HD3 LYS    54      44.159  27.286  24.493  1.00  0.00           H  
ATOM    838  CE  LYS    54      44.995  27.309  22.632  1.00  0.00           C  
ATOM    839  HE2 LYS    54      44.181  27.125  21.931  1.00  0.00           H  
ATOM    840  HE3 LYS    54      45.768  27.922  22.168  1.00  0.00           H  
ATOM    841  NZ  LYS    54      45.434  25.931  22.987  1.00  0.00           N  
ATOM    842  HZ1 LYS    54      45.970  25.492  22.253  1.00  0.00           H  
ATOM    843  HZ2 LYS    54      46.089  26.021  23.751  1.00  0.00           H  
ATOM    844  HZ3 LYS    54      44.651  25.356  23.265  1.00  0.00           H  
ATOM    845  C   LYS    54      40.843  30.161  26.448  1.00  0.00           C  
ATOM    846  O   LYS    54      39.736  29.679  26.467  1.00  0.00           O  
ATOM    847  N   LEU    55      41.394  30.743  27.508  1.00  0.00           N  
ATOM    848  H   LEU    55      42.364  31.023  27.462  1.00  0.00           H  
ATOM    849  CA  LEU    55      40.696  30.765  28.812  1.00  0.00           C  
ATOM    850  HA  LEU    55      40.475  29.742  29.115  1.00  0.00           H  
ATOM    851  CB  LEU    55      41.581  31.157  30.005  1.00  0.00           C  
ATOM    852  HB2 LEU    55      42.357  30.396  29.918  1.00  0.00           H  
ATOM    853  HB3 LEU    55      41.895  32.187  29.833  1.00  0.00           H  
ATOM    854  CG  LEU    55      40.895  30.982  31.402  1.00  0.00           C  
ATOM    855  HG  LEU    55      40.071  31.679  31.552  1.00  0.00           H  
ATOM    856  CD1 LEU    55      40.187  29.680  31.593  1.00  0.00           C  
ATOM    857 HD11 LEU    55      40.830  28.800  31.573  1.00  0.00           H  
ATOM    858 HD12 LEU    55      39.683  29.663  32.559  1.00  0.00           H  
ATOM    859 HD13 LEU    55      39.398  29.506  30.861  1.00  0.00           H  
ATOM    860  CD2 LEU    55      41.937  31.108  32.508  1.00  0.00           C  
ATOM    861 HD21 LEU    55      42.577  31.988  32.435  1.00  0.00           H  
ATOM    862 HD22 LEU    55      41.484  31.096  33.499  1.00  0.00           H  
ATOM    863 HD23 LEU    55      42.623  30.273  32.363  1.00  0.00           H  
ATOM    864  C   LEU    55      39.330  31.519  28.710  1.00  0.00           C  
ATOM    865  O   LEU    55      38.304  30.967  29.103  1.00  0.00           O  
ATOM    866  N   TYR    56      39.271  32.753  28.313  1.00  0.00           N  
ATOM    867  H   TYR    56      40.161  33.205  28.157  1.00  0.00           H  
ATOM    868  CA  TYR    56      38.041  33.476  28.011  1.00  0.00           C  
ATOM    869  HA  TYR    56      37.572  33.716  28.966  1.00  0.00           H  
ATOM    870  CB  TYR    56      38.435  34.753  27.274  1.00  0.00           C  
ATOM    871  HB2 TYR    56      39.109  34.545  26.443  1.00  0.00           H  
ATOM    872  HB3 TYR    56      37.545  35.259  26.899  1.00  0.00           H  
ATOM    873  CG  TYR    56      39.213  35.895  28.086  1.00  0.00           C  
ATOM    874  CD1 TYR    56      39.127  35.911  29.487  1.00  0.00           C  
ATOM    875  HD1 TYR    56      38.400  35.321  30.026  1.00  0.00           H  
ATOM    876  CE1 TYR    56      39.807  36.945  30.209  1.00  0.00           C  
ATOM    877  HE1 TYR    56      39.772  36.881  31.287  1.00  0.00           H  
ATOM    878  CZ  TYR    56      40.569  37.929  29.564  1.00  0.00           C  
ATOM    879  OH  TYR    56      41.146  38.915  30.299  1.00  0.00           O  
ATOM    880  HH  TYR    56      42.066  39.015  30.042  1.00  0.00           H  
ATOM    881  CE2 TYR    56      40.668  37.900  28.159  1.00  0.00           C  
ATOM    882  HE2 TYR    56      41.230  38.639  27.606  1.00  0.00           H  
ATOM    883  CD2 TYR    56      40.021  36.835  27.445  1.00  0.00           C  
ATOM    884  HD2 TYR    56      40.243  36.783  26.390  1.00  0.00           H  
ATOM    885  C   TYR    56      37.021  32.717  27.150  1.00  0.00           C  
ATOM    886  O   TYR    56      35.841  32.887  27.355  1.00  0.00           O  
ATOM    887  N   LYS    57      37.446  31.801  26.237  1.00  0.00           N  
ATOM    888  H   LYS    57      38.446  31.764  26.098  1.00  0.00           H  
ATOM    889  CA  LYS    57      36.605  30.890  25.357  1.00  0.00           C  
ATOM    890  HA  LYS    57      35.707  31.438  25.073  1.00  0.00           H  
ATOM    891  CB  LYS    57      37.301  30.638  24.048  1.00  0.00           C  
ATOM    892  HB2 LYS    57      38.306  30.255  24.224  1.00  0.00           H  
ATOM    893  HB3 LYS    57      36.680  29.932  23.496  1.00  0.00           H  
ATOM    894  CG  LYS    57      37.374  31.880  23.173  1.00  0.00           C  
ATOM    895  HG2 LYS    57      36.371  32.142  22.833  1.00  0.00           H  
ATOM    896  HG3 LYS    57      37.704  32.736  23.763  1.00  0.00           H  
ATOM    897  CD  LYS    57      38.213  31.722  21.935  1.00  0.00           C  
ATOM    898  HD2 LYS    57      38.208  32.699  21.453  1.00  0.00           H  
ATOM    899  HD3 LYS    57      39.173  31.278  22.200  1.00  0.00           H  
ATOM    900  CE  LYS    57      37.533  30.744  21.053  1.00  0.00           C  
ATOM    901  HE2 LYS    57      37.911  29.746  21.276  1.00  0.00           H  
ATOM    902  HE3 LYS    57      36.459  30.705  21.237  1.00  0.00           H  
ATOM    903  NZ  LYS    57      37.663  31.142  19.598  1.00  0.00           N  
ATOM    904  HZ1 LYS    57      38.630  31.315  19.364  1.00  0.00           H  
ATOM    905  HZ2 LYS    57      37.195  30.501  18.972  1.00  0.00           H  
ATOM    906  HZ3 LYS    57      37.199  31.987  19.296  1.00  0.00           H  
ATOM    907  C   LYS    57      36.168  29.621  26.084  1.00  0.00           C  
ATOM    908  O   LYS    57      35.006  29.367  25.922  1.00  0.00           O  
ATOM    909  N   ILE    58      36.952  28.969  26.992  1.00  0.00           N  
ATOM    910  H   ILE    58      37.943  29.162  27.020  1.00  0.00           H  
ATOM    911  CA  ILE    58      36.428  28.021  28.015  1.00  0.00           C  
ATOM    912  HA  ILE    58      36.064  27.132  27.500  1.00  0.00           H  
ATOM    913  CB  ILE    58      37.655  27.568  28.890  1.00  0.00           C  
ATOM    914  HB  ILE    58      38.276  28.447  29.060  1.00  0.00           H  
ATOM    915  CG2 ILE    58      37.239  27.015  30.273  1.00  0.00           C  
ATOM    916 HG21 ILE    58      36.662  27.729  30.861  1.00  0.00           H  
ATOM    917 HG22 ILE    58      36.573  26.164  30.135  1.00  0.00           H  
ATOM    918 HG23 ILE    58      38.054  26.756  30.949  1.00  0.00           H  
ATOM    919  CG1 ILE    58      38.454  26.462  28.127  1.00  0.00           C  
ATOM    920 HG12 ILE    58      37.771  25.718  27.718  1.00  0.00           H  
ATOM    921 HG13 ILE    58      38.901  26.956  27.264  1.00  0.00           H  
ATOM    922  CD1 ILE    58      39.624  25.725  28.869  1.00  0.00           C  
ATOM    923 HD11 ILE    58      39.168  25.076  29.617  1.00  0.00           H  
ATOM    924 HD12 ILE    58      40.179  25.105  28.164  1.00  0.00           H  
ATOM    925 HD13 ILE    58      40.235  26.524  29.288  1.00  0.00           H  
ATOM    926  C   ILE    58      35.318  28.689  28.833  1.00  0.00           C  
ATOM    927  O   ILE    58      34.172  28.184  29.039  1.00  0.00           O  
ATOM    928  N   LEU    59      35.628  29.950  29.243  1.00  0.00           N  
ATOM    929  H   LEU    59      36.496  30.304  28.868  1.00  0.00           H  
ATOM    930  CA  LEU    59      34.714  30.807  29.928  1.00  0.00           C  
ATOM    931  HA  LEU    59      34.080  30.142  30.515  1.00  0.00           H  
ATOM    932  CB  LEU    59      35.523  31.856  30.770  1.00  0.00           C  
ATOM    933  HB2 LEU    59      36.186  32.376  30.078  1.00  0.00           H  
ATOM    934  HB3 LEU    59      34.774  32.490  31.245  1.00  0.00           H  
ATOM    935  CG  LEU    59      36.386  31.336  31.907  1.00  0.00           C  
ATOM    936  HG  LEU    59      37.029  30.599  31.425  1.00  0.00           H  
ATOM    937  CD1 LEU    59      37.150  32.487  32.603  1.00  0.00           C  
ATOM    938 HD11 LEU    59      37.721  33.078  31.887  1.00  0.00           H  
ATOM    939 HD12 LEU    59      36.431  33.179  33.042  1.00  0.00           H  
ATOM    940 HD13 LEU    59      37.780  32.059  33.384  1.00  0.00           H  
ATOM    941  CD2 LEU    59      35.591  30.654  32.937  1.00  0.00           C  
ATOM    942 HD21 LEU    59      34.995  31.402  33.460  1.00  0.00           H  
ATOM    943 HD22 LEU    59      34.953  29.828  32.622  1.00  0.00           H  
ATOM    944 HD23 LEU    59      36.313  30.170  33.595  1.00  0.00           H  
ATOM    945  C   LEU    59      33.593  31.467  29.121  1.00  0.00           C  
ATOM    946  O   LEU    59      32.855  32.317  29.636  1.00  0.00           O  
ATOM    947  N   GLN    60      33.391  31.124  27.857  1.00  0.00           N  
ATOM    948  H   GLN    60      34.105  30.583  27.389  1.00  0.00           H  
ATOM    949  CA  GLN    60      32.324  31.597  27.058  1.00  0.00           C  
ATOM    950  HA  GLN    60      32.499  32.671  27.010  1.00  0.00           H  
ATOM    951  CB  GLN    60      32.428  30.978  25.640  1.00  0.00           C  
ATOM    952  HB2 GLN    60      33.439  31.067  25.241  1.00  0.00           H  
ATOM    953  HB3 GLN    60      32.082  29.945  25.651  1.00  0.00           H  
ATOM    954  CG  GLN    60      31.482  31.603  24.566  1.00  0.00           C  
ATOM    955  HG2 GLN    60      30.407  31.553  24.742  1.00  0.00           H  
ATOM    956  HG3 GLN    60      31.744  32.655  24.452  1.00  0.00           H  
ATOM    957  CD  GLN    60      31.620  30.896  23.161  1.00  0.00           C  
ATOM    958  OE1 GLN    60      32.570  30.257  22.714  1.00  0.00           O  
ATOM    959  NE2 GLN    60      30.567  31.039  22.390  1.00  0.00           N  
ATOM    960 HE21 GLN    60      30.494  30.606  21.480  1.00  0.00           H  
ATOM    961 HE22 GLN    60      29.893  31.734  22.680  1.00  0.00           H  
ATOM    962  C   GLN    60      30.848  31.333  27.514  1.00  0.00           C  
ATOM    963  O   GLN    60      30.478  30.231  27.971  1.00  0.00           O  
ATOM    964  N   GLY    61      30.021  32.317  27.330  1.00  0.00           N  
ATOM    965  H   GLY    61      30.240  33.143  26.793  1.00  0.00           H  
ATOM    966  CA  GLY    61      28.748  32.462  28.050  1.00  0.00           C  
ATOM    967  HA2 GLY    61      28.046  33.016  27.427  1.00  0.00           H  
ATOM    968  HA3 GLY    61      28.344  31.451  28.101  1.00  0.00           H  
ATOM    969  C   GLY    61      28.822  33.029  29.466  1.00  0.00           C  
ATOM    970  O   GLY    61      27.811  33.489  29.984  1.00  0.00           O  
ATOM    971  N   GLY    62      29.972  33.130  30.065  1.00  0.00           N  
ATOM    972  H   GLY    62      30.852  32.956  29.601  1.00  0.00           H  
ATOM    973  CA  GLY    62      30.206  33.793  31.313  1.00  0.00           C  
ATOM    974  HA2 GLY    62      29.574  33.345  32.079  1.00  0.00           H  
ATOM    975  HA3 GLY    62      31.236  33.607  31.618  1.00  0.00           H  
ATOM    976  C   GLY    62      29.856  35.377  31.322  1.00  0.00           C  
ATOM    977  O   GLY    62      30.626  36.108  30.647  1.00  0.00           O  
ATOM    978  N   VAL    63      28.996  35.910  32.194  1.00  0.00           N  
ATOM    979  H   VAL    63      28.500  35.205  32.721  1.00  0.00           H  
ATOM    980  CA  VAL    63      28.689  37.303  32.400  1.00  0.00           C  
ATOM    981  HA  VAL    63      28.456  37.760  31.438  1.00  0.00           H  
ATOM    982  CB  VAL    63      27.560  37.564  33.434  1.00  0.00           C  
ATOM    983  HB  VAL    63      27.865  37.113  34.379  1.00  0.00           H  
ATOM    984  CG1 VAL    63      27.444  39.068  33.745  1.00  0.00           C  
ATOM    985 HG11 VAL    63      28.297  39.464  34.296  1.00  0.00           H  
ATOM    986 HG12 VAL    63      27.173  39.706  32.904  1.00  0.00           H  
ATOM    987 HG13 VAL    63      26.628  39.105  34.466  1.00  0.00           H  
ATOM    988  CG2 VAL    63      26.199  37.046  33.044  1.00  0.00           C  
ATOM    989 HG21 VAL    63      25.520  37.185  33.885  1.00  0.00           H  
ATOM    990 HG22 VAL    63      25.727  37.491  32.168  1.00  0.00           H  
ATOM    991 HG23 VAL    63      26.223  35.970  32.870  1.00  0.00           H  
ATOM    992  C   VAL    63      29.938  37.966  32.976  1.00  0.00           C  
ATOM    993  O   VAL    63      30.531  37.428  33.846  1.00  0.00           O  
ATOM    994  N   GLY    64      30.302  39.119  32.476  1.00  0.00           N  
ATOM    995  H   GLY    64      29.726  39.667  31.853  1.00  0.00           H  
ATOM    996  CA  GLY    64      31.548  39.868  32.911  1.00  0.00           C  
ATOM    997  HA2 GLY    64      31.517  40.864  32.468  1.00  0.00           H  
ATOM    998  HA3 GLY    64      31.614  39.960  33.995  1.00  0.00           H  
ATOM    999  C   GLY    64      32.851  39.318  32.420  1.00  0.00           C  
ATOM   1000  O   GLY    64      33.875  39.801  32.821  1.00  0.00           O  
ATOM   1001  N   ILE    65      32.772  38.277  31.577  1.00  0.00           N  
ATOM   1002  H   ILE    65      31.857  37.972  31.278  1.00  0.00           H  
ATOM   1003  CA  ILE    65      33.970  37.762  30.871  1.00  0.00           C  
ATOM   1004  HA  ILE    65      34.910  38.057  31.337  1.00  0.00           H  
ATOM   1005  CB  ILE    65      33.969  36.235  30.929  1.00  0.00           C  
ATOM   1006  HB  ILE    65      33.117  35.933  30.321  1.00  0.00           H  
ATOM   1007  CG2 ILE    65      35.188  35.608  30.195  1.00  0.00           C  
ATOM   1008 HG21 ILE    65      35.183  36.054  29.201  1.00  0.00           H  
ATOM   1009 HG22 ILE    65      36.133  35.699  30.731  1.00  0.00           H  
ATOM   1010 HG23 ILE    65      34.926  34.560  30.048  1.00  0.00           H  
ATOM   1011  CG1 ILE    65      33.804  35.676  32.334  1.00  0.00           C  
ATOM   1012 HG12 ILE    65      32.736  35.611  32.543  1.00  0.00           H  
ATOM   1013 HG13 ILE    65      34.182  34.662  32.461  1.00  0.00           H  
ATOM   1014  CD1 ILE    65      34.593  36.332  33.489  1.00  0.00           C  
ATOM   1015 HD11 ILE    65      34.251  36.115  34.501  1.00  0.00           H  
ATOM   1016 HD12 ILE    65      35.630  36.030  33.347  1.00  0.00           H  
ATOM   1017 HD13 ILE    65      34.631  37.415  33.365  1.00  0.00           H  
ATOM   1018  C   ILE    65      34.023  38.341  29.489  1.00  0.00           C  
ATOM   1019  O   ILE    65      32.958  38.311  28.850  1.00  0.00           O  
ATOM   1020  N   PRO    66      35.124  38.786  28.895  1.00  0.00           N  
ATOM   1021  CD  PRO    66      36.483  38.701  29.406  1.00  0.00           C  
ATOM   1022  HD2 PRO    66      36.947  37.774  29.069  1.00  0.00           H  
ATOM   1023  HD3 PRO    66      36.493  38.871  30.483  1.00  0.00           H  
ATOM   1024  CG  PRO    66      37.224  39.927  28.743  1.00  0.00           C  
ATOM   1025  HG2 PRO    66      38.311  39.952  28.810  1.00  0.00           H  
ATOM   1026  HG3 PRO    66      36.994  40.863  29.253  1.00  0.00           H  
ATOM   1027  CB  PRO    66      36.646  39.791  27.357  1.00  0.00           C  
ATOM   1028  HB2 PRO    66      37.239  39.147  26.708  1.00  0.00           H  
ATOM   1029  HB3 PRO    66      36.671  40.771  26.880  1.00  0.00           H  
ATOM   1030  CA  PRO    66      35.193  39.248  27.548  1.00  0.00           C  
ATOM   1031  HA  PRO    66      34.570  40.143  27.524  1.00  0.00           H  
ATOM   1032  C   PRO    66      34.751  38.211  26.517  1.00  0.00           C  
ATOM   1033  O   PRO    66      35.092  37.066  26.690  1.00  0.00           O  
ATOM   1034  N   HIE    67      33.973  38.698  25.522  1.00  0.00           N  
ATOM   1035  H   HIE    67      33.816  39.696  25.498  1.00  0.00           H  
ATOM   1036  CA  HIE    67      33.775  37.951  24.279  1.00  0.00           C  
ATOM   1037  HA  HIE    67      33.935  36.898  24.508  1.00  0.00           H  
ATOM   1038  CB  HIE    67      32.253  38.111  24.003  1.00  0.00           C  
ATOM   1039  HB2 HIE    67      31.779  37.507  24.777  1.00  0.00           H  
ATOM   1040  HB3 HIE    67      31.894  39.139  23.957  1.00  0.00           H  
ATOM   1041  CG  HIE    67      31.825  37.368  22.673  1.00  0.00           C  
ATOM   1042  ND1 HIE    67      31.489  35.994  22.506  1.00  0.00           N  
ATOM   1043  CE1 HIE    67      31.367  35.786  21.145  1.00  0.00           C  
ATOM   1044  HE1 HIE    67      31.154  34.826  20.699  1.00  0.00           H  
ATOM   1045  NE2 HIE    67      31.557  36.898  20.477  1.00  0.00           N  
ATOM   1046  HE2 HIE    67      31.370  37.030  19.493  1.00  0.00           H  
ATOM   1047  CD2 HIE    67      31.892  37.848  21.400  1.00  0.00           C  
ATOM   1048  HD2 HIE    67      32.196  38.858  21.168  1.00  0.00           H  
ATOM   1049  C   HIE    67      34.669  38.384  23.097  1.00  0.00           C  
ATOM   1050  O   HIE    67      34.943  39.547  22.788  1.00  0.00           O  
ATOM   1051  N   ILE    68      35.393  37.393  22.576  1.00  0.00           N  
ATOM   1052  H   ILE    68      35.145  36.456  22.860  1.00  0.00           H  
ATOM   1053  CA  ILE    68      36.457  37.619  21.684  1.00  0.00           C  
ATOM   1054  HA  ILE    68      36.988  38.463  22.124  1.00  0.00           H  
ATOM   1055  CB  ILE    68      37.546  36.534  21.651  1.00  0.00           C  
ATOM   1056  HB  ILE    68      37.083  35.601  21.328  1.00  0.00           H  
ATOM   1057  CG2 ILE    68      38.756  36.881  20.676  1.00  0.00           C  
ATOM   1058 HG21 ILE    68      38.413  36.826  19.643  1.00  0.00           H  
ATOM   1059 HG22 ILE    68      39.150  37.870  20.910  1.00  0.00           H  
ATOM   1060 HG23 ILE    68      39.439  36.032  20.708  1.00  0.00           H  
ATOM   1061  CG1 ILE    68      38.027  36.463  23.134  1.00  0.00           C  
ATOM   1062 HG12 ILE    68      38.274  37.467  23.481  1.00  0.00           H  
ATOM   1063 HG13 ILE    68      37.200  35.976  23.651  1.00  0.00           H  
ATOM   1064  CD1 ILE    68      39.102  35.472  23.447  1.00  0.00           C  
ATOM   1065 HD11 ILE    68      38.986  35.218  24.501  1.00  0.00           H  
ATOM   1066 HD12 ILE    68      39.047  34.496  22.964  1.00  0.00           H  
ATOM   1067 HD13 ILE    68      40.072  35.861  23.137  1.00  0.00           H  
ATOM   1068  C   ILE    68      35.988  38.002  20.228  1.00  0.00           C  
ATOM   1069  O   ILE    68      35.384  37.205  19.515  1.00  0.00           O  
ATOM   1070  N   ARG    69      36.232  39.247  19.786  1.00  0.00           N  
ATOM   1071  H   ARG    69      36.845  39.691  20.454  1.00  0.00           H  
ATOM   1072  CA  ARG    69      35.914  39.839  18.442  1.00  0.00           C  
ATOM   1073  HA  ARG    69      35.003  39.303  18.175  1.00  0.00           H  
ATOM   1074  CB  ARG    69      35.578  41.365  18.313  1.00  0.00           C  
ATOM   1075  HB2 ARG    69      36.318  41.938  18.873  1.00  0.00           H  
ATOM   1076  HB3 ARG    69      35.602  41.658  17.264  1.00  0.00           H  
ATOM   1077  CG  ARG    69      34.070  41.684  18.711  1.00  0.00           C  
ATOM   1078  HG2 ARG    69      33.408  41.193  17.998  1.00  0.00           H  
ATOM   1079  HG3 ARG    69      33.759  41.218  19.646  1.00  0.00           H  
ATOM   1080  CD  ARG    69      33.740  43.192  18.692  1.00  0.00           C  
ATOM   1081  HD2 ARG    69      32.824  43.450  19.223  1.00  0.00           H  
ATOM   1082  HD3 ARG    69      34.641  43.647  19.106  1.00  0.00           H  
ATOM   1083  NE  ARG    69      33.652  43.546  17.281  1.00  0.00           N  
ATOM   1084  HE  ARG    69      33.768  42.784  16.628  1.00  0.00           H  
ATOM   1085  CZ  ARG    69      33.421  44.722  16.815  1.00  0.00           C  
ATOM   1086  NH1 ARG    69      33.339  45.821  17.570  1.00  0.00           N  
ATOM   1087 HH11 ARG    69      33.432  45.811  18.576  1.00  0.00           H  
ATOM   1088 HH12 ARG    69      33.034  46.631  17.049  1.00  0.00           H  
ATOM   1089  NH2 ARG    69      33.017  44.921  15.572  1.00  0.00           N  
ATOM   1090 HH21 ARG    69      32.974  44.109  14.973  1.00  0.00           H  
ATOM   1091 HH22 ARG    69      32.838  45.866  15.264  1.00  0.00           H  
ATOM   1092  C   ARG    69      36.967  39.371  17.363  1.00  0.00           C  
ATOM   1093  O   ARG    69      36.522  38.997  16.227  1.00  0.00           O  
ATOM   1094  N   TRP    70      38.239  39.224  17.753  1.00  0.00           N  
ATOM   1095  H   TRP    70      38.345  39.422  18.738  1.00  0.00           H  
ATOM   1096  CA  TRP    70      39.207  38.594  16.901  1.00  0.00           C  
ATOM   1097  HA  TRP    70      38.865  37.612  16.574  1.00  0.00           H  
ATOM   1098  CB  TRP    70      39.617  39.517  15.795  1.00  0.00           C  
ATOM   1099  HB2 TRP    70      38.733  39.930  15.309  1.00  0.00           H  
ATOM   1100  HB3 TRP    70      40.105  40.348  16.305  1.00  0.00           H  
ATOM   1101  CG  TRP    70      40.521  39.022  14.698  1.00  0.00           C  
ATOM   1102  CD1 TRP    70      40.196  38.074  13.766  1.00  0.00           C  
ATOM   1103  HD1 TRP    70      39.268  37.548  13.598  1.00  0.00           H  
ATOM   1104  NE1 TRP    70      41.325  37.848  13.021  1.00  0.00           N  
ATOM   1105  HE1 TRP    70      41.245  37.330  12.158  1.00  0.00           H  
ATOM   1106  CE2 TRP    70      42.417  38.572  13.332  1.00  0.00           C  
ATOM   1107  CZ2 TRP    70      43.685  38.770  12.743  1.00  0.00           C  
ATOM   1108  HZ2 TRP    70      43.989  38.427  11.764  1.00  0.00           H  
ATOM   1109  CH2 TRP    70      44.678  39.476  13.465  1.00  0.00           C  
ATOM   1110  HH2 TRP    70      45.656  39.553  13.012  1.00  0.00           H  
ATOM   1111  CZ3 TRP    70      44.282  40.032  14.663  1.00  0.00           C  
ATOM   1112  HZ3 TRP    70      45.027  40.508  15.285  1.00  0.00           H  
ATOM   1113  CE3 TRP    70      42.938  39.989  15.124  1.00  0.00           C  
ATOM   1114  HE3 TRP    70      42.727  40.450  16.077  1.00  0.00           H  
ATOM   1115  CD2 TRP    70      41.978  39.227  14.486  1.00  0.00           C  
ATOM   1116  C   TRP    70      40.600  38.259  17.614  1.00  0.00           C  
ATOM   1117  O   TRP    70      40.731  38.730  18.794  1.00  0.00           O  
ATOM   1118  N   TYR    71      41.499  37.419  17.034  1.00  0.00           N  
ATOM   1119  H   TYR    71      41.386  37.186  16.058  1.00  0.00           H  
ATOM   1120  CA  TYR    71      42.768  37.120  17.590  1.00  0.00           C  
ATOM   1121  HA  TYR    71      43.104  37.951  18.210  1.00  0.00           H  
ATOM   1122  CB  TYR    71      42.642  35.850  18.510  1.00  0.00           C  
ATOM   1123  HB2 TYR    71      41.862  36.091  19.233  1.00  0.00           H  
ATOM   1124  HB3 TYR    71      42.345  34.936  17.995  1.00  0.00           H  
ATOM   1125  CG  TYR    71      43.935  35.496  19.256  1.00  0.00           C  
ATOM   1126  CD1 TYR    71      44.357  36.173  20.424  1.00  0.00           C  
ATOM   1127  HD1 TYR    71      43.683  36.845  20.934  1.00  0.00           H  
ATOM   1128  CE1 TYR    71      45.676  35.917  21.016  1.00  0.00           C  
ATOM   1129  HE1 TYR    71      46.115  36.307  21.923  1.00  0.00           H  
ATOM   1130  CZ  TYR    71      46.537  35.033  20.300  1.00  0.00           C  
ATOM   1131  OH  TYR    71      47.731  34.717  20.829  1.00  0.00           O  
ATOM   1132  HH  TYR    71      48.351  34.294  20.230  1.00  0.00           H  
ATOM   1133  CE2 TYR    71      46.153  34.428  19.088  1.00  0.00           C  
ATOM   1134  HE2 TYR    71      46.855  33.864  18.491  1.00  0.00           H  
ATOM   1135  CD2 TYR    71      44.874  34.706  18.534  1.00  0.00           C  
ATOM   1136  HD2 TYR    71      44.633  34.234  17.593  1.00  0.00           H  
ATOM   1137  C   TYR    71      43.830  36.871  16.522  1.00  0.00           C  
ATOM   1138  O   TYR    71      43.657  36.047  15.548  1.00  0.00           O  
ATOM   1139  N   GLY    72      45.079  37.315  16.748  1.00  0.00           N  
ATOM   1140  H   GLY    72      45.302  37.838  17.582  1.00  0.00           H  
ATOM   1141  CA  GLY    72      46.093  37.049  15.693  1.00  0.00           C  
ATOM   1142  HA2 GLY    72      46.185  35.969  15.583  1.00  0.00           H  
ATOM   1143  HA3 GLY    72      45.822  37.503  14.740  1.00  0.00           H  
ATOM   1144  C   GLY    72      47.471  37.745  15.966  1.00  0.00           C  
ATOM   1145  O   GLY    72      47.790  38.017  17.156  1.00  0.00           O  
ATOM   1146  N   GLN    73      48.363  38.037  14.974  1.00  0.00           N  
ATOM   1147  H   GLN    73      47.947  38.052  14.054  1.00  0.00           H  
ATOM   1148  CA  GLN    73      49.622  38.743  15.181  1.00  0.00           C  
ATOM   1149  HA  GLN    73      49.625  39.023  16.234  1.00  0.00           H  
ATOM   1150  CB  GLN    73      50.766  37.748  14.899  1.00  0.00           C  
ATOM   1151  HB2 GLN    73      50.593  37.290  13.925  1.00  0.00           H  
ATOM   1152  HB3 GLN    73      51.643  38.373  14.730  1.00  0.00           H  
ATOM   1153  CG  GLN    73      51.060  36.667  16.015  1.00  0.00           C  
ATOM   1154  HG2 GLN    73      51.017  37.207  16.961  1.00  0.00           H  
ATOM   1155  HG3 GLN    73      50.190  36.011  15.966  1.00  0.00           H  
ATOM   1156  CD  GLN    73      52.256  35.922  15.809  1.00  0.00           C  
ATOM   1157  OE1 GLN    73      52.731  35.565  14.767  1.00  0.00           O  
ATOM   1158  NE2 GLN    73      52.989  35.559  16.861  1.00  0.00           N  
ATOM   1159 HE21 GLN    73      53.794  34.977  16.682  1.00  0.00           H  
ATOM   1160 HE22 GLN    73      52.759  35.833  17.806  1.00  0.00           H  
ATOM   1161  C   GLN    73      49.590  40.116  14.441  1.00  0.00           C  
ATOM   1162  O   GLN    73      48.780  40.268  13.577  1.00  0.00           O  
ATOM   1163  N   GLU    74      50.514  41.080  14.822  1.00  0.00           N  
ATOM   1164  H   GLU    74      51.108  40.855  15.608  1.00  0.00           H  
ATOM   1165  CA  GLU    74      50.745  42.301  14.045  1.00  0.00           C  
ATOM   1166  HA  GLU    74      50.689  42.002  12.998  1.00  0.00           H  
ATOM   1167  CB  GLU    74      49.625  43.284  14.367  1.00  0.00           C  
ATOM   1168  HB2 GLU    74      48.668  42.772  14.259  1.00  0.00           H  
ATOM   1169  HB3 GLU    74      49.770  43.565  15.410  1.00  0.00           H  
ATOM   1170  CG  GLU    74      49.588  44.574  13.530  1.00  0.00           C  
ATOM   1171  HG2 GLU    74      48.806  45.173  13.996  1.00  0.00           H  
ATOM   1172  HG3 GLU    74      50.518  45.099  13.750  1.00  0.00           H  
ATOM   1173  CD  GLU    74      49.357  44.393  12.049  1.00  0.00           C  
ATOM   1174  OE1 GLU    74      50.184  44.941  11.272  1.00  0.00           O  
ATOM   1175  OE2 GLU    74      48.378  43.651  11.702  1.00  0.00           O  
ATOM   1176  C   GLU    74      52.144  42.707  14.366  1.00  0.00           C  
ATOM   1177  O   GLU    74      52.440  43.094  15.508  1.00  0.00           O  
ATOM   1178  N   LYS    75      53.016  42.618  13.359  1.00  0.00           N  
ATOM   1179  H   LYS    75      52.581  42.313  12.500  1.00  0.00           H  
ATOM   1180  CA  LYS    75      54.439  43.019  13.298  1.00  0.00           C  
ATOM   1181  HA  LYS    75      54.847  42.482  12.442  1.00  0.00           H  
ATOM   1182  CB  LYS    75      54.608  44.538  13.036  1.00  0.00           C  
ATOM   1183  HB2 LYS    75      55.634  44.712  12.710  1.00  0.00           H  
ATOM   1184  HB3 LYS    75      53.996  44.973  12.246  1.00  0.00           H  
ATOM   1185  CG  LYS    75      54.386  45.404  14.251  1.00  0.00           C  
ATOM   1186  HG2 LYS    75      53.457  45.214  14.788  1.00  0.00           H  
ATOM   1187  HG3 LYS    75      55.243  45.369  14.924  1.00  0.00           H  
ATOM   1188  CD  LYS    75      54.306  46.825  13.783  1.00  0.00           C  
ATOM   1189  HD2 LYS    75      55.099  46.938  13.044  1.00  0.00           H  
ATOM   1190  HD3 LYS    75      53.372  46.972  13.240  1.00  0.00           H  
ATOM   1191  CE  LYS    75      54.508  47.811  14.922  1.00  0.00           C  
ATOM   1192  HE2 LYS    75      54.263  48.806  14.550  1.00  0.00           H  
ATOM   1193  HE3 LYS    75      53.826  47.551  15.731  1.00  0.00           H  
ATOM   1194  NZ  LYS    75      55.942  47.824  15.414  1.00  0.00           N  
ATOM   1195  HZ1 LYS    75      56.568  48.275  14.762  1.00  0.00           H  
ATOM   1196  HZ2 LYS    75      56.034  48.452  16.199  1.00  0.00           H  
ATOM   1197  HZ3 LYS    75      56.294  46.909  15.657  1.00  0.00           H  
ATOM   1198  C   LYS    75      55.313  42.469  14.394  1.00  0.00           C  
ATOM   1199  O   LYS    75      56.235  41.662  14.161  1.00  0.00           O  
ATOM   1200  N   ASP    76      55.139  42.801  15.658  1.00  0.00           N  
ATOM   1201  H   ASP    76      54.262  43.289  15.772  1.00  0.00           H  
ATOM   1202  CA  ASP    76      56.010  42.382  16.805  1.00  0.00           C  
ATOM   1203  HA  ASP    76      56.725  41.594  16.567  1.00  0.00           H  
ATOM   1204  CB  ASP    76      56.716  43.591  17.394  1.00  0.00           C  
ATOM   1205  HB2 ASP    76      55.921  44.227  17.784  1.00  0.00           H  
ATOM   1206  HB3 ASP    76      57.338  43.257  18.225  1.00  0.00           H  
ATOM   1207  CG  ASP    76      57.459  44.411  16.424  1.00  0.00           C  
ATOM   1208  OD1 ASP    76      58.415  43.811  15.853  1.00  0.00           O  
ATOM   1209  OD2 ASP    76      57.156  45.566  16.214  1.00  0.00           O  
ATOM   1210  C   ASP    76      55.090  41.770  17.859  1.00  0.00           C  
ATOM   1211  O   ASP    76      55.601  41.353  18.886  1.00  0.00           O  
ATOM   1212  N   TYR    77      53.766  41.742  17.765  1.00  0.00           N  
ATOM   1213  H   TYR    77      53.300  42.045  16.921  1.00  0.00           H  
ATOM   1214  CA  TYR    77      52.789  41.672  18.892  1.00  0.00           C  
ATOM   1215  HA  TYR    77      53.301  41.434  19.824  1.00  0.00           H  
ATOM   1216  CB  TYR    77      52.043  43.027  19.109  1.00  0.00           C  
ATOM   1217  HB2 TYR    77      51.434  43.203  18.223  1.00  0.00           H  
ATOM   1218  HB3 TYR    77      51.393  42.759  19.942  1.00  0.00           H  
ATOM   1219  CG  TYR    77      52.842  44.299  19.417  1.00  0.00           C  
ATOM   1220  CD1 TYR    77      53.272  44.679  20.744  1.00  0.00           C  
ATOM   1221  HD1 TYR    77      53.010  44.183  21.666  1.00  0.00           H  
ATOM   1222  CE1 TYR    77      54.139  45.782  20.966  1.00  0.00           C  
ATOM   1223  HE1 TYR    77      54.466  46.115  21.940  1.00  0.00           H  
ATOM   1224  CZ  TYR    77      54.474  46.529  19.851  1.00  0.00           C  
ATOM   1225  OH  TYR    77      55.139  47.688  19.974  1.00  0.00           O  
ATOM   1226  HH  TYR    77      55.076  48.258  19.204  1.00  0.00           H  
ATOM   1227  CE2 TYR    77      54.085  46.219  18.549  1.00  0.00           C  
ATOM   1228  HE2 TYR    77      54.333  46.882  17.733  1.00  0.00           H  
ATOM   1229  CD2 TYR    77      53.288  45.062  18.330  1.00  0.00           C  
ATOM   1230  HD2 TYR    77      53.159  44.670  17.333  1.00  0.00           H  
ATOM   1231  C   TYR    77      51.740  40.540  18.598  1.00  0.00           C  
ATOM   1232  O   TYR    77      51.268  40.369  17.490  1.00  0.00           O  
ATOM   1233  N   ASN    78      51.375  39.819  19.620  1.00  0.00           N  
ATOM   1234  H   ASN    78      51.839  40.026  20.493  1.00  0.00           H  
ATOM   1235  CA  ASN    78      50.103  39.022  19.692  1.00  0.00           C  
ATOM   1236  HA  ASN    78      49.907  38.616  18.699  1.00  0.00           H  
ATOM   1237  CB  ASN    78      50.190  37.820  20.627  1.00  0.00           C  
ATOM   1238  HB2 ASN    78      50.198  38.154  21.665  1.00  0.00           H  
ATOM   1239  HB3 ASN    78      49.298  37.203  20.515  1.00  0.00           H  
ATOM   1240  CG  ASN    78      51.352  36.957  20.335  1.00  0.00           C  
ATOM   1241  OD1 ASN    78      51.617  36.504  19.226  1.00  0.00           O  
ATOM   1242  ND2 ASN    78      52.179  36.721  21.320  1.00  0.00           N  
ATOM   1243 HD21 ASN    78      52.869  36.007  21.136  1.00  0.00           H  
ATOM   1244 HD22 ASN    78      51.994  37.027  22.265  1.00  0.00           H  
ATOM   1245  C   ASN    78      48.872  39.952  19.990  1.00  0.00           C  
ATOM   1246  O   ASN    78      49.049  40.819  20.861  1.00  0.00           O  
ATOM   1247  N   VAL    79      47.805  39.834  19.205  1.00  0.00           N  
ATOM   1248  H   VAL    79      47.736  39.072  18.546  1.00  0.00           H  
ATOM   1249  CA  VAL    79      46.688  40.788  19.255  1.00  0.00           C  
ATOM   1250  HA  VAL    79      46.999  41.620  19.886  1.00  0.00           H  
ATOM   1251  CB  VAL    79      46.363  41.381  17.857  1.00  0.00           C  
ATOM   1252  HB  VAL    79      46.376  40.555  17.146  1.00  0.00           H  
ATOM   1253  CG1 VAL    79      45.061  42.210  17.739  1.00  0.00           C  
ATOM   1254 HG11 VAL    79      44.217  41.585  18.034  1.00  0.00           H  
ATOM   1255 HG12 VAL    79      45.123  43.185  18.222  1.00  0.00           H  
ATOM   1256 HG13 VAL    79      44.886  42.528  16.711  1.00  0.00           H  
ATOM   1257  CG2 VAL    79      47.604  42.259  17.502  1.00  0.00           C  
ATOM   1258 HG21 VAL    79      47.518  42.664  16.494  1.00  0.00           H  
ATOM   1259 HG22 VAL    79      47.628  43.092  18.204  1.00  0.00           H  
ATOM   1260 HG23 VAL    79      48.514  41.666  17.597  1.00  0.00           H  
ATOM   1261  C   VAL    79      45.376  40.019  19.652  1.00  0.00           C  
ATOM   1262  O   VAL    79      44.976  39.053  19.048  1.00  0.00           O  
ATOM   1263  N   LEU    80      44.803  40.585  20.714  1.00  0.00           N  
ATOM   1264  H   LEU    80      45.228  41.348  21.221  1.00  0.00           H  
ATOM   1265  CA  LEU    80      43.568  40.162  21.334  1.00  0.00           C  
ATOM   1266  HA  LEU    80      43.186  39.299  20.788  1.00  0.00           H  
ATOM   1267  CB  LEU    80      43.914  39.721  22.805  1.00  0.00           C  
ATOM   1268  HB2 LEU    80      44.457  38.776  22.836  1.00  0.00           H  
ATOM   1269  HB3 LEU    80      44.347  40.616  23.251  1.00  0.00           H  
ATOM   1270  CG  LEU    80      42.644  39.450  23.659  1.00  0.00           C  
ATOM   1271  HG  LEU    80      42.047  40.353  23.785  1.00  0.00           H  
ATOM   1272  CD1 LEU    80      41.619  38.456  23.025  1.00  0.00           C  
ATOM   1273 HD11 LEU    80      40.954  38.341  23.881  1.00  0.00           H  
ATOM   1274 HD12 LEU    80      41.031  38.862  22.201  1.00  0.00           H  
ATOM   1275 HD13 LEU    80      42.060  37.530  22.655  1.00  0.00           H  
ATOM   1276  CD2 LEU    80      43.067  38.792  24.957  1.00  0.00           C  
ATOM   1277 HD21 LEU    80      43.786  39.450  25.446  1.00  0.00           H  
ATOM   1278 HD22 LEU    80      42.253  38.505  25.623  1.00  0.00           H  
ATOM   1279 HD23 LEU    80      43.563  37.861  24.682  1.00  0.00           H  
ATOM   1280  C   LEU    80      42.504  41.237  21.174  1.00  0.00           C  
ATOM   1281  O   LEU    80      42.498  42.301  21.903  1.00  0.00           O  
ATOM   1282  N   VAL    81      41.487  41.069  20.319  1.00  0.00           N  
ATOM   1283  H   VAL    81      41.481  40.153  19.893  1.00  0.00           H  
ATOM   1284  CA  VAL    81      40.458  42.098  20.008  1.00  0.00           C  
ATOM   1285  HA  VAL    81      40.672  43.043  20.507  1.00  0.00           H  
ATOM   1286  CB  VAL    81      40.210  42.270  18.502  1.00  0.00           C  
ATOM   1287  HB  VAL    81      39.812  41.317  18.154  1.00  0.00           H  
ATOM   1288  CG1 VAL    81      39.163  43.317  18.217  1.00  0.00           C  
ATOM   1289 HG11 VAL    81      39.154  43.359  17.128  1.00  0.00           H  
ATOM   1290 HG12 VAL    81      38.145  43.119  18.550  1.00  0.00           H  
ATOM   1291 HG13 VAL    81      39.418  44.323  18.552  1.00  0.00           H  
ATOM   1292  CG2 VAL    81      41.373  42.459  17.557  1.00  0.00           C  
ATOM   1293 HG21 VAL    81      42.183  41.751  17.730  1.00  0.00           H  
ATOM   1294 HG22 VAL    81      41.065  42.358  16.516  1.00  0.00           H  
ATOM   1295 HG23 VAL    81      41.780  43.460  17.699  1.00  0.00           H  
ATOM   1296  C   VAL    81      39.107  41.574  20.679  1.00  0.00           C  
ATOM   1297  O   VAL    81      38.793  40.395  20.674  1.00  0.00           O  
ATOM   1298  N   MET    82      38.320  42.463  21.318  1.00  0.00           N  
ATOM   1299  H   MET    82      38.570  43.440  21.263  1.00  0.00           H  
ATOM   1300  CA  MET    82      37.216  42.050  22.158  1.00  0.00           C  
ATOM   1301  HA  MET    82      36.927  41.025  21.923  1.00  0.00           H  
ATOM   1302  CB  MET    82      37.667  42.065  23.635  1.00  0.00           C  
ATOM   1303  HB2 MET    82      38.068  43.031  23.942  1.00  0.00           H  
ATOM   1304  HB3 MET    82      36.804  41.991  24.297  1.00  0.00           H  
ATOM   1305  CG  MET    82      38.620  40.886  24.002  1.00  0.00           C  
ATOM   1306  HG2 MET    82      37.929  40.045  24.069  1.00  0.00           H  
ATOM   1307  HG3 MET    82      39.237  40.640  23.138  1.00  0.00           H  
ATOM   1308  SD  MET    82      39.528  41.027  25.586  1.00  0.00           S  
ATOM   1309  CE  MET    82      40.409  42.639  25.529  1.00  0.00           C  
ATOM   1310  HE1 MET    82      41.449  42.518  25.225  1.00  0.00           H  
ATOM   1311  HE2 MET    82      39.962  43.229  24.729  1.00  0.00           H  
ATOM   1312  HE3 MET    82      40.392  43.137  26.499  1.00  0.00           H  
ATOM   1313  C   MET    82      35.904  42.906  21.914  1.00  0.00           C  
ATOM   1314  O   MET    82      35.974  43.986  21.443  1.00  0.00           O  
ATOM   1315  N   ASP    83      34.756  42.387  22.375  1.00  0.00           N  
ATOM   1316  H   ASP    83      34.788  41.459  22.772  1.00  0.00           H  
ATOM   1317  CA  ASP    83      33.584  43.255  22.466  1.00  0.00           C  
ATOM   1318  HA  ASP    83      33.402  43.900  21.607  1.00  0.00           H  
ATOM   1319  CB  ASP    83      32.295  42.455  22.713  1.00  0.00           C  
ATOM   1320  HB2 ASP    83      32.173  41.757  21.884  1.00  0.00           H  
ATOM   1321  HB3 ASP    83      32.334  41.884  23.640  1.00  0.00           H  
ATOM   1322  CG  ASP    83      31.017  43.299  22.712  1.00  0.00           C  
ATOM   1323  OD1 ASP    83      29.972  42.793  23.203  1.00  0.00           O  
ATOM   1324  OD2 ASP    83      30.973  44.415  22.152  1.00  0.00           O  
ATOM   1325  C   ASP    83      33.832  44.208  23.621  1.00  0.00           C  
ATOM   1326  O   ASP    83      34.552  43.867  24.604  1.00  0.00           O  
ATOM   1327  N   LEU    84      33.443  45.461  23.459  1.00  0.00           N  
ATOM   1328  H   LEU    84      32.908  45.747  22.652  1.00  0.00           H  
ATOM   1329  CA  LEU    84      34.079  46.541  24.238  1.00  0.00           C  
ATOM   1330  HA  LEU    84      35.154  46.578  24.066  1.00  0.00           H  
ATOM   1331  CB  LEU    84      33.421  47.900  23.723  1.00  0.00           C  
ATOM   1332  HB2 LEU    84      33.216  47.871  22.653  1.00  0.00           H  
ATOM   1333  HB3 LEU    84      32.379  47.790  24.020  1.00  0.00           H  
ATOM   1334  CG  LEU    84      34.035  49.179  24.268  1.00  0.00           C  
ATOM   1335  HG  LEU    84      33.862  49.244  25.342  1.00  0.00           H  
ATOM   1336  CD1 LEU    84      35.572  49.248  24.017  1.00  0.00           C  
ATOM   1337 HD11 LEU    84      36.075  48.566  24.703  1.00  0.00           H  
ATOM   1338 HD12 LEU    84      35.702  49.121  22.943  1.00  0.00           H  
ATOM   1339 HD13 LEU    84      35.851  50.263  24.302  1.00  0.00           H  
ATOM   1340  CD2 LEU    84      33.347  50.481  23.769  1.00  0.00           C  
ATOM   1341 HD21 LEU    84      32.371  50.654  24.222  1.00  0.00           H  
ATOM   1342 HD22 LEU    84      33.979  51.321  24.058  1.00  0.00           H  
ATOM   1343 HD23 LEU    84      33.258  50.385  22.687  1.00  0.00           H  
ATOM   1344  C   LEU    84      33.903  46.433  25.743  1.00  0.00           C  
ATOM   1345  O   LEU    84      32.820  46.272  26.339  1.00  0.00           O  
ATOM   1346  N   LEU    85      34.982  46.758  26.381  1.00  0.00           N  
ATOM   1347  H   LEU    85      35.766  47.088  25.837  1.00  0.00           H  
ATOM   1348  CA  LEU    85      35.073  46.780  27.836  1.00  0.00           C  
ATOM   1349  HA  LEU    85      34.461  45.944  28.174  1.00  0.00           H  
ATOM   1350  CB  LEU    85      36.486  46.364  28.281  1.00  0.00           C  
ATOM   1351  HB2 LEU    85      37.280  46.986  27.867  1.00  0.00           H  
ATOM   1352  HB3 LEU    85      36.587  46.578  29.345  1.00  0.00           H  
ATOM   1353  CG  LEU    85      36.848  44.937  27.942  1.00  0.00           C  
ATOM   1354  HG  LEU    85      36.630  44.696  26.901  1.00  0.00           H  
ATOM   1355  CD1 LEU    85      38.308  44.643  28.234  1.00  0.00           C  
ATOM   1356 HD11 LEU    85      38.532  44.619  29.301  1.00  0.00           H  
ATOM   1357 HD12 LEU    85      38.561  43.655  27.850  1.00  0.00           H  
ATOM   1358 HD13 LEU    85      38.906  45.394  27.718  1.00  0.00           H  
ATOM   1359  CD2 LEU    85      36.001  43.977  28.727  1.00  0.00           C  
ATOM   1360 HD21 LEU    85      36.472  42.995  28.773  1.00  0.00           H  
ATOM   1361 HD22 LEU    85      35.959  44.382  29.737  1.00  0.00           H  
ATOM   1362 HD23 LEU    85      34.987  43.902  28.334  1.00  0.00           H  
ATOM   1363  C   LEU    85      34.688  48.201  28.332  1.00  0.00           C  
ATOM   1364  O   LEU    85      34.980  49.197  27.643  1.00  0.00           O  
ATOM   1365  N   GLY    86      34.339  48.346  29.583  1.00  0.00           N  
ATOM   1366  H   GLY    86      34.481  47.576  30.221  1.00  0.00           H  
ATOM   1367  CA  GLY    86      34.254  49.642  30.403  1.00  0.00           C  
ATOM   1368  HA2 GLY    86      33.914  50.515  29.847  1.00  0.00           H  
ATOM   1369  HA3 GLY    86      33.524  49.536  31.206  1.00  0.00           H  
ATOM   1370  C   GLY    86      35.502  49.912  31.215  1.00  0.00           C  
ATOM   1371  O   GLY    86      36.545  49.218  30.970  1.00  0.00           O  
ATOM   1372  N   PRO    87      35.468  50.844  32.180  1.00  0.00           N  
ATOM   1373  CD  PRO    87      34.310  51.670  32.534  1.00  0.00           C  
ATOM   1374  HD2 PRO    87      33.630  50.954  32.994  1.00  0.00           H  
ATOM   1375  HD3 PRO    87      33.997  52.113  31.589  1.00  0.00           H  
ATOM   1376  CG  PRO    87      34.812  52.771  33.518  1.00  0.00           C  
ATOM   1377  HG2 PRO    87      34.327  52.785  34.495  1.00  0.00           H  
ATOM   1378  HG3 PRO    87      34.709  53.777  33.112  1.00  0.00           H  
ATOM   1379  CB  PRO    87      36.342  52.668  33.552  1.00  0.00           C  
ATOM   1380  HB2 PRO    87      36.683  52.806  34.578  1.00  0.00           H  
ATOM   1381  HB3 PRO    87      36.845  53.396  32.916  1.00  0.00           H  
ATOM   1382  CA  PRO    87      36.646  51.288  32.943  1.00  0.00           C  
ATOM   1383  HA  PRO    87      37.457  51.460  32.235  1.00  0.00           H  
ATOM   1384  C   PRO    87      37.007  50.275  34.027  1.00  0.00           C  
ATOM   1385  O   PRO    87      36.183  49.487  34.478  1.00  0.00           O  
ATOM   1386  N   SER    88      38.287  50.446  34.495  1.00  0.00           N  
ATOM   1387  H   SER    88      38.887  51.109  34.026  1.00  0.00           H  
ATOM   1388  CA  SER    88      38.775  49.675  35.690  1.00  0.00           C  
ATOM   1389  HA  SER    88      38.440  48.640  35.615  1.00  0.00           H  
ATOM   1390  CB  SER    88      40.318  49.775  35.850  1.00  0.00           C  
ATOM   1391  HB2 SER    88      40.777  49.132  35.099  1.00  0.00           H  
ATOM   1392  HB3 SER    88      40.544  50.801  35.561  1.00  0.00           H  
ATOM   1393  OG  SER    88      40.867  49.592  37.159  1.00  0.00           O  
ATOM   1394  HG  SER    88      40.683  48.705  37.476  1.00  0.00           H  
ATOM   1395  C   SER    88      38.067  50.170  37.025  1.00  0.00           C  
ATOM   1396  O   SER    88      37.736  51.308  37.253  1.00  0.00           O  
ATOM   1397  N   LEU    89      37.719  49.272  37.887  1.00  0.00           N  
ATOM   1398  H   LEU    89      37.818  48.297  37.641  1.00  0.00           H  
ATOM   1399  CA  LEU    89      37.246  49.499  39.237  1.00  0.00           C  
ATOM   1400  HA  LEU    89      36.479  50.272  39.174  1.00  0.00           H  
ATOM   1401  CB  LEU    89      36.659  48.237  39.852  1.00  0.00           C  
ATOM   1402  HB2 LEU    89      35.916  47.795  39.189  1.00  0.00           H  
ATOM   1403  HB3 LEU    89      37.556  47.625  39.944  1.00  0.00           H  
ATOM   1404  CG  LEU    89      35.971  48.426  41.230  1.00  0.00           C  
ATOM   1405  HG  LEU    89      36.575  48.866  42.024  1.00  0.00           H  
ATOM   1406  CD1 LEU    89      34.757  49.275  41.020  1.00  0.00           C  
ATOM   1407 HD11 LEU    89      34.380  49.633  41.978  1.00  0.00           H  
ATOM   1408 HD12 LEU    89      34.821  50.216  40.475  1.00  0.00           H  
ATOM   1409 HD13 LEU    89      33.984  48.625  40.609  1.00  0.00           H  
ATOM   1410  CD2 LEU    89      35.542  47.003  41.628  1.00  0.00           C  
ATOM   1411 HD21 LEU    89      34.894  47.147  42.493  1.00  0.00           H  
ATOM   1412 HD22 LEU    89      34.859  46.566  40.900  1.00  0.00           H  
ATOM   1413 HD23 LEU    89      36.387  46.393  41.948  1.00  0.00           H  
ATOM   1414  C   LEU    89      38.223  50.136  40.163  1.00  0.00           C  
ATOM   1415  O   LEU    89      37.887  51.094  40.852  1.00  0.00           O  
ATOM   1416  N   GLU    90      39.542  49.916  40.001  1.00  0.00           N  
ATOM   1417  H   GLU    90      39.796  49.278  39.260  1.00  0.00           H  
ATOM   1418  CA  GLU    90      40.641  50.610  40.711  1.00  0.00           C  
ATOM   1419  HA  GLU    90      40.413  50.622  41.777  1.00  0.00           H  
ATOM   1420  CB  GLU    90      42.031  49.837  40.499  1.00  0.00           C  
ATOM   1421  HB2 GLU    90      42.008  48.825  40.902  1.00  0.00           H  
ATOM   1422  HB3 GLU    90      42.223  49.753  39.430  1.00  0.00           H  
ATOM   1423  CG  GLU    90      43.265  50.657  41.039  1.00  0.00           C  
ATOM   1424  HG2 GLU    90      44.158  50.094  40.767  1.00  0.00           H  
ATOM   1425  HG3 GLU    90      43.448  51.578  40.487  1.00  0.00           H  
ATOM   1426  CD  GLU    90      43.366  50.933  42.484  1.00  0.00           C  
ATOM   1427  OE1 GLU    90      43.772  52.080  42.880  1.00  0.00           O  
ATOM   1428  OE2 GLU    90      43.113  50.030  43.380  1.00  0.00           O  
ATOM   1429  C   GLU    90      40.734  52.081  40.266  1.00  0.00           C  
ATOM   1430  O   GLU    90      40.817  53.032  41.082  1.00  0.00           O  
ATOM   1431  N   ASP    91      40.549  52.280  38.905  1.00  0.00           N  
ATOM   1432  H   ASP    91      40.441  51.480  38.298  1.00  0.00           H  
ATOM   1433  CA  ASP    91      40.491  53.613  38.351  1.00  0.00           C  
ATOM   1434  HA  ASP    91      41.312  54.249  38.679  1.00  0.00           H  
ATOM   1435  CB  ASP    91      40.545  53.414  36.844  1.00  0.00           C  
ATOM   1436  HB2 ASP    91      41.392  52.812  36.514  1.00  0.00           H  
ATOM   1437  HB3 ASP    91      39.637  52.927  36.491  1.00  0.00           H  
ATOM   1438  CG  ASP    91      40.691  54.730  36.066  1.00  0.00           C  
ATOM   1439  OD1 ASP    91      41.312  55.622  36.630  1.00  0.00           O  
ATOM   1440  OD2 ASP    91      40.219  54.779  34.919  1.00  0.00           O  
ATOM   1441  C   ASP    91      39.208  54.335  38.872  1.00  0.00           C  
ATOM   1442  O   ASP    91      39.324  55.562  39.071  1.00  0.00           O  
ATOM   1443  N   LEU    92      38.069  53.707  39.002  1.00  0.00           N  
ATOM   1444  H   LEU    92      38.118  52.740  38.716  1.00  0.00           H  
ATOM   1445  CA  LEU    92      36.829  54.290  39.492  1.00  0.00           C  
ATOM   1446  HA  LEU    92      36.637  55.240  38.993  1.00  0.00           H  
ATOM   1447  CB  LEU    92      35.635  53.400  39.130  1.00  0.00           C  
ATOM   1448  HB2 LEU    92      35.917  52.396  39.446  1.00  0.00           H  
ATOM   1449  HB3 LEU    92      34.812  53.654  39.798  1.00  0.00           H  
ATOM   1450  CG  LEU    92      34.981  53.406  37.712  1.00  0.00           C  
ATOM   1451  HG  LEU    92      35.757  53.386  36.946  1.00  0.00           H  
ATOM   1452  CD1 LEU    92      34.088  52.186  37.605  1.00  0.00           C  
ATOM   1453 HD11 LEU    92      33.290  52.160  38.347  1.00  0.00           H  
ATOM   1454 HD12 LEU    92      33.714  52.220  36.581  1.00  0.00           H  
ATOM   1455 HD13 LEU    92      34.750  51.329  37.731  1.00  0.00           H  
ATOM   1456  CD2 LEU    92      34.240  54.685  37.443  1.00  0.00           C  
ATOM   1457 HD21 LEU    92      34.910  55.538  37.330  1.00  0.00           H  
ATOM   1458 HD22 LEU    92      33.736  54.554  36.485  1.00  0.00           H  
ATOM   1459 HD23 LEU    92      33.543  54.903  38.252  1.00  0.00           H  
ATOM   1460  C   LEU    92      36.848  54.608  41.006  1.00  0.00           C  
ATOM   1461  O   LEU    92      36.259  55.571  41.363  1.00  0.00           O  
ATOM   1462  N   PHE    93      37.572  53.808  41.833  1.00  0.00           N  
ATOM   1463  H   PHE    93      37.893  52.975  41.360  1.00  0.00           H  
ATOM   1464  CA  PHE    93      37.784  54.018  43.242  1.00  0.00           C  
ATOM   1465  HA  PHE    93      36.829  54.127  43.757  1.00  0.00           H  
ATOM   1466  CB  PHE    93      38.456  52.798  43.794  1.00  0.00           C  
ATOM   1467  HB2 PHE    93      37.801  51.992  43.465  1.00  0.00           H  
ATOM   1468  HB3 PHE    93      39.429  52.669  43.320  1.00  0.00           H  
ATOM   1469  CG  PHE    93      38.668  52.688  45.307  1.00  0.00           C  
ATOM   1470  CD1 PHE    93      37.653  52.499  46.216  1.00  0.00           C  
ATOM   1471  HD1 PHE    93      36.654  52.637  45.830  1.00  0.00           H  
ATOM   1472  CE1 PHE    93      37.840  52.156  47.590  1.00  0.00           C  
ATOM   1473  HE1 PHE    93      37.052  51.918  48.290  1.00  0.00           H  
ATOM   1474  CZ  PHE    93      39.127  51.974  47.985  1.00  0.00           C  
ATOM   1475  HZ  PHE    93      39.323  51.663  49.000  1.00  0.00           H  
ATOM   1476  CE2 PHE    93      40.157  52.183  47.121  1.00  0.00           C  
ATOM   1477  HE2 PHE    93      41.181  52.115  47.456  1.00  0.00           H  
ATOM   1478  CD2 PHE    93      39.946  52.508  45.734  1.00  0.00           C  
ATOM   1479  HD2 PHE    93      40.812  52.499  45.089  1.00  0.00           H  
ATOM   1480  C   PHE    93      38.549  55.305  43.476  1.00  0.00           C  
ATOM   1481  O   PHE    93      38.106  56.174  44.245  1.00  0.00           O  
ATOM   1482  N   ASN    94      39.600  55.443  42.699  1.00  0.00           N  
ATOM   1483  H   ASN    94      39.783  54.666  42.080  1.00  0.00           H  
ATOM   1484  CA  ASN    94      40.384  56.593  42.494  1.00  0.00           C  
ATOM   1485  HA  ASN    94      40.733  56.781  43.510  1.00  0.00           H  
ATOM   1486  CB  ASN    94      41.636  56.286  41.544  1.00  0.00           C  
ATOM   1487  HB2 ASN    94      41.227  55.713  40.712  1.00  0.00           H  
ATOM   1488  HB3 ASN    94      42.003  57.201  41.078  1.00  0.00           H  
ATOM   1489  CG  ASN    94      42.700  55.455  42.200  1.00  0.00           C  
ATOM   1490  OD1 ASN    94      43.009  55.685  43.351  1.00  0.00           O  
ATOM   1491  ND2 ASN    94      43.322  54.470  41.535  1.00  0.00           N  
ATOM   1492 HD21 ASN    94      43.901  53.856  42.090  1.00  0.00           H  
ATOM   1493 HD22 ASN    94      42.859  54.137  40.701  1.00  0.00           H  
ATOM   1494  C   ASN    94      39.599  57.872  42.134  1.00  0.00           C  
ATOM   1495  O   ASN    94      39.749  58.862  42.926  1.00  0.00           O  
ATOM   1496  N   PHE    95      38.649  57.773  41.149  1.00  0.00           N  
ATOM   1497  H   PHE    95      38.527  56.877  40.700  1.00  0.00           H  
ATOM   1498  CA  PHE    95      37.758  58.927  40.897  1.00  0.00           C  
ATOM   1499  HA  PHE    95      38.415  59.777  40.716  1.00  0.00           H  
ATOM   1500  CB  PHE    95      37.063  58.526  39.586  1.00  0.00           C  
ATOM   1501  HB2 PHE    95      37.717  58.744  38.741  1.00  0.00           H  
ATOM   1502  HB3 PHE    95      36.848  57.459  39.639  1.00  0.00           H  
ATOM   1503  CG  PHE    95      35.816  59.257  39.244  1.00  0.00           C  
ATOM   1504  CD1 PHE    95      34.552  58.643  39.290  1.00  0.00           C  
ATOM   1505  HD1 PHE    95      34.536  57.587  39.516  1.00  0.00           H  
ATOM   1506  CE1 PHE    95      33.317  59.347  38.991  1.00  0.00           C  
ATOM   1507  HE1 PHE    95      32.378  58.818  39.063  1.00  0.00           H  
ATOM   1508  CZ  PHE    95      33.408  60.728  38.845  1.00  0.00           C  
ATOM   1509  HZ  PHE    95      32.528  61.355  38.838  1.00  0.00           H  
ATOM   1510  CE2 PHE    95      34.658  61.320  38.757  1.00  0.00           C  
ATOM   1511  HE2 PHE    95      34.609  62.357  38.457  1.00  0.00           H  
ATOM   1512  CD2 PHE    95      35.857  60.632  39.044  1.00  0.00           C  
ATOM   1513  HD2 PHE    95      36.843  61.069  38.991  1.00  0.00           H  
ATOM   1514  C   PHE    95      36.866  59.327  42.081  1.00  0.00           C  
ATOM   1515  O   PHE    95      36.556  60.521  42.335  1.00  0.00           O  
ATOM   1516  N   CYS    96      36.397  58.361  42.941  1.00  0.00           N  
ATOM   1517  H   CYS    96      36.781  57.448  42.742  1.00  0.00           H  
ATOM   1518  CA  CYS    96      35.630  58.517  44.162  1.00  0.00           C  
ATOM   1519  HA  CYS    96      34.856  59.275  44.044  1.00  0.00           H  
ATOM   1520  CB  CYS    96      34.842  57.229  44.320  1.00  0.00           C  
ATOM   1521  HB2 CYS    96      35.557  56.406  44.295  1.00  0.00           H  
ATOM   1522  HB3 CYS    96      34.354  57.300  45.292  1.00  0.00           H  
ATOM   1523  SG  CYS    96      33.742  56.972  42.976  1.00  0.00           S  
ATOM   1524  HG  CYS    96      34.573  57.343  41.998  1.00  0.00           H  
ATOM   1525  C   CYS    96      36.498  58.767  45.443  1.00  0.00           C  
ATOM   1526  O   CYS    96      36.084  58.502  46.604  1.00  0.00           O  
ATOM   1527  N   SER    97      37.743  59.243  45.240  1.00  0.00           N  
ATOM   1528  H   SER    97      38.119  59.484  44.334  1.00  0.00           H  
ATOM   1529  CA  SER    97      38.710  59.619  46.302  1.00  0.00           C  
ATOM   1530  HA  SER    97      39.604  59.866  45.730  1.00  0.00           H  
ATOM   1531  CB  SER    97      38.206  60.852  47.033  1.00  0.00           C  
ATOM   1532  HB2 SER    97      37.358  60.665  47.691  1.00  0.00           H  
ATOM   1533  HB3 SER    97      39.040  61.272  47.596  1.00  0.00           H  
ATOM   1534  OG  SER    97      37.748  61.826  46.071  1.00  0.00           O  
ATOM   1535  HG  SER    97      36.789  61.777  46.082  1.00  0.00           H  
ATOM   1536  C   SER    97      39.136  58.526  47.287  1.00  0.00           C  
ATOM   1537  O   SER    97      39.319  58.755  48.496  1.00  0.00           O  
ATOM   1538  N   ARG    98      39.187  57.286  46.802  1.00  0.00           N  
ATOM   1539  H   ARG    98      38.920  57.270  45.828  1.00  0.00           H  
ATOM   1540  CA  ARG    98      39.532  55.951  47.457  1.00  0.00           C  
ATOM   1541  HA  ARG    98      39.361  55.164  46.723  1.00  0.00           H  
ATOM   1542  CB  ARG    98      41.118  55.855  47.773  1.00  0.00           C  
ATOM   1543  HB2 ARG    98      41.253  56.614  48.544  1.00  0.00           H  
ATOM   1544  HB3 ARG    98      41.311  54.837  48.112  1.00  0.00           H  
ATOM   1545  CG  ARG    98      41.785  56.059  46.340  1.00  0.00           C  
ATOM   1546  HG2 ARG    98      41.589  55.245  45.642  1.00  0.00           H  
ATOM   1547  HG3 ARG    98      41.728  57.035  45.858  1.00  0.00           H  
ATOM   1548  CD  ARG    98      43.236  56.016  46.712  1.00  0.00           C  
ATOM   1549  HD2 ARG    98      43.706  56.436  45.823  1.00  0.00           H  
ATOM   1550  HD3 ARG    98      43.364  56.602  47.622  1.00  0.00           H  
ATOM   1551  NE  ARG    98      43.871  54.749  47.074  1.00  0.00           N  
ATOM   1552  HE  ARG    98      44.189  54.724  48.033  1.00  0.00           H  
ATOM   1553  CZ  ARG    98      44.129  53.724  46.316  1.00  0.00           C  
ATOM   1554  NH1 ARG    98      43.714  53.716  45.025  1.00  0.00           N  
ATOM   1555 HH11 ARG    98      43.162  54.490  44.685  1.00  0.00           H  
ATOM   1556 HH12 ARG    98      43.740  52.808  44.583  1.00  0.00           H  
ATOM   1557  NH2 ARG    98      44.753  52.677  46.786  1.00  0.00           N  
ATOM   1558 HH21 ARG    98      45.248  52.702  47.666  1.00  0.00           H  
ATOM   1559 HH22 ARG    98      44.681  51.803  46.284  1.00  0.00           H  
ATOM   1560  C   ARG    98      38.532  55.613  48.509  1.00  0.00           C  
ATOM   1561  O   ARG    98      38.867  55.005  49.527  1.00  0.00           O  
ATOM   1562  N   ARG    99      37.220  55.861  48.206  1.00  0.00           N  
ATOM   1563  H   ARG    99      37.068  56.204  47.269  1.00  0.00           H  
ATOM   1564  CA  ARG    99      36.084  55.651  49.189  1.00  0.00           C  
ATOM   1565  HA  ARG    99      36.407  54.893  49.903  1.00  0.00           H  
ATOM   1566  CB  ARG    99      35.667  56.950  49.849  1.00  0.00           C  
ATOM   1567  HB2 ARG    99      35.624  57.727  49.086  1.00  0.00           H  
ATOM   1568  HB3 ARG    99      34.754  56.761  50.414  1.00  0.00           H  
ATOM   1569  CG  ARG    99      36.722  57.502  50.847  1.00  0.00           C  
ATOM   1570  HG2 ARG    99      37.129  56.732  51.502  1.00  0.00           H  
ATOM   1571  HG3 ARG    99      37.478  57.978  50.222  1.00  0.00           H  
ATOM   1572  CD  ARG    99      36.049  58.497  51.743  1.00  0.00           C  
ATOM   1573  HD2 ARG    99      35.094  58.088  52.074  1.00  0.00           H  
ATOM   1574  HD3 ARG    99      36.666  58.667  52.625  1.00  0.00           H  
ATOM   1575  NE  ARG    99      35.766  59.754  50.969  1.00  0.00           N  
ATOM   1576  HE  ARG    99      34.852  59.834  50.548  1.00  0.00           H  
ATOM   1577  CZ  ARG    99      36.415  60.924  50.851  1.00  0.00           C  
ATOM   1578  NH1 ARG    99      37.517  61.250  51.409  1.00  0.00           N  
ATOM   1579 HH11 ARG    99      37.985  60.481  51.866  1.00  0.00           H  
ATOM   1580 HH12 ARG    99      37.787  62.220  51.490  1.00  0.00           H  
ATOM   1581  NH2 ARG    99      35.716  61.881  50.249  1.00  0.00           N  
ATOM   1582 HH21 ARG    99      34.804  61.554  49.965  1.00  0.00           H  
ATOM   1583 HH22 ARG    99      36.070  62.814  50.403  1.00  0.00           H  
ATOM   1584  C   ARG    99      34.823  55.103  48.400  1.00  0.00           C  
ATOM   1585  O   ARG    99      34.548  55.508  47.280  1.00  0.00           O  
ATOM   1586  N   PHE   100      34.001  54.297  49.143  1.00  0.00           N  
ATOM   1587  H   PHE   100      34.278  54.052  50.083  1.00  0.00           H  
ATOM   1588  CA  PHE   100      32.793  53.553  48.699  1.00  0.00           C  
ATOM   1589  HA  PHE   100      32.393  54.162  47.888  1.00  0.00           H  
ATOM   1590  CB  PHE   100      33.004  52.114  48.027  1.00  0.00           C  
ATOM   1591  HB2 PHE   100      33.646  51.562  48.714  1.00  0.00           H  
ATOM   1592  HB3 PHE   100      32.041  51.607  48.098  1.00  0.00           H  
ATOM   1593  CG  PHE   100      33.539  51.995  46.617  1.00  0.00           C  
ATOM   1594  CD1 PHE   100      33.224  52.911  45.640  1.00  0.00           C  
ATOM   1595  HD1 PHE   100      32.720  53.829  45.904  1.00  0.00           H  
ATOM   1596  CE1 PHE   100      33.720  52.798  44.284  1.00  0.00           C  
ATOM   1597  HE1 PHE   100      33.590  53.616  43.590  1.00  0.00           H  
ATOM   1598  CZ  PHE   100      34.450  51.652  43.903  1.00  0.00           C  
ATOM   1599  HZ  PHE   100      34.902  51.628  42.923  1.00  0.00           H  
ATOM   1600  CE2 PHE   100      34.719  50.645  44.832  1.00  0.00           C  
ATOM   1601  HE2 PHE   100      35.178  49.722  44.510  1.00  0.00           H  
ATOM   1602  CD2 PHE   100      34.317  50.895  46.189  1.00  0.00           C  
ATOM   1603  HD2 PHE   100      34.565  50.072  46.842  1.00  0.00           H  
ATOM   1604  C   PHE   100      31.857  53.523  49.943  1.00  0.00           C  
ATOM   1605  O   PHE   100      32.230  52.891  50.949  1.00  0.00           O  
ATOM   1606  N   THR   101      30.608  53.916  49.769  1.00  0.00           N  
ATOM   1607  H   THR   101      30.327  54.203  48.843  1.00  0.00           H  
ATOM   1608  CA  THR   101      29.489  53.811  50.683  1.00  0.00           C  
ATOM   1609  HA  THR   101      29.879  54.102  51.659  1.00  0.00           H  
ATOM   1610  CB  THR   101      28.244  54.503  50.193  1.00  0.00           C  
ATOM   1611  HB  THR   101      27.528  54.275  50.982  1.00  0.00           H  
ATOM   1612  CG2 THR   101      28.278  56.041  50.044  1.00  0.00           C  
ATOM   1613 HG21 THR   101      27.309  56.360  49.660  1.00  0.00           H  
ATOM   1614 HG22 THR   101      28.400  56.393  51.069  1.00  0.00           H  
ATOM   1615 HG23 THR   101      29.110  56.447  49.469  1.00  0.00           H  
ATOM   1616  OG1 THR   101      27.717  53.933  48.995  1.00  0.00           O  
ATOM   1617  HG1 THR   101      28.035  54.498  48.287  1.00  0.00           H  
ATOM   1618  C   THR   101      29.133  52.334  50.876  1.00  0.00           C  
ATOM   1619  O   THR   101      29.321  51.490  50.014  1.00  0.00           O  
ATOM   1620  N   MET   102      28.635  51.991  52.038  1.00  0.00           N  
ATOM   1621  H   MET   102      28.366  52.774  52.617  1.00  0.00           H  
ATOM   1622  CA  MET   102      28.218  50.605  52.472  1.00  0.00           C  
ATOM   1623  HA  MET   102      29.030  49.879  52.412  1.00  0.00           H  
ATOM   1624  CB  MET   102      27.824  50.644  53.946  1.00  0.00           C  
ATOM   1625  HB2 MET   102      28.510  51.282  54.502  1.00  0.00           H  
ATOM   1626  HB3 MET   102      26.865  51.158  54.020  1.00  0.00           H  
ATOM   1627  CG  MET   102      27.752  49.190  54.428  1.00  0.00           C  
ATOM   1628  HG2 MET   102      27.364  49.271  55.443  1.00  0.00           H  
ATOM   1629  HG3 MET   102      27.011  48.679  53.812  1.00  0.00           H  
ATOM   1630  SD  MET   102      29.277  48.202  54.373  1.00  0.00           S  
ATOM   1631  CE  MET   102      30.416  49.185  55.481  1.00  0.00           C  
ATOM   1632  HE1 MET   102      30.655  50.170  55.080  1.00  0.00           H  
ATOM   1633  HE2 MET   102      30.023  49.393  56.476  1.00  0.00           H  
ATOM   1634  HE3 MET   102      31.369  48.658  55.526  1.00  0.00           H  
ATOM   1635  C   MET   102      27.162  50.087  51.520  1.00  0.00           C  
ATOM   1636  O   MET   102      27.232  48.923  51.232  1.00  0.00           O  
ATOM   1637  N   LYS   103      26.290  50.984  50.952  1.00  0.00           N  
ATOM   1638  H   LYS   103      26.213  51.915  51.336  1.00  0.00           H  
ATOM   1639  CA  LYS   103      25.594  50.712  49.653  1.00  0.00           C  
ATOM   1640  HA  LYS   103      24.882  49.904  49.820  1.00  0.00           H  
ATOM   1641  CB  LYS   103      24.701  51.921  49.214  1.00  0.00           C  
ATOM   1642  HB2 LYS   103      24.077  52.193  50.065  1.00  0.00           H  
ATOM   1643  HB3 LYS   103      25.287  52.809  48.979  1.00  0.00           H  
ATOM   1644  CG  LYS   103      23.933  51.360  47.968  1.00  0.00           C  
ATOM   1645  HG2 LYS   103      24.594  51.060  47.155  1.00  0.00           H  
ATOM   1646  HG3 LYS   103      23.419  50.412  48.123  1.00  0.00           H  
ATOM   1647  CD  LYS   103      23.036  52.451  47.428  1.00  0.00           C  
ATOM   1648  HD2 LYS   103      22.259  52.621  48.173  1.00  0.00           H  
ATOM   1649  HD3 LYS   103      23.682  53.319  47.296  1.00  0.00           H  
ATOM   1650  CE  LYS   103      22.326  51.988  46.174  1.00  0.00           C  
ATOM   1651  HE2 LYS   103      23.048  52.173  45.378  1.00  0.00           H  
ATOM   1652  HE3 LYS   103      22.128  50.928  46.327  1.00  0.00           H  
ATOM   1653  NZ  LYS   103      21.060  52.642  45.997  1.00  0.00           N  
ATOM   1654  HZ1 LYS   103      21.194  53.641  45.932  1.00  0.00           H  
ATOM   1655  HZ2 LYS   103      20.488  52.257  45.259  1.00  0.00           H  
ATOM   1656  HZ3 LYS   103      20.478  52.462  46.803  1.00  0.00           H  
ATOM   1657  C   LYS   103      26.477  50.145  48.565  1.00  0.00           C  
ATOM   1658  O   LYS   103      26.434  48.947  48.319  1.00  0.00           O  
ATOM   1659  N   THR   104      27.296  50.981  47.946  1.00  0.00           N  
ATOM   1660  H   THR   104      27.324  51.946  48.243  1.00  0.00           H  
ATOM   1661  CA  THR   104      28.173  50.656  46.806  1.00  0.00           C  
ATOM   1662  HA  THR   104      27.412  50.388  46.074  1.00  0.00           H  
ATOM   1663  CB  THR   104      29.024  51.879  46.293  1.00  0.00           C  
ATOM   1664  HB  THR   104      29.402  52.432  47.152  1.00  0.00           H  
ATOM   1665  CG2 THR   104      30.162  51.495  45.399  1.00  0.00           C  
ATOM   1666 HG21 THR   104      30.661  52.353  44.947  1.00  0.00           H  
ATOM   1667 HG22 THR   104      30.981  51.016  45.934  1.00  0.00           H  
ATOM   1668 HG23 THR   104      29.767  50.900  44.576  1.00  0.00           H  
ATOM   1669  OG1 THR   104      28.164  52.785  45.620  1.00  0.00           O  
ATOM   1670  HG1 THR   104      28.194  53.563  46.181  1.00  0.00           H  
ATOM   1671  C   THR   104      29.043  49.398  47.017  1.00  0.00           C  
ATOM   1672  O   THR   104      29.130  48.624  46.109  1.00  0.00           O  
ATOM   1673  N   VAL   105      29.725  49.277  48.167  1.00  0.00           N  
ATOM   1674  H   VAL   105      29.631  50.019  48.845  1.00  0.00           H  
ATOM   1675  CA  VAL   105      30.732  48.264  48.458  1.00  0.00           C  
ATOM   1676  HA  VAL   105      31.388  48.125  47.599  1.00  0.00           H  
ATOM   1677  CB  VAL   105      31.670  48.658  49.674  1.00  0.00           C  
ATOM   1678  HB  VAL   105      31.715  49.747  49.681  1.00  0.00           H  
ATOM   1679  CG1 VAL   105      31.182  48.043  51.049  1.00  0.00           C  
ATOM   1680 HG11 VAL   105      30.200  48.471  51.250  1.00  0.00           H  
ATOM   1681 HG12 VAL   105      31.152  46.954  51.024  1.00  0.00           H  
ATOM   1682 HG13 VAL   105      31.779  48.431  51.875  1.00  0.00           H  
ATOM   1683  CG2 VAL   105      33.086  48.128  49.406  1.00  0.00           C  
ATOM   1684 HG21 VAL   105      33.167  47.074  49.669  1.00  0.00           H  
ATOM   1685 HG22 VAL   105      33.265  48.247  48.338  1.00  0.00           H  
ATOM   1686 HG23 VAL   105      33.860  48.674  49.946  1.00  0.00           H  
ATOM   1687  C   VAL   105      30.053  46.926  48.591  1.00  0.00           C  
ATOM   1688  O   VAL   105      30.602  46.017  47.949  1.00  0.00           O  
ATOM   1689  N   LEU   106      28.803  46.850  49.125  1.00  0.00           N  
ATOM   1690  H   LEU   106      28.383  47.704  49.465  1.00  0.00           H  
ATOM   1691  CA  LEU   106      28.014  45.549  49.199  1.00  0.00           C  
ATOM   1692  HA  LEU   106      28.745  44.759  49.377  1.00  0.00           H  
ATOM   1693  CB  LEU   106      27.030  45.516  50.450  1.00  0.00           C  
ATOM   1694  HB2 LEU   106      26.371  46.381  50.389  1.00  0.00           H  
ATOM   1695  HB3 LEU   106      26.605  44.512  50.455  1.00  0.00           H  
ATOM   1696  CG  LEU   106      27.809  45.667  51.791  1.00  0.00           C  
ATOM   1697  HG  LEU   106      28.493  46.515  51.790  1.00  0.00           H  
ATOM   1698  CD1 LEU   106      26.733  45.987  52.828  1.00  0.00           C  
ATOM   1699 HD11 LEU   106      26.191  46.896  52.568  1.00  0.00           H  
ATOM   1700 HD12 LEU   106      26.079  45.129  52.983  1.00  0.00           H  
ATOM   1701 HD13 LEU   106      27.271  46.136  53.765  1.00  0.00           H  
ATOM   1702  CD2 LEU   106      28.584  44.431  52.178  1.00  0.00           C  
ATOM   1703 HD21 LEU   106      27.906  43.582  52.257  1.00  0.00           H  
ATOM   1704 HD22 LEU   106      29.267  44.150  51.376  1.00  0.00           H  
ATOM   1705 HD23 LEU   106      29.168  44.576  53.086  1.00  0.00           H  
ATOM   1706  C   LEU   106      27.296  45.237  47.867  1.00  0.00           C  
ATOM   1707  O   LEU   106      27.074  44.041  47.540  1.00  0.00           O  
ATOM   1708  N   MET   107      26.858  46.253  47.107  1.00  0.00           N  
ATOM   1709  H   MET   107      27.053  47.200  47.398  1.00  0.00           H  
ATOM   1710  CA  MET   107      26.525  46.039  45.727  1.00  0.00           C  
ATOM   1711  HA  MET   107      25.732  45.302  45.602  1.00  0.00           H  
ATOM   1712  CB  MET   107      26.095  47.311  45.022  1.00  0.00           C  
ATOM   1713  HB2 MET   107      26.990  47.931  45.086  1.00  0.00           H  
ATOM   1714  HB3 MET   107      25.936  47.108  43.963  1.00  0.00           H  
ATOM   1715  CG  MET   107      24.794  48.014  45.464  1.00  0.00           C  
ATOM   1716  HG2 MET   107      24.194  47.392  46.128  1.00  0.00           H  
ATOM   1717  HG3 MET   107      25.109  48.906  46.006  1.00  0.00           H  
ATOM   1718  SD  MET   107      23.780  48.756  44.127  1.00  0.00           S  
ATOM   1719  CE  MET   107      24.792  50.273  43.822  1.00  0.00           C  
ATOM   1720  HE1 MET   107      25.829  49.996  44.013  1.00  0.00           H  
ATOM   1721  HE2 MET   107      24.668  50.793  42.872  1.00  0.00           H  
ATOM   1722  HE3 MET   107      24.515  50.985  44.600  1.00  0.00           H  
ATOM   1723  C   MET   107      27.656  45.314  44.861  1.00  0.00           C  
ATOM   1724  O   MET   107      27.385  44.328  44.190  1.00  0.00           O  
ATOM   1725  N   LEU   108      28.865  45.923  44.893  1.00  0.00           N  
ATOM   1726  H   LEU   108      28.960  46.788  45.407  1.00  0.00           H  
ATOM   1727  CA  LEU   108      29.993  45.374  44.156  1.00  0.00           C  
ATOM   1728  HA  LEU   108      29.721  45.233  43.110  1.00  0.00           H  
ATOM   1729  CB  LEU   108      31.196  46.291  44.376  1.00  0.00           C  
ATOM   1730  HB2 LEU   108      31.378  46.480  45.434  1.00  0.00           H  
ATOM   1731  HB3 LEU   108      32.046  45.767  43.938  1.00  0.00           H  
ATOM   1732  CG  LEU   108      30.984  47.622  43.610  1.00  0.00           C  
ATOM   1733  HG  LEU   108      29.929  47.893  43.615  1.00  0.00           H  
ATOM   1734  CD1 LEU   108      31.845  48.699  44.237  1.00  0.00           C  
ATOM   1735 HD11 LEU   108      31.600  48.613  45.296  1.00  0.00           H  
ATOM   1736 HD12 LEU   108      32.899  48.449  44.121  1.00  0.00           H  
ATOM   1737 HD13 LEU   108      31.604  49.654  43.771  1.00  0.00           H  
ATOM   1738  CD2 LEU   108      31.410  47.457  42.160  1.00  0.00           C  
ATOM   1739 HD21 LEU   108      31.261  48.374  41.589  1.00  0.00           H  
ATOM   1740 HD22 LEU   108      32.432  47.102  42.032  1.00  0.00           H  
ATOM   1741 HD23 LEU   108      30.722  46.763  41.677  1.00  0.00           H  
ATOM   1742  C   LEU   108      30.357  43.930  44.636  1.00  0.00           C  
ATOM   1743  O   LEU   108      30.655  43.051  43.811  1.00  0.00           O  
ATOM   1744  N   ALA   109      30.253  43.677  45.970  1.00  0.00           N  
ATOM   1745  H   ALA   109      30.059  44.470  46.564  1.00  0.00           H  
ATOM   1746  CA  ALA   109      30.594  42.438  46.650  1.00  0.00           C  
ATOM   1747  HA  ALA   109      31.644  42.215  46.457  1.00  0.00           H  
ATOM   1748  CB  ALA   109      30.400  42.649  48.116  1.00  0.00           C  
ATOM   1749  HB1 ALA   109      30.559  41.662  48.551  1.00  0.00           H  
ATOM   1750  HB2 ALA   109      31.145  43.361  48.470  1.00  0.00           H  
ATOM   1751  HB3 ALA   109      29.395  42.976  48.379  1.00  0.00           H  
ATOM   1752  C   ALA   109      29.726  41.282  46.146  1.00  0.00           C  
ATOM   1753  O   ALA   109      30.218  40.176  45.929  1.00  0.00           O  
ATOM   1754  N   ASP   110      28.425  41.408  45.801  1.00  0.00           N  
ATOM   1755  H   ASP   110      27.938  42.280  45.947  1.00  0.00           H  
ATOM   1756  CA  ASP   110      27.590  40.283  45.355  1.00  0.00           C  
ATOM   1757  HA  ASP   110      27.773  39.438  46.019  1.00  0.00           H  
ATOM   1758  CB  ASP   110      26.103  40.629  45.429  1.00  0.00           C  
ATOM   1759  HB2 ASP   110      25.949  41.382  46.202  1.00  0.00           H  
ATOM   1760  HB3 ASP   110      25.716  41.057  44.505  1.00  0.00           H  
ATOM   1761  CG  ASP   110      25.083  39.504  45.721  1.00  0.00           C  
ATOM   1762  OD1 ASP   110      25.500  38.541  46.331  1.00  0.00           O  
ATOM   1763  OD2 ASP   110      23.849  39.692  45.718  1.00  0.00           O  
ATOM   1764  C   ASP   110      28.015  39.834  43.995  1.00  0.00           C  
ATOM   1765  O   ASP   110      28.113  38.617  43.782  1.00  0.00           O  
ATOM   1766  N   GLN   111      28.326  40.752  43.118  1.00  0.00           N  
ATOM   1767  H   GLN   111      28.265  41.727  43.374  1.00  0.00           H  
ATOM   1768  CA  GLN   111      28.733  40.381  41.797  1.00  0.00           C  
ATOM   1769  HA  GLN   111      28.005  39.686  41.380  1.00  0.00           H  
ATOM   1770  CB  GLN   111      28.743  41.604  40.884  1.00  0.00           C  
ATOM   1771  HB2 GLN   111      29.487  42.359  41.135  1.00  0.00           H  
ATOM   1772  HB3 GLN   111      28.973  41.026  39.988  1.00  0.00           H  
ATOM   1773  CG  GLN   111      27.366  42.318  40.809  1.00  0.00           C  
ATOM   1774  HG2 GLN   111      26.555  41.594  40.886  1.00  0.00           H  
ATOM   1775  HG3 GLN   111      27.344  43.040  41.625  1.00  0.00           H  
ATOM   1776  CD  GLN   111      27.137  43.145  39.587  1.00  0.00           C  
ATOM   1777  OE1 GLN   111      27.303  42.797  38.411  1.00  0.00           O  
ATOM   1778  NE2 GLN   111      26.677  44.342  39.791  1.00  0.00           N  
ATOM   1779 HE21 GLN   111      26.674  44.924  38.966  1.00  0.00           H  
ATOM   1780 HE22 GLN   111      26.504  44.691  40.723  1.00  0.00           H  
ATOM   1781  C   GLN   111      30.127  39.752  41.903  1.00  0.00           C  
ATOM   1782  O   GLN   111      30.461  38.988  41.042  1.00  0.00           O  
ATOM   1783  N   MET   112      30.981  40.221  42.835  1.00  0.00           N  
ATOM   1784  H   MET   112      30.792  40.912  43.547  1.00  0.00           H  
ATOM   1785  CA  MET   112      32.379  39.707  42.900  1.00  0.00           C  
ATOM   1786  HA  MET   112      32.877  39.856  41.942  1.00  0.00           H  
ATOM   1787  CB  MET   112      33.211  40.563  43.811  1.00  0.00           C  
ATOM   1788  HB2 MET   112      32.719  40.820  44.749  1.00  0.00           H  
ATOM   1789  HB3 MET   112      34.166  40.078  44.013  1.00  0.00           H  
ATOM   1790  CG  MET   112      33.557  41.869  43.053  1.00  0.00           C  
ATOM   1791  HG2 MET   112      34.354  41.666  42.337  1.00  0.00           H  
ATOM   1792  HG3 MET   112      32.702  42.341  42.569  1.00  0.00           H  
ATOM   1793  SD  MET   112      34.102  43.104  44.169  1.00  0.00           S  
ATOM   1794  CE  MET   112      35.738  42.410  44.691  1.00  0.00           C  
ATOM   1795  HE1 MET   112      36.265  43.184  45.251  1.00  0.00           H  
ATOM   1796  HE2 MET   112      35.575  41.498  45.264  1.00  0.00           H  
ATOM   1797  HE3 MET   112      36.319  42.266  43.780  1.00  0.00           H  
ATOM   1798  C   MET   112      32.470  38.199  43.360  1.00  0.00           C  
ATOM   1799  O   MET   112      33.285  37.452  42.851  1.00  0.00           O  
ATOM   1800  N   ILE   113      31.633  37.687  44.237  1.00  0.00           N  
ATOM   1801  H   ILE   113      31.010  38.260  44.788  1.00  0.00           H  
ATOM   1802  CA  ILE   113      31.467  36.263  44.543  1.00  0.00           C  
ATOM   1803  HA  ILE   113      32.472  35.850  44.626  1.00  0.00           H  
ATOM   1804  CB  ILE   113      30.666  36.057  45.839  1.00  0.00           C  
ATOM   1805  HB  ILE   113      29.730  36.552  45.578  1.00  0.00           H  
ATOM   1806  CG2 ILE   113      30.420  34.526  46.104  1.00  0.00           C  
ATOM   1807 HG21 ILE   113      31.370  34.063  46.372  1.00  0.00           H  
ATOM   1808 HG22 ILE   113      29.692  34.376  46.901  1.00  0.00           H  
ATOM   1809 HG23 ILE   113      29.999  34.018  45.236  1.00  0.00           H  
ATOM   1810  CG1 ILE   113      31.208  36.816  47.134  1.00  0.00           C  
ATOM   1811 HG12 ILE   113      32.181  36.381  47.363  1.00  0.00           H  
ATOM   1812 HG13 ILE   113      31.427  37.872  46.978  1.00  0.00           H  
ATOM   1813  CD1 ILE   113      30.286  36.777  48.381  1.00  0.00           C  
ATOM   1814 HD11 ILE   113      30.830  37.101  49.269  1.00  0.00           H  
ATOM   1815 HD12 ILE   113      29.431  37.444  48.275  1.00  0.00           H  
ATOM   1816 HD13 ILE   113      29.903  35.779  48.591  1.00  0.00           H  
ATOM   1817  C   ILE   113      30.883  35.513  43.301  1.00  0.00           C  
ATOM   1818  O   ILE   113      31.357  34.503  42.837  1.00  0.00           O  
ATOM   1819  N   SER   114      29.997  36.202  42.573  1.00  0.00           N  
ATOM   1820  H   SER   114      29.567  36.981  43.051  1.00  0.00           H  
ATOM   1821  CA  SER   114      29.372  35.583  41.485  1.00  0.00           C  
ATOM   1822  HA  SER   114      29.141  34.547  41.732  1.00  0.00           H  
ATOM   1823  CB  SER   114      28.060  36.388  41.154  1.00  0.00           C  
ATOM   1824  HB2 SER   114      27.523  36.468  42.100  1.00  0.00           H  
ATOM   1825  HB3 SER   114      28.312  37.347  40.701  1.00  0.00           H  
ATOM   1826  OG  SER   114      27.201  35.678  40.196  1.00  0.00           O  
ATOM   1827  HG  SER   114      26.792  35.023  40.765  1.00  0.00           H  
ATOM   1828  C   SER   114      30.251  35.304  40.263  1.00  0.00           C  
ATOM   1829  O   SER   114      30.097  34.308  39.539  1.00  0.00           O  
ATOM   1830  N   ARG   115      31.198  36.192  40.072  1.00  0.00           N  
ATOM   1831  H   ARG   115      31.150  37.055  40.594  1.00  0.00           H  
ATOM   1832  CA  ARG   115      32.268  35.907  39.135  1.00  0.00           C  
ATOM   1833  HA  ARG   115      31.799  35.702  38.173  1.00  0.00           H  
ATOM   1834  CB  ARG   115      33.065  37.181  38.980  1.00  0.00           C  
ATOM   1835  HB2 ARG   115      33.348  37.525  39.975  1.00  0.00           H  
ATOM   1836  HB3 ARG   115      34.034  36.956  38.534  1.00  0.00           H  
ATOM   1837  CG  ARG   115      32.424  38.407  38.361  1.00  0.00           C  
ATOM   1838  HG2 ARG   115      31.557  38.674  38.966  1.00  0.00           H  
ATOM   1839  HG3 ARG   115      33.044  39.298  38.461  1.00  0.00           H  
ATOM   1840  CD  ARG   115      31.873  38.346  36.962  1.00  0.00           C  
ATOM   1841  HD2 ARG   115      31.953  39.319  36.479  1.00  0.00           H  
ATOM   1842  HD3 ARG   115      32.495  37.745  36.299  1.00  0.00           H  
ATOM   1843  NE  ARG   115      30.528  37.740  36.869  1.00  0.00           N  
ATOM   1844  HE  ARG   115      30.323  36.768  36.688  1.00  0.00           H  
ATOM   1845  CZ  ARG   115      29.422  38.474  36.954  1.00  0.00           C  
ATOM   1846  NH1 ARG   115      29.257  39.741  37.186  1.00  0.00           N  
ATOM   1847 HH11 ARG   115      30.075  40.319  37.060  1.00  0.00           H  
ATOM   1848 HH12 ARG   115      28.339  40.159  37.240  1.00  0.00           H  
ATOM   1849  NH2 ARG   115      28.269  37.848  36.882  1.00  0.00           N  
ATOM   1850 HH21 ARG   115      28.267  36.841  36.955  1.00  0.00           H  
ATOM   1851 HH22 ARG   115      27.421  38.387  36.775  1.00  0.00           H  
ATOM   1852  C   ARG   115      33.220  34.755  39.473  1.00  0.00           C  
ATOM   1853  O   ARG   115      33.645  34.051  38.572  1.00  0.00           O  
ATOM   1854  N   ILE   116      33.604  34.573  40.738  1.00  0.00           N  
ATOM   1855  H   ILE   116      33.222  35.109  41.504  1.00  0.00           H  
ATOM   1856  CA  ILE   116      34.476  33.485  41.157  1.00  0.00           C  
ATOM   1857  HA  ILE   116      35.260  33.481  40.400  1.00  0.00           H  
ATOM   1858  CB  ILE   116      34.991  33.851  42.556  1.00  0.00           C  
ATOM   1859  HB  ILE   116      34.178  34.067  43.249  1.00  0.00           H  
ATOM   1860  CG2 ILE   116      35.798  32.663  43.210  1.00  0.00           C  
ATOM   1861 HG21 ILE   116      36.414  32.159  42.465  1.00  0.00           H  
ATOM   1862 HG22 ILE   116      36.423  33.151  43.958  1.00  0.00           H  
ATOM   1863 HG23 ILE   116      35.096  31.915  43.579  1.00  0.00           H  
ATOM   1864  CG1 ILE   116      35.867  35.112  42.568  1.00  0.00           C  
ATOM   1865 HG12 ILE   116      35.199  35.933  42.305  1.00  0.00           H  
ATOM   1866 HG13 ILE   116      36.272  35.266  43.568  1.00  0.00           H  
ATOM   1867  CD1 ILE   116      36.956  35.240  41.520  1.00  0.00           C  
ATOM   1868 HD11 ILE   116      37.529  36.114  41.831  1.00  0.00           H  
ATOM   1869 HD12 ILE   116      37.710  34.464  41.655  1.00  0.00           H  
ATOM   1870 HD13 ILE   116      36.807  35.425  40.457  1.00  0.00           H  
ATOM   1871  C   ILE   116      33.783  32.134  41.142  1.00  0.00           C  
ATOM   1872  O   ILE   116      34.333  31.076  40.827  1.00  0.00           O  
ATOM   1873  N   GLU   117      32.485  32.166  41.518  1.00  0.00           N  
ATOM   1874  H   GLU   117      32.172  33.014  41.970  1.00  0.00           H  
ATOM   1875  CA  GLU   117      31.586  30.986  41.469  1.00  0.00           C  
ATOM   1876  HA  GLU   117      31.871  30.186  42.152  1.00  0.00           H  
ATOM   1877  CB  GLU   117      30.269  31.549  41.913  1.00  0.00           C  
ATOM   1878  HB2 GLU   117      30.348  31.768  42.978  1.00  0.00           H  
ATOM   1879  HB3 GLU   117      29.867  32.408  41.376  1.00  0.00           H  
ATOM   1880  CG  GLU   117      29.204  30.516  41.786  1.00  0.00           C  
ATOM   1881  HG2 GLU   117      29.070  30.449  40.706  1.00  0.00           H  
ATOM   1882  HG3 GLU   117      29.576  29.618  42.278  1.00  0.00           H  
ATOM   1883  CD  GLU   117      27.972  30.875  42.625  1.00  0.00           C  
ATOM   1884  OE1 GLU   117      27.694  32.044  42.897  1.00  0.00           O  
ATOM   1885  OE2 GLU   117      27.174  29.978  43.043  1.00  0.00           O  
ATOM   1886  C   GLU   117      31.538  30.342  40.056  1.00  0.00           C  
ATOM   1887  O   GLU   117      31.707  29.124  39.972  1.00  0.00           O  
ATOM   1888  N   TYR   118      31.351  31.158  38.952  1.00  0.00           N  
ATOM   1889  H   TYR   118      31.284  32.154  39.107  1.00  0.00           H  
ATOM   1890  CA  TYR   118      31.330  30.644  37.581  1.00  0.00           C  
ATOM   1891  HA  TYR   118      30.518  29.932  37.429  1.00  0.00           H  
ATOM   1892  CB  TYR   118      30.920  31.783  36.666  1.00  0.00           C  
ATOM   1893  HB2 TYR   118      29.923  32.127  36.941  1.00  0.00           H  
ATOM   1894  HB3 TYR   118      31.508  32.686  36.824  1.00  0.00           H  
ATOM   1895  CG  TYR   118      30.958  31.421  35.195  1.00  0.00           C  
ATOM   1896  CD1 TYR   118      29.765  30.916  34.629  1.00  0.00           C  
ATOM   1897  HD1 TYR   118      28.861  30.827  35.212  1.00  0.00           H  
ATOM   1898  CE1 TYR   118      29.754  30.694  33.209  1.00  0.00           C  
ATOM   1899  HE1 TYR   118      28.858  30.301  32.751  1.00  0.00           H  
ATOM   1900  CZ  TYR   118      30.908  30.745  32.439  1.00  0.00           C  
ATOM   1901  OH  TYR   118      30.855  30.373  31.134  1.00  0.00           O  
ATOM   1902  HH  TYR   118      29.947  30.297  30.834  1.00  0.00           H  
ATOM   1903  CE2 TYR   118      32.051  31.297  33.019  1.00  0.00           C  
ATOM   1904  HE2 TYR   118      32.810  31.519  32.284  1.00  0.00           H  
ATOM   1905  CD2 TYR   118      32.106  31.678  34.387  1.00  0.00           C  
ATOM   1906  HD2 TYR   118      33.008  32.088  34.816  1.00  0.00           H  
ATOM   1907  C   TYR   118      32.678  29.943  37.229  1.00  0.00           C  
ATOM   1908  O   TYR   118      32.782  28.926  36.545  1.00  0.00           O  
ATOM   1909  N   VAL   119      33.818  30.577  37.515  1.00  0.00           N  
ATOM   1910  H   VAL   119      33.776  31.489  37.947  1.00  0.00           H  
ATOM   1911  CA  VAL   119      35.163  30.083  37.146  1.00  0.00           C  
ATOM   1912  HA  VAL   119      35.175  29.871  36.077  1.00  0.00           H  
ATOM   1913  CB  VAL   119      36.246  31.186  37.419  1.00  0.00           C  
ATOM   1914  HB  VAL   119      36.183  31.587  38.431  1.00  0.00           H  
ATOM   1915  CG1 VAL   119      37.739  30.816  37.275  1.00  0.00           C  
ATOM   1916 HG11 VAL   119      38.372  31.653  37.570  1.00  0.00           H  
ATOM   1917 HG12 VAL   119      37.922  30.070  38.049  1.00  0.00           H  
ATOM   1918 HG13 VAL   119      38.033  30.507  36.272  1.00  0.00           H  
ATOM   1919  CG2 VAL   119      36.032  32.297  36.461  1.00  0.00           C  
ATOM   1920 HG21 VAL   119      35.012  32.669  36.559  1.00  0.00           H  
ATOM   1921 HG22 VAL   119      36.727  33.097  36.714  1.00  0.00           H  
ATOM   1922 HG23 VAL   119      36.296  31.990  35.449  1.00  0.00           H  
ATOM   1923  C   VAL   119      35.527  28.759  37.768  1.00  0.00           C  
ATOM   1924  O   VAL   119      35.926  27.821  37.056  1.00  0.00           O  
ATOM   1925  N   HIE   120      35.231  28.689  39.087  1.00  0.00           N  
ATOM   1926  H   HIE   120      35.049  29.587  39.512  1.00  0.00           H  
ATOM   1927  CA  HIE   120      35.252  27.508  39.966  1.00  0.00           C  
ATOM   1928  HA  HIE   120      36.267  27.136  39.828  1.00  0.00           H  
ATOM   1929  CB  HIE   120      35.061  27.750  41.549  1.00  0.00           C  
ATOM   1930  HB2 HIE   120      34.100  28.257  41.634  1.00  0.00           H  
ATOM   1931  HB3 HIE   120      34.892  26.796  42.048  1.00  0.00           H  
ATOM   1932  CG  HIE   120      36.146  28.574  42.216  1.00  0.00           C  
ATOM   1933  ND1 HIE   120      36.111  28.923  43.580  1.00  0.00           N  
ATOM   1934  CE1 HIE   120      37.116  29.704  43.812  1.00  0.00           C  
ATOM   1935  HE1 HIE   120      37.286  30.226  44.742  1.00  0.00           H  
ATOM   1936  NE2 HIE   120      37.787  29.820  42.656  1.00  0.00           N  
ATOM   1937  HE2 HIE   120      38.462  30.565  42.553  1.00  0.00           H  
ATOM   1938  CD2 HIE   120      37.138  29.222  41.627  1.00  0.00           C  
ATOM   1939  HD2 HIE   120      37.444  29.246  40.591  1.00  0.00           H  
ATOM   1940  C   HIE   120      34.289  26.392  39.403  1.00  0.00           C  
ATOM   1941  O   HIE   120      34.715  25.255  39.234  1.00  0.00           O  
ATOM   1942  N   THR   121      33.168  26.814  38.930  1.00  0.00           N  
ATOM   1943  H   THR   121      32.938  27.744  39.251  1.00  0.00           H  
ATOM   1944  CA  THR   121      32.095  25.983  38.189  1.00  0.00           C  
ATOM   1945  HA  THR   121      32.000  25.132  38.865  1.00  0.00           H  
ATOM   1946  CB  THR   121      30.708  26.745  38.211  1.00  0.00           C  
ATOM   1947  HB  THR   121      30.738  27.673  37.641  1.00  0.00           H  
ATOM   1948  CG2 THR   121      29.626  25.897  37.581  1.00  0.00           C  
ATOM   1949 HG21 THR   121      29.910  25.554  36.586  1.00  0.00           H  
ATOM   1950 HG22 THR   121      29.495  24.892  37.984  1.00  0.00           H  
ATOM   1951 HG23 THR   121      28.631  26.338  37.619  1.00  0.00           H  
ATOM   1952  OG1 THR   121      30.278  26.922  39.488  1.00  0.00           O  
ATOM   1953  HG1 THR   121      30.689  27.704  39.864  1.00  0.00           H  
ATOM   1954  C   THR   121      32.582  25.466  36.835  1.00  0.00           C  
ATOM   1955  O   THR   121      32.357  24.270  36.552  1.00  0.00           O  
ATOM   1956  N   LYS   122      33.128  26.300  36.014  1.00  0.00           N  
ATOM   1957  H   LYS   122      33.076  27.279  36.260  1.00  0.00           H  
ATOM   1958  CA  LYS   122      34.007  25.878  34.926  1.00  0.00           C  
ATOM   1959  HA  LYS   122      33.571  25.098  34.301  1.00  0.00           H  
ATOM   1960  CB  LYS   122      34.162  27.021  33.855  1.00  0.00           C  
ATOM   1961  HB2 LYS   122      34.701  27.918  34.159  1.00  0.00           H  
ATOM   1962  HB3 LYS   122      34.761  26.573  33.061  1.00  0.00           H  
ATOM   1963  CG  LYS   122      32.849  27.462  33.241  1.00  0.00           C  
ATOM   1964  HG2 LYS   122      32.315  27.963  34.047  1.00  0.00           H  
ATOM   1965  HG3 LYS   122      33.045  28.198  32.461  1.00  0.00           H  
ATOM   1966  CD  LYS   122      31.957  26.391  32.503  1.00  0.00           C  
ATOM   1967  HD2 LYS   122      32.473  26.145  31.575  1.00  0.00           H  
ATOM   1968  HD3 LYS   122      31.667  25.599  33.193  1.00  0.00           H  
ATOM   1969  CE  LYS   122      30.723  27.114  32.057  1.00  0.00           C  
ATOM   1970  HE2 LYS   122      30.246  27.498  32.959  1.00  0.00           H  
ATOM   1971  HE3 LYS   122      31.041  28.006  31.518  1.00  0.00           H  
ATOM   1972  NZ  LYS   122      29.804  26.321  31.220  1.00  0.00           N  
ATOM   1973  HZ1 LYS   122      29.080  26.950  30.903  1.00  0.00           H  
ATOM   1974  HZ2 LYS   122      30.214  25.901  30.398  1.00  0.00           H  
ATOM   1975  HZ3 LYS   122      29.318  25.626  31.769  1.00  0.00           H  
ATOM   1976  C   LYS   122      35.316  25.270  35.264  1.00  0.00           C  
ATOM   1977  O   LYS   122      36.171  25.013  34.413  1.00  0.00           O  
ATOM   1978  N   ASN   123      35.579  24.885  36.538  1.00  0.00           N  
ATOM   1979  H   ASN   123      34.911  25.168  37.241  1.00  0.00           H  
ATOM   1980  CA  ASN   123      36.772  24.062  36.966  1.00  0.00           C  
ATOM   1981  HA  ASN   123      36.524  23.874  38.010  1.00  0.00           H  
ATOM   1982  CB  ASN   123      36.697  22.667  36.336  1.00  0.00           C  
ATOM   1983  HB2 ASN   123      37.015  22.737  35.295  1.00  0.00           H  
ATOM   1984  HB3 ASN   123      37.396  22.070  36.921  1.00  0.00           H  
ATOM   1985  CG  ASN   123      35.331  22.002  36.432  1.00  0.00           C  
ATOM   1986  OD1 ASN   123      34.650  21.933  37.412  1.00  0.00           O  
ATOM   1987  ND2 ASN   123      34.799  21.473  35.317  1.00  0.00           N  
ATOM   1988 HD21 ASN   123      33.842  21.153  35.357  1.00  0.00           H  
ATOM   1989 HD22 ASN   123      35.410  21.409  34.516  1.00  0.00           H  
ATOM   1990  C   ASN   123      38.155  24.760  36.990  1.00  0.00           C  
ATOM   1991  O   ASN   123      39.192  24.134  37.295  1.00  0.00           O  
ATOM   1992  N   PHE   124      38.247  26.059  36.742  1.00  0.00           N  
ATOM   1993  H   PHE   124      37.439  26.656  36.632  1.00  0.00           H  
ATOM   1994  CA  PHE   124      39.438  26.861  36.966  1.00  0.00           C  
ATOM   1995  HA  PHE   124      40.333  26.241  37.014  1.00  0.00           H  
ATOM   1996  CB  PHE   124      39.553  27.961  35.870  1.00  0.00           C  
ATOM   1997  HB2 PHE   124      38.579  28.139  35.413  1.00  0.00           H  
ATOM   1998  HB3 PHE   124      39.974  28.886  36.265  1.00  0.00           H  
ATOM   1999  CG  PHE   124      40.366  27.487  34.650  1.00  0.00           C  
ATOM   2000  CD1 PHE   124      41.583  28.073  34.393  1.00  0.00           C  
ATOM   2001  HD1 PHE   124      41.982  28.904  34.957  1.00  0.00           H  
ATOM   2002  CE1 PHE   124      42.450  27.654  33.386  1.00  0.00           C  
ATOM   2003  HE1 PHE   124      43.402  28.151  33.268  1.00  0.00           H  
ATOM   2004  CZ  PHE   124      41.940  26.681  32.518  1.00  0.00           C  
ATOM   2005  HZ  PHE   124      42.573  26.424  31.681  1.00  0.00           H  
ATOM   2006  CE2 PHE   124      40.687  26.121  32.703  1.00  0.00           C  
ATOM   2007  HE2 PHE   124      40.178  25.456  32.022  1.00  0.00           H  
ATOM   2008  CD2 PHE   124      39.895  26.537  33.750  1.00  0.00           C  
ATOM   2009  HD2 PHE   124      38.867  26.213  33.828  1.00  0.00           H  
ATOM   2010  C   PHE   124      39.432  27.518  38.349  1.00  0.00           C  
ATOM   2011  O   PHE   124      38.409  27.710  38.996  1.00  0.00           O  
ATOM   2012  N   ILE   125      40.648  27.926  38.858  1.00  0.00           N  
ATOM   2013  H   ILE   125      41.397  27.546  38.298  1.00  0.00           H  
ATOM   2014  CA  ILE   125      40.988  28.771  40.003  1.00  0.00           C  
ATOM   2015  HA  ILE   125      40.084  29.225  40.408  1.00  0.00           H  
ATOM   2016  CB  ILE   125      41.382  27.893  41.162  1.00  0.00           C  
ATOM   2017  HB  ILE   125      41.781  28.602  41.888  1.00  0.00           H  
ATOM   2018  CG2 ILE   125      40.192  27.201  41.814  1.00  0.00           C  
ATOM   2019 HG21 ILE   125      40.449  26.750  42.773  1.00  0.00           H  
ATOM   2020 HG22 ILE   125      39.383  27.914  41.977  1.00  0.00           H  
ATOM   2021 HG23 ILE   125      39.836  26.386  41.184  1.00  0.00           H  
ATOM   2022  CG1 ILE   125      42.456  26.928  40.695  1.00  0.00           C  
ATOM   2023 HG12 ILE   125      41.971  26.118  40.149  1.00  0.00           H  
ATOM   2024 HG13 ILE   125      43.141  27.452  40.028  1.00  0.00           H  
ATOM   2025  CD1 ILE   125      43.277  26.352  41.860  1.00  0.00           C  
ATOM   2026 HD11 ILE   125      44.179  25.855  41.502  1.00  0.00           H  
ATOM   2027 HD12 ILE   125      43.583  27.097  42.595  1.00  0.00           H  
ATOM   2028 HD13 ILE   125      42.758  25.568  42.412  1.00  0.00           H  
ATOM   2029  C   ILE   125      41.928  29.924  39.614  1.00  0.00           C  
ATOM   2030  O   ILE   125      42.976  29.707  38.916  1.00  0.00           O  
ATOM   2031  N   HIE   126      41.664  31.208  40.077  1.00  0.00           N  
ATOM   2032  H   HIE   126      40.928  31.214  40.769  1.00  0.00           H  
ATOM   2033  CA  HIE   126      42.340  32.430  39.591  1.00  0.00           C  
ATOM   2034  HA  HIE   126      42.364  32.324  38.506  1.00  0.00           H  
ATOM   2035  CB  HIE   126      41.467  33.621  39.817  1.00  0.00           C  
ATOM   2036  HB2 HIE   126      40.425  33.452  39.547  1.00  0.00           H  
ATOM   2037  HB3 HIE   126      41.384  33.746  40.897  1.00  0.00           H  
ATOM   2038  CG  HIE   126      42.038  34.905  39.208  1.00  0.00           C  
ATOM   2039  ND1 HIE   126      43.152  35.620  39.763  1.00  0.00           N  
ATOM   2040  CE1 HIE   126      43.235  36.675  38.888  1.00  0.00           C  
ATOM   2041  HE1 HIE   126      43.897  37.492  39.134  1.00  0.00           H  
ATOM   2042  NE2 HIE   126      42.421  36.578  37.811  1.00  0.00           N  
ATOM   2043  HE2 HIE   126      42.235  37.313  37.144  1.00  0.00           H  
ATOM   2044  CD2 HIE   126      41.697  35.426  38.007  1.00  0.00           C  
ATOM   2045  HD2 HIE   126      40.944  34.981  37.375  1.00  0.00           H  
ATOM   2046  C   HIE   126      43.771  32.609  40.159  1.00  0.00           C  
ATOM   2047  O   HIE   126      44.694  32.781  39.287  1.00  0.00           O  
ATOM   2048  N   ARG   127      44.023  32.549  41.423  1.00  0.00           N  
ATOM   2049  H   ARG   127      43.318  32.274  42.092  1.00  0.00           H  
ATOM   2050  CA  ARG   127      45.355  32.610  42.051  1.00  0.00           C  
ATOM   2051  HA  ARG   127      45.125  32.226  43.045  1.00  0.00           H  
ATOM   2052  CB  ARG   127      46.432  31.574  41.540  1.00  0.00           C  
ATOM   2053  HB2 ARG   127      46.731  31.753  40.507  1.00  0.00           H  
ATOM   2054  HB3 ARG   127      47.372  31.597  42.091  1.00  0.00           H  
ATOM   2055  CG  ARG   127      45.946  30.114  41.680  1.00  0.00           C  
ATOM   2056  HG2 ARG   127      45.518  29.960  42.670  1.00  0.00           H  
ATOM   2057  HG3 ARG   127      45.151  29.918  40.961  1.00  0.00           H  
ATOM   2058  CD  ARG   127      47.108  29.121  41.647  1.00  0.00           C  
ATOM   2059  HD2 ARG   127      47.803  29.296  42.469  1.00  0.00           H  
ATOM   2060  HD3 ARG   127      46.673  28.122  41.680  1.00  0.00           H  
ATOM   2061  NE  ARG   127      47.793  29.139  40.332  1.00  0.00           N  
ATOM   2062  HE  ARG   127      47.437  29.742  39.605  1.00  0.00           H  
ATOM   2063  CZ  ARG   127      48.769  28.295  39.848  1.00  0.00           C  
ATOM   2064  NH1 ARG   127      49.224  27.216  40.436  1.00  0.00           N  
ATOM   2065 HH11 ARG   127      48.732  26.893  41.256  1.00  0.00           H  
ATOM   2066 HH12 ARG   127      49.955  26.644  40.039  1.00  0.00           H  
ATOM   2067  NH2 ARG   127      49.274  28.430  38.636  1.00  0.00           N  
ATOM   2068 HH21 ARG   127      48.963  29.118  37.965  1.00  0.00           H  
ATOM   2069 HH22 ARG   127      49.927  27.703  38.379  1.00  0.00           H  
ATOM   2070  C   ARG   127      45.993  33.970  42.229  1.00  0.00           C  
ATOM   2071  O   ARG   127      46.952  34.094  43.099  1.00  0.00           O  
ATOM   2072  N   ASP   128      45.495  35.023  41.647  1.00  0.00           N  
ATOM   2073  H   ASP   128      44.614  34.919  41.165  1.00  0.00           H  
ATOM   2074  CA  ASP   128      46.160  36.335  41.671  1.00  0.00           C  
ATOM   2075  HA  ASP   128      46.763  36.488  42.566  1.00  0.00           H  
ATOM   2076  CB  ASP   128      47.207  36.340  40.445  1.00  0.00           C  
ATOM   2077  HB2 ASP   128      47.915  35.516  40.545  1.00  0.00           H  
ATOM   2078  HB3 ASP   128      46.607  36.332  39.535  1.00  0.00           H  
ATOM   2079  CG  ASP   128      47.999  37.617  40.499  1.00  0.00           C  
ATOM   2080  OD1 ASP   128      48.583  37.950  41.568  1.00  0.00           O  
ATOM   2081  OD2 ASP   128      48.034  38.263  39.438  1.00  0.00           O  
ATOM   2082  C   ASP   128      45.090  37.449  41.577  1.00  0.00           C  
ATOM   2083  O   ASP   128      45.213  38.476  40.963  1.00  0.00           O  
ATOM   2084  N   ILE   129      43.987  37.144  42.252  1.00  0.00           N  
ATOM   2085  H   ILE   129      43.991  36.279  42.772  1.00  0.00           H  
ATOM   2086  CA  ILE   129      43.025  38.150  42.596  1.00  0.00           C  
ATOM   2087  HA  ILE   129      42.611  38.460  41.636  1.00  0.00           H  
ATOM   2088  CB  ILE   129      41.818  37.664  43.426  1.00  0.00           C  
ATOM   2089  HB  ILE   129      42.139  37.230  44.373  1.00  0.00           H  
ATOM   2090  CG2 ILE   129      40.805  38.777  43.942  1.00  0.00           C  
ATOM   2091 HG21 ILE   129      41.298  39.267  44.782  1.00  0.00           H  
ATOM   2092 HG22 ILE   129      40.556  39.471  43.140  1.00  0.00           H  
ATOM   2093 HG23 ILE   129      39.971  38.194  44.335  1.00  0.00           H  
ATOM   2094  CG1 ILE   129      41.019  36.619  42.531  1.00  0.00           C  
ATOM   2095 HG12 ILE   129      41.632  35.750  42.292  1.00  0.00           H  
ATOM   2096 HG13 ILE   129      40.211  36.159  43.100  1.00  0.00           H  
ATOM   2097  CD1 ILE   129      40.421  37.282  41.288  1.00  0.00           C  
ATOM   2098 HD11 ILE   129      39.913  36.523  40.695  1.00  0.00           H  
ATOM   2099 HD12 ILE   129      39.759  38.124  41.492  1.00  0.00           H  
ATOM   2100 HD13 ILE   129      41.248  37.487  40.607  1.00  0.00           H  
ATOM   2101  C   ILE   129      43.591  39.396  43.145  1.00  0.00           C  
ATOM   2102  O   ILE   129      44.205  39.377  44.197  1.00  0.00           O  
ATOM   2103  N   LYS   130      43.383  40.515  42.412  1.00  0.00           N  
ATOM   2104  H   LYS   130      42.989  40.429  41.486  1.00  0.00           H  
ATOM   2105  CA  LYS   130      43.682  41.867  42.804  1.00  0.00           C  
ATOM   2106  HA  LYS   130      43.735  41.811  43.892  1.00  0.00           H  
ATOM   2107  CB  LYS   130      45.111  42.199  42.399  1.00  0.00           C  
ATOM   2108  HB2 LYS   130      45.498  42.861  43.174  1.00  0.00           H  
ATOM   2109  HB3 LYS   130      45.664  41.282  42.601  1.00  0.00           H  
ATOM   2110  CG  LYS   130      45.413  42.867  41.059  1.00  0.00           C  
ATOM   2111  HG2 LYS   130      44.734  42.466  40.306  1.00  0.00           H  
ATOM   2112  HG3 LYS   130      45.232  43.941  41.018  1.00  0.00           H  
ATOM   2113  CD  LYS   130      46.829  42.543  40.479  1.00  0.00           C  
ATOM   2114  HD2 LYS   130      46.973  43.037  39.518  1.00  0.00           H  
ATOM   2115  HD3 LYS   130      47.580  42.962  41.150  1.00  0.00           H  
ATOM   2116  CE  LYS   130      47.231  41.138  40.180  1.00  0.00           C  
ATOM   2117  HE2 LYS   130      48.276  41.238  39.885  1.00  0.00           H  
ATOM   2118  HE3 LYS   130      47.113  40.569  41.103  1.00  0.00           H  
ATOM   2119  NZ  LYS   130      46.375  40.431  39.177  1.00  0.00           N  
ATOM   2120  HZ1 LYS   130      46.174  40.907  38.309  1.00  0.00           H  
ATOM   2121  HZ2 LYS   130      46.808  39.554  38.924  1.00  0.00           H  
ATOM   2122  HZ3 LYS   130      45.503  40.118  39.580  1.00  0.00           H  
ATOM   2123  C   LYS   130      42.569  42.885  42.344  1.00  0.00           C  
ATOM   2124  O   LYS   130      41.775  42.544  41.431  1.00  0.00           O  
ATOM   2125  N   PRO   131      42.382  44.096  42.925  1.00  0.00           N  
ATOM   2126  CD  PRO   131      43.100  44.637  44.126  1.00  0.00           C  
ATOM   2127  HD2 PRO   131      44.134  44.873  43.872  1.00  0.00           H  
ATOM   2128  HD3 PRO   131      43.151  43.948  44.969  1.00  0.00           H  
ATOM   2129  CG  PRO   131      42.390  45.936  44.419  1.00  0.00           C  
ATOM   2130  HG2 PRO   131      43.077  46.707  44.767  1.00  0.00           H  
ATOM   2131  HG3 PRO   131      41.615  45.754  45.165  1.00  0.00           H  
ATOM   2132  CB  PRO   131      41.729  46.382  43.143  1.00  0.00           C  
ATOM   2133  HB2 PRO   131      42.368  47.102  42.633  1.00  0.00           H  
ATOM   2134  HB3 PRO   131      40.795  46.888  43.388  1.00  0.00           H  
ATOM   2135  CA  PRO   131      41.486  45.066  42.336  1.00  0.00           C  
ATOM   2136  HA  PRO   131      40.456  44.720  42.414  1.00  0.00           H  
ATOM   2137  C   PRO   131      41.662  45.287  40.853  1.00  0.00           C  
ATOM   2138  O   PRO   131      40.630  45.503  40.197  1.00  0.00           O  
ATOM   2139  N   ASP   132      42.858  45.097  40.268  1.00  0.00           N  
ATOM   2140  H   ASP   132      43.645  45.108  40.901  1.00  0.00           H  
ATOM   2141  CA  ASP   132      43.102  45.165  38.854  1.00  0.00           C  
ATOM   2142  HA  ASP   132      42.835  46.159  38.496  1.00  0.00           H  
ATOM   2143  CB  ASP   132      44.549  45.078  38.475  1.00  0.00           C  
ATOM   2144  HB2 ASP   132      45.114  45.659  39.204  1.00  0.00           H  
ATOM   2145  HB3 ASP   132      44.840  44.033  38.586  1.00  0.00           H  
ATOM   2146  CG  ASP   132      44.918  45.690  37.110  1.00  0.00           C  
ATOM   2147  OD1 ASP   132      44.412  46.751  36.645  1.00  0.00           O  
ATOM   2148  OD2 ASP   132      45.641  44.955  36.393  1.00  0.00           O  
ATOM   2149  C   ASP   132      42.341  44.166  37.952  1.00  0.00           C  
ATOM   2150  O   ASP   132      42.171  44.474  36.812  1.00  0.00           O  
ATOM   2151  N   ASN   133      41.843  43.042  38.506  1.00  0.00           N  
ATOM   2152  H   ASN   133      41.713  42.846  39.488  1.00  0.00           H  
ATOM   2153  CA  ASN   133      41.036  42.125  37.738  1.00  0.00           C  
ATOM   2154  HA  ASN   133      41.447  42.185  36.730  1.00  0.00           H  
ATOM   2155  CB  ASN   133      41.279  40.765  38.362  1.00  0.00           C  
ATOM   2156  HB2 ASN   133      40.901  40.744  39.384  1.00  0.00           H  
ATOM   2157  HB3 ASN   133      40.696  39.982  37.877  1.00  0.00           H  
ATOM   2158  CG  ASN   133      42.762  40.307  38.368  1.00  0.00           C  
ATOM   2159  OD1 ASN   133      43.400  40.383  39.384  1.00  0.00           O  
ATOM   2160  ND2 ASN   133      43.181  39.604  37.313  1.00  0.00           N  
ATOM   2161 HD21 ASN   133      44.123  39.239  37.319  1.00  0.00           H  
ATOM   2162 HD22 ASN   133      42.528  39.581  36.544  1.00  0.00           H  
ATOM   2163  C   ASN   133      39.518  42.406  37.576  1.00  0.00           C  
ATOM   2164  O   ASN   133      38.744  41.642  37.011  1.00  0.00           O  
ATOM   2165  N   PHE   134      39.010  43.503  38.087  1.00  0.00           N  
ATOM   2166  H   PHE   134      39.600  44.130  38.616  1.00  0.00           H  
ATOM   2167  CA  PHE   134      37.630  43.938  38.001  1.00  0.00           C  
ATOM   2168  HA  PHE   134      36.965  43.152  37.645  1.00  0.00           H  
ATOM   2169  CB  PHE   134      37.147  44.116  39.440  1.00  0.00           C  
ATOM   2170  HB2 PHE   134      37.669  44.944  39.919  1.00  0.00           H  
ATOM   2171  HB3 PHE   134      36.094  44.390  39.373  1.00  0.00           H  
ATOM   2172  CG  PHE   134      37.275  42.876  40.260  1.00  0.00           C  
ATOM   2173  CD1 PHE   134      36.480  41.785  39.938  1.00  0.00           C  
ATOM   2174  HD1 PHE   134      35.662  41.853  39.236  1.00  0.00           H  
ATOM   2175  CE1 PHE   134      36.676  40.551  40.593  1.00  0.00           C  
ATOM   2176  HE1 PHE   134      35.929  39.786  40.439  1.00  0.00           H  
ATOM   2177  CZ  PHE   134      37.803  40.484  41.456  1.00  0.00           C  
ATOM   2178  HZ  PHE   134      37.980  39.585  42.028  1.00  0.00           H  
ATOM   2179  CE2 PHE   134      38.567  41.581  41.759  1.00  0.00           C  
ATOM   2180  HE2 PHE   134      39.436  41.443  42.386  1.00  0.00           H  
ATOM   2181  CD2 PHE   134      38.308  42.821  41.181  1.00  0.00           C  
ATOM   2182  HD2 PHE   134      38.847  43.705  41.490  1.00  0.00           H  
ATOM   2183  C   PHE   134      37.422  45.185  37.118  1.00  0.00           C  
ATOM   2184  O   PHE   134      38.040  46.195  37.426  1.00  0.00           O  
ATOM   2185  N   LEU   135      36.693  45.133  35.992  1.00  0.00           N  
ATOM   2186  H   LEU   135      36.051  44.361  35.883  1.00  0.00           H  
ATOM   2187  CA  LEU   135      36.277  46.313  35.277  1.00  0.00           C  
ATOM   2188  HA  LEU   135      36.795  47.204  35.632  1.00  0.00           H  
ATOM   2189  CB  LEU   135      36.489  46.210  33.773  1.00  0.00           C  
ATOM   2190  HB2 LEU   135      35.783  45.502  33.340  1.00  0.00           H  
ATOM   2191  HB3 LEU   135      36.270  47.178  33.323  1.00  0.00           H  
ATOM   2192  CG  LEU   135      37.954  45.745  33.446  1.00  0.00           C  
ATOM   2193  HG  LEU   135      38.208  44.820  33.964  1.00  0.00           H  
ATOM   2194  CD1 LEU   135      37.992  45.417  31.867  1.00  0.00           C  
ATOM   2195 HD11 LEU   135      38.935  45.841  31.522  1.00  0.00           H  
ATOM   2196 HD12 LEU   135      37.809  44.367  31.636  1.00  0.00           H  
ATOM   2197 HD13 LEU   135      37.233  46.107  31.500  1.00  0.00           H  
ATOM   2198  CD2 LEU   135      38.940  46.785  33.759  1.00  0.00           C  
ATOM   2199 HD21 LEU   135      38.586  47.702  33.287  1.00  0.00           H  
ATOM   2200 HD22 LEU   135      39.040  46.806  34.844  1.00  0.00           H  
ATOM   2201 HD23 LEU   135      39.916  46.475  33.385  1.00  0.00           H  
ATOM   2202  C   LEU   135      34.816  46.449  35.548  1.00  0.00           C  
ATOM   2203  O   LEU   135      34.091  45.433  35.788  1.00  0.00           O  
ATOM   2204  N   MET   136      34.253  47.616  35.375  1.00  0.00           N  
ATOM   2205  H   MET   136      34.774  48.452  35.151  1.00  0.00           H  
ATOM   2206  CA  MET   136      32.805  47.721  35.114  1.00  0.00           C  
ATOM   2207  HA  MET   136      32.239  46.913  35.577  1.00  0.00           H  
ATOM   2208  CB  MET   136      32.356  49.046  35.731  1.00  0.00           C  
ATOM   2209  HB2 MET   136      33.041  49.857  35.483  1.00  0.00           H  
ATOM   2210  HB3 MET   136      31.399  49.318  35.287  1.00  0.00           H  
ATOM   2211  CG  MET   136      32.314  48.851  37.243  1.00  0.00           C  
ATOM   2212  HG2 MET   136      33.349  48.817  37.583  1.00  0.00           H  
ATOM   2213  HG3 MET   136      32.091  49.833  37.661  1.00  0.00           H  
ATOM   2214  SD  MET   136      31.249  47.640  38.104  1.00  0.00           S  
ATOM   2215  CE  MET   136      29.645  47.982  37.196  1.00  0.00           C  
ATOM   2216  HE1 MET   136      29.415  49.043  37.104  1.00  0.00           H  
ATOM   2217  HE2 MET   136      29.735  47.447  36.250  1.00  0.00           H  
ATOM   2218  HE3 MET   136      28.829  47.527  37.758  1.00  0.00           H  
ATOM   2219  C   MET   136      32.523  47.566  33.648  1.00  0.00           C  
ATOM   2220  O   MET   136      33.442  47.789  32.860  1.00  0.00           O  
ATOM   2221  N   GLY   137      31.246  47.367  33.311  1.00  0.00           N  
ATOM   2222  H   GLY   137      30.609  47.162  34.067  1.00  0.00           H  
ATOM   2223  CA  GLY   137      30.723  47.405  31.955  1.00  0.00           C  
ATOM   2224  HA2 GLY   137      31.241  46.799  31.211  1.00  0.00           H  
ATOM   2225  HA3 GLY   137      29.707  47.021  32.054  1.00  0.00           H  
ATOM   2226  C   GLY   137      30.546  48.847  31.436  1.00  0.00           C  
ATOM   2227  O   GLY   137      30.800  49.748  32.250  1.00  0.00           O  
ATOM   2228  N   ILE   138      30.018  48.941  30.202  1.00  0.00           N  
ATOM   2229  H   ILE   138      29.919  48.064  29.711  1.00  0.00           H  
ATOM   2230  CA  ILE   138      29.881  50.225  29.477  1.00  0.00           C  
ATOM   2231  HA  ILE   138      30.107  51.122  30.053  1.00  0.00           H  
ATOM   2232  CB  ILE   138      31.032  50.322  28.427  1.00  0.00           C  
ATOM   2233  HB  ILE   138      31.927  50.189  29.033  1.00  0.00           H  
ATOM   2234  CG2 ILE   138      31.033  49.302  27.274  1.00  0.00           C  
ATOM   2235 HG21 ILE   138      30.736  48.287  27.539  1.00  0.00           H  
ATOM   2236 HG22 ILE   138      30.355  49.639  26.490  1.00  0.00           H  
ATOM   2237 HG23 ILE   138      32.047  49.169  26.897  1.00  0.00           H  
ATOM   2238  CG1 ILE   138      31.104  51.773  28.022  1.00  0.00           C  
ATOM   2239 HG12 ILE   138      30.261  51.864  27.337  1.00  0.00           H  
ATOM   2240 HG13 ILE   138      30.937  52.493  28.823  1.00  0.00           H  
ATOM   2241  CD1 ILE   138      32.454  52.076  27.307  1.00  0.00           C  
ATOM   2242 HD11 ILE   138      33.281  51.971  28.008  1.00  0.00           H  
ATOM   2243 HD12 ILE   138      32.685  51.469  26.432  1.00  0.00           H  
ATOM   2244 HD13 ILE   138      32.417  53.095  26.922  1.00  0.00           H  
ATOM   2245  C   ILE   138      28.495  50.402  28.789  1.00  0.00           C  
ATOM   2246  O   ILE   138      27.931  49.426  28.287  1.00  0.00           O  
ATOM   2247  N   GLY   139      27.913  51.631  28.930  1.00  0.00           N  
ATOM   2248  H   GLY   139      28.288  52.305  29.581  1.00  0.00           H  
ATOM   2249  CA  GLY   139      26.627  52.009  28.330  1.00  0.00           C  
ATOM   2250  HA2 GLY   139      26.378  53.045  28.559  1.00  0.00           H  
ATOM   2251  HA3 GLY   139      26.843  52.013  27.262  1.00  0.00           H  
ATOM   2252  C   GLY   139      25.531  51.104  28.747  1.00  0.00           C  
ATOM   2253  O   GLY   139      25.117  51.042  29.928  1.00  0.00           O  
ATOM   2254  N   ARG   140      25.151  50.275  27.791  1.00  0.00           N  
ATOM   2255  H   ARG   140      25.394  50.465  26.829  1.00  0.00           H  
ATOM   2256  CA  ARG   140      24.010  49.371  28.021  1.00  0.00           C  
ATOM   2257  HA  ARG   140      23.256  49.949  28.556  1.00  0.00           H  
ATOM   2258  CB  ARG   140      23.447  48.901  26.660  1.00  0.00           C  
ATOM   2259  HB2 ARG   140      22.556  48.279  26.737  1.00  0.00           H  
ATOM   2260  HB3 ARG   140      23.055  49.756  26.110  1.00  0.00           H  
ATOM   2261  CG  ARG   140      24.404  48.156  25.735  1.00  0.00           C  
ATOM   2262  HG2 ARG   140      25.262  48.795  25.525  1.00  0.00           H  
ATOM   2263  HG3 ARG   140      24.686  47.238  26.251  1.00  0.00           H  
ATOM   2264  CD  ARG   140      23.758  47.876  24.450  1.00  0.00           C  
ATOM   2265  HD2 ARG   140      23.216  48.737  24.060  1.00  0.00           H  
ATOM   2266  HD3 ARG   140      24.472  47.790  23.631  1.00  0.00           H  
ATOM   2267  NE  ARG   140      22.817  46.720  24.607  1.00  0.00           N  
ATOM   2268  HE  ARG   140      22.103  46.769  25.319  1.00  0.00           H  
ATOM   2269  CZ  ARG   140      22.891  45.648  23.883  1.00  0.00           C  
ATOM   2270  NH1 ARG   140      23.896  45.368  23.182  1.00  0.00           N  
ATOM   2271 HH11 ARG   140      24.790  45.830  23.263  1.00  0.00           H  
ATOM   2272 HH12 ARG   140      23.756  44.463  22.756  1.00  0.00           H  
ATOM   2273  NH2 ARG   140      21.984  44.758  23.974  1.00  0.00           N  
ATOM   2274 HH21 ARG   140      21.152  44.998  24.495  1.00  0.00           H  
ATOM   2275 HH22 ARG   140      21.902  44.032  23.276  1.00  0.00           H  
ATOM   2276  C   ARG   140      24.265  48.172  28.912  1.00  0.00           C  
ATOM   2277  O   ARG   140      23.317  47.508  29.314  1.00  0.00           O  
ATOM   2278  N   HIE   141      25.543  47.972  29.285  1.00  0.00           N  
ATOM   2279  H   HIE   141      26.250  48.617  28.961  1.00  0.00           H  
ATOM   2280  CA  HIE   141      26.036  47.020  30.355  1.00  0.00           C  
ATOM   2281  HA  HIE   141      25.156  46.487  30.714  1.00  0.00           H  
ATOM   2282  CB  HIE   141      26.967  46.019  29.635  1.00  0.00           C  
ATOM   2283  HB2 HIE   141      27.870  46.609  29.477  1.00  0.00           H  
ATOM   2284  HB3 HIE   141      27.254  45.204  30.299  1.00  0.00           H  
ATOM   2285  CG  HIE   141      26.491  45.427  28.317  1.00  0.00           C  
ATOM   2286  ND1 HIE   141      25.410  44.519  28.160  1.00  0.00           N  
ATOM   2287  CE1 HIE   141      25.469  44.162  26.891  1.00  0.00           C  
ATOM   2288  HE1 HIE   141      24.743  43.515  26.422  1.00  0.00           H  
ATOM   2289  NE2 HIE   141      26.508  44.733  26.201  1.00  0.00           N  
ATOM   2290  HE2 HIE   141      26.745  44.702  25.220  1.00  0.00           H  
ATOM   2291  CD2 HIE   141      27.058  45.616  27.158  1.00  0.00           C  
ATOM   2292  HD2 HIE   141      27.886  46.274  26.939  1.00  0.00           H  
ATOM   2293  C   HIE   141      26.626  47.697  31.611  1.00  0.00           C  
ATOM   2294  O   HIE   141      27.231  47.008  32.386  1.00  0.00           O  
ATOM   2295  N   CYS   142      26.598  49.048  31.731  1.00  0.00           N  
ATOM   2296  H   CYS   142      26.147  49.597  31.013  1.00  0.00           H  
ATOM   2297  CA  CYS   142      27.121  49.803  32.935  1.00  0.00           C  
ATOM   2298  HA  CYS   142      28.204  49.851  32.822  1.00  0.00           H  
ATOM   2299  CB  CYS   142      26.632  51.278  32.857  1.00  0.00           C  
ATOM   2300  HB2 CYS   142      27.098  51.788  33.701  1.00  0.00           H  
ATOM   2301  HB3 CYS   142      26.887  51.665  31.871  1.00  0.00           H  
ATOM   2302  SG  CYS   142      24.865  51.414  33.179  1.00  0.00           S  
ATOM   2303  HG  CYS   142      24.517  51.080  31.934  1.00  0.00           H  
ATOM   2304  C   CYS   142      26.945  49.164  34.236  1.00  0.00           C  
ATOM   2305  O   CYS   142      27.756  49.319  35.129  1.00  0.00           O  
ATOM   2306  N   ASN   143      25.808  48.457  34.518  1.00  0.00           N  
ATOM   2307  H   ASN   143      25.092  48.464  33.806  1.00  0.00           H  
ATOM   2308  CA  ASN   143      25.557  47.879  35.873  1.00  0.00           C  
ATOM   2309  HA  ASN   143      25.806  48.732  36.505  1.00  0.00           H  
ATOM   2310  CB  ASN   143      24.084  47.669  36.013  1.00  0.00           C  
ATOM   2311  HB2 ASN   143      23.842  46.918  35.262  1.00  0.00           H  
ATOM   2312  HB3 ASN   143      23.995  47.225  37.004  1.00  0.00           H  
ATOM   2313  CG  ASN   143      23.214  48.888  35.919  1.00  0.00           C  
ATOM   2314  OD1 ASN   143      23.597  50.028  36.158  1.00  0.00           O  
ATOM   2315  ND2 ASN   143      22.035  48.791  35.371  1.00  0.00           N  
ATOM   2316 HD21 ASN   143      21.497  49.645  35.414  1.00  0.00           H  
ATOM   2317 HD22 ASN   143      21.597  47.904  35.169  1.00  0.00           H  
ATOM   2318  C   ASN   143      26.348  46.630  36.248  1.00  0.00           C  
ATOM   2319  O   ASN   143      26.281  46.081  37.328  1.00  0.00           O  
ATOM   2320  N   LYS   144      27.056  46.104  35.227  1.00  0.00           N  
ATOM   2321  H   LYS   144      27.225  46.680  34.415  1.00  0.00           H  
ATOM   2322  CA  LYS   144      27.656  44.764  35.290  1.00  0.00           C  
ATOM   2323  HA  LYS   144      27.232  44.186  36.111  1.00  0.00           H  
ATOM   2324  CB  LYS   144      27.323  44.000  33.975  1.00  0.00           C  
ATOM   2325  HB2 LYS   144      28.051  44.360  33.249  1.00  0.00           H  
ATOM   2326  HB3 LYS   144      27.491  42.937  34.150  1.00  0.00           H  
ATOM   2327  CG  LYS   144      25.892  44.031  33.483  1.00  0.00           C  
ATOM   2328  HG2 LYS   144      25.227  43.641  34.253  1.00  0.00           H  
ATOM   2329  HG3 LYS   144      25.577  45.074  33.512  1.00  0.00           H  
ATOM   2330  CD  LYS   144      25.604  43.314  32.202  1.00  0.00           C  
ATOM   2331  HD2 LYS   144      26.386  43.424  31.451  1.00  0.00           H  
ATOM   2332  HD3 LYS   144      25.531  42.239  32.372  1.00  0.00           H  
ATOM   2333  CE  LYS   144      24.338  43.858  31.544  1.00  0.00           C  
ATOM   2334  HE2 LYS   144      23.458  43.859  32.187  1.00  0.00           H  
ATOM   2335  HE3 LYS   144      24.546  44.893  31.272  1.00  0.00           H  
ATOM   2336  NZ  LYS   144      23.989  43.127  30.300  1.00  0.00           N  
ATOM   2337  HZ1 LYS   144      24.576  43.448  29.543  1.00  0.00           H  
ATOM   2338  HZ2 LYS   144      24.162  42.138  30.413  1.00  0.00           H  
ATOM   2339  HZ3 LYS   144      22.991  43.163  30.155  1.00  0.00           H  
ATOM   2340  C   LYS   144      29.205  44.690  35.485  1.00  0.00           C  
ATOM   2341  O   LYS   144      29.880  45.281  34.764  1.00  0.00           O  
ATOM   2342  N   LEU   145      29.638  44.096  36.566  1.00  0.00           N  
ATOM   2343  H   LEU   145      28.979  43.590  37.140  1.00  0.00           H  
ATOM   2344  CA  LEU   145      30.966  43.899  37.102  1.00  0.00           C  
ATOM   2345  HA  LEU   145      31.534  44.823  36.993  1.00  0.00           H  
ATOM   2346  CB  LEU   145      30.908  43.652  38.580  1.00  0.00           C  
ATOM   2347  HB2 LEU   145      30.355  44.522  38.936  1.00  0.00           H  
ATOM   2348  HB3 LEU   145      30.393  42.708  38.761  1.00  0.00           H  
ATOM   2349  CG  LEU   145      32.290  43.634  39.187  1.00  0.00           C  
ATOM   2350  HG  LEU   145      33.064  44.092  38.572  1.00  0.00           H  
ATOM   2351  CD1 LEU   145      32.218  44.454  40.531  1.00  0.00           C  
ATOM   2352 HD11 LEU   145      33.197  44.574  40.994  1.00  0.00           H  
ATOM   2353 HD12 LEU   145      31.889  45.451  40.238  1.00  0.00           H  
ATOM   2354 HD13 LEU   145      31.541  44.018  41.265  1.00  0.00           H  
ATOM   2355  CD2 LEU   145      32.701  42.184  39.456  1.00  0.00           C  
ATOM   2356 HD21 LEU   145      33.634  42.356  39.994  1.00  0.00           H  
ATOM   2357 HD22 LEU   145      32.031  41.692  40.161  1.00  0.00           H  
ATOM   2358 HD23 LEU   145      33.022  41.759  38.505  1.00  0.00           H  
ATOM   2359  C   LEU   145      31.641  42.729  36.286  1.00  0.00           C  
ATOM   2360  O   LEU   145      31.025  41.633  36.125  1.00  0.00           O  
ATOM   2361  N   PHE   146      32.830  42.904  35.799  1.00  0.00           N  
ATOM   2362  H   PHE   146      33.287  43.747  36.116  1.00  0.00           H  
ATOM   2363  CA  PHE   146      33.663  41.961  35.014  1.00  0.00           C  
ATOM   2364  HA  PHE   146      32.912  41.254  34.661  1.00  0.00           H  
ATOM   2365  CB  PHE   146      34.253  42.722  33.778  1.00  0.00           C  
ATOM   2366  HB2 PHE   146      34.559  43.734  34.046  1.00  0.00           H  
ATOM   2367  HB3 PHE   146      35.116  42.138  33.459  1.00  0.00           H  
ATOM   2368  CG  PHE   146      33.339  42.815  32.580  1.00  0.00           C  
ATOM   2369  CD1 PHE   146      32.243  43.705  32.642  1.00  0.00           C  
ATOM   2370  HD1 PHE   146      31.900  44.177  33.551  1.00  0.00           H  
ATOM   2371  CE1 PHE   146      31.368  43.862  31.575  1.00  0.00           C  
ATOM   2372  HE1 PHE   146      30.418  44.346  31.752  1.00  0.00           H  
ATOM   2373  CZ  PHE   146      31.658  43.223  30.355  1.00  0.00           C  
ATOM   2374  HZ  PHE   146      30.985  43.197  29.510  1.00  0.00           H  
ATOM   2375  CE2 PHE   146      32.983  42.666  30.148  1.00  0.00           C  
ATOM   2376  HE2 PHE   146      33.297  42.250  29.203  1.00  0.00           H  
ATOM   2377  CD2 PHE   146      33.791  42.527  31.265  1.00  0.00           C  
ATOM   2378  HD2 PHE   146      34.781  42.146  31.064  1.00  0.00           H  
ATOM   2379  C   PHE   146      34.640  41.236  35.938  1.00  0.00           C  
ATOM   2380  O   PHE   146      34.998  41.865  36.980  1.00  0.00           O  
ATOM   2381  N   LEU   147      35.247  40.137  35.473  1.00  0.00           N  
ATOM   2382  H   LEU   147      34.869  39.781  34.606  1.00  0.00           H  
ATOM   2383  CA  LEU   147      36.551  39.554  35.912  1.00  0.00           C  
ATOM   2384  HA  LEU   147      37.094  40.216  36.587  1.00  0.00           H  
ATOM   2385  CB  LEU   147      36.335  38.244  36.707  1.00  0.00           C  
ATOM   2386  HB2 LEU   147      35.764  38.448  37.612  1.00  0.00           H  
ATOM   2387  HB3 LEU   147      35.671  37.575  36.159  1.00  0.00           H  
ATOM   2388  CG  LEU   147      37.585  37.501  37.143  1.00  0.00           C  
ATOM   2389  HG  LEU   147      38.273  37.390  36.305  1.00  0.00           H  
ATOM   2390  CD1 LEU   147      38.343  38.300  38.257  1.00  0.00           C  
ATOM   2391 HD11 LEU   147      37.830  38.145  39.206  1.00  0.00           H  
ATOM   2392 HD12 LEU   147      39.396  38.029  38.182  1.00  0.00           H  
ATOM   2393 HD13 LEU   147      38.342  39.346  37.949  1.00  0.00           H  
ATOM   2394  CD2 LEU   147      37.257  36.143  37.788  1.00  0.00           C  
ATOM   2395 HD21 LEU   147      36.996  35.550  36.912  1.00  0.00           H  
ATOM   2396 HD22 LEU   147      38.180  35.766  38.230  1.00  0.00           H  
ATOM   2397 HD23 LEU   147      36.489  36.307  38.544  1.00  0.00           H  
ATOM   2398  C   LEU   147      37.505  39.220  34.694  1.00  0.00           C  
ATOM   2399  O   LEU   147      37.084  38.572  33.727  1.00  0.00           O  
ATOM   2400  N   ILE   148      38.796  39.592  34.824  1.00  0.00           N  
ATOM   2401  H   ILE   148      39.142  40.002  35.680  1.00  0.00           H  
ATOM   2402  CA  ILE   148      39.709  39.626  33.691  1.00  0.00           C  
ATOM   2403  HA  ILE   148      39.356  38.941  32.920  1.00  0.00           H  
ATOM   2404  CB  ILE   148      39.726  40.954  32.966  1.00  0.00           C  
ATOM   2405  HB  ILE   148      40.356  40.862  32.081  1.00  0.00           H  
ATOM   2406  CG2 ILE   148      38.320  41.425  32.445  1.00  0.00           C  
ATOM   2407 HG21 ILE   148      38.459  41.949  31.499  1.00  0.00           H  
ATOM   2408 HG22 ILE   148      37.774  40.512  32.207  1.00  0.00           H  
ATOM   2409 HG23 ILE   148      37.817  42.037  33.193  1.00  0.00           H  
ATOM   2410  CG1 ILE   148      40.394  42.090  33.786  1.00  0.00           C  
ATOM   2411 HG12 ILE   148      39.620  42.472  34.451  1.00  0.00           H  
ATOM   2412 HG13 ILE   148      41.267  41.817  34.379  1.00  0.00           H  
ATOM   2413  CD1 ILE   148      40.855  43.248  32.908  1.00  0.00           C  
ATOM   2414 HD11 ILE   148      40.007  43.748  32.440  1.00  0.00           H  
ATOM   2415 HD12 ILE   148      41.300  44.025  33.530  1.00  0.00           H  
ATOM   2416 HD13 ILE   148      41.653  42.949  32.229  1.00  0.00           H  
ATOM   2417  C   ILE   148      41.168  39.197  34.091  1.00  0.00           C  
ATOM   2418  O   ILE   148      41.389  38.765  35.300  1.00  0.00           O  
ATOM   2419  N   ASP   149      42.128  39.328  33.122  1.00  0.00           N  
ATOM   2420  H   ASP   149      41.693  39.357  32.210  1.00  0.00           H  
ATOM   2421  CA  ASP   149      43.561  39.126  33.201  1.00  0.00           C  
ATOM   2422  HA  ASP   149      43.874  39.037  32.161  1.00  0.00           H  
ATOM   2423  CB  ASP   149      44.219  40.383  33.765  1.00  0.00           C  
ATOM   2424  HB2 ASP   149      43.773  41.309  33.401  1.00  0.00           H  
ATOM   2425  HB3 ASP   149      44.070  40.409  34.844  1.00  0.00           H  
ATOM   2426  CG  ASP   149      45.737  40.467  33.655  1.00  0.00           C  
ATOM   2427  OD1 ASP   149      46.267  40.019  32.587  1.00  0.00           O  
ATOM   2428  OD2 ASP   149      46.518  40.850  34.551  1.00  0.00           O  
ATOM   2429  C   ASP   149      44.014  37.818  34.026  1.00  0.00           C  
ATOM   2430  O   ASP   149      44.426  37.975  35.178  1.00  0.00           O  
ATOM   2431  N   PHE   150      43.833  36.654  33.562  1.00  0.00           N  
ATOM   2432  H   PHE   150      43.334  36.673  32.684  1.00  0.00           H  
ATOM   2433  CA  PHE   150      43.906  35.428  34.315  1.00  0.00           C  
ATOM   2434  HA  PHE   150      43.539  35.557  35.333  1.00  0.00           H  
ATOM   2435  CB  PHE   150      43.002  34.500  33.515  1.00  0.00           C  
ATOM   2436  HB2 PHE   150      43.216  34.641  32.455  1.00  0.00           H  
ATOM   2437  HB3 PHE   150      43.256  33.501  33.870  1.00  0.00           H  
ATOM   2438  CG  PHE   150      41.587  34.645  33.781  1.00  0.00           C  
ATOM   2439  CD1 PHE   150      40.960  33.739  34.687  1.00  0.00           C  
ATOM   2440  HD1 PHE   150      41.602  32.948  35.046  1.00  0.00           H  
ATOM   2441  CE1 PHE   150      39.740  34.003  35.181  1.00  0.00           C  
ATOM   2442  HE1 PHE   150      39.337  33.406  35.986  1.00  0.00           H  
ATOM   2443  CZ  PHE   150      39.014  35.139  34.761  1.00  0.00           C  
ATOM   2444  HZ  PHE   150      38.053  35.404  35.175  1.00  0.00           H  
ATOM   2445  CE2 PHE   150      39.614  35.995  33.800  1.00  0.00           C  
ATOM   2446  HE2 PHE   150      38.991  36.846  33.572  1.00  0.00           H  
ATOM   2447  CD2 PHE   150      40.884  35.777  33.298  1.00  0.00           C  
ATOM   2448  HD2 PHE   150      41.351  36.506  32.652  1.00  0.00           H  
ATOM   2449  C   PHE   150      45.376  34.909  34.354  1.00  0.00           C  
ATOM   2450  O   PHE   150      45.693  33.676  34.191  1.00  0.00           O  
ATOM   2451  N   GLY   151      46.405  35.790  34.459  1.00  0.00           N  
ATOM   2452  H   GLY   151      46.082  36.743  34.546  1.00  0.00           H  
ATOM   2453  CA  GLY   151      47.859  35.500  34.160  1.00  0.00           C  
ATOM   2454  HA2 GLY   151      47.958  35.095  33.152  1.00  0.00           H  
ATOM   2455  HA3 GLY   151      48.368  36.455  34.292  1.00  0.00           H  
ATOM   2456  C   GLY   151      48.484  34.505  35.110  1.00  0.00           C  
ATOM   2457  O   GLY   151      49.575  34.070  34.825  1.00  0.00           O  
ATOM   2458  N   LEU   152      47.909  34.086  36.234  1.00  0.00           N  
ATOM   2459  H   LEU   152      47.001  34.464  36.464  1.00  0.00           H  
ATOM   2460  CA  LEU   152      48.357  32.975  37.108  1.00  0.00           C  
ATOM   2461  HA  LEU   152      49.279  32.550  36.712  1.00  0.00           H  
ATOM   2462  CB  LEU   152      48.577  33.515  38.523  1.00  0.00           C  
ATOM   2463  HB2 LEU   152      49.007  34.515  38.462  1.00  0.00           H  
ATOM   2464  HB3 LEU   152      47.618  33.647  39.024  1.00  0.00           H  
ATOM   2465  CG  LEU   152      49.371  32.705  39.523  1.00  0.00           C  
ATOM   2466  HG  LEU   152      48.803  31.800  39.739  1.00  0.00           H  
ATOM   2467  CD1 LEU   152      50.825  32.409  39.001  1.00  0.00           C  
ATOM   2468 HD11 LEU   152      51.467  33.286  38.913  1.00  0.00           H  
ATOM   2469 HD12 LEU   152      51.310  31.801  39.765  1.00  0.00           H  
ATOM   2470 HD13 LEU   152      50.906  31.811  38.093  1.00  0.00           H  
ATOM   2471  CD2 LEU   152      49.521  33.476  40.820  1.00  0.00           C  
ATOM   2472 HD21 LEU   152      50.287  32.894  41.331  1.00  0.00           H  
ATOM   2473 HD22 LEU   152      49.974  34.455  40.657  1.00  0.00           H  
ATOM   2474 HD23 LEU   152      48.600  33.521  41.402  1.00  0.00           H  
ATOM   2475  C   LEU   152      47.371  31.767  37.171  1.00  0.00           C  
ATOM   2476  O   LEU   152      47.637  30.807  37.886  1.00  0.00           O  
ATOM   2477  N   ALA   153      46.195  31.808  36.456  1.00  0.00           N  
ATOM   2478  H   ALA   153      45.941  32.588  35.867  1.00  0.00           H  
ATOM   2479  CA  ALA   153      45.148  30.737  36.647  1.00  0.00           C  
ATOM   2480  HA  ALA   153      44.829  30.660  37.687  1.00  0.00           H  
ATOM   2481  CB  ALA   153      43.838  31.234  35.925  1.00  0.00           C  
ATOM   2482  HB1 ALA   153      42.948  30.670  36.207  1.00  0.00           H  
ATOM   2483  HB2 ALA   153      43.729  32.258  36.282  1.00  0.00           H  
ATOM   2484  HB3 ALA   153      43.909  31.241  34.838  1.00  0.00           H  
ATOM   2485  C   ALA   153      45.552  29.289  36.345  1.00  0.00           C  
ATOM   2486  O   ALA   153      46.430  29.046  35.531  1.00  0.00           O  
ATOM   2487  N   LYS   154      44.855  28.360  37.015  1.00  0.00           N  
ATOM   2488  H   LYS   154      44.211  28.615  37.751  1.00  0.00           H  
ATOM   2489  CA  LYS   154      44.971  26.923  36.748  1.00  0.00           C  
ATOM   2490  HA  LYS   154      45.448  26.773  35.780  1.00  0.00           H  
ATOM   2491  CB  LYS   154      45.837  26.325  37.867  1.00  0.00           C  
ATOM   2492  HB2 LYS   154      46.640  27.018  38.118  1.00  0.00           H  
ATOM   2493  HB3 LYS   154      45.186  26.326  38.741  1.00  0.00           H  
ATOM   2494  CG  LYS   154      46.428  24.954  37.506  1.00  0.00           C  
ATOM   2495  HG2 LYS   154      45.573  24.278  37.522  1.00  0.00           H  
ATOM   2496  HG3 LYS   154      46.992  25.081  36.583  1.00  0.00           H  
ATOM   2497  CD  LYS   154      47.407  24.395  38.524  1.00  0.00           C  
ATOM   2498  HD2 LYS   154      48.445  24.726  38.550  1.00  0.00           H  
ATOM   2499  HD3 LYS   154      47.000  24.593  39.516  1.00  0.00           H  
ATOM   2500  CE  LYS   154      47.521  22.867  38.477  1.00  0.00           C  
ATOM   2501  HE2 LYS   154      46.744  22.369  39.058  1.00  0.00           H  
ATOM   2502  HE3 LYS   154      47.294  22.632  37.437  1.00  0.00           H  
ATOM   2503  NZ  LYS   154      48.926  22.349  38.827  1.00  0.00           N  
ATOM   2504  HZ1 LYS   154      49.627  22.506  38.117  1.00  0.00           H  
ATOM   2505  HZ2 LYS   154      49.222  22.742  39.710  1.00  0.00           H  
ATOM   2506  HZ3 LYS   154      48.789  21.367  39.020  1.00  0.00           H  
ATOM   2507  C   LYS   154      43.610  26.273  36.741  1.00  0.00           C  
ATOM   2508  O   LYS   154      42.688  26.863  37.365  1.00  0.00           O  
ATOM   2509  N   LYS   155      43.392  25.139  36.032  1.00  0.00           N  
ATOM   2510  H   LYS   155      44.237  24.865  35.551  1.00  0.00           H  
ATOM   2511  CA  LYS   155      42.259  24.227  36.129  1.00  0.00           C  
ATOM   2512  HA  LYS   155      41.337  24.771  36.336  1.00  0.00           H  
ATOM   2513  CB  LYS   155      41.918  23.454  34.831  1.00  0.00           C  
ATOM   2514  HB2 LYS   155      41.784  24.226  34.073  1.00  0.00           H  
ATOM   2515  HB3 LYS   155      42.781  22.791  34.778  1.00  0.00           H  
ATOM   2516  CG  LYS   155      40.631  22.571  34.760  1.00  0.00           C  
ATOM   2517  HG2 LYS   155      40.722  21.668  35.364  1.00  0.00           H  
ATOM   2518  HG3 LYS   155      39.741  23.131  35.050  1.00  0.00           H  
ATOM   2519  CD  LYS   155      40.420  22.178  33.344  1.00  0.00           C  
ATOM   2520  HD2 LYS   155      40.126  23.011  32.705  1.00  0.00           H  
ATOM   2521  HD3 LYS   155      41.299  21.698  32.916  1.00  0.00           H  
ATOM   2522  CE  LYS   155      39.345  21.108  33.226  1.00  0.00           C  
ATOM   2523  HE2 LYS   155      39.883  20.168  33.344  1.00  0.00           H  
ATOM   2524  HE3 LYS   155      38.560  21.258  33.967  1.00  0.00           H  
ATOM   2525  NZ  LYS   155      38.647  21.193  31.973  1.00  0.00           N  
ATOM   2526  HZ1 LYS   155      39.134  20.945  31.123  1.00  0.00           H  
ATOM   2527  HZ2 LYS   155      37.849  20.580  32.061  1.00  0.00           H  
ATOM   2528  HZ3 LYS   155      38.192  22.076  31.790  1.00  0.00           H  
ATOM   2529  C   LYS   155      42.570  23.258  37.289  1.00  0.00           C  
ATOM   2530  O   LYS   155      43.721  22.949  37.396  1.00  0.00           O  
ATOM   2531  N   TYR   156      41.598  22.865  38.108  1.00  0.00           N  
ATOM   2532  H   TYR   156      40.677  23.272  38.028  1.00  0.00           H  
ATOM   2533  CA  TYR   156      41.938  22.033  39.331  1.00  0.00           C  
ATOM   2534  HA  TYR   156      43.021  21.950  39.419  1.00  0.00           H  
ATOM   2535  CB  TYR   156      41.319  22.665  40.625  1.00  0.00           C  
ATOM   2536  HB2 TYR   156      41.547  22.016  41.471  1.00  0.00           H  
ATOM   2537  HB3 TYR   156      41.838  23.611  40.783  1.00  0.00           H  
ATOM   2538  CG  TYR   156      39.817  22.806  40.704  1.00  0.00           C  
ATOM   2539  CD1 TYR   156      39.009  21.757  41.353  1.00  0.00           C  
ATOM   2540  HD1 TYR   156      39.477  20.853  41.714  1.00  0.00           H  
ATOM   2541  CE1 TYR   156      37.599  21.923  41.319  1.00  0.00           C  
ATOM   2542  HE1 TYR   156      36.913  21.220  41.769  1.00  0.00           H  
ATOM   2543  CZ  TYR   156      37.064  23.140  40.840  1.00  0.00           C  
ATOM   2544  OH  TYR   156      35.723  23.326  41.093  1.00  0.00           O  
ATOM   2545  HH  TYR   156      35.280  24.067  40.674  1.00  0.00           H  
ATOM   2546  CE2 TYR   156      37.860  24.183  40.253  1.00  0.00           C  
ATOM   2547  HE2 TYR   156      37.416  25.095  39.883  1.00  0.00           H  
ATOM   2548  CD2 TYR   156      39.263  23.972  40.180  1.00  0.00           C  
ATOM   2549  HD2 TYR   156      39.831  24.758  39.705  1.00  0.00           H  
ATOM   2550  C   TYR   156      41.346  20.628  39.125  1.00  0.00           C  
ATOM   2551  O   TYR   156      41.899  19.686  39.763  1.00  0.00           O  
ATOM   2552  N   ARG   157      40.343  20.458  38.208  1.00  0.00           N  
ATOM   2553  H   ARG   157      40.039  21.275  37.698  1.00  0.00           H  
ATOM   2554  CA  ARG   157      39.756  19.114  37.843  1.00  0.00           C  
ATOM   2555  HA  ARG   157      40.610  18.441  37.914  1.00  0.00           H  
ATOM   2556  CB  ARG   157      38.730  18.662  38.901  1.00  0.00           C  
ATOM   2557  HB2 ARG   157      38.353  17.651  38.746  1.00  0.00           H  
ATOM   2558  HB3 ARG   157      39.205  18.817  39.869  1.00  0.00           H  
ATOM   2559  CG  ARG   157      37.478  19.582  38.738  1.00  0.00           C  
ATOM   2560  HG2 ARG   157      37.727  20.596  39.054  1.00  0.00           H  
ATOM   2561  HG3 ARG   157      37.085  19.603  37.722  1.00  0.00           H  
ATOM   2562  CD  ARG   157      36.325  19.152  39.717  1.00  0.00           C  
ATOM   2563  HD2 ARG   157      36.202  18.072  39.630  1.00  0.00           H  
ATOM   2564  HD3 ARG   157      36.382  19.429  40.770  1.00  0.00           H  
ATOM   2565  NE  ARG   157      35.054  19.741  39.337  1.00  0.00           N  
ATOM   2566  HE  ARG   157      35.042  20.312  38.504  1.00  0.00           H  
ATOM   2567  CZ  ARG   157      33.917  19.638  40.023  1.00  0.00           C  
ATOM   2568  NH1 ARG   157      33.788  18.851  41.062  1.00  0.00           N  
ATOM   2569 HH11 ARG   157      34.498  18.290  41.510  1.00  0.00           H  
ATOM   2570 HH12 ARG   157      32.915  18.830  41.570  1.00  0.00           H  
ATOM   2571  NH2 ARG   157      32.830  20.278  39.853  1.00  0.00           N  
ATOM   2572 HH21 ARG   157      32.759  21.024  39.176  1.00  0.00           H  
ATOM   2573 HH22 ARG   157      32.225  20.212  40.659  1.00  0.00           H  
ATOM   2574  C   ARG   157      39.181  18.911  36.500  1.00  0.00           C  
ATOM   2575  O   ARG   157      38.802  19.869  35.827  1.00  0.00           O  
ATOM   2576  N   ASP   158      38.966  17.672  36.089  1.00  0.00           N  
ATOM   2577  H   ASP   158      39.400  16.940  36.633  1.00  0.00           H  
ATOM   2578  CA  ASP   158      38.131  17.222  34.965  1.00  0.00           C  
ATOM   2579  HA  ASP   158      38.384  17.820  34.089  1.00  0.00           H  
ATOM   2580  CB  ASP   158      38.587  15.819  34.657  1.00  0.00           C  
ATOM   2581  HB2 ASP   158      39.672  15.894  34.587  1.00  0.00           H  
ATOM   2582  HB3 ASP   158      38.378  15.096  35.447  1.00  0.00           H  
ATOM   2583  CG  ASP   158      37.976  15.291  33.371  1.00  0.00           C  
ATOM   2584  OD1 ASP   158      36.818  14.817  33.455  1.00  0.00           O  
ATOM   2585  OD2 ASP   158      38.417  15.573  32.252  1.00  0.00           O  
ATOM   2586  C   ASP   158      36.647  17.487  35.097  1.00  0.00           C  
ATOM   2587  O   ASP   158      36.128  17.428  36.176  1.00  0.00           O  
ATOM   2588  N   ASN   159      35.931  17.713  34.005  1.00  0.00           N  
ATOM   2589  H   ASN   159      36.417  17.871  33.133  1.00  0.00           H  
ATOM   2590  CA  ASN   159      34.564  18.138  34.019  1.00  0.00           C  
ATOM   2591  HA  ASN   159      34.430  18.951  34.732  1.00  0.00           H  
ATOM   2592  CB  ASN   159      34.168  18.632  32.590  1.00  0.00           C  
ATOM   2593  HB2 ASN   159      34.183  17.769  31.925  1.00  0.00           H  
ATOM   2594  HB3 ASN   159      33.182  18.991  32.884  1.00  0.00           H  
ATOM   2595  CG  ASN   159      35.104  19.708  31.958  1.00  0.00           C  
ATOM   2596  OD1 ASN   159      36.221  19.939  32.368  1.00  0.00           O  
ATOM   2597  ND2 ASN   159      34.734  20.136  30.767  1.00  0.00           N  
ATOM   2598 HD21 ASN   159      35.256  20.805  30.218  1.00  0.00           H  
ATOM   2599 HD22 ASN   159      33.898  19.715  30.388  1.00  0.00           H  
ATOM   2600  C   ASN   159      33.668  16.915  34.355  1.00  0.00           C  
ATOM   2601  O   ASN   159      32.525  17.120  34.699  1.00  0.00           O  
ATOM   2602  N   ARG   160      34.191  15.648  34.180  1.00  0.00           N  
ATOM   2603  H   ARG   160      35.146  15.656  33.853  1.00  0.00           H  
ATOM   2604  CA  ARG   160      33.427  14.445  34.535  1.00  0.00           C  
ATOM   2605  HA  ARG   160      32.611  14.746  35.192  1.00  0.00           H  
ATOM   2606  CB  ARG   160      32.823  13.906  33.284  1.00  0.00           C  
ATOM   2607  HB2 ARG   160      33.573  13.609  32.551  1.00  0.00           H  
ATOM   2608  HB3 ARG   160      32.211  13.038  33.527  1.00  0.00           H  
ATOM   2609  CG  ARG   160      31.832  14.936  32.648  1.00  0.00           C  
ATOM   2610  HG2 ARG   160      31.132  15.289  33.405  1.00  0.00           H  
ATOM   2611  HG3 ARG   160      32.388  15.826  32.355  1.00  0.00           H  
ATOM   2612  CD  ARG   160      31.066  14.317  31.423  1.00  0.00           C  
ATOM   2613  HD2 ARG   160      31.783  14.041  30.649  1.00  0.00           H  
ATOM   2614  HD3 ARG   160      30.626  13.368  31.729  1.00  0.00           H  
ATOM   2615  NE  ARG   160      30.033  15.131  30.886  1.00  0.00           N  
ATOM   2616  HE  ARG   160      30.280  15.665  30.065  1.00  0.00           H  
ATOM   2617  CZ  ARG   160      28.918  15.395  31.463  1.00  0.00           C  
ATOM   2618  NH1 ARG   160      28.428  14.747  32.508  1.00  0.00           N  
ATOM   2619 HH11 ARG   160      28.681  13.815  32.804  1.00  0.00           H  
ATOM   2620 HH12 ARG   160      27.606  15.218  32.858  1.00  0.00           H  
ATOM   2621  NH2 ARG   160      28.226  16.342  30.923  1.00  0.00           N  
ATOM   2622 HH21 ARG   160      28.630  16.679  30.061  1.00  0.00           H  
ATOM   2623 HH22 ARG   160      27.268  16.591  31.121  1.00  0.00           H  
ATOM   2624  C   ARG   160      34.154  13.326  35.385  1.00  0.00           C  
ATOM   2625  O   ARG   160      33.504  12.658  36.223  1.00  0.00           O  
ATOM   2626  N   THR   161      35.424  13.173  35.176  1.00  0.00           N  
ATOM   2627  H   THR   161      35.900  13.633  34.413  1.00  0.00           H  
ATOM   2628  CA  THR   161      36.273  12.358  36.082  1.00  0.00           C  
ATOM   2629  HA  THR   161      35.600  11.518  36.254  1.00  0.00           H  
ATOM   2630  CB  THR   161      37.549  11.954  35.285  1.00  0.00           C  
ATOM   2631  HB  THR   161      38.146  12.830  35.033  1.00  0.00           H  
ATOM   2632  CG2 THR   161      38.432  11.104  36.117  1.00  0.00           C  
ATOM   2633 HG21 THR   161      37.922  10.164  36.325  1.00  0.00           H  
ATOM   2634 HG22 THR   161      39.291  10.831  35.503  1.00  0.00           H  
ATOM   2635 HG23 THR   161      38.762  11.524  37.067  1.00  0.00           H  
ATOM   2636  OG1 THR   161      37.171  11.287  34.107  1.00  0.00           O  
ATOM   2637  HG1 THR   161      37.028  10.400  34.447  1.00  0.00           H  
ATOM   2638  C   THR   161      36.499  13.052  37.437  1.00  0.00           C  
ATOM   2639  O   THR   161      36.805  12.462  38.439  1.00  0.00           O  
ATOM   2640  N   ARG   162      36.350  14.374  37.493  1.00  0.00           N  
ATOM   2641  H   ARG   162      36.244  14.827  36.597  1.00  0.00           H  
ATOM   2642  CA  ARG   162      36.311  15.265  38.661  1.00  0.00           C  
ATOM   2643  HA  ARG   162      36.537  16.228  38.205  1.00  0.00           H  
ATOM   2644  CB  ARG   162      34.872  15.396  39.161  1.00  0.00           C  
ATOM   2645  HB2 ARG   162      34.359  14.448  39.322  1.00  0.00           H  
ATOM   2646  HB3 ARG   162      34.730  15.930  40.101  1.00  0.00           H  
ATOM   2647  CG  ARG   162      34.021  16.122  38.140  1.00  0.00           C  
ATOM   2648  HG2 ARG   162      34.080  17.194  38.325  1.00  0.00           H  
ATOM   2649  HG3 ARG   162      34.500  15.968  37.173  1.00  0.00           H  
ATOM   2650  CD  ARG   162      32.543  15.671  38.204  1.00  0.00           C  
ATOM   2651  HD2 ARG   162      32.531  14.590  38.061  1.00  0.00           H  
ATOM   2652  HD3 ARG   162      32.195  15.866  39.218  1.00  0.00           H  
ATOM   2653  NE  ARG   162      31.649  16.233  37.156  1.00  0.00           N  
ATOM   2654  HE  ARG   162      32.004  16.911  36.497  1.00  0.00           H  
ATOM   2655  CZ  ARG   162      30.420  15.792  36.852  1.00  0.00           C  
ATOM   2656  NH1 ARG   162      29.881  14.783  37.442  1.00  0.00           N  
ATOM   2657 HH11 ARG   162      30.475  14.277  38.083  1.00  0.00           H  
ATOM   2658 HH12 ARG   162      28.886  14.621  37.491  1.00  0.00           H  
ATOM   2659  NH2 ARG   162      29.714  16.408  35.977  1.00  0.00           N  
ATOM   2660 HH21 ARG   162      30.107  17.084  35.339  1.00  0.00           H  
ATOM   2661 HH22 ARG   162      28.726  16.204  35.920  1.00  0.00           H  
ATOM   2662  C   ARG   162      37.367  15.201  39.723  1.00  0.00           C  
ATOM   2663  O   ARG   162      37.300  16.001  40.634  1.00  0.00           O  
ATOM   2664  N   GLN   163      38.422  14.310  39.678  1.00  0.00           N  
ATOM   2665  H   GLN   163      38.458  13.693  38.879  1.00  0.00           H  
ATOM   2666  CA  GLN   163      39.404  14.259  40.691  1.00  0.00           C  
ATOM   2667  HA  GLN   163      38.900  14.191  41.655  1.00  0.00           H  
ATOM   2668  CB  GLN   163      40.269  13.036  40.392  1.00  0.00           C  
ATOM   2669  HB2 GLN   163      40.804  13.118  39.446  1.00  0.00           H  
ATOM   2670  HB3 GLN   163      41.077  13.001  41.123  1.00  0.00           H  
ATOM   2671  CG  GLN   163      39.642  11.620  40.462  1.00  0.00           C  
ATOM   2672  HG2 GLN   163      39.426  11.377  41.502  1.00  0.00           H  
ATOM   2673  HG3 GLN   163      38.736  11.604  39.856  1.00  0.00           H  
ATOM   2674  CD  GLN   163      40.640  10.572  39.874  1.00  0.00           C  
ATOM   2675  OE1 GLN   163      40.669   9.487  40.356  1.00  0.00           O  
ATOM   2676  NE2 GLN   163      41.274  10.821  38.767  1.00  0.00           N  
ATOM   2677 HE21 GLN   163      41.886  10.057  38.516  1.00  0.00           H  
ATOM   2678 HE22 GLN   163      41.135  11.582  38.118  1.00  0.00           H  
ATOM   2679  C   GLN   163      40.243  15.598  40.813  1.00  0.00           C  
ATOM   2680  O   GLN   163      40.542  16.148  39.790  1.00  0.00           O  
ATOM   2681  N   HIE   164      40.502  16.058  42.054  1.00  0.00           N  
ATOM   2682  H   HIE   164      40.216  15.511  42.853  1.00  0.00           H  
ATOM   2683  CA  HIE   164      41.297  17.223  42.401  1.00  0.00           C  
ATOM   2684  HA  HIE   164      41.097  17.977  41.639  1.00  0.00           H  
ATOM   2685  CB  HIE   164      40.867  17.671  43.766  1.00  0.00           C  
ATOM   2686  HB2 HIE   164      39.858  18.076  43.692  1.00  0.00           H  
ATOM   2687  HB3 HIE   164      41.056  16.934  44.546  1.00  0.00           H  
ATOM   2688  CG  HIE   164      41.572  18.972  44.235  1.00  0.00           C  
ATOM   2689  ND1 HIE   164      41.480  20.185  43.534  1.00  0.00           N  
ATOM   2690  CE1 HIE   164      42.295  21.060  44.203  1.00  0.00           C  
ATOM   2691  HE1 HIE   164      42.359  22.113  43.971  1.00  0.00           H  
ATOM   2692  NE2 HIE   164      42.867  20.416  45.286  1.00  0.00           N  
ATOM   2693  HE2 HIE   164      43.440  20.887  45.971  1.00  0.00           H  
ATOM   2694  CD2 HIE   164      42.442  19.109  45.274  1.00  0.00           C  
ATOM   2695  HD2 HIE   164      42.882  18.296  45.832  1.00  0.00           H  
ATOM   2696  C   HIE   164      42.834  17.048  42.283  1.00  0.00           C  
ATOM   2697  O   HIE   164      43.257  15.892  42.371  1.00  0.00           O  
ATOM   2698  N   ILE   165      43.633  18.162  42.048  1.00  0.00           N  
ATOM   2699  H   ILE   165      43.241  19.051  41.772  1.00  0.00           H  
ATOM   2700  CA  ILE   165      45.117  18.073  42.103  1.00  0.00           C  
ATOM   2701  HA  ILE   165      45.401  17.300  41.389  1.00  0.00           H  
ATOM   2702  CB  ILE   165      45.913  19.347  41.625  1.00  0.00           C  
ATOM   2703  HB  ILE   165      46.968  19.141  41.808  1.00  0.00           H  
ATOM   2704  CG2 ILE   165      45.636  19.548  40.193  1.00  0.00           C  
ATOM   2705 HG21 ILE   165      44.591  19.841  40.101  1.00  0.00           H  
ATOM   2706 HG22 ILE   165      46.235  20.381  39.823  1.00  0.00           H  
ATOM   2707 HG23 ILE   165      45.763  18.606  39.660  1.00  0.00           H  
ATOM   2708  CG1 ILE   165      45.551  20.568  42.473  1.00  0.00           C  
ATOM   2709 HG12 ILE   165      44.502  20.816  42.312  1.00  0.00           H  
ATOM   2710 HG13 ILE   165      45.650  20.288  43.521  1.00  0.00           H  
ATOM   2711  CD1 ILE   165      46.171  21.937  42.160  1.00  0.00           C  
ATOM   2712 HD11 ILE   165      45.896  22.229  41.147  1.00  0.00           H  
ATOM   2713 HD12 ILE   165      45.808  22.733  42.811  1.00  0.00           H  
ATOM   2714 HD13 ILE   165      47.256  21.841  42.159  1.00  0.00           H  
ATOM   2715  C   ILE   165      45.711  17.645  43.475  1.00  0.00           C  
ATOM   2716  O   ILE   165      45.197  18.000  44.553  1.00  0.00           O  
ATOM   2717  N   PRO   166      46.848  16.894  43.535  1.00  0.00           N  
ATOM   2718  CD  PRO   166      47.428  16.210  42.418  1.00  0.00           C  
ATOM   2719  HD2 PRO   166      47.672  16.911  41.620  1.00  0.00           H  
ATOM   2720  HD3 PRO   166      46.818  15.387  42.046  1.00  0.00           H  
ATOM   2721  CG  PRO   166      48.794  15.802  43.032  1.00  0.00           C  
ATOM   2722  HG2 PRO   166      49.344  16.739  42.941  1.00  0.00           H  
ATOM   2723  HG3 PRO   166      49.427  15.137  42.444  1.00  0.00           H  
ATOM   2724  CB  PRO   166      48.475  15.427  44.436  1.00  0.00           C  
ATOM   2725  HB2 PRO   166      49.408  15.475  44.997  1.00  0.00           H  
ATOM   2726  HB3 PRO   166      48.166  14.399  44.621  1.00  0.00           H  
ATOM   2727  CA  PRO   166      47.484  16.531  44.774  1.00  0.00           C  
ATOM   2728  HA  PRO   166      46.789  16.059  45.469  1.00  0.00           H  
ATOM   2729  C   PRO   166      48.098  17.806  45.426  1.00  0.00           C  
ATOM   2730  O   PRO   166      48.461  18.750  44.787  1.00  0.00           O  
ATOM   2731  N   TYR   167      48.135  17.805  46.729  1.00  0.00           N  
ATOM   2732  H   TYR   167      47.585  17.087  47.179  1.00  0.00           H  
ATOM   2733  CA  TYR   167      48.687  18.893  47.580  1.00  0.00           C  
ATOM   2734  HA  TYR   167      48.123  19.770  47.264  1.00  0.00           H  
ATOM   2735  CB  TYR   167      48.432  18.560  49.071  1.00  0.00           C  
ATOM   2736  HB2 TYR   167      47.386  18.329  49.270  1.00  0.00           H  
ATOM   2737  HB3 TYR   167      48.906  17.624  49.367  1.00  0.00           H  
ATOM   2738  CG  TYR   167      48.728  19.615  50.065  1.00  0.00           C  
ATOM   2739  CD1 TYR   167      47.710  20.584  50.243  1.00  0.00           C  
ATOM   2740  HD1 TYR   167      46.757  20.586  49.734  1.00  0.00           H  
ATOM   2741  CE1 TYR   167      47.776  21.462  51.312  1.00  0.00           C  
ATOM   2742  HE1 TYR   167      46.962  22.151  51.482  1.00  0.00           H  
ATOM   2743  CZ  TYR   167      48.823  21.346  52.240  1.00  0.00           C  
ATOM   2744  OH  TYR   167      48.797  22.094  53.398  1.00  0.00           O  
ATOM   2745  HH  TYR   167      49.696  22.143  53.730  1.00  0.00           H  
ATOM   2746  CE2 TYR   167      49.910  20.492  52.062  1.00  0.00           C  
ATOM   2747  HE2 TYR   167      50.706  20.499  52.792  1.00  0.00           H  
ATOM   2748  CD2 TYR   167      49.850  19.637  50.931  1.00  0.00           C  
ATOM   2749  HD2 TYR   167      50.601  18.881  50.754  1.00  0.00           H  
ATOM   2750  C   TYR   167      50.206  19.203  47.263  1.00  0.00           C  
ATOM   2751  O   TYR   167      50.893  18.456  46.606  1.00  0.00           O  
ATOM   2752  N   ARG   168      50.831  20.218  47.844  1.00  0.00           N  
ATOM   2753  H   ARG   168      50.333  20.799  48.504  1.00  0.00           H  
ATOM   2754  CA  ARG   168      52.280  20.565  47.925  1.00  0.00           C  
ATOM   2755  HA  ARG   168      52.999  19.768  48.115  1.00  0.00           H  
ATOM   2756  CB  ARG   168      52.644  21.148  46.553  1.00  0.00           C  
ATOM   2757  HB2 ARG   168      52.397  20.410  45.790  1.00  0.00           H  
ATOM   2758  HB3 ARG   168      51.955  21.979  46.402  1.00  0.00           H  
ATOM   2759  CG  ARG   168      54.114  21.600  46.489  1.00  0.00           C  
ATOM   2760  HG2 ARG   168      54.245  22.413  47.204  1.00  0.00           H  
ATOM   2761  HG3 ARG   168      54.729  20.702  46.535  1.00  0.00           H  
ATOM   2762  CD  ARG   168      54.163  22.084  45.021  1.00  0.00           C  
ATOM   2763  HD2 ARG   168      53.984  21.295  44.290  1.00  0.00           H  
ATOM   2764  HD3 ARG   168      53.321  22.765  44.896  1.00  0.00           H  
ATOM   2765  NE  ARG   168      55.432  22.757  44.746  1.00  0.00           N  
ATOM   2766  HE  ARG   168      56.219  22.583  45.356  1.00  0.00           H  
ATOM   2767  CZ  ARG   168      55.817  23.392  43.605  1.00  0.00           C  
ATOM   2768  NH1 ARG   168      55.036  23.419  42.529  1.00  0.00           N  
ATOM   2769 HH11 ARG   168      54.124  22.985  42.507  1.00  0.00           H  
ATOM   2770 HH12 ARG   168      55.363  23.731  41.626  1.00  0.00           H  
ATOM   2771  NH2 ARG   168      56.983  23.875  43.448  1.00  0.00           N  
ATOM   2772 HH21 ARG   168      57.639  23.883  44.215  1.00  0.00           H  
ATOM   2773 HH22 ARG   168      57.297  24.183  42.539  1.00  0.00           H  
ATOM   2774  C   ARG   168      52.474  21.624  49.032  1.00  0.00           C  
ATOM   2775  O   ARG   168      51.545  22.414  49.367  1.00  0.00           O  
ATOM   2776  N   GLU   169      53.668  21.698  49.599  1.00  0.00           N  
ATOM   2777  H   GLU   169      54.421  21.099  49.292  1.00  0.00           H  
ATOM   2778  CA  GLU   169      54.023  22.462  50.786  1.00  0.00           C  
ATOM   2779  HA  GLU   169      53.352  23.316  50.869  1.00  0.00           H  
ATOM   2780  CB  GLU   169      53.813  21.702  52.121  1.00  0.00           C  
ATOM   2781  HB2 GLU   169      53.859  22.382  52.971  1.00  0.00           H  
ATOM   2782  HB3 GLU   169      52.811  21.276  52.177  1.00  0.00           H  
ATOM   2783  CG  GLU   169      54.921  20.624  52.305  1.00  0.00           C  
ATOM   2784  HG2 GLU   169      55.882  21.138  52.283  1.00  0.00           H  
ATOM   2785  HG3 GLU   169      54.740  20.266  53.319  1.00  0.00           H  
ATOM   2786  CD  GLU   169      54.824  19.512  51.253  1.00  0.00           C  
ATOM   2787  OE1 GLU   169      54.061  18.607  51.523  1.00  0.00           O  
ATOM   2788  OE2 GLU   169      55.496  19.564  50.198  1.00  0.00           O  
ATOM   2789  C   GLU   169      55.508  23.098  50.670  1.00  0.00           C  
ATOM   2790  O   GLU   169      56.441  22.444  50.157  1.00  0.00           O  
ATOM   2791  N   ASP   170      55.678  24.335  51.115  1.00  0.00           N  
ATOM   2792  H   ASP   170      54.886  24.817  51.516  1.00  0.00           H  
ATOM   2793  CA  ASP   170      56.906  25.175  50.952  1.00  0.00           C  
ATOM   2794  HA  ASP   170      56.690  26.104  51.479  1.00  0.00           H  
ATOM   2795  CB  ASP   170      58.145  24.553  51.613  1.00  0.00           C  
ATOM   2796  HB2 ASP   170      58.449  23.736  50.960  1.00  0.00           H  
ATOM   2797  HB3 ASP   170      58.957  25.277  51.683  1.00  0.00           H  
ATOM   2798  CG  ASP   170      58.024  23.760  52.895  1.00  0.00           C  
ATOM   2799  OD1 ASP   170      57.361  24.144  53.859  1.00  0.00           O  
ATOM   2800  OD2 ASP   170      58.940  22.927  53.074  1.00  0.00           O  
ATOM   2801  C   ASP   170      57.244  25.438  49.489  1.00  0.00           C  
ATOM   2802  O   ASP   170      58.337  25.784  49.120  1.00  0.00           O  
ATOM   2803  N   LYS   171      56.191  25.581  48.659  1.00  0.00           N  
ATOM   2804  H   LYS   171      55.299  25.162  48.880  1.00  0.00           H  
ATOM   2805  CA  LYS   171      56.296  26.282  47.391  1.00  0.00           C  
ATOM   2806  HA  LYS   171      57.027  25.756  46.777  1.00  0.00           H  
ATOM   2807  CB  LYS   171      54.892  26.232  46.632  1.00  0.00           C  
ATOM   2808  HB2 LYS   171      54.465  25.230  46.671  1.00  0.00           H  
ATOM   2809  HB3 LYS   171      54.254  26.969  47.120  1.00  0.00           H  
ATOM   2810  CG  LYS   171      55.016  26.620  45.157  1.00  0.00           C  
ATOM   2811  HG2 LYS   171      55.252  27.675  45.018  1.00  0.00           H  
ATOM   2812  HG3 LYS   171      55.717  25.938  44.676  1.00  0.00           H  
ATOM   2813  CD  LYS   171      53.727  26.407  44.372  1.00  0.00           C  
ATOM   2814  HD2 LYS   171      53.597  25.325  44.338  1.00  0.00           H  
ATOM   2815  HD3 LYS   171      52.905  26.838  44.944  1.00  0.00           H  
ATOM   2816  CE  LYS   171      53.768  27.039  42.998  1.00  0.00           C  
ATOM   2817  HE2 LYS   171      53.994  28.090  43.180  1.00  0.00           H  
ATOM   2818  HE3 LYS   171      54.627  26.579  42.511  1.00  0.00           H  
ATOM   2819  NZ  LYS   171      52.518  26.850  42.259  1.00  0.00           N  
ATOM   2820  HZ1 LYS   171      51.722  27.132  42.814  1.00  0.00           H  
ATOM   2821  HZ2 LYS   171      52.550  27.480  41.470  1.00  0.00           H  
ATOM   2822  HZ3 LYS   171      52.363  25.874  42.053  1.00  0.00           H  
ATOM   2823  C   LYS   171      56.783  27.763  47.391  1.00  0.00           C  
ATOM   2824  O   LYS   171      56.496  28.504  48.342  1.00  0.00           O  
ATOM   2825  N   ASN   172      57.417  28.224  46.328  1.00  0.00           N  
ATOM   2826  H   ASN   172      57.467  27.702  45.465  1.00  0.00           H  
ATOM   2827  CA  ASN   172      57.772  29.604  46.021  1.00  0.00           C  
ATOM   2828  HA  ASN   172      58.395  29.965  46.839  1.00  0.00           H  
ATOM   2829  CB  ASN   172      58.511  29.719  44.665  1.00  0.00           C  
ATOM   2830  HB2 ASN   172      58.819  30.749  44.482  1.00  0.00           H  
ATOM   2831  HB3 ASN   172      59.446  29.177  44.810  1.00  0.00           H  
ATOM   2832  CG  ASN   172      57.616  29.129  43.651  1.00  0.00           C  
ATOM   2833  OD1 ASN   172      57.482  27.900  43.486  1.00  0.00           O  
ATOM   2834  ND2 ASN   172      57.009  29.998  42.834  1.00  0.00           N  
ATOM   2835 HD21 ASN   172      56.597  29.529  42.040  1.00  0.00           H  
ATOM   2836 HD22 ASN   172      57.338  30.952  42.867  1.00  0.00           H  
ATOM   2837  C   ASN   172      56.494  30.480  46.067  1.00  0.00           C  
ATOM   2838  O   ASN   172      55.355  30.045  45.959  1.00  0.00           O  
ATOM   2839  N   LEU   173      56.737  31.785  46.305  1.00  0.00           N  
ATOM   2840  H   LEU   173      57.657  32.118  46.556  1.00  0.00           H  
ATOM   2841  CA  LEU   173      55.664  32.841  46.224  1.00  0.00           C  
ATOM   2842  HA  LEU   173      55.087  32.738  47.144  1.00  0.00           H  
ATOM   2843  CB  LEU   173      56.355  34.295  46.352  1.00  0.00           C  
ATOM   2844  HB2 LEU   173      57.280  34.264  46.928  1.00  0.00           H  
ATOM   2845  HB3 LEU   173      56.797  34.450  45.367  1.00  0.00           H  
ATOM   2846  CG  LEU   173      55.438  35.545  46.648  1.00  0.00           C  
ATOM   2847  HG  LEU   173      54.590  35.318  46.003  1.00  0.00           H  
ATOM   2848  CD1 LEU   173      55.037  35.714  48.079  1.00  0.00           C  
ATOM   2849 HD11 LEU   173      54.298  36.495  48.263  1.00  0.00           H  
ATOM   2850 HD12 LEU   173      54.478  34.798  48.271  1.00  0.00           H  
ATOM   2851 HD13 LEU   173      55.878  35.841  48.761  1.00  0.00           H  
ATOM   2852  CD2 LEU   173      55.987  36.814  46.040  1.00  0.00           C  
ATOM   2853 HD21 LEU   173      56.938  37.078  46.503  1.00  0.00           H  
ATOM   2854 HD22 LEU   173      56.006  36.802  44.950  1.00  0.00           H  
ATOM   2855 HD23 LEU   173      55.281  37.623  46.227  1.00  0.00           H  
ATOM   2856  C   LEU   173      54.768  32.693  44.930  1.00  0.00           C  
ATOM   2857  O   LEU   173      55.285  32.709  43.834  1.00  0.00           O  
ATOM   2858  N   THR   174      53.447  32.760  45.138  1.00  0.00           N  
ATOM   2859  H   THR   174      53.033  32.704  46.058  1.00  0.00           H  
ATOM   2860  CA  THR   174      52.404  33.181  44.184  1.00  0.00           C  
ATOM   2861  HA  THR   174      52.846  33.358  43.203  1.00  0.00           H  
ATOM   2862  CB  THR   174      51.542  31.925  44.027  1.00  0.00           C  
ATOM   2863  HB  THR   174      50.713  32.151  43.356  1.00  0.00           H  
ATOM   2864  CG2 THR   174      52.180  30.748  43.344  1.00  0.00           C  
ATOM   2865 HG21 THR   174      51.468  30.061  42.888  1.00  0.00           H  
ATOM   2866 HG22 THR   174      52.781  31.055  42.488  1.00  0.00           H  
ATOM   2867 HG23 THR   174      52.856  30.170  43.974  1.00  0.00           H  
ATOM   2868  OG1 THR   174      50.897  31.450  45.186  1.00  0.00           O  
ATOM   2869  HG1 THR   174      50.124  32.014  45.262  1.00  0.00           H  
ATOM   2870  C   THR   174      51.474  34.281  44.646  1.00  0.00           C  
ATOM   2871  O   THR   174      51.292  34.552  45.854  1.00  0.00           O  
ATOM   2872  N   GLY   175      50.929  34.986  43.715  1.00  0.00           N  
ATOM   2873  H   GLY   175      51.255  34.931  42.761  1.00  0.00           H  
ATOM   2874  CA  GLY   175      49.881  36.034  43.987  1.00  0.00           C  
ATOM   2875  HA2 GLY   175      49.062  35.973  43.270  1.00  0.00           H  
ATOM   2876  HA3 GLY   175      49.465  35.718  44.943  1.00  0.00           H  
ATOM   2877  C   GLY   175      50.502  37.416  44.118  1.00  0.00           C  
ATOM   2878  O   GLY   175      51.718  37.568  44.150  1.00  0.00           O  
ATOM   2879  N   THR   176      49.623  38.426  44.239  1.00  0.00           N  
ATOM   2880  H   THR   176      48.677  38.087  44.144  1.00  0.00           H  
ATOM   2881  CA  THR   176      49.951  39.815  44.383  1.00  0.00           C  
ATOM   2882  HA  THR   176      50.987  39.873  44.048  1.00  0.00           H  
ATOM   2883  CB  THR   176      49.149  40.759  43.398  1.00  0.00           C  
ATOM   2884  HB  THR   176      48.091  40.499  43.406  1.00  0.00           H  
ATOM   2885  CG2 THR   176      49.277  42.304  43.574  1.00  0.00           C  
ATOM   2886 HG21 THR   176      50.273  42.536  43.950  1.00  0.00           H  
ATOM   2887 HG22 THR   176      49.194  42.694  42.560  1.00  0.00           H  
ATOM   2888 HG23 THR   176      48.514  42.721  44.231  1.00  0.00           H  
ATOM   2889  OG1 THR   176      49.422  40.423  42.095  1.00  0.00           O  
ATOM   2890  HG1 THR   176      49.062  39.537  42.017  1.00  0.00           H  
ATOM   2891  C   THR   176      49.950  40.200  45.881  1.00  0.00           C  
ATOM   2892  O   THR   176      48.898  40.047  46.590  1.00  0.00           O  
ATOM   2893  N   ALA   177      51.120  40.471  46.435  1.00  0.00           N  
ATOM   2894  H   ALA   177      51.929  40.505  45.831  1.00  0.00           H  
ATOM   2895  CA  ALA   177      51.336  40.372  47.873  1.00  0.00           C  
ATOM   2896  HA  ALA   177      51.204  39.319  48.121  1.00  0.00           H  
ATOM   2897  CB  ALA   177      52.779  40.767  48.163  1.00  0.00           C  
ATOM   2898  HB1 ALA   177      53.021  40.995  49.201  1.00  0.00           H  
ATOM   2899  HB2 ALA   177      53.433  39.950  47.859  1.00  0.00           H  
ATOM   2900  HB3 ALA   177      53.061  41.668  47.618  1.00  0.00           H  
ATOM   2901  C   ALA   177      50.313  41.145  48.785  1.00  0.00           C  
ATOM   2902  O   ALA   177      49.984  40.677  49.839  1.00  0.00           O  
ATOM   2903  N   ARG   178      49.867  42.341  48.380  1.00  0.00           N  
ATOM   2904  H   ARG   178      50.278  42.745  47.550  1.00  0.00           H  
ATOM   2905  CA  ARG   178      48.866  43.214  49.079  1.00  0.00           C  
ATOM   2906  HA  ARG   178      49.250  43.228  50.098  1.00  0.00           H  
ATOM   2907  CB  ARG   178      48.881  44.709  48.648  1.00  0.00           C  
ATOM   2908  HB2 ARG   178      48.979  44.799  47.566  1.00  0.00           H  
ATOM   2909  HB3 ARG   178      47.945  45.119  49.028  1.00  0.00           H  
ATOM   2910  CG  ARG   178      50.092  45.445  49.371  1.00  0.00           C  
ATOM   2911  HG2 ARG   178      50.059  45.308  50.452  1.00  0.00           H  
ATOM   2912  HG3 ARG   178      51.015  45.101  48.905  1.00  0.00           H  
ATOM   2913  CD  ARG   178      49.953  46.963  49.144  1.00  0.00           C  
ATOM   2914  HD2 ARG   178      48.938  47.288  49.372  1.00  0.00           H  
ATOM   2915  HD3 ARG   178      50.467  47.598  49.865  1.00  0.00           H  
ATOM   2916  NE  ARG   178      50.290  47.390  47.783  1.00  0.00           N  
ATOM   2917  HE  ARG   178      50.537  46.616  47.183  1.00  0.00           H  
ATOM   2918  CZ  ARG   178      50.425  48.641  47.431  1.00  0.00           C  
ATOM   2919  NH1 ARG   178      50.112  49.629  48.207  1.00  0.00           N  
ATOM   2920 HH11 ARG   178      49.828  49.439  49.157  1.00  0.00           H  
ATOM   2921 HH12 ARG   178      49.769  50.486  47.796  1.00  0.00           H  
ATOM   2922  NH2 ARG   178      50.716  48.959  46.188  1.00  0.00           N  
ATOM   2923 HH21 ARG   178      50.891  48.212  45.530  1.00  0.00           H  
ATOM   2924 HH22 ARG   178      50.721  49.884  45.783  1.00  0.00           H  
ATOM   2925  C   ARG   178      47.449  42.651  49.195  1.00  0.00           C  
ATOM   2926  O   ARG   178      46.817  43.044  50.116  1.00  0.00           O  
ATOM   2927  N   TYR   179      47.156  41.523  48.491  1.00  0.00           N  
ATOM   2928  H   TYR   179      47.884  41.217  47.861  1.00  0.00           H  
ATOM   2929  CA  TYR   179      45.807  40.848  48.413  1.00  0.00           C  
ATOM   2930  HA  TYR   179      45.215  41.163  49.272  1.00  0.00           H  
ATOM   2931  CB  TYR   179      45.054  41.300  47.145  1.00  0.00           C  
ATOM   2932  HB2 TYR   179      45.739  41.084  46.325  1.00  0.00           H  
ATOM   2933  HB3 TYR   179      44.036  40.911  47.121  1.00  0.00           H  
ATOM   2934  CG  TYR   179      44.962  42.814  47.064  1.00  0.00           C  
ATOM   2935  CD1 TYR   179      44.303  43.582  47.997  1.00  0.00           C  
ATOM   2936  HD1 TYR   179      43.660  43.137  48.742  1.00  0.00           H  
ATOM   2937  CE1 TYR   179      44.441  44.976  47.949  1.00  0.00           C  
ATOM   2938  HE1 TYR   179      43.906  45.505  48.724  1.00  0.00           H  
ATOM   2939  CZ  TYR   179      45.018  45.669  46.935  1.00  0.00           C  
ATOM   2940  OH  TYR   179      44.780  46.972  46.699  1.00  0.00           O  
ATOM   2941  HH  TYR   179      44.211  47.382  47.355  1.00  0.00           H  
ATOM   2942  CE2 TYR   179      45.648  44.895  45.915  1.00  0.00           C  
ATOM   2943  HE2 TYR   179      46.170  45.361  45.092  1.00  0.00           H  
ATOM   2944  CD2 TYR   179      45.675  43.484  46.059  1.00  0.00           C  
ATOM   2945  HD2 TYR   179      46.201  42.885  45.330  1.00  0.00           H  
ATOM   2946  C   TYR   179      45.808  39.303  48.470  1.00  0.00           C  
ATOM   2947  O   TYR   179      44.753  38.803  48.814  1.00  0.00           O  
ATOM   2948  N   ALA   180      46.897  38.590  48.187  1.00  0.00           N  
ATOM   2949  H   ALA   180      47.788  39.049  48.065  1.00  0.00           H  
ATOM   2950  CA  ALA   180      46.802  37.164  48.007  1.00  0.00           C  
ATOM   2951  HA  ALA   180      45.962  36.941  47.349  1.00  0.00           H  
ATOM   2952  CB  ALA   180      48.134  36.713  47.443  1.00  0.00           C  
ATOM   2953  HB1 ALA   180      48.398  37.169  46.488  1.00  0.00           H  
ATOM   2954  HB2 ALA   180      48.850  37.038  48.198  1.00  0.00           H  
ATOM   2955  HB3 ALA   180      47.976  35.637  47.378  1.00  0.00           H  
ATOM   2956  C   ALA   180      46.549  36.414  49.319  1.00  0.00           C  
ATOM   2957  O   ALA   180      47.088  36.852  50.344  1.00  0.00           O  
ATOM   2958  N   SER   181      45.880  35.300  49.318  1.00  0.00           N  
ATOM   2959  H   SER   181      45.270  35.084  48.543  1.00  0.00           H  
ATOM   2960  CA  SER   181      45.580  34.473  50.496  1.00  0.00           C  
ATOM   2961  HA  SER   181      44.877  34.980  51.156  1.00  0.00           H  
ATOM   2962  CB  SER   181      44.961  33.143  49.952  1.00  0.00           C  
ATOM   2963  HB2 SER   181      43.929  33.311  49.646  1.00  0.00           H  
ATOM   2964  HB3 SER   181      45.501  32.857  49.049  1.00  0.00           H  
ATOM   2965  OG  SER   181      45.075  32.059  50.879  1.00  0.00           O  
ATOM   2966  HG  SER   181      44.762  31.233  50.503  1.00  0.00           H  
ATOM   2967  C   SER   181      46.904  34.053  51.139  1.00  0.00           C  
ATOM   2968  O   SER   181      47.956  33.800  50.490  1.00  0.00           O  
ATOM   2969  N   ILE   182      46.925  33.849  52.484  1.00  0.00           N  
ATOM   2970  H   ILE   182      46.023  33.967  52.922  1.00  0.00           H  
ATOM   2971  CA  ILE   182      48.097  33.584  53.386  1.00  0.00           C  
ATOM   2972  HA  ILE   182      48.799  34.407  53.249  1.00  0.00           H  
ATOM   2973  CB  ILE   182      47.504  33.589  54.751  1.00  0.00           C  
ATOM   2974  HB  ILE   182      46.448  33.326  54.682  1.00  0.00           H  
ATOM   2975  CG2 ILE   182      48.187  32.694  55.784  1.00  0.00           C  
ATOM   2976 HG21 ILE   182      47.936  31.664  55.531  1.00  0.00           H  
ATOM   2977 HG22 ILE   182      49.239  32.975  55.839  1.00  0.00           H  
ATOM   2978 HG23 ILE   182      47.740  32.882  56.760  1.00  0.00           H  
ATOM   2979  CG1 ILE   182      47.443  35.075  55.126  1.00  0.00           C  
ATOM   2980 HG12 ILE   182      48.316  35.687  55.350  1.00  0.00           H  
ATOM   2981 HG13 ILE   182      46.867  35.631  54.386  1.00  0.00           H  
ATOM   2982  CD1 ILE   182      46.655  35.463  56.345  1.00  0.00           C  
ATOM   2983 HD11 ILE   182      47.083  35.302  57.334  1.00  0.00           H  
ATOM   2984 HD12 ILE   182      46.573  36.540  56.200  1.00  0.00           H  
ATOM   2985 HD13 ILE   182      45.689  34.961  56.286  1.00  0.00           H  
ATOM   2986  C   ILE   182      48.825  32.252  52.986  1.00  0.00           C  
ATOM   2987  O   ILE   182      50.062  32.083  53.174  1.00  0.00           O  
ATOM   2988  N   ASN   183      48.126  31.246  52.591  1.00  0.00           N  
ATOM   2989  H   ASN   183      47.173  31.459  52.333  1.00  0.00           H  
ATOM   2990  CA  ASN   183      48.758  29.958  52.304  1.00  0.00           C  
ATOM   2991  HA  ASN   183      49.094  29.410  53.185  1.00  0.00           H  
ATOM   2992  CB  ASN   183      47.676  29.004  51.752  1.00  0.00           C  
ATOM   2993  HB2 ASN   183      47.111  29.529  50.983  1.00  0.00           H  
ATOM   2994  HB3 ASN   183      48.197  28.139  51.342  1.00  0.00           H  
ATOM   2995  CG  ASN   183      46.658  28.404  52.766  1.00  0.00           C  
ATOM   2996  OD1 ASN   183      47.046  28.093  53.874  1.00  0.00           O  
ATOM   2997  ND2 ASN   183      45.387  28.208  52.414  1.00  0.00           N  
ATOM   2998 HD21 ASN   183      44.732  27.965  53.144  1.00  0.00           H  
ATOM   2999 HD22 ASN   183      45.029  28.445  51.500  1.00  0.00           H  
ATOM   3000  C   ASN   183      49.889  30.011  51.231  1.00  0.00           C  
ATOM   3001  O   ASN   183      50.847  29.269  51.367  1.00  0.00           O  
ATOM   3002  N   ALA   184      49.817  30.878  50.223  1.00  0.00           N  
ATOM   3003  H   ALA   184      48.977  31.435  50.296  1.00  0.00           H  
ATOM   3004  CA  ALA   184      50.901  31.175  49.272  1.00  0.00           C  
ATOM   3005  HA  ALA   184      51.041  30.325  48.603  1.00  0.00           H  
ATOM   3006  CB  ALA   184      50.469  32.349  48.453  1.00  0.00           C  
ATOM   3007  HB1 ALA   184      49.392  32.306  48.291  1.00  0.00           H  
ATOM   3008  HB2 ALA   184      50.673  33.238  49.050  1.00  0.00           H  
ATOM   3009  HB3 ALA   184      50.998  32.333  47.500  1.00  0.00           H  
ATOM   3010  C   ALA   184      52.217  31.547  49.913  1.00  0.00           C  
ATOM   3011  O   ALA   184      53.281  31.066  49.549  1.00  0.00           O  
ATOM   3012  N   HIE   185      52.243  32.225  51.096  1.00  0.00           N  
ATOM   3013  H   HIE   185      51.381  32.566  51.496  1.00  0.00           H  
ATOM   3014  CA  HIE   185      53.462  32.603  51.868  1.00  0.00           C  
ATOM   3015  HA  HIE   185      54.153  32.969  51.108  1.00  0.00           H  
ATOM   3016  CB  HIE   185      53.123  33.824  52.804  1.00  0.00           C  
ATOM   3017  HB2 HIE   185      52.625  34.553  52.164  1.00  0.00           H  
ATOM   3018  HB3 HIE   185      52.468  33.490  53.609  1.00  0.00           H  
ATOM   3019  CG  HIE   185      54.201  34.496  53.650  1.00  0.00           C  
ATOM   3020  ND1 HIE   185      55.204  35.317  53.147  1.00  0.00           N  
ATOM   3021  CE1 HIE   185      55.857  35.809  54.149  1.00  0.00           C  
ATOM   3022  HE1 HIE   185      56.604  36.579  54.027  1.00  0.00           H  
ATOM   3023  NE2 HIE   185      55.412  35.266  55.284  1.00  0.00           N  
ATOM   3024  HE2 HIE   185      55.716  35.471  56.225  1.00  0.00           H  
ATOM   3025  CD2 HIE   185      54.325  34.488  54.984  1.00  0.00           C  
ATOM   3026  HD2 HIE   185      53.777  33.888  55.695  1.00  0.00           H  
ATOM   3027  C   HIE   185      53.980  31.410  52.714  1.00  0.00           C  
ATOM   3028  O   HIE   185      55.090  31.452  53.120  1.00  0.00           O  
ATOM   3029  N   LEU   186      53.172  30.388  52.939  1.00  0.00           N  
ATOM   3030  H   LEU   186      52.323  30.397  52.392  1.00  0.00           H  
ATOM   3031  CA  LEU   186      53.484  29.137  53.632  1.00  0.00           C  
ATOM   3032  HA  LEU   186      54.387  29.255  54.231  1.00  0.00           H  
ATOM   3033  CB  LEU   186      52.272  28.694  54.435  1.00  0.00           C  
ATOM   3034  HB2 LEU   186      51.471  28.380  53.766  1.00  0.00           H  
ATOM   3035  HB3 LEU   186      52.546  27.842  55.057  1.00  0.00           H  
ATOM   3036  CG  LEU   186      51.795  29.689  55.394  1.00  0.00           C  
ATOM   3037  HG  LEU   186      51.616  30.656  54.924  1.00  0.00           H  
ATOM   3038  CD1 LEU   186      50.448  29.291  56.019  1.00  0.00           C  
ATOM   3039 HD11 LEU   186      49.595  29.358  55.344  1.00  0.00           H  
ATOM   3040 HD12 LEU   186      50.486  28.224  56.239  1.00  0.00           H  
ATOM   3041 HD13 LEU   186      50.258  29.939  56.875  1.00  0.00           H  
ATOM   3042  CD2 LEU   186      52.873  29.996  56.504  1.00  0.00           C  
ATOM   3043 HD21 LEU   186      53.057  29.088  57.080  1.00  0.00           H  
ATOM   3044 HD22 LEU   186      53.820  30.304  56.061  1.00  0.00           H  
ATOM   3045 HD23 LEU   186      52.382  30.674  57.202  1.00  0.00           H  
ATOM   3046  C   LEU   186      53.851  28.081  52.620  1.00  0.00           C  
ATOM   3047  O   LEU   186      54.131  26.956  52.888  1.00  0.00           O  
ATOM   3048  N   GLY   187      53.840  28.485  51.346  1.00  0.00           N  
ATOM   3049  H   GLY   187      53.656  29.452  51.121  1.00  0.00           H  
ATOM   3050  CA  GLY   187      54.010  27.570  50.202  1.00  0.00           C  
ATOM   3051  HA2 GLY   187      53.989  28.165  49.289  1.00  0.00           H  
ATOM   3052  HA3 GLY   187      54.975  27.078  50.320  1.00  0.00           H  
ATOM   3053  C   GLY   187      52.919  26.530  50.062  1.00  0.00           C  
ATOM   3054  O   GLY   187      53.097  25.547  49.374  1.00  0.00           O  
ATOM   3055  N   ILE   188      51.862  26.596  50.835  1.00  0.00           N  
ATOM   3056  H   ILE   188      51.810  27.483  51.314  1.00  0.00           H  
ATOM   3057  CA  ILE   188      50.777  25.683  50.674  1.00  0.00           C  
ATOM   3058  HA  ILE   188      51.184  24.673  50.725  1.00  0.00           H  
ATOM   3059  CB  ILE   188      49.852  25.895  51.889  1.00  0.00           C  
ATOM   3060  HB  ILE   188      49.820  26.938  52.205  1.00  0.00           H  
ATOM   3061  CG2 ILE   188      48.432  25.435  51.562  1.00  0.00           C  
ATOM   3062 HG21 ILE   188      48.637  24.384  51.356  1.00  0.00           H  
ATOM   3063 HG22 ILE   188      47.780  25.416  52.435  1.00  0.00           H  
ATOM   3064 HG23 ILE   188      47.976  26.009  50.755  1.00  0.00           H  
ATOM   3065  CG1 ILE   188      50.459  25.126  53.095  1.00  0.00           C  
ATOM   3066 HG12 ILE   188      50.499  24.057  52.887  1.00  0.00           H  
ATOM   3067 HG13 ILE   188      51.523  25.358  53.130  1.00  0.00           H  
ATOM   3068  CD1 ILE   188      49.654  25.339  54.368  1.00  0.00           C  
ATOM   3069 HD11 ILE   188      50.126  24.893  55.243  1.00  0.00           H  
ATOM   3070 HD12 ILE   188      49.552  26.421  54.457  1.00  0.00           H  
ATOM   3071 HD13 ILE   188      48.644  24.934  54.308  1.00  0.00           H  
ATOM   3072  C   ILE   188      50.051  25.845  49.347  1.00  0.00           C  
ATOM   3073  O   ILE   188      49.661  26.958  48.970  1.00  0.00           O  
ATOM   3074  N   GLU   189      49.704  24.759  48.710  1.00  0.00           N  
ATOM   3075  H   GLU   189      50.041  23.914  49.150  1.00  0.00           H  
ATOM   3076  CA  GLU   189      49.096  24.582  47.357  1.00  0.00           C  
ATOM   3077  HA  GLU   189      49.785  24.952  46.598  1.00  0.00           H  
ATOM   3078  CB  GLU   189      48.953  23.121  46.979  1.00  0.00           C  
ATOM   3079  HB2 GLU   189      49.909  22.615  47.114  1.00  0.00           H  
ATOM   3080  HB3 GLU   189      48.241  22.696  47.687  1.00  0.00           H  
ATOM   3081  CG  GLU   189      48.430  22.866  45.549  1.00  0.00           C  
ATOM   3082  HG2 GLU   189      48.470  21.803  45.311  1.00  0.00           H  
ATOM   3083  HG3 GLU   189      47.475  23.387  45.482  1.00  0.00           H  
ATOM   3084  CD  GLU   189      49.386  23.474  44.556  1.00  0.00           C  
ATOM   3085  OE1 GLU   189      50.312  22.772  44.119  1.00  0.00           O  
ATOM   3086  OE2 GLU   189      49.167  24.680  44.216  1.00  0.00           O  
ATOM   3087  C   GLU   189      47.772  25.389  47.349  1.00  0.00           C  
ATOM   3088  O   GLU   189      47.031  25.448  48.337  1.00  0.00           O  
ATOM   3089  N   GLN   190      47.434  25.976  46.178  1.00  0.00           N  
ATOM   3090  H   GLN   190      48.118  26.001  45.435  1.00  0.00           H  
ATOM   3091  CA  GLN   190      46.330  26.823  45.988  1.00  0.00           C  
ATOM   3092  HA  GLN   190      46.052  27.207  46.970  1.00  0.00           H  
ATOM   3093  CB  GLN   190      46.789  28.032  45.089  1.00  0.00           C  
ATOM   3094  HB2 GLN   190      46.942  27.690  44.066  1.00  0.00           H  
ATOM   3095  HB3 GLN   190      46.040  28.824  45.108  1.00  0.00           H  
ATOM   3096  CG  GLN   190      48.014  28.722  45.691  1.00  0.00           C  
ATOM   3097  HG2 GLN   190      48.728  27.962  46.008  1.00  0.00           H  
ATOM   3098  HG3 GLN   190      48.628  29.301  45.002  1.00  0.00           H  
ATOM   3099  CD  GLN   190      47.627  29.611  46.879  1.00  0.00           C  
ATOM   3100  OE1 GLN   190      47.034  30.655  46.668  1.00  0.00           O  
ATOM   3101  NE2 GLN   190      47.832  29.123  48.119  1.00  0.00           N  
ATOM   3102 HE21 GLN   190      47.575  29.653  48.939  1.00  0.00           H  
ATOM   3103 HE22 GLN   190      48.115  28.154  48.165  1.00  0.00           H  
ATOM   3104  C   GLN   190      45.091  26.085  45.374  1.00  0.00           C  
ATOM   3105  O   GLN   190      45.164  25.310  44.415  1.00  0.00           O  
ATOM   3106  N   SER   191      43.937  26.399  46.036  1.00  0.00           N  
ATOM   3107  H   SER   191      43.912  27.061  46.799  1.00  0.00           H  
ATOM   3108  CA  SER   191      42.646  25.796  45.622  1.00  0.00           C  
ATOM   3109  HA  SER   191      42.628  25.396  44.609  1.00  0.00           H  
ATOM   3110  CB  SER   191      42.434  24.554  46.548  1.00  0.00           C  
ATOM   3111  HB2 SER   191      43.258  23.865  46.360  1.00  0.00           H  
ATOM   3112  HB3 SER   191      42.435  24.844  47.599  1.00  0.00           H  
ATOM   3113  OG  SER   191      41.197  23.966  46.245  1.00  0.00           O  
ATOM   3114  HG  SER   191      40.938  23.439  47.004  1.00  0.00           H  
ATOM   3115  C   SER   191      41.512  26.861  45.767  1.00  0.00           C  
ATOM   3116  O   SER   191      41.843  28.016  45.899  1.00  0.00           O  
ATOM   3117  N   ARG   192      40.194  26.490  45.617  1.00  0.00           N  
ATOM   3118  H   ARG   192      40.125  25.482  45.641  1.00  0.00           H  
ATOM   3119  CA  ARG   192      38.968  27.315  45.595  1.00  0.00           C  
ATOM   3120  HA  ARG   192      38.836  27.973  44.736  1.00  0.00           H  
ATOM   3121  CB  ARG   192      37.699  26.391  45.627  1.00  0.00           C  
ATOM   3122  HB2 ARG   192      37.769  25.655  46.427  1.00  0.00           H  
ATOM   3123  HB3 ARG   192      36.778  26.973  45.625  1.00  0.00           H  
ATOM   3124  CG  ARG   192      37.641  25.776  44.189  1.00  0.00           C  
ATOM   3125  HG2 ARG   192      37.466  26.484  43.379  1.00  0.00           H  
ATOM   3126  HG3 ARG   192      38.578  25.327  43.861  1.00  0.00           H  
ATOM   3127  CD  ARG   192      36.494  24.793  43.942  1.00  0.00           C  
ATOM   3128  HD2 ARG   192      35.637  25.197  44.481  1.00  0.00           H  
ATOM   3129  HD3 ARG   192      36.322  24.793  42.866  1.00  0.00           H  
ATOM   3130  NE  ARG   192      36.688  23.459  44.471  1.00  0.00           N  
ATOM   3131  HE  ARG   192      37.637  23.139  44.345  1.00  0.00           H  
ATOM   3132  CZ  ARG   192      35.851  22.511  44.515  1.00  0.00           C  
ATOM   3133  NH1 ARG   192      34.650  22.713  44.093  1.00  0.00           N  
ATOM   3134 HH11 ARG   192      34.398  23.612  43.709  1.00  0.00           H  
ATOM   3135 HH12 ARG   192      34.025  21.929  44.214  1.00  0.00           H  
ATOM   3136  NH2 ARG   192      36.235  21.323  44.878  1.00  0.00           N  
ATOM   3137 HH21 ARG   192      37.066  21.212  45.440  1.00  0.00           H  
ATOM   3138 HH22 ARG   192      35.711  20.469  44.751  1.00  0.00           H  
ATOM   3139  C   ARG   192      38.927  28.227  46.772  1.00  0.00           C  
ATOM   3140  O   ARG   192      38.789  29.445  46.599  1.00  0.00           O  
ATOM   3141  N   ARG   193      39.332  27.694  47.926  1.00  0.00           N  
ATOM   3142  H   ARG   193      39.550  26.711  48.005  1.00  0.00           H  
ATOM   3143  CA  ARG   193      39.312  28.387  49.210  1.00  0.00           C  
ATOM   3144  HA  ARG   193      38.262  28.567  49.439  1.00  0.00           H  
ATOM   3145  CB  ARG   193      39.748  27.472  50.377  1.00  0.00           C  
ATOM   3146  HB2 ARG   193      39.486  27.971  51.309  1.00  0.00           H  
ATOM   3147  HB3 ARG   193      39.250  26.505  50.315  1.00  0.00           H  
ATOM   3148  CG  ARG   193      41.270  27.208  50.401  1.00  0.00           C  
ATOM   3149  HG2 ARG   193      41.655  26.991  49.404  1.00  0.00           H  
ATOM   3150  HG3 ARG   193      41.864  28.063  50.724  1.00  0.00           H  
ATOM   3151  CD  ARG   193      41.397  25.997  51.345  1.00  0.00           C  
ATOM   3152  HD2 ARG   193      40.956  26.254  52.308  1.00  0.00           H  
ATOM   3153  HD3 ARG   193      40.823  25.166  50.936  1.00  0.00           H  
ATOM   3154  NE  ARG   193      42.867  25.611  51.391  1.00  0.00           N  
ATOM   3155  HE  ARG   193      43.482  26.198  50.847  1.00  0.00           H  
ATOM   3156  CZ  ARG   193      43.388  24.748  52.158  1.00  0.00           C  
ATOM   3157  NH1 ARG   193      42.767  23.924  52.920  1.00  0.00           N  
ATOM   3158 HH11 ARG   193      41.761  23.958  53.003  1.00  0.00           H  
ATOM   3159 HH12 ARG   193      43.178  23.134  53.397  1.00  0.00           H  
ATOM   3160  NH2 ARG   193      44.649  24.672  52.136  1.00  0.00           N  
ATOM   3161 HH21 ARG   193      45.137  25.412  51.652  1.00  0.00           H  
ATOM   3162 HH22 ARG   193      45.130  24.234  52.908  1.00  0.00           H  
ATOM   3163  C   ARG   193      40.174  29.694  49.063  1.00  0.00           C  
ATOM   3164  O   ARG   193      39.808  30.629  49.733  1.00  0.00           O  
ATOM   3165  N   ASP   194      41.336  29.671  48.340  1.00  0.00           N  
ATOM   3166  H   ASP   194      41.610  28.927  47.713  1.00  0.00           H  
ATOM   3167  CA  ASP   194      42.237  30.806  48.428  1.00  0.00           C  
ATOM   3168  HA  ASP   194      42.186  31.074  49.483  1.00  0.00           H  
ATOM   3169  CB  ASP   194      43.760  30.409  48.157  1.00  0.00           C  
ATOM   3170  HB2 ASP   194      43.962  30.156  47.116  1.00  0.00           H  
ATOM   3171  HB3 ASP   194      44.438  31.185  48.510  1.00  0.00           H  
ATOM   3172  CG  ASP   194      44.069  29.188  49.000  1.00  0.00           C  
ATOM   3173  OD1 ASP   194      44.287  29.463  50.227  1.00  0.00           O  
ATOM   3174  OD2 ASP   194      44.107  28.106  48.347  1.00  0.00           O  
ATOM   3175  C   ASP   194      41.787  31.896  47.508  1.00  0.00           C  
ATOM   3176  O   ASP   194      42.068  33.038  47.869  1.00  0.00           O  
ATOM   3177  N   ASP   195      41.073  31.615  46.427  1.00  0.00           N  
ATOM   3178  H   ASP   195      40.781  30.659  46.283  1.00  0.00           H  
ATOM   3179  CA  ASP   195      40.474  32.689  45.661  1.00  0.00           C  
ATOM   3180  HA  ASP   195      41.220  33.389  45.285  1.00  0.00           H  
ATOM   3181  CB  ASP   195      39.806  32.217  44.374  1.00  0.00           C  
ATOM   3182  HB2 ASP   195      39.061  31.485  44.686  1.00  0.00           H  
ATOM   3183  HB3 ASP   195      39.242  32.996  43.860  1.00  0.00           H  
ATOM   3184  CG  ASP   195      40.805  31.705  43.356  1.00  0.00           C  
ATOM   3185  OD1 ASP   195      42.019  31.955  43.575  1.00  0.00           O  
ATOM   3186  OD2 ASP   195      40.302  31.159  42.381  1.00  0.00           O  
ATOM   3187  C   ASP   195      39.420  33.410  46.527  1.00  0.00           C  
ATOM   3188  O   ASP   195      39.351  34.631  46.464  1.00  0.00           O  
ATOM   3189  N   MET   196      38.695  32.613  47.323  1.00  0.00           N  
ATOM   3190  H   MET   196      38.888  31.622  47.287  1.00  0.00           H  
ATOM   3191  CA  MET   196      37.721  33.154  48.261  1.00  0.00           C  
ATOM   3192  HA  MET   196      37.022  33.762  47.687  1.00  0.00           H  
ATOM   3193  CB  MET   196      36.841  32.065  48.875  1.00  0.00           C  
ATOM   3194  HB2 MET   196      37.431  31.443  49.548  1.00  0.00           H  
ATOM   3195  HB3 MET   196      36.107  32.488  49.560  1.00  0.00           H  
ATOM   3196  CG  MET   196      36.112  31.345  47.761  1.00  0.00           C  
ATOM   3197  HG2 MET   196      36.576  31.371  46.775  1.00  0.00           H  
ATOM   3198  HG3 MET   196      36.013  30.330  48.146  1.00  0.00           H  
ATOM   3199  SD  MET   196      34.377  31.728  47.556  1.00  0.00           S  
ATOM   3200  CE  MET   196      34.533  33.420  46.943  1.00  0.00           C  
ATOM   3201  HE1 MET   196      35.152  34.053  47.580  1.00  0.00           H  
ATOM   3202  HE2 MET   196      35.110  33.430  46.018  1.00  0.00           H  
ATOM   3203  HE3 MET   196      33.579  33.821  46.601  1.00  0.00           H  
ATOM   3204  C   MET   196      38.282  34.019  49.374  1.00  0.00           C  
ATOM   3205  O   MET   196      37.762  35.129  49.581  1.00  0.00           O  
ATOM   3206  N   GLU   197      39.433  33.657  49.992  1.00  0.00           N  
ATOM   3207  H   GLU   197      39.855  32.808  49.644  1.00  0.00           H  
ATOM   3208  CA  GLU   197      40.098  34.544  50.922  1.00  0.00           C  
ATOM   3209  HA  GLU   197      39.334  35.004  51.549  1.00  0.00           H  
ATOM   3210  CB  GLU   197      41.001  33.757  51.783  1.00  0.00           C  
ATOM   3211  HB2 GLU   197      40.506  33.291  52.635  1.00  0.00           H  
ATOM   3212  HB3 GLU   197      41.497  32.955  51.237  1.00  0.00           H  
ATOM   3213  CG  GLU   197      42.251  34.586  52.230  1.00  0.00           C  
ATOM   3214  HG2 GLU   197      42.839  34.848  51.350  1.00  0.00           H  
ATOM   3215  HG3 GLU   197      41.913  35.456  52.793  1.00  0.00           H  
ATOM   3216  CD  GLU   197      43.162  33.761  53.175  1.00  0.00           C  
ATOM   3217  OE1 GLU   197      42.962  32.518  53.445  1.00  0.00           O  
ATOM   3218  OE2 GLU   197      44.116  34.424  53.685  1.00  0.00           O  
ATOM   3219  C   GLU   197      40.751  35.806  50.236  1.00  0.00           C  
ATOM   3220  O   GLU   197      40.783  36.949  50.780  1.00  0.00           O  
ATOM   3221  N   SER   198      41.231  35.645  48.978  1.00  0.00           N  
ATOM   3222  H   SER   198      41.146  34.723  48.575  1.00  0.00           H  
ATOM   3223  CA  SER   198      42.046  36.691  48.203  1.00  0.00           C  
ATOM   3224  HA  SER   198      42.738  37.187  48.884  1.00  0.00           H  
ATOM   3225  CB  SER   198      42.877  36.085  47.107  1.00  0.00           C  
ATOM   3226  HB2 SER   198      42.173  35.654  46.395  1.00  0.00           H  
ATOM   3227  HB3 SER   198      43.468  36.895  46.678  1.00  0.00           H  
ATOM   3228  OG  SER   198      43.648  35.009  47.581  1.00  0.00           O  
ATOM   3229  HG  SER   198      43.101  34.225  47.671  1.00  0.00           H  
ATOM   3230  C   SER   198      41.023  37.794  47.840  1.00  0.00           C  
ATOM   3231  O   SER   198      41.320  38.980  47.987  1.00  0.00           O  
ATOM   3232  N   LEU   199      39.797  37.369  47.548  1.00  0.00           N  
ATOM   3233  H   LEU   199      39.569  36.400  47.716  1.00  0.00           H  
ATOM   3234  CA  LEU   199      38.706  38.264  47.278  1.00  0.00           C  
ATOM   3235  HA  LEU   199      39.037  39.123  46.695  1.00  0.00           H  
ATOM   3236  CB  LEU   199      37.472  37.524  46.495  1.00  0.00           C  
ATOM   3237  HB2 LEU   199      37.892  36.818  45.778  1.00  0.00           H  
ATOM   3238  HB3 LEU   199      36.951  36.778  47.095  1.00  0.00           H  
ATOM   3239  CG  LEU   199      36.406  38.424  45.862  1.00  0.00           C  
ATOM   3240  HG  LEU   199      36.376  39.349  46.437  1.00  0.00           H  
ATOM   3241  CD1 LEU   199      36.815  38.806  44.379  1.00  0.00           C  
ATOM   3242 HD11 LEU   199      36.754  37.874  43.818  1.00  0.00           H  
ATOM   3243 HD12 LEU   199      36.323  39.623  43.851  1.00  0.00           H  
ATOM   3244 HD13 LEU   199      37.845  39.162  44.403  1.00  0.00           H  
ATOM   3245  CD2 LEU   199      35.093  37.728  45.863  1.00  0.00           C  
ATOM   3246 HD21 LEU   199      34.375  38.397  45.389  1.00  0.00           H  
ATOM   3247 HD22 LEU   199      35.187  36.790  45.315  1.00  0.00           H  
ATOM   3248 HD23 LEU   199      34.787  37.495  46.883  1.00  0.00           H  
ATOM   3249  C   LEU   199      38.198  38.978  48.571  1.00  0.00           C  
ATOM   3250  O   LEU   199      37.733  40.107  48.471  1.00  0.00           O  
ATOM   3251  N   GLY   200      38.327  38.360  49.724  1.00  0.00           N  
ATOM   3252  H   GLY   200      38.705  37.427  49.641  1.00  0.00           H  
ATOM   3253  CA  GLY   200      38.224  38.941  51.005  1.00  0.00           C  
ATOM   3254  HA2 GLY   200      37.229  39.099  51.422  1.00  0.00           H  
ATOM   3255  HA3 GLY   200      38.512  38.155  51.704  1.00  0.00           H  
ATOM   3256  C   GLY   200      39.168  40.089  51.216  1.00  0.00           C  
ATOM   3257  O   GLY   200      38.724  41.207  51.436  1.00  0.00           O  
ATOM   3258  N   TYR   201      40.493  39.926  50.983  1.00  0.00           N  
ATOM   3259  H   TYR   201      40.867  39.019  50.744  1.00  0.00           H  
ATOM   3260  CA  TYR   201      41.431  41.115  51.134  1.00  0.00           C  
ATOM   3261  HA  TYR   201      41.220  41.489  52.136  1.00  0.00           H  
ATOM   3262  CB  TYR   201      42.887  40.698  51.199  1.00  0.00           C  
ATOM   3263  HB2 TYR   201      43.295  40.477  50.213  1.00  0.00           H  
ATOM   3264  HB3 TYR   201      43.494  41.529  51.556  1.00  0.00           H  
ATOM   3265  CG  TYR   201      43.146  39.566  52.234  1.00  0.00           C  
ATOM   3266  CD1 TYR   201      42.511  39.564  53.511  1.00  0.00           C  
ATOM   3267  HD1 TYR   201      41.840  40.358  53.804  1.00  0.00           H  
ATOM   3268  CE1 TYR   201      42.733  38.621  54.478  1.00  0.00           C  
ATOM   3269  HE1 TYR   201      42.156  38.729  55.385  1.00  0.00           H  
ATOM   3270  CZ  TYR   201      43.619  37.590  54.195  1.00  0.00           C  
ATOM   3271  OH  TYR   201      43.647  36.521  55.052  1.00  0.00           O  
ATOM   3272  HH  TYR   201      43.947  35.781  54.520  1.00  0.00           H  
ATOM   3273  CE2 TYR   201      44.376  37.575  53.003  1.00  0.00           C  
ATOM   3274  HE2 TYR   201      45.042  36.762  52.756  1.00  0.00           H  
ATOM   3275  CD2 TYR   201      44.108  38.526  51.998  1.00  0.00           C  
ATOM   3276  HD2 TYR   201      44.711  38.429  51.108  1.00  0.00           H  
ATOM   3277  C   TYR   201      41.247  42.235  50.088  1.00  0.00           C  
ATOM   3278  O   TYR   201      41.550  43.431  50.351  1.00  0.00           O  
ATOM   3279  N   VAL   202      40.627  41.920  48.954  1.00  0.00           N  
ATOM   3280  H   VAL   202      40.459  40.950  48.728  1.00  0.00           H  
ATOM   3281  CA  VAL   202      40.125  42.974  48.018  1.00  0.00           C  
ATOM   3282  HA  VAL   202      40.978  43.641  47.889  1.00  0.00           H  
ATOM   3283  CB  VAL   202      39.897  42.525  46.524  1.00  0.00           C  
ATOM   3284  HB  VAL   202      39.141  41.740  46.531  1.00  0.00           H  
ATOM   3285  CG1 VAL   202      39.374  43.618  45.626  1.00  0.00           C  
ATOM   3286 HG11 VAL   202      39.946  44.545  45.584  1.00  0.00           H  
ATOM   3287 HG12 VAL   202      39.246  43.269  44.602  1.00  0.00           H  
ATOM   3288 HG13 VAL   202      38.376  43.865  45.990  1.00  0.00           H  
ATOM   3289  CG2 VAL   202      41.186  41.908  45.893  1.00  0.00           C  
ATOM   3290 HG21 VAL   202      40.993  41.634  44.856  1.00  0.00           H  
ATOM   3291 HG22 VAL   202      42.026  42.589  46.025  1.00  0.00           H  
ATOM   3292 HG23 VAL   202      41.526  41.032  46.445  1.00  0.00           H  
ATOM   3293  C   VAL   202      38.928  43.800  48.609  1.00  0.00           C  
ATOM   3294  O   VAL   202      39.037  45.027  48.642  1.00  0.00           O  
ATOM   3295  N   LEU   203      37.865  43.128  49.127  1.00  0.00           N  
ATOM   3296  H   LEU   203      38.000  42.129  49.187  1.00  0.00           H  
ATOM   3297  CA  LEU   203      36.665  43.701  49.839  1.00  0.00           C  
ATOM   3298  HA  LEU   203      36.213  44.546  49.319  1.00  0.00           H  
ATOM   3299  CB  LEU   203      35.627  42.560  49.974  1.00  0.00           C  
ATOM   3300  HB2 LEU   203      36.058  41.717  50.514  1.00  0.00           H  
ATOM   3301  HB3 LEU   203      34.812  42.944  50.587  1.00  0.00           H  
ATOM   3302  CG  LEU   203      34.932  42.149  48.655  1.00  0.00           C  
ATOM   3303  HG  LEU   203      35.600  41.620  47.975  1.00  0.00           H  
ATOM   3304  CD1 LEU   203      33.722  41.216  48.950  1.00  0.00           C  
ATOM   3305 HD11 LEU   203      33.002  41.841  49.478  1.00  0.00           H  
ATOM   3306 HD12 LEU   203      33.382  40.889  47.967  1.00  0.00           H  
ATOM   3307 HD13 LEU   203      34.093  40.333  49.470  1.00  0.00           H  
ATOM   3308  CD2 LEU   203      34.427  43.268  47.823  1.00  0.00           C  
ATOM   3309 HD21 LEU   203      35.174  43.943  47.406  1.00  0.00           H  
ATOM   3310 HD22 LEU   203      33.745  42.913  47.050  1.00  0.00           H  
ATOM   3311 HD23 LEU   203      33.841  43.940  48.450  1.00  0.00           H  
ATOM   3312  C   LEU   203      37.130  44.366  51.126  1.00  0.00           C  
ATOM   3313  O   LEU   203      36.758  45.524  51.348  1.00  0.00           O  
ATOM   3314  N   MET   204      38.154  43.920  51.900  1.00  0.00           N  
ATOM   3315  H   MET   204      38.603  43.073  51.584  1.00  0.00           H  
ATOM   3316  CA  MET   204      38.742  44.708  53.021  1.00  0.00           C  
ATOM   3317  HA  MET   204      37.975  45.138  53.666  1.00  0.00           H  
ATOM   3318  CB  MET   204      39.692  43.874  53.863  1.00  0.00           C  
ATOM   3319  HB2 MET   204      40.580  43.715  53.250  1.00  0.00           H  
ATOM   3320  HB3 MET   204      40.006  44.483  54.710  1.00  0.00           H  
ATOM   3321  CG  MET   204      39.172  42.611  54.362  1.00  0.00           C  
ATOM   3322  HG2 MET   204      38.247  42.770  54.916  1.00  0.00           H  
ATOM   3323  HG3 MET   204      39.049  41.859  53.582  1.00  0.00           H  
ATOM   3324  SD  MET   204      40.182  41.864  55.640  1.00  0.00           S  
ATOM   3325  CE  MET   204      39.793  42.973  57.015  1.00  0.00           C  
ATOM   3326  HE1 MET   204      38.725  43.182  57.072  1.00  0.00           H  
ATOM   3327  HE2 MET   204      40.086  42.547  57.975  1.00  0.00           H  
ATOM   3328  HE3 MET   204      40.376  43.893  57.078  1.00  0.00           H  
ATOM   3329  C   MET   204      39.457  46.020  52.582  1.00  0.00           C  
ATOM   3330  O   MET   204      39.081  47.035  53.157  1.00  0.00           O  
ATOM   3331  N   TYR   205      40.339  46.038  51.647  1.00  0.00           N  
ATOM   3332  H   TYR   205      40.693  45.179  51.251  1.00  0.00           H  
ATOM   3333  CA  TYR   205      40.886  47.204  50.923  1.00  0.00           C  
ATOM   3334  HA  TYR   205      41.495  47.758  51.638  1.00  0.00           H  
ATOM   3335  CB  TYR   205      41.762  46.712  49.764  1.00  0.00           C  
ATOM   3336  HB2 TYR   205      42.715  46.330  50.130  1.00  0.00           H  
ATOM   3337  HB3 TYR   205      41.289  45.871  49.256  1.00  0.00           H  
ATOM   3338  CG  TYR   205      42.142  47.745  48.759  1.00  0.00           C  
ATOM   3339  CD1 TYR   205      42.955  48.827  49.091  1.00  0.00           C  
ATOM   3340  HD1 TYR   205      43.378  48.782  50.083  1.00  0.00           H  
ATOM   3341  CE1 TYR   205      43.164  49.857  48.189  1.00  0.00           C  
ATOM   3342  HE1 TYR   205      43.791  50.715  48.382  1.00  0.00           H  
ATOM   3343  CZ  TYR   205      42.649  49.778  46.876  1.00  0.00           C  
ATOM   3344  OH  TYR   205      42.816  50.753  45.997  1.00  0.00           O  
ATOM   3345  HH  TYR   205      42.642  50.497  45.088  1.00  0.00           H  
ATOM   3346  CE2 TYR   205      41.854  48.682  46.506  1.00  0.00           C  
ATOM   3347  HE2 TYR   205      41.529  48.556  45.484  1.00  0.00           H  
ATOM   3348  CD2 TYR   205      41.549  47.731  47.511  1.00  0.00           C  
ATOM   3349  HD2 TYR   205      40.795  46.990  47.295  1.00  0.00           H  
ATOM   3350  C   TYR   205      39.775  48.141  50.468  1.00  0.00           C  
ATOM   3351  O   TYR   205      40.009  49.340  50.478  1.00  0.00           O  
ATOM   3352  N   PHE   206      38.617  47.645  49.973  1.00  0.00           N  
ATOM   3353  H   PHE   206      38.510  46.642  50.030  1.00  0.00           H  
ATOM   3354  CA  PHE   206      37.596  48.451  49.341  1.00  0.00           C  
ATOM   3355  HA  PHE   206      38.038  49.262  48.763  1.00  0.00           H  
ATOM   3356  CB  PHE   206      36.677  47.623  48.391  1.00  0.00           C  
ATOM   3357  HB2 PHE   206      36.487  46.619  48.772  1.00  0.00           H  
ATOM   3358  HB3 PHE   206      35.721  48.129  48.257  1.00  0.00           H  
ATOM   3359  CG  PHE   206      37.137  47.506  46.932  1.00  0.00           C  
ATOM   3360  CD1 PHE   206      37.490  48.668  46.288  1.00  0.00           C  
ATOM   3361  HD1 PHE   206      37.362  49.648  46.723  1.00  0.00           H  
ATOM   3362  CE1 PHE   206      37.941  48.628  44.951  1.00  0.00           C  
ATOM   3363  HE1 PHE   206      38.194  49.572  44.490  1.00  0.00           H  
ATOM   3364  CZ  PHE   206      37.924  47.416  44.257  1.00  0.00           C  
ATOM   3365  HZ  PHE   206      38.232  47.404  43.222  1.00  0.00           H  
ATOM   3366  CE2 PHE   206      37.552  46.268  44.881  1.00  0.00           C  
ATOM   3367  HE2 PHE   206      37.600  45.324  44.358  1.00  0.00           H  
ATOM   3368  CD2 PHE   206      37.161  46.334  46.240  1.00  0.00           C  
ATOM   3369  HD2 PHE   206      36.743  45.503  46.789  1.00  0.00           H  
ATOM   3370  C   PHE   206      36.778  49.104  50.452  1.00  0.00           C  
ATOM   3371  O   PHE   206      36.394  50.273  50.343  1.00  0.00           O  
ATOM   3372  N   ASN   207      36.579  48.497  51.637  1.00  0.00           N  
ATOM   3373  H   ASN   207      36.936  47.557  51.735  1.00  0.00           H  
ATOM   3374  CA  ASN   207      36.043  49.023  52.828  1.00  0.00           C  
ATOM   3375  HA  ASN   207      35.131  49.559  52.566  1.00  0.00           H  
ATOM   3376  CB  ASN   207      35.684  47.879  53.732  1.00  0.00           C  
ATOM   3377  HB2 ASN   207      34.996  47.199  53.229  1.00  0.00           H  
ATOM   3378  HB3 ASN   207      36.483  47.194  54.014  1.00  0.00           H  
ATOM   3379  CG  ASN   207      35.002  48.386  54.975  1.00  0.00           C  
ATOM   3380  OD1 ASN   207      35.452  48.058  56.062  1.00  0.00           O  
ATOM   3381  ND2 ASN   207      33.970  49.130  54.931  1.00  0.00           N  
ATOM   3382 HD21 ASN   207      33.630  49.612  55.751  1.00  0.00           H  
ATOM   3383 HD22 ASN   207      33.552  49.422  54.059  1.00  0.00           H  
ATOM   3384  C   ASN   207      36.942  50.075  53.456  1.00  0.00           C  
ATOM   3385  O   ASN   207      36.475  51.144  53.809  1.00  0.00           O  
ATOM   3386  N   ARG   208      38.265  49.787  53.527  1.00  0.00           N  
ATOM   3387  H   ARG   208      38.639  48.953  53.098  1.00  0.00           H  
ATOM   3388  CA  ARG   208      39.241  50.782  54.009  1.00  0.00           C  
ATOM   3389  HA  ARG   208      38.844  51.710  53.597  1.00  0.00           H  
ATOM   3390  CB  ARG   208      39.207  50.893  55.557  1.00  0.00           C  
ATOM   3391  HB2 ARG   208      39.869  51.698  55.879  1.00  0.00           H  
ATOM   3392  HB3 ARG   208      38.168  51.101  55.811  1.00  0.00           H  
ATOM   3393  CG  ARG   208      39.490  49.702  56.525  1.00  0.00           C  
ATOM   3394  HG2 ARG   208      39.121  48.764  56.108  1.00  0.00           H  
ATOM   3395  HG3 ARG   208      40.578  49.648  56.562  1.00  0.00           H  
ATOM   3396  CD  ARG   208      38.945  49.826  57.962  1.00  0.00           C  
ATOM   3397  HD2 ARG   208      39.548  49.098  58.505  1.00  0.00           H  
ATOM   3398  HD3 ARG   208      38.976  50.826  58.394  1.00  0.00           H  
ATOM   3399  NE  ARG   208      37.558  49.466  57.970  1.00  0.00           N  
ATOM   3400  HE  ARG   208      37.091  49.055  57.174  1.00  0.00           H  
ATOM   3401  CZ  ARG   208      36.710  49.636  58.985  1.00  0.00           C  
ATOM   3402  NH1 ARG   208      37.109  49.995  60.160  1.00  0.00           N  
ATOM   3403 HH11 ARG   208      38.079  50.217  60.333  1.00  0.00           H  
ATOM   3404 HH12 ARG   208      36.385  50.282  60.804  1.00  0.00           H  
ATOM   3405  NH2 ARG   208      35.480  49.373  58.786  1.00  0.00           N  
ATOM   3406 HH21 ARG   208      35.167  48.898  57.951  1.00  0.00           H  
ATOM   3407 HH22 ARG   208      34.852  49.436  59.574  1.00  0.00           H  
ATOM   3408  C   ARG   208      40.661  50.519  53.431  1.00  0.00           C  
ATOM   3409  O   ARG   208      41.184  49.422  53.641  1.00  0.00           O  
ATOM   3410  N   THR   209      41.371  51.550  52.875  1.00  0.00           N  
ATOM   3411  H   THR   209      40.879  52.432  52.903  1.00  0.00           H  
ATOM   3412  CA  THR   209      42.772  51.473  52.462  1.00  0.00           C  
ATOM   3413  HA  THR   209      42.935  50.538  51.925  1.00  0.00           H  
ATOM   3414  CB  THR   209      43.045  52.619  51.458  1.00  0.00           C  
ATOM   3415  HB  THR   209      44.017  52.454  50.993  1.00  0.00           H  
ATOM   3416  CG2 THR   209      42.052  52.743  50.294  1.00  0.00           C  
ATOM   3417 HG21 THR   209      42.161  51.809  49.744  1.00  0.00           H  
ATOM   3418 HG22 THR   209      41.065  52.916  50.723  1.00  0.00           H  
ATOM   3419 HG23 THR   209      42.301  53.570  49.629  1.00  0.00           H  
ATOM   3420  OG1 THR   209      43.078  53.900  52.135  1.00  0.00           O  
ATOM   3421  HG1 THR   209      42.163  53.992  52.412  1.00  0.00           H  
ATOM   3422  C   THR   209      43.720  51.514  53.685  1.00  0.00           C  
ATOM   3423  O   THR   209      44.905  51.374  53.450  1.00  0.00           O  
ATOM   3424  N   SER   210      43.294  51.591  54.965  1.00  0.00           N  
ATOM   3425  H   SER   210      42.304  51.504  55.144  1.00  0.00           H  
ATOM   3426  CA  SER   210      44.090  51.732  56.184  1.00  0.00           C  
ATOM   3427  HA  SER   210      45.097  52.076  55.951  1.00  0.00           H  
ATOM   3428  CB  SER   210      43.478  52.682  57.199  1.00  0.00           C  
ATOM   3429  HB2 SER   210      44.094  52.792  58.092  1.00  0.00           H  
ATOM   3430  HB3 SER   210      43.433  53.669  56.738  1.00  0.00           H  
ATOM   3431  OG  SER   210      42.114  52.341  57.585  1.00  0.00           O  
ATOM   3432  HG  SER   210      42.237  51.749  58.331  1.00  0.00           H  
ATOM   3433  C   SER   210      44.335  50.358  56.847  1.00  0.00           C  
ATOM   3434  O   SER   210      44.160  50.199  58.037  1.00  0.00           O  
ATOM   3435  N   LEU   211      44.620  49.381  55.978  1.00  0.00           N  
ATOM   3436  H   LEU   211      44.662  49.622  54.998  1.00  0.00           H  
ATOM   3437  CA  LEU   211      44.993  48.028  56.382  1.00  0.00           C  
ATOM   3438  HA  LEU   211      44.180  47.670  57.013  1.00  0.00           H  
ATOM   3439  CB  LEU   211      44.934  47.256  55.034  1.00  0.00           C  
ATOM   3440  HB2 LEU   211      45.658  47.667  54.330  1.00  0.00           H  
ATOM   3441  HB3 LEU   211      45.452  46.341  55.320  1.00  0.00           H  
ATOM   3442  CG  LEU   211      43.590  46.978  54.359  1.00  0.00           C  
ATOM   3443  HG  LEU   211      43.104  47.951  54.287  1.00  0.00           H  
ATOM   3444  CD1 LEU   211      43.910  46.431  52.940  1.00  0.00           C  
ATOM   3445 HD11 LEU   211      44.458  45.489  52.914  1.00  0.00           H  
ATOM   3446 HD12 LEU   211      42.965  46.327  52.409  1.00  0.00           H  
ATOM   3447 HD13 LEU   211      44.509  47.165  52.401  1.00  0.00           H  
ATOM   3448  CD2 LEU   211      42.707  45.950  55.153  1.00  0.00           C  
ATOM   3449 HD21 LEU   211      41.855  45.823  54.486  1.00  0.00           H  
ATOM   3450 HD22 LEU   211      43.292  45.047  55.328  1.00  0.00           H  
ATOM   3451 HD23 LEU   211      42.426  46.328  56.136  1.00  0.00           H  
ATOM   3452  C   LEU   211      46.388  47.878  57.007  1.00  0.00           C  
ATOM   3453  O   LEU   211      47.311  48.592  56.649  1.00  0.00           O  
ATOM   3454  N   PRO   212      46.599  46.897  57.935  1.00  0.00           N  
ATOM   3455  CD  PRO   212      45.549  46.119  58.560  1.00  0.00           C  
ATOM   3456  HD2 PRO   212      45.640  45.270  57.883  1.00  0.00           H  
ATOM   3457  HD3 PRO   212      44.527  46.484  58.665  1.00  0.00           H  
ATOM   3458  CG  PRO   212      46.086  45.714  59.896  1.00  0.00           C  
ATOM   3459  HG2 PRO   212      45.623  44.842  60.358  1.00  0.00           H  
ATOM   3460  HG3 PRO   212      45.895  46.547  60.573  1.00  0.00           H  
ATOM   3461  CB  PRO   212      47.612  45.568  59.654  1.00  0.00           C  
ATOM   3462  HB2 PRO   212      47.811  44.554  59.307  1.00  0.00           H  
ATOM   3463  HB3 PRO   212      48.189  45.672  60.572  1.00  0.00           H  
ATOM   3464  CA  PRO   212      47.899  46.703  58.650  1.00  0.00           C  
ATOM   3465  HA  PRO   212      48.110  47.655  59.138  1.00  0.00           H  
ATOM   3466  C   PRO   212      49.131  46.414  57.808  1.00  0.00           C  
ATOM   3467  O   PRO   212      50.272  46.445  58.294  1.00  0.00           O  
ATOM   3468  N   TRP   213      49.074  46.042  56.567  1.00  0.00           N  
ATOM   3469  H   TRP   213      48.145  46.155  56.187  1.00  0.00           H  
ATOM   3470  CA  TRP   213      50.192  45.708  55.622  1.00  0.00           C  
ATOM   3471  HA  TRP   213      51.009  45.628  56.338  1.00  0.00           H  
ATOM   3472  CB  TRP   213      50.002  44.309  54.989  1.00  0.00           C  
ATOM   3473  HB2 TRP   213      50.862  44.145  54.340  1.00  0.00           H  
ATOM   3474  HB3 TRP   213      49.941  43.571  55.789  1.00  0.00           H  
ATOM   3475  CG  TRP   213      48.758  43.941  54.297  1.00  0.00           C  
ATOM   3476  CD1 TRP   213      48.300  44.322  53.068  1.00  0.00           C  
ATOM   3477  HD1 TRP   213      48.767  44.998  52.367  1.00  0.00           H  
ATOM   3478  NE1 TRP   213      47.031  43.737  52.883  1.00  0.00           N  
ATOM   3479  HE1 TRP   213      46.565  43.808  51.990  1.00  0.00           H  
ATOM   3480  CE2 TRP   213      46.539  43.144  53.965  1.00  0.00           C  
ATOM   3481  CZ2 TRP   213      45.306  42.484  54.182  1.00  0.00           C  
ATOM   3482  HZ2 TRP   213      44.470  42.396  53.503  1.00  0.00           H  
ATOM   3483  CH2 TRP   213      45.188  41.876  55.425  1.00  0.00           C  
ATOM   3484  HH2 TRP   213      44.313  41.329  55.744  1.00  0.00           H  
ATOM   3485  CZ3 TRP   213      46.228  41.838  56.356  1.00  0.00           C  
ATOM   3486  HZ3 TRP   213      46.134  41.263  57.265  1.00  0.00           H  
ATOM   3487  CE3 TRP   213      47.432  42.583  56.161  1.00  0.00           C  
ATOM   3488  HE3 TRP   213      48.303  42.595  56.800  1.00  0.00           H  
ATOM   3489  CD2 TRP   213      47.634  43.175  54.902  1.00  0.00           C  
ATOM   3490  C   TRP   213      50.391  46.779  54.525  1.00  0.00           C  
ATOM   3491  O   TRP   213      51.438  46.673  53.827  1.00  0.00           O  
ATOM   3492  N   GLN   214      49.569  47.859  54.500  1.00  0.00           N  
ATOM   3493  H   GLN   214      48.909  48.030  55.245  1.00  0.00           H  
ATOM   3494  CA  GLN   214      49.809  49.037  53.631  1.00  0.00           C  
ATOM   3495  HA  GLN   214      50.073  48.613  52.662  1.00  0.00           H  
ATOM   3496  CB  GLN   214      48.489  49.807  53.540  1.00  0.00           C  
ATOM   3497  HB2 GLN   214      47.630  49.144  53.439  1.00  0.00           H  
ATOM   3498  HB3 GLN   214      48.313  50.178  54.550  1.00  0.00           H  
ATOM   3499  CG  GLN   214      48.443  50.926  52.518  1.00  0.00           C  
ATOM   3500  HG2 GLN   214      47.551  51.549  52.587  1.00  0.00           H  
ATOM   3501  HG3 GLN   214      49.311  51.566  52.677  1.00  0.00           H  
ATOM   3502  CD  GLN   214      48.555  50.491  51.059  1.00  0.00           C  
ATOM   3503  OE1 GLN   214      48.788  49.382  50.652  1.00  0.00           O  
ATOM   3504  NE2 GLN   214      48.178  51.390  50.206  1.00  0.00           N  
ATOM   3505 HE21 GLN   214      48.126  51.221  49.212  1.00  0.00           H  
ATOM   3506 HE22 GLN   214      47.958  52.332  50.499  1.00  0.00           H  
ATOM   3507  C   GLN   214      50.930  49.871  54.378  1.00  0.00           C  
ATOM   3508  O   GLN   214      51.304  49.666  55.548  1.00  0.00           O  
ATOM   3509  N   GLY   215      51.570  50.709  53.613  1.00  0.00           N  
ATOM   3510  H   GLY   215      51.364  50.816  52.630  1.00  0.00           H  
ATOM   3511  CA  GLY   215      52.494  51.767  54.159  1.00  0.00           C  
ATOM   3512  HA2 GLY   215      52.837  52.540  53.472  1.00  0.00           H  
ATOM   3513  HA3 GLY   215      51.918  52.282  54.928  1.00  0.00           H  
ATOM   3514  C   GLY   215      53.751  51.279  54.939  1.00  0.00           C  
ATOM   3515  O   GLY   215      54.378  52.037  55.578  1.00  0.00           O  
ATOM   3516  N   LEU   216      54.215  49.981  54.878  1.00  0.00           N  
ATOM   3517  H   LEU   216      53.579  49.290  54.505  1.00  0.00           H  
ATOM   3518  CA  LEU   216      55.397  49.451  55.569  1.00  0.00           C  
ATOM   3519  HA  LEU   216      55.310  49.780  56.604  1.00  0.00           H  
ATOM   3520  CB  LEU   216      55.464  47.891  55.479  1.00  0.00           C  
ATOM   3521  HB2 LEU   216      55.765  47.696  54.450  1.00  0.00           H  
ATOM   3522  HB3 LEU   216      56.192  47.531  56.206  1.00  0.00           H  
ATOM   3523  CG  LEU   216      54.133  47.113  55.862  1.00  0.00           C  
ATOM   3524  HG  LEU   216      53.457  47.526  55.113  1.00  0.00           H  
ATOM   3525  CD1 LEU   216      54.433  45.599  55.662  1.00  0.00           C  
ATOM   3526 HD11 LEU   216      55.337  45.263  56.170  1.00  0.00           H  
ATOM   3527 HD12 LEU   216      53.606  45.003  56.046  1.00  0.00           H  
ATOM   3528 HD13 LEU   216      54.594  45.484  54.590  1.00  0.00           H  
ATOM   3529  CD2 LEU   216      53.707  47.433  57.290  1.00  0.00           C  
ATOM   3530 HD21 LEU   216      53.405  48.480  57.320  1.00  0.00           H  
ATOM   3531 HD22 LEU   216      52.903  46.752  57.572  1.00  0.00           H  
ATOM   3532 HD23 LEU   216      54.490  47.267  58.029  1.00  0.00           H  
ATOM   3533  C   LEU   216      56.678  50.128  55.001  1.00  0.00           C  
ATOM   3534  O   LEU   216      56.703  50.553  53.830  1.00  0.00           O  
ATOM   3535  N   LYS   217      57.769  50.156  55.812  1.00  0.00           N  
ATOM   3536  H   LYS   217      57.684  49.759  56.737  1.00  0.00           H  
ATOM   3537  CA  LYS   217      58.928  51.020  55.489  1.00  0.00           C  
ATOM   3538  HA  LYS   217      58.484  52.000  55.313  1.00  0.00           H  
ATOM   3539  CB  LYS   217      59.839  51.070  56.711  1.00  0.00           C  
ATOM   3540  HB2 LYS   217      59.241  51.307  57.591  1.00  0.00           H  
ATOM   3541  HB3 LYS   217      60.292  50.101  56.919  1.00  0.00           H  
ATOM   3542  CG  LYS   217      60.903  52.121  56.491  1.00  0.00           C  
ATOM   3543  HG2 LYS   217      61.652  51.856  55.744  1.00  0.00           H  
ATOM   3544  HG3 LYS   217      60.389  53.002  56.107  1.00  0.00           H  
ATOM   3545  CD  LYS   217      61.652  52.397  57.796  1.00  0.00           C  
ATOM   3546  HD2 LYS   217      62.160  53.354  57.679  1.00  0.00           H  
ATOM   3547  HD3 LYS   217      61.005  52.403  58.673  1.00  0.00           H  
ATOM   3548  CE  LYS   217      62.738  51.337  57.977  1.00  0.00           C  
ATOM   3549  HE2 LYS   217      62.338  50.326  57.896  1.00  0.00           H  
ATOM   3550  HE3 LYS   217      63.414  51.383  57.124  1.00  0.00           H  
ATOM   3551  NZ  LYS   217      63.375  51.420  59.294  1.00  0.00           N  
ATOM   3552  HZ1 LYS   217      63.644  52.373  59.495  1.00  0.00           H  
ATOM   3553  HZ2 LYS   217      62.680  51.262  60.010  1.00  0.00           H  
ATOM   3554  HZ3 LYS   217      64.139  50.768  59.403  1.00  0.00           H  
ATOM   3555  C   LYS   217      59.646  50.611  54.211  1.00  0.00           C  
ATOM   3556  O   LYS   217      60.030  51.491  53.452  1.00  0.00           O  
ATOM   3557  N   ALA   218      59.926  49.286  53.976  1.00  0.00           N  
ATOM   3558  H   ALA   218      59.701  48.640  54.718  1.00  0.00           H  
ATOM   3559  CA  ALA   218      60.974  48.833  53.030  1.00  0.00           C  
ATOM   3560  HA  ALA   218      61.912  49.322  53.293  1.00  0.00           H  
ATOM   3561  CB  ALA   218      61.208  47.331  53.180  1.00  0.00           C  
ATOM   3562  HB1 ALA   218      62.086  47.172  52.554  1.00  0.00           H  
ATOM   3563  HB2 ALA   218      61.467  47.106  54.214  1.00  0.00           H  
ATOM   3564  HB3 ALA   218      60.402  46.695  52.813  1.00  0.00           H  
ATOM   3565  C   ALA   218      60.869  49.310  51.552  1.00  0.00           C  
ATOM   3566  O   ALA   218      59.726  49.401  51.086  1.00  0.00           O  
ATOM   3567  N   ALA   219      62.001  49.766  50.993  1.00  0.00           N  
ATOM   3568  H   ALA   219      62.891  49.634  51.452  1.00  0.00           H  
ATOM   3569  CA  ALA   219      61.990  50.157  49.559  1.00  0.00           C  
ATOM   3570  HA  ALA   219      60.967  50.461  49.336  1.00  0.00           H  
ATOM   3571  CB  ALA   219      63.017  51.245  49.438  1.00  0.00           C  
ATOM   3572  HB1 ALA   219      63.349  51.438  48.418  1.00  0.00           H  
ATOM   3573  HB2 ALA   219      62.577  52.145  49.867  1.00  0.00           H  
ATOM   3574  HB3 ALA   219      63.974  51.010  49.903  1.00  0.00           H  
ATOM   3575  C   ALA   219      62.309  48.989  48.574  1.00  0.00           C  
ATOM   3576  O   ALA   219      61.875  49.086  47.388  1.00  0.00           O  
ATOM   3577  N   THR   220      63.251  48.142  48.964  1.00  0.00           N  
ATOM   3578  H   THR   220      63.538  48.328  49.915  1.00  0.00           H  
ATOM   3579  CA  THR   220      63.839  47.162  48.044  1.00  0.00           C  
ATOM   3580  HA  THR   220      64.143  47.573  47.081  1.00  0.00           H  
ATOM   3581  CB  THR   220      65.026  46.455  48.697  1.00  0.00           C  
ATOM   3582  HB  THR   220      64.752  46.185  49.717  1.00  0.00           H  
ATOM   3583  CG2 THR   220      65.479  45.141  48.131  1.00  0.00           C  
ATOM   3584 HG21 THR   220      66.145  44.642  48.835  1.00  0.00           H  
ATOM   3585 HG22 THR   220      64.667  44.418  48.051  1.00  0.00           H  
ATOM   3586 HG23 THR   220      65.901  45.278  47.136  1.00  0.00           H  
ATOM   3587  OG1 THR   220      66.186  47.322  48.689  1.00  0.00           O  
ATOM   3588  HG1 THR   220      65.843  48.199  48.873  1.00  0.00           H  
ATOM   3589  C   THR   220      62.791  45.980  47.825  1.00  0.00           C  
ATOM   3590  O   THR   220      62.317  45.385  48.752  1.00  0.00           O  
ATOM   3591  N   LYS   221      62.335  45.765  46.590  1.00  0.00           N  
ATOM   3592  H   LYS   221      62.907  46.259  45.920  1.00  0.00           H  
ATOM   3593  CA  LYS   221      60.976  45.213  46.226  1.00  0.00           C  
ATOM   3594  HA  LYS   221      60.275  45.867  46.744  1.00  0.00           H  
ATOM   3595  CB  LYS   221      60.773  45.441  44.721  1.00  0.00           C  
ATOM   3596  HB2 LYS   221      61.680  45.896  44.322  1.00  0.00           H  
ATOM   3597  HB3 LYS   221      60.555  44.508  44.201  1.00  0.00           H  
ATOM   3598  CG  LYS   221      59.568  46.379  44.423  1.00  0.00           C  
ATOM   3599  HG2 LYS   221      58.755  46.097  45.093  1.00  0.00           H  
ATOM   3600  HG3 LYS   221      59.804  47.415  44.666  1.00  0.00           H  
ATOM   3601  CD  LYS   221      59.078  46.294  42.919  1.00  0.00           C  
ATOM   3602  HD2 LYS   221      59.892  46.562  42.246  1.00  0.00           H  
ATOM   3603  HD3 LYS   221      58.869  45.228  42.818  1.00  0.00           H  
ATOM   3604  CE  LYS   221      57.870  47.265  42.816  1.00  0.00           C  
ATOM   3605  HE2 LYS   221      56.988  46.878  43.326  1.00  0.00           H  
ATOM   3606  HE3 LYS   221      58.196  48.226  43.215  1.00  0.00           H  
ATOM   3607  NZ  LYS   221      57.551  47.481  41.400  1.00  0.00           N  
ATOM   3608  HZ1 LYS   221      57.924  48.353  41.054  1.00  0.00           H  
ATOM   3609  HZ2 LYS   221      57.863  46.721  40.813  1.00  0.00           H  
ATOM   3610  HZ3 LYS   221      56.578  47.564  41.141  1.00  0.00           H  
ATOM   3611  C   LYS   221      60.794  43.745  46.698  1.00  0.00           C  
ATOM   3612  O   LYS   221      59.666  43.443  47.098  1.00  0.00           O  
ATOM   3613  N   LYS   222      61.831  42.895  46.742  1.00  0.00           N  
ATOM   3614  H   LYS   222      62.688  43.245  46.337  1.00  0.00           H  
ATOM   3615  CA  LYS   222      61.824  41.564  47.380  1.00  0.00           C  
ATOM   3616  HA  LYS   222      61.005  41.025  46.903  1.00  0.00           H  
ATOM   3617  CB  LYS   222      63.052  40.717  46.914  1.00  0.00           C  
ATOM   3618  HB2 LYS   222      62.934  40.617  45.835  1.00  0.00           H  
ATOM   3619  HB3 LYS   222      64.001  41.227  47.082  1.00  0.00           H  
ATOM   3620  CG  LYS   222      63.196  39.365  47.427  1.00  0.00           C  
ATOM   3621  HG2 LYS   222      63.366  39.365  48.503  1.00  0.00           H  
ATOM   3622  HG3 LYS   222      62.195  38.943  47.329  1.00  0.00           H  
ATOM   3623  CD  LYS   222      64.248  38.478  46.745  1.00  0.00           C  
ATOM   3624  HD2 LYS   222      63.955  38.186  45.737  1.00  0.00           H  
ATOM   3625  HD3 LYS   222      65.220  38.965  46.658  1.00  0.00           H  
ATOM   3626  CE  LYS   222      64.476  37.205  47.553  1.00  0.00           C  
ATOM   3627  HE2 LYS   222      64.538  37.382  48.627  1.00  0.00           H  
ATOM   3628  HE3 LYS   222      63.699  36.471  47.341  1.00  0.00           H  
ATOM   3629  NZ  LYS   222      65.766  36.644  47.090  1.00  0.00           N  
ATOM   3630  HZ1 LYS   222      65.879  36.663  46.087  1.00  0.00           H  
ATOM   3631  HZ2 LYS   222      66.583  37.061  47.513  1.00  0.00           H  
ATOM   3632  HZ3 LYS   222      65.821  35.655  47.285  1.00  0.00           H  
ATOM   3633  C   LYS   222      61.429  41.498  48.848  1.00  0.00           C  
ATOM   3634  O   LYS   222      60.442  40.793  49.279  1.00  0.00           O  
ATOM   3635  N   GLN   223      62.207  42.233  49.660  1.00  0.00           N  
ATOM   3636  H   GLN   223      63.038  42.607  49.226  1.00  0.00           H  
ATOM   3637  CA  GLN   223      61.985  42.347  51.079  1.00  0.00           C  
ATOM   3638  HA  GLN   223      61.877  41.355  51.517  1.00  0.00           H  
ATOM   3639  CB  GLN   223      63.181  43.058  51.730  1.00  0.00           C  
ATOM   3640  HB2 GLN   223      64.107  42.533  51.495  1.00  0.00           H  
ATOM   3641  HB3 GLN   223      63.344  44.041  51.286  1.00  0.00           H  
ATOM   3642  CG  GLN   223      62.934  43.019  53.225  1.00  0.00           C  
ATOM   3643  HG2 GLN   223      63.411  43.863  53.725  1.00  0.00           H  
ATOM   3644  HG3 GLN   223      61.914  43.325  53.456  1.00  0.00           H  
ATOM   3645  CD  GLN   223      63.264  41.677  53.872  1.00  0.00           C  
ATOM   3646  OE1 GLN   223      63.513  40.692  53.108  1.00  0.00           O  
ATOM   3647  NE2 GLN   223      63.323  41.531  55.140  1.00  0.00           N  
ATOM   3648 HE21 GLN   223      63.607  40.618  55.466  1.00  0.00           H  
ATOM   3649 HE22 GLN   223      63.197  42.353  55.713  1.00  0.00           H  
ATOM   3650  C   GLN   223      60.600  42.948  51.282  1.00  0.00           C  
ATOM   3651  O   GLN   223      59.845  42.454  52.096  1.00  0.00           O  
ATOM   3652  N   LYS   224      60.300  44.002  50.553  1.00  0.00           N  
ATOM   3653  H   LYS   224      61.022  44.394  49.965  1.00  0.00           H  
ATOM   3654  CA  LYS   224      59.073  44.752  50.686  1.00  0.00           C  
ATOM   3655  HA  LYS   224      59.043  45.210  51.674  1.00  0.00           H  
ATOM   3656  CB  LYS   224      59.040  45.878  49.601  1.00  0.00           C  
ATOM   3657  HB2 LYS   224      60.010  46.356  49.461  1.00  0.00           H  
ATOM   3658  HB3 LYS   224      58.780  45.424  48.645  1.00  0.00           H  
ATOM   3659  CG  LYS   224      57.889  46.799  49.896  1.00  0.00           C  
ATOM   3660  HG2 LYS   224      56.975  46.205  49.896  1.00  0.00           H  
ATOM   3661  HG3 LYS   224      58.143  47.380  50.782  1.00  0.00           H  
ATOM   3662  CD  LYS   224      57.831  47.790  48.757  1.00  0.00           C  
ATOM   3663  HD2 LYS   224      58.699  48.448  48.803  1.00  0.00           H  
ATOM   3664  HD3 LYS   224      57.661  47.434  47.741  1.00  0.00           H  
ATOM   3665  CE  LYS   224      56.730  48.853  48.783  1.00  0.00           C  
ATOM   3666  HE2 LYS   224      56.524  49.179  47.764  1.00  0.00           H  
ATOM   3667  HE3 LYS   224      55.801  48.456  49.194  1.00  0.00           H  
ATOM   3668  NZ  LYS   224      57.132  49.951  49.731  1.00  0.00           N  
ATOM   3669  HZ1 LYS   224      56.785  49.816  50.670  1.00  0.00           H  
ATOM   3670  HZ2 LYS   224      58.120  50.038  49.925  1.00  0.00           H  
ATOM   3671  HZ3 LYS   224      56.778  50.817  49.350  1.00  0.00           H  
ATOM   3672  C   LYS   224      57.789  43.831  50.472  1.00  0.00           C  
ATOM   3673  O   LYS   224      56.869  43.867  51.198  1.00  0.00           O  
ATOM   3674  N   TYR   225      57.877  42.969  49.430  1.00  0.00           N  
ATOM   3675  H   TYR   225      58.649  43.087  48.789  1.00  0.00           H  
ATOM   3676  CA  TYR   225      56.809  42.008  49.215  1.00  0.00           C  
ATOM   3677  HA  TYR   225      55.873  42.561  49.295  1.00  0.00           H  
ATOM   3678  CB  TYR   225      56.800  41.209  47.841  1.00  0.00           C  
ATOM   3679  HB2 TYR   225      57.660  40.542  47.778  1.00  0.00           H  
ATOM   3680  HB3 TYR   225      55.937  40.554  47.731  1.00  0.00           H  
ATOM   3681  CG  TYR   225      56.682  41.950  46.550  1.00  0.00           C  
ATOM   3682  CD1 TYR   225      57.130  41.344  45.374  1.00  0.00           C  
ATOM   3683  HD1 TYR   225      57.533  40.342  45.377  1.00  0.00           H  
ATOM   3684  CE1 TYR   225      57.085  41.995  44.151  1.00  0.00           C  
ATOM   3685  HE1 TYR   225      57.478  41.487  43.284  1.00  0.00           H  
ATOM   3686  CZ  TYR   225      56.544  43.324  44.086  1.00  0.00           C  
ATOM   3687  OH  TYR   225      56.597  44.065  42.930  1.00  0.00           O  
ATOM   3688  HH  TYR   225      56.613  43.475  42.173  1.00  0.00           H  
ATOM   3689  CE2 TYR   225      56.255  44.006  45.284  1.00  0.00           C  
ATOM   3690  HE2 TYR   225      55.900  45.024  45.228  1.00  0.00           H  
ATOM   3691  CD2 TYR   225      56.250  43.321  46.517  1.00  0.00           C  
ATOM   3692  HD2 TYR   225      55.801  43.845  47.347  1.00  0.00           H  
ATOM   3693  C   TYR   225      56.755  40.951  50.313  1.00  0.00           C  
ATOM   3694  O   TYR   225      55.726  40.496  50.729  1.00  0.00           O  
ATOM   3695  N   GLU   226      57.929  40.486  50.772  1.00  0.00           N  
ATOM   3696  H   GLU   226      58.764  40.681  50.238  1.00  0.00           H  
ATOM   3697  CA  GLU   226      58.075  39.470  51.828  1.00  0.00           C  
ATOM   3698  HA  GLU   226      57.541  38.563  51.545  1.00  0.00           H  
ATOM   3699  CB  GLU   226      59.566  39.133  51.957  1.00  0.00           C  
ATOM   3700  HB2 GLU   226      59.999  38.914  50.981  1.00  0.00           H  
ATOM   3701  HB3 GLU   226      60.136  40.050  52.103  1.00  0.00           H  
ATOM   3702  CG  GLU   226      60.028  38.092  53.048  1.00  0.00           C  
ATOM   3703  HG2 GLU   226      61.114  38.064  52.964  1.00  0.00           H  
ATOM   3704  HG3 GLU   226      59.825  38.550  54.016  1.00  0.00           H  
ATOM   3705  CD  GLU   226      59.412  36.736  52.965  1.00  0.00           C  
ATOM   3706  OE1 GLU   226      59.264  36.300  51.785  1.00  0.00           O  
ATOM   3707  OE2 GLU   226      59.107  36.030  53.980  1.00  0.00           O  
ATOM   3708  C   GLU   226      57.582  39.960  53.224  1.00  0.00           C  
ATOM   3709  O   GLU   226      56.828  39.261  53.859  1.00  0.00           O  
ATOM   3710  N   LYS   227      57.749  41.191  53.604  1.00  0.00           N  
ATOM   3711  H   LYS   227      58.465  41.678  53.083  1.00  0.00           H  
ATOM   3712  CA  LYS   227      57.182  41.895  54.767  1.00  0.00           C  
ATOM   3713  HA  LYS   227      57.270  41.261  55.650  1.00  0.00           H  
ATOM   3714  CB  LYS   227      57.915  43.240  55.035  1.00  0.00           C  
ATOM   3715  HB2 LYS   227      57.972  43.762  54.080  1.00  0.00           H  
ATOM   3716  HB3 LYS   227      57.376  43.837  55.770  1.00  0.00           H  
ATOM   3717  CG  LYS   227      59.306  42.935  55.602  1.00  0.00           C  
ATOM   3718  HG2 LYS   227      59.992  42.262  55.087  1.00  0.00           H  
ATOM   3719  HG3 LYS   227      59.826  43.888  55.705  1.00  0.00           H  
ATOM   3720  CD  LYS   227      59.222  42.407  57.012  1.00  0.00           C  
ATOM   3721  HD2 LYS   227      58.771  43.154  57.665  1.00  0.00           H  
ATOM   3722  HD3 LYS   227      58.664  41.475  57.100  1.00  0.00           H  
ATOM   3723  CE  LYS   227      60.611  42.136  57.536  1.00  0.00           C  
ATOM   3724  HE2 LYS   227      61.179  41.523  56.836  1.00  0.00           H  
ATOM   3725  HE3 LYS   227      61.108  43.105  57.594  1.00  0.00           H  
ATOM   3726  NZ  LYS   227      60.537  41.448  58.865  1.00  0.00           N  
ATOM   3727  HZ1 LYS   227      61.479  41.242  59.166  1.00  0.00           H  
ATOM   3728  HZ2 LYS   227      60.058  41.978  59.580  1.00  0.00           H  
ATOM   3729  HZ3 LYS   227      60.002  40.592  58.827  1.00  0.00           H  
ATOM   3730  C   LYS   227      55.690  42.214  54.628  1.00  0.00           C  
ATOM   3731  O   LYS   227      54.932  42.155  55.638  1.00  0.00           O  
ATOM   3732  N   ILE   228      55.210  42.530  53.433  1.00  0.00           N  
ATOM   3733  H   ILE   228      55.760  42.931  52.686  1.00  0.00           H  
ATOM   3734  CA  ILE   228      53.779  42.665  53.182  1.00  0.00           C  
ATOM   3735  HA  ILE   228      53.407  43.400  53.895  1.00  0.00           H  
ATOM   3736  CB  ILE   228      53.572  43.171  51.744  1.00  0.00           C  
ATOM   3737  HB  ILE   228      54.289  42.737  51.046  1.00  0.00           H  
ATOM   3738  CG2 ILE   228      52.208  42.858  51.133  1.00  0.00           C  
ATOM   3739 HG21 ILE   228      51.464  43.334  51.772  1.00  0.00           H  
ATOM   3740 HG22 ILE   228      52.152  43.298  50.137  1.00  0.00           H  
ATOM   3741 HG23 ILE   228      52.045  41.783  51.206  1.00  0.00           H  
ATOM   3742  CG1 ILE   228      53.841  44.724  51.706  1.00  0.00           C  
ATOM   3743 HG12 ILE   228      52.980  45.206  52.169  1.00  0.00           H  
ATOM   3744 HG13 ILE   228      54.759  44.953  52.247  1.00  0.00           H  
ATOM   3745  CD1 ILE   228      54.095  45.314  50.350  1.00  0.00           C  
ATOM   3746 HD11 ILE   228      53.168  45.318  49.777  1.00  0.00           H  
ATOM   3747 HD12 ILE   228      54.514  46.319  50.400  1.00  0.00           H  
ATOM   3748 HD13 ILE   228      54.862  44.743  49.827  1.00  0.00           H  
ATOM   3749  C   ILE   228      53.102  41.327  53.486  1.00  0.00           C  
ATOM   3750  O   ILE   228      52.090  41.355  54.282  1.00  0.00           O  
ATOM   3751  N   SER   229      53.576  40.263  52.938  1.00  0.00           N  
ATOM   3752  H   SER   229      54.446  40.375  52.438  1.00  0.00           H  
ATOM   3753  CA  SER   229      53.010  38.893  53.067  1.00  0.00           C  
ATOM   3754  HA  SER   229      51.974  38.880  52.728  1.00  0.00           H  
ATOM   3755  CB  SER   229      53.816  37.943  52.147  1.00  0.00           C  
ATOM   3756  HB2 SER   229      54.776  38.052  52.652  1.00  0.00           H  
ATOM   3757  HB3 SER   229      53.471  36.926  52.331  1.00  0.00           H  
ATOM   3758  OG  SER   229      53.711  38.321  50.769  1.00  0.00           O  
ATOM   3759  HG  SER   229      54.364  39.009  50.621  1.00  0.00           H  
ATOM   3760  C   SER   229      53.299  38.412  54.529  1.00  0.00           C  
ATOM   3761  O   SER   229      52.392  37.742  55.111  1.00  0.00           O  
ATOM   3762  N   GLU   230      54.484  38.594  55.074  1.00  0.00           N  
ATOM   3763  H   GLU   230      55.264  38.801  54.465  1.00  0.00           H  
ATOM   3764  CA  GLU   230      54.719  38.299  56.551  1.00  0.00           C  
ATOM   3765  HA  GLU   230      54.526  37.239  56.710  1.00  0.00           H  
ATOM   3766  CB  GLU   230      56.144  38.603  56.967  1.00  0.00           C  
ATOM   3767  HB2 GLU   230      56.805  38.008  56.337  1.00  0.00           H  
ATOM   3768  HB3 GLU   230      56.297  39.649  56.701  1.00  0.00           H  
ATOM   3769  CG  GLU   230      56.530  38.356  58.469  1.00  0.00           C  
ATOM   3770  HG2 GLU   230      57.527  38.666  58.783  1.00  0.00           H  
ATOM   3771  HG3 GLU   230      55.817  38.863  59.121  1.00  0.00           H  
ATOM   3772  CD  GLU   230      56.467  36.821  58.771  1.00  0.00           C  
ATOM   3773  OE1 GLU   230      56.312  36.470  59.962  1.00  0.00           O  
ATOM   3774  OE2 GLU   230      56.610  35.973  57.839  1.00  0.00           O  
ATOM   3775  C   GLU   230      53.748  38.936  57.520  1.00  0.00           C  
ATOM   3776  O   GLU   230      53.080  38.381  58.337  1.00  0.00           O  
ATOM   3777  N   LYS   231      53.484  40.225  57.385  1.00  0.00           N  
ATOM   3778  H   LYS   231      54.103  40.733  56.770  1.00  0.00           H  
ATOM   3779  CA  LYS   231      52.485  41.048  58.110  1.00  0.00           C  
ATOM   3780  HA  LYS   231      52.681  40.851  59.164  1.00  0.00           H  
ATOM   3781  CB  LYS   231      52.717  42.477  57.730  1.00  0.00           C  
ATOM   3782  HB2 LYS   231      53.769  42.760  57.776  1.00  0.00           H  
ATOM   3783  HB3 LYS   231      52.395  42.674  56.708  1.00  0.00           H  
ATOM   3784  CG  LYS   231      52.000  43.524  58.575  1.00  0.00           C  
ATOM   3785  HG2 LYS   231      52.227  44.505  58.159  1.00  0.00           H  
ATOM   3786  HG3 LYS   231      50.940  43.292  58.473  1.00  0.00           H  
ATOM   3787  CD  LYS   231      52.530  43.422  60.054  1.00  0.00           C  
ATOM   3788  HD2 LYS   231      52.270  42.477  60.530  1.00  0.00           H  
ATOM   3789  HD3 LYS   231      53.615  43.530  60.046  1.00  0.00           H  
ATOM   3790  CE  LYS   231      51.996  44.471  60.994  1.00  0.00           C  
ATOM   3791  HE2 LYS   231      52.138  45.418  60.473  1.00  0.00           H  
ATOM   3792  HE3 LYS   231      50.913  44.387  61.084  1.00  0.00           H  
ATOM   3793  NZ  LYS   231      52.672  44.543  62.313  1.00  0.00           N  
ATOM   3794  HZ1 LYS   231      53.628  44.866  62.344  1.00  0.00           H  
ATOM   3795  HZ2 LYS   231      52.229  45.146  62.992  1.00  0.00           H  
ATOM   3796  HZ3 LYS   231      52.732  43.628  62.738  1.00  0.00           H  
ATOM   3797  C   LYS   231      51.017  40.616  57.962  1.00  0.00           C  
ATOM   3798  O   LYS   231      50.291  40.506  58.988  1.00  0.00           O  
ATOM   3799  N   LYS   232      50.619  40.253  56.766  1.00  0.00           N  
ATOM   3800  H   LYS   232      51.186  40.287  55.931  1.00  0.00           H  
ATOM   3801  CA  LYS   232      49.356  39.532  56.493  1.00  0.00           C  
ATOM   3802  HA  LYS   232      48.574  40.092  57.006  1.00  0.00           H  
ATOM   3803  CB  LYS   232      49.237  39.608  54.956  1.00  0.00           C  
ATOM   3804  HB2 LYS   232      49.014  40.645  54.704  1.00  0.00           H  
ATOM   3805  HB3 LYS   232      50.093  39.180  54.433  1.00  0.00           H  
ATOM   3806  CG  LYS   232      47.941  38.910  54.462  1.00  0.00           C  
ATOM   3807  HG2 LYS   232      48.194  37.855  54.350  1.00  0.00           H  
ATOM   3808  HG3 LYS   232      47.119  39.089  55.154  1.00  0.00           H  
ATOM   3809  CD  LYS   232      47.471  39.502  53.016  1.00  0.00           C  
ATOM   3810  HD2 LYS   232      46.689  38.861  52.610  1.00  0.00           H  
ATOM   3811  HD3 LYS   232      47.231  40.557  53.144  1.00  0.00           H  
ATOM   3812  CE  LYS   232      48.626  39.585  52.011  1.00  0.00           C  
ATOM   3813  HE2 LYS   232      48.243  40.236  51.225  1.00  0.00           H  
ATOM   3814  HE3 LYS   232      49.441  40.211  52.371  1.00  0.00           H  
ATOM   3815  NZ  LYS   232      49.127  38.269  51.599  1.00  0.00           N  
ATOM   3816  HZ1 LYS   232      49.707  38.284  50.772  1.00  0.00           H  
ATOM   3817  HZ2 LYS   232      49.590  37.824  52.378  1.00  0.00           H  
ATOM   3818  HZ3 LYS   232      48.363  37.660  51.341  1.00  0.00           H  
ATOM   3819  C   LYS   232      49.303  38.169  57.043  1.00  0.00           C  
ATOM   3820  O   LYS   232      48.259  37.767  57.570  1.00  0.00           O  
ATOM   3821  N   MET   233      50.402  37.434  57.050  1.00  0.00           N  
ATOM   3822  H   MET   233      51.199  37.823  56.566  1.00  0.00           H  
ATOM   3823  CA  MET   233      50.479  36.046  57.572  1.00  0.00           C  
ATOM   3824  HA  MET   233      49.519  35.601  57.307  1.00  0.00           H  
ATOM   3825  CB  MET   233      51.641  35.210  56.997  1.00  0.00           C  
ATOM   3826  HB2 MET   233      51.453  35.177  55.924  1.00  0.00           H  
ATOM   3827  HB3 MET   233      52.595  35.668  57.259  1.00  0.00           H  
ATOM   3828  CG  MET   233      51.692  33.773  57.552  1.00  0.00           C  
ATOM   3829  HG2 MET   233      50.665  33.409  57.581  1.00  0.00           H  
ATOM   3830  HG3 MET   233      52.183  33.164  56.793  1.00  0.00           H  
ATOM   3831  SD  MET   233      52.540  33.360  59.092  1.00  0.00           S  
ATOM   3832  CE  MET   233      54.185  33.960  58.794  1.00  0.00           C  
ATOM   3833  HE1 MET   233      54.763  33.755  59.695  1.00  0.00           H  
ATOM   3834  HE2 MET   233      54.654  33.449  57.953  1.00  0.00           H  
ATOM   3835  HE3 MET   233      54.067  35.019  58.566  1.00  0.00           H  
ATOM   3836  C   MET   233      50.417  36.010  59.108  1.00  0.00           C  
ATOM   3837  O   MET   233      49.824  35.113  59.728  1.00  0.00           O  
ATOM   3838  N   SER   234      51.109  36.969  59.697  1.00  0.00           N  
ATOM   3839  H   SER   234      51.572  37.645  59.106  1.00  0.00           H  
ATOM   3840  CA  SER   234      51.337  37.113  61.145  1.00  0.00           C  
ATOM   3841  HA  SER   234      51.332  36.102  61.552  1.00  0.00           H  
ATOM   3842  CB  SER   234      52.752  37.677  61.354  1.00  0.00           C  
ATOM   3843  HB2 SER   234      52.952  37.739  62.424  1.00  0.00           H  
ATOM   3844  HB3 SER   234      53.443  36.979  60.881  1.00  0.00           H  
ATOM   3845  OG  SER   234      52.882  38.969  60.870  1.00  0.00           O  
ATOM   3846  HG  SER   234      52.850  38.963  59.910  1.00  0.00           H  
ATOM   3847  C   SER   234      50.320  37.913  61.957  1.00  0.00           C  
ATOM   3848  O   SER   234      50.187  37.590  63.150  1.00  0.00           O  
ATOM   3849  N   THR   235      49.482  38.731  61.417  1.00  0.00           N  
ATOM   3850  H   THR   235      49.507  38.882  60.418  1.00  0.00           H  
ATOM   3851  CA  THR   235      48.387  39.325  62.197  1.00  0.00           C  
ATOM   3852  HA  THR   235      48.683  39.651  63.195  1.00  0.00           H  
ATOM   3853  CB  THR   235      47.851  40.594  61.426  1.00  0.00           C  
ATOM   3854  HB  THR   235      47.259  40.225  60.588  1.00  0.00           H  
ATOM   3855  CG2 THR   235      46.790  41.307  62.266  1.00  0.00           C  
ATOM   3856 HG21 THR   235      46.330  42.085  61.656  1.00  0.00           H  
ATOM   3857 HG22 THR   235      46.005  40.559  62.373  1.00  0.00           H  
ATOM   3858 HG23 THR   235      47.188  41.765  63.171  1.00  0.00           H  
ATOM   3859  OG1 THR   235      48.897  41.452  60.972  1.00  0.00           O  
ATOM   3860  HG1 THR   235      49.463  40.952  60.380  1.00  0.00           H  
ATOM   3861  C   THR   235      47.306  38.284  62.373  1.00  0.00           C  
ATOM   3862  O   THR   235      47.013  37.654  61.358  1.00  0.00           O  
ATOM   3863  N   PRO   236      46.562  38.089  63.511  1.00  0.00           N  
ATOM   3864  CD  PRO   236      46.991  38.325  64.857  1.00  0.00           C  
ATOM   3865  HD2 PRO   236      46.723  39.327  65.192  1.00  0.00           H  
ATOM   3866  HD3 PRO   236      48.072  38.200  64.911  1.00  0.00           H  
ATOM   3867  CG  PRO   236      46.343  37.231  65.774  1.00  0.00           C  
ATOM   3868  HG2 PRO   236      46.126  37.626  66.767  1.00  0.00           H  
ATOM   3869  HG3 PRO   236      46.918  36.320  65.939  1.00  0.00           H  
ATOM   3870  CB  PRO   236      45.049  36.890  65.072  1.00  0.00           C  
ATOM   3871  HB2 PRO   236      44.315  37.588  65.473  1.00  0.00           H  
ATOM   3872  HB3 PRO   236      44.563  35.950  65.332  1.00  0.00           H  
ATOM   3873  CA  PRO   236      45.470  37.105  63.570  1.00  0.00           C  
ATOM   3874  HA  PRO   236      45.792  36.164  63.125  1.00  0.00           H  
ATOM   3875  C   PRO   236      44.201  37.622  62.811  1.00  0.00           C  
ATOM   3876  O   PRO   236      43.971  38.851  62.828  1.00  0.00           O  
ATOM   3877  N   VAL   237      43.459  36.784  62.106  1.00  0.00           N  
ATOM   3878  H   VAL   237      43.649  35.802  62.242  1.00  0.00           H  
ATOM   3879  CA  VAL   237      42.303  37.189  61.286  1.00  0.00           C  
ATOM   3880  HA  VAL   237      42.668  37.929  60.574  1.00  0.00           H  
ATOM   3881  CB  VAL   237      41.746  35.955  60.510  1.00  0.00           C  
ATOM   3882  HB  VAL   237      42.548  35.480  59.946  1.00  0.00           H  
ATOM   3883  CG1 VAL   237      41.069  34.861  61.360  1.00  0.00           C  
ATOM   3884 HG11 VAL   237      41.905  34.369  61.857  1.00  0.00           H  
ATOM   3885 HG12 VAL   237      40.310  35.149  62.088  1.00  0.00           H  
ATOM   3886 HG13 VAL   237      40.601  34.115  60.719  1.00  0.00           H  
ATOM   3887  CG2 VAL   237      40.796  36.461  59.481  1.00  0.00           C  
ATOM   3888 HG21 VAL   237      39.930  36.868  60.003  1.00  0.00           H  
ATOM   3889 HG22 VAL   237      41.232  37.324  58.978  1.00  0.00           H  
ATOM   3890 HG23 VAL   237      40.586  35.672  58.759  1.00  0.00           H  
ATOM   3891  C   VAL   237      41.169  37.849  62.203  1.00  0.00           C  
ATOM   3892  O   VAL   237      40.705  38.890  61.774  1.00  0.00           O  
ATOM   3893  N   GLU   238      40.817  37.381  63.424  1.00  0.00           N  
ATOM   3894  H   GLU   238      41.213  36.482  63.659  1.00  0.00           H  
ATOM   3895  CA  GLU   238      39.864  37.982  64.354  1.00  0.00           C  
ATOM   3896  HA  GLU   238      38.863  37.931  63.927  1.00  0.00           H  
ATOM   3897  CB  GLU   238      39.940  37.154  65.716  1.00  0.00           C  
ATOM   3898  HB2 GLU   238      39.892  36.082  65.526  1.00  0.00           H  
ATOM   3899  HB3 GLU   238      40.887  37.359  66.215  1.00  0.00           H  
ATOM   3900  CG  GLU   238      38.748  37.687  66.576  1.00  0.00           C  
ATOM   3901  HG2 GLU   238      38.850  37.144  67.516  1.00  0.00           H  
ATOM   3902  HG3 GLU   238      38.646  38.748  66.805  1.00  0.00           H  
ATOM   3903  CD  GLU   238      37.457  37.136  65.955  1.00  0.00           C  
ATOM   3904  OE1 GLU   238      36.729  37.760  65.181  1.00  0.00           O  
ATOM   3905  OE2 GLU   238      37.122  36.008  66.271  1.00  0.00           O  
ATOM   3906  C   GLU   238      40.208  39.506  64.619  1.00  0.00           C  
ATOM   3907  O   GLU   238      39.301  40.389  64.557  1.00  0.00           O  
ATOM   3908  N   VAL   239      41.471  39.778  64.948  1.00  0.00           N  
ATOM   3909  H   VAL   239      42.217  39.099  64.915  1.00  0.00           H  
ATOM   3910  CA  VAL   239      41.940  41.128  65.396  1.00  0.00           C  
ATOM   3911  HA  VAL   239      41.287  41.564  66.153  1.00  0.00           H  
ATOM   3912  CB  VAL   239      43.311  40.861  66.148  1.00  0.00           C  
ATOM   3913  HB  VAL   239      43.831  40.178  65.477  1.00  0.00           H  
ATOM   3914  CG1 VAL   239      44.127  42.142  66.395  1.00  0.00           C  
ATOM   3915 HG11 VAL   239      43.641  42.757  67.151  1.00  0.00           H  
ATOM   3916 HG12 VAL   239      45.166  41.888  66.605  1.00  0.00           H  
ATOM   3917 HG13 VAL   239      44.163  42.690  65.453  1.00  0.00           H  
ATOM   3918  CG2 VAL   239      43.075  40.154  67.473  1.00  0.00           C  
ATOM   3919 HG21 VAL   239      43.907  40.203  68.175  1.00  0.00           H  
ATOM   3920 HG22 VAL   239      42.090  40.450  67.834  1.00  0.00           H  
ATOM   3921 HG23 VAL   239      43.066  39.092  67.226  1.00  0.00           H  
ATOM   3922  C   VAL   239      42.138  42.048  64.122  1.00  0.00           C  
ATOM   3923  O   VAL   239      41.953  43.271  64.140  1.00  0.00           O  
ATOM   3924  N   LEU   240      42.462  41.455  62.928  1.00  0.00           N  
ATOM   3925  H   LEU   240      42.673  40.470  62.858  1.00  0.00           H  
ATOM   3926  CA  LEU   240      42.387  42.152  61.597  1.00  0.00           C  
ATOM   3927  HA  LEU   240      42.960  43.079  61.590  1.00  0.00           H  
ATOM   3928  CB  LEU   240      42.968  41.255  60.499  1.00  0.00           C  
ATOM   3929  HB2 LEU   240      44.012  41.028  60.719  1.00  0.00           H  
ATOM   3930  HB3 LEU   240      42.409  40.328  60.624  1.00  0.00           H  
ATOM   3931  CG  LEU   240      42.785  41.611  58.969  1.00  0.00           C  
ATOM   3932  HG  LEU   240      41.770  41.901  58.698  1.00  0.00           H  
ATOM   3933  CD1 LEU   240      43.770  42.769  58.591  1.00  0.00           C  
ATOM   3934 HD11 LEU   240      44.813  42.464  58.671  1.00  0.00           H  
ATOM   3935 HD12 LEU   240      43.692  43.046  57.540  1.00  0.00           H  
ATOM   3936 HD13 LEU   240      43.600  43.654  59.205  1.00  0.00           H  
ATOM   3937  CD2 LEU   240      43.019  40.295  58.190  1.00  0.00           C  
ATOM   3938 HD21 LEU   240      42.779  40.521  57.151  1.00  0.00           H  
ATOM   3939 HD22 LEU   240      44.030  39.890  58.241  1.00  0.00           H  
ATOM   3940 HD23 LEU   240      42.387  39.491  58.567  1.00  0.00           H  
ATOM   3941  C   LEU   240      40.902  42.602  61.329  1.00  0.00           C  
ATOM   3942  O   LEU   240      40.614  43.740  61.077  1.00  0.00           O  
ATOM   3943  N   CYS   241      39.915  41.659  61.503  1.00  0.00           N  
ATOM   3944  H   CYS   241      40.144  40.675  61.488  1.00  0.00           H  
ATOM   3945  CA  CYS   241      38.560  42.114  61.187  1.00  0.00           C  
ATOM   3946  HA  CYS   241      38.528  42.570  60.198  1.00  0.00           H  
ATOM   3947  CB  CYS   241      37.714  40.825  61.052  1.00  0.00           C  
ATOM   3948  HB2 CYS   241      37.684  40.218  61.957  1.00  0.00           H  
ATOM   3949  HB3 CYS   241      36.741  41.261  60.823  1.00  0.00           H  
ATOM   3950  SG  CYS   241      38.238  39.836  59.588  1.00  0.00           S  
ATOM   3951  HG  CYS   241      39.216  39.111  60.138  1.00  0.00           H  
ATOM   3952  C   CYS   241      37.950  42.991  62.245  1.00  0.00           C  
ATOM   3953  O   CYS   241      36.935  43.549  61.934  1.00  0.00           O  
ATOM   3954  N   LYS   242      38.602  43.171  63.401  1.00  0.00           N  
ATOM   3955  H   LYS   242      39.429  42.618  63.577  1.00  0.00           H  
ATOM   3956  CA  LYS   242      38.177  44.177  64.446  1.00  0.00           C  
ATOM   3957  HA  LYS   242      37.311  43.807  64.995  1.00  0.00           H  
ATOM   3958  CB  LYS   242      39.281  44.305  65.540  1.00  0.00           C  
ATOM   3959  HB2 LYS   242      39.641  43.299  65.758  1.00  0.00           H  
ATOM   3960  HB3 LYS   242      40.073  44.985  65.227  1.00  0.00           H  
ATOM   3961  CG  LYS   242      38.761  44.947  66.846  1.00  0.00           C  
ATOM   3962  HG2 LYS   242      38.402  45.961  66.670  1.00  0.00           H  
ATOM   3963  HG3 LYS   242      37.962  44.311  67.230  1.00  0.00           H  
ATOM   3964  CD  LYS   242      39.895  45.131  67.916  1.00  0.00           C  
ATOM   3965  HD2 LYS   242      39.376  45.656  68.718  1.00  0.00           H  
ATOM   3966  HD3 LYS   242      40.029  44.146  68.363  1.00  0.00           H  
ATOM   3967  CE  LYS   242      41.224  45.834  67.501  1.00  0.00           C  
ATOM   3968  HE2 LYS   242      41.742  45.225  66.760  1.00  0.00           H  
ATOM   3969  HE3 LYS   242      41.075  46.773  66.966  1.00  0.00           H  
ATOM   3970  NZ  LYS   242      42.039  46.007  68.650  1.00  0.00           N  
ATOM   3971  HZ1 LYS   242      41.639  46.520  69.422  1.00  0.00           H  
ATOM   3972  HZ2 LYS   242      42.222  45.136  69.128  1.00  0.00           H  
ATOM   3973  HZ3 LYS   242      42.793  46.622  68.378  1.00  0.00           H  
ATOM   3974  C   LYS   242      37.801  45.494  63.789  1.00  0.00           C  
ATOM   3975  O   LYS   242      38.523  46.009  62.923  1.00  0.00           O  
ATOM   3976  N   GLY   243      36.649  46.056  64.174  1.00  0.00           N  
ATOM   3977  H   GLY   243      36.052  45.534  64.800  1.00  0.00           H  
ATOM   3978  CA  GLY   243      36.226  47.365  63.665  1.00  0.00           C  
ATOM   3979  HA2 GLY   243      35.531  47.800  64.384  1.00  0.00           H  
ATOM   3980  HA3 GLY   243      37.097  48.019  63.710  1.00  0.00           H  
ATOM   3981  C   GLY   243      35.623  47.327  62.232  1.00  0.00           C  
ATOM   3982  O   GLY   243      34.914  48.257  61.837  1.00  0.00           O  
ATOM   3983  N   PHE   244      35.733  46.222  61.501  1.00  0.00           N  
ATOM   3984  H   PHE   244      36.270  45.485  61.935  1.00  0.00           H  
ATOM   3985  CA  PHE   244      35.017  45.921  60.270  1.00  0.00           C  
ATOM   3986  HA  PHE   244      34.883  46.805  59.646  1.00  0.00           H  
ATOM   3987  CB  PHE   244      35.860  44.951  59.356  1.00  0.00           C  
ATOM   3988  HB2 PHE   244      36.000  43.923  59.690  1.00  0.00           H  
ATOM   3989  HB3 PHE   244      35.173  44.888  58.511  1.00  0.00           H  
ATOM   3990  CG  PHE   244      37.150  45.545  58.783  1.00  0.00           C  
ATOM   3991  CD1 PHE   244      38.320  45.669  59.533  1.00  0.00           C  
ATOM   3992  HD1 PHE   244      38.210  45.351  60.559  1.00  0.00           H  
ATOM   3993  CE1 PHE   244      39.545  46.146  58.935  1.00  0.00           C  
ATOM   3994  HE1 PHE   244      40.478  46.030  59.467  1.00  0.00           H  
ATOM   3995  CZ  PHE   244      39.500  46.557  57.599  1.00  0.00           C  
ATOM   3996  HZ  PHE   244      40.397  46.847  57.072  1.00  0.00           H  
ATOM   3997  CE2 PHE   244      38.379  46.259  56.800  1.00  0.00           C  
ATOM   3998  HE2 PHE   244      38.516  46.513  55.760  1.00  0.00           H  
ATOM   3999  CD2 PHE   244      37.221  45.736  57.368  1.00  0.00           C  
ATOM   4000  HD2 PHE   244      36.444  45.644  56.623  1.00  0.00           H  
ATOM   4001  C   PHE   244      33.675  45.362  60.626  1.00  0.00           C  
ATOM   4002  O   PHE   244      33.581  44.788  61.711  1.00  0.00           O  
ATOM   4003  N   PRO   245      32.658  45.367  59.749  1.00  0.00           N  
ATOM   4004  CD  PRO   245      32.538  46.342  58.665  1.00  0.00           C  
ATOM   4005  HD2 PRO   245      33.001  45.991  57.742  1.00  0.00           H  
ATOM   4006  HD3 PRO   245      32.863  47.344  58.945  1.00  0.00           H  
ATOM   4007  CG  PRO   245      31.103  46.441  58.155  1.00  0.00           C  
ATOM   4008  HG2 PRO   245      31.024  46.594  57.079  1.00  0.00           H  
ATOM   4009  HG3 PRO   245      30.553  47.211  58.697  1.00  0.00           H  
ATOM   4010  CB  PRO   245      30.587  45.046  58.635  1.00  0.00           C  
ATOM   4011  HB2 PRO   245      30.870  44.342  57.852  1.00  0.00           H  
ATOM   4012  HB3 PRO   245      29.508  45.161  58.743  1.00  0.00           H  
ATOM   4013  CA  PRO   245      31.385  44.670  59.923  1.00  0.00           C  
ATOM   4014  HA  PRO   245      30.711  45.094  60.668  1.00  0.00           H  
ATOM   4015  C   PRO   245      31.550  43.158  60.155  1.00  0.00           C  
ATOM   4016  O   PRO   245      32.499  42.607  59.588  1.00  0.00           O  
ATOM   4017  N   ALA   246      30.877  42.609  61.158  1.00  0.00           N  
ATOM   4018  H   ALA   246      30.370  43.228  61.775  1.00  0.00           H  
ATOM   4019  CA  ALA   246      31.115  41.203  61.648  1.00  0.00           C  
ATOM   4020  HA  ALA   246      32.102  41.189  62.110  1.00  0.00           H  
ATOM   4021  CB  ALA   246      29.991  40.813  62.718  1.00  0.00           C  
ATOM   4022  HB1 ALA   246      29.985  41.556  63.516  1.00  0.00           H  
ATOM   4023  HB2 ALA   246      29.051  40.876  62.170  1.00  0.00           H  
ATOM   4024  HB3 ALA   246      30.052  39.804  63.125  1.00  0.00           H  
ATOM   4025  C   ALA   246      31.150  40.251  60.499  1.00  0.00           C  
ATOM   4026  O   ALA   246      31.859  39.246  60.520  1.00  0.00           O  
ATOM   4027  N   GLU   247      30.388  40.492  59.443  1.00  0.00           N  
ATOM   4028  H   GLU   247      29.793  41.308  59.478  1.00  0.00           H  
ATOM   4029  CA  GLU   247      30.391  39.651  58.272  1.00  0.00           C  
ATOM   4030  HA  GLU   247      29.869  38.718  58.483  1.00  0.00           H  
ATOM   4031  CB  GLU   247      29.550  40.315  57.219  1.00  0.00           C  
ATOM   4032  HB2 GLU   247      29.828  41.352  57.027  1.00  0.00           H  
ATOM   4033  HB3 GLU   247      29.493  39.730  56.301  1.00  0.00           H  
ATOM   4034  CG  GLU   247      28.057  40.274  57.605  1.00  0.00           C  
ATOM   4035  HG2 GLU   247      27.516  40.581  56.710  1.00  0.00           H  
ATOM   4036  HG3 GLU   247      27.811  39.264  57.935  1.00  0.00           H  
ATOM   4037  CD  GLU   247      27.585  41.116  58.799  1.00  0.00           C  
ATOM   4038  OE1 GLU   247      26.629  40.730  59.488  1.00  0.00           O  
ATOM   4039  OE2 GLU   247      28.130  42.148  59.117  1.00  0.00           O  
ATOM   4040  C   GLU   247      31.726  39.331  57.667  1.00  0.00           C  
ATOM   4041  O   GLU   247      31.889  38.230  57.118  1.00  0.00           O  
ATOM   4042  N   PHE   248      32.726  40.177  57.815  1.00  0.00           N  
ATOM   4043  H   PHE   248      32.520  41.002  58.360  1.00  0.00           H  
ATOM   4044  CA  PHE   248      34.065  39.957  57.404  1.00  0.00           C  
ATOM   4045  HA  PHE   248      33.924  39.561  56.398  1.00  0.00           H  
ATOM   4046  CB  PHE   248      34.836  41.268  57.364  1.00  0.00           C  
ATOM   4047  HB2 PHE   248      34.729  41.788  58.316  1.00  0.00           H  
ATOM   4048  HB3 PHE   248      35.917  41.130  57.374  1.00  0.00           H  
ATOM   4049  CG  PHE   248      34.427  42.151  56.181  1.00  0.00           C  
ATOM   4050  CD1 PHE   248      35.275  42.004  55.031  1.00  0.00           C  
ATOM   4051  HD1 PHE   248      36.125  41.339  54.999  1.00  0.00           H  
ATOM   4052  CE1 PHE   248      34.909  42.763  53.931  1.00  0.00           C  
ATOM   4053  HE1 PHE   248      35.600  42.771  53.101  1.00  0.00           H  
ATOM   4054  CZ  PHE   248      33.805  43.644  53.972  1.00  0.00           C  
ATOM   4055  HZ  PHE   248      33.554  44.221  53.094  1.00  0.00           H  
ATOM   4056  CE2 PHE   248      33.067  43.787  55.162  1.00  0.00           C  
ATOM   4057  HE2 PHE   248      32.241  44.478  55.241  1.00  0.00           H  
ATOM   4058  CD2 PHE   248      33.417  43.096  56.264  1.00  0.00           C  
ATOM   4059  HD2 PHE   248      32.835  43.181  57.170  1.00  0.00           H  
ATOM   4060  C   PHE   248      34.763  38.796  58.157  1.00  0.00           C  
ATOM   4061  O   PHE   248      35.139  37.852  57.527  1.00  0.00           O  
ATOM   4062  N   ALA   249      34.717  38.762  59.524  1.00  0.00           N  
ATOM   4063  H   ALA   249      34.154  39.475  59.966  1.00  0.00           H  
ATOM   4064  CA  ALA   249      35.168  37.606  60.293  1.00  0.00           C  
ATOM   4065  HA  ALA   249      36.220  37.386  60.110  1.00  0.00           H  
ATOM   4066  CB  ALA   249      34.975  37.989  61.747  1.00  0.00           C  
ATOM   4067  HB1 ALA   249      33.901  37.897  61.909  1.00  0.00           H  
ATOM   4068  HB2 ALA   249      35.525  37.351  62.440  1.00  0.00           H  
ATOM   4069  HB3 ALA   249      35.309  39.012  61.920  1.00  0.00           H  
ATOM   4070  C   ALA   249      34.463  36.229  60.031  1.00  0.00           C  
ATOM   4071  O   ALA   249      35.081  35.126  60.057  1.00  0.00           O  
ATOM   4072  N   MET   250      33.184  36.331  59.864  1.00  0.00           N  
ATOM   4073  H   MET   250      32.702  37.206  60.010  1.00  0.00           H  
ATOM   4074  CA  MET   250      32.350  35.226  59.551  1.00  0.00           C  
ATOM   4075  HA  MET   250      32.603  34.517  60.340  1.00  0.00           H  
ATOM   4076  CB  MET   250      30.847  35.543  59.610  1.00  0.00           C  
ATOM   4077  HB2 MET   250      30.565  36.178  58.771  1.00  0.00           H  
ATOM   4078  HB3 MET   250      30.353  34.595  59.396  1.00  0.00           H  
ATOM   4079  CG  MET   250      30.265  36.161  60.895  1.00  0.00           C  
ATOM   4080  HG2 MET   250      30.426  35.301  61.546  1.00  0.00           H  
ATOM   4081  HG3 MET   250      30.904  36.999  61.175  1.00  0.00           H  
ATOM   4082  SD  MET   250      28.489  36.646  60.906  1.00  0.00           S  
ATOM   4083  CE  MET   250      28.352  37.250  62.578  1.00  0.00           C  
ATOM   4084  HE1 MET   250      28.961  38.141  62.730  1.00  0.00           H  
ATOM   4085  HE2 MET   250      27.313  37.319  62.901  1.00  0.00           H  
ATOM   4086  HE3 MET   250      28.808  36.478  63.198  1.00  0.00           H  
ATOM   4087  C   MET   250      32.781  34.650  58.234  1.00  0.00           C  
ATOM   4088  O   MET   250      32.874  33.410  58.082  1.00  0.00           O  
ATOM   4089  N   TYR   251      33.027  35.522  57.213  1.00  0.00           N  
ATOM   4090  H   TYR   251      32.855  36.492  57.434  1.00  0.00           H  
ATOM   4091  CA  TYR   251      33.586  35.239  55.871  1.00  0.00           C  
ATOM   4092  HA  TYR   251      32.906  34.509  55.431  1.00  0.00           H  
ATOM   4093  CB  TYR   251      33.436  36.574  55.043  1.00  0.00           C  
ATOM   4094  HB2 TYR   251      32.394  36.880  54.950  1.00  0.00           H  
ATOM   4095  HB3 TYR   251      33.974  37.438  55.434  1.00  0.00           H  
ATOM   4096  CG  TYR   251      33.893  36.444  53.628  1.00  0.00           C  
ATOM   4097  CD1 TYR   251      35.284  36.626  53.336  1.00  0.00           C  
ATOM   4098  HD1 TYR   251      36.029  36.713  54.113  1.00  0.00           H  
ATOM   4099  CE1 TYR   251      35.716  36.481  52.028  1.00  0.00           C  
ATOM   4100  HE1 TYR   251      36.778  36.546  51.839  1.00  0.00           H  
ATOM   4101  CZ  TYR   251      34.821  36.263  50.960  1.00  0.00           C  
ATOM   4102  OH  TYR   251      35.235  36.132  49.689  1.00  0.00           O  
ATOM   4103  HH  TYR   251      36.149  35.844  49.632  1.00  0.00           H  
ATOM   4104  CE2 TYR   251      33.434  36.232  51.239  1.00  0.00           C  
ATOM   4105  HE2 TYR   251      32.751  36.125  50.409  1.00  0.00           H  
ATOM   4106  CD2 TYR   251      32.989  36.277  52.526  1.00  0.00           C  
ATOM   4107  HD2 TYR   251      31.943  36.213  52.786  1.00  0.00           H  
ATOM   4108  C   TYR   251      35.027  34.637  55.959  1.00  0.00           C  
ATOM   4109  O   TYR   251      35.294  33.517  55.577  1.00  0.00           O  
ATOM   4110  N   LEU   252      36.039  35.390  56.426  1.00  0.00           N  
ATOM   4111  H   LEU   252      35.811  36.330  56.717  1.00  0.00           H  
ATOM   4112  CA  LEU   252      37.509  35.038  56.409  1.00  0.00           C  
ATOM   4113  HA  LEU   252      37.685  34.699  55.388  1.00  0.00           H  
ATOM   4114  CB  LEU   252      38.284  36.308  56.707  1.00  0.00           C  
ATOM   4115  HB2 LEU   252      37.778  36.912  57.460  1.00  0.00           H  
ATOM   4116  HB3 LEU   252      39.255  36.044  57.127  1.00  0.00           H  
ATOM   4117  CG  LEU   252      38.516  37.195  55.454  1.00  0.00           C  
ATOM   4118  HG  LEU   252      37.544  37.600  55.171  1.00  0.00           H  
ATOM   4119  CD1 LEU   252      39.225  38.469  56.040  1.00  0.00           C  
ATOM   4120 HD11 LEU   252      39.550  39.117  55.226  1.00  0.00           H  
ATOM   4121 HD12 LEU   252      38.801  39.086  56.832  1.00  0.00           H  
ATOM   4122 HD13 LEU   252      40.219  38.084  56.269  1.00  0.00           H  
ATOM   4123  CD2 LEU   252      39.231  36.474  54.273  1.00  0.00           C  
ATOM   4124 HD21 LEU   252      38.565  35.956  53.583  1.00  0.00           H  
ATOM   4125 HD22 LEU   252      39.834  37.233  53.775  1.00  0.00           H  
ATOM   4126 HD23 LEU   252      39.953  35.773  54.693  1.00  0.00           H  
ATOM   4127  C   LEU   252      37.875  33.842  57.267  1.00  0.00           C  
ATOM   4128  O   LEU   252      38.785  33.019  56.957  1.00  0.00           O  
ATOM   4129  N   ASN   253      37.082  33.626  58.376  1.00  0.00           N  
ATOM   4130  H   ASN   253      36.219  34.130  58.523  1.00  0.00           H  
ATOM   4131  CA  ASN   253      37.190  32.414  59.227  1.00  0.00           C  
ATOM   4132  HA  ASN   253      38.274  32.301  59.224  1.00  0.00           H  
ATOM   4133  CB  ASN   253      36.868  32.718  60.701  1.00  0.00           C  
ATOM   4134  HB2 ASN   253      37.121  33.691  61.123  1.00  0.00           H  
ATOM   4135  HB3 ASN   253      35.788  32.657  60.831  1.00  0.00           H  
ATOM   4136  CG  ASN   253      37.436  31.603  61.627  1.00  0.00           C  
ATOM   4137  OD1 ASN   253      38.501  31.136  61.457  1.00  0.00           O  
ATOM   4138  ND2 ASN   253      36.666  31.106  62.616  1.00  0.00           N  
ATOM   4139 HD21 ASN   253      37.001  30.319  63.154  1.00  0.00           H  
ATOM   4140 HD22 ASN   253      35.887  31.655  62.948  1.00  0.00           H  
ATOM   4141  C   ASN   253      36.591  31.082  58.553  1.00  0.00           C  
ATOM   4142  O   ASN   253      37.064  29.994  58.829  1.00  0.00           O  
ATOM   4143  N   TYR   254      35.566  31.201  57.661  1.00  0.00           N  
ATOM   4144  H   TYR   254      35.034  32.048  57.525  1.00  0.00           H  
ATOM   4145  CA  TYR   254      35.156  30.129  56.918  1.00  0.00           C  
ATOM   4146  HA  TYR   254      35.146  29.279  57.600  1.00  0.00           H  
ATOM   4147  CB  TYR   254      33.741  30.318  56.386  1.00  0.00           C  
ATOM   4148  HB2 TYR   254      33.011  30.311  57.196  1.00  0.00           H  
ATOM   4149  HB3 TYR   254      33.710  31.325  55.971  1.00  0.00           H  
ATOM   4150  CG  TYR   254      33.396  29.422  55.216  1.00  0.00           C  
ATOM   4151  CD1 TYR   254      33.741  29.619  53.854  1.00  0.00           C  
ATOM   4152  HD1 TYR   254      34.326  30.523  53.770  1.00  0.00           H  
ATOM   4153  CE1 TYR   254      33.460  28.733  52.799  1.00  0.00           C  
ATOM   4154  HE1 TYR   254      33.709  28.988  51.779  1.00  0.00           H  
ATOM   4155  CZ  TYR   254      32.771  27.536  53.167  1.00  0.00           C  
ATOM   4156  OH  TYR   254      32.299  26.633  52.201  1.00  0.00           O  
ATOM   4157  HH  TYR   254      31.628  26.014  52.497  1.00  0.00           H  
ATOM   4158  CE2 TYR   254      32.307  27.355  54.479  1.00  0.00           C  
ATOM   4159  HE2 TYR   254      31.726  26.488  54.757  1.00  0.00           H  
ATOM   4160  CD2 TYR   254      32.762  28.178  55.486  1.00  0.00           C  
ATOM   4161  HD2 TYR   254      32.582  27.894  56.512  1.00  0.00           H  
ATOM   4162  C   TYR   254      36.263  29.749  55.870  1.00  0.00           C  
ATOM   4163  O   TYR   254      36.581  28.561  55.823  1.00  0.00           O  
ATOM   4164  N   CYS   255      36.915  30.678  55.045  1.00  0.00           N  
ATOM   4165  H   CYS   255      36.563  31.625  55.040  1.00  0.00           H  
ATOM   4166  CA  CYS   255      37.977  30.337  54.114  1.00  0.00           C  
ATOM   4167  HA  CYS   255      37.522  29.563  53.498  1.00  0.00           H  
ATOM   4168  CB  CYS   255      38.223  31.631  53.212  1.00  0.00           C  
ATOM   4169  HB2 CYS   255      38.699  32.452  53.749  1.00  0.00           H  
ATOM   4170  HB3 CYS   255      38.964  31.254  52.507  1.00  0.00           H  
ATOM   4171  SG  CYS   255      36.671  32.233  52.410  1.00  0.00           S  
ATOM   4172  HG  CYS   255      36.526  33.505  52.790  1.00  0.00           H  
ATOM   4173  C   CYS   255      39.245  29.845  54.796  1.00  0.00           C  
ATOM   4174  O   CYS   255      39.810  28.860  54.332  1.00  0.00           O  
ATOM   4175  N   ARG   256      39.570  30.282  56.017  1.00  0.00           N  
ATOM   4176  H   ARG   256      39.169  31.178  56.255  1.00  0.00           H  
ATOM   4177  CA  ARG   256      40.596  29.628  56.790  1.00  0.00           C  
ATOM   4178  HA  ARG   256      41.416  29.734  56.081  1.00  0.00           H  
ATOM   4179  CB  ARG   256      40.900  30.472  58.050  1.00  0.00           C  
ATOM   4180  HB2 ARG   256      41.082  31.507  57.761  1.00  0.00           H  
ATOM   4181  HB3 ARG   256      39.971  30.538  58.617  1.00  0.00           H  
ATOM   4182  CG  ARG   256      42.083  30.121  59.039  1.00  0.00           C  
ATOM   4183  HG2 ARG   256      42.120  30.905  59.796  1.00  0.00           H  
ATOM   4184  HG3 ARG   256      41.905  29.200  59.594  1.00  0.00           H  
ATOM   4185  CD  ARG   256      43.459  30.046  58.452  1.00  0.00           C  
ATOM   4186  HD2 ARG   256      44.175  29.664  59.180  1.00  0.00           H  
ATOM   4187  HD3 ARG   256      43.331  29.297  57.670  1.00  0.00           H  
ATOM   4188  NE  ARG   256      43.999  31.322  57.865  1.00  0.00           N  
ATOM   4189  HE  ARG   256      44.408  31.974  58.520  1.00  0.00           H  
ATOM   4190  CZ  ARG   256      43.799  31.736  56.644  1.00  0.00           C  
ATOM   4191  NH1 ARG   256      43.572  30.923  55.700  1.00  0.00           N  
ATOM   4192 HH11 ARG   256      44.088  30.058  55.634  1.00  0.00           H  
ATOM   4193 HH12 ARG   256      43.385  31.333  54.797  1.00  0.00           H  
ATOM   4194  NH2 ARG   256      43.699  33.012  56.279  1.00  0.00           N  
ATOM   4195 HH21 ARG   256      43.870  33.700  56.999  1.00  0.00           H  
ATOM   4196 HH22 ARG   256      43.486  33.238  55.318  1.00  0.00           H  
ATOM   4197  C   ARG   256      40.357  28.201  57.122  1.00  0.00           C  
ATOM   4198  O   ARG   256      41.293  27.419  57.232  1.00  0.00           O  
ATOM   4199  N   GLY   257      39.100  27.842  57.373  1.00  0.00           N  
ATOM   4200  H   GLY   257      38.365  28.535  57.370  1.00  0.00           H  
ATOM   4201  CA  GLY   257      38.657  26.479  57.848  1.00  0.00           C  
ATOM   4202  HA2 GLY   257      39.399  26.153  58.578  1.00  0.00           H  
ATOM   4203  HA3 GLY   257      37.787  26.647  58.482  1.00  0.00           H  
ATOM   4204  C   GLY   257      38.253  25.489  56.778  1.00  0.00           C  
ATOM   4205  O   GLY   257      37.704  24.399  57.061  1.00  0.00           O  
ATOM   4206  N   LEU   258      38.399  25.914  55.500  1.00  0.00           N  
ATOM   4207  H   LEU   258      38.848  26.786  55.258  1.00  0.00           H  
ATOM   4208  CA  LEU   258      37.927  25.118  54.361  1.00  0.00           C  
ATOM   4209  HA  LEU   258      37.139  24.539  54.842  1.00  0.00           H  
ATOM   4210  CB  LEU   258      37.257  26.088  53.288  1.00  0.00           C  
ATOM   4211  HB2 LEU   258      36.560  26.823  53.690  1.00  0.00           H  
ATOM   4212  HB3 LEU   258      38.008  26.783  52.913  1.00  0.00           H  
ATOM   4213  CG  LEU   258      36.648  25.426  52.034  1.00  0.00           C  
ATOM   4214  HG  LEU   258      37.371  24.779  51.536  1.00  0.00           H  
ATOM   4215  CD1 LEU   258      35.333  24.716  52.360  1.00  0.00           C  
ATOM   4216 HD11 LEU   258      35.537  23.743  52.805  1.00  0.00           H  
ATOM   4217 HD12 LEU   258      34.696  25.378  52.948  1.00  0.00           H  
ATOM   4218 HD13 LEU   258      34.721  24.460  51.495  1.00  0.00           H  
ATOM   4219  CD2 LEU   258      36.179  26.561  51.031  1.00  0.00           C  
ATOM   4220 HD21 LEU   258      36.975  27.251  50.750  1.00  0.00           H  
ATOM   4221 HD22 LEU   258      35.639  26.201  50.156  1.00  0.00           H  
ATOM   4222 HD23 LEU   258      35.444  27.207  51.511  1.00  0.00           H  
ATOM   4223  C   LEU   258      38.905  24.027  53.888  1.00  0.00           C  
ATOM   4224  O   LEU   258      40.048  24.304  53.579  1.00  0.00           O  
ATOM   4225  N   ARG   259      38.400  22.821  53.652  1.00  0.00           N  
ATOM   4226  H   ARG   259      37.411  22.675  53.795  1.00  0.00           H  
ATOM   4227  CA  ARG   259      39.155  21.636  53.176  1.00  0.00           C  
ATOM   4228  HA  ARG   259      40.003  21.323  53.785  1.00  0.00           H  
ATOM   4229  CB  ARG   259      38.345  20.399  52.972  1.00  0.00           C  
ATOM   4230  HB2 ARG   259      37.353  20.725  52.660  1.00  0.00           H  
ATOM   4231  HB3 ARG   259      38.866  19.678  52.341  1.00  0.00           H  
ATOM   4232  CG  ARG   259      38.299  19.763  54.325  1.00  0.00           C  
ATOM   4233  HG2 ARG   259      39.334  19.586  54.620  1.00  0.00           H  
ATOM   4234  HG3 ARG   259      37.849  20.413  55.076  1.00  0.00           H  
ATOM   4235  CD  ARG   259      37.507  18.489  54.352  1.00  0.00           C  
ATOM   4236  HD2 ARG   259      37.794  17.704  53.651  1.00  0.00           H  
ATOM   4237  HD3 ARG   259      37.525  18.187  55.399  1.00  0.00           H  
ATOM   4238  NE  ARG   259      36.109  18.816  54.041  1.00  0.00           N  
ATOM   4239  HE  ARG   259      35.642  19.463  54.660  1.00  0.00           H  
ATOM   4240  CZ  ARG   259      35.400  18.278  53.083  1.00  0.00           C  
ATOM   4241  NH1 ARG   259      35.886  17.687  52.060  1.00  0.00           N  
ATOM   4242 HH11 ARG   259      36.870  17.651  51.835  1.00  0.00           H  
ATOM   4243 HH12 ARG   259      35.242  17.320  51.374  1.00  0.00           H  
ATOM   4244  NH2 ARG   259      34.138  18.459  53.079  1.00  0.00           N  
ATOM   4245 HH21 ARG   259      33.696  19.096  53.726  1.00  0.00           H  
ATOM   4246 HH22 ARG   259      33.531  18.079  52.366  1.00  0.00           H  
ATOM   4247  C   ARG   259      39.772  22.007  51.830  1.00  0.00           C  
ATOM   4248  O   ARG   259      39.312  22.790  51.034  1.00  0.00           O  
ATOM   4249  N   PHE   260      40.934  21.471  51.508  1.00  0.00           N  
ATOM   4250  H   PHE   260      41.442  20.900  52.168  1.00  0.00           H  
ATOM   4251  CA  PHE   260      41.772  21.886  50.362  1.00  0.00           C  
ATOM   4252  HA  PHE   260      42.185  22.887  50.482  1.00  0.00           H  
ATOM   4253  CB  PHE   260      43.013  21.004  50.354  1.00  0.00           C  
ATOM   4254  HB2 PHE   260      43.701  21.113  51.192  1.00  0.00           H  
ATOM   4255  HB3 PHE   260      42.683  19.966  50.388  1.00  0.00           H  
ATOM   4256  CG  PHE   260      43.893  21.159  49.144  1.00  0.00           C  
ATOM   4257  CD1 PHE   260      44.382  22.429  48.756  1.00  0.00           C  
ATOM   4258  HD1 PHE   260      44.180  23.329  49.318  1.00  0.00           H  
ATOM   4259  CE1 PHE   260      45.308  22.567  47.696  1.00  0.00           C  
ATOM   4260  HE1 PHE   260      45.758  23.532  47.517  1.00  0.00           H  
ATOM   4261  CZ  PHE   260      45.695  21.413  47.045  1.00  0.00           C  
ATOM   4262  HZ  PHE   260      46.458  21.405  46.281  1.00  0.00           H  
ATOM   4263  CE2 PHE   260      45.193  20.152  47.360  1.00  0.00           C  
ATOM   4264  HE2 PHE   260      45.638  19.291  46.883  1.00  0.00           H  
ATOM   4265  CD2 PHE   260      44.286  20.027  48.392  1.00  0.00           C  
ATOM   4266  HD2 PHE   260      44.032  19.076  48.836  1.00  0.00           H  
ATOM   4267  C   PHE   260      40.880  21.690  49.087  1.00  0.00           C  
ATOM   4268  O   PHE   260      40.720  22.524  48.224  1.00  0.00           O  
ATOM   4269  N   GLU   261      40.461  20.421  48.995  1.00  0.00           N  
ATOM   4270  H   GLU   261      40.496  19.774  49.770  1.00  0.00           H  
ATOM   4271  CA  GLU   261      39.752  19.876  47.831  1.00  0.00           C  
ATOM   4272  HA  GLU   261      40.368  20.213  46.998  1.00  0.00           H  
ATOM   4273  CB  GLU   261      39.944  18.342  47.813  1.00  0.00           C  
ATOM   4274  HB2 GLU   261      39.769  17.973  46.803  1.00  0.00           H  
ATOM   4275  HB3 GLU   261      40.974  18.051  48.018  1.00  0.00           H  
ATOM   4276  CG  GLU   261      39.066  17.562  48.795  1.00  0.00           C  
ATOM   4277  HG2 GLU   261      38.062  17.833  48.469  1.00  0.00           H  
ATOM   4278  HG3 GLU   261      39.241  16.512  48.560  1.00  0.00           H  
ATOM   4279  CD  GLU   261      39.284  17.704  50.371  1.00  0.00           C  
ATOM   4280  OE1 GLU   261      38.342  17.344  51.135  1.00  0.00           O  
ATOM   4281  OE2 GLU   261      40.417  18.053  50.872  1.00  0.00           O  
ATOM   4282  C   GLU   261      38.294  20.348  47.685  1.00  0.00           C  
ATOM   4283  O   GLU   261      37.607  20.151  46.677  1.00  0.00           O  
ATOM   4284  N   GLU   262      37.743  21.243  48.555  1.00  0.00           N  
ATOM   4285  H   GLU   262      38.290  21.624  49.314  1.00  0.00           H  
ATOM   4286  CA  GLU   262      36.292  21.339  48.711  1.00  0.00           C  
ATOM   4287  HA  GLU   262      35.761  20.462  48.340  1.00  0.00           H  
ATOM   4288  CB  GLU   262      36.086  21.296  50.283  1.00  0.00           C  
ATOM   4289  HB2 GLU   262      36.399  20.306  50.614  1.00  0.00           H  
ATOM   4290  HB3 GLU   262      36.782  21.920  50.844  1.00  0.00           H  
ATOM   4291  CG  GLU   262      34.706  21.521  50.862  1.00  0.00           C  
ATOM   4292  HG2 GLU   262      34.707  21.602  51.949  1.00  0.00           H  
ATOM   4293  HG3 GLU   262      34.397  22.515  50.538  1.00  0.00           H  
ATOM   4294  CD  GLU   262      33.601  20.506  50.324  1.00  0.00           C  
ATOM   4295  OE1 GLU   262      32.574  20.362  51.010  1.00  0.00           O  
ATOM   4296  OE2 GLU   262      33.757  19.937  49.220  1.00  0.00           O  
ATOM   4297  C   GLU   262      35.549  22.492  47.986  1.00  0.00           C  
ATOM   4298  O   GLU   262      36.145  23.549  47.918  1.00  0.00           O  
ATOM   4299  N   ALA   263      34.263  22.323  47.705  1.00  0.00           N  
ATOM   4300  H   ALA   263      33.833  21.442  47.946  1.00  0.00           H  
ATOM   4301  CA  ALA   263      33.317  23.380  47.244  1.00  0.00           C  
ATOM   4302  HA  ALA   263      33.801  23.938  46.442  1.00  0.00           H  
ATOM   4303  CB  ALA   263      32.057  22.603  46.806  1.00  0.00           C  
ATOM   4304  HB1 ALA   263      31.225  23.275  46.596  1.00  0.00           H  
ATOM   4305  HB2 ALA   263      32.210  22.059  45.874  1.00  0.00           H  
ATOM   4306  HB3 ALA   263      31.732  21.884  47.558  1.00  0.00           H  
ATOM   4307  C   ALA   263      32.920  24.381  48.394  1.00  0.00           C  
ATOM   4308  O   ALA   263      32.300  23.958  49.413  1.00  0.00           O  
ATOM   4309  N   PRO   264      33.226  25.705  48.194  1.00  0.00           N  
ATOM   4310  CD  PRO   264      34.060  26.185  47.094  1.00  0.00           C  
ATOM   4311  HD2 PRO   264      33.428  26.182  46.206  1.00  0.00           H  
ATOM   4312  HD3 PRO   264      34.915  25.517  46.992  1.00  0.00           H  
ATOM   4313  CG  PRO   264      34.425  27.646  47.422  1.00  0.00           C  
ATOM   4314  HG2 PRO   264      34.710  28.181  46.517  1.00  0.00           H  
ATOM   4315  HG3 PRO   264      35.362  27.549  47.970  1.00  0.00           H  
ATOM   4316  CB  PRO   264      33.306  28.154  48.274  1.00  0.00           C  
ATOM   4317  HB2 PRO   264      32.539  28.709  47.735  1.00  0.00           H  
ATOM   4318  HB3 PRO   264      33.624  28.920  48.981  1.00  0.00           H  
ATOM   4319  CA  PRO   264      32.681  26.838  48.939  1.00  0.00           C  
ATOM   4320  HA  PRO   264      33.007  26.629  49.958  1.00  0.00           H  
ATOM   4321  C   PRO   264      31.159  26.900  48.884  1.00  0.00           C  
ATOM   4322  O   PRO   264      30.549  26.784  47.763  1.00  0.00           O  
ATOM   4323  N   ASP   265      30.585  27.253  50.018  1.00  0.00           N  
ATOM   4324  H   ASP   265      31.111  27.361  50.873  1.00  0.00           H  
ATOM   4325  CA  ASP   265      29.164  27.496  50.171  1.00  0.00           C  
ATOM   4326  HA  ASP   265      28.564  26.872  49.508  1.00  0.00           H  
ATOM   4327  CB  ASP   265      28.746  27.048  51.550  1.00  0.00           C  
ATOM   4328  HB2 ASP   265      29.144  27.761  52.272  1.00  0.00           H  
ATOM   4329  HB3 ASP   265      27.665  27.171  51.630  1.00  0.00           H  
ATOM   4330  CG  ASP   265      29.224  25.643  51.963  1.00  0.00           C  
ATOM   4331  OD1 ASP   265      28.700  24.722  51.404  1.00  0.00           O  
ATOM   4332  OD2 ASP   265      30.008  25.502  52.983  1.00  0.00           O  
ATOM   4333  C   ASP   265      28.807  28.970  49.819  1.00  0.00           C  
ATOM   4334  O   ASP   265      28.559  29.875  50.641  1.00  0.00           O  
ATOM   4335  N   TYR   266      28.863  29.282  48.532  1.00  0.00           N  
ATOM   4336  H   TYR   266      29.126  28.537  47.903  1.00  0.00           H  
ATOM   4337  CA  TYR   266      28.614  30.681  48.051  1.00  0.00           C  
ATOM   4338  HA  TYR   266      29.419  31.286  48.467  1.00  0.00           H  
ATOM   4339  CB  TYR   266      28.717  30.831  46.451  1.00  0.00           C  
ATOM   4340  HB2 TYR   266      27.789  30.522  45.968  1.00  0.00           H  
ATOM   4341  HB3 TYR   266      28.726  31.879  46.152  1.00  0.00           H  
ATOM   4342  CG  TYR   266      29.887  30.076  45.723  1.00  0.00           C  
ATOM   4343  CD1 TYR   266      31.158  30.562  45.774  1.00  0.00           C  
ATOM   4344  HD1 TYR   266      31.368  31.508  46.251  1.00  0.00           H  
ATOM   4345  CE1 TYR   266      32.238  29.829  45.172  1.00  0.00           C  
ATOM   4346  HE1 TYR   266      33.207  30.306  45.186  1.00  0.00           H  
ATOM   4347  CZ  TYR   266      31.970  28.556  44.599  1.00  0.00           C  
ATOM   4348  OH  TYR   266      32.996  27.923  43.999  1.00  0.00           O  
ATOM   4349  HH  TYR   266      33.678  28.546  43.737  1.00  0.00           H  
ATOM   4350  CE2 TYR   266      30.661  28.037  44.671  1.00  0.00           C  
ATOM   4351  HE2 TYR   266      30.439  27.120  44.146  1.00  0.00           H  
ATOM   4352  CD2 TYR   266      29.653  28.873  45.173  1.00  0.00           C  
ATOM   4353  HD2 TYR   266      28.665  28.459  45.309  1.00  0.00           H  
ATOM   4354  C   TYR   266      27.211  31.159  48.527  1.00  0.00           C  
ATOM   4355  O   TYR   266      26.989  32.302  48.917  1.00  0.00           O  
ATOM   4356  N   MET   267      26.258  30.252  48.572  1.00  0.00           N  
ATOM   4357  H   MET   267      26.608  29.334  48.336  1.00  0.00           H  
ATOM   4358  CA  MET   267      24.942  30.365  49.182  1.00  0.00           C  
ATOM   4359  HA  MET   267      24.374  31.070  48.575  1.00  0.00           H  
ATOM   4360  CB  MET   267      24.175  29.040  49.090  1.00  0.00           C  
ATOM   4361  HB2 MET   267      24.259  28.864  48.018  1.00  0.00           H  
ATOM   4362  HB3 MET   267      24.761  28.319  49.660  1.00  0.00           H  
ATOM   4363  CG  MET   267      22.697  28.917  49.649  1.00  0.00           C  
ATOM   4364  HG2 MET   267      22.366  27.895  49.830  1.00  0.00           H  
ATOM   4365  HG3 MET   267      22.664  29.414  50.619  1.00  0.00           H  
ATOM   4366  SD  MET   267      21.420  29.634  48.606  1.00  0.00           S  
ATOM   4367  CE  MET   267      21.477  31.442  49.054  1.00  0.00           C  
ATOM   4368  HE1 MET   267      20.716  31.938  48.451  1.00  0.00           H  
ATOM   4369  HE2 MET   267      21.308  31.567  50.123  1.00  0.00           H  
ATOM   4370  HE3 MET   267      22.435  31.931  48.873  1.00  0.00           H  
ATOM   4371  C   MET   267      24.915  30.897  50.617  1.00  0.00           C  
ATOM   4372  O   MET   267      24.093  31.786  50.973  1.00  0.00           O  
ATOM   4373  N   TYR   268      25.882  30.348  51.424  1.00  0.00           N  
ATOM   4374  H   TYR   268      26.441  29.622  50.999  1.00  0.00           H  
ATOM   4375  CA  TYR   268      26.217  30.840  52.737  1.00  0.00           C  
ATOM   4376  HA  TYR   268      25.212  30.936  53.148  1.00  0.00           H  
ATOM   4377  CB  TYR   268      26.967  29.755  53.591  1.00  0.00           C  
ATOM   4378  HB2 TYR   268      26.262  28.945  53.781  1.00  0.00           H  
ATOM   4379  HB3 TYR   268      27.836  29.377  53.053  1.00  0.00           H  
ATOM   4380  CG  TYR   268      27.451  30.286  54.985  1.00  0.00           C  
ATOM   4381  CD1 TYR   268      28.837  30.562  55.124  1.00  0.00           C  
ATOM   4382  HD1 TYR   268      29.615  30.324  54.415  1.00  0.00           H  
ATOM   4383  CE1 TYR   268      29.283  31.165  56.332  1.00  0.00           C  
ATOM   4384  HE1 TYR   268      30.340  31.222  56.544  1.00  0.00           H  
ATOM   4385  CZ  TYR   268      28.307  31.705  57.252  1.00  0.00           C  
ATOM   4386  OH  TYR   268      28.703  32.327  58.427  1.00  0.00           O  
ATOM   4387  HH  TYR   268      28.062  32.658  59.061  1.00  0.00           H  
ATOM   4388  CE2 TYR   268      26.927  31.494  57.064  1.00  0.00           C  
ATOM   4389  HE2 TYR   268      26.289  31.887  57.841  1.00  0.00           H  
ATOM   4390  CD2 TYR   268      26.484  30.754  55.969  1.00  0.00           C  
ATOM   4391  HD2 TYR   268      25.425  30.655  55.785  1.00  0.00           H  
ATOM   4392  C   TYR   268      26.894  32.201  52.721  1.00  0.00           C  
ATOM   4393  O   TYR   268      26.351  33.207  53.151  1.00  0.00           O  
ATOM   4394  N   LEU   269      28.130  32.311  52.141  1.00  0.00           N  
ATOM   4395  H   LEU   269      28.519  31.427  51.843  1.00  0.00           H  
ATOM   4396  CA  LEU   269      28.897  33.558  51.953  1.00  0.00           C  
ATOM   4397  HA  LEU   269      29.212  33.927  52.929  1.00  0.00           H  
ATOM   4398  CB  LEU   269      30.250  33.287  51.236  1.00  0.00           C  
ATOM   4399  HB2 LEU   269      30.003  33.027  50.206  1.00  0.00           H  
ATOM   4400  HB3 LEU   269      30.836  34.203  51.170  1.00  0.00           H  
ATOM   4401  CG  LEU   269      31.246  32.295  51.926  1.00  0.00           C  
ATOM   4402  HG  LEU   269      30.730  31.336  51.981  1.00  0.00           H  
ATOM   4403  CD1 LEU   269      32.592  32.162  51.137  1.00  0.00           C  
ATOM   4404 HD11 LEU   269      33.182  31.347  51.556  1.00  0.00           H  
ATOM   4405 HD12 LEU   269      32.369  31.984  50.085  1.00  0.00           H  
ATOM   4406 HD13 LEU   269      33.177  33.081  51.149  1.00  0.00           H  
ATOM   4407  CD2 LEU   269      31.570  32.583  53.283  1.00  0.00           C  
ATOM   4408 HD21 LEU   269      32.038  31.714  53.745  1.00  0.00           H  
ATOM   4409 HD22 LEU   269      32.232  33.446  53.359  1.00  0.00           H  
ATOM   4410 HD23 LEU   269      30.658  32.843  53.820  1.00  0.00           H  
ATOM   4411  C   LEU   269      28.107  34.753  51.424  1.00  0.00           C  
ATOM   4412  O   LEU   269      28.075  35.733  52.156  1.00  0.00           O  
ATOM   4413  N   ARG   270      27.428  34.719  50.285  1.00  0.00           N  
ATOM   4414  H   ARG   270      27.355  33.818  49.834  1.00  0.00           H  
ATOM   4415  CA  ARG   270      26.625  35.848  49.837  1.00  0.00           C  
ATOM   4416  HA  ARG   270      27.392  36.618  49.763  1.00  0.00           H  
ATOM   4417  CB  ARG   270      26.078  35.667  48.370  1.00  0.00           C  
ATOM   4418  HB2 ARG   270      25.887  36.693  48.057  1.00  0.00           H  
ATOM   4419  HB3 ARG   270      26.897  35.191  47.830  1.00  0.00           H  
ATOM   4420  CG  ARG   270      24.843  34.726  48.235  1.00  0.00           C  
ATOM   4421  HG2 ARG   270      25.016  33.750  48.688  1.00  0.00           H  
ATOM   4422  HG3 ARG   270      24.038  35.162  48.828  1.00  0.00           H  
ATOM   4423  CD  ARG   270      24.457  34.554  46.769  1.00  0.00           C  
ATOM   4424  HD2 ARG   270      23.376  34.495  46.643  1.00  0.00           H  
ATOM   4425  HD3 ARG   270      24.815  35.431  46.231  1.00  0.00           H  
ATOM   4426  NE  ARG   270      24.834  33.221  46.234  1.00  0.00           N  
ATOM   4427  HE  ARG   270      24.198  32.463  46.439  1.00  0.00           H  
ATOM   4428  CZ  ARG   270      25.748  32.832  45.390  1.00  0.00           C  
ATOM   4429  NH1 ARG   270      26.676  33.603  44.945  1.00  0.00           N  
ATOM   4430 HH11 ARG   270      26.710  34.569  45.239  1.00  0.00           H  
ATOM   4431 HH12 ARG   270      27.446  33.109  44.517  1.00  0.00           H  
ATOM   4432  NH2 ARG   270      25.783  31.671  44.919  1.00  0.00           N  
ATOM   4433 HH21 ARG   270      25.026  31.008  45.012  1.00  0.00           H  
ATOM   4434 HH22 ARG   270      26.401  31.570  44.126  1.00  0.00           H  
ATOM   4435  C   ARG   270      25.490  36.294  50.780  1.00  0.00           C  
ATOM   4436  O   ARG   270      25.195  37.505  50.761  1.00  0.00           O  
ATOM   4437  N   GLN   271      24.912  35.439  51.568  1.00  0.00           N  
ATOM   4438  H   GLN   271      25.230  34.492  51.718  1.00  0.00           H  
ATOM   4439  CA  GLN   271      23.740  35.784  52.374  1.00  0.00           C  
ATOM   4440  HA  GLN   271      22.960  36.249  51.771  1.00  0.00           H  
ATOM   4441  CB  GLN   271      23.051  34.484  52.799  1.00  0.00           C  
ATOM   4442  HB2 GLN   271      23.238  33.681  52.087  1.00  0.00           H  
ATOM   4443  HB3 GLN   271      23.601  34.132  53.672  1.00  0.00           H  
ATOM   4444  CG  GLN   271      21.538  34.553  53.077  1.00  0.00           C  
ATOM   4445  HG2 GLN   271      21.382  33.741  53.787  1.00  0.00           H  
ATOM   4446  HG3 GLN   271      21.258  35.506  53.526  1.00  0.00           H  
ATOM   4447  CD  GLN   271      20.783  34.363  51.805  1.00  0.00           C  
ATOM   4448  OE1 GLN   271      21.099  34.834  50.716  1.00  0.00           O  
ATOM   4449  NE2 GLN   271      19.520  33.968  52.020  1.00  0.00           N  
ATOM   4450 HE21 GLN   271      18.908  33.898  51.220  1.00  0.00           H  
ATOM   4451 HE22 GLN   271      19.317  33.565  52.923  1.00  0.00           H  
ATOM   4452  C   GLN   271      24.111  36.832  53.481  1.00  0.00           C  
ATOM   4453  O   GLN   271      23.398  37.778  53.678  1.00  0.00           O  
ATOM   4454  N   LEU   272      25.294  36.588  54.118  1.00  0.00           N  
ATOM   4455  H   LEU   272      25.812  35.752  53.889  1.00  0.00           H  
ATOM   4456  CA  LEU   272      26.011  37.587  54.970  1.00  0.00           C  
ATOM   4457  HA  LEU   272      25.567  37.664  55.963  1.00  0.00           H  
ATOM   4458  CB  LEU   272      27.486  37.186  55.187  1.00  0.00           C  
ATOM   4459  HB2 LEU   272      28.092  37.190  54.281  1.00  0.00           H  
ATOM   4460  HB3 LEU   272      27.892  37.943  55.858  1.00  0.00           H  
ATOM   4461  CG  LEU   272      27.647  35.854  55.926  1.00  0.00           C  
ATOM   4462  HG  LEU   272      26.974  35.121  55.482  1.00  0.00           H  
ATOM   4463  CD1 LEU   272      29.089  35.367  55.776  1.00  0.00           C  
ATOM   4464 HD11 LEU   272      29.857  35.959  56.274  1.00  0.00           H  
ATOM   4465 HD12 LEU   272      29.171  34.330  56.102  1.00  0.00           H  
ATOM   4466 HD13 LEU   272      29.407  35.302  54.735  1.00  0.00           H  
ATOM   4467  CD2 LEU   272      27.271  35.859  57.429  1.00  0.00           C  
ATOM   4468 HD21 LEU   272      26.257  36.197  57.643  1.00  0.00           H  
ATOM   4469 HD22 LEU   272      27.398  34.880  57.890  1.00  0.00           H  
ATOM   4470 HD23 LEU   272      27.973  36.560  57.880  1.00  0.00           H  
ATOM   4471  C   LEU   272      25.828  39.032  54.385  1.00  0.00           C  
ATOM   4472  O   LEU   272      25.139  39.820  55.058  1.00  0.00           O  
ATOM   4473  N   PHE   273      26.268  39.302  53.180  1.00  0.00           N  
ATOM   4474  H   PHE   273      26.718  38.567  52.653  1.00  0.00           H  
ATOM   4475  CA  PHE   273      26.255  40.685  52.644  1.00  0.00           C  
ATOM   4476  HA  PHE   273      26.622  41.512  53.252  1.00  0.00           H  
ATOM   4477  CB  PHE   273      27.166  40.729  51.397  1.00  0.00           C  
ATOM   4478  HB2 PHE   273      26.782  40.057  50.629  1.00  0.00           H  
ATOM   4479  HB3 PHE   273      27.076  41.728  50.970  1.00  0.00           H  
ATOM   4480  CG  PHE   273      28.648  40.299  51.526  1.00  0.00           C  
ATOM   4481  CD1 PHE   273      29.519  40.065  50.386  1.00  0.00           C  
ATOM   4482  HD1 PHE   273      29.073  39.964  49.408  1.00  0.00           H  
ATOM   4483  CE1 PHE   273      30.846  39.800  50.575  1.00  0.00           C  
ATOM   4484  HE1 PHE   273      31.391  39.511  49.689  1.00  0.00           H  
ATOM   4485  CZ  PHE   273      31.463  39.812  51.819  1.00  0.00           C  
ATOM   4486  HZ  PHE   273      32.508  39.595  51.984  1.00  0.00           H  
ATOM   4487  CE2 PHE   273      30.668  40.046  52.984  1.00  0.00           C  
ATOM   4488  HE2 PHE   273      31.109  40.022  53.970  1.00  0.00           H  
ATOM   4489  CD2 PHE   273      29.285  40.306  52.808  1.00  0.00           C  
ATOM   4490  HD2 PHE   273      28.683  40.595  53.657  1.00  0.00           H  
ATOM   4491  C   PHE   273      24.858  41.140  52.182  1.00  0.00           C  
ATOM   4492  O   PHE   273      24.541  42.322  52.455  1.00  0.00           O  
ATOM   4493  N   ARG   274      23.999  40.225  51.718  1.00  0.00           N  
ATOM   4494  H   ARG   274      24.454  39.326  51.643  1.00  0.00           H  
ATOM   4495  CA  ARG   274      22.525  40.342  51.393  1.00  0.00           C  
ATOM   4496  HA  ARG   274      22.318  41.168  50.713  1.00  0.00           H  
ATOM   4497  CB  ARG   274      22.054  39.048  50.716  1.00  0.00           C  
ATOM   4498  HB2 ARG   274      22.637  38.267  51.204  1.00  0.00           H  
ATOM   4499  HB3 ARG   274      20.998  38.821  50.863  1.00  0.00           H  
ATOM   4500  CG  ARG   274      22.391  39.080  49.194  1.00  0.00           C  
ATOM   4501  HG2 ARG   274      21.990  39.942  48.659  1.00  0.00           H  
ATOM   4502  HG3 ARG   274      23.468  39.068  49.029  1.00  0.00           H  
ATOM   4503  CD  ARG   274      21.889  37.833  48.474  1.00  0.00           C  
ATOM   4504  HD2 ARG   274      22.275  36.975  49.023  1.00  0.00           H  
ATOM   4505  HD3 ARG   274      20.804  37.734  48.510  1.00  0.00           H  
ATOM   4506  NE  ARG   274      22.365  37.837  47.088  1.00  0.00           N  
ATOM   4507  HE  ARG   274      22.807  38.719  46.876  1.00  0.00           H  
ATOM   4508  CZ  ARG   274      22.160  37.006  46.120  1.00  0.00           C  
ATOM   4509  NH1 ARG   274      21.197  36.112  46.154  1.00  0.00           N  
ATOM   4510 HH11 ARG   274      20.763  35.774  47.000  1.00  0.00           H  
ATOM   4511 HH12 ARG   274      20.863  35.821  45.246  1.00  0.00           H  
ATOM   4512  NH2 ARG   274      22.813  37.139  45.022  1.00  0.00           N  
ATOM   4513 HH21 ARG   274      23.395  37.963  44.986  1.00  0.00           H  
ATOM   4514 HH22 ARG   274      22.813  36.348  44.393  1.00  0.00           H  
ATOM   4515  C   ARG   274      21.590  40.741  52.587  1.00  0.00           C  
ATOM   4516  O   ARG   274      20.880  41.715  52.514  1.00  0.00           O  
ATOM   4517  N   ILE   275      21.710  40.034  53.728  1.00  0.00           N  
ATOM   4518  H   ILE   275      22.378  39.277  53.772  1.00  0.00           H  
ATOM   4519  CA  ILE   275      21.001  40.237  54.998  1.00  0.00           C  
ATOM   4520  HA  ILE   275      19.929  40.340  54.829  1.00  0.00           H  
ATOM   4521  CB  ILE   275      21.240  39.122  56.087  1.00  0.00           C  
ATOM   4522  HB  ILE   275      22.323  39.026  56.165  1.00  0.00           H  
ATOM   4523  CG2 ILE   275      20.623  39.384  57.457  1.00  0.00           C  
ATOM   4524 HG21 ILE   275      20.801  38.571  58.161  1.00  0.00           H  
ATOM   4525 HG22 ILE   275      21.069  40.241  57.961  1.00  0.00           H  
ATOM   4526 HG23 ILE   275      19.551  39.573  57.415  1.00  0.00           H  
ATOM   4527  CG1 ILE   275      20.707  37.728  55.533  1.00  0.00           C  
ATOM   4528 HG12 ILE   275      19.652  37.745  55.804  1.00  0.00           H  
ATOM   4529 HG13 ILE   275      20.896  37.650  54.463  1.00  0.00           H  
ATOM   4530  CD1 ILE   275      21.435  36.525  56.227  1.00  0.00           C  
ATOM   4531 HD11 ILE   275      21.053  35.615  55.763  1.00  0.00           H  
ATOM   4532 HD12 ILE   275      22.509  36.599  56.053  1.00  0.00           H  
ATOM   4533 HD13 ILE   275      21.226  36.460  57.294  1.00  0.00           H  
ATOM   4534  C   ILE   275      21.437  41.541  55.674  1.00  0.00           C  
ATOM   4535  O   ILE   275      20.574  42.215  56.107  1.00  0.00           O  
ATOM   4536  N   LEU   276      22.695  41.853  55.627  1.00  0.00           N  
ATOM   4537  H   LEU   276      23.287  41.136  55.233  1.00  0.00           H  
ATOM   4538  CA  LEU   276      23.286  43.126  56.173  1.00  0.00           C  
ATOM   4539  HA  LEU   276      23.011  43.291  57.215  1.00  0.00           H  
ATOM   4540  CB  LEU   276      24.826  42.915  56.020  1.00  0.00           C  
ATOM   4541  HB2 LEU   276      25.203  42.236  56.785  1.00  0.00           H  
ATOM   4542  HB3 LEU   276      25.026  42.413  55.073  1.00  0.00           H  
ATOM   4543  CG  LEU   276      25.499  44.277  56.223  1.00  0.00           C  
ATOM   4544  HG  LEU   276      25.098  44.971  55.484  1.00  0.00           H  
ATOM   4545  CD1 LEU   276      25.438  44.883  57.626  1.00  0.00           C  
ATOM   4546 HD11 LEU   276      25.877  44.231  58.381  1.00  0.00           H  
ATOM   4547 HD12 LEU   276      25.995  45.810  57.489  1.00  0.00           H  
ATOM   4548 HD13 LEU   276      24.373  45.076  57.751  1.00  0.00           H  
ATOM   4549  CD2 LEU   276      26.994  44.130  55.940  1.00  0.00           C  
ATOM   4550 HD21 LEU   276      27.131  43.635  54.978  1.00  0.00           H  
ATOM   4551 HD22 LEU   276      27.562  45.060  55.952  1.00  0.00           H  
ATOM   4552 HD23 LEU   276      27.382  43.464  56.710  1.00  0.00           H  
ATOM   4553  C   LEU   276      22.681  44.315  55.430  1.00  0.00           C  
ATOM   4554  O   LEU   276      22.117  45.226  56.087  1.00  0.00           O  
ATOM   4555  N   PHE   277      22.672  44.244  54.080  1.00  0.00           N  
ATOM   4556  H   PHE   277      22.878  43.344  53.671  1.00  0.00           H  
ATOM   4557  CA  PHE   277      22.330  45.274  53.100  1.00  0.00           C  
ATOM   4558  HA  PHE   277      22.806  46.239  53.272  1.00  0.00           H  
ATOM   4559  CB  PHE   277      22.769  44.842  51.702  1.00  0.00           C  
ATOM   4560  HB2 PHE   277      23.842  44.777  51.887  1.00  0.00           H  
ATOM   4561  HB3 PHE   277      22.399  43.830  51.533  1.00  0.00           H  
ATOM   4562  CG  PHE   277      22.479  45.779  50.548  1.00  0.00           C  
ATOM   4563  CD1 PHE   277      23.398  46.753  50.119  1.00  0.00           C  
ATOM   4564  HD1 PHE   277      24.341  46.941  50.611  1.00  0.00           H  
ATOM   4565  CE1 PHE   277      23.237  47.482  48.917  1.00  0.00           C  
ATOM   4566  HE1 PHE   277      23.952  48.223  48.592  1.00  0.00           H  
ATOM   4567  CZ  PHE   277      22.041  47.284  48.142  1.00  0.00           C  
ATOM   4568  HZ  PHE   277      21.832  47.909  47.286  1.00  0.00           H  
ATOM   4569  CE2 PHE   277      21.090  46.366  48.591  1.00  0.00           C  
ATOM   4570  HE2 PHE   277      20.199  46.171  48.013  1.00  0.00           H  
ATOM   4571  CD2 PHE   277      21.251  45.667  49.801  1.00  0.00           C  
ATOM   4572  HD2 PHE   277      20.493  44.951  50.085  1.00  0.00           H  
ATOM   4573  C   PHE   277      20.799  45.556  53.190  1.00  0.00           C  
ATOM   4574  O   PHE   277      20.404  46.780  53.186  1.00  0.00           O  
ATOM   4575  N   ARG   278      19.928  44.544  53.309  1.00  0.00           N  
ATOM   4576  H   ARG   278      20.272  43.595  53.281  1.00  0.00           H  
ATOM   4577  CA  ARG   278      18.480  44.656  53.576  1.00  0.00           C  
ATOM   4578  HA  ARG   278      17.984  45.259  52.815  1.00  0.00           H  
ATOM   4579  CB  ARG   278      17.878  43.174  53.627  1.00  0.00           C  
ATOM   4580  HB2 ARG   278      17.860  42.882  52.577  1.00  0.00           H  
ATOM   4581  HB3 ARG   278      18.565  42.471  54.098  1.00  0.00           H  
ATOM   4582  CG  ARG   278      16.472  43.118  54.146  1.00  0.00           C  
ATOM   4583  HG2 ARG   278      16.550  43.306  55.217  1.00  0.00           H  
ATOM   4584  HG3 ARG   278      15.941  43.885  53.582  1.00  0.00           H  
ATOM   4585  CD  ARG   278      15.725  41.806  53.952  1.00  0.00           C  
ATOM   4586  HD2 ARG   278      14.880  41.926  54.631  1.00  0.00           H  
ATOM   4587  HD3 ARG   278      15.443  41.634  52.913  1.00  0.00           H  
ATOM   4588  NE  ARG   278      16.532  40.631  54.519  1.00  0.00           N  
ATOM   4589  HE  ARG   278      16.961  40.137  53.749  1.00  0.00           H  
ATOM   4590  CZ  ARG   278      16.325  39.887  55.581  1.00  0.00           C  
ATOM   4591  NH1 ARG   278      15.493  40.288  56.552  1.00  0.00           N  
ATOM   4592 HH11 ARG   278      15.046  41.188  56.648  1.00  0.00           H  
ATOM   4593 HH12 ARG   278      15.324  39.542  57.211  1.00  0.00           H  
ATOM   4594  NH2 ARG   278      16.929  38.751  55.706  1.00  0.00           N  
ATOM   4595 HH21 ARG   278      17.561  38.424  54.990  1.00  0.00           H  
ATOM   4596 HH22 ARG   278      16.939  38.331  56.625  1.00  0.00           H  
ATOM   4597  C   ARG   278      18.271  45.361  54.883  1.00  0.00           C  
ATOM   4598  O   ARG   278      17.273  46.125  55.100  1.00  0.00           O  
ATOM   4599  N   THR   279      19.075  45.116  55.901  1.00  0.00           N  
ATOM   4600  H   THR   279      19.691  44.328  55.754  1.00  0.00           H  
ATOM   4601  CA  THR   279      19.049  45.743  57.194  1.00  0.00           C  
ATOM   4602  HA  THR   279      18.031  45.671  57.577  1.00  0.00           H  
ATOM   4603  CB  THR   279      19.763  44.862  58.171  1.00  0.00           C  
ATOM   4604  HB  THR   279      20.842  44.751  58.063  1.00  0.00           H  
ATOM   4605  CG2 THR   279      19.476  45.121  59.648  1.00  0.00           C  
ATOM   4606 HG21 THR   279      20.148  44.596  60.327  1.00  0.00           H  
ATOM   4607 HG22 THR   279      19.824  46.125  59.891  1.00  0.00           H  
ATOM   4608 HG23 THR   279      18.430  45.076  59.951  1.00  0.00           H  
ATOM   4609  OG1 THR   279      19.308  43.619  58.098  1.00  0.00           O  
ATOM   4610  HG1 THR   279      19.933  43.015  57.692  1.00  0.00           H  
ATOM   4611  C   THR   279      19.498  47.162  57.354  1.00  0.00           C  
ATOM   4612  O   THR   279      18.891  47.918  58.056  1.00  0.00           O  
ATOM   4613  N   LEU   280      20.453  47.632  56.510  1.00  0.00           N  
ATOM   4614  H   LEU   280      20.912  46.917  55.964  1.00  0.00           H  
ATOM   4615  CA  LEU   280      20.773  48.982  56.146  1.00  0.00           C  
ATOM   4616  HA  LEU   280      20.940  49.600  57.028  1.00  0.00           H  
ATOM   4617  CB  LEU   280      22.039  48.911  55.292  1.00  0.00           C  
ATOM   4618  HB2 LEU   280      21.852  48.242  54.452  1.00  0.00           H  
ATOM   4619  HB3 LEU   280      22.249  49.926  54.957  1.00  0.00           H  
ATOM   4620  CG  LEU   280      23.359  48.416  55.909  1.00  0.00           C  
ATOM   4621  HG  LEU   280      23.091  47.446  56.326  1.00  0.00           H  
ATOM   4622  CD1 LEU   280      24.431  48.280  54.826  1.00  0.00           C  
ATOM   4623 HD11 LEU   280      24.063  47.612  54.048  1.00  0.00           H  
ATOM   4624 HD12 LEU   280      24.618  49.261  54.389  1.00  0.00           H  
ATOM   4625 HD13 LEU   280      25.390  47.894  55.172  1.00  0.00           H  
ATOM   4626  CD2 LEU   280      23.828  49.209  57.101  1.00  0.00           C  
ATOM   4627 HD21 LEU   280      23.005  49.165  57.814  1.00  0.00           H  
ATOM   4628 HD22 LEU   280      24.637  48.630  57.547  1.00  0.00           H  
ATOM   4629 HD23 LEU   280      24.206  50.198  56.841  1.00  0.00           H  
ATOM   4630  C   LEU   280      19.664  49.725  55.405  1.00  0.00           C  
ATOM   4631  O   LEU   280      19.572  50.915  55.438  1.00  0.00           O  
ATOM   4632  N   ASN   281      18.813  48.904  54.779  1.00  0.00           N  
ATOM   4633  H   ASN   281      19.025  47.923  54.886  1.00  0.00           H  
ATOM   4634  CA  ASN   281      17.800  49.260  53.780  1.00  0.00           C  
ATOM   4635  HA  ASN   281      17.439  48.290  53.437  1.00  0.00           H  
ATOM   4636  CB  ASN   281      16.626  50.097  54.280  1.00  0.00           C  
ATOM   4637  HB2 ASN   281      17.027  51.063  54.587  1.00  0.00           H  
ATOM   4638  HB3 ASN   281      15.874  50.453  53.575  1.00  0.00           H  
ATOM   4639  CG  ASN   281      15.837  49.593  55.415  1.00  0.00           C  
ATOM   4640  OD1 ASN   281      16.030  50.030  56.530  1.00  0.00           O  
ATOM   4641  ND2 ASN   281      14.931  48.647  55.167  1.00  0.00           N  
ATOM   4642 HD21 ASN   281      14.502  48.308  56.016  1.00  0.00           H  
ATOM   4643 HD22 ASN   281      15.077  48.253  54.248  1.00  0.00           H  
ATOM   4644  C   ASN   281      18.547  49.951  52.630  1.00  0.00           C  
ATOM   4645  O   ASN   281      18.294  51.100  52.375  1.00  0.00           O  
ATOM   4646  N   HIE   282      19.483  49.274  51.952  1.00  0.00           N  
ATOM   4647  H   HIE   282      19.543  48.272  52.060  1.00  0.00           H  
ATOM   4648  CA  HIE   282      19.968  49.752  50.620  1.00  0.00           C  
ATOM   4649  HA  HIE   282      19.658  50.766  50.369  1.00  0.00           H  
ATOM   4650  CB  HIE   282      21.507  49.696  50.508  1.00  0.00           C  
ATOM   4651  HB2 HIE   282      21.739  48.692  50.864  1.00  0.00           H  
ATOM   4652  HB3 HIE   282      21.853  49.827  49.483  1.00  0.00           H  
ATOM   4653  CG  HIE   282      22.106  50.730  51.401  1.00  0.00           C  
ATOM   4654  ND1 HIE   282      21.676  52.065  51.449  1.00  0.00           N  
ATOM   4655  CE1 HIE   282      22.547  52.689  52.241  1.00  0.00           C  
ATOM   4656  HE1 HIE   282      22.461  53.719  52.553  1.00  0.00           H  
ATOM   4657  NE2 HIE   282      23.533  51.890  52.687  1.00  0.00           N  
ATOM   4658  HE2 HIE   282      24.229  51.963  53.416  1.00  0.00           H  
ATOM   4659  CD2 HIE   282      23.263  50.641  52.154  1.00  0.00           C  
ATOM   4660  HD2 HIE   282      23.851  49.743  52.275  1.00  0.00           H  
ATOM   4661  C   HIE   282      19.298  48.903  49.546  1.00  0.00           C  
ATOM   4662  O   HIE   282      18.887  47.787  49.850  1.00  0.00           O  
ATOM   4663  N   GLN   283      19.240  49.441  48.271  1.00  0.00           N  
ATOM   4664  H   GLN   283      19.410  50.432  48.179  1.00  0.00           H  
ATOM   4665  CA  GLN   283      18.616  48.716  47.129  1.00  0.00           C  
ATOM   4666  HA  GLN   283      18.326  47.724  47.474  1.00  0.00           H  
ATOM   4667  CB  GLN   283      17.347  49.467  46.687  1.00  0.00           C  
ATOM   4668  HB2 GLN   283      17.702  50.449  46.375  1.00  0.00           H  
ATOM   4669  HB3 GLN   283      16.998  48.937  45.801  1.00  0.00           H  
ATOM   4670  CG  GLN   283      16.297  49.601  47.837  1.00  0.00           C  
ATOM   4671  HG2 GLN   283      15.669  48.713  47.906  1.00  0.00           H  
ATOM   4672  HG3 GLN   283      16.795  49.735  48.797  1.00  0.00           H  
ATOM   4673  CD  GLN   283      15.417  50.816  47.620  1.00  0.00           C  
ATOM   4674  OE1 GLN   283      15.687  51.950  47.837  1.00  0.00           O  
ATOM   4675  NE2 GLN   283      14.204  50.588  47.099  1.00  0.00           N  
ATOM   4676 HE21 GLN   283      13.553  51.360  47.107  1.00  0.00           H  
ATOM   4677 HE22 GLN   283      14.007  49.613  46.921  1.00  0.00           H  
ATOM   4678  C   GLN   283      19.632  48.451  46.002  1.00  0.00           C  
ATOM   4679  O   GLN   283      20.510  49.248  45.634  1.00  0.00           O  
ATOM   4680  N   TYR   284      19.534  47.294  45.384  1.00  0.00           N  
ATOM   4681  H   TYR   284      18.920  46.534  45.640  1.00  0.00           H  
ATOM   4682  CA  TYR   284      20.512  46.891  44.305  1.00  0.00           C  
ATOM   4683  HA  TYR   284      21.453  47.409  44.487  1.00  0.00           H  
ATOM   4684  CB  TYR   284      20.716  45.310  44.399  1.00  0.00           C  
ATOM   4685  HB2 TYR   284      19.675  44.988  44.372  1.00  0.00           H  
ATOM   4686  HB3 TYR   284      21.190  44.930  43.493  1.00  0.00           H  
ATOM   4687  CG  TYR   284      21.390  44.649  45.602  1.00  0.00           C  
ATOM   4688  CD1 TYR   284      22.826  44.671  45.703  1.00  0.00           C  
ATOM   4689  HD1 TYR   284      23.373  45.064  44.858  1.00  0.00           H  
ATOM   4690  CE1 TYR   284      23.486  44.159  46.906  1.00  0.00           C  
ATOM   4691  HE1 TYR   284      24.544  44.271  47.093  1.00  0.00           H  
ATOM   4692  CZ  TYR   284      22.679  43.558  47.914  1.00  0.00           C  
ATOM   4693  OH  TYR   284      23.197  43.318  49.111  1.00  0.00           O  
ATOM   4694  HH  TYR   284      24.071  42.942  48.985  1.00  0.00           H  
ATOM   4695  CE2 TYR   284      21.290  43.377  47.700  1.00  0.00           C  
ATOM   4696  HE2 TYR   284      20.680  42.991  48.504  1.00  0.00           H  
ATOM   4697  CD2 TYR   284      20.632  43.972  46.605  1.00  0.00           C  
ATOM   4698  HD2 TYR   284      19.559  43.896  46.509  1.00  0.00           H  
ATOM   4699  C   TYR   284      20.113  47.577  42.946  1.00  0.00           C  
ATOM   4700  O   TYR   284      20.238  47.041  41.923  1.00  0.00           O  
ATOM   4701  N   ASP   285      19.590  48.793  42.929  1.00  0.00           N  
ATOM   4702  H   ASP   285      19.603  49.300  43.803  1.00  0.00           H  
ATOM   4703  CA  ASP   285      19.169  49.575  41.749  1.00  0.00           C  
ATOM   4704  HA  ASP   285      18.612  48.922  41.078  1.00  0.00           H  
ATOM   4705  CB  ASP   285      18.225  50.754  42.151  1.00  0.00           C  
ATOM   4706  HB2 ASP   285      17.840  51.168  41.220  1.00  0.00           H  
ATOM   4707  HB3 ASP   285      17.306  50.415  42.629  1.00  0.00           H  
ATOM   4708  CG  ASP   285      18.813  51.881  43.056  1.00  0.00           C  
ATOM   4709  OD1 ASP   285      20.051  51.889  43.321  1.00  0.00           O  
ATOM   4710  OD2 ASP   285      18.086  52.797  43.432  1.00  0.00           O  
ATOM   4711  C   ASP   285      20.404  50.192  41.026  1.00  0.00           C  
ATOM   4712  O   ASP   285      20.190  51.110  40.250  1.00  0.00           O  
ATOM   4713  N   TYR   286      21.629  49.714  41.326  1.00  0.00           N  
ATOM   4714  H   TYR   286      21.856  48.909  41.891  1.00  0.00           H  
ATOM   4715  CA  TYR   286      22.864  50.251  40.723  1.00  0.00           C  
ATOM   4716  HA  TYR   286      23.721  49.878  41.284  1.00  0.00           H  
ATOM   4717  CB  TYR   286      23.024  49.806  39.295  1.00  0.00           C  
ATOM   4718  HB2 TYR   286      22.348  50.390  38.670  1.00  0.00           H  
ATOM   4719  HB3 TYR   286      24.040  49.975  38.937  1.00  0.00           H  
ATOM   4720  CG  TYR   286      22.734  48.327  39.173  1.00  0.00           C  
ATOM   4721  CD1 TYR   286      23.647  47.386  39.718  1.00  0.00           C  
ATOM   4722  HD1 TYR   286      24.543  47.793  40.163  1.00  0.00           H  
ATOM   4723  CE1 TYR   286      23.440  46.025  39.654  1.00  0.00           C  
ATOM   4724  HE1 TYR   286      24.238  45.343  39.905  1.00  0.00           H  
ATOM   4725  CZ  TYR   286      22.333  45.582  38.882  1.00  0.00           C  
ATOM   4726  OH  TYR   286      22.115  44.268  38.631  1.00  0.00           O  
ATOM   4727  HH  TYR   286      21.557  44.053  37.880  1.00  0.00           H  
ATOM   4728  CE2 TYR   286      21.413  46.508  38.399  1.00  0.00           C  
ATOM   4729  HE2 TYR   286      20.540  46.221  37.832  1.00  0.00           H  
ATOM   4730  CD2 TYR   286      21.518  47.940  38.584  1.00  0.00           C  
ATOM   4731  HD2 TYR   286      20.814  48.658  38.192  1.00  0.00           H  
ATOM   4732  C   TYR   286      23.107  51.723  40.776  1.00  0.00           C  
ATOM   4733  O   TYR   286      23.823  52.263  39.968  1.00  0.00           O  
ATOM   4734  N   THR   287      22.604  52.379  41.796  1.00  0.00           N  
ATOM   4735  H   THR   287      21.900  51.910  42.348  1.00  0.00           H  
ATOM   4736  CA  THR   287      23.057  53.718  42.197  1.00  0.00           C  
ATOM   4737  HA  THR   287      23.160  54.279  41.268  1.00  0.00           H  
ATOM   4738  CB  THR   287      22.044  54.522  43.055  1.00  0.00           C  
ATOM   4739  HB  THR   287      22.042  54.073  44.049  1.00  0.00           H  
ATOM   4740  CG2 THR   287      22.390  55.989  42.998  1.00  0.00           C  
ATOM   4741 HG21 THR   287      22.587  56.350  41.988  1.00  0.00           H  
ATOM   4742 HG22 THR   287      21.535  56.528  43.406  1.00  0.00           H  
ATOM   4743 HG23 THR   287      23.253  56.230  43.619  1.00  0.00           H  
ATOM   4744  OG1 THR   287      20.771  54.444  42.508  1.00  0.00           O  
ATOM   4745  HG1 THR   287      20.511  53.537  42.686  1.00  0.00           H  
ATOM   4746  C   THR   287      24.386  53.590  42.897  1.00  0.00           C  
ATOM   4747  O   THR   287      24.493  53.677  44.156  1.00  0.00           O  
ATOM   4748  N   PHE   288      25.449  53.437  42.061  1.00  0.00           N  
ATOM   4749  H   PHE   288      25.255  53.246  41.088  1.00  0.00           H  
ATOM   4750  CA  PHE   288      26.870  53.417  42.463  1.00  0.00           C  
ATOM   4751  HA  PHE   288      26.968  52.744  43.315  1.00  0.00           H  
ATOM   4752  CB  PHE   288      27.902  53.047  41.331  1.00  0.00           C  
ATOM   4753  HB2 PHE   288      27.760  53.724  40.488  1.00  0.00           H  
ATOM   4754  HB3 PHE   288      28.889  53.057  41.792  1.00  0.00           H  
ATOM   4755  CG  PHE   288      27.713  51.626  40.785  1.00  0.00           C  
ATOM   4756  CD1 PHE   288      28.086  50.449  41.491  1.00  0.00           C  
ATOM   4757  HD1 PHE   288      28.453  50.533  42.503  1.00  0.00           H  
ATOM   4758  CE1 PHE   288      27.819  49.178  40.975  1.00  0.00           C  
ATOM   4759  HE1 PHE   288      27.960  48.286  41.567  1.00  0.00           H  
ATOM   4760  CZ  PHE   288      27.227  48.998  39.670  1.00  0.00           C  
ATOM   4761  HZ  PHE   288      26.980  48.035  39.249  1.00  0.00           H  
ATOM   4762  CE2 PHE   288      26.919  50.170  38.944  1.00  0.00           C  
ATOM   4763  HE2 PHE   288      26.537  50.143  37.934  1.00  0.00           H  
ATOM   4764  CD2 PHE   288      27.163  51.407  39.487  1.00  0.00           C  
ATOM   4765  HD2 PHE   288      26.967  52.294  38.903  1.00  0.00           H  
ATOM   4766  C   PHE   288      27.264  54.835  42.896  1.00  0.00           C  
ATOM   4767  O   PHE   288      26.671  55.841  42.607  1.00  0.00           O  
ATOM   4768  N   ASP   289      28.361  54.955  43.673  1.00  0.00           N  
ATOM   4769  H   ASP   289      28.824  54.121  44.004  1.00  0.00           H  
ATOM   4770  CA  ASP   289      29.006  56.195  44.089  1.00  0.00           C  
ATOM   4771  HA  ASP   289      28.214  56.709  44.633  1.00  0.00           H  
ATOM   4772  CB  ASP   289      30.127  55.846  45.074  1.00  0.00           C  
ATOM   4773  HB2 ASP   289      30.827  55.138  44.629  1.00  0.00           H  
ATOM   4774  HB3 ASP   289      30.723  56.720  45.337  1.00  0.00           H  
ATOM   4775  CG  ASP   289      29.677  55.366  46.407  1.00  0.00           C  
ATOM   4776  OD1 ASP   289      30.538  54.985  47.199  1.00  0.00           O  
ATOM   4777  OD2 ASP   289      28.450  55.288  46.733  1.00  0.00           O  
ATOM   4778  C   ASP   289      29.432  57.051  42.901  1.00  0.00           C  
ATOM   4779  O   ASP   289      29.117  58.262  42.786  1.00  0.00           O  
ATOM   4780  N   TRP   290      29.972  56.524  41.827  1.00  0.00           N  
ATOM   4781  H   TRP   290      30.191  55.538  41.847  1.00  0.00           H  
ATOM   4782  CA  TRP   290      30.141  57.274  40.550  1.00  0.00           C  
ATOM   4783  HA  TRP   290      30.653  58.201  40.805  1.00  0.00           H  
ATOM   4784  CB  TRP   290      31.018  56.487  39.641  1.00  0.00           C  
ATOM   4785  HB2 TRP   290      31.094  57.053  38.713  1.00  0.00           H  
ATOM   4786  HB3 TRP   290      31.982  56.400  40.144  1.00  0.00           H  
ATOM   4787  CG  TRP   290      30.596  55.119  39.175  1.00  0.00           C  
ATOM   4788  CD1 TRP   290      29.768  54.762  38.182  1.00  0.00           C  
ATOM   4789  HD1 TRP   290      29.302  55.514  37.563  1.00  0.00           H  
ATOM   4790  NE1 TRP   290      29.598  53.458  38.014  1.00  0.00           N  
ATOM   4791  HE1 TRP   290      29.072  53.094  37.233  1.00  0.00           H  
ATOM   4792  CE2 TRP   290      30.403  52.810  38.962  1.00  0.00           C  
ATOM   4793  CZ2 TRP   290      30.612  51.469  39.285  1.00  0.00           C  
ATOM   4794  HZ2 TRP   290      30.028  50.790  38.682  1.00  0.00           H  
ATOM   4795  CH2 TRP   290      31.419  51.134  40.388  1.00  0.00           C  
ATOM   4796  HH2 TRP   290      31.668  50.115  40.642  1.00  0.00           H  
ATOM   4797  CZ3 TRP   290      32.043  52.180  41.100  1.00  0.00           C  
ATOM   4798  HZ3 TRP   290      32.691  51.890  41.913  1.00  0.00           H  
ATOM   4799  CE3 TRP   290      31.813  53.563  40.900  1.00  0.00           C  
ATOM   4800  HE3 TRP   290      32.260  54.266  41.588  1.00  0.00           H  
ATOM   4801  CD2 TRP   290      31.017  53.880  39.760  1.00  0.00           C  
ATOM   4802  C   TRP   290      28.797  57.706  39.896  1.00  0.00           C  
ATOM   4803  O   TRP   290      28.727  58.790  39.256  1.00  0.00           O  
ATOM   4804  N   THR   291      27.658  56.971  40.045  1.00  0.00           N  
ATOM   4805  H   THR   291      27.642  56.139  40.618  1.00  0.00           H  
ATOM   4806  CA  THR   291      26.416  57.505  39.455  1.00  0.00           C  
ATOM   4807  HA  THR   291      26.572  57.786  38.414  1.00  0.00           H  
ATOM   4808  CB  THR   291      25.417  56.346  39.481  1.00  0.00           C  
ATOM   4809  HB  THR   291      25.238  55.986  40.494  1.00  0.00           H  
ATOM   4810  CG2 THR   291      24.096  56.686  38.800  1.00  0.00           C  
ATOM   4811 HG21 THR   291      23.459  55.841  39.059  1.00  0.00           H  
ATOM   4812 HG22 THR   291      23.704  57.635  39.166  1.00  0.00           H  
ATOM   4813 HG23 THR   291      24.279  56.826  37.734  1.00  0.00           H  
ATOM   4814  OG1 THR   291      25.857  55.273  38.722  1.00  0.00           O  
ATOM   4815  HG1 THR   291      26.303  55.620  37.946  1.00  0.00           H  
ATOM   4816  C   THR   291      25.852  58.726  40.230  1.00  0.00           C  
ATOM   4817  O   THR   291      25.060  59.513  39.757  1.00  0.00           O  
ATOM   4818  N   MET   292      26.219  58.839  41.526  1.00  0.00           N  
ATOM   4819  H   MET   292      26.717  58.073  41.954  1.00  0.00           H  
ATOM   4820  CA  MET   292      25.975  59.979  42.426  1.00  0.00           C  
ATOM   4821  HA  MET   292      24.938  60.241  42.216  1.00  0.00           H  
ATOM   4822  CB  MET   292      26.148  59.497  43.926  1.00  0.00           C  
ATOM   4823  HB2 MET   292      27.050  58.885  43.960  1.00  0.00           H  
ATOM   4824  HB3 MET   292      26.331  60.367  44.557  1.00  0.00           H  
ATOM   4825  CG  MET   292      24.917  58.757  44.564  1.00  0.00           C  
ATOM   4826  HG2 MET   292      23.989  59.212  44.220  1.00  0.00           H  
ATOM   4827  HG3 MET   292      24.867  57.766  44.114  1.00  0.00           H  
ATOM   4828  SD  MET   292      24.722  58.537  46.302  1.00  0.00           S  
ATOM   4829  CE  MET   292      23.102  57.828  46.190  1.00  0.00           C  
ATOM   4830  HE1 MET   292      22.596  58.479  45.477  1.00  0.00           H  
ATOM   4831  HE2 MET   292      23.180  56.787  45.877  1.00  0.00           H  
ATOM   4832  HE3 MET   292      22.650  57.839  47.183  1.00  0.00           H  
ATOM   4833  C   MET   292      26.840  61.041  41.976  1.00  0.00           C  
ATOM   4834  O   MET   292      26.359  62.147  41.685  1.00  0.00           O  
ATOM   4835  N   LEU   293      28.170  60.799  41.949  1.00  0.00           N  
ATOM   4836  H   LEU   293      28.436  59.947  42.421  1.00  0.00           H  
ATOM   4837  CA  LEU   293      29.233  61.768  41.643  1.00  0.00           C  
ATOM   4838  HA  LEU   293      29.068  62.503  42.431  1.00  0.00           H  
ATOM   4839  CB  LEU   293      30.542  61.136  41.978  1.00  0.00           C  
ATOM   4840  HB2 LEU   293      30.457  60.637  42.943  1.00  0.00           H  
ATOM   4841  HB3 LEU   293      30.566  60.314  41.262  1.00  0.00           H  
ATOM   4842  CG  LEU   293      31.772  62.043  41.892  1.00  0.00           C  
ATOM   4843  HG  LEU   293      32.004  62.367  40.877  1.00  0.00           H  
ATOM   4844  CD1 LEU   293      31.768  63.310  42.791  1.00  0.00           C  
ATOM   4845 HD11 LEU   293      31.151  64.029  42.252  1.00  0.00           H  
ATOM   4846 HD12 LEU   293      31.419  62.989  43.773  1.00  0.00           H  
ATOM   4847 HD13 LEU   293      32.751  63.745  42.973  1.00  0.00           H  
ATOM   4848  CD2 LEU   293      33.010  61.256  42.291  1.00  0.00           C  
ATOM   4849 HD21 LEU   293      33.077  60.326  41.726  1.00  0.00           H  
ATOM   4850 HD22 LEU   293      33.912  61.860  42.195  1.00  0.00           H  
ATOM   4851 HD23 LEU   293      32.797  60.901  43.299  1.00  0.00           H  
ATOM   4852  C   LEU   293      29.208  62.486  40.292  1.00  0.00           C  
ATOM   4853  O   LEU   293      29.595  63.676  40.185  1.00  0.00           O  
ATOM   4854  N   LYS   294      28.531  61.864  39.339  1.00  0.00           N  
ATOM   4855  H   LYS   294      28.539  60.856  39.407  1.00  0.00           H  
ATOM   4856  CA  LYS   294      28.301  62.386  37.957  1.00  0.00           C  
ATOM   4857  HA  LYS   294      29.217  62.948  37.773  1.00  0.00           H  
ATOM   4858  CB  LYS   294      28.172  61.405  36.796  1.00  0.00           C  
ATOM   4859  HB2 LYS   294      28.439  61.900  35.862  1.00  0.00           H  
ATOM   4860  HB3 LYS   294      28.877  60.584  36.918  1.00  0.00           H  
ATOM   4861  CG  LYS   294      26.701  60.854  36.735  1.00  0.00           C  
ATOM   4862  HG2 LYS   294      26.496  60.633  37.782  1.00  0.00           H  
ATOM   4863  HG3 LYS   294      25.984  61.543  36.288  1.00  0.00           H  
ATOM   4864  CD  LYS   294      26.586  59.506  36.068  1.00  0.00           C  
ATOM   4865  HD2 LYS   294      27.151  58.891  36.768  1.00  0.00           H  
ATOM   4866  HD3 LYS   294      25.520  59.281  36.019  1.00  0.00           H  
ATOM   4867  CE  LYS   294      27.340  59.300  34.765  1.00  0.00           C  
ATOM   4868  HE2 LYS   294      28.383  59.565  34.942  1.00  0.00           H  
ATOM   4869  HE3 LYS   294      27.197  58.245  34.530  1.00  0.00           H  
ATOM   4870  NZ  LYS   294      26.817  60.166  33.710  1.00  0.00           N  
ATOM   4871  HZ1 LYS   294      27.315  59.893  32.875  1.00  0.00           H  
ATOM   4872  HZ2 LYS   294      25.875  59.814  33.621  1.00  0.00           H  
ATOM   4873  HZ3 LYS   294      26.879  61.124  34.023  1.00  0.00           H  
ATOM   4874  C   LYS   294      27.226  63.493  37.900  1.00  0.00           C  
ATOM   4875  O   LYS   294      27.153  64.212  36.857  1.00  0.00           O  
ATOM   4876  N   GLN   295      26.583  63.704  39.089  1.00  0.00           N  
ATOM   4877  H   GLN   295      26.762  63.011  39.800  1.00  0.00           H  
ATOM   4878  CA  GLN   295      25.601  64.836  39.278  1.00  0.00           C  
ATOM   4879  HA  GLN   295      25.151  64.987  38.297  1.00  0.00           H  
ATOM   4880  CB  GLN   295      24.488  64.521  40.295  1.00  0.00           C  
ATOM   4881  HB2 GLN   295      25.041  64.343  41.217  1.00  0.00           H  
ATOM   4882  HB3 GLN   295      23.822  65.377  40.405  1.00  0.00           H  
ATOM   4883  CG  GLN   295      23.670  63.332  39.934  1.00  0.00           C  
ATOM   4884  HG2 GLN   295      22.867  63.574  39.237  1.00  0.00           H  
ATOM   4885  HG3 GLN   295      24.288  62.636  39.369  1.00  0.00           H  
ATOM   4886  CD  GLN   295      23.081  62.505  41.061  1.00  0.00           C  
ATOM   4887  OE1 GLN   295      23.172  62.831  42.273  1.00  0.00           O  
ATOM   4888  NE2 GLN   295      22.358  61.390  40.916  1.00  0.00           N  
ATOM   4889 HE21 GLN   295      21.922  60.930  41.702  1.00  0.00           H  
ATOM   4890 HE22 GLN   295      22.121  61.164  39.961  1.00  0.00           H  
ATOM   4891  C   GLN   295      26.161  66.188  39.671  1.00  0.00           C  
ATOM   4892  O   GLN   295      26.623  66.388  40.799  1.00  0.00           O  
ATOM   4893  N   NME   296      26.057  67.149  38.682  1.00  0.00           N  
ATOM   4894  H   NME   296      25.495  66.942  37.869  1.00  0.00           H  
ATOM   4895  CH3 NME   296      26.543  68.493  38.866  1.00  0.00           C  
ATOM   4896 HH31 NME   296      26.124  68.983  37.987  1.00  0.00           H  
ATOM   4897 HH32 NME   296      26.150  68.986  39.756  1.00  0.00           H  
ATOM   4898 HH33 NME   296      27.624  68.363  38.923  1.00  0.00           H  
TER    4899      NME   296 
END   
