# Supplementary material for: Lenalidomide Stabilizes Protein–Protein Complexes by Turning Labile Intermolecular H-Bonds into Robust Interactions
Source: J Med Chem. 2023 Apr 21;66(9):6037–46. doi: 10.1021/acs.jmedchem.2c01692 (PMC10184122; doi:10.1021/acs.jmedchem.2c01692)
Supplement: Supplementary file 2 — jm2c01692_si_002.zip [file jm2c01692_si_002.zip › ck1_lastpdbs/ck1-N39G/r3/ck1-N39G.lastpdb.pdb]

CRYST1   79.869   79.869   79.869 109.47 109.47 109.47               1
ATOM      1  H1  ACE     1      62.313  51.537  30.733  1.00  0.00           H  
ATOM      2  CH3 ACE     1      62.213  50.784  29.952  1.00  0.00           C  
ATOM      3  H2  ACE     1      62.438  51.190  28.965  1.00  0.00           H  
ATOM      4  H3  ACE     1      61.154  50.524  29.954  1.00  0.00           H  
ATOM      5  C   ACE     1      63.067  49.594  30.150  1.00  0.00           C  
ATOM      6  O   ACE     1      62.622  48.481  29.989  1.00  0.00           O  
ATOM      7  N   GLU     2      64.367  49.815  30.443  1.00  0.00           N  
ATOM      8  H   GLU     2      64.668  50.778  30.403  1.00  0.00           H  
ATOM      9  CA  GLU     2      65.477  48.783  30.671  1.00  0.00           C  
ATOM     10  HA  GLU     2      65.111  47.757  30.723  1.00  0.00           H  
ATOM     11  CB  GLU     2      66.524  48.723  29.504  1.00  0.00           C  
ATOM     12  HB2 GLU     2      65.857  48.580  28.655  1.00  0.00           H  
ATOM     13  HB3 GLU     2      67.018  49.677  29.319  1.00  0.00           H  
ATOM     14  CG  GLU     2      67.640  47.603  29.447  1.00  0.00           C  
ATOM     15  HG2 GLU     2      67.219  46.643  29.744  1.00  0.00           H  
ATOM     16  HG3 GLU     2      67.754  47.389  28.385  1.00  0.00           H  
ATOM     17  CD  GLU     2      69.085  47.954  29.964  1.00  0.00           C  
ATOM     18  OE1 GLU     2      69.703  47.020  30.500  1.00  0.00           O  
ATOM     19  OE2 GLU     2      69.589  49.051  29.798  1.00  0.00           O  
ATOM     20  C   GLU     2      66.235  48.907  31.992  1.00  0.00           C  
ATOM     21  O   GLU     2      67.006  48.084  32.346  1.00  0.00           O  
ATOM     22  N   PHE     3      66.076  50.017  32.741  1.00  0.00           N  
ATOM     23  H   PHE     3      65.357  50.682  32.495  1.00  0.00           H  
ATOM     24  CA  PHE     3      66.871  50.432  33.856  1.00  0.00           C  
ATOM     25  HA  PHE     3      67.909  50.586  33.563  1.00  0.00           H  
ATOM     26  CB  PHE     3      66.467  51.902  34.290  1.00  0.00           C  
ATOM     27  HB2 PHE     3      67.061  52.178  35.161  1.00  0.00           H  
ATOM     28  HB3 PHE     3      66.773  52.422  33.382  1.00  0.00           H  
ATOM     29  CG  PHE     3      65.043  52.095  34.515  1.00  0.00           C  
ATOM     30  CD1 PHE     3      64.334  52.989  33.792  1.00  0.00           C  
ATOM     31  HD1 PHE     3      64.714  53.469  32.902  1.00  0.00           H  
ATOM     32  CE1 PHE     3      62.974  53.080  33.999  1.00  0.00           C  
ATOM     33  HE1 PHE     3      62.530  53.722  33.253  1.00  0.00           H  
ATOM     34  CZ  PHE     3      62.300  52.438  35.034  1.00  0.00           C  
ATOM     35  HZ  PHE     3      61.249  52.612  35.213  1.00  0.00           H  
ATOM     36  CE2 PHE     3      63.001  51.475  35.796  1.00  0.00           C  
ATOM     37  HE2 PHE     3      62.563  50.958  36.637  1.00  0.00           H  
ATOM     38  CD2 PHE     3      64.413  51.389  35.579  1.00  0.00           C  
ATOM     39  HD2 PHE     3      64.922  50.695  36.231  1.00  0.00           H  
ATOM     40  C   PHE     3      66.927  49.460  35.092  1.00  0.00           C  
ATOM     41  O   PHE     3      66.046  48.592  35.358  1.00  0.00           O  
ATOM     42  N   ILE     4      68.076  49.536  35.785  1.00  0.00           N  
ATOM     43  H   ILE     4      68.737  50.283  35.620  1.00  0.00           H  
ATOM     44  CA  ILE     4      68.211  49.065  37.145  1.00  0.00           C  
ATOM     45  HA  ILE     4      67.981  48.003  37.231  1.00  0.00           H  
ATOM     46  CB  ILE     4      69.713  49.190  37.719  1.00  0.00           C  
ATOM     47  HB  ILE     4      69.916  50.250  37.874  1.00  0.00           H  
ATOM     48  CG2 ILE     4      69.860  48.562  39.103  1.00  0.00           C  
ATOM     49 HG21 ILE     4      69.729  47.482  39.035  1.00  0.00           H  
ATOM     50 HG22 ILE     4      70.812  48.804  39.577  1.00  0.00           H  
ATOM     51 HG23 ILE     4      69.097  48.882  39.812  1.00  0.00           H  
ATOM     52  CG1 ILE     4      70.875  48.481  36.786  1.00  0.00           C  
ATOM     53 HG12 ILE     4      71.031  47.424  37.001  1.00  0.00           H  
ATOM     54 HG13 ILE     4      70.550  48.447  35.746  1.00  0.00           H  
ATOM     55  CD1 ILE     4      72.200  49.352  36.944  1.00  0.00           C  
ATOM     56 HD11 ILE     4      72.626  49.370  37.947  1.00  0.00           H  
ATOM     57 HD12 ILE     4      72.832  48.869  36.198  1.00  0.00           H  
ATOM     58 HD13 ILE     4      72.086  50.399  36.663  1.00  0.00           H  
ATOM     59  C   ILE     4      67.234  49.800  38.042  1.00  0.00           C  
ATOM     60  O   ILE     4      67.090  51.034  37.954  1.00  0.00           O  
ATOM     61  N   VAL     5      66.730  49.081  39.032  1.00  0.00           N  
ATOM     62  H   VAL     5      66.893  48.087  38.957  1.00  0.00           H  
ATOM     63  CA  VAL     5      65.961  49.466  40.183  1.00  0.00           C  
ATOM     64  HA  VAL     5      65.926  50.550  40.085  1.00  0.00           H  
ATOM     65  CB  VAL     5      64.490  49.027  39.989  1.00  0.00           C  
ATOM     66  HB  VAL     5      64.395  47.954  40.155  1.00  0.00           H  
ATOM     67  CG1 VAL     5      63.460  49.717  40.864  1.00  0.00           C  
ATOM     68 HG11 VAL     5      63.903  49.745  41.860  1.00  0.00           H  
ATOM     69 HG12 VAL     5      63.166  50.701  40.500  1.00  0.00           H  
ATOM     70 HG13 VAL     5      62.510  49.191  40.953  1.00  0.00           H  
ATOM     71  CG2 VAL     5      63.855  49.365  38.626  1.00  0.00           C  
ATOM     72 HG21 VAL     5      62.835  48.981  38.618  1.00  0.00           H  
ATOM     73 HG22 VAL     5      63.879  50.408  38.311  1.00  0.00           H  
ATOM     74 HG23 VAL     5      64.465  48.848  37.885  1.00  0.00           H  
ATOM     75  C   VAL     5      66.423  48.907  41.499  1.00  0.00           C  
ATOM     76  O   VAL     5      66.744  47.717  41.624  1.00  0.00           O  
ATOM     77  N   GLY     6      66.679  49.799  42.464  1.00  0.00           N  
ATOM     78  H   GLY     6      66.472  50.765  42.254  1.00  0.00           H  
ATOM     79  CA  GLY     6      66.962  49.443  43.838  1.00  0.00           C  
ATOM     80  HA2 GLY     6      67.081  50.338  44.449  1.00  0.00           H  
ATOM     81  HA3 GLY     6      66.089  48.931  44.242  1.00  0.00           H  
ATOM     82  C   GLY     6      68.228  48.671  44.031  1.00  0.00           C  
ATOM     83  O   GLY     6      68.427  47.985  45.049  1.00  0.00           O  
ATOM     84  N   GLY     7      69.135  48.831  43.051  1.00  0.00           N  
ATOM     85  H   GLY     7      68.833  49.303  42.211  1.00  0.00           H  
ATOM     86  CA  GLY     7      70.423  48.155  42.970  1.00  0.00           C  
ATOM     87  HA2 GLY     7      70.906  48.371  42.017  1.00  0.00           H  
ATOM     88  HA3 GLY     7      71.109  48.645  43.661  1.00  0.00           H  
ATOM     89  C   GLY     7      70.357  46.629  43.069  1.00  0.00           C  
ATOM     90  O   GLY     7      71.268  45.962  43.566  1.00  0.00           O  
ATOM     91  N   LYS     8      69.148  46.095  42.799  1.00  0.00           N  
ATOM     92  H   LYS     8      68.503  46.715  42.331  1.00  0.00           H  
ATOM     93  CA  LYS     8      68.798  44.617  42.927  1.00  0.00           C  
ATOM     94  HA  LYS     8      69.708  44.040  43.094  1.00  0.00           H  
ATOM     95  CB  LYS     8      67.929  44.354  44.211  1.00  0.00           C  
ATOM     96  HB2 LYS     8      67.207  45.170  44.236  1.00  0.00           H  
ATOM     97  HB3 LYS     8      67.479  43.362  44.208  1.00  0.00           H  
ATOM     98  CG  LYS     8      68.736  44.411  45.516  1.00  0.00           C  
ATOM     99  HG2 LYS     8      69.663  43.852  45.384  1.00  0.00           H  
ATOM    100  HG3 LYS     8      69.019  45.458  45.630  1.00  0.00           H  
ATOM    101  CD  LYS     8      68.055  43.850  46.784  1.00  0.00           C  
ATOM    102  HD2 LYS     8      68.591  44.223  47.657  1.00  0.00           H  
ATOM    103  HD3 LYS     8      67.067  44.301  46.692  1.00  0.00           H  
ATOM    104  CE  LYS     8      67.933  42.386  46.743  1.00  0.00           C  
ATOM    105  HE2 LYS     8      67.426  42.004  45.858  1.00  0.00           H  
ATOM    106  HE3 LYS     8      68.943  42.009  46.906  1.00  0.00           H  
ATOM    107  NZ  LYS     8      66.998  41.975  47.866  1.00  0.00           N  
ATOM    108  HZ1 LYS     8      67.114  42.417  48.767  1.00  0.00           H  
ATOM    109  HZ2 LYS     8      66.085  42.383  47.726  1.00  0.00           H  
ATOM    110  HZ3 LYS     8      66.985  41.002  48.137  1.00  0.00           H  
ATOM    111  C   LYS     8      68.040  44.064  41.753  1.00  0.00           C  
ATOM    112  O   LYS     8      68.132  42.879  41.419  1.00  0.00           O  
ATOM    113  N   TYR     9      67.216  44.906  41.137  1.00  0.00           N  
ATOM    114  H   TYR     9      67.152  45.875  41.413  1.00  0.00           H  
ATOM    115  CA  TYR     9      66.263  44.472  40.015  1.00  0.00           C  
ATOM    116  HA  TYR     9      66.529  43.478  39.657  1.00  0.00           H  
ATOM    117  CB  TYR     9      64.783  44.479  40.536  1.00  0.00           C  
ATOM    118  HB2 TYR     9      64.380  45.489  40.621  1.00  0.00           H  
ATOM    119  HB3 TYR     9      64.152  44.152  39.709  1.00  0.00           H  
ATOM    120  CG  TYR     9      64.542  43.672  41.763  1.00  0.00           C  
ATOM    121  CD1 TYR     9      64.373  42.267  41.725  1.00  0.00           C  
ATOM    122  HD1 TYR     9      64.465  41.829  40.742  1.00  0.00           H  
ATOM    123  CE1 TYR     9      64.124  41.609  42.926  1.00  0.00           C  
ATOM    124  HE1 TYR     9      63.857  40.563  42.921  1.00  0.00           H  
ATOM    125  CZ  TYR     9      64.012  42.297  44.141  1.00  0.00           C  
ATOM    126  OH  TYR     9      63.885  41.657  45.351  1.00  0.00           O  
ATOM    127  HH  TYR     9      64.462  40.898  45.455  1.00  0.00           H  
ATOM    128  CE2 TYR     9      64.225  43.698  44.142  1.00  0.00           C  
ATOM    129  HE2 TYR     9      64.061  44.226  45.069  1.00  0.00           H  
ATOM    130  CD2 TYR     9      64.424  44.408  42.968  1.00  0.00           C  
ATOM    131  HD2 TYR     9      64.490  45.486  42.972  1.00  0.00           H  
ATOM    132  C   TYR     9      66.416  45.251  38.684  1.00  0.00           C  
ATOM    133  O   TYR     9      66.970  46.357  38.789  1.00  0.00           O  
ATOM    134  N   LYS    10      66.165  44.677  37.488  1.00  0.00           N  
ATOM    135  H   LYS    10      65.818  43.729  37.456  1.00  0.00           H  
ATOM    136  CA  LYS    10      66.450  45.342  36.215  1.00  0.00           C  
ATOM    137  HA  LYS    10      66.247  46.407  36.327  1.00  0.00           H  
ATOM    138  CB  LYS    10      67.953  45.111  35.914  1.00  0.00           C  
ATOM    139  HB2 LYS    10      68.626  45.244  36.762  1.00  0.00           H  
ATOM    140  HB3 LYS    10      68.117  44.076  35.616  1.00  0.00           H  
ATOM    141  CG  LYS    10      68.390  46.090  34.814  1.00  0.00           C  
ATOM    142  HG2 LYS    10      67.667  46.372  34.048  1.00  0.00           H  
ATOM    143  HG3 LYS    10      68.721  47.042  35.230  1.00  0.00           H  
ATOM    144  CD  LYS    10      69.566  45.477  34.026  1.00  0.00           C  
ATOM    145  HD2 LYS    10      70.170  46.289  33.622  1.00  0.00           H  
ATOM    146  HD3 LYS    10      70.174  45.022  34.808  1.00  0.00           H  
ATOM    147  CE  LYS    10      69.282  44.540  32.894  1.00  0.00           C  
ATOM    148  HE2 LYS    10      70.173  44.070  32.479  1.00  0.00           H  
ATOM    149  HE3 LYS    10      68.859  43.606  33.265  1.00  0.00           H  
ATOM    150  NZ  LYS    10      68.391  45.183  31.893  1.00  0.00           N  
ATOM    151  HZ1 LYS    10      68.792  45.997  31.448  1.00  0.00           H  
ATOM    152  HZ2 LYS    10      68.198  44.563  31.120  1.00  0.00           H  
ATOM    153  HZ3 LYS    10      67.455  45.483  32.125  1.00  0.00           H  
ATOM    154  C   LYS    10      65.551  44.898  35.043  1.00  0.00           C  
ATOM    155  O   LYS    10      65.467  43.707  34.898  1.00  0.00           O  
ATOM    156  N   LEU    11      64.960  45.852  34.370  1.00  0.00           N  
ATOM    157  H   LEU    11      65.211  46.825  34.475  1.00  0.00           H  
ATOM    158  CA  LEU    11      63.874  45.626  33.418  1.00  0.00           C  
ATOM    159  HA  LEU    11      63.148  44.990  33.925  1.00  0.00           H  
ATOM    160  CB  LEU    11      63.247  47.013  33.002  1.00  0.00           C  
ATOM    161  HB2 LEU    11      64.034  47.768  32.993  1.00  0.00           H  
ATOM    162  HB3 LEU    11      62.775  46.945  32.022  1.00  0.00           H  
ATOM    163  CG  LEU    11      62.158  47.574  33.963  1.00  0.00           C  
ATOM    164  HG  LEU    11      61.302  46.907  34.068  1.00  0.00           H  
ATOM    165  CD1 LEU    11      62.713  47.799  35.359  1.00  0.00           C  
ATOM    166 HD11 LEU    11      61.956  48.191  36.038  1.00  0.00           H  
ATOM    167 HD12 LEU    11      63.046  46.857  35.793  1.00  0.00           H  
ATOM    168 HD13 LEU    11      63.364  48.668  35.260  1.00  0.00           H  
ATOM    169  CD2 LEU    11      61.654  48.929  33.510  1.00  0.00           C  
ATOM    170 HD21 LEU    11      62.542  49.554  33.590  1.00  0.00           H  
ATOM    171 HD22 LEU    11      61.403  49.004  32.452  1.00  0.00           H  
ATOM    172 HD23 LEU    11      60.803  49.260  34.106  1.00  0.00           H  
ATOM    173  C   LEU    11      64.451  44.862  32.185  1.00  0.00           C  
ATOM    174  O   LEU    11      65.504  45.230  31.740  1.00  0.00           O  
ATOM    175  N   VAL    12      63.735  43.769  31.736  1.00  0.00           N  
ATOM    176  H   VAL    12      62.907  43.572  32.281  1.00  0.00           H  
ATOM    177  CA  VAL    12      64.228  42.890  30.598  1.00  0.00           C  
ATOM    178  HA  VAL    12      65.135  43.377  30.238  1.00  0.00           H  
ATOM    179  CB  VAL    12      64.623  41.530  31.151  1.00  0.00           C  
ATOM    180  HB  VAL    12      63.787  41.039  31.648  1.00  0.00           H  
ATOM    181  CG1 VAL    12      64.992  40.483  30.066  1.00  0.00           C  
ATOM    182 HG11 VAL    12      64.117  40.238  29.464  1.00  0.00           H  
ATOM    183 HG12 VAL    12      65.688  40.940  29.362  1.00  0.00           H  
ATOM    184 HG13 VAL    12      65.480  39.544  30.327  1.00  0.00           H  
ATOM    185  CG2 VAL    12      65.816  41.472  32.054  1.00  0.00           C  
ATOM    186 HG21 VAL    12      66.657  41.870  31.486  1.00  0.00           H  
ATOM    187 HG22 VAL    12      65.685  42.237  32.819  1.00  0.00           H  
ATOM    188 HG23 VAL    12      66.129  40.485  32.393  1.00  0.00           H  
ATOM    189  C   VAL    12      63.264  42.790  29.438  1.00  0.00           C  
ATOM    190  O   VAL    12      63.719  42.937  28.339  1.00  0.00           O  
ATOM    191  N   ARG    13      61.903  42.702  29.680  1.00  0.00           N  
ATOM    192  H   ARG    13      61.666  42.758  30.661  1.00  0.00           H  
ATOM    193  CA  ARG    13      60.866  42.817  28.656  1.00  0.00           C  
ATOM    194  HA  ARG    13      61.187  43.433  27.816  1.00  0.00           H  
ATOM    195  CB  ARG    13      60.608  41.428  28.027  1.00  0.00           C  
ATOM    196  HB2 ARG    13      59.694  41.452  27.434  1.00  0.00           H  
ATOM    197  HB3 ARG    13      61.381  41.187  27.298  1.00  0.00           H  
ATOM    198  CG  ARG    13      60.404  40.292  29.007  1.00  0.00           C  
ATOM    199  HG2 ARG    13      61.249  40.147  29.680  1.00  0.00           H  
ATOM    200  HG3 ARG    13      59.480  40.346  29.582  1.00  0.00           H  
ATOM    201  CD  ARG    13      60.198  39.058  28.209  1.00  0.00           C  
ATOM    202  HD2 ARG    13      59.560  39.260  27.348  1.00  0.00           H  
ATOM    203  HD3 ARG    13      61.136  38.820  27.707  1.00  0.00           H  
ATOM    204  NE  ARG    13      59.760  37.889  28.945  1.00  0.00           N  
ATOM    205  HE  ARG    13      60.553  37.313  29.187  1.00  0.00           H  
ATOM    206  CZ  ARG    13      58.507  37.490  29.023  1.00  0.00           C  
ATOM    207  NH1 ARG    13      57.458  38.093  28.693  1.00  0.00           N  
ATOM    208 HH11 ARG    13      57.502  38.847  28.023  1.00  0.00           H  
ATOM    209 HH12 ARG    13      56.536  37.693  28.790  1.00  0.00           H  
ATOM    210  NH2 ARG    13      58.275  36.291  29.485  1.00  0.00           N  
ATOM    211 HH21 ARG    13      59.048  35.713  29.782  1.00  0.00           H  
ATOM    212 HH22 ARG    13      57.366  35.851  29.478  1.00  0.00           H  
ATOM    213  C   ARG    13      59.551  43.461  29.178  1.00  0.00           C  
ATOM    214  O   ARG    13      59.267  43.172  30.333  1.00  0.00           O  
ATOM    215  N   LYS    14      58.778  44.202  28.418  1.00  0.00           N  
ATOM    216  H   LYS    14      59.087  44.249  27.458  1.00  0.00           H  
ATOM    217  CA  LYS    14      57.488  44.805  28.809  1.00  0.00           C  
ATOM    218  HA  LYS    14      57.502  45.134  29.849  1.00  0.00           H  
ATOM    219  CB  LYS    14      57.304  46.059  27.866  1.00  0.00           C  
ATOM    220  HB2 LYS    14      58.175  46.695  28.026  1.00  0.00           H  
ATOM    221  HB3 LYS    14      57.161  45.677  26.855  1.00  0.00           H  
ATOM    222  CG  LYS    14      55.940  46.698  28.260  1.00  0.00           C  
ATOM    223  HG2 LYS    14      55.195  46.019  27.844  1.00  0.00           H  
ATOM    224  HG3 LYS    14      55.800  46.738  29.340  1.00  0.00           H  
ATOM    225  CD  LYS    14      55.772  48.113  27.667  1.00  0.00           C  
ATOM    226  HD2 LYS    14      56.518  48.856  27.946  1.00  0.00           H  
ATOM    227  HD3 LYS    14      55.702  47.991  26.586  1.00  0.00           H  
ATOM    228  CE  LYS    14      54.466  48.731  28.114  1.00  0.00           C  
ATOM    229  HE2 LYS    14      53.593  48.080  28.062  1.00  0.00           H  
ATOM    230  HE3 LYS    14      54.716  48.921  29.158  1.00  0.00           H  
ATOM    231  NZ  LYS    14      54.247  50.040  27.532  1.00  0.00           N  
ATOM    232  HZ1 LYS    14      54.969  50.737  27.644  1.00  0.00           H  
ATOM    233  HZ2 LYS    14      53.926  50.034  26.575  1.00  0.00           H  
ATOM    234  HZ3 LYS    14      53.528  50.476  28.092  1.00  0.00           H  
ATOM    235  C   LYS    14      56.366  43.814  28.601  1.00  0.00           C  
ATOM    236  O   LYS    14      56.379  42.989  27.613  1.00  0.00           O  
ATOM    237  N   ILE    15      55.440  43.754  29.573  1.00  0.00           N  
ATOM    238  H   ILE    15      55.543  44.391  30.350  1.00  0.00           H  
ATOM    239  CA  ILE    15      54.396  42.670  29.743  1.00  0.00           C  
ATOM    240  HA  ILE    15      54.277  42.128  28.805  1.00  0.00           H  
ATOM    241  CB  ILE    15      54.830  41.602  30.801  1.00  0.00           C  
ATOM    242  HB  ILE    15      54.031  40.862  30.853  1.00  0.00           H  
ATOM    243  CG2 ILE    15      56.092  40.829  30.279  1.00  0.00           C  
ATOM    244 HG21 ILE    15      56.301  40.004  30.959  1.00  0.00           H  
ATOM    245 HG22 ILE    15      55.914  40.466  29.267  1.00  0.00           H  
ATOM    246 HG23 ILE    15      56.927  41.529  30.265  1.00  0.00           H  
ATOM    247  CG1 ILE    15      54.983  42.156  32.231  1.00  0.00           C  
ATOM    248 HG12 ILE    15      55.795  42.881  32.271  1.00  0.00           H  
ATOM    249 HG13 ILE    15      54.094  42.734  32.483  1.00  0.00           H  
ATOM    250  CD1 ILE    15      55.259  41.107  33.314  1.00  0.00           C  
ATOM    251 HD11 ILE    15      55.997  40.337  33.089  1.00  0.00           H  
ATOM    252 HD12 ILE    15      55.505  41.633  34.236  1.00  0.00           H  
ATOM    253 HD13 ILE    15      54.368  40.534  33.574  1.00  0.00           H  
ATOM    254  C   ILE    15      53.014  43.170  29.999  1.00  0.00           C  
ATOM    255  O   ILE    15      52.071  42.437  29.912  1.00  0.00           O  
ATOM    256  N   GLY    16      52.839  44.464  30.245  1.00  0.00           N  
ATOM    257  H   GLY    16      53.697  44.947  30.468  1.00  0.00           H  
ATOM    258  CA  GLY    16      51.571  45.120  30.372  1.00  0.00           C  
ATOM    259  HA2 GLY    16      50.879  44.867  29.569  1.00  0.00           H  
ATOM    260  HA3 GLY    16      51.137  44.855  31.336  1.00  0.00           H  
ATOM    261  C   GLY    16      51.717  46.723  30.225  1.00  0.00           C  
ATOM    262  O   GLY    16      52.776  47.313  30.435  1.00  0.00           O  
ATOM    263  N   SER    17      50.550  47.453  30.027  1.00  0.00           N  
ATOM    264  H   SER    17      49.711  46.931  29.817  1.00  0.00           H  
ATOM    265  CA  SER    17      50.493  48.891  29.913  1.00  0.00           C  
ATOM    266  HA  SER    17      51.187  49.227  30.683  1.00  0.00           H  
ATOM    267  CB  SER    17      50.982  49.385  28.515  1.00  0.00           C  
ATOM    268  HB2 SER    17      51.948  49.012  28.175  1.00  0.00           H  
ATOM    269  HB3 SER    17      50.314  49.041  27.725  1.00  0.00           H  
ATOM    270  OG  SER    17      51.064  50.756  28.434  1.00  0.00           O  
ATOM    271  HG  SER    17      51.800  50.917  29.029  1.00  0.00           H  
ATOM    272  C   SER    17      49.112  49.509  30.189  1.00  0.00           C  
ATOM    273  O   SER    17      48.116  48.800  30.419  1.00  0.00           O  
ATOM    274  N   GLY    18      48.999  50.813  30.147  1.00  0.00           N  
ATOM    275  H   GLY    18      49.881  51.305  30.168  1.00  0.00           H  
ATOM    276  CA  GLY    18      47.827  51.607  30.428  1.00  0.00           C  
ATOM    277  HA2 GLY    18      47.023  51.249  29.784  1.00  0.00           H  
ATOM    278  HA3 GLY    18      47.594  51.304  31.449  1.00  0.00           H  
ATOM    279  C   GLY    18      47.983  53.138  30.282  1.00  0.00           C  
ATOM    280  O   GLY    18      48.792  53.748  29.530  1.00  0.00           O  
ATOM    281  N   SER    19      46.969  53.813  30.871  1.00  0.00           N  
ATOM    282  H   SER    19      46.409  53.335  31.562  1.00  0.00           H  
ATOM    283  CA  SER    19      46.723  55.283  30.772  1.00  0.00           C  
ATOM    284  HA  SER    19      46.588  55.608  29.740  1.00  0.00           H  
ATOM    285  CB  SER    19      45.368  55.671  31.309  1.00  0.00           C  
ATOM    286  HB2 SER    19      44.743  54.922  30.823  1.00  0.00           H  
ATOM    287  HB3 SER    19      45.312  55.541  32.390  1.00  0.00           H  
ATOM    288  OG  SER    19      45.010  57.005  30.938  1.00  0.00           O  
ATOM    289  HG  SER    19      45.409  57.586  31.591  1.00  0.00           H  
ATOM    290  C   SER    19      47.726  56.136  31.471  1.00  0.00           C  
ATOM    291  O   SER    19      47.852  57.287  31.082  1.00  0.00           O  
ATOM    292  N   PHE    20      48.343  55.705  32.568  1.00  0.00           N  
ATOM    293  H   PHE    20      48.032  54.790  32.861  1.00  0.00           H  
ATOM    294  CA  PHE    20      49.310  56.500  33.446  1.00  0.00           C  
ATOM    295  HA  PHE    20      49.659  57.356  32.870  1.00  0.00           H  
ATOM    296  CB  PHE    20      48.662  56.993  34.677  1.00  0.00           C  
ATOM    297  HB2 PHE    20      48.447  56.116  35.288  1.00  0.00           H  
ATOM    298  HB3 PHE    20      49.309  57.650  35.259  1.00  0.00           H  
ATOM    299  CG  PHE    20      47.338  57.814  34.587  1.00  0.00           C  
ATOM    300  CD1 PHE    20      47.332  59.109  34.002  1.00  0.00           C  
ATOM    301  HD1 PHE    20      48.244  59.621  33.732  1.00  0.00           H  
ATOM    302  CE1 PHE    20      46.146  59.798  33.623  1.00  0.00           C  
ATOM    303  HE1 PHE    20      46.219  60.788  33.197  1.00  0.00           H  
ATOM    304  CZ  PHE    20      44.902  59.215  33.983  1.00  0.00           C  
ATOM    305  HZ  PHE    20      43.969  59.739  33.835  1.00  0.00           H  
ATOM    306  CE2 PHE    20      44.856  57.917  34.539  1.00  0.00           C  
ATOM    307  HE2 PHE    20      43.903  57.451  34.741  1.00  0.00           H  
ATOM    308  CD2 PHE    20      46.085  57.228  34.829  1.00  0.00           C  
ATOM    309  HD2 PHE    20      46.112  56.230  35.241  1.00  0.00           H  
ATOM    310  C   PHE    20      50.625  55.713  33.848  1.00  0.00           C  
ATOM    311  O   PHE    20      51.474  56.144  34.692  1.00  0.00           O  
ATOM    312  N   GLY    21      50.833  54.604  33.168  1.00  0.00           N  
ATOM    313  H   GLY    21      50.224  54.413  32.385  1.00  0.00           H  
ATOM    314  CA  GLY    21      51.283  53.377  33.899  1.00  0.00           C  
ATOM    315  HA2 GLY    21      52.184  53.555  34.486  1.00  0.00           H  
ATOM    316  HA3 GLY    21      50.482  53.054  34.564  1.00  0.00           H  
ATOM    317  C   GLY    21      51.650  52.217  32.889  1.00  0.00           C  
ATOM    318  O   GLY    21      51.111  52.087  31.802  1.00  0.00           O  
ATOM    319  N   ASP    22      52.573  51.420  33.326  1.00  0.00           N  
ATOM    320  H   ASP    22      52.953  51.594  34.246  1.00  0.00           H  
ATOM    321  CA  ASP    22      53.204  50.304  32.646  1.00  0.00           C  
ATOM    322  HA  ASP    22      52.487  49.849  31.963  1.00  0.00           H  
ATOM    323  CB  ASP    22      54.382  50.874  31.836  1.00  0.00           C  
ATOM    324  HB2 ASP    22      55.134  51.389  32.434  1.00  0.00           H  
ATOM    325  HB3 ASP    22      54.853  50.025  31.341  1.00  0.00           H  
ATOM    326  CG  ASP    22      54.008  51.714  30.633  1.00  0.00           C  
ATOM    327  OD1 ASP    22      54.644  52.778  30.365  1.00  0.00           O  
ATOM    328  OD2 ASP    22      53.194  51.210  29.789  1.00  0.00           O  
ATOM    329  C   ASP    22      53.691  49.302  33.575  1.00  0.00           C  
ATOM    330  O   ASP    22      53.957  49.636  34.710  1.00  0.00           O  
ATOM    331  N   ILE    23      53.886  48.059  33.045  1.00  0.00           N  
ATOM    332  H   ILE    23      53.820  47.910  32.048  1.00  0.00           H  
ATOM    333  CA  ILE    23      54.486  46.952  33.840  1.00  0.00           C  
ATOM    334  HA  ILE    23      55.176  47.338  34.589  1.00  0.00           H  
ATOM    335  CB  ILE    23      53.337  46.230  34.632  1.00  0.00           C  
ATOM    336  HB  ILE    23      52.722  46.865  35.271  1.00  0.00           H  
ATOM    337  CG2 ILE    23      52.284  45.696  33.631  1.00  0.00           C  
ATOM    338 HG21 ILE    23      52.671  44.884  33.014  1.00  0.00           H  
ATOM    339 HG22 ILE    23      51.457  45.227  34.164  1.00  0.00           H  
ATOM    340 HG23 ILE    23      51.939  46.500  32.981  1.00  0.00           H  
ATOM    341  CG1 ILE    23      53.808  45.026  35.490  1.00  0.00           C  
ATOM    342 HG12 ILE    23      54.428  44.365  34.884  1.00  0.00           H  
ATOM    343 HG13 ILE    23      54.618  45.404  36.114  1.00  0.00           H  
ATOM    344  CD1 ILE    23      52.847  44.247  36.496  1.00  0.00           C  
ATOM    345 HD11 ILE    23      53.313  43.300  36.767  1.00  0.00           H  
ATOM    346 HD12 ILE    23      52.657  44.849  37.385  1.00  0.00           H  
ATOM    347 HD13 ILE    23      51.878  43.941  36.101  1.00  0.00           H  
ATOM    348  C   ILE    23      55.383  45.988  32.988  1.00  0.00           C  
ATOM    349  O   ILE    23      55.110  45.808  31.790  1.00  0.00           O  
ATOM    350  N   TYR    24      56.418  45.399  33.610  1.00  0.00           N  
ATOM    351  H   TYR    24      56.507  45.569  34.601  1.00  0.00           H  
ATOM    352  CA  TYR    24      57.570  44.734  33.054  1.00  0.00           C  
ATOM    353  HA  TYR    24      57.433  44.560  31.986  1.00  0.00           H  
ATOM    354  CB  TYR    24      58.877  45.597  33.032  1.00  0.00           C  
ATOM    355  HB2 TYR    24      59.313  45.736  34.021  1.00  0.00           H  
ATOM    356  HB3 TYR    24      59.622  45.010  32.494  1.00  0.00           H  
ATOM    357  CG  TYR    24      58.734  46.837  32.293  1.00  0.00           C  
ATOM    358  CD1 TYR    24      57.942  47.866  32.832  1.00  0.00           C  
ATOM    359  HD1 TYR    24      57.508  47.908  33.820  1.00  0.00           H  
ATOM    360  CE1 TYR    24      57.653  48.984  32.015  1.00  0.00           C  
ATOM    361  HE1 TYR    24      57.183  49.868  32.420  1.00  0.00           H  
ATOM    362  CZ  TYR    24      58.231  49.083  30.776  1.00  0.00           C  
ATOM    363  OH  TYR    24      57.890  50.115  29.977  1.00  0.00           O  
ATOM    364  HH  TYR    24      57.491  50.900  30.359  1.00  0.00           H  
ATOM    365  CE2 TYR    24      58.983  48.060  30.241  1.00  0.00           C  
ATOM    366  HE2 TYR    24      59.427  48.191  29.265  1.00  0.00           H  
ATOM    367  CD2 TYR    24      59.179  46.861  30.983  1.00  0.00           C  
ATOM    368  HD2 TYR    24      59.506  45.964  30.478  1.00  0.00           H  
ATOM    369  C   TYR    24      57.898  43.482  33.841  1.00  0.00           C  
ATOM    370  O   TYR    24      57.630  43.361  35.038  1.00  0.00           O  
ATOM    371  N   LEU    25      58.599  42.558  33.208  1.00  0.00           N  
ATOM    372  H   LEU    25      58.894  42.768  32.265  1.00  0.00           H  
ATOM    373  CA  LEU    25      59.342  41.462  33.829  1.00  0.00           C  
ATOM    374  HA  LEU    25      58.911  41.403  34.828  1.00  0.00           H  
ATOM    375  CB  LEU    25      59.250  40.304  32.808  1.00  0.00           C  
ATOM    376  HB2 LEU    25      58.210  40.373  32.488  1.00  0.00           H  
ATOM    377  HB3 LEU    25      59.854  40.411  31.908  1.00  0.00           H  
ATOM    378  CG  LEU    25      59.385  38.935  33.420  1.00  0.00           C  
ATOM    379  HG  LEU    25      58.730  39.078  34.280  1.00  0.00           H  
ATOM    380  CD1 LEU    25      58.902  37.977  32.359  1.00  0.00           C  
ATOM    381 HD11 LEU    25      57.905  38.213  31.989  1.00  0.00           H  
ATOM    382 HD12 LEU    25      59.479  37.757  31.460  1.00  0.00           H  
ATOM    383 HD13 LEU    25      58.619  37.021  32.799  1.00  0.00           H  
ATOM    384  CD2 LEU    25      60.834  38.635  33.703  1.00  0.00           C  
ATOM    385 HD21 LEU    25      61.423  38.838  32.808  1.00  0.00           H  
ATOM    386 HD22 LEU    25      61.139  39.094  34.643  1.00  0.00           H  
ATOM    387 HD23 LEU    25      60.976  37.569  33.878  1.00  0.00           H  
ATOM    388  C   LEU    25      60.823  41.925  33.959  1.00  0.00           C  
ATOM    389  O   LEU    25      61.400  42.427  33.000  1.00  0.00           O  
ATOM    390  N   ALA    26      61.430  41.648  35.103  1.00  0.00           N  
ATOM    391  H   ALA    26      60.997  41.003  35.749  1.00  0.00           H  
ATOM    392  CA  ALA    26      62.787  41.997  35.467  1.00  0.00           C  
ATOM    393  HA  ALA    26      63.406  42.352  34.644  1.00  0.00           H  
ATOM    394  CB  ALA    26      62.738  43.168  36.527  1.00  0.00           C  
ATOM    395  HB1 ALA    26      63.729  43.302  36.960  1.00  0.00           H  
ATOM    396  HB2 ALA    26      62.536  44.096  35.994  1.00  0.00           H  
ATOM    397  HB3 ALA    26      61.923  43.034  37.239  1.00  0.00           H  
ATOM    398  C   ALA    26      63.466  40.801  36.101  1.00  0.00           C  
ATOM    399  O   ALA    26      62.779  39.899  36.614  1.00  0.00           O  
ATOM    400  N   ILE    27      64.797  40.605  35.944  1.00  0.00           N  
ATOM    401  H   ILE    27      65.241  41.168  35.232  1.00  0.00           H  
ATOM    402  CA  ILE    27      65.718  39.827  36.751  1.00  0.00           C  
ATOM    403  HA  ILE    27      65.146  38.957  37.075  1.00  0.00           H  
ATOM    404  CB  ILE    27      67.062  39.311  36.001  1.00  0.00           C  
ATOM    405  HB  ILE    27      67.705  38.761  36.688  1.00  0.00           H  
ATOM    406  CG2 ILE    27      66.753  38.337  34.871  1.00  0.00           C  
ATOM    407 HG21 ILE    27      67.694  38.085  34.384  1.00  0.00           H  
ATOM    408 HG22 ILE    27      66.386  37.393  35.274  1.00  0.00           H  
ATOM    409 HG23 ILE    27      66.001  38.701  34.171  1.00  0.00           H  
ATOM    410  CG1 ILE    27      67.870  40.620  35.460  1.00  0.00           C  
ATOM    411 HG12 ILE    27      67.365  41.125  34.636  1.00  0.00           H  
ATOM    412 HG13 ILE    27      67.946  41.395  36.223  1.00  0.00           H  
ATOM    413  CD1 ILE    27      69.382  40.237  35.125  1.00  0.00           C  
ATOM    414 HD11 ILE    27      69.861  41.159  34.794  1.00  0.00           H  
ATOM    415 HD12 ILE    27      69.899  39.883  36.016  1.00  0.00           H  
ATOM    416 HD13 ILE    27      69.431  39.473  34.350  1.00  0.00           H  
ATOM    417  C   ILE    27      66.010  40.534  38.072  1.00  0.00           C  
ATOM    418  O   ILE    27      65.838  41.755  38.275  1.00  0.00           O  
ATOM    419  N   ASN    28      66.385  39.670  39.057  1.00  0.00           N  
ATOM    420  H   ASN    28      66.174  38.703  38.856  1.00  0.00           H  
ATOM    421  CA  ASN    28      67.097  40.079  40.274  1.00  0.00           C  
ATOM    422  HA  ASN    28      66.869  41.138  40.397  1.00  0.00           H  
ATOM    423  CB  ASN    28      66.532  39.246  41.458  1.00  0.00           C  
ATOM    424  HB2 ASN    28      65.519  39.596  41.655  1.00  0.00           H  
ATOM    425  HB3 ASN    28      66.793  38.194  41.344  1.00  0.00           H  
ATOM    426  CG  ASN    28      67.262  39.567  42.779  1.00  0.00           C  
ATOM    427  OD1 ASN    28      68.260  40.309  42.780  1.00  0.00           O  
ATOM    428  ND2 ASN    28      66.648  39.188  43.845  1.00  0.00           N  
ATOM    429 HD21 ASN    28      67.039  39.429  44.745  1.00  0.00           H  
ATOM    430 HD22 ASN    28      65.917  38.492  43.844  1.00  0.00           H  
ATOM    431  C   ASN    28      68.609  39.904  40.075  1.00  0.00           C  
ATOM    432  O   ASN    28      69.008  38.739  39.892  1.00  0.00           O  
ATOM    433  N   ILE    29      69.447  40.900  40.101  1.00  0.00           N  
ATOM    434  H   ILE    29      68.978  41.671  40.555  1.00  0.00           H  
ATOM    435  CA  ILE    29      70.951  40.946  39.814  1.00  0.00           C  
ATOM    436  HA  ILE    29      71.227  40.199  39.069  1.00  0.00           H  
ATOM    437  CB  ILE    29      71.508  42.336  39.280  1.00  0.00           C  
ATOM    438  HB  ILE    29      72.580  42.183  39.155  1.00  0.00           H  
ATOM    439  CG2 ILE    29      70.809  42.743  37.905  1.00  0.00           C  
ATOM    440 HG21 ILE    29      69.739  42.853  38.082  1.00  0.00           H  
ATOM    441 HG22 ILE    29      71.093  43.740  37.568  1.00  0.00           H  
ATOM    442 HG23 ILE    29      71.124  42.074  37.104  1.00  0.00           H  
ATOM    443  CG1 ILE    29      71.298  43.462  40.343  1.00  0.00           C  
ATOM    444 HG12 ILE    29      70.380  44.038  40.224  1.00  0.00           H  
ATOM    445 HG13 ILE    29      71.393  43.019  41.334  1.00  0.00           H  
ATOM    446  CD1 ILE    29      72.516  44.441  40.131  1.00  0.00           C  
ATOM    447 HD11 ILE    29      73.505  43.986  40.182  1.00  0.00           H  
ATOM    448 HD12 ILE    29      72.449  44.928  39.158  1.00  0.00           H  
ATOM    449 HD13 ILE    29      72.464  45.201  40.910  1.00  0.00           H  
ATOM    450  C   ILE    29      71.791  40.327  40.929  1.00  0.00           C  
ATOM    451  O   ILE    29      72.968  40.097  40.758  1.00  0.00           O  
ATOM    452  N   THR    30      71.229  40.109  42.114  1.00  0.00           N  
ATOM    453  H   THR    30      70.282  40.462  42.118  1.00  0.00           H  
ATOM    454  CA  THR    30      71.992  39.474  43.240  1.00  0.00           C  
ATOM    455  HA  THR    30      73.048  39.732  43.310  1.00  0.00           H  
ATOM    456  CB  THR    30      71.420  40.025  44.615  1.00  0.00           C  
ATOM    457  HB  THR    30      71.894  39.418  45.386  1.00  0.00           H  
ATOM    458  CG2 THR    30      71.769  41.494  44.777  1.00  0.00           C  
ATOM    459 HG21 THR    30      72.826  41.672  44.575  1.00  0.00           H  
ATOM    460 HG22 THR    30      71.225  42.210  44.161  1.00  0.00           H  
ATOM    461 HG23 THR    30      71.439  41.706  45.794  1.00  0.00           H  
ATOM    462  OG1 THR    30      70.021  39.858  44.714  1.00  0.00           O  
ATOM    463  HG1 THR    30      69.573  40.263  43.967  1.00  0.00           H  
ATOM    464  C   THR    30      71.827  37.991  43.310  1.00  0.00           C  
ATOM    465  O   THR    30      72.499  37.334  44.120  1.00  0.00           O  
ATOM    466  N   GLY    31      70.888  37.394  42.534  1.00  0.00           N  
ATOM    467  H   GLY    31      70.270  38.005  42.020  1.00  0.00           H  
ATOM    468  CA  GLY    31      70.642  35.963  42.601  1.00  0.00           C  
ATOM    469  HA2 GLY    31      71.041  35.624  41.644  1.00  0.00           H  
ATOM    470  HA3 GLY    31      71.258  35.469  43.352  1.00  0.00           H  
ATOM    471  C   GLY    31      69.166  35.486  42.724  1.00  0.00           C  
ATOM    472  O   GLY    31      68.281  36.287  42.930  1.00  0.00           O  
ATOM    473  N   GLY    32      68.889  34.208  42.555  1.00  0.00           N  
ATOM    474  H   GLY    32      69.522  33.431  42.428  1.00  0.00           H  
ATOM    475  CA  GLY    32      67.511  33.624  42.555  1.00  0.00           C  
ATOM    476  HA2 GLY    32      67.627  32.545  42.661  1.00  0.00           H  
ATOM    477  HA3 GLY    32      67.098  34.076  43.457  1.00  0.00           H  
ATOM    478  C   GLY    32      66.616  34.046  41.383  1.00  0.00           C  
ATOM    479  O   GLY    32      67.072  34.431  40.357  1.00  0.00           O  
ATOM    480  N   GLU    33      65.316  34.025  41.634  1.00  0.00           N  
ATOM    481  H   GLU    33      65.126  33.893  42.617  1.00  0.00           H  
ATOM    482  CA  GLU    33      64.203  34.008  40.617  1.00  0.00           C  
ATOM    483  HA  GLU    33      64.524  33.329  39.826  1.00  0.00           H  
ATOM    484  CB  GLU    33      63.039  33.234  41.293  1.00  0.00           C  
ATOM    485  HB2 GLU    33      62.235  32.998  40.596  1.00  0.00           H  
ATOM    486  HB3 GLU    33      63.378  32.249  41.615  1.00  0.00           H  
ATOM    487  CG  GLU    33      62.302  33.742  42.526  1.00  0.00           C  
ATOM    488  HG2 GLU    33      61.683  34.568  42.177  1.00  0.00           H  
ATOM    489  HG3 GLU    33      61.682  32.886  42.792  1.00  0.00           H  
ATOM    490  CD  GLU    33      63.175  34.094  43.718  1.00  0.00           C  
ATOM    491  OE1 GLU    33      62.873  35.181  44.309  1.00  0.00           O  
ATOM    492  OE2 GLU    33      64.006  33.330  44.179  1.00  0.00           O  
ATOM    493  C   GLU    33      63.686  35.442  40.119  1.00  0.00           C  
ATOM    494  O   GLU    33      63.912  36.498  40.723  1.00  0.00           O  
ATOM    495  N   GLU    34      63.089  35.510  38.939  1.00  0.00           N  
ATOM    496  H   GLU    34      62.994  34.699  38.346  1.00  0.00           H  
ATOM    497  CA  GLU    34      62.640  36.760  38.287  1.00  0.00           C  
ATOM    498  HA  GLU    34      63.409  37.529  38.217  1.00  0.00           H  
ATOM    499  CB  GLU    34      62.306  36.455  36.795  1.00  0.00           C  
ATOM    500  HB2 GLU    34      61.596  35.637  36.676  1.00  0.00           H  
ATOM    501  HB3 GLU    34      61.690  37.283  36.444  1.00  0.00           H  
ATOM    502  CG  GLU    34      63.586  36.212  35.926  1.00  0.00           C  
ATOM    503  HG2 GLU    34      63.314  36.129  34.873  1.00  0.00           H  
ATOM    504  HG3 GLU    34      64.223  37.087  36.055  1.00  0.00           H  
ATOM    505  CD  GLU    34      64.348  34.925  36.229  1.00  0.00           C  
ATOM    506  OE1 GLU    34      65.616  34.936  36.452  1.00  0.00           O  
ATOM    507  OE2 GLU    34      63.653  33.921  36.534  1.00  0.00           O  
ATOM    508  C   GLU    34      61.435  37.452  38.987  1.00  0.00           C  
ATOM    509  O   GLU    34      60.754  36.776  39.731  1.00  0.00           O  
ATOM    510  N   VAL    35      61.138  38.728  38.662  1.00  0.00           N  
ATOM    511  H   VAL    35      61.542  39.151  37.839  1.00  0.00           H  
ATOM    512  CA  VAL    35      60.156  39.541  39.429  1.00  0.00           C  
ATOM    513  HA  VAL    35      59.494  38.864  39.970  1.00  0.00           H  
ATOM    514  CB  VAL    35      60.797  40.344  40.581  1.00  0.00           C  
ATOM    515  HB  VAL    35      60.004  40.830  41.149  1.00  0.00           H  
ATOM    516  CG1 VAL    35      61.530  39.497  41.603  1.00  0.00           C  
ATOM    517 HG11 VAL    35      61.614  40.097  42.509  1.00  0.00           H  
ATOM    518 HG12 VAL    35      60.942  38.607  41.828  1.00  0.00           H  
ATOM    519 HG13 VAL    35      62.520  39.193  41.262  1.00  0.00           H  
ATOM    520  CG2 VAL    35      61.684  41.441  40.071  1.00  0.00           C  
ATOM    521 HG21 VAL    35      62.126  41.938  40.935  1.00  0.00           H  
ATOM    522 HG22 VAL    35      62.469  40.996  39.460  1.00  0.00           H  
ATOM    523 HG23 VAL    35      61.051  42.045  39.420  1.00  0.00           H  
ATOM    524  C   VAL    35      59.322  40.427  38.466  1.00  0.00           C  
ATOM    525  O   VAL    35      59.873  40.841  37.477  1.00  0.00           O  
ATOM    526  N   ALA    36      58.041  40.674  38.828  1.00  0.00           N  
ATOM    527  H   ALA    36      57.655  40.273  39.671  1.00  0.00           H  
ATOM    528  CA  ALA    36      57.288  41.769  38.145  1.00  0.00           C  
ATOM    529  HA  ALA    36      57.485  41.936  37.086  1.00  0.00           H  
ATOM    530  CB  ALA    36      55.850  41.405  38.248  1.00  0.00           C  
ATOM    531  HB1 ALA    36      55.170  42.208  37.961  1.00  0.00           H  
ATOM    532  HB2 ALA    36      55.669  40.585  37.553  1.00  0.00           H  
ATOM    533  HB3 ALA    36      55.652  41.033  39.253  1.00  0.00           H  
ATOM    534  C   ALA    36      57.614  43.208  38.710  1.00  0.00           C  
ATOM    535  O   ALA    36      57.664  43.391  39.931  1.00  0.00           O  
ATOM    536  N   VAL    37      57.843  44.186  37.838  1.00  0.00           N  
ATOM    537  H   VAL    37      57.803  43.984  36.849  1.00  0.00           H  
ATOM    538  CA  VAL    37      58.089  45.592  38.225  1.00  0.00           C  
ATOM    539  HA  VAL    37      57.775  45.628  39.268  1.00  0.00           H  
ATOM    540  CB  VAL    37      59.563  46.012  38.026  1.00  0.00           C  
ATOM    541  HB  VAL    37      60.161  45.428  38.725  1.00  0.00           H  
ATOM    542  CG1 VAL    37      60.033  45.687  36.619  1.00  0.00           C  
ATOM    543 HG11 VAL    37      59.809  44.635  36.441  1.00  0.00           H  
ATOM    544 HG12 VAL    37      59.557  46.353  35.899  1.00  0.00           H  
ATOM    545 HG13 VAL    37      61.119  45.763  36.671  1.00  0.00           H  
ATOM    546  CG2 VAL    37      59.757  47.509  38.355  1.00  0.00           C  
ATOM    547 HG21 VAL    37      59.307  48.176  37.620  1.00  0.00           H  
ATOM    548 HG22 VAL    37      59.279  47.624  39.328  1.00  0.00           H  
ATOM    549 HG23 VAL    37      60.824  47.635  38.539  1.00  0.00           H  
ATOM    550  C   VAL    37      57.113  46.608  37.559  1.00  0.00           C  
ATOM    551  O   VAL    37      56.955  46.600  36.304  1.00  0.00           O  
ATOM    552  N   LYS    38      56.352  47.384  38.324  1.00  0.00           N  
ATOM    553  H   LYS    38      56.485  47.282  39.320  1.00  0.00           H  
ATOM    554  CA  LYS    38      55.231  48.198  37.854  1.00  0.00           C  
ATOM    555  HA  LYS    38      55.093  47.991  36.793  1.00  0.00           H  
ATOM    556  CB  LYS    38      53.879  47.860  38.642  1.00  0.00           C  
ATOM    557  HB2 LYS    38      53.754  46.778  38.604  1.00  0.00           H  
ATOM    558  HB3 LYS    38      54.035  48.113  39.690  1.00  0.00           H  
ATOM    559  CG  LYS    38      52.618  48.442  38.093  1.00  0.00           C  
ATOM    560  HG2 LYS    38      52.609  49.530  38.156  1.00  0.00           H  
ATOM    561  HG3 LYS    38      52.573  48.231  37.025  1.00  0.00           H  
ATOM    562  CD  LYS    38      51.349  47.927  38.763  1.00  0.00           C  
ATOM    563  HD2 LYS    38      51.239  46.843  38.766  1.00  0.00           H  
ATOM    564  HD3 LYS    38      51.336  48.314  39.782  1.00  0.00           H  
ATOM    565  CE  LYS    38      50.190  48.549  37.987  1.00  0.00           C  
ATOM    566  HE2 LYS    38      50.144  49.628  38.130  1.00  0.00           H  
ATOM    567  HE3 LYS    38      50.258  48.310  36.925  1.00  0.00           H  
ATOM    568  NZ  LYS    38      48.893  47.931  38.464  1.00  0.00           N  
ATOM    569  HZ1 LYS    38      48.155  48.340  37.909  1.00  0.00           H  
ATOM    570  HZ2 LYS    38      48.928  46.931  38.328  1.00  0.00           H  
ATOM    571  HZ3 LYS    38      48.778  48.062  39.459  1.00  0.00           H  
ATOM    572  C   LYS    38      55.599  49.638  38.042  1.00  0.00           C  
ATOM    573  O   LYS    38      56.033  50.049  39.095  1.00  0.00           O  
ATOM    574  N   LEU    39      55.484  50.404  36.989  1.00  0.00           N  
ATOM    575  H   LEU    39      55.108  49.962  36.162  1.00  0.00           H  
ATOM    576  CA  LEU    39      55.708  51.819  36.921  1.00  0.00           C  
ATOM    577  HA  LEU    39      56.407  52.015  37.734  1.00  0.00           H  
ATOM    578  CB  LEU    39      56.336  52.103  35.553  1.00  0.00           C  
ATOM    579  HB2 LEU    39      55.833  51.479  34.814  1.00  0.00           H  
ATOM    580  HB3 LEU    39      56.106  53.136  35.294  1.00  0.00           H  
ATOM    581  CG  LEU    39      57.851  51.908  35.237  1.00  0.00           C  
ATOM    582  HG  LEU    39      58.354  52.549  35.962  1.00  0.00           H  
ATOM    583  CD1 LEU    39      58.332  50.489  35.488  1.00  0.00           C  
ATOM    584 HD11 LEU    39      59.410  50.455  35.642  1.00  0.00           H  
ATOM    585 HD12 LEU    39      57.882  50.088  36.396  1.00  0.00           H  
ATOM    586 HD13 LEU    39      58.014  49.805  34.701  1.00  0.00           H  
ATOM    587  CD2 LEU    39      58.306  52.377  33.808  1.00  0.00           C  
ATOM    588 HD21 LEU    39      58.031  53.410  33.594  1.00  0.00           H  
ATOM    589 HD22 LEU    39      59.390  52.273  33.861  1.00  0.00           H  
ATOM    590 HD23 LEU    39      57.895  51.875  32.933  1.00  0.00           H  
ATOM    591  C   LEU    39      54.402  52.641  36.943  1.00  0.00           C  
ATOM    592  O   LEU    39      53.306  52.158  36.509  1.00  0.00           O  
ATOM    593  N   GLU    40      54.501  53.899  37.347  1.00  0.00           N  
ATOM    594  H   GLU    40      55.368  54.136  37.807  1.00  0.00           H  
ATOM    595  CA  GLU    40      53.562  54.999  37.221  1.00  0.00           C  
ATOM    596  HA  GLU    40      52.933  54.930  36.333  1.00  0.00           H  
ATOM    597  CB  GLU    40      52.468  54.991  38.359  1.00  0.00           C  
ATOM    598  HB2 GLU    40      52.072  53.976  38.348  1.00  0.00           H  
ATOM    599  HB3 GLU    40      53.015  55.162  39.287  1.00  0.00           H  
ATOM    600  CG  GLU    40      51.394  56.119  38.309  1.00  0.00           C  
ATOM    601  HG2 GLU    40      51.913  57.065  38.152  1.00  0.00           H  
ATOM    602  HG3 GLU    40      50.819  55.787  37.445  1.00  0.00           H  
ATOM    603  CD  GLU    40      50.460  56.236  39.557  1.00  0.00           C  
ATOM    604  OE1 GLU    40      49.337  55.699  39.509  1.00  0.00           O  
ATOM    605  OE2 GLU    40      50.807  56.841  40.606  1.00  0.00           O  
ATOM    606  C   GLU    40      54.213  56.345  37.048  1.00  0.00           C  
ATOM    607  O   GLU    40      55.218  56.603  37.720  1.00  0.00           O  
ATOM    608  N   SER    41      53.806  57.087  36.062  1.00  0.00           N  
ATOM    609  H   SER    41      53.242  56.571  35.403  1.00  0.00           H  
ATOM    610  CA  SER    41      54.314  58.478  35.703  1.00  0.00           C  
ATOM    611  HA  SER    41      55.313  58.386  35.278  1.00  0.00           H  
ATOM    612  CB  SER    41      53.514  59.223  34.687  1.00  0.00           C  
ATOM    613  HB2 SER    41      53.486  58.779  33.692  1.00  0.00           H  
ATOM    614  HB3 SER    41      52.475  59.184  35.014  1.00  0.00           H  
ATOM    615  OG  SER    41      53.994  60.570  34.638  1.00  0.00           O  
ATOM    616  HG  SER    41      54.863  60.431  34.254  1.00  0.00           H  
ATOM    617  C   SER    41      54.439  59.276  37.069  1.00  0.00           C  
ATOM    618  O   SER    41      53.415  59.378  37.849  1.00  0.00           O  
ATOM    619  N   GLN    42      55.587  59.787  37.299  1.00  0.00           N  
ATOM    620  H   GLN    42      56.409  59.719  36.716  1.00  0.00           H  
ATOM    621  CA  GLN    42      55.816  60.730  38.395  1.00  0.00           C  
ATOM    622  HA  GLN    42      55.667  60.212  39.343  1.00  0.00           H  
ATOM    623  CB  GLN    42      57.241  61.344  38.309  1.00  0.00           C  
ATOM    624  HB2 GLN    42      57.523  61.370  37.257  1.00  0.00           H  
ATOM    625  HB3 GLN    42      57.259  62.308  38.817  1.00  0.00           H  
ATOM    626  CG  GLN    42      58.119  60.464  39.186  1.00  0.00           C  
ATOM    627  HG2 GLN    42      57.786  60.687  40.200  1.00  0.00           H  
ATOM    628  HG3 GLN    42      58.072  59.389  39.011  1.00  0.00           H  
ATOM    629  CD  GLN    42      59.602  60.800  39.231  1.00  0.00           C  
ATOM    630  OE1 GLN    42      60.105  61.945  39.061  1.00  0.00           O  
ATOM    631  NE2 GLN    42      60.440  59.860  39.510  1.00  0.00           N  
ATOM    632 HE21 GLN    42      61.370  60.138  39.787  1.00  0.00           H  
ATOM    633 HE22 GLN    42      60.207  58.877  39.525  1.00  0.00           H  
ATOM    634  C   GLN    42      54.732  61.860  38.186  1.00  0.00           C  
ATOM    635  O   GLN    42      54.566  62.411  37.112  1.00  0.00           O  
ATOM    636  N   LYS    43      54.040  62.129  39.269  1.00  0.00           N  
ATOM    637  H   LYS    43      54.244  61.699  40.160  1.00  0.00           H  
ATOM    638  CA  LYS    43      52.970  63.174  39.296  1.00  0.00           C  
ATOM    639  HA  LYS    43      52.418  63.038  40.226  1.00  0.00           H  
ATOM    640  CB  LYS    43      53.626  64.572  39.350  1.00  0.00           C  
ATOM    641  HB2 LYS    43      54.079  64.863  38.402  1.00  0.00           H  
ATOM    642  HB3 LYS    43      52.825  65.265  39.606  1.00  0.00           H  
ATOM    643  CG  LYS    43      54.705  64.738  40.399  1.00  0.00           C  
ATOM    644  HG2 LYS    43      54.260  64.676  41.392  1.00  0.00           H  
ATOM    645  HG3 LYS    43      55.519  64.025  40.269  1.00  0.00           H  
ATOM    646  CD  LYS    43      55.388  66.075  40.275  1.00  0.00           C  
ATOM    647  HD2 LYS    43      55.660  66.142  39.222  1.00  0.00           H  
ATOM    648  HD3 LYS    43      54.710  66.909  40.451  1.00  0.00           H  
ATOM    649  CE  LYS    43      56.594  66.209  41.216  1.00  0.00           C  
ATOM    650  HE2 LYS    43      56.349  65.840  42.212  1.00  0.00           H  
ATOM    651  HE3 LYS    43      57.337  65.522  40.811  1.00  0.00           H  
ATOM    652  NZ  LYS    43      57.022  67.572  41.206  1.00  0.00           N  
ATOM    653  HZ1 LYS    43      57.171  67.949  40.281  1.00  0.00           H  
ATOM    654  HZ2 LYS    43      56.414  68.258  41.630  1.00  0.00           H  
ATOM    655  HZ3 LYS    43      57.834  67.690  41.795  1.00  0.00           H  
ATOM    656  C   LYS    43      51.860  63.121  38.205  1.00  0.00           C  
ATOM    657  O   LYS    43      51.508  64.129  37.627  1.00  0.00           O  
ATOM    658  N   ALA    44      51.510  61.990  37.751  1.00  0.00           N  
ATOM    659  H   ALA    44      51.957  61.183  38.161  1.00  0.00           H  
ATOM    660  CA  ALA    44      50.398  61.688  36.864  1.00  0.00           C  
ATOM    661  HA  ALA    44      50.749  61.901  35.854  1.00  0.00           H  
ATOM    662  CB  ALA    44      50.072  60.155  36.952  1.00  0.00           C  
ATOM    663  HB1 ALA    44      49.347  59.836  36.202  1.00  0.00           H  
ATOM    664  HB2 ALA    44      50.989  59.573  36.859  1.00  0.00           H  
ATOM    665  HB3 ALA    44      49.609  59.901  37.905  1.00  0.00           H  
ATOM    666  C   ALA    44      49.121  62.507  37.086  1.00  0.00           C  
ATOM    667  O   ALA    44      48.889  62.958  38.212  1.00  0.00           O  
ATOM    668  N   ARG    45      48.316  62.670  36.053  1.00  0.00           N  
ATOM    669  H   ARG    45      48.599  62.326  35.146  1.00  0.00           H  
ATOM    670  CA  ARG    45      46.953  63.217  36.260  1.00  0.00           C  
ATOM    671  HA  ARG    45      47.078  64.172  36.771  1.00  0.00           H  
ATOM    672  CB  ARG    45      46.271  63.364  34.845  1.00  0.00           C  
ATOM    673  HB2 ARG    45      47.045  63.677  34.144  1.00  0.00           H  
ATOM    674  HB3 ARG    45      45.837  62.394  34.605  1.00  0.00           H  
ATOM    675  CG  ARG    45      45.172  64.423  34.939  1.00  0.00           C  
ATOM    676  HG2 ARG    45      44.267  63.984  35.360  1.00  0.00           H  
ATOM    677  HG3 ARG    45      45.593  65.256  35.501  1.00  0.00           H  
ATOM    678  CD  ARG    45      44.704  64.978  33.557  1.00  0.00           C  
ATOM    679  HD2 ARG    45      45.489  65.555  33.067  1.00  0.00           H  
ATOM    680  HD3 ARG    45      44.328  64.212  32.878  1.00  0.00           H  
ATOM    681  NE  ARG    45      43.546  65.846  33.841  1.00  0.00           N  
ATOM    682  HE  ARG    45      42.676  65.391  34.080  1.00  0.00           H  
ATOM    683  CZ  ARG    45      43.414  67.142  33.738  1.00  0.00           C  
ATOM    684  NH1 ARG    45      44.407  67.918  33.452  1.00  0.00           N  
ATOM    685 HH11 ARG    45      45.368  67.633  33.324  1.00  0.00           H  
ATOM    686 HH12 ARG    45      44.178  68.876  33.674  1.00  0.00           H  
ATOM    687  NH2 ARG    45      42.286  67.771  33.887  1.00  0.00           N  
ATOM    688 HH21 ARG    45      41.514  67.123  33.958  1.00  0.00           H  
ATOM    689 HH22 ARG    45      42.273  68.760  33.686  1.00  0.00           H  
ATOM    690  C   ARG    45      46.052  62.424  37.203  1.00  0.00           C  
ATOM    691  O   ARG    45      45.181  63.004  37.870  1.00  0.00           O  
ATOM    692  N   HIE    46      46.364  61.142  37.463  1.00  0.00           N  
ATOM    693  H   HIE    46      47.093  60.743  36.889  1.00  0.00           H  
ATOM    694  CA  HIE    46      45.727  60.193  38.404  1.00  0.00           C  
ATOM    695  HA  HIE    46      45.107  60.647  39.177  1.00  0.00           H  
ATOM    696  CB  HIE    46      44.765  59.413  37.516  1.00  0.00           C  
ATOM    697  HB2 HIE    46      44.095  60.186  37.139  1.00  0.00           H  
ATOM    698  HB3 HIE    46      45.452  58.989  36.783  1.00  0.00           H  
ATOM    699  CG  HIE    46      44.020  58.378  38.270  1.00  0.00           C  
ATOM    700  ND1 HIE    46      43.184  58.720  39.402  1.00  0.00           N  
ATOM    701  CE1 HIE    46      42.909  57.522  39.961  1.00  0.00           C  
ATOM    702  HE1 HIE    46      42.079  57.339  40.627  1.00  0.00           H  
ATOM    703  NE2 HIE    46      43.414  56.493  39.317  1.00  0.00           N  
ATOM    704  HE2 HIE    46      43.306  55.513  39.538  1.00  0.00           H  
ATOM    705  CD2 HIE    46      44.033  56.964  38.199  1.00  0.00           C  
ATOM    706  HD2 HIE    46      44.655  56.484  37.458  1.00  0.00           H  
ATOM    707  C   HIE    46      46.839  59.353  39.059  1.00  0.00           C  
ATOM    708  O   HIE    46      47.140  58.279  38.568  1.00  0.00           O  
ATOM    709  N   PRO    47      47.471  59.740  40.182  1.00  0.00           N  
ATOM    710  CD  PRO    47      47.447  61.112  40.700  1.00  0.00           C  
ATOM    711  HD2 PRO    47      46.517  61.202  41.261  1.00  0.00           H  
ATOM    712  HD3 PRO    47      47.375  61.860  39.911  1.00  0.00           H  
ATOM    713  CG  PRO    47      48.594  61.243  41.703  1.00  0.00           C  
ATOM    714  HG2 PRO    47      48.263  61.960  42.455  1.00  0.00           H  
ATOM    715  HG3 PRO    47      49.521  61.386  41.149  1.00  0.00           H  
ATOM    716  CB  PRO    47      48.745  59.809  42.253  1.00  0.00           C  
ATOM    717  HB2 PRO    47      48.097  59.737  43.126  1.00  0.00           H  
ATOM    718  HB3 PRO    47      49.792  59.613  42.481  1.00  0.00           H  
ATOM    719  CA  PRO    47      48.178  58.873  41.130  1.00  0.00           C  
ATOM    720  HA  PRO    47      49.002  58.456  40.550  1.00  0.00           H  
ATOM    721  C   PRO    47      47.295  57.744  41.686  1.00  0.00           C  
ATOM    722  O   PRO    47      46.236  57.899  42.350  1.00  0.00           O  
ATOM    723  N   GLN    48      47.820  56.515  41.632  1.00  0.00           N  
ATOM    724  H   GLN    48      48.429  56.365  40.840  1.00  0.00           H  
ATOM    725  CA  GLN    48      47.166  55.254  42.149  1.00  0.00           C  
ATOM    726  HA  GLN    48      46.568  55.566  43.006  1.00  0.00           H  
ATOM    727  CB  GLN    48      46.255  54.719  41.064  1.00  0.00           C  
ATOM    728  HB2 GLN    48      45.611  55.514  40.687  1.00  0.00           H  
ATOM    729  HB3 GLN    48      46.865  54.323  40.252  1.00  0.00           H  
ATOM    730  CG  GLN    48      45.370  53.565  41.658  1.00  0.00           C  
ATOM    731  HG2 GLN    48      45.936  52.674  41.930  1.00  0.00           H  
ATOM    732  HG3 GLN    48      44.851  53.901  42.556  1.00  0.00           H  
ATOM    733  CD  GLN    48      44.251  53.129  40.680  1.00  0.00           C  
ATOM    734  OE1 GLN    48      43.273  53.840  40.463  1.00  0.00           O  
ATOM    735  NE2 GLN    48      44.324  51.907  40.101  1.00  0.00           N  
ATOM    736 HE21 GLN    48      43.501  51.692  39.555  1.00  0.00           H  
ATOM    737 HE22 GLN    48      45.164  51.353  40.180  1.00  0.00           H  
ATOM    738  C   GLN    48      48.155  54.233  42.767  1.00  0.00           C  
ATOM    739  O   GLN    48      47.759  53.517  43.676  1.00  0.00           O  
ATOM    740  N   LEU    49      49.389  54.216  42.271  1.00  0.00           N  
ATOM    741  H   LEU    49      49.541  54.784  41.449  1.00  0.00           H  
ATOM    742  CA  LEU    49      50.417  53.280  42.590  1.00  0.00           C  
ATOM    743  HA  LEU    49      50.060  52.255  42.484  1.00  0.00           H  
ATOM    744  CB  LEU    49      51.574  53.358  41.624  1.00  0.00           C  
ATOM    745  HB2 LEU    49      51.225  53.365  40.591  1.00  0.00           H  
ATOM    746  HB3 LEU    49      52.073  54.310  41.805  1.00  0.00           H  
ATOM    747  CG  LEU    49      52.638  52.233  41.597  1.00  0.00           C  
ATOM    748  HG  LEU    49      53.093  51.992  42.558  1.00  0.00           H  
ATOM    749  CD1 LEU    49      52.153  50.886  40.963  1.00  0.00           C  
ATOM    750 HD11 LEU    49      52.889  50.092  40.844  1.00  0.00           H  
ATOM    751 HD12 LEU    49      51.276  50.463  41.453  1.00  0.00           H  
ATOM    752 HD13 LEU    49      51.778  51.224  39.997  1.00  0.00           H  
ATOM    753  CD2 LEU    49      53.814  52.583  40.738  1.00  0.00           C  
ATOM    754 HD21 LEU    49      54.567  51.795  40.707  1.00  0.00           H  
ATOM    755 HD22 LEU    49      53.544  52.681  39.686  1.00  0.00           H  
ATOM    756 HD23 LEU    49      54.158  53.548  41.108  1.00  0.00           H  
ATOM    757  C   LEU    49      50.910  53.351  44.044  1.00  0.00           C  
ATOM    758  O   LEU    49      51.256  52.327  44.619  1.00  0.00           O  
ATOM    759  N   LEU    50      50.725  54.552  44.654  1.00  0.00           N  
ATOM    760  H   LEU    50      50.342  55.310  44.108  1.00  0.00           H  
ATOM    761  CA  LEU    50      51.006  54.778  46.128  1.00  0.00           C  
ATOM    762  HA  LEU    50      51.881  54.162  46.332  1.00  0.00           H  
ATOM    763  CB  LEU    50      51.334  56.303  46.267  1.00  0.00           C  
ATOM    764  HB2 LEU    50      52.225  56.568  45.698  1.00  0.00           H  
ATOM    765  HB3 LEU    50      50.434  56.799  45.904  1.00  0.00           H  
ATOM    766  CG  LEU    50      51.625  56.915  47.649  1.00  0.00           C  
ATOM    767  HG  LEU    50      50.703  56.854  48.227  1.00  0.00           H  
ATOM    768  CD1 LEU    50      52.715  56.297  48.487  1.00  0.00           C  
ATOM    769 HD11 LEU    50      52.881  57.015  49.290  1.00  0.00           H  
ATOM    770 HD12 LEU    50      52.501  55.275  48.799  1.00  0.00           H  
ATOM    771 HD13 LEU    50      53.592  56.219  47.844  1.00  0.00           H  
ATOM    772  CD2 LEU    50      51.940  58.413  47.447  1.00  0.00           C  
ATOM    773 HD21 LEU    50      52.229  58.859  48.399  1.00  0.00           H  
ATOM    774 HD22 LEU    50      52.790  58.571  46.784  1.00  0.00           H  
ATOM    775 HD23 LEU    50      51.124  59.003  47.030  1.00  0.00           H  
ATOM    776  C   LEU    50      49.888  54.245  46.950  1.00  0.00           C  
ATOM    777  O   LEU    50      50.131  53.881  48.123  1.00  0.00           O  
ATOM    778  N   TYR    51      48.673  54.003  46.429  1.00  0.00           N  
ATOM    779  H   TYR    51      48.483  54.363  45.505  1.00  0.00           H  
ATOM    780  CA  TYR    51      47.587  53.330  47.179  1.00  0.00           C  
ATOM    781  HA  TYR    51      47.676  53.313  48.265  1.00  0.00           H  
ATOM    782  CB  TYR    51      46.273  53.993  46.788  1.00  0.00           C  
ATOM    783  HB2 TYR    51      46.196  54.976  47.253  1.00  0.00           H  
ATOM    784  HB3 TYR    51      46.162  54.126  45.712  1.00  0.00           H  
ATOM    785  CG  TYR    51      45.008  53.309  47.300  1.00  0.00           C  
ATOM    786  CD1 TYR    51      44.974  52.813  48.618  1.00  0.00           C  
ATOM    787  HD1 TYR    51      45.785  52.872  49.329  1.00  0.00           H  
ATOM    788  CE1 TYR    51      43.845  52.124  49.045  1.00  0.00           C  
ATOM    789  HE1 TYR    51      43.719  51.664  50.013  1.00  0.00           H  
ATOM    790  CZ  TYR    51      42.698  52.133  48.223  1.00  0.00           C  
ATOM    791  OH  TYR    51      41.502  51.672  48.758  1.00  0.00           O  
ATOM    792  HH  TYR    51      40.942  51.513  47.994  1.00  0.00           H  
ATOM    793  CE2 TYR    51      42.698  52.778  46.930  1.00  0.00           C  
ATOM    794  HE2 TYR    51      41.767  52.918  46.400  1.00  0.00           H  
ATOM    795  CD2 TYR    51      43.874  53.372  46.476  1.00  0.00           C  
ATOM    796  HD2 TYR    51      43.793  53.913  45.545  1.00  0.00           H  
ATOM    797  C   TYR    51      47.657  51.809  46.901  1.00  0.00           C  
ATOM    798  O   TYR    51      47.507  51.001  47.849  1.00  0.00           O  
ATOM    799  N   GLU    52      48.106  51.401  45.697  1.00  0.00           N  
ATOM    800  H   GLU    52      47.920  51.995  44.901  1.00  0.00           H  
ATOM    801  CA  GLU    52      48.219  49.920  45.473  1.00  0.00           C  
ATOM    802  HA  GLU    52      47.284  49.523  45.869  1.00  0.00           H  
ATOM    803  CB  GLU    52      48.246  49.719  43.867  1.00  0.00           C  
ATOM    804  HB2 GLU    52      47.486  50.403  43.489  1.00  0.00           H  
ATOM    805  HB3 GLU    52      49.249  50.021  43.564  1.00  0.00           H  
ATOM    806  CG  GLU    52      48.004  48.366  43.303  1.00  0.00           C  
ATOM    807  HG2 GLU    52      48.776  47.787  43.811  1.00  0.00           H  
ATOM    808  HG3 GLU    52      47.029  48.122  43.725  1.00  0.00           H  
ATOM    809  CD  GLU    52      48.120  48.331  41.776  1.00  0.00           C  
ATOM    810  OE1 GLU    52      49.136  47.722  41.392  1.00  0.00           O  
ATOM    811  OE2 GLU    52      47.198  48.781  41.073  1.00  0.00           O  
ATOM    812  C   GLU    52      49.446  49.284  46.192  1.00  0.00           C  
ATOM    813  O   GLU    52      49.343  48.105  46.502  1.00  0.00           O  
ATOM    814  N   SER    53      50.581  50.001  46.371  1.00  0.00           N  
ATOM    815  H   SER    53      50.719  50.833  45.816  1.00  0.00           H  
ATOM    816  CA  SER    53      51.656  49.658  47.238  1.00  0.00           C  
ATOM    817  HA  SER    53      52.151  48.727  46.962  1.00  0.00           H  
ATOM    818  CB  SER    53      52.740  50.772  46.968  1.00  0.00           C  
ATOM    819  HB2 SER    53      53.044  50.704  45.923  1.00  0.00           H  
ATOM    820  HB3 SER    53      52.280  51.759  46.937  1.00  0.00           H  
ATOM    821  OG  SER    53      53.828  50.806  47.861  1.00  0.00           O  
ATOM    822  HG  SER    53      54.525  51.239  47.362  1.00  0.00           H  
ATOM    823  C   SER    53      51.206  49.483  48.719  1.00  0.00           C  
ATOM    824  O   SER    53      51.553  48.489  49.318  1.00  0.00           O  
ATOM    825  N   LYS    54      50.358  50.472  49.194  1.00  0.00           N  
ATOM    826  H   LYS    54      50.143  51.313  48.678  1.00  0.00           H  
ATOM    827  CA  LYS    54      49.671  50.454  50.499  1.00  0.00           C  
ATOM    828  HA  LYS    54      50.469  50.495  51.239  1.00  0.00           H  
ATOM    829  CB  LYS    54      48.851  51.760  50.742  1.00  0.00           C  
ATOM    830  HB2 LYS    54      49.443  52.571  50.316  1.00  0.00           H  
ATOM    831  HB3 LYS    54      47.842  51.706  50.333  1.00  0.00           H  
ATOM    832  CG  LYS    54      48.602  51.933  52.238  1.00  0.00           C  
ATOM    833  HG2 LYS    54      47.973  51.097  52.546  1.00  0.00           H  
ATOM    834  HG3 LYS    54      49.478  51.842  52.880  1.00  0.00           H  
ATOM    835  CD  LYS    54      47.943  53.348  52.513  1.00  0.00           C  
ATOM    836  HD2 LYS    54      48.570  54.161  52.147  1.00  0.00           H  
ATOM    837  HD3 LYS    54      46.943  53.444  52.091  1.00  0.00           H  
ATOM    838  CE  LYS    54      47.797  53.651  53.980  1.00  0.00           C  
ATOM    839  HE2 LYS    54      46.963  53.011  54.268  1.00  0.00           H  
ATOM    840  HE3 LYS    54      48.742  53.374  54.446  1.00  0.00           H  
ATOM    841  NZ  LYS    54      47.435  55.090  54.305  1.00  0.00           N  
ATOM    842  HZ1 LYS    54      46.473  55.352  54.144  1.00  0.00           H  
ATOM    843  HZ2 LYS    54      47.657  55.373  55.248  1.00  0.00           H  
ATOM    844  HZ3 LYS    54      47.956  55.703  53.694  1.00  0.00           H  
ATOM    845  C   LYS    54      48.906  49.184  50.673  1.00  0.00           C  
ATOM    846  O   LYS    54      49.089  48.424  51.632  1.00  0.00           O  
ATOM    847  N   LEU    55      48.061  48.868  49.708  1.00  0.00           N  
ATOM    848  H   LEU    55      47.831  49.512  48.965  1.00  0.00           H  
ATOM    849  CA  LEU    55      47.282  47.649  49.812  1.00  0.00           C  
ATOM    850  HA  LEU    55      46.744  47.694  50.758  1.00  0.00           H  
ATOM    851  CB  LEU    55      46.210  47.668  48.675  1.00  0.00           C  
ATOM    852  HB2 LEU    55      46.694  47.893  47.724  1.00  0.00           H  
ATOM    853  HB3 LEU    55      45.753  46.680  48.626  1.00  0.00           H  
ATOM    854  CG  LEU    55      45.123  48.727  48.854  1.00  0.00           C  
ATOM    855  HG  LEU    55      45.613  49.590  49.304  1.00  0.00           H  
ATOM    856  CD1 LEU    55      44.328  49.035  47.631  1.00  0.00           C  
ATOM    857 HD11 LEU    55      43.674  49.903  47.713  1.00  0.00           H  
ATOM    858 HD12 LEU    55      44.991  49.230  46.787  1.00  0.00           H  
ATOM    859 HD13 LEU    55      43.815  48.140  47.281  1.00  0.00           H  
ATOM    860  CD2 LEU    55      44.097  48.145  49.839  1.00  0.00           C  
ATOM    861 HD21 LEU    55      44.567  47.598  50.656  1.00  0.00           H  
ATOM    862 HD22 LEU    55      43.504  48.972  50.229  1.00  0.00           H  
ATOM    863 HD23 LEU    55      43.332  47.558  49.330  1.00  0.00           H  
ATOM    864  C   LEU    55      48.166  46.380  49.760  1.00  0.00           C  
ATOM    865  O   LEU    55      47.947  45.421  50.510  1.00  0.00           O  
ATOM    866  N   TYR    56      49.177  46.324  48.918  1.00  0.00           N  
ATOM    867  H   TYR    56      49.368  47.056  48.250  1.00  0.00           H  
ATOM    868  CA  TYR    56      50.050  45.096  48.753  1.00  0.00           C  
ATOM    869  HA  TYR    56      49.310  44.325  48.540  1.00  0.00           H  
ATOM    870  CB  TYR    56      51.020  45.371  47.548  1.00  0.00           C  
ATOM    871  HB2 TYR    56      51.164  46.447  47.453  1.00  0.00           H  
ATOM    872  HB3 TYR    56      51.974  44.872  47.717  1.00  0.00           H  
ATOM    873  CG  TYR    56      50.553  44.948  46.151  1.00  0.00           C  
ATOM    874  CD1 TYR    56      50.151  43.627  45.910  1.00  0.00           C  
ATOM    875  HD1 TYR    56      50.046  42.953  46.747  1.00  0.00           H  
ATOM    876  CE1 TYR    56      49.881  43.108  44.611  1.00  0.00           C  
ATOM    877  HE1 TYR    56      49.516  42.102  44.465  1.00  0.00           H  
ATOM    878  CZ  TYR    56      49.866  44.029  43.563  1.00  0.00           C  
ATOM    879  OH  TYR    56      49.489  43.592  42.310  1.00  0.00           O  
ATOM    880  HH  TYR    56      50.008  44.124  41.703  1.00  0.00           H  
ATOM    881  CE2 TYR    56      50.267  45.346  43.784  1.00  0.00           C  
ATOM    882  HE2 TYR    56      50.200  46.060  42.976  1.00  0.00           H  
ATOM    883  CD2 TYR    56      50.572  45.854  45.057  1.00  0.00           C  
ATOM    884  HD2 TYR    56      50.910  46.879  45.039  1.00  0.00           H  
ATOM    885  C   TYR    56      50.706  44.746  50.059  1.00  0.00           C  
ATOM    886  O   TYR    56      50.729  43.584  50.482  1.00  0.00           O  
ATOM    887  N   LYS    57      51.244  45.752  50.787  1.00  0.00           N  
ATOM    888  H   LYS    57      51.230  46.652  50.328  1.00  0.00           H  
ATOM    889  CA  LYS    57      51.776  45.691  52.160  1.00  0.00           C  
ATOM    890  HA  LYS    57      52.585  44.962  52.214  1.00  0.00           H  
ATOM    891  CB  LYS    57      52.397  47.096  52.441  1.00  0.00           C  
ATOM    892  HB2 LYS    57      53.159  47.360  51.708  1.00  0.00           H  
ATOM    893  HB3 LYS    57      51.612  47.852  52.451  1.00  0.00           H  
ATOM    894  CG  LYS    57      53.151  47.053  53.822  1.00  0.00           C  
ATOM    895  HG2 LYS    57      53.617  48.033  53.933  1.00  0.00           H  
ATOM    896  HG3 LYS    57      52.452  46.861  54.636  1.00  0.00           H  
ATOM    897  CD  LYS    57      54.216  46.001  53.791  1.00  0.00           C  
ATOM    898  HD2 LYS    57      53.695  45.047  53.873  1.00  0.00           H  
ATOM    899  HD3 LYS    57      54.691  46.052  52.811  1.00  0.00           H  
ATOM    900  CE  LYS    57      55.214  46.012  54.888  1.00  0.00           C  
ATOM    901  HE2 LYS    57      55.722  46.972  54.797  1.00  0.00           H  
ATOM    902  HE3 LYS    57      54.720  46.004  55.860  1.00  0.00           H  
ATOM    903  NZ  LYS    57      56.208  44.906  54.717  1.00  0.00           N  
ATOM    904  HZ1 LYS    57      55.694  44.081  54.443  1.00  0.00           H  
ATOM    905  HZ2 LYS    57      56.951  45.187  54.092  1.00  0.00           H  
ATOM    906  HZ3 LYS    57      56.612  44.724  55.624  1.00  0.00           H  
ATOM    907  C   LYS    57      50.744  45.262  53.179  1.00  0.00           C  
ATOM    908  O   LYS    57      50.955  44.283  53.808  1.00  0.00           O  
ATOM    909  N   ILE    58      49.562  45.902  53.296  1.00  0.00           N  
ATOM    910  H   ILE    58      49.485  46.718  52.706  1.00  0.00           H  
ATOM    911  CA  ILE    58      48.408  45.484  54.186  1.00  0.00           C  
ATOM    912  HA  ILE    58      48.645  45.584  55.245  1.00  0.00           H  
ATOM    913  CB  ILE    58      47.178  46.366  53.904  1.00  0.00           C  
ATOM    914  HB  ILE    58      47.005  46.522  52.839  1.00  0.00           H  
ATOM    915  CG2 ILE    58      45.891  45.916  54.488  1.00  0.00           C  
ATOM    916 HG21 ILE    58      46.012  45.688  55.547  1.00  0.00           H  
ATOM    917 HG22 ILE    58      45.105  46.648  54.302  1.00  0.00           H  
ATOM    918 HG23 ILE    58      45.522  45.046  53.944  1.00  0.00           H  
ATOM    919  CG1 ILE    58      47.553  47.743  54.567  1.00  0.00           C  
ATOM    920 HG12 ILE    58      47.695  47.586  55.637  1.00  0.00           H  
ATOM    921 HG13 ILE    58      48.494  48.085  54.136  1.00  0.00           H  
ATOM    922  CD1 ILE    58      46.619  48.878  54.409  1.00  0.00           C  
ATOM    923 HD11 ILE    58      46.254  49.070  53.401  1.00  0.00           H  
ATOM    924 HD12 ILE    58      45.807  48.639  55.095  1.00  0.00           H  
ATOM    925 HD13 ILE    58      47.076  49.758  54.863  1.00  0.00           H  
ATOM    926  C   ILE    58      48.116  43.978  53.962  1.00  0.00           C  
ATOM    927  O   ILE    58      47.973  43.243  54.941  1.00  0.00           O  
ATOM    928  N   LEU    59      47.910  43.421  52.752  1.00  0.00           N  
ATOM    929  H   LEU    59      48.096  44.024  51.964  1.00  0.00           H  
ATOM    930  CA  LEU    59      47.598  42.020  52.413  1.00  0.00           C  
ATOM    931  HA  LEU    59      46.718  41.746  52.995  1.00  0.00           H  
ATOM    932  CB  LEU    59      47.171  41.981  50.909  1.00  0.00           C  
ATOM    933  HB2 LEU    59      48.050  42.403  50.422  1.00  0.00           H  
ATOM    934  HB3 LEU    59      46.959  40.975  50.547  1.00  0.00           H  
ATOM    935  CG  LEU    59      45.992  42.920  50.474  1.00  0.00           C  
ATOM    936  HG  LEU    59      46.219  43.984  50.531  1.00  0.00           H  
ATOM    937  CD1 LEU    59      45.606  42.651  49.028  1.00  0.00           C  
ATOM    938 HD11 LEU    59      45.095  41.695  48.907  1.00  0.00           H  
ATOM    939 HD12 LEU    59      44.878  43.405  48.727  1.00  0.00           H  
ATOM    940 HD13 LEU    59      46.422  42.585  48.310  1.00  0.00           H  
ATOM    941  CD2 LEU    59      44.827  42.636  51.360  1.00  0.00           C  
ATOM    942 HD21 LEU    59      44.663  41.558  51.365  1.00  0.00           H  
ATOM    943 HD22 LEU    59      45.053  43.039  52.348  1.00  0.00           H  
ATOM    944 HD23 LEU    59      43.842  43.037  51.123  1.00  0.00           H  
ATOM    945  C   LEU    59      48.734  41.024  52.533  1.00  0.00           C  
ATOM    946  O   LEU    59      48.454  39.820  52.438  1.00  0.00           O  
ATOM    947  N   GLN    60      49.953  41.529  52.754  1.00  0.00           N  
ATOM    948  H   GLN    60      50.019  42.535  52.813  1.00  0.00           H  
ATOM    949  CA  GLN    60      51.157  40.756  52.597  1.00  0.00           C  
ATOM    950  HA  GLN    60      51.206  40.310  51.603  1.00  0.00           H  
ATOM    951  CB  GLN    60      52.421  41.648  52.851  1.00  0.00           C  
ATOM    952  HB2 GLN    60      52.506  42.281  51.968  1.00  0.00           H  
ATOM    953  HB3 GLN    60      52.230  42.177  53.785  1.00  0.00           H  
ATOM    954  CG  GLN    60      53.741  40.890  52.960  1.00  0.00           C  
ATOM    955  HG2 GLN    60      53.838  40.212  53.808  1.00  0.00           H  
ATOM    956  HG3 GLN    60      53.817  40.159  52.155  1.00  0.00           H  
ATOM    957  CD  GLN    60      54.896  41.835  52.969  1.00  0.00           C  
ATOM    958  OE1 GLN    60      54.903  42.803  53.704  1.00  0.00           O  
ATOM    959  NE2 GLN    60      55.932  41.592  52.179  1.00  0.00           N  
ATOM    960 HE21 GLN    60      56.778  42.117  52.348  1.00  0.00           H  
ATOM    961 HE22 GLN    60      55.943  40.734  51.646  1.00  0.00           H  
ATOM    962  C   GLN    60      51.113  39.494  53.484  1.00  0.00           C  
ATOM    963  O   GLN    60      50.745  39.444  54.615  1.00  0.00           O  
ATOM    964  N   GLY    61      51.560  38.334  52.966  1.00  0.00           N  
ATOM    965  H   GLY    61      51.814  38.369  51.989  1.00  0.00           H  
ATOM    966  CA  GLY    61      51.699  36.982  53.624  1.00  0.00           C  
ATOM    967  HA2 GLY    61      52.607  36.479  53.291  1.00  0.00           H  
ATOM    968  HA3 GLY    61      51.767  37.115  54.703  1.00  0.00           H  
ATOM    969  C   GLY    61      50.497  36.063  53.360  1.00  0.00           C  
ATOM    970  O   GLY    61      50.535  34.993  53.945  1.00  0.00           O  
ATOM    971  N   GLY    62      49.457  36.507  52.594  1.00  0.00           N  
ATOM    972  H   GLY    62      49.530  37.402  52.132  1.00  0.00           H  
ATOM    973  CA  GLY    62      48.259  35.719  52.242  1.00  0.00           C  
ATOM    974  HA2 GLY    62      47.870  35.172  53.101  1.00  0.00           H  
ATOM    975  HA3 GLY    62      47.502  36.353  51.781  1.00  0.00           H  
ATOM    976  C   GLY    62      48.611  34.608  51.283  1.00  0.00           C  
ATOM    977  O   GLY    62      49.562  34.855  50.579  1.00  0.00           O  
ATOM    978  N   VAL    63      47.823  33.567  51.235  1.00  0.00           N  
ATOM    979  H   VAL    63      46.995  33.471  51.805  1.00  0.00           H  
ATOM    980  CA  VAL    63      47.960  32.522  50.193  1.00  0.00           C  
ATOM    981  HA  VAL    63      49.034  32.339  50.184  1.00  0.00           H  
ATOM    982  CB  VAL    63      47.237  31.209  50.515  1.00  0.00           C  
ATOM    983  HB  VAL    63      46.187  31.473  50.640  1.00  0.00           H  
ATOM    984  CG1 VAL    63      47.385  30.118  49.423  1.00  0.00           C  
ATOM    985 HG11 VAL    63      48.402  29.726  49.436  1.00  0.00           H  
ATOM    986 HG12 VAL    63      46.790  29.213  49.545  1.00  0.00           H  
ATOM    987 HG13 VAL    63      47.194  30.435  48.398  1.00  0.00           H  
ATOM    988  CG2 VAL    63      47.641  30.665  51.888  1.00  0.00           C  
ATOM    989 HG21 VAL    63      47.088  31.290  52.589  1.00  0.00           H  
ATOM    990 HG22 VAL    63      47.163  29.695  52.029  1.00  0.00           H  
ATOM    991 HG23 VAL    63      48.714  30.555  52.048  1.00  0.00           H  
ATOM    992  C   VAL    63      47.530  33.131  48.821  1.00  0.00           C  
ATOM    993  O   VAL    63      46.371  33.658  48.771  1.00  0.00           O  
ATOM    994  N   GLY    64      48.354  33.057  47.765  1.00  0.00           N  
ATOM    995  H   GLY    64      49.255  32.653  47.979  1.00  0.00           H  
ATOM    996  CA  GLY    64      48.071  33.602  46.455  1.00  0.00           C  
ATOM    997  HA2 GLY    64      48.601  33.021  45.701  1.00  0.00           H  
ATOM    998  HA3 GLY    64      47.039  33.343  46.219  1.00  0.00           H  
ATOM    999  C   GLY    64      48.271  35.157  46.353  1.00  0.00           C  
ATOM   1000  O   GLY    64      47.825  35.803  45.385  1.00  0.00           O  
ATOM   1001  N   ILE    65      49.012  35.725  47.322  1.00  0.00           N  
ATOM   1002  H   ILE    65      49.189  35.168  48.146  1.00  0.00           H  
ATOM   1003  CA  ILE    65      49.372  37.189  47.190  1.00  0.00           C  
ATOM   1004  HA  ILE    65      48.704  37.631  46.451  1.00  0.00           H  
ATOM   1005  CB  ILE    65      49.115  37.824  48.597  1.00  0.00           C  
ATOM   1006  HB  ILE    65      49.826  37.345  49.270  1.00  0.00           H  
ATOM   1007  CG2 ILE    65      49.468  39.351  48.653  1.00  0.00           C  
ATOM   1008 HG21 ILE    65      49.177  39.877  47.744  1.00  0.00           H  
ATOM   1009 HG22 ILE    65      49.091  39.826  49.559  1.00  0.00           H  
ATOM   1010 HG23 ILE    65      50.553  39.445  48.603  1.00  0.00           H  
ATOM   1011  CG1 ILE    65      47.687  37.659  49.096  1.00  0.00           C  
ATOM   1012 HG12 ILE    65      47.263  36.663  49.226  1.00  0.00           H  
ATOM   1013 HG13 ILE    65      47.557  38.128  50.071  1.00  0.00           H  
ATOM   1014  CD1 ILE    65      46.614  38.293  48.145  1.00  0.00           C  
ATOM   1015 HD11 ILE    65      46.686  37.860  47.147  1.00  0.00           H  
ATOM   1016 HD12 ILE    65      45.610  38.147  48.542  1.00  0.00           H  
ATOM   1017 HD13 ILE    65      46.681  39.372  48.010  1.00  0.00           H  
ATOM   1018  C   ILE    65      50.854  37.336  46.754  1.00  0.00           C  
ATOM   1019  O   ILE    65      51.696  36.808  47.513  1.00  0.00           O  
ATOM   1020  N   PRO    66      51.178  38.201  45.693  1.00  0.00           N  
ATOM   1021  CD  PRO    66      50.347  39.040  44.914  1.00  0.00           C  
ATOM   1022  HD2 PRO    66      49.979  39.742  45.662  1.00  0.00           H  
ATOM   1023  HD3 PRO    66      49.674  38.365  44.386  1.00  0.00           H  
ATOM   1024  CG  PRO    66      51.339  39.599  43.906  1.00  0.00           C  
ATOM   1025  HG2 PRO    66      51.496  40.644  44.175  1.00  0.00           H  
ATOM   1026  HG3 PRO    66      50.896  39.538  42.912  1.00  0.00           H  
ATOM   1027  CB  PRO    66      52.653  38.915  44.018  1.00  0.00           C  
ATOM   1028  HB2 PRO    66      53.565  39.479  43.825  1.00  0.00           H  
ATOM   1029  HB3 PRO    66      52.721  38.036  43.377  1.00  0.00           H  
ATOM   1030  CA  PRO    66      52.576  38.376  45.459  1.00  0.00           C  
ATOM   1031  HA  PRO    66      53.119  37.435  45.546  1.00  0.00           H  
ATOM   1032  C   PRO    66      53.124  39.301  46.537  1.00  0.00           C  
ATOM   1033  O   PRO    66      52.496  40.259  47.022  1.00  0.00           O  
ATOM   1034  N   HIE    67      54.380  39.006  46.992  1.00  0.00           N  
ATOM   1035  H   HIE    67      54.738  38.093  46.749  1.00  0.00           H  
ATOM   1036  CA  HIE    67      55.085  39.825  48.038  1.00  0.00           C  
ATOM   1037  HA  HIE    67      54.320  40.060  48.778  1.00  0.00           H  
ATOM   1038  CB  HIE    67      56.208  39.073  48.754  1.00  0.00           C  
ATOM   1039  HB2 HIE    67      56.915  38.691  48.019  1.00  0.00           H  
ATOM   1040  HB3 HIE    67      56.724  39.816  49.362  1.00  0.00           H  
ATOM   1041  CG  HIE    67      55.696  38.031  49.695  1.00  0.00           C  
ATOM   1042  ND1 HIE    67      55.383  38.353  51.027  1.00  0.00           N  
ATOM   1043  CE1 HIE    67      55.088  37.170  51.589  1.00  0.00           C  
ATOM   1044  HE1 HIE    67      54.783  37.072  52.621  1.00  0.00           H  
ATOM   1045  NE2 HIE    67      55.028  36.242  50.702  1.00  0.00           N  
ATOM   1046  HE2 HIE    67      54.812  35.293  50.973  1.00  0.00           H  
ATOM   1047  CD2 HIE    67      55.399  36.753  49.459  1.00  0.00           C  
ATOM   1048  HD2 HIE    67      55.553  36.237  48.523  1.00  0.00           H  
ATOM   1049  C   HIE    67      55.736  41.026  47.410  1.00  0.00           C  
ATOM   1050  O   HIE    67      56.478  40.887  46.488  1.00  0.00           O  
ATOM   1051  N   ILE    68      55.446  42.209  47.989  1.00  0.00           N  
ATOM   1052  H   ILE    68      54.673  42.186  48.639  1.00  0.00           H  
ATOM   1053  CA  ILE    68      56.134  43.481  47.700  1.00  0.00           C  
ATOM   1054  HA  ILE    68      55.971  43.738  46.654  1.00  0.00           H  
ATOM   1055  CB  ILE    68      55.419  44.684  48.447  1.00  0.00           C  
ATOM   1056  HB  ILE    68      54.396  44.700  48.069  1.00  0.00           H  
ATOM   1057  CG2 ILE    68      55.350  44.554  49.938  1.00  0.00           C  
ATOM   1058 HG21 ILE    68      54.731  43.708  50.237  1.00  0.00           H  
ATOM   1059 HG22 ILE    68      56.362  44.407  50.313  1.00  0.00           H  
ATOM   1060 HG23 ILE    68      54.811  45.400  50.364  1.00  0.00           H  
ATOM   1061  CG1 ILE    68      56.216  45.943  48.018  1.00  0.00           C  
ATOM   1062 HG12 ILE    68      57.128  46.047  48.605  1.00  0.00           H  
ATOM   1063 HG13 ILE    68      56.401  45.866  46.947  1.00  0.00           H  
ATOM   1064  CD1 ILE    68      55.413  47.227  48.258  1.00  0.00           C  
ATOM   1065 HD11 ILE    68      55.953  48.075  47.837  1.00  0.00           H  
ATOM   1066 HD12 ILE    68      54.471  47.174  47.713  1.00  0.00           H  
ATOM   1067 HD13 ILE    68      55.263  47.364  49.329  1.00  0.00           H  
ATOM   1068  C   ILE    68      57.590  43.210  48.104  1.00  0.00           C  
ATOM   1069  O   ILE    68      57.842  42.562  49.157  1.00  0.00           O  
ATOM   1070  N   ARG    69      58.586  43.629  47.304  1.00  0.00           N  
ATOM   1071  H   ARG    69      58.336  44.003  46.399  1.00  0.00           H  
ATOM   1072  CA  ARG    69      60.033  43.609  47.638  1.00  0.00           C  
ATOM   1073  HA  ARG    69      60.136  43.301  48.678  1.00  0.00           H  
ATOM   1074  CB  ARG    69      60.696  42.545  46.811  1.00  0.00           C  
ATOM   1075  HB2 ARG    69      61.125  43.039  45.940  1.00  0.00           H  
ATOM   1076  HB3 ARG    69      61.547  42.201  47.398  1.00  0.00           H  
ATOM   1077  CG  ARG    69      59.917  41.216  46.519  1.00  0.00           C  
ATOM   1078  HG2 ARG    69      59.668  40.681  47.436  1.00  0.00           H  
ATOM   1079  HG3 ARG    69      59.087  41.349  45.825  1.00  0.00           H  
ATOM   1080  CD  ARG    69      60.760  40.297  45.696  1.00  0.00           C  
ATOM   1081  HD2 ARG    69      60.934  40.749  44.719  1.00  0.00           H  
ATOM   1082  HD3 ARG    69      61.735  40.119  46.151  1.00  0.00           H  
ATOM   1083  NE  ARG    69      60.146  38.919  45.588  1.00  0.00           N  
ATOM   1084  HE  ARG    69      59.152  38.918  45.409  1.00  0.00           H  
ATOM   1085  CZ  ARG    69      60.748  37.825  45.122  1.00  0.00           C  
ATOM   1086  NH1 ARG    69      62.038  37.734  45.082  1.00  0.00           N  
ATOM   1087 HH11 ARG    69      62.570  38.490  45.488  1.00  0.00           H  
ATOM   1088 HH12 ARG    69      62.482  36.852  44.869  1.00  0.00           H  
ATOM   1089  NH2 ARG    69      60.050  36.836  44.656  1.00  0.00           N  
ATOM   1090 HH21 ARG    69      59.047  36.838  44.776  1.00  0.00           H  
ATOM   1091 HH22 ARG    69      60.618  36.064  44.336  1.00  0.00           H  
ATOM   1092  C   ARG    69      60.777  44.925  47.603  1.00  0.00           C  
ATOM   1093  O   ARG    69      61.731  45.064  48.341  1.00  0.00           O  
ATOM   1094  N   TRP    70      60.274  45.823  46.821  1.00  0.00           N  
ATOM   1095  H   TRP    70      59.428  45.630  46.305  1.00  0.00           H  
ATOM   1096  CA  TRP    70      60.862  47.142  46.778  1.00  0.00           C  
ATOM   1097  HA  TRP    70      61.200  47.357  47.792  1.00  0.00           H  
ATOM   1098  CB  TRP    70      62.134  47.171  45.863  1.00  0.00           C  
ATOM   1099  HB2 TRP    70      62.868  46.492  46.296  1.00  0.00           H  
ATOM   1100  HB3 TRP    70      61.908  46.889  44.834  1.00  0.00           H  
ATOM   1101  CG  TRP    70      62.856  48.432  45.821  1.00  0.00           C  
ATOM   1102  CD1 TRP    70      63.926  48.623  46.621  1.00  0.00           C  
ATOM   1103  HD1 TRP    70      64.258  47.836  47.281  1.00  0.00           H  
ATOM   1104  NE1 TRP    70      64.497  49.855  46.377  1.00  0.00           N  
ATOM   1105  HE1 TRP    70      65.325  50.161  46.869  1.00  0.00           H  
ATOM   1106  CE2 TRP    70      63.866  50.469  45.293  1.00  0.00           C  
ATOM   1107  CZ2 TRP    70      63.986  51.685  44.626  1.00  0.00           C  
ATOM   1108  HZ2 TRP    70      64.750  52.385  44.929  1.00  0.00           H  
ATOM   1109  CH2 TRP    70      63.065  52.011  43.660  1.00  0.00           C  
ATOM   1110  HH2 TRP    70      63.264  52.944  43.155  1.00  0.00           H  
ATOM   1111  CZ3 TRP    70      61.956  51.230  43.373  1.00  0.00           C  
ATOM   1112  HZ3 TRP    70      61.308  51.603  42.593  1.00  0.00           H  
ATOM   1113  CE3 TRP    70      61.860  49.959  43.997  1.00  0.00           C  
ATOM   1114  HE3 TRP    70      60.977  49.349  43.878  1.00  0.00           H  
ATOM   1115  CD2 TRP    70      62.798  49.555  44.950  1.00  0.00           C  
ATOM   1116  C   TRP    70      59.777  48.130  46.350  1.00  0.00           C  
ATOM   1117  O   TRP    70      58.891  47.822  45.592  1.00  0.00           O  
ATOM   1118  N   TYR    71      59.869  49.393  46.747  1.00  0.00           N  
ATOM   1119  H   TYR    71      60.666  49.599  47.332  1.00  0.00           H  
ATOM   1120  CA  TYR    71      59.061  50.507  46.232  1.00  0.00           C  
ATOM   1121  HA  TYR    71      58.947  50.366  45.157  1.00  0.00           H  
ATOM   1122  CB  TYR    71      57.694  50.629  47.058  1.00  0.00           C  
ATOM   1123  HB2 TYR    71      57.141  49.690  47.082  1.00  0.00           H  
ATOM   1124  HB3 TYR    71      57.920  50.805  48.110  1.00  0.00           H  
ATOM   1125  CG  TYR    71      56.808  51.792  46.585  1.00  0.00           C  
ATOM   1126  CD1 TYR    71      56.187  51.758  45.345  1.00  0.00           C  
ATOM   1127  HD1 TYR    71      56.352  50.960  44.636  1.00  0.00           H  
ATOM   1128  CE1 TYR    71      55.484  52.843  44.853  1.00  0.00           C  
ATOM   1129  HE1 TYR    71      55.030  52.734  43.879  1.00  0.00           H  
ATOM   1130  CZ  TYR    71      55.304  53.943  45.585  1.00  0.00           C  
ATOM   1131  OH  TYR    71      54.593  54.980  45.017  1.00  0.00           O  
ATOM   1132  HH  TYR    71      54.756  55.830  45.433  1.00  0.00           H  
ATOM   1133  CE2 TYR    71      55.826  53.970  46.888  1.00  0.00           C  
ATOM   1134  HE2 TYR    71      55.579  54.783  47.555  1.00  0.00           H  
ATOM   1135  CD2 TYR    71      56.573  52.895  47.403  1.00  0.00           C  
ATOM   1136  HD2 TYR    71      57.066  53.011  48.357  1.00  0.00           H  
ATOM   1137  C   TYR    71      59.890  51.860  46.286  1.00  0.00           C  
ATOM   1138  O   TYR    71      60.731  52.005  47.213  1.00  0.00           O  
ATOM   1139  N   GLY    72      59.718  52.739  45.356  1.00  0.00           N  
ATOM   1140  H   GLY    72      59.137  52.545  44.553  1.00  0.00           H  
ATOM   1141  CA  GLY    72      60.531  53.970  45.257  1.00  0.00           C  
ATOM   1142  HA2 GLY    72      60.326  54.594  46.127  1.00  0.00           H  
ATOM   1143  HA3 GLY    72      61.596  53.746  45.326  1.00  0.00           H  
ATOM   1144  C   GLY    72      60.176  54.898  44.032  1.00  0.00           C  
ATOM   1145  O   GLY    72      59.117  54.674  43.451  1.00  0.00           O  
ATOM   1146  N   GLN    73      61.074  55.789  43.717  1.00  0.00           N  
ATOM   1147  H   GLN    73      61.837  56.000  44.344  1.00  0.00           H  
ATOM   1148  CA  GLN    73      61.165  56.466  42.389  1.00  0.00           C  
ATOM   1149  HA  GLN    73      60.307  56.158  41.791  1.00  0.00           H  
ATOM   1150  CB  GLN    73      61.111  58.025  42.561  1.00  0.00           C  
ATOM   1151  HB2 GLN    73      61.817  58.302  43.344  1.00  0.00           H  
ATOM   1152  HB3 GLN    73      61.376  58.521  41.627  1.00  0.00           H  
ATOM   1153  CG  GLN    73      59.648  58.397  42.949  1.00  0.00           C  
ATOM   1154  HG2 GLN    73      58.978  58.053  42.161  1.00  0.00           H  
ATOM   1155  HG3 GLN    73      59.272  58.074  43.920  1.00  0.00           H  
ATOM   1156  CD  GLN    73      59.428  59.924  43.032  1.00  0.00           C  
ATOM   1157  OE1 GLN    73      60.414  60.740  42.938  1.00  0.00           O  
ATOM   1158  NE2 GLN    73      58.223  60.415  43.416  1.00  0.00           N  
ATOM   1159 HE21 GLN    73      58.027  61.397  43.288  1.00  0.00           H  
ATOM   1160 HE22 GLN    73      57.413  59.830  43.563  1.00  0.00           H  
ATOM   1161  C   GLN    73      62.436  56.093  41.557  1.00  0.00           C  
ATOM   1162  O   GLN    73      63.601  55.963  42.038  1.00  0.00           O  
ATOM   1163  N   GLU    74      62.255  55.913  40.212  1.00  0.00           N  
ATOM   1164  H   GLU    74      61.355  55.898  39.754  1.00  0.00           H  
ATOM   1165  CA  GLU    74      63.338  55.695  39.274  1.00  0.00           C  
ATOM   1166  HA  GLU    74      64.176  56.328  39.563  1.00  0.00           H  
ATOM   1167  CB  GLU    74      63.660  54.221  39.418  1.00  0.00           C  
ATOM   1168  HB2 GLU    74      63.751  53.951  40.470  1.00  0.00           H  
ATOM   1169  HB3 GLU    74      62.805  53.621  39.106  1.00  0.00           H  
ATOM   1170  CG  GLU    74      64.870  53.722  38.645  1.00  0.00           C  
ATOM   1171  HG2 GLU    74      64.949  52.658  38.866  1.00  0.00           H  
ATOM   1172  HG3 GLU    74      64.578  53.823  37.599  1.00  0.00           H  
ATOM   1173  CD  GLU    74      66.196  54.384  38.961  1.00  0.00           C  
ATOM   1174  OE1 GLU    74      67.082  53.852  39.636  1.00  0.00           O  
ATOM   1175  OE2 GLU    74      66.410  55.548  38.509  1.00  0.00           O  
ATOM   1176  C   GLU    74      63.002  56.133  37.874  1.00  0.00           C  
ATOM   1177  O   GLU    74      61.830  56.065  37.582  1.00  0.00           O  
ATOM   1178  N   LYS    75      64.024  56.558  37.099  1.00  0.00           N  
ATOM   1179  H   LYS    75      64.945  56.504  37.509  1.00  0.00           H  
ATOM   1180  CA  LYS    75      63.922  57.205  35.748  1.00  0.00           C  
ATOM   1181  HA  LYS    75      64.921  57.609  35.584  1.00  0.00           H  
ATOM   1182  CB  LYS    75      63.754  56.231  34.546  1.00  0.00           C  
ATOM   1183  HB2 LYS    75      64.570  55.508  34.544  1.00  0.00           H  
ATOM   1184  HB3 LYS    75      62.824  55.690  34.718  1.00  0.00           H  
ATOM   1185  CG  LYS    75      63.670  56.858  33.101  1.00  0.00           C  
ATOM   1186  HG2 LYS    75      63.423  56.048  32.415  1.00  0.00           H  
ATOM   1187  HG3 LYS    75      62.938  57.666  33.102  1.00  0.00           H  
ATOM   1188  CD  LYS    75      65.018  57.469  32.643  1.00  0.00           C  
ATOM   1189  HD2 LYS    75      65.386  58.250  33.310  1.00  0.00           H  
ATOM   1190  HD3 LYS    75      65.832  56.747  32.709  1.00  0.00           H  
ATOM   1191  CE  LYS    75      64.897  58.027  31.237  1.00  0.00           C  
ATOM   1192  HE2 LYS    75      65.805  58.155  30.647  1.00  0.00           H  
ATOM   1193  HE3 LYS    75      64.328  57.254  30.721  1.00  0.00           H  
ATOM   1194  NZ  LYS    75      64.174  59.374  31.280  1.00  0.00           N  
ATOM   1195  HZ1 LYS    75      64.141  59.794  30.362  1.00  0.00           H  
ATOM   1196  HZ2 LYS    75      63.270  59.303  31.726  1.00  0.00           H  
ATOM   1197  HZ3 LYS    75      64.647  59.997  31.919  1.00  0.00           H  
ATOM   1198  C   LYS    75      62.956  58.440  35.824  1.00  0.00           C  
ATOM   1199  O   LYS    75      63.391  59.396  36.387  1.00  0.00           O  
ATOM   1200  N   ASP    76      61.671  58.286  35.353  1.00  0.00           N  
ATOM   1201  H   ASP    76      61.399  57.402  34.945  1.00  0.00           H  
ATOM   1202  CA  ASP    76      60.632  59.288  35.393  1.00  0.00           C  
ATOM   1203  HA  ASP    76      60.985  60.132  35.985  1.00  0.00           H  
ATOM   1204  CB  ASP    76      60.339  59.678  33.921  1.00  0.00           C  
ATOM   1205  HB2 ASP    76      59.943  58.780  33.448  1.00  0.00           H  
ATOM   1206  HB3 ASP    76      59.745  60.588  33.843  1.00  0.00           H  
ATOM   1207  CG  ASP    76      61.520  60.060  33.002  1.00  0.00           C  
ATOM   1208  OD1 ASP    76      61.262  60.003  31.768  1.00  0.00           O  
ATOM   1209  OD2 ASP    76      62.688  60.233  33.375  1.00  0.00           O  
ATOM   1210  C   ASP    76      59.376  58.673  35.958  1.00  0.00           C  
ATOM   1211  O   ASP    76      58.277  59.265  35.788  1.00  0.00           O  
ATOM   1212  N   TYR    77      59.509  57.644  36.836  1.00  0.00           N  
ATOM   1213  H   TYR    77      60.434  57.263  36.980  1.00  0.00           H  
ATOM   1214  CA  TYR    77      58.397  56.956  37.355  1.00  0.00           C  
ATOM   1215  HA  TYR    77      57.534  57.586  37.140  1.00  0.00           H  
ATOM   1216  CB  TYR    77      58.258  55.612  36.615  1.00  0.00           C  
ATOM   1217  HB2 TYR    77      59.056  54.997  37.029  1.00  0.00           H  
ATOM   1218  HB3 TYR    77      57.331  55.062  36.779  1.00  0.00           H  
ATOM   1219  CG  TYR    77      58.458  55.633  35.153  1.00  0.00           C  
ATOM   1220  CD1 TYR    77      57.342  55.888  34.384  1.00  0.00           C  
ATOM   1221  HD1 TYR    77      56.415  56.031  34.918  1.00  0.00           H  
ATOM   1222  CE1 TYR    77      57.431  55.770  32.948  1.00  0.00           C  
ATOM   1223  HE1 TYR    77      56.552  55.787  32.320  1.00  0.00           H  
ATOM   1224  CZ  TYR    77      58.663  55.712  32.317  1.00  0.00           C  
ATOM   1225  OH  TYR    77      58.752  55.641  30.981  1.00  0.00           O  
ATOM   1226  HH  TYR    77      59.614  55.961  30.705  1.00  0.00           H  
ATOM   1227  CE2 TYR    77      59.803  55.512  33.156  1.00  0.00           C  
ATOM   1228  HE2 TYR    77      60.729  55.276  32.653  1.00  0.00           H  
ATOM   1229  CD2 TYR    77      59.647  55.366  34.523  1.00  0.00           C  
ATOM   1230  HD2 TYR    77      60.537  55.060  35.053  1.00  0.00           H  
ATOM   1231  C   TYR    77      58.413  56.781  38.896  1.00  0.00           C  
ATOM   1232  O   TYR    77      59.456  56.970  39.571  1.00  0.00           O  
ATOM   1233  N   ASN    78      57.243  56.482  39.473  1.00  0.00           N  
ATOM   1234  H   ASN    78      56.438  56.442  38.865  1.00  0.00           H  
ATOM   1235  CA  ASN    78      57.070  55.677  40.720  1.00  0.00           C  
ATOM   1236  HA  ASN    78      57.908  55.812  41.405  1.00  0.00           H  
ATOM   1237  CB  ASN    78      55.785  55.996  41.463  1.00  0.00           C  
ATOM   1238  HB2 ASN    78      55.028  55.836  40.695  1.00  0.00           H  
ATOM   1239  HB3 ASN    78      55.680  55.251  42.251  1.00  0.00           H  
ATOM   1240  CG  ASN    78      55.667  57.447  41.988  1.00  0.00           C  
ATOM   1241  OD1 ASN    78      56.460  58.356  41.673  1.00  0.00           O  
ATOM   1242  ND2 ASN    78      54.673  57.749  42.826  1.00  0.00           N  
ATOM   1243 HD21 ASN    78      54.645  58.667  43.246  1.00  0.00           H  
ATOM   1244 HD22 ASN    78      54.038  57.045  43.176  1.00  0.00           H  
ATOM   1245  C   ASN    78      57.120  54.232  40.259  1.00  0.00           C  
ATOM   1246  O   ASN    78      56.809  53.914  39.073  1.00  0.00           O  
ATOM   1247  N   VAL    79      57.797  53.349  40.982  1.00  0.00           N  
ATOM   1248  H   VAL    79      57.995  53.673  41.918  1.00  0.00           H  
ATOM   1249  CA  VAL    79      58.344  52.043  40.619  1.00  0.00           C  
ATOM   1250  HA  VAL    79      57.886  51.589  39.741  1.00  0.00           H  
ATOM   1251  CB  VAL    79      59.732  52.145  40.100  1.00  0.00           C  
ATOM   1252  HB  VAL    79      60.324  52.681  40.841  1.00  0.00           H  
ATOM   1253  CG1 VAL    79      60.218  50.773  39.601  1.00  0.00           C  
ATOM   1254 HG11 VAL    79      59.543  50.356  38.854  1.00  0.00           H  
ATOM   1255 HG12 VAL    79      61.229  50.816  39.196  1.00  0.00           H  
ATOM   1256 HG13 VAL    79      60.203  50.003  40.373  1.00  0.00           H  
ATOM   1257  CG2 VAL    79      59.761  52.908  38.773  1.00  0.00           C  
ATOM   1258 HG21 VAL    79      59.175  52.516  37.942  1.00  0.00           H  
ATOM   1259 HG22 VAL    79      59.367  53.913  38.927  1.00  0.00           H  
ATOM   1260 HG23 VAL    79      60.789  53.004  38.424  1.00  0.00           H  
ATOM   1261  C   VAL    79      58.186  51.102  41.833  1.00  0.00           C  
ATOM   1262  O   VAL    79      58.742  51.298  42.902  1.00  0.00           O  
ATOM   1263  N   LEU    80      57.438  50.027  41.671  1.00  0.00           N  
ATOM   1264  H   LEU    80      57.182  49.911  40.701  1.00  0.00           H  
ATOM   1265  CA  LEU    80      57.054  48.956  42.613  1.00  0.00           C  
ATOM   1266  HA  LEU    80      57.539  49.130  43.574  1.00  0.00           H  
ATOM   1267  CB  LEU    80      55.522  48.870  42.733  1.00  0.00           C  
ATOM   1268  HB2 LEU    80      55.105  49.836  43.017  1.00  0.00           H  
ATOM   1269  HB3 LEU    80      55.132  48.775  41.719  1.00  0.00           H  
ATOM   1270  CG  LEU    80      54.856  47.762  43.567  1.00  0.00           C  
ATOM   1271  HG  LEU    80      55.187  46.812  43.148  1.00  0.00           H  
ATOM   1272  CD1 LEU    80      55.155  47.812  45.069  1.00  0.00           C  
ATOM   1273 HD11 LEU    80      56.175  47.470  45.247  1.00  0.00           H  
ATOM   1274 HD12 LEU    80      55.075  48.792  45.538  1.00  0.00           H  
ATOM   1275 HD13 LEU    80      54.459  47.213  45.657  1.00  0.00           H  
ATOM   1276  CD2 LEU    80      53.309  47.867  43.497  1.00  0.00           C  
ATOM   1277 HD21 LEU    80      53.033  48.811  43.966  1.00  0.00           H  
ATOM   1278 HD22 LEU    80      53.067  47.851  42.434  1.00  0.00           H  
ATOM   1279 HD23 LEU    80      52.975  46.971  44.021  1.00  0.00           H  
ATOM   1280  C   LEU    80      57.515  47.593  42.116  1.00  0.00           C  
ATOM   1281  O   LEU    80      57.374  47.381  40.927  1.00  0.00           O  
ATOM   1282  N   VAL    81      58.010  46.710  42.986  1.00  0.00           N  
ATOM   1283  H   VAL    81      58.125  47.043  43.933  1.00  0.00           H  
ATOM   1284  CA  VAL    81      58.546  45.363  42.613  1.00  0.00           C  
ATOM   1285  HA  VAL    81      58.308  45.238  41.557  1.00  0.00           H  
ATOM   1286  CB  VAL    81      60.084  45.260  42.693  1.00  0.00           C  
ATOM   1287  HB  VAL    81      60.462  45.024  43.687  1.00  0.00           H  
ATOM   1288  CG1 VAL    81      60.582  44.067  41.839  1.00  0.00           C  
ATOM   1289 HG11 VAL    81      60.332  44.223  40.790  1.00  0.00           H  
ATOM   1290 HG12 VAL    81      61.670  43.999  41.882  1.00  0.00           H  
ATOM   1291 HG13 VAL    81      60.077  43.144  42.125  1.00  0.00           H  
ATOM   1292  CG2 VAL    81      60.838  46.494  42.207  1.00  0.00           C  
ATOM   1293 HG21 VAL    81      60.570  47.386  42.773  1.00  0.00           H  
ATOM   1294 HG22 VAL    81      61.883  46.335  42.475  1.00  0.00           H  
ATOM   1295 HG23 VAL    81      60.689  46.596  41.132  1.00  0.00           H  
ATOM   1296  C   VAL    81      57.872  44.245  43.446  1.00  0.00           C  
ATOM   1297  O   VAL    81      57.805  44.392  44.666  1.00  0.00           O  
ATOM   1298  N   MET    82      57.451  43.168  42.847  1.00  0.00           N  
ATOM   1299  H   MET    82      57.520  43.183  41.840  1.00  0.00           H  
ATOM   1300  CA  MET    82      56.797  42.052  43.506  1.00  0.00           C  
ATOM   1301  HA  MET    82      57.326  41.893  44.446  1.00  0.00           H  
ATOM   1302  CB  MET    82      55.271  42.251  43.618  1.00  0.00           C  
ATOM   1303  HB2 MET    82      54.715  41.442  44.092  1.00  0.00           H  
ATOM   1304  HB3 MET    82      55.037  43.133  44.214  1.00  0.00           H  
ATOM   1305  CG  MET    82      54.680  42.359  42.178  1.00  0.00           C  
ATOM   1306  HG2 MET    82      55.244  43.155  41.690  1.00  0.00           H  
ATOM   1307  HG3 MET    82      54.663  41.356  41.753  1.00  0.00           H  
ATOM   1308  SD  MET    82      52.918  42.895  42.111  1.00  0.00           S  
ATOM   1309  CE  MET    82      52.650  43.155  40.312  1.00  0.00           C  
ATOM   1310  HE1 MET    82      53.046  44.156  40.144  1.00  0.00           H  
ATOM   1311  HE2 MET    82      53.144  42.443  39.651  1.00  0.00           H  
ATOM   1312  HE3 MET    82      51.582  43.267  40.123  1.00  0.00           H  
ATOM   1313  C   MET    82      57.033  40.716  42.671  1.00  0.00           C  
ATOM   1314  O   MET    82      57.441  40.682  41.540  1.00  0.00           O  
ATOM   1315  N   ASP    83      56.719  39.609  43.324  1.00  0.00           N  
ATOM   1316  H   ASP    83      56.431  39.744  44.282  1.00  0.00           H  
ATOM   1317  CA  ASP    83      56.771  38.279  42.786  1.00  0.00           C  
ATOM   1318  HA  ASP    83      57.824  38.070  42.595  1.00  0.00           H  
ATOM   1319  CB  ASP    83      56.027  37.248  43.645  1.00  0.00           C  
ATOM   1320  HB2 ASP    83      54.975  37.504  43.518  1.00  0.00           H  
ATOM   1321  HB3 ASP    83      56.234  36.246  43.266  1.00  0.00           H  
ATOM   1322  CG  ASP    83      56.362  37.232  45.130  1.00  0.00           C  
ATOM   1323  OD1 ASP    83      55.542  36.769  45.956  1.00  0.00           O  
ATOM   1324  OD2 ASP    83      57.554  37.503  45.439  1.00  0.00           O  
ATOM   1325  C   ASP    83      56.118  38.293  41.322  1.00  0.00           C  
ATOM   1326  O   ASP    83      54.918  38.710  41.157  1.00  0.00           O  
ATOM   1327  N   LEU    84      56.853  37.652  40.306  1.00  0.00           N  
ATOM   1328  H   LEU    84      57.668  37.135  40.604  1.00  0.00           H  
ATOM   1329  CA  LEU    84      56.351  37.446  38.996  1.00  0.00           C  
ATOM   1330  HA  LEU    84      55.828  38.345  38.667  1.00  0.00           H  
ATOM   1331  CB  LEU    84      57.537  37.069  38.180  1.00  0.00           C  
ATOM   1332  HB2 LEU    84      58.446  37.632  38.390  1.00  0.00           H  
ATOM   1333  HB3 LEU    84      57.861  36.043  38.357  1.00  0.00           H  
ATOM   1334  CG  LEU    84      57.276  37.060  36.672  1.00  0.00           C  
ATOM   1335  HG  LEU    84      56.487  36.331  36.489  1.00  0.00           H  
ATOM   1336  CD1 LEU    84      56.868  38.351  36.044  1.00  0.00           C  
ATOM   1337 HD11 LEU    84      57.652  39.084  36.238  1.00  0.00           H  
ATOM   1338 HD12 LEU    84      56.725  38.372  34.964  1.00  0.00           H  
ATOM   1339 HD13 LEU    84      55.887  38.618  36.437  1.00  0.00           H  
ATOM   1340  CD2 LEU    84      58.649  36.711  35.982  1.00  0.00           C  
ATOM   1341 HD21 LEU    84      59.424  37.456  36.157  1.00  0.00           H  
ATOM   1342 HD22 LEU    84      58.948  35.695  36.240  1.00  0.00           H  
ATOM   1343 HD23 LEU    84      58.330  36.665  34.941  1.00  0.00           H  
ATOM   1344  C   LEU    84      55.343  36.259  38.994  1.00  0.00           C  
ATOM   1345  O   LEU    84      55.601  35.163  39.511  1.00  0.00           O  
ATOM   1346  N   LEU    85      54.280  36.436  38.280  1.00  0.00           N  
ATOM   1347  H   LEU    85      54.190  37.342  37.842  1.00  0.00           H  
ATOM   1348  CA  LEU    85      53.180  35.454  38.134  1.00  0.00           C  
ATOM   1349  HA  LEU    85      53.432  34.562  38.706  1.00  0.00           H  
ATOM   1350  CB  LEU    85      51.892  35.993  38.710  1.00  0.00           C  
ATOM   1351  HB2 LEU    85      51.439  36.707  38.021  1.00  0.00           H  
ATOM   1352  HB3 LEU    85      51.149  35.198  38.659  1.00  0.00           H  
ATOM   1353  CG  LEU    85      52.009  36.511  40.162  1.00  0.00           C  
ATOM   1354  HG  LEU    85      52.740  37.318  40.205  1.00  0.00           H  
ATOM   1355  CD1 LEU    85      50.618  36.991  40.514  1.00  0.00           C  
ATOM   1356 HD11 LEU    85      49.895  36.205  40.296  1.00  0.00           H  
ATOM   1357 HD12 LEU    85      50.506  37.319  41.547  1.00  0.00           H  
ATOM   1358 HD13 LEU    85      50.444  37.867  39.890  1.00  0.00           H  
ATOM   1359  CD2 LEU    85      52.409  35.365  41.117  1.00  0.00           C  
ATOM   1360 HD21 LEU    85      52.371  35.748  42.137  1.00  0.00           H  
ATOM   1361 HD22 LEU    85      51.797  34.464  41.086  1.00  0.00           H  
ATOM   1362 HD23 LEU    85      53.423  35.053  40.866  1.00  0.00           H  
ATOM   1363  C   LEU    85      53.129  35.062  36.576  1.00  0.00           C  
ATOM   1364  O   LEU    85      53.811  35.699  35.807  1.00  0.00           O  
ATOM   1365  N   GLY    86      52.369  33.993  36.302  1.00  0.00           N  
ATOM   1366  H   GLY    86      51.963  33.492  37.080  1.00  0.00           H  
ATOM   1367  CA  GLY    86      52.258  33.423  34.975  1.00  0.00           C  
ATOM   1368  HA2 GLY    86      53.242  33.370  34.509  1.00  0.00           H  
ATOM   1369  HA3 GLY    86      51.954  32.388  35.132  1.00  0.00           H  
ATOM   1370  C   GLY    86      51.234  34.149  34.080  1.00  0.00           C  
ATOM   1371  O   GLY    86      51.031  35.356  34.263  1.00  0.00           O  
ATOM   1372  N   PRO    87      50.475  33.514  33.188  1.00  0.00           N  
ATOM   1373  CD  PRO    87      50.602  32.077  32.810  1.00  0.00           C  
ATOM   1374  HD2 PRO    87      49.932  31.504  33.452  1.00  0.00           H  
ATOM   1375  HD3 PRO    87      51.615  31.685  32.905  1.00  0.00           H  
ATOM   1376  CG  PRO    87      50.270  32.021  31.330  1.00  0.00           C  
ATOM   1377  HG2 PRO    87      50.082  30.997  31.009  1.00  0.00           H  
ATOM   1378  HG3 PRO    87      51.119  32.514  30.857  1.00  0.00           H  
ATOM   1379  CB  PRO    87      49.016  32.947  31.341  1.00  0.00           C  
ATOM   1380  HB2 PRO    87      48.118  32.383  31.592  1.00  0.00           H  
ATOM   1381  HB3 PRO    87      49.060  33.432  30.365  1.00  0.00           H  
ATOM   1382  CA  PRO    87      49.328  33.985  32.439  1.00  0.00           C  
ATOM   1383  HA  PRO    87      49.576  34.868  31.852  1.00  0.00           H  
ATOM   1384  C   PRO    87      48.050  34.263  33.306  1.00  0.00           C  
ATOM   1385  O   PRO    87      47.892  33.690  34.342  1.00  0.00           O  
ATOM   1386  N   SER    88      47.133  35.141  32.890  1.00  0.00           N  
ATOM   1387  H   SER    88      47.357  35.579  32.008  1.00  0.00           H  
ATOM   1388  CA  SER    88      45.854  35.458  33.561  1.00  0.00           C  
ATOM   1389  HA  SER    88      46.113  35.601  34.610  1.00  0.00           H  
ATOM   1390  CB  SER    88      45.429  36.841  33.173  1.00  0.00           C  
ATOM   1391  HB2 SER    88      44.532  37.203  33.675  1.00  0.00           H  
ATOM   1392  HB3 SER    88      46.153  37.624  33.400  1.00  0.00           H  
ATOM   1393  OG  SER    88      45.155  36.915  31.793  1.00  0.00           O  
ATOM   1394  HG  SER    88      46.027  36.950  31.393  1.00  0.00           H  
ATOM   1395  C   SER    88      44.757  34.374  33.302  1.00  0.00           C  
ATOM   1396  O   SER    88      44.903  33.591  32.345  1.00  0.00           O  
ATOM   1397  N   LEU    89      43.657  34.410  33.986  1.00  0.00           N  
ATOM   1398  H   LEU    89      43.530  35.210  34.589  1.00  0.00           H  
ATOM   1399  CA  LEU    89      42.554  33.534  33.579  1.00  0.00           C  
ATOM   1400  HA  LEU    89      42.760  32.473  33.444  1.00  0.00           H  
ATOM   1401  CB  LEU    89      41.396  33.671  34.565  1.00  0.00           C  
ATOM   1402  HB2 LEU    89      41.099  34.711  34.704  1.00  0.00           H  
ATOM   1403  HB3 LEU    89      40.577  33.064  34.180  1.00  0.00           H  
ATOM   1404  CG  LEU    89      41.669  33.138  35.978  1.00  0.00           C  
ATOM   1405  HG  LEU    89      42.489  33.665  36.465  1.00  0.00           H  
ATOM   1406  CD1 LEU    89      40.343  33.273  36.728  1.00  0.00           C  
ATOM   1407 HD11 LEU    89      40.444  33.058  37.792  1.00  0.00           H  
ATOM   1408 HD12 LEU    89      39.956  34.289  36.804  1.00  0.00           H  
ATOM   1409 HD13 LEU    89      39.605  32.576  36.330  1.00  0.00           H  
ATOM   1410  CD2 LEU    89      41.996  31.660  35.915  1.00  0.00           C  
ATOM   1411 HD21 LEU    89      41.176  31.063  35.516  1.00  0.00           H  
ATOM   1412 HD22 LEU    89      42.812  31.458  35.222  1.00  0.00           H  
ATOM   1413 HD23 LEU    89      42.335  31.204  36.846  1.00  0.00           H  
ATOM   1414  C   LEU    89      42.018  33.876  32.130  1.00  0.00           C  
ATOM   1415  O   LEU    89      41.458  32.976  31.451  1.00  0.00           O  
ATOM   1416  N   GLU    90      42.166  35.131  31.650  1.00  0.00           N  
ATOM   1417  H   GLU    90      42.615  35.855  32.192  1.00  0.00           H  
ATOM   1418  CA  GLU    90      41.802  35.445  30.206  1.00  0.00           C  
ATOM   1419  HA  GLU    90      40.793  35.095  29.989  1.00  0.00           H  
ATOM   1420  CB  GLU    90      41.901  36.985  29.919  1.00  0.00           C  
ATOM   1421  HB2 GLU    90      41.425  37.572  30.704  1.00  0.00           H  
ATOM   1422  HB3 GLU    90      42.959  37.247  29.931  1.00  0.00           H  
ATOM   1423  CG  GLU    90      41.465  37.498  28.559  1.00  0.00           C  
ATOM   1424  HG2 GLU    90      41.487  38.588  28.565  1.00  0.00           H  
ATOM   1425  HG3 GLU    90      42.194  37.291  27.776  1.00  0.00           H  
ATOM   1426  CD  GLU    90      39.959  37.226  28.168  1.00  0.00           C  
ATOM   1427  OE1 GLU    90      39.643  37.265  26.949  1.00  0.00           O  
ATOM   1428  OE2 GLU    90      39.051  37.203  29.050  1.00  0.00           O  
ATOM   1429  C   GLU    90      42.824  34.666  29.268  1.00  0.00           C  
ATOM   1430  O   GLU    90      42.354  34.065  28.314  1.00  0.00           O  
ATOM   1431  N   ASP    91      44.154  34.664  29.503  1.00  0.00           N  
ATOM   1432  H   ASP    91      44.396  34.903  30.454  1.00  0.00           H  
ATOM   1433  CA  ASP    91      45.128  34.044  28.643  1.00  0.00           C  
ATOM   1434  HA  ASP    91      45.104  34.421  27.621  1.00  0.00           H  
ATOM   1435  CB  ASP    91      46.455  34.458  29.269  1.00  0.00           C  
ATOM   1436  HB2 ASP    91      46.485  34.053  30.281  1.00  0.00           H  
ATOM   1437  HB3 ASP    91      47.310  34.001  28.771  1.00  0.00           H  
ATOM   1438  CG  ASP    91      46.750  35.989  29.395  1.00  0.00           C  
ATOM   1439  OD1 ASP    91      46.304  36.781  28.501  1.00  0.00           O  
ATOM   1440  OD2 ASP    91      47.401  36.411  30.421  1.00  0.00           O  
ATOM   1441  C   ASP    91      44.989  32.604  28.619  1.00  0.00           C  
ATOM   1442  O   ASP    91      45.313  32.022  27.618  1.00  0.00           O  
ATOM   1443  N   LEU    92      44.491  31.970  29.712  1.00  0.00           N  
ATOM   1444  H   LEU    92      44.451  32.458  30.596  1.00  0.00           H  
ATOM   1445  CA  LEU    92      44.325  30.532  29.663  1.00  0.00           C  
ATOM   1446  HA  LEU    92      45.149  30.143  29.065  1.00  0.00           H  
ATOM   1447  CB  LEU    92      44.528  29.976  31.098  1.00  0.00           C  
ATOM   1448  HB2 LEU    92      43.619  30.223  31.646  1.00  0.00           H  
ATOM   1449  HB3 LEU    92      44.620  28.890  31.111  1.00  0.00           H  
ATOM   1450  CG  LEU    92      45.766  30.516  31.809  1.00  0.00           C  
ATOM   1451  HG  LEU    92      45.802  31.599  31.692  1.00  0.00           H  
ATOM   1452  CD1 LEU    92      45.686  30.196  33.276  1.00  0.00           C  
ATOM   1453 HD11 LEU    92      46.516  30.642  33.824  1.00  0.00           H  
ATOM   1454 HD12 LEU    92      44.809  30.621  33.763  1.00  0.00           H  
ATOM   1455 HD13 LEU    92      45.665  29.118  33.432  1.00  0.00           H  
ATOM   1456  CD2 LEU    92      47.080  29.902  31.381  1.00  0.00           C  
ATOM   1457 HD21 LEU    92      47.252  30.231  30.356  1.00  0.00           H  
ATOM   1458 HD22 LEU    92      47.934  30.190  31.995  1.00  0.00           H  
ATOM   1459 HD23 LEU    92      46.937  28.823  31.430  1.00  0.00           H  
ATOM   1460  C   LEU    92      42.984  30.092  29.104  1.00  0.00           C  
ATOM   1461  O   LEU    92      43.001  29.149  28.341  1.00  0.00           O  
ATOM   1462  N   PHE    93      41.955  30.938  29.232  1.00  0.00           N  
ATOM   1463  H   PHE    93      42.012  31.640  29.957  1.00  0.00           H  
ATOM   1464  CA  PHE    93      40.646  30.680  28.615  1.00  0.00           C  
ATOM   1465  HA  PHE    93      40.402  29.632  28.788  1.00  0.00           H  
ATOM   1466  CB  PHE    93      39.672  31.567  29.290  1.00  0.00           C  
ATOM   1467  HB2 PHE    93      39.667  31.333  30.355  1.00  0.00           H  
ATOM   1468  HB3 PHE    93      40.152  32.542  29.208  1.00  0.00           H  
ATOM   1469  CG  PHE    93      38.250  31.614  28.740  1.00  0.00           C  
ATOM   1470  CD1 PHE    93      37.406  30.504  28.853  1.00  0.00           C  
ATOM   1471  HD1 PHE    93      37.812  29.602  29.284  1.00  0.00           H  
ATOM   1472  CE1 PHE    93      36.060  30.545  28.456  1.00  0.00           C  
ATOM   1473  HE1 PHE    93      35.370  29.718  28.537  1.00  0.00           H  
ATOM   1474  CZ  PHE    93      35.530  31.731  27.854  1.00  0.00           C  
ATOM   1475  HZ  PHE    93      34.488  31.775  27.574  1.00  0.00           H  
ATOM   1476  CE2 PHE    93      36.333  32.878  27.821  1.00  0.00           C  
ATOM   1477  HE2 PHE    93      35.966  33.786  27.366  1.00  0.00           H  
ATOM   1478  CD2 PHE    93      37.704  32.870  28.274  1.00  0.00           C  
ATOM   1479  HD2 PHE    93      38.411  33.674  28.132  1.00  0.00           H  
ATOM   1480  C   PHE    93      40.723  30.807  27.100  1.00  0.00           C  
ATOM   1481  O   PHE    93      40.144  29.994  26.374  1.00  0.00           O  
ATOM   1482  N   ASN    94      41.592  31.680  26.615  1.00  0.00           N  
ATOM   1483  H   ASN    94      41.953  32.353  27.275  1.00  0.00           H  
ATOM   1484  CA  ASN    94      41.825  31.888  25.131  1.00  0.00           C  
ATOM   1485  HA  ASN    94      40.804  31.855  24.751  1.00  0.00           H  
ATOM   1486  CB  ASN    94      42.304  33.310  24.982  1.00  0.00           C  
ATOM   1487  HB2 ASN    94      43.094  33.390  25.728  1.00  0.00           H  
ATOM   1488  HB3 ASN    94      42.734  33.447  23.990  1.00  0.00           H  
ATOM   1489  CG  ASN    94      41.296  34.350  25.401  1.00  0.00           C  
ATOM   1490  OD1 ASN    94      40.158  34.246  25.113  1.00  0.00           O  
ATOM   1491  ND2 ASN    94      41.725  35.488  25.955  1.00  0.00           N  
ATOM   1492 HD21 ASN    94      41.052  36.183  26.246  1.00  0.00           H  
ATOM   1493 HD22 ASN    94      42.646  35.621  26.347  1.00  0.00           H  
ATOM   1494  C   ASN    94      42.783  30.808  24.510  1.00  0.00           C  
ATOM   1495  O   ASN    94      42.464  30.271  23.460  1.00  0.00           O  
ATOM   1496  N   PHE    95      43.915  30.382  25.151  1.00  0.00           N  
ATOM   1497  H   PHE    95      44.288  30.930  25.912  1.00  0.00           H  
ATOM   1498  CA  PHE    95      44.697  29.250  24.771  1.00  0.00           C  
ATOM   1499  HA  PHE    95      45.142  29.344  23.780  1.00  0.00           H  
ATOM   1500  CB  PHE    95      45.906  29.202  25.680  1.00  0.00           C  
ATOM   1501  HB2 PHE    95      46.548  30.082  25.702  1.00  0.00           H  
ATOM   1502  HB3 PHE    95      45.502  29.177  26.693  1.00  0.00           H  
ATOM   1503  CG  PHE    95      46.778  27.968  25.557  1.00  0.00           C  
ATOM   1504  CD1 PHE    95      47.171  27.480  24.309  1.00  0.00           C  
ATOM   1505  HD1 PHE    95      47.015  28.102  23.440  1.00  0.00           H  
ATOM   1506  CE1 PHE    95      47.886  26.230  24.188  1.00  0.00           C  
ATOM   1507  HE1 PHE    95      48.105  25.945  23.170  1.00  0.00           H  
ATOM   1508  CZ  PHE    95      48.047  25.410  25.318  1.00  0.00           C  
ATOM   1509  HZ  PHE    95      48.571  24.467  25.267  1.00  0.00           H  
ATOM   1510  CE2 PHE    95      47.567  25.856  26.589  1.00  0.00           C  
ATOM   1511  HE2 PHE    95      47.703  25.342  27.529  1.00  0.00           H  
ATOM   1512  CD2 PHE    95      46.942  27.194  26.716  1.00  0.00           C  
ATOM   1513  HD2 PHE    95      46.565  27.418  27.702  1.00  0.00           H  
ATOM   1514  C   PHE    95      43.932  27.938  24.858  1.00  0.00           C  
ATOM   1515  O   PHE    95      44.050  27.128  23.949  1.00  0.00           O  
ATOM   1516  N   CYS    96      42.946  27.734  25.762  1.00  0.00           N  
ATOM   1517  H   CYS    96      42.856  28.390  26.525  1.00  0.00           H  
ATOM   1518  CA  CYS    96      41.875  26.779  25.737  1.00  0.00           C  
ATOM   1519  HA  CYS    96      42.327  25.866  25.349  1.00  0.00           H  
ATOM   1520  CB  CYS    96      41.321  26.580  27.148  1.00  0.00           C  
ATOM   1521  HB2 CYS    96      40.963  27.528  27.550  1.00  0.00           H  
ATOM   1522  HB3 CYS    96      40.571  25.792  27.207  1.00  0.00           H  
ATOM   1523  SG  CYS    96      42.668  25.965  28.322  1.00  0.00           S  
ATOM   1524  HG  CYS    96      43.525  26.983  28.202  1.00  0.00           H  
ATOM   1525  C   CYS    96      40.795  26.980  24.651  1.00  0.00           C  
ATOM   1526  O   CYS    96      39.708  26.468  24.826  1.00  0.00           O  
ATOM   1527  N   SER    97      41.085  27.756  23.583  1.00  0.00           N  
ATOM   1528  H   SER    97      42.002  28.172  23.654  1.00  0.00           H  
ATOM   1529  CA  SER    97      40.186  28.141  22.449  1.00  0.00           C  
ATOM   1530  HA  SER    97      40.702  28.900  21.861  1.00  0.00           H  
ATOM   1531  CB  SER    97      40.105  26.900  21.475  1.00  0.00           C  
ATOM   1532  HB2 SER    97      39.755  26.018  22.011  1.00  0.00           H  
ATOM   1533  HB3 SER    97      39.423  27.096  20.648  1.00  0.00           H  
ATOM   1534  OG  SER    97      41.326  26.712  20.778  1.00  0.00           O  
ATOM   1535  HG  SER    97      41.308  27.371  20.080  1.00  0.00           H  
ATOM   1536  C   SER    97      38.822  28.573  22.852  1.00  0.00           C  
ATOM   1537  O   SER    97      37.853  28.190  22.174  1.00  0.00           O  
ATOM   1538  N   ARG    98      38.771  29.381  23.885  1.00  0.00           N  
ATOM   1539  H   ARG    98      39.609  29.398  24.450  1.00  0.00           H  
ATOM   1540  CA  ARG    98      37.637  29.994  24.599  1.00  0.00           C  
ATOM   1541  HA  ARG    98      37.994  30.534  25.476  1.00  0.00           H  
ATOM   1542  CB  ARG    98      37.033  31.114  23.734  1.00  0.00           C  
ATOM   1543  HB2 ARG    98      36.894  30.828  22.692  1.00  0.00           H  
ATOM   1544  HB3 ARG    98      36.106  31.501  24.158  1.00  0.00           H  
ATOM   1545  CG  ARG    98      38.098  32.284  23.769  1.00  0.00           C  
ATOM   1546  HG2 ARG    98      38.503  32.415  24.773  1.00  0.00           H  
ATOM   1547  HG3 ARG    98      38.916  31.922  23.146  1.00  0.00           H  
ATOM   1548  CD  ARG    98      37.599  33.632  23.153  1.00  0.00           C  
ATOM   1549  HD2 ARG    98      38.465  34.278  23.004  1.00  0.00           H  
ATOM   1550  HD3 ARG    98      37.248  33.417  22.144  1.00  0.00           H  
ATOM   1551  NE  ARG    98      36.482  34.272  23.857  1.00  0.00           N  
ATOM   1552  HE  ARG    98      35.551  33.969  23.609  1.00  0.00           H  
ATOM   1553  CZ  ARG    98      36.649  35.183  24.780  1.00  0.00           C  
ATOM   1554  NH1 ARG    98      37.782  35.600  25.248  1.00  0.00           N  
ATOM   1555 HH11 ARG    98      38.661  35.341  24.821  1.00  0.00           H  
ATOM   1556 HH12 ARG    98      37.899  36.007  26.165  1.00  0.00           H  
ATOM   1557  NH2 ARG    98      35.666  35.643  25.458  1.00  0.00           N  
ATOM   1558 HH21 ARG    98      34.727  35.272  25.430  1.00  0.00           H  
ATOM   1559 HH22 ARG    98      35.906  36.172  26.284  1.00  0.00           H  
ATOM   1560  C   ARG    98      36.638  28.951  25.139  1.00  0.00           C  
ATOM   1561  O   ARG    98      35.439  29.211  25.142  1.00  0.00           O  
ATOM   1562  N   ARG    99      37.070  27.809  25.611  1.00  0.00           N  
ATOM   1563  H   ARG    99      38.072  27.688  25.573  1.00  0.00           H  
ATOM   1564  CA  ARG    99      36.300  26.645  26.147  1.00  0.00           C  
ATOM   1565  HA  ARG    99      35.309  27.019  26.405  1.00  0.00           H  
ATOM   1566  CB  ARG    99      36.221  25.529  25.063  1.00  0.00           C  
ATOM   1567  HB2 ARG    99      37.231  25.267  24.747  1.00  0.00           H  
ATOM   1568  HB3 ARG    99      35.799  24.584  25.406  1.00  0.00           H  
ATOM   1569  CG  ARG    99      35.326  25.915  23.854  1.00  0.00           C  
ATOM   1570  HG2 ARG    99      34.391  26.402  24.129  1.00  0.00           H  
ATOM   1571  HG3 ARG    99      35.906  26.541  23.176  1.00  0.00           H  
ATOM   1572  CD  ARG    99      34.824  24.684  23.126  1.00  0.00           C  
ATOM   1573  HD2 ARG    99      34.159  24.097  23.759  1.00  0.00           H  
ATOM   1574  HD3 ARG    99      34.200  24.993  22.288  1.00  0.00           H  
ATOM   1575  NE  ARG    99      35.907  23.764  22.547  1.00  0.00           N  
ATOM   1576  HE  ARG    99      36.115  22.934  23.085  1.00  0.00           H  
ATOM   1577  CZ  ARG    99      36.533  23.797  21.385  1.00  0.00           C  
ATOM   1578  NH1 ARG    99      36.313  24.692  20.480  1.00  0.00           N  
ATOM   1579 HH11 ARG    99      36.000  25.610  20.759  1.00  0.00           H  
ATOM   1580 HH12 ARG    99      36.762  24.680  19.575  1.00  0.00           H  
ATOM   1581  NH2 ARG    99      37.301  22.809  21.099  1.00  0.00           N  
ATOM   1582 HH21 ARG    99      37.342  21.958  21.643  1.00  0.00           H  
ATOM   1583 HH22 ARG    99      37.931  22.782  20.310  1.00  0.00           H  
ATOM   1584  C   ARG    99      36.938  25.996  27.397  1.00  0.00           C  
ATOM   1585  O   ARG    99      38.094  25.652  27.313  1.00  0.00           O  
ATOM   1586  N   PHE   100      36.165  25.750  28.443  1.00  0.00           N  
ATOM   1587  H   PHE   100      35.255  26.187  28.480  1.00  0.00           H  
ATOM   1588  CA  PHE   100      36.526  24.933  29.581  1.00  0.00           C  
ATOM   1589  HA  PHE   100      37.556  24.621  29.408  1.00  0.00           H  
ATOM   1590  CB  PHE   100      36.664  25.697  30.876  1.00  0.00           C  
ATOM   1591  HB2 PHE   100      35.685  26.170  30.957  1.00  0.00           H  
ATOM   1592  HB3 PHE   100      36.955  25.096  31.737  1.00  0.00           H  
ATOM   1593  CG  PHE   100      37.747  26.762  30.968  1.00  0.00           C  
ATOM   1594  CD1 PHE   100      39.017  26.595  30.483  1.00  0.00           C  
ATOM   1595  HD1 PHE   100      39.172  25.668  29.951  1.00  0.00           H  
ATOM   1596  CE1 PHE   100      40.058  27.475  30.917  1.00  0.00           C  
ATOM   1597  HE1 PHE   100      41.058  27.333  30.533  1.00  0.00           H  
ATOM   1598  CZ  PHE   100      39.730  28.684  31.550  1.00  0.00           C  
ATOM   1599  HZ  PHE   100      40.434  29.502  31.606  1.00  0.00           H  
ATOM   1600  CE2 PHE   100      38.392  28.951  31.861  1.00  0.00           C  
ATOM   1601  HE2 PHE   100      37.955  29.841  32.289  1.00  0.00           H  
ATOM   1602  CD2 PHE   100      37.394  27.948  31.568  1.00  0.00           C  
ATOM   1603  HD2 PHE   100      36.358  28.103  31.831  1.00  0.00           H  
ATOM   1604  C   PHE   100      35.524  23.808  29.804  1.00  0.00           C  
ATOM   1605  O   PHE   100      34.395  23.833  29.319  1.00  0.00           O  
ATOM   1606  N   THR   101      35.991  22.750  30.411  1.00  0.00           N  
ATOM   1607  H   THR   101      36.977  22.672  30.618  1.00  0.00           H  
ATOM   1608  CA  THR   101      35.193  21.641  31.041  1.00  0.00           C  
ATOM   1609  HA  THR   101      34.447  21.332  30.309  1.00  0.00           H  
ATOM   1610  CB  THR   101      36.046  20.416  31.158  1.00  0.00           C  
ATOM   1611  HB  THR   101      35.389  19.709  31.665  1.00  0.00           H  
ATOM   1612  CG2 THR   101      36.461  19.851  29.860  1.00  0.00           C  
ATOM   1613 HG21 THR   101      35.652  19.574  29.184  1.00  0.00           H  
ATOM   1614 HG22 THR   101      37.001  20.589  29.267  1.00  0.00           H  
ATOM   1615 HG23 THR   101      37.081  18.963  29.987  1.00  0.00           H  
ATOM   1616  OG1 THR   101      37.163  20.596  32.038  1.00  0.00           O  
ATOM   1617  HG1 THR   101      37.859  20.945  31.477  1.00  0.00           H  
ATOM   1618  C   THR   101      34.561  22.127  32.373  1.00  0.00           C  
ATOM   1619  O   THR   101      35.166  22.921  33.088  1.00  0.00           O  
ATOM   1620  N   MET   102      33.367  21.646  32.699  1.00  0.00           N  
ATOM   1621  H   MET   102      32.991  20.842  32.217  1.00  0.00           H  
ATOM   1622  CA  MET   102      32.577  22.090  33.887  1.00  0.00           C  
ATOM   1623  HA  MET   102      32.387  23.136  33.646  1.00  0.00           H  
ATOM   1624  CB  MET   102      31.238  21.396  33.980  1.00  0.00           C  
ATOM   1625  HB2 MET   102      30.887  21.054  33.007  1.00  0.00           H  
ATOM   1626  HB3 MET   102      31.510  20.566  34.632  1.00  0.00           H  
ATOM   1627  CG  MET   102      30.059  22.188  34.683  1.00  0.00           C  
ATOM   1628  HG2 MET   102      30.402  22.872  35.459  1.00  0.00           H  
ATOM   1629  HG3 MET   102      29.595  22.765  33.884  1.00  0.00           H  
ATOM   1630  SD  MET   102      28.743  21.167  35.448  1.00  0.00           S  
ATOM   1631  CE  MET   102      27.978  20.508  34.022  1.00  0.00           C  
ATOM   1632  HE1 MET   102      27.542  21.325  33.447  1.00  0.00           H  
ATOM   1633  HE2 MET   102      28.716  20.041  33.369  1.00  0.00           H  
ATOM   1634  HE3 MET   102      27.219  19.751  34.219  1.00  0.00           H  
ATOM   1635  C   MET   102      33.387  21.899  35.197  1.00  0.00           C  
ATOM   1636  O   MET   102      33.545  22.858  35.959  1.00  0.00           O  
ATOM   1637  N   LYS   103      34.073  20.778  35.272  1.00  0.00           N  
ATOM   1638  H   LYS   103      33.870  20.017  34.639  1.00  0.00           H  
ATOM   1639  CA  LYS   103      34.948  20.427  36.403  1.00  0.00           C  
ATOM   1640  HA  LYS   103      34.308  20.380  37.284  1.00  0.00           H  
ATOM   1641  CB  LYS   103      35.670  19.095  35.984  1.00  0.00           C  
ATOM   1642  HB2 LYS   103      34.889  18.334  35.977  1.00  0.00           H  
ATOM   1643  HB3 LYS   103      36.030  19.176  34.958  1.00  0.00           H  
ATOM   1644  CG  LYS   103      36.816  18.767  36.942  1.00  0.00           C  
ATOM   1645  HG2 LYS   103      37.621  19.490  36.814  1.00  0.00           H  
ATOM   1646  HG3 LYS   103      36.499  18.765  37.985  1.00  0.00           H  
ATOM   1647  CD  LYS   103      37.463  17.387  36.694  1.00  0.00           C  
ATOM   1648  HD2 LYS   103      36.825  16.536  36.931  1.00  0.00           H  
ATOM   1649  HD3 LYS   103      37.723  17.315  35.638  1.00  0.00           H  
ATOM   1650  CE  LYS   103      38.654  17.242  37.595  1.00  0.00           C  
ATOM   1651  HE2 LYS   103      39.264  18.143  37.532  1.00  0.00           H  
ATOM   1652  HE3 LYS   103      38.313  17.400  38.618  1.00  0.00           H  
ATOM   1653  NZ  LYS   103      39.309  15.940  37.426  1.00  0.00           N  
ATOM   1654  HZ1 LYS   103      39.434  15.754  36.441  1.00  0.00           H  
ATOM   1655  HZ2 LYS   103      40.229  16.033  37.832  1.00  0.00           H  
ATOM   1656  HZ3 LYS   103      38.741  15.261  37.913  1.00  0.00           H  
ATOM   1657  C   LYS   103      36.070  21.499  36.638  1.00  0.00           C  
ATOM   1658  O   LYS   103      36.329  21.959  37.747  1.00  0.00           O  
ATOM   1659  N   THR   104      36.666  22.042  35.530  1.00  0.00           N  
ATOM   1660  H   THR   104      36.133  21.960  34.676  1.00  0.00           H  
ATOM   1661  CA  THR   104      37.637  23.140  35.564  1.00  0.00           C  
ATOM   1662  HA  THR   104      38.426  22.895  36.274  1.00  0.00           H  
ATOM   1663  CB  THR   104      38.276  23.230  34.177  1.00  0.00           C  
ATOM   1664  HB  THR   104      37.560  23.059  33.373  1.00  0.00           H  
ATOM   1665  CG2 THR   104      39.156  24.471  33.897  1.00  0.00           C  
ATOM   1666 HG21 THR   104      38.553  25.373  34.001  1.00  0.00           H  
ATOM   1667 HG22 THR   104      40.124  24.361  34.386  1.00  0.00           H  
ATOM   1668 HG23 THR   104      39.450  24.404  32.850  1.00  0.00           H  
ATOM   1669  OG1 THR   104      39.243  22.247  34.185  1.00  0.00           O  
ATOM   1670  HG1 THR   104      39.169  21.915  33.287  1.00  0.00           H  
ATOM   1671  C   THR   104      37.005  24.422  36.111  1.00  0.00           C  
ATOM   1672  O   THR   104      37.659  25.062  36.931  1.00  0.00           O  
ATOM   1673  N   VAL   105      35.743  24.813  35.774  1.00  0.00           N  
ATOM   1674  H   VAL   105      35.285  24.206  35.110  1.00  0.00           H  
ATOM   1675  CA  VAL   105      35.042  25.988  36.352  1.00  0.00           C  
ATOM   1676  HA  VAL   105      35.818  26.750  36.426  1.00  0.00           H  
ATOM   1677  CB  VAL   105      33.838  26.303  35.460  1.00  0.00           C  
ATOM   1678  HB  VAL   105      33.264  25.377  35.498  1.00  0.00           H  
ATOM   1679  CG1 VAL   105      32.919  27.499  35.777  1.00  0.00           C  
ATOM   1680 HG11 VAL   105      32.718  27.688  36.832  1.00  0.00           H  
ATOM   1681 HG12 VAL   105      33.419  28.334  35.287  1.00  0.00           H  
ATOM   1682 HG13 VAL   105      31.985  27.252  35.273  1.00  0.00           H  
ATOM   1683  CG2 VAL   105      34.263  26.371  33.935  1.00  0.00           C  
ATOM   1684 HG21 VAL   105      33.450  26.595  33.244  1.00  0.00           H  
ATOM   1685 HG22 VAL   105      35.103  27.063  33.890  1.00  0.00           H  
ATOM   1686 HG23 VAL   105      34.590  25.371  33.648  1.00  0.00           H  
ATOM   1687  C   VAL   105      34.593  25.941  37.839  1.00  0.00           C  
ATOM   1688  O   VAL   105      34.679  26.965  38.516  1.00  0.00           O  
ATOM   1689  N   LEU   106      34.055  24.800  38.246  1.00  0.00           N  
ATOM   1690  H   LEU   106      34.050  24.035  37.587  1.00  0.00           H  
ATOM   1691  CA  LEU   106      33.497  24.515  39.564  1.00  0.00           C  
ATOM   1692  HA  LEU   106      32.830  25.342  39.808  1.00  0.00           H  
ATOM   1693  CB  LEU   106      32.742  23.192  39.631  1.00  0.00           C  
ATOM   1694  HB2 LEU   106      33.450  22.431  39.300  1.00  0.00           H  
ATOM   1695  HB3 LEU   106      32.573  23.026  40.694  1.00  0.00           H  
ATOM   1696  CG  LEU   106      31.450  23.093  38.815  1.00  0.00           C  
ATOM   1697  HG  LEU   106      31.598  23.517  37.821  1.00  0.00           H  
ATOM   1698  CD1 LEU   106      31.084  21.576  38.778  1.00  0.00           C  
ATOM   1699 HD11 LEU   106      31.265  21.072  39.727  1.00  0.00           H  
ATOM   1700 HD12 LEU   106      30.029  21.456  38.529  1.00  0.00           H  
ATOM   1701 HD13 LEU   106      31.741  21.110  38.043  1.00  0.00           H  
ATOM   1702  CD2 LEU   106      30.380  23.971  39.408  1.00  0.00           C  
ATOM   1703 HD21 LEU   106      30.059  23.588  40.377  1.00  0.00           H  
ATOM   1704 HD22 LEU   106      30.674  25.020  39.414  1.00  0.00           H  
ATOM   1705 HD23 LEU   106      29.463  23.960  38.820  1.00  0.00           H  
ATOM   1706  C   LEU   106      34.711  24.462  40.557  1.00  0.00           C  
ATOM   1707  O   LEU   106      34.561  24.933  41.676  1.00  0.00           O  
ATOM   1708  N   MET   107      35.838  23.817  40.152  1.00  0.00           N  
ATOM   1709  H   MET   107      35.806  23.362  39.251  1.00  0.00           H  
ATOM   1710  CA  MET   107      37.077  23.813  40.993  1.00  0.00           C  
ATOM   1711  HA  MET   107      36.841  23.616  42.039  1.00  0.00           H  
ATOM   1712  CB  MET   107      37.986  22.743  40.375  1.00  0.00           C  
ATOM   1713  HB2 MET   107      37.442  21.799  40.413  1.00  0.00           H  
ATOM   1714  HB3 MET   107      38.134  22.944  39.314  1.00  0.00           H  
ATOM   1715  CG  MET   107      39.333  22.538  41.060  1.00  0.00           C  
ATOM   1716  HG2 MET   107      39.910  23.451  40.916  1.00  0.00           H  
ATOM   1717  HG3 MET   107      39.111  22.412  42.120  1.00  0.00           H  
ATOM   1718  SD  MET   107      40.390  21.014  40.693  1.00  0.00           S  
ATOM   1719  CE  MET   107      40.187  20.794  38.959  1.00  0.00           C  
ATOM   1720  HE1 MET   107      40.645  21.584  38.364  1.00  0.00           H  
ATOM   1721  HE2 MET   107      40.673  19.889  38.596  1.00  0.00           H  
ATOM   1722  HE3 MET   107      39.129  20.711  38.710  1.00  0.00           H  
ATOM   1723  C   MET   107      37.765  25.200  41.040  1.00  0.00           C  
ATOM   1724  O   MET   107      38.201  25.511  42.182  1.00  0.00           O  
ATOM   1725  N   LEU   108      37.750  26.021  39.993  1.00  0.00           N  
ATOM   1726  H   LEU   108      37.476  25.674  39.084  1.00  0.00           H  
ATOM   1727  CA  LEU   108      38.233  27.396  40.089  1.00  0.00           C  
ATOM   1728  HA  LEU   108      39.218  27.451  40.554  1.00  0.00           H  
ATOM   1729  CB  LEU   108      38.281  28.035  38.651  1.00  0.00           C  
ATOM   1730  HB2 LEU   108      37.360  27.757  38.138  1.00  0.00           H  
ATOM   1731  HB3 LEU   108      38.400  29.112  38.773  1.00  0.00           H  
ATOM   1732  CG  LEU   108      39.500  27.618  37.806  1.00  0.00           C  
ATOM   1733  HG  LEU   108      39.627  26.538  37.741  1.00  0.00           H  
ATOM   1734  CD1 LEU   108      39.210  28.026  36.295  1.00  0.00           C  
ATOM   1735 HD11 LEU   108      38.262  27.612  35.951  1.00  0.00           H  
ATOM   1736 HD12 LEU   108      39.147  29.113  36.271  1.00  0.00           H  
ATOM   1737 HD13 LEU   108      39.975  27.703  35.589  1.00  0.00           H  
ATOM   1738  CD2 LEU   108      40.811  28.216  38.365  1.00  0.00           C  
ATOM   1739 HD21 LEU   108      40.776  29.306  38.369  1.00  0.00           H  
ATOM   1740 HD22 LEU   108      41.133  27.842  39.337  1.00  0.00           H  
ATOM   1741 HD23 LEU   108      41.605  27.941  37.671  1.00  0.00           H  
ATOM   1742  C   LEU   108      37.293  28.208  41.018  1.00  0.00           C  
ATOM   1743  O   LEU   108      37.780  29.005  41.777  1.00  0.00           O  
ATOM   1744  N   ALA   109      35.986  27.964  41.083  1.00  0.00           N  
ATOM   1745  H   ALA   109      35.629  27.292  40.419  1.00  0.00           H  
ATOM   1746  CA  ALA   109      35.183  28.566  42.189  1.00  0.00           C  
ATOM   1747  HA  ALA   109      35.216  29.625  41.933  1.00  0.00           H  
ATOM   1748  CB  ALA   109      33.746  28.171  42.034  1.00  0.00           C  
ATOM   1749  HB1 ALA   109      33.339  28.329  41.035  1.00  0.00           H  
ATOM   1750  HB2 ALA   109      33.625  27.093  42.139  1.00  0.00           H  
ATOM   1751  HB3 ALA   109      33.103  28.734  42.710  1.00  0.00           H  
ATOM   1752  C   ALA   109      35.724  28.431  43.659  1.00  0.00           C  
ATOM   1753  O   ALA   109      35.767  29.354  44.428  1.00  0.00           O  
ATOM   1754  N   ASP   110      36.338  27.299  43.931  1.00  0.00           N  
ATOM   1755  H   ASP   110      36.284  26.532  43.276  1.00  0.00           H  
ATOM   1756  CA  ASP   110      36.821  27.021  45.323  1.00  0.00           C  
ATOM   1757  HA  ASP   110      35.983  26.962  46.018  1.00  0.00           H  
ATOM   1758  CB  ASP   110      37.273  25.526  45.368  1.00  0.00           C  
ATOM   1759  HB2 ASP   110      36.383  24.942  45.138  1.00  0.00           H  
ATOM   1760  HB3 ASP   110      37.960  25.348  44.541  1.00  0.00           H  
ATOM   1761  CG  ASP   110      37.794  25.183  46.817  1.00  0.00           C  
ATOM   1762  OD1 ASP   110      38.970  24.905  46.997  1.00  0.00           O  
ATOM   1763  OD2 ASP   110      37.026  25.409  47.772  1.00  0.00           O  
ATOM   1764  C   ASP   110      37.979  28.014  45.771  1.00  0.00           C  
ATOM   1765  O   ASP   110      37.874  28.773  46.722  1.00  0.00           O  
ATOM   1766  N   GLN   111      38.905  28.270  44.820  1.00  0.00           N  
ATOM   1767  H   GLN   111      38.906  27.736  43.963  1.00  0.00           H  
ATOM   1768  CA  GLN   111      39.955  29.225  44.950  1.00  0.00           C  
ATOM   1769  HA  GLN   111      40.226  29.151  46.003  1.00  0.00           H  
ATOM   1770  CB  GLN   111      41.171  28.814  44.091  1.00  0.00           C  
ATOM   1771  HB2 GLN   111      40.935  28.452  43.090  1.00  0.00           H  
ATOM   1772  HB3 GLN   111      41.802  29.692  43.951  1.00  0.00           H  
ATOM   1773  CG  GLN   111      42.042  27.731  44.634  1.00  0.00           C  
ATOM   1774  HG2 GLN   111      42.425  27.927  45.636  1.00  0.00           H  
ATOM   1775  HG3 GLN   111      41.417  26.838  44.651  1.00  0.00           H  
ATOM   1776  CD  GLN   111      43.332  27.588  43.886  1.00  0.00           C  
ATOM   1777  OE1 GLN   111      44.271  28.316  44.207  1.00  0.00           O  
ATOM   1778  NE2 GLN   111      43.521  26.817  42.818  1.00  0.00           N  
ATOM   1779 HE21 GLN   111      44.459  26.711  42.456  1.00  0.00           H  
ATOM   1780 HE22 GLN   111      42.713  26.229  42.675  1.00  0.00           H  
ATOM   1781  C   GLN   111      39.519  30.658  44.602  1.00  0.00           C  
ATOM   1782  O   GLN   111      40.146  31.555  45.185  1.00  0.00           O  
ATOM   1783  N   MET   112      38.615  30.988  43.678  1.00  0.00           N  
ATOM   1784  H   MET   112      38.246  30.197  43.169  1.00  0.00           H  
ATOM   1785  CA  MET   112      38.243  32.343  43.226  1.00  0.00           C  
ATOM   1786  HA  MET   112      39.074  33.047  43.173  1.00  0.00           H  
ATOM   1787  CB  MET   112      37.507  32.279  41.859  1.00  0.00           C  
ATOM   1788  HB2 MET   112      36.650  31.606  41.861  1.00  0.00           H  
ATOM   1789  HB3 MET   112      37.031  33.257  41.789  1.00  0.00           H  
ATOM   1790  CG  MET   112      38.427  32.040  40.629  1.00  0.00           C  
ATOM   1791  HG2 MET   112      39.142  32.863  40.638  1.00  0.00           H  
ATOM   1792  HG3 MET   112      38.849  31.057  40.834  1.00  0.00           H  
ATOM   1793  SD  MET   112      37.719  32.170  38.970  1.00  0.00           S  
ATOM   1794  CE  MET   112      37.335  33.932  38.964  1.00  0.00           C  
ATOM   1795  HE1 MET   112      37.187  34.217  40.005  1.00  0.00           H  
ATOM   1796  HE2 MET   112      38.162  34.573  38.661  1.00  0.00           H  
ATOM   1797  HE3 MET   112      36.474  34.167  38.338  1.00  0.00           H  
ATOM   1798  C   MET   112      37.366  33.110  44.225  1.00  0.00           C  
ATOM   1799  O   MET   112      37.620  34.322  44.526  1.00  0.00           O  
ATOM   1800  N   ILE   113      36.522  32.328  44.905  1.00  0.00           N  
ATOM   1801  H   ILE   113      36.570  31.359  44.622  1.00  0.00           H  
ATOM   1802  CA  ILE   113      35.867  32.717  46.130  1.00  0.00           C  
ATOM   1803  HA  ILE   113      35.473  33.727  46.015  1.00  0.00           H  
ATOM   1804  CB  ILE   113      34.697  31.765  46.414  1.00  0.00           C  
ATOM   1805  HB  ILE   113      35.048  30.737  46.505  1.00  0.00           H  
ATOM   1806  CG2 ILE   113      34.052  32.109  47.783  1.00  0.00           C  
ATOM   1807 HG21 ILE   113      34.710  32.201  48.647  1.00  0.00           H  
ATOM   1808 HG22 ILE   113      33.537  33.064  47.674  1.00  0.00           H  
ATOM   1809 HG23 ILE   113      33.270  31.368  47.945  1.00  0.00           H  
ATOM   1810  CG1 ILE   113      33.630  31.695  45.323  1.00  0.00           C  
ATOM   1811 HG12 ILE   113      33.098  32.647  45.307  1.00  0.00           H  
ATOM   1812 HG13 ILE   113      34.209  31.572  44.408  1.00  0.00           H  
ATOM   1813  CD1 ILE   113      32.638  30.487  45.399  1.00  0.00           C  
ATOM   1814 HD11 ILE   113      31.933  30.504  44.568  1.00  0.00           H  
ATOM   1815 HD12 ILE   113      33.354  29.669  45.321  1.00  0.00           H  
ATOM   1816 HD13 ILE   113      32.143  30.402  46.367  1.00  0.00           H  
ATOM   1817  C   ILE   113      36.928  32.799  47.183  1.00  0.00           C  
ATOM   1818  O   ILE   113      36.931  33.770  47.921  1.00  0.00           O  
ATOM   1819  N   SER   114      37.845  31.852  47.408  1.00  0.00           N  
ATOM   1820  H   SER   114      37.983  30.996  46.890  1.00  0.00           H  
ATOM   1821  CA  SER   114      38.783  31.919  48.508  1.00  0.00           C  
ATOM   1822  HA  SER   114      38.164  32.188  49.364  1.00  0.00           H  
ATOM   1823  CB  SER   114      39.574  30.631  48.731  1.00  0.00           C  
ATOM   1824  HB2 SER   114      40.180  30.339  47.873  1.00  0.00           H  
ATOM   1825  HB3 SER   114      40.119  30.716  49.671  1.00  0.00           H  
ATOM   1826  OG  SER   114      38.629  29.591  48.978  1.00  0.00           O  
ATOM   1827  HG  SER   114      38.514  29.123  48.148  1.00  0.00           H  
ATOM   1828  C   SER   114      39.816  33.088  48.357  1.00  0.00           C  
ATOM   1829  O   SER   114      40.025  33.745  49.440  1.00  0.00           O  
ATOM   1830  N   ARG   115      40.247  33.502  47.194  1.00  0.00           N  
ATOM   1831  H   ARG   115      40.076  32.896  46.405  1.00  0.00           H  
ATOM   1832  CA  ARG   115      40.951  34.745  46.887  1.00  0.00           C  
ATOM   1833  HA  ARG   115      41.759  34.826  47.615  1.00  0.00           H  
ATOM   1834  CB  ARG   115      41.633  34.696  45.543  1.00  0.00           C  
ATOM   1835  HB2 ARG   115      40.923  34.519  44.736  1.00  0.00           H  
ATOM   1836  HB3 ARG   115      42.013  35.668  45.230  1.00  0.00           H  
ATOM   1837  CG  ARG   115      42.735  33.678  45.347  1.00  0.00           C  
ATOM   1838  HG2 ARG   115      42.238  32.710  45.281  1.00  0.00           H  
ATOM   1839  HG3 ARG   115      43.198  33.761  44.364  1.00  0.00           H  
ATOM   1840  CD  ARG   115      43.805  33.726  46.446  1.00  0.00           C  
ATOM   1841  HD2 ARG   115      44.750  33.747  45.903  1.00  0.00           H  
ATOM   1842  HD3 ARG   115      43.707  34.641  47.030  1.00  0.00           H  
ATOM   1843  NE  ARG   115      43.840  32.573  47.332  1.00  0.00           N  
ATOM   1844  HE  ARG   115      43.911  32.779  48.318  1.00  0.00           H  
ATOM   1845  CZ  ARG   115      43.999  31.294  47.022  1.00  0.00           C  
ATOM   1846  NH1 ARG   115      44.333  30.933  45.791  1.00  0.00           N  
ATOM   1847 HH11 ARG   115      44.663  31.615  45.123  1.00  0.00           H  
ATOM   1848 HH12 ARG   115      44.396  29.945  45.592  1.00  0.00           H  
ATOM   1849  NH2 ARG   115      44.045  30.447  48.008  1.00  0.00           N  
ATOM   1850 HH21 ARG   115      44.065  30.881  48.920  1.00  0.00           H  
ATOM   1851 HH22 ARG   115      44.363  29.519  47.769  1.00  0.00           H  
ATOM   1852  C   ARG   115      40.175  36.013  47.079  1.00  0.00           C  
ATOM   1853  O   ARG   115      40.755  36.937  47.653  1.00  0.00           O  
ATOM   1854  N   ILE   116      38.964  36.271  46.632  1.00  0.00           N  
ATOM   1855  H   ILE   116      38.568  35.532  46.068  1.00  0.00           H  
ATOM   1856  CA  ILE   116      38.191  37.480  47.040  1.00  0.00           C  
ATOM   1857  HA  ILE   116      38.750  38.342  46.675  1.00  0.00           H  
ATOM   1858  CB  ILE   116      36.770  37.432  46.333  1.00  0.00           C  
ATOM   1859  HB  ILE   116      36.266  36.494  46.564  1.00  0.00           H  
ATOM   1860  CG2 ILE   116      35.905  38.640  46.841  1.00  0.00           C  
ATOM   1861 HG21 ILE   116      36.527  39.460  46.482  1.00  0.00           H  
ATOM   1862 HG22 ILE   116      34.948  38.631  46.320  1.00  0.00           H  
ATOM   1863 HG23 ILE   116      35.651  38.637  47.901  1.00  0.00           H  
ATOM   1864  CG1 ILE   116      36.942  37.656  44.810  1.00  0.00           C  
ATOM   1865 HG12 ILE   116      37.320  38.672  44.701  1.00  0.00           H  
ATOM   1866 HG13 ILE   116      37.643  36.910  44.434  1.00  0.00           H  
ATOM   1867  CD1 ILE   116      35.648  37.419  44.068  1.00  0.00           C  
ATOM   1868 HD11 ILE   116      35.076  38.338  43.940  1.00  0.00           H  
ATOM   1869 HD12 ILE   116      35.818  37.110  43.037  1.00  0.00           H  
ATOM   1870 HD13 ILE   116      34.993  36.739  44.612  1.00  0.00           H  
ATOM   1871  C   ILE   116      37.880  37.417  48.562  1.00  0.00           C  
ATOM   1872  O   ILE   116      38.041  38.462  49.175  1.00  0.00           O  
ATOM   1873  N   GLU   117      37.625  36.305  49.237  1.00  0.00           N  
ATOM   1874  H   GLU   117      37.391  35.572  48.582  1.00  0.00           H  
ATOM   1875  CA  GLU   117      37.473  36.141  50.710  1.00  0.00           C  
ATOM   1876  HA  GLU   117      36.614  36.670  51.121  1.00  0.00           H  
ATOM   1877  CB  GLU   117      37.160  34.587  51.088  1.00  0.00           C  
ATOM   1878  HB2 GLU   117      36.419  34.212  50.382  1.00  0.00           H  
ATOM   1879  HB3 GLU   117      38.049  33.970  50.957  1.00  0.00           H  
ATOM   1880  CG  GLU   117      36.624  34.500  52.532  1.00  0.00           C  
ATOM   1881  HG2 GLU   117      37.295  35.006  53.226  1.00  0.00           H  
ATOM   1882  HG3 GLU   117      35.736  35.129  52.465  1.00  0.00           H  
ATOM   1883  CD  GLU   117      36.285  33.086  52.947  1.00  0.00           C  
ATOM   1884  OE1 GLU   117      35.677  32.867  54.044  1.00  0.00           O  
ATOM   1885  OE2 GLU   117      36.676  32.025  52.305  1.00  0.00           O  
ATOM   1886  C   GLU   117      38.688  36.587  51.563  1.00  0.00           C  
ATOM   1887  O   GLU   117      38.429  37.203  52.624  1.00  0.00           O  
ATOM   1888  N   TYR   118      39.964  36.481  51.076  1.00  0.00           N  
ATOM   1889  H   TYR   118      40.101  36.066  50.166  1.00  0.00           H  
ATOM   1890  CA  TYR   118      41.112  37.107  51.761  1.00  0.00           C  
ATOM   1891  HA  TYR   118      41.079  36.875  52.825  1.00  0.00           H  
ATOM   1892  CB  TYR   118      42.416  36.605  51.234  1.00  0.00           C  
ATOM   1893  HB2 TYR   118      42.367  35.522  51.346  1.00  0.00           H  
ATOM   1894  HB3 TYR   118      42.289  36.931  50.202  1.00  0.00           H  
ATOM   1895  CG  TYR   118      43.585  37.195  51.975  1.00  0.00           C  
ATOM   1896  CD1 TYR   118      43.959  36.544  53.195  1.00  0.00           C  
ATOM   1897  HD1 TYR   118      43.427  35.651  53.487  1.00  0.00           H  
ATOM   1898  CE1 TYR   118      45.028  36.991  53.962  1.00  0.00           C  
ATOM   1899  HE1 TYR   118      45.350  36.540  54.889  1.00  0.00           H  
ATOM   1900  CZ  TYR   118      45.746  38.107  53.452  1.00  0.00           C  
ATOM   1901  OH  TYR   118      46.788  38.576  54.146  1.00  0.00           O  
ATOM   1902  HH  TYR   118      47.417  39.090  53.635  1.00  0.00           H  
ATOM   1903  CE2 TYR   118      45.408  38.781  52.185  1.00  0.00           C  
ATOM   1904  HE2 TYR   118      45.957  39.628  51.802  1.00  0.00           H  
ATOM   1905  CD2 TYR   118      44.375  38.272  51.420  1.00  0.00           C  
ATOM   1906  HD2 TYR   118      44.090  38.610  50.435  1.00  0.00           H  
ATOM   1907  C   TYR   118      41.094  38.715  51.741  1.00  0.00           C  
ATOM   1908  O   TYR   118      41.387  39.390  52.748  1.00  0.00           O  
ATOM   1909  N   VAL   119      40.543  39.272  50.655  1.00  0.00           N  
ATOM   1910  H   VAL   119      40.166  38.680  49.928  1.00  0.00           H  
ATOM   1911  CA  VAL   119      40.462  40.725  50.518  1.00  0.00           C  
ATOM   1912  HA  VAL   119      41.411  41.136  50.859  1.00  0.00           H  
ATOM   1913  CB  VAL   119      40.338  41.221  48.998  1.00  0.00           C  
ATOM   1914  HB  VAL   119      39.422  40.846  48.540  1.00  0.00           H  
ATOM   1915  CG1 VAL   119      40.331  42.722  48.860  1.00  0.00           C  
ATOM   1916 HG11 VAL   119      41.061  43.189  49.520  1.00  0.00           H  
ATOM   1917 HG12 VAL   119      40.568  43.006  47.834  1.00  0.00           H  
ATOM   1918 HG13 VAL   119      39.304  43.029  49.055  1.00  0.00           H  
ATOM   1919  CG2 VAL   119      41.410  40.591  48.172  1.00  0.00           C  
ATOM   1920 HG21 VAL   119      42.347  40.821  48.681  1.00  0.00           H  
ATOM   1921 HG22 VAL   119      41.242  39.517  48.089  1.00  0.00           H  
ATOM   1922 HG23 VAL   119      41.359  41.158  47.242  1.00  0.00           H  
ATOM   1923  C   VAL   119      39.362  41.299  51.457  1.00  0.00           C  
ATOM   1924  O   VAL   119      39.567  42.236  52.223  1.00  0.00           O  
ATOM   1925  N   HIE   120      38.213  40.642  51.447  1.00  0.00           N  
ATOM   1926  H   HIE   120      38.155  39.841  50.835  1.00  0.00           H  
ATOM   1927  CA  HIE   120      37.109  40.874  52.293  1.00  0.00           C  
ATOM   1928  HA  HIE   120      36.750  41.896  52.167  1.00  0.00           H  
ATOM   1929  CB  HIE   120      35.939  39.980  51.828  1.00  0.00           C  
ATOM   1930  HB2 HIE   120      36.328  38.964  51.752  1.00  0.00           H  
ATOM   1931  HB3 HIE   120      35.210  39.967  52.639  1.00  0.00           H  
ATOM   1932  CG  HIE   120      35.207  40.208  50.489  1.00  0.00           C  
ATOM   1933  ND1 HIE   120      33.982  39.613  50.138  1.00  0.00           N  
ATOM   1934  CE1 HIE   120      33.705  40.161  48.935  1.00  0.00           C  
ATOM   1935  HE1 HIE   120      32.843  39.831  48.374  1.00  0.00           H  
ATOM   1936  NE2 HIE   120      34.579  41.116  48.574  1.00  0.00           N  
ATOM   1937  HE2 HIE   120      34.551  41.767  47.802  1.00  0.00           H  
ATOM   1938  CD2 HIE   120      35.612  41.114  49.551  1.00  0.00           C  
ATOM   1939  HD2 HIE   120      36.504  41.719  49.621  1.00  0.00           H  
ATOM   1940  C   HIE   120      37.376  40.678  53.758  1.00  0.00           C  
ATOM   1941  O   HIE   120      36.990  41.538  54.532  1.00  0.00           O  
ATOM   1942  N   THR   121      38.103  39.653  54.199  1.00  0.00           N  
ATOM   1943  H   THR   121      38.467  39.046  53.479  1.00  0.00           H  
ATOM   1944  CA  THR   121      38.787  39.479  55.494  1.00  0.00           C  
ATOM   1945  HA  THR   121      37.926  39.310  56.140  1.00  0.00           H  
ATOM   1946  CB  THR   121      39.700  38.242  55.466  1.00  0.00           C  
ATOM   1947  HB  THR   121      40.343  38.262  54.586  1.00  0.00           H  
ATOM   1948  CG2 THR   121      40.566  38.038  56.717  1.00  0.00           C  
ATOM   1949 HG21 THR   121      40.029  37.922  57.659  1.00  0.00           H  
ATOM   1950 HG22 THR   121      41.246  37.195  56.594  1.00  0.00           H  
ATOM   1951 HG23 THR   121      41.210  38.905  56.860  1.00  0.00           H  
ATOM   1952  OG1 THR   121      38.850  37.178  55.487  1.00  0.00           O  
ATOM   1953  HG1 THR   121      38.579  37.043  54.576  1.00  0.00           H  
ATOM   1954  C   THR   121      39.672  40.652  55.956  1.00  0.00           C  
ATOM   1955  O   THR   121      39.421  41.229  57.062  1.00  0.00           O  
ATOM   1956  N   LYS   122      40.586  41.127  55.096  1.00  0.00           N  
ATOM   1957  H   LYS   122      40.781  40.587  54.265  1.00  0.00           H  
ATOM   1958  CA  LYS   122      41.413  42.374  55.281  1.00  0.00           C  
ATOM   1959  HA  LYS   122      41.766  42.432  56.311  1.00  0.00           H  
ATOM   1960  CB  LYS   122      42.588  42.280  54.379  1.00  0.00           C  
ATOM   1961  HB2 LYS   122      42.173  42.042  53.399  1.00  0.00           H  
ATOM   1962  HB3 LYS   122      43.106  43.238  54.340  1.00  0.00           H  
ATOM   1963  CG  LYS   122      43.583  41.186  54.670  1.00  0.00           C  
ATOM   1964  HG2 LYS   122      43.033  40.248  54.742  1.00  0.00           H  
ATOM   1965  HG3 LYS   122      44.241  41.197  53.802  1.00  0.00           H  
ATOM   1966  CD  LYS   122      44.422  41.444  55.959  1.00  0.00           C  
ATOM   1967  HD2 LYS   122      44.943  42.399  55.902  1.00  0.00           H  
ATOM   1968  HD3 LYS   122      43.662  41.443  56.741  1.00  0.00           H  
ATOM   1969  CE  LYS   122      45.434  40.358  56.117  1.00  0.00           C  
ATOM   1970  HE2 LYS   122      44.962  39.419  55.831  1.00  0.00           H  
ATOM   1971  HE3 LYS   122      46.291  40.490  55.457  1.00  0.00           H  
ATOM   1972  NZ  LYS   122      45.924  40.396  57.480  1.00  0.00           N  
ATOM   1973  HZ1 LYS   122      46.702  39.771  57.634  1.00  0.00           H  
ATOM   1974  HZ2 LYS   122      46.038  41.343  57.813  1.00  0.00           H  
ATOM   1975  HZ3 LYS   122      45.223  39.977  58.074  1.00  0.00           H  
ATOM   1976  C   LYS   122      40.582  43.668  55.226  1.00  0.00           C  
ATOM   1977  O   LYS   122      41.101  44.813  55.360  1.00  0.00           O  
ATOM   1978  N   ASN   123      39.240  43.599  55.186  1.00  0.00           N  
ATOM   1979  H   ASN   123      38.766  42.708  55.146  1.00  0.00           H  
ATOM   1980  CA  ASN   123      38.330  44.823  55.155  1.00  0.00           C  
ATOM   1981  HA  ASN   123      37.319  44.415  55.141  1.00  0.00           H  
ATOM   1982  CB  ASN   123      38.518  45.626  56.421  1.00  0.00           C  
ATOM   1983  HB2 ASN   123      39.376  46.275  56.241  1.00  0.00           H  
ATOM   1984  HB3 ASN   123      37.623  46.248  56.398  1.00  0.00           H  
ATOM   1985  CG  ASN   123      38.609  44.932  57.742  1.00  0.00           C  
ATOM   1986  OD1 ASN   123      37.782  44.117  58.020  1.00  0.00           O  
ATOM   1987  ND2 ASN   123      39.591  45.184  58.570  1.00  0.00           N  
ATOM   1988 HD21 ASN   123      39.506  44.684  59.443  1.00  0.00           H  
ATOM   1989 HD22 ASN   123      40.160  46.001  58.400  1.00  0.00           H  
ATOM   1990  C   ASN   123      38.188  45.548  53.877  1.00  0.00           C  
ATOM   1991  O   ASN   123      37.607  46.616  54.016  1.00  0.00           O  
ATOM   1992  N   PHE   124      38.641  45.066  52.680  1.00  0.00           N  
ATOM   1993  H   PHE   124      39.290  44.293  52.719  1.00  0.00           H  
ATOM   1994  CA  PHE   124      38.477  45.747  51.424  1.00  0.00           C  
ATOM   1995  HA  PHE   124      37.980  46.713  51.507  1.00  0.00           H  
ATOM   1996  CB  PHE   124      39.847  45.902  50.790  1.00  0.00           C  
ATOM   1997  HB2 PHE   124      40.200  44.901  50.543  1.00  0.00           H  
ATOM   1998  HB3 PHE   124      39.714  46.557  49.929  1.00  0.00           H  
ATOM   1999  CG  PHE   124      40.857  46.689  51.648  1.00  0.00           C  
ATOM   2000  CD1 PHE   124      41.753  45.862  52.368  1.00  0.00           C  
ATOM   2001  HD1 PHE   124      41.738  44.783  52.343  1.00  0.00           H  
ATOM   2002  CE1 PHE   124      42.609  46.455  53.357  1.00  0.00           C  
ATOM   2003  HE1 PHE   124      43.248  45.874  54.005  1.00  0.00           H  
ATOM   2004  CZ  PHE   124      42.619  47.825  53.467  1.00  0.00           C  
ATOM   2005  HZ  PHE   124      43.377  48.220  54.127  1.00  0.00           H  
ATOM   2006  CE2 PHE   124      41.805  48.647  52.694  1.00  0.00           C  
ATOM   2007  HE2 PHE   124      41.774  49.715  52.849  1.00  0.00           H  
ATOM   2008  CD2 PHE   124      40.802  48.128  51.834  1.00  0.00           C  
ATOM   2009  HD2 PHE   124      40.113  48.706  51.237  1.00  0.00           H  
ATOM   2010  C   PHE   124      37.468  45.055  50.461  1.00  0.00           C  
ATOM   2011  O   PHE   124      37.433  43.801  50.352  1.00  0.00           O  
ATOM   2012  N   ILE   125      36.769  45.852  49.703  1.00  0.00           N  
ATOM   2013  H   ILE   125      36.734  46.840  49.910  1.00  0.00           H  
ATOM   2014  CA  ILE   125      35.966  45.550  48.502  1.00  0.00           C  
ATOM   2015  HA  ILE   125      35.698  44.506  48.664  1.00  0.00           H  
ATOM   2016  CB  ILE   125      34.717  46.431  48.423  1.00  0.00           C  
ATOM   2017  HB  ILE   125      35.032  47.471  48.334  1.00  0.00           H  
ATOM   2018  CG2 ILE   125      33.879  46.109  47.157  1.00  0.00           C  
ATOM   2019 HG21 ILE   125      32.985  46.732  47.118  1.00  0.00           H  
ATOM   2020 HG22 ILE   125      34.499  46.370  46.299  1.00  0.00           H  
ATOM   2021 HG23 ILE   125      33.692  45.036  47.115  1.00  0.00           H  
ATOM   2022  CG1 ILE   125      33.879  46.518  49.676  1.00  0.00           C  
ATOM   2023 HG12 ILE   125      34.462  46.925  50.502  1.00  0.00           H  
ATOM   2024 HG13 ILE   125      33.085  47.229  49.448  1.00  0.00           H  
ATOM   2025  CD1 ILE   125      33.201  45.193  49.959  1.00  0.00           C  
ATOM   2026 HD11 ILE   125      33.994  44.499  50.235  1.00  0.00           H  
ATOM   2027 HD12 ILE   125      32.397  45.203  50.695  1.00  0.00           H  
ATOM   2028 HD13 ILE   125      32.900  44.808  48.985  1.00  0.00           H  
ATOM   2029  C   ILE   125      36.890  45.708  47.262  1.00  0.00           C  
ATOM   2030  O   ILE   125      37.640  46.668  47.205  1.00  0.00           O  
ATOM   2031  N   HIE   126      36.952  44.724  46.355  1.00  0.00           N  
ATOM   2032  H   HIE   126      36.302  43.954  46.271  1.00  0.00           H  
ATOM   2033  CA  HIE   126      37.911  44.835  45.259  1.00  0.00           C  
ATOM   2034  HA  HIE   126      38.819  45.271  45.677  1.00  0.00           H  
ATOM   2035  CB  HIE   126      38.374  43.447  44.883  1.00  0.00           C  
ATOM   2036  HB2 HIE   126      38.608  42.856  45.769  1.00  0.00           H  
ATOM   2037  HB3 HIE   126      37.544  42.936  44.395  1.00  0.00           H  
ATOM   2038  CG  HIE   126      39.562  43.387  43.931  1.00  0.00           C  
ATOM   2039  ND1 HIE   126      40.828  43.956  44.086  1.00  0.00           N  
ATOM   2040  CE1 HIE   126      41.621  43.522  43.068  1.00  0.00           C  
ATOM   2041  HE1 HIE   126      42.654  43.769  42.872  1.00  0.00           H  
ATOM   2042  NE2 HIE   126      40.866  42.706  42.318  1.00  0.00           N  
ATOM   2043  HE2 HIE   126      41.324  42.147  41.612  1.00  0.00           H  
ATOM   2044  CD2 HIE   126      39.610  42.585  42.893  1.00  0.00           C  
ATOM   2045  HD2 HIE   126      38.867  41.974  42.404  1.00  0.00           H  
ATOM   2046  C   HIE   126      37.402  45.693  44.085  1.00  0.00           C  
ATOM   2047  O   HIE   126      38.195  46.245  43.343  1.00  0.00           O  
ATOM   2048  N   ARG   127      36.106  45.839  43.873  1.00  0.00           N  
ATOM   2049  H   ARG   127      35.518  45.160  44.335  1.00  0.00           H  
ATOM   2050  CA  ARG   127      35.380  46.768  42.984  1.00  0.00           C  
ATOM   2051  HA  ARG   127      34.310  46.557  42.976  1.00  0.00           H  
ATOM   2052  CB  ARG   127      35.628  48.239  43.304  1.00  0.00           C  
ATOM   2053  HB2 ARG   127      36.701  48.431  43.295  1.00  0.00           H  
ATOM   2054  HB3 ARG   127      35.104  48.832  42.554  1.00  0.00           H  
ATOM   2055  CG  ARG   127      35.070  48.630  44.688  1.00  0.00           C  
ATOM   2056  HG2 ARG   127      34.170  48.039  44.860  1.00  0.00           H  
ATOM   2057  HG3 ARG   127      35.787  48.324  45.450  1.00  0.00           H  
ATOM   2058  CD  ARG   127      34.794  50.136  44.698  1.00  0.00           C  
ATOM   2059  HD2 ARG   127      33.877  50.363  44.153  1.00  0.00           H  
ATOM   2060  HD3 ARG   127      34.634  50.364  45.751  1.00  0.00           H  
ATOM   2061  NE  ARG   127      35.894  50.951  44.093  1.00  0.00           N  
ATOM   2062  HE  ARG   127      36.715  50.413  43.853  1.00  0.00           H  
ATOM   2063  CZ  ARG   127      36.120  52.220  44.036  1.00  0.00           C  
ATOM   2064  NH1 ARG   127      35.211  53.139  44.195  1.00  0.00           N  
ATOM   2065 HH11 ARG   127      34.248  52.926  44.413  1.00  0.00           H  
ATOM   2066 HH12 ARG   127      35.554  54.089  44.219  1.00  0.00           H  
ATOM   2067  NH2 ARG   127      37.343  52.567  43.834  1.00  0.00           N  
ATOM   2068 HH21 ARG   127      37.989  51.863  43.507  1.00  0.00           H  
ATOM   2069 HH22 ARG   127      37.609  53.524  44.017  1.00  0.00           H  
ATOM   2070  C   ARG   127      35.566  46.481  41.452  1.00  0.00           C  
ATOM   2071  O   ARG   127      34.779  47.086  40.722  1.00  0.00           O  
ATOM   2072  N   ASP   128      36.477  45.567  41.106  1.00  0.00           N  
ATOM   2073  H   ASP   128      37.125  45.263  41.819  1.00  0.00           H  
ATOM   2074  CA  ASP   128      36.682  45.222  39.683  1.00  0.00           C  
ATOM   2075  HA  ASP   128      35.671  45.226  39.275  1.00  0.00           H  
ATOM   2076  CB  ASP   128      37.604  46.209  38.991  1.00  0.00           C  
ATOM   2077  HB2 ASP   128      37.309  47.209  39.312  1.00  0.00           H  
ATOM   2078  HB3 ASP   128      38.597  46.138  39.433  1.00  0.00           H  
ATOM   2079  CG  ASP   128      37.592  46.093  37.476  1.00  0.00           C  
ATOM   2080  OD1 ASP   128      36.699  45.451  36.934  1.00  0.00           O  
ATOM   2081  OD2 ASP   128      38.546  46.673  36.848  1.00  0.00           O  
ATOM   2082  C   ASP   128      37.116  43.678  39.524  1.00  0.00           C  
ATOM   2083  O   ASP   128      38.316  43.372  39.339  1.00  0.00           O  
ATOM   2084  N   ILE   129      36.166  42.738  39.435  1.00  0.00           N  
ATOM   2085  H   ILE   129      35.186  42.974  39.362  1.00  0.00           H  
ATOM   2086  CA  ILE   129      36.448  41.271  39.313  1.00  0.00           C  
ATOM   2087  HA  ILE   129      37.417  41.000  39.732  1.00  0.00           H  
ATOM   2088  CB  ILE   129      35.327  40.453  40.070  1.00  0.00           C  
ATOM   2089  HB  ILE   129      34.413  40.516  39.480  1.00  0.00           H  
ATOM   2090  CG2 ILE   129      35.814  38.960  39.978  1.00  0.00           C  
ATOM   2091 HG21 ILE   129      34.993  38.373  40.390  1.00  0.00           H  
ATOM   2092 HG22 ILE   129      36.057  38.600  38.978  1.00  0.00           H  
ATOM   2093 HG23 ILE   129      36.760  38.792  40.494  1.00  0.00           H  
ATOM   2094  CG1 ILE   129      35.032  40.964  41.506  1.00  0.00           C  
ATOM   2095 HG12 ILE   129      34.648  41.978  41.402  1.00  0.00           H  
ATOM   2096 HG13 ILE   129      34.184  40.441  41.949  1.00  0.00           H  
ATOM   2097  CD1 ILE   129      36.293  40.954  42.376  1.00  0.00           C  
ATOM   2098 HD11 ILE   129      36.383  40.008  42.910  1.00  0.00           H  
ATOM   2099 HD12 ILE   129      37.143  41.126  41.716  1.00  0.00           H  
ATOM   2100 HD13 ILE   129      36.193  41.763  43.100  1.00  0.00           H  
ATOM   2101  C   ILE   129      36.589  40.949  37.818  1.00  0.00           C  
ATOM   2102  O   ILE   129      35.592  41.040  37.116  1.00  0.00           O  
ATOM   2103  N   LYS   130      37.662  40.229  37.342  1.00  0.00           N  
ATOM   2104  H   LYS   130      38.470  40.059  37.923  1.00  0.00           H  
ATOM   2105  CA  LYS   130      37.778  39.953  35.968  1.00  0.00           C  
ATOM   2106  HA  LYS   130      36.857  39.520  35.580  1.00  0.00           H  
ATOM   2107  CB  LYS   130      38.067  41.187  35.085  1.00  0.00           C  
ATOM   2108  HB2 LYS   130      38.197  40.862  34.053  1.00  0.00           H  
ATOM   2109  HB3 LYS   130      37.198  41.844  35.083  1.00  0.00           H  
ATOM   2110  CG  LYS   130      39.279  42.077  35.461  1.00  0.00           C  
ATOM   2111  HG2 LYS   130      39.175  42.318  36.519  1.00  0.00           H  
ATOM   2112  HG3 LYS   130      40.190  41.486  35.363  1.00  0.00           H  
ATOM   2113  CD  LYS   130      39.289  43.293  34.623  1.00  0.00           C  
ATOM   2114  HD2 LYS   130      39.276  43.069  33.557  1.00  0.00           H  
ATOM   2115  HD3 LYS   130      38.423  43.894  34.899  1.00  0.00           H  
ATOM   2116  CE  LYS   130      40.593  44.119  34.790  1.00  0.00           C  
ATOM   2117  HE2 LYS   130      41.448  43.444  34.823  1.00  0.00           H  
ATOM   2118  HE3 LYS   130      40.811  44.714  33.903  1.00  0.00           H  
ATOM   2119  NZ  LYS   130      40.588  45.014  35.983  1.00  0.00           N  
ATOM   2120  HZ1 LYS   130      39.798  45.599  36.215  1.00  0.00           H  
ATOM   2121  HZ2 LYS   130      40.798  44.443  36.789  1.00  0.00           H  
ATOM   2122  HZ3 LYS   130      41.286  45.726  35.827  1.00  0.00           H  
ATOM   2123  C   LYS   130      38.828  38.878  35.707  1.00  0.00           C  
ATOM   2124  O   LYS   130      39.800  38.713  36.395  1.00  0.00           O  
ATOM   2125  N   PRO   131      38.646  38.106  34.603  1.00  0.00           N  
ATOM   2126  CD  PRO   131      37.507  38.160  33.648  1.00  0.00           C  
ATOM   2127  HD2 PRO   131      37.684  38.852  32.825  1.00  0.00           H  
ATOM   2128  HD3 PRO   131      36.526  38.371  34.073  1.00  0.00           H  
ATOM   2129  CG  PRO   131      37.511  36.769  33.036  1.00  0.00           C  
ATOM   2130  HG2 PRO   131      36.978  36.793  32.086  1.00  0.00           H  
ATOM   2131  HG3 PRO   131      37.059  36.045  33.713  1.00  0.00           H  
ATOM   2132  CB  PRO   131      39.037  36.536  32.853  1.00  0.00           C  
ATOM   2133  HB2 PRO   131      39.387  37.065  31.967  1.00  0.00           H  
ATOM   2134  HB3 PRO   131      39.370  35.497  32.859  1.00  0.00           H  
ATOM   2135  CA  PRO   131      39.653  37.088  34.086  1.00  0.00           C  
ATOM   2136  HA  PRO   131      39.672  36.233  34.762  1.00  0.00           H  
ATOM   2137  C   PRO   131      40.979  37.752  33.935  1.00  0.00           C  
ATOM   2138  O   PRO   131      41.980  37.075  34.060  1.00  0.00           O  
ATOM   2139  N   ASP   132      40.997  39.045  33.576  1.00  0.00           N  
ATOM   2140  H   ASP   132      40.110  39.492  33.395  1.00  0.00           H  
ATOM   2141  CA  ASP   132      42.255  39.753  33.231  1.00  0.00           C  
ATOM   2142  HA  ASP   132      42.785  39.107  32.531  1.00  0.00           H  
ATOM   2143  CB  ASP   132      42.034  41.185  32.555  1.00  0.00           C  
ATOM   2144  HB2 ASP   132      41.578  41.846  33.292  1.00  0.00           H  
ATOM   2145  HB3 ASP   132      42.964  41.626  32.198  1.00  0.00           H  
ATOM   2146  CG  ASP   132      41.008  41.039  31.404  1.00  0.00           C  
ATOM   2147  OD1 ASP   132      39.840  40.863  31.763  1.00  0.00           O  
ATOM   2148  OD2 ASP   132      41.380  41.238  30.232  1.00  0.00           O  
ATOM   2149  C   ASP   132      43.203  40.004  34.466  1.00  0.00           C  
ATOM   2150  O   ASP   132      44.367  40.331  34.289  1.00  0.00           O  
ATOM   2151  N   ASN   133      42.668  40.010  35.709  1.00  0.00           N  
ATOM   2152  H   ASN   133      41.734  39.649  35.838  1.00  0.00           H  
ATOM   2153  CA  ASN   133      43.270  40.388  36.976  1.00  0.00           C  
ATOM   2154  HA  ASN   133      44.193  40.925  36.759  1.00  0.00           H  
ATOM   2155  CB  ASN   133      42.253  41.390  37.587  1.00  0.00           C  
ATOM   2156  HB2 ASN   133      42.198  42.310  37.004  1.00  0.00           H  
ATOM   2157  HB3 ASN   133      41.308  40.855  37.681  1.00  0.00           H  
ATOM   2158  CG  ASN   133      42.723  41.779  38.983  1.00  0.00           C  
ATOM   2159  OD1 ASN   133      41.910  41.587  39.897  1.00  0.00           O  
ATOM   2160  ND2 ASN   133      43.898  42.194  39.263  1.00  0.00           N  
ATOM   2161 HD21 ASN   133      44.099  42.483  40.209  1.00  0.00           H  
ATOM   2162 HD22 ASN   133      44.501  42.441  38.491  1.00  0.00           H  
ATOM   2163  C   ASN   133      43.646  39.136  37.865  1.00  0.00           C  
ATOM   2164  O   ASN   133      44.541  39.234  38.715  1.00  0.00           O  
ATOM   2165  N   PHE   134      43.057  37.913  37.717  1.00  0.00           N  
ATOM   2166  H   PHE   134      42.331  37.754  37.033  1.00  0.00           H  
ATOM   2167  CA  PHE   134      43.565  36.652  38.330  1.00  0.00           C  
ATOM   2168  HA  PHE   134      43.920  36.875  39.336  1.00  0.00           H  
ATOM   2169  CB  PHE   134      42.507  35.583  38.456  1.00  0.00           C  
ATOM   2170  HB2 PHE   134      42.017  35.384  37.503  1.00  0.00           H  
ATOM   2171  HB3 PHE   134      42.949  34.619  38.710  1.00  0.00           H  
ATOM   2172  CG  PHE   134      41.422  35.846  39.459  1.00  0.00           C  
ATOM   2173  CD1 PHE   134      41.447  35.402  40.754  1.00  0.00           C  
ATOM   2174  HD1 PHE   134      42.328  34.874  41.087  1.00  0.00           H  
ATOM   2175  CE1 PHE   134      40.360  35.645  41.650  1.00  0.00           C  
ATOM   2176  HE1 PHE   134      40.427  35.320  42.678  1.00  0.00           H  
ATOM   2177  CZ  PHE   134      39.191  36.323  41.290  1.00  0.00           C  
ATOM   2178  HZ  PHE   134      38.350  36.517  41.940  1.00  0.00           H  
ATOM   2179  CE2 PHE   134      39.240  36.816  39.988  1.00  0.00           C  
ATOM   2180  HE2 PHE   134      38.508  37.531  39.644  1.00  0.00           H  
ATOM   2181  CD2 PHE   134      40.250  36.500  39.070  1.00  0.00           C  
ATOM   2182  HD2 PHE   134      40.309  36.960  38.094  1.00  0.00           H  
ATOM   2183  C   PHE   134      44.727  36.102  37.487  1.00  0.00           C  
ATOM   2184  O   PHE   134      44.461  36.025  36.292  1.00  0.00           O  
ATOM   2185  N   LEU   135      45.833  35.619  38.039  1.00  0.00           N  
ATOM   2186  H   LEU   135      45.756  35.452  39.032  1.00  0.00           H  
ATOM   2187  CA  LEU   135      46.986  35.033  37.363  1.00  0.00           C  
ATOM   2188  HA  LEU   135      46.591  34.812  36.372  1.00  0.00           H  
ATOM   2189  CB  LEU   135      48.182  36.004  37.325  1.00  0.00           C  
ATOM   2190  HB2 LEU   135      48.356  36.352  38.344  1.00  0.00           H  
ATOM   2191  HB3 LEU   135      49.023  35.349  37.097  1.00  0.00           H  
ATOM   2192  CG  LEU   135      48.250  37.207  36.325  1.00  0.00           C  
ATOM   2193  HG  LEU   135      48.088  36.781  35.335  1.00  0.00           H  
ATOM   2194  CD1 LEU   135      47.139  38.279  36.592  1.00  0.00           C  
ATOM   2195 HD11 LEU   135      47.353  39.168  35.998  1.00  0.00           H  
ATOM   2196 HD12 LEU   135      46.163  37.918  36.267  1.00  0.00           H  
ATOM   2197 HD13 LEU   135      47.189  38.549  37.647  1.00  0.00           H  
ATOM   2198  CD2 LEU   135      49.672  37.840  36.410  1.00  0.00           C  
ATOM   2199 HD21 LEU   135      50.469  37.120  36.229  1.00  0.00           H  
ATOM   2200 HD22 LEU   135      49.684  38.694  35.733  1.00  0.00           H  
ATOM   2201 HD23 LEU   135      49.918  38.263  37.384  1.00  0.00           H  
ATOM   2202  C   LEU   135      47.257  33.676  38.106  1.00  0.00           C  
ATOM   2203  O   LEU   135      47.132  33.592  39.348  1.00  0.00           O  
ATOM   2204  N   MET   136      47.788  32.660  37.383  1.00  0.00           N  
ATOM   2205  H   MET   136      47.982  32.812  36.403  1.00  0.00           H  
ATOM   2206  CA  MET   136      48.343  31.437  37.949  1.00  0.00           C  
ATOM   2207  HA  MET   136      47.801  31.281  38.882  1.00  0.00           H  
ATOM   2208  CB  MET   136      48.282  30.315  36.981  1.00  0.00           C  
ATOM   2209  HB2 MET   136      48.865  30.499  36.078  1.00  0.00           H  
ATOM   2210  HB3 MET   136      48.810  29.481  37.443  1.00  0.00           H  
ATOM   2211  CG  MET   136      46.884  29.958  36.532  1.00  0.00           C  
ATOM   2212  HG2 MET   136      46.559  30.845  35.989  1.00  0.00           H  
ATOM   2213  HG3 MET   136      46.891  29.093  35.868  1.00  0.00           H  
ATOM   2214  SD  MET   136      45.599  29.652  37.767  1.00  0.00           S  
ATOM   2215  CE  MET   136      46.056  28.102  38.597  1.00  0.00           C  
ATOM   2216  HE1 MET   136      46.425  27.266  38.002  1.00  0.00           H  
ATOM   2217  HE2 MET   136      46.855  28.350  39.296  1.00  0.00           H  
ATOM   2218  HE3 MET   136      45.100  27.823  39.041  1.00  0.00           H  
ATOM   2219  C   MET   136      49.775  31.661  38.391  1.00  0.00           C  
ATOM   2220  O   MET   136      50.536  32.363  37.749  1.00  0.00           O  
ATOM   2221  N   GLY   137      50.210  30.893  39.373  1.00  0.00           N  
ATOM   2222  H   GLY   137      49.502  30.379  39.878  1.00  0.00           H  
ATOM   2223  CA  GLY   137      51.633  30.847  39.743  1.00  0.00           C  
ATOM   2224  HA2 GLY   137      51.994  31.792  40.149  1.00  0.00           H  
ATOM   2225  HA3 GLY   137      51.703  30.061  40.495  1.00  0.00           H  
ATOM   2226  C   GLY   137      52.511  30.303  38.606  1.00  0.00           C  
ATOM   2227  O   GLY   137      52.057  29.887  37.540  1.00  0.00           O  
ATOM   2228  N   ILE   138      53.853  30.488  38.766  1.00  0.00           N  
ATOM   2229  H   ILE   138      54.195  30.959  39.592  1.00  0.00           H  
ATOM   2230  CA  ILE   138      54.811  29.873  37.889  1.00  0.00           C  
ATOM   2231  HA  ILE   138      54.325  29.810  36.916  1.00  0.00           H  
ATOM   2232  CB  ILE   138      56.032  30.766  37.700  1.00  0.00           C  
ATOM   2233  HB  ILE   138      56.389  31.110  38.671  1.00  0.00           H  
ATOM   2234  CG2 ILE   138      57.089  29.979  36.863  1.00  0.00           C  
ATOM   2235 HG21 ILE   138      57.716  29.255  37.384  1.00  0.00           H  
ATOM   2236 HG22 ILE   138      56.620  29.349  36.107  1.00  0.00           H  
ATOM   2237 HG23 ILE   138      57.820  30.659  36.426  1.00  0.00           H  
ATOM   2238  CG1 ILE   138      55.733  32.075  37.004  1.00  0.00           C  
ATOM   2239 HG12 ILE   138      55.356  31.845  36.008  1.00  0.00           H  
ATOM   2240 HG13 ILE   138      54.868  32.602  37.407  1.00  0.00           H  
ATOM   2241  CD1 ILE   138      56.893  33.080  36.969  1.00  0.00           C  
ATOM   2242 HD11 ILE   138      57.534  32.915  36.102  1.00  0.00           H  
ATOM   2243 HD12 ILE   138      56.399  34.035  36.795  1.00  0.00           H  
ATOM   2244 HD13 ILE   138      57.470  33.174  37.889  1.00  0.00           H  
ATOM   2245  C   ILE   138      55.265  28.416  38.462  1.00  0.00           C  
ATOM   2246  O   ILE   138      55.494  28.263  39.659  1.00  0.00           O  
ATOM   2247  N   GLY   139      55.485  27.445  37.553  1.00  0.00           N  
ATOM   2248  H   GLY   139      55.316  27.678  36.585  1.00  0.00           H  
ATOM   2249  CA  GLY   139      56.206  26.196  37.914  1.00  0.00           C  
ATOM   2250  HA2 GLY   139      56.322  25.577  37.024  1.00  0.00           H  
ATOM   2251  HA3 GLY   139      57.170  26.554  38.275  1.00  0.00           H  
ATOM   2252  C   GLY   139      55.612  25.373  39.021  1.00  0.00           C  
ATOM   2253  O   GLY   139      54.456  24.915  38.876  1.00  0.00           O  
ATOM   2254  N   ARG   140      56.355  25.121  40.085  1.00  0.00           N  
ATOM   2255  H   ARG   140      57.264  25.528  40.254  1.00  0.00           H  
ATOM   2256  CA  ARG   140      55.859  24.430  41.309  1.00  0.00           C  
ATOM   2257  HA  ARG   140      55.329  23.523  41.018  1.00  0.00           H  
ATOM   2258  CB  ARG   140      57.071  24.092  42.172  1.00  0.00           C  
ATOM   2259  HB2 ARG   140      57.851  23.671  41.538  1.00  0.00           H  
ATOM   2260  HB3 ARG   140      57.516  24.989  42.604  1.00  0.00           H  
ATOM   2261  CG  ARG   140      56.776  23.169  43.366  1.00  0.00           C  
ATOM   2262  HG2 ARG   140      56.056  23.600  44.061  1.00  0.00           H  
ATOM   2263  HG3 ARG   140      56.288  22.285  42.955  1.00  0.00           H  
ATOM   2264  CD  ARG   140      58.102  22.655  44.041  1.00  0.00           C  
ATOM   2265  HD2 ARG   140      57.819  21.948  44.820  1.00  0.00           H  
ATOM   2266  HD3 ARG   140      58.658  22.070  43.308  1.00  0.00           H  
ATOM   2267  NE  ARG   140      58.923  23.701  44.624  1.00  0.00           N  
ATOM   2268  HE  ARG   140      59.536  24.121  43.940  1.00  0.00           H  
ATOM   2269  CZ  ARG   140      59.122  24.119  45.873  1.00  0.00           C  
ATOM   2270  NH1 ARG   140      58.666  23.506  46.911  1.00  0.00           N  
ATOM   2271 HH11 ARG   140      58.124  22.658  46.829  1.00  0.00           H  
ATOM   2272 HH12 ARG   140      58.691  23.942  47.822  1.00  0.00           H  
ATOM   2273  NH2 ARG   140      59.794  25.208  46.157  1.00  0.00           N  
ATOM   2274 HH21 ARG   140      60.285  25.731  45.446  1.00  0.00           H  
ATOM   2275 HH22 ARG   140      59.905  25.441  47.134  1.00  0.00           H  
ATOM   2276  C   ARG   140      54.830  25.255  42.035  1.00  0.00           C  
ATOM   2277  O   ARG   140      54.277  24.773  42.995  1.00  0.00           O  
ATOM   2278  N   HIE   141      54.385  26.428  41.582  1.00  0.00           N  
ATOM   2279  H   HIE   141      54.755  26.890  40.764  1.00  0.00           H  
ATOM   2280  CA  HIE   141      53.212  27.160  42.071  1.00  0.00           C  
ATOM   2281  HA  HIE   141      52.929  26.599  42.962  1.00  0.00           H  
ATOM   2282  CB  HIE   141      53.650  28.532  42.492  1.00  0.00           C  
ATOM   2283  HB2 HIE   141      53.682  29.220  41.647  1.00  0.00           H  
ATOM   2284  HB3 HIE   141      52.924  28.921  43.206  1.00  0.00           H  
ATOM   2285  CG  HIE   141      55.082  28.595  43.090  1.00  0.00           C  
ATOM   2286  ND1 HIE   141      55.571  27.979  44.276  1.00  0.00           N  
ATOM   2287  CE1 HIE   141      56.851  28.373  44.337  1.00  0.00           C  
ATOM   2288  HE1 HIE   141      57.507  28.109  45.154  1.00  0.00           H  
ATOM   2289  NE2 HIE   141      57.233  29.095  43.301  1.00  0.00           N  
ATOM   2290  HE2 HIE   141      58.169  29.350  43.019  1.00  0.00           H  
ATOM   2291  CD2 HIE   141      56.148  29.232  42.480  1.00  0.00           C  
ATOM   2292  HD2 HIE   141      56.031  29.779  41.557  1.00  0.00           H  
ATOM   2293  C   HIE   141      51.973  27.155  41.151  1.00  0.00           C  
ATOM   2294  O   HIE   141      51.007  27.719  41.574  1.00  0.00           O  
ATOM   2295  N   CYS   142      52.104  26.610  39.943  1.00  0.00           N  
ATOM   2296  H   CYS   142      53.019  26.234  39.742  1.00  0.00           H  
ATOM   2297  CA  CYS   142      51.164  26.850  38.845  1.00  0.00           C  
ATOM   2298  HA  CYS   142      51.018  27.929  38.803  1.00  0.00           H  
ATOM   2299  CB  CYS   142      51.740  26.227  37.513  1.00  0.00           C  
ATOM   2300  HB2 CYS   142      52.828  26.210  37.441  1.00  0.00           H  
ATOM   2301  HB3 CYS   142      51.552  25.153  37.493  1.00  0.00           H  
ATOM   2302  SG  CYS   142      50.959  26.972  36.036  1.00  0.00           S  
ATOM   2303  HG  CYS   142      51.378  28.240  36.085  1.00  0.00           H  
ATOM   2304  C   CYS   142      49.705  26.330  39.165  1.00  0.00           C  
ATOM   2305  O   CYS   142      48.747  26.837  38.632  1.00  0.00           O  
ATOM   2306  N   ASN   143      49.499  25.443  40.135  1.00  0.00           N  
ATOM   2307  H   ASN   143      50.238  24.859  40.500  1.00  0.00           H  
ATOM   2308  CA  ASN   143      48.168  25.069  40.616  1.00  0.00           C  
ATOM   2309  HA  ASN   143      47.503  24.996  39.756  1.00  0.00           H  
ATOM   2310  CB  ASN   143      48.122  23.803  41.497  1.00  0.00           C  
ATOM   2311  HB2 ASN   143      48.816  23.985  42.318  1.00  0.00           H  
ATOM   2312  HB3 ASN   143      47.121  23.544  41.843  1.00  0.00           H  
ATOM   2313  CG  ASN   143      48.671  22.549  40.795  1.00  0.00           C  
ATOM   2314  OD1 ASN   143      48.825  22.403  39.616  1.00  0.00           O  
ATOM   2315  ND2 ASN   143      49.064  21.582  41.581  1.00  0.00           N  
ATOM   2316 HD21 ASN   143      49.220  20.681  41.153  1.00  0.00           H  
ATOM   2317 HD22 ASN   143      48.797  21.508  42.552  1.00  0.00           H  
ATOM   2318  C   ASN   143      47.459  26.235  41.293  1.00  0.00           C  
ATOM   2319  O   ASN   143      46.209  26.241  41.324  1.00  0.00           O  
ATOM   2320  N   LYS   144      48.232  27.010  41.967  1.00  0.00           N  
ATOM   2321  H   LYS   144      49.233  27.080  41.858  1.00  0.00           H  
ATOM   2322  CA  LYS   144      47.756  28.098  42.878  1.00  0.00           C  
ATOM   2323  HA  LYS   144      46.881  27.749  43.427  1.00  0.00           H  
ATOM   2324  CB  LYS   144      48.860  28.441  43.908  1.00  0.00           C  
ATOM   2325  HB2 LYS   144      49.144  27.441  44.236  1.00  0.00           H  
ATOM   2326  HB3 LYS   144      49.697  28.984  43.468  1.00  0.00           H  
ATOM   2327  CG  LYS   144      48.480  29.290  45.111  1.00  0.00           C  
ATOM   2328  HG2 LYS   144      48.109  30.280  44.845  1.00  0.00           H  
ATOM   2329  HG3 LYS   144      47.655  28.807  45.635  1.00  0.00           H  
ATOM   2330  CD  LYS   144      49.608  29.590  46.141  1.00  0.00           C  
ATOM   2331  HD2 LYS   144      50.446  30.007  45.583  1.00  0.00           H  
ATOM   2332  HD3 LYS   144      49.199  30.297  46.864  1.00  0.00           H  
ATOM   2333  CE  LYS   144      50.210  28.359  46.736  1.00  0.00           C  
ATOM   2334  HE2 LYS   144      49.465  27.704  47.189  1.00  0.00           H  
ATOM   2335  HE3 LYS   144      50.666  27.755  45.952  1.00  0.00           H  
ATOM   2336  NZ  LYS   144      51.338  28.721  47.652  1.00  0.00           N  
ATOM   2337  HZ1 LYS   144      50.910  29.161  48.454  1.00  0.00           H  
ATOM   2338  HZ2 LYS   144      51.789  27.851  47.897  1.00  0.00           H  
ATOM   2339  HZ3 LYS   144      52.128  29.252  47.314  1.00  0.00           H  
ATOM   2340  C   LYS   144      47.350  29.299  42.079  1.00  0.00           C  
ATOM   2341  O   LYS   144      48.103  29.760  41.271  1.00  0.00           O  
ATOM   2342  N   LEU   145      46.137  29.833  42.375  1.00  0.00           N  
ATOM   2343  H   LEU   145      45.672  29.263  43.067  1.00  0.00           H  
ATOM   2344  CA  LEU   145      45.517  30.935  41.752  1.00  0.00           C  
ATOM   2345  HA  LEU   145      45.907  31.040  40.740  1.00  0.00           H  
ATOM   2346  CB  LEU   145      44.017  30.632  41.639  1.00  0.00           C  
ATOM   2347  HB2 LEU   145      43.853  29.785  40.973  1.00  0.00           H  
ATOM   2348  HB3 LEU   145      43.742  30.308  42.643  1.00  0.00           H  
ATOM   2349  CG  LEU   145      43.100  31.675  41.236  1.00  0.00           C  
ATOM   2350  HG  LEU   145      43.435  32.673  41.519  1.00  0.00           H  
ATOM   2351  CD1 LEU   145      42.906  31.726  39.722  1.00  0.00           C  
ATOM   2352 HD11 LEU   145      42.345  32.589  39.362  1.00  0.00           H  
ATOM   2353 HD12 LEU   145      43.862  31.586  39.217  1.00  0.00           H  
ATOM   2354 HD13 LEU   145      42.250  30.938  39.351  1.00  0.00           H  
ATOM   2355  CD2 LEU   145      41.704  31.502  41.877  1.00  0.00           C  
ATOM   2356 HD21 LEU   145      41.142  30.679  41.437  1.00  0.00           H  
ATOM   2357 HD22 LEU   145      41.827  31.429  42.958  1.00  0.00           H  
ATOM   2358 HD23 LEU   145      41.106  32.390  41.671  1.00  0.00           H  
ATOM   2359  C   LEU   145      45.761  32.213  42.592  1.00  0.00           C  
ATOM   2360  O   LEU   145      45.530  32.241  43.781  1.00  0.00           O  
ATOM   2361  N   PHE   146      46.266  33.233  41.904  1.00  0.00           N  
ATOM   2362  H   PHE   146      46.406  33.024  40.925  1.00  0.00           H  
ATOM   2363  CA  PHE   146      46.620  34.545  42.471  1.00  0.00           C  
ATOM   2364  HA  PHE   146      46.520  34.489  43.555  1.00  0.00           H  
ATOM   2365  CB  PHE   146      48.143  34.695  42.159  1.00  0.00           C  
ATOM   2366  HB2 PHE   146      48.289  34.578  41.085  1.00  0.00           H  
ATOM   2367  HB3 PHE   146      48.408  35.735  42.348  1.00  0.00           H  
ATOM   2368  CG  PHE   146      49.115  33.789  42.680  1.00  0.00           C  
ATOM   2369  CD1 PHE   146      49.310  32.495  42.216  1.00  0.00           C  
ATOM   2370  HD1 PHE   146      48.736  32.086  41.398  1.00  0.00           H  
ATOM   2371  CE1 PHE   146      50.448  31.752  42.708  1.00  0.00           C  
ATOM   2372  HE1 PHE   146      50.605  30.737  42.374  1.00  0.00           H  
ATOM   2373  CZ  PHE   146      51.229  32.212  43.742  1.00  0.00           C  
ATOM   2374  HZ  PHE   146      51.947  31.589  44.254  1.00  0.00           H  
ATOM   2375  CE2 PHE   146      51.067  33.546  44.207  1.00  0.00           C  
ATOM   2376  HE2 PHE   146      51.636  33.930  45.041  1.00  0.00           H  
ATOM   2377  CD2 PHE   146      50.034  34.339  43.622  1.00  0.00           C  
ATOM   2378  HD2 PHE   146      49.968  35.381  43.898  1.00  0.00           H  
ATOM   2379  C   PHE   146      45.835  35.733  41.956  1.00  0.00           C  
ATOM   2380  O   PHE   146      44.908  35.586  41.152  1.00  0.00           O  
ATOM   2381  N   LEU   147      46.089  36.910  42.518  1.00  0.00           N  
ATOM   2382  H   LEU   147      46.836  37.099  43.171  1.00  0.00           H  
ATOM   2383  CA  LEU   147      45.337  38.190  42.245  1.00  0.00           C  
ATOM   2384  HA  LEU   147      44.891  38.112  41.253  1.00  0.00           H  
ATOM   2385  CB  LEU   147      44.279  38.358  43.346  1.00  0.00           C  
ATOM   2386  HB2 LEU   147      43.730  37.419  43.416  1.00  0.00           H  
ATOM   2387  HB3 LEU   147      44.856  38.447  44.266  1.00  0.00           H  
ATOM   2388  CG  LEU   147      43.150  39.427  43.180  1.00  0.00           C  
ATOM   2389  HG  LEU   147      43.503  40.449  43.039  1.00  0.00           H  
ATOM   2390  CD1 LEU   147      42.300  39.124  41.938  1.00  0.00           C  
ATOM   2391 HD11 LEU   147      41.441  39.795  41.951  1.00  0.00           H  
ATOM   2392 HD12 LEU   147      42.917  39.372  41.074  1.00  0.00           H  
ATOM   2393 HD13 LEU   147      41.983  38.081  41.911  1.00  0.00           H  
ATOM   2394  CD2 LEU   147      42.163  39.271  44.381  1.00  0.00           C  
ATOM   2395 HD21 LEU   147      42.708  39.176  45.320  1.00  0.00           H  
ATOM   2396 HD22 LEU   147      41.471  40.103  44.250  1.00  0.00           H  
ATOM   2397 HD23 LEU   147      41.644  38.316  44.307  1.00  0.00           H  
ATOM   2398  C   LEU   147      46.378  39.400  42.313  1.00  0.00           C  
ATOM   2399  O   LEU   147      47.071  39.433  43.376  1.00  0.00           O  
ATOM   2400  N   ILE   148      46.272  40.339  41.397  1.00  0.00           N  
ATOM   2401  H   ILE   148      45.882  40.092  40.499  1.00  0.00           H  
ATOM   2402  CA  ILE   148      47.058  41.615  41.389  1.00  0.00           C  
ATOM   2403  HA  ILE   148      47.648  41.636  42.306  1.00  0.00           H  
ATOM   2404  CB  ILE   148      48.018  41.533  40.191  1.00  0.00           C  
ATOM   2405  HB  ILE   148      48.630  42.435  40.184  1.00  0.00           H  
ATOM   2406  CG2 ILE   148      48.892  40.291  40.298  1.00  0.00           C  
ATOM   2407 HG21 ILE   148      48.314  39.377  40.433  1.00  0.00           H  
ATOM   2408 HG22 ILE   148      49.449  40.237  39.363  1.00  0.00           H  
ATOM   2409 HG23 ILE   148      49.510  40.379  41.191  1.00  0.00           H  
ATOM   2410  CG1 ILE   148      47.275  41.510  38.783  1.00  0.00           C  
ATOM   2411 HG12 ILE   148      46.800  40.533  38.703  1.00  0.00           H  
ATOM   2412 HG13 ILE   148      46.537  42.299  38.929  1.00  0.00           H  
ATOM   2413  CD1 ILE   148      48.115  41.782  37.686  1.00  0.00           C  
ATOM   2414 HD11 ILE   148      48.747  40.932  37.430  1.00  0.00           H  
ATOM   2415 HD12 ILE   148      47.320  41.974  36.965  1.00  0.00           H  
ATOM   2416 HD13 ILE   148      48.767  42.636  37.870  1.00  0.00           H  
ATOM   2417  C   ILE   148      46.144  42.873  41.479  1.00  0.00           C  
ATOM   2418  O   ILE   148      44.934  42.789  41.698  1.00  0.00           O  
ATOM   2419  N   ASP   149      46.768  44.034  41.291  1.00  0.00           N  
ATOM   2420  H   ASP   149      47.774  43.972  41.235  1.00  0.00           H  
ATOM   2421  CA  ASP   149      46.129  45.304  40.938  1.00  0.00           C  
ATOM   2422  HA  ASP   149      46.871  46.081  41.126  1.00  0.00           H  
ATOM   2423  CB  ASP   149      45.753  45.514  39.461  1.00  0.00           C  
ATOM   2424  HB2 ASP   149      45.036  44.721  39.251  1.00  0.00           H  
ATOM   2425  HB3 ASP   149      45.357  46.522  39.333  1.00  0.00           H  
ATOM   2426  CG  ASP   149      46.916  45.367  38.474  1.00  0.00           C  
ATOM   2427  OD1 ASP   149      48.153  45.273  38.797  1.00  0.00           O  
ATOM   2428  OD2 ASP   149      46.572  45.504  37.292  1.00  0.00           O  
ATOM   2429  C   ASP   149      44.988  45.778  41.820  1.00  0.00           C  
ATOM   2430  O   ASP   149      43.896  46.163  41.348  1.00  0.00           O  
ATOM   2431  N   PHE   150      45.337  45.819  43.038  1.00  0.00           N  
ATOM   2432  H   PHE   150      46.202  45.328  43.214  1.00  0.00           H  
ATOM   2433  CA  PHE   150      44.427  46.204  44.203  1.00  0.00           C  
ATOM   2434  HA  PHE   150      43.477  45.690  44.059  1.00  0.00           H  
ATOM   2435  CB  PHE   150      45.052  45.840  45.505  1.00  0.00           C  
ATOM   2436  HB2 PHE   150      46.011  46.352  45.586  1.00  0.00           H  
ATOM   2437  HB3 PHE   150      44.455  46.092  46.381  1.00  0.00           H  
ATOM   2438  CG  PHE   150      45.240  44.291  45.569  1.00  0.00           C  
ATOM   2439  CD1 PHE   150      44.159  43.489  45.854  1.00  0.00           C  
ATOM   2440  HD1 PHE   150      43.253  44.032  46.083  1.00  0.00           H  
ATOM   2441  CE1 PHE   150      44.224  42.091  45.975  1.00  0.00           C  
ATOM   2442  HE1 PHE   150      43.382  41.521  46.341  1.00  0.00           H  
ATOM   2443  CZ  PHE   150      45.465  41.465  45.868  1.00  0.00           C  
ATOM   2444  HZ  PHE   150      45.496  40.390  45.964  1.00  0.00           H  
ATOM   2445  CE2 PHE   150      46.557  42.247  45.537  1.00  0.00           C  
ATOM   2446  HE2 PHE   150      47.510  41.765  45.377  1.00  0.00           H  
ATOM   2447  CD2 PHE   150      46.467  43.613  45.471  1.00  0.00           C  
ATOM   2448  HD2 PHE   150      47.353  44.166  45.195  1.00  0.00           H  
ATOM   2449  C   PHE   150      44.024  47.677  44.151  1.00  0.00           C  
ATOM   2450  O   PHE   150      43.167  48.083  44.881  1.00  0.00           O  
ATOM   2451  N   GLY   151      44.655  48.525  43.391  1.00  0.00           N  
ATOM   2452  H   GLY   151      45.419  48.221  42.804  1.00  0.00           H  
ATOM   2453  CA  GLY   151      44.571  49.993  43.437  1.00  0.00           C  
ATOM   2454  HA2 GLY   151      45.003  50.306  44.388  1.00  0.00           H  
ATOM   2455  HA3 GLY   151      45.293  50.337  42.697  1.00  0.00           H  
ATOM   2456  C   GLY   151      43.186  50.551  43.336  1.00  0.00           C  
ATOM   2457  O   GLY   151      42.913  51.753  43.649  1.00  0.00           O  
ATOM   2458  N   LEU   152      42.216  49.778  42.777  1.00  0.00           N  
ATOM   2459  H   LEU   152      42.467  48.833  42.525  1.00  0.00           H  
ATOM   2460  CA  LEU   152      40.835  50.312  42.587  1.00  0.00           C  
ATOM   2461  HA  LEU   152      40.856  51.402  42.580  1.00  0.00           H  
ATOM   2462  CB  LEU   152      40.309  49.832  41.252  1.00  0.00           C  
ATOM   2463  HB2 LEU   152      41.161  49.856  40.573  1.00  0.00           H  
ATOM   2464  HB3 LEU   152      39.837  48.850  41.211  1.00  0.00           H  
ATOM   2465  CG  LEU   152      39.322  50.805  40.670  1.00  0.00           C  
ATOM   2466  HG  LEU   152      38.966  51.479  41.448  1.00  0.00           H  
ATOM   2467  CD1 LEU   152      39.970  51.654  39.591  1.00  0.00           C  
ATOM   2468 HD11 LEU   152      40.650  51.048  38.991  1.00  0.00           H  
ATOM   2469 HD12 LEU   152      39.264  52.172  38.942  1.00  0.00           H  
ATOM   2470 HD13 LEU   152      40.699  52.290  40.093  1.00  0.00           H  
ATOM   2471  CD2 LEU   152      38.202  49.996  40.057  1.00  0.00           C  
ATOM   2472 HD21 LEU   152      37.307  50.539  39.753  1.00  0.00           H  
ATOM   2473 HD22 LEU   152      38.665  49.422  39.254  1.00  0.00           H  
ATOM   2474 HD23 LEU   152      37.774  49.388  40.855  1.00  0.00           H  
ATOM   2475  C   LEU   152      39.899  49.877  43.715  1.00  0.00           C  
ATOM   2476  O   LEU   152      38.674  50.174  43.627  1.00  0.00           O  
ATOM   2477  N   ALA   153      40.290  49.131  44.745  1.00  0.00           N  
ATOM   2478  H   ALA   153      41.274  48.907  44.778  1.00  0.00           H  
ATOM   2479  CA  ALA   153      39.551  48.738  45.946  1.00  0.00           C  
ATOM   2480  HA  ALA   153      38.721  48.111  45.620  1.00  0.00           H  
ATOM   2481  CB  ALA   153      40.504  47.821  46.775  1.00  0.00           C  
ATOM   2482  HB1 ALA   153      41.376  48.387  47.104  1.00  0.00           H  
ATOM   2483  HB2 ALA   153      39.989  47.484  47.674  1.00  0.00           H  
ATOM   2484  HB3 ALA   153      40.749  46.949  46.169  1.00  0.00           H  
ATOM   2485  C   ALA   153      39.032  49.931  46.801  1.00  0.00           C  
ATOM   2486  O   ALA   153      39.459  51.116  46.660  1.00  0.00           O  
ATOM   2487  N   LYS   154      38.158  49.652  47.826  1.00  0.00           N  
ATOM   2488  H   LYS   154      37.993  48.658  47.899  1.00  0.00           H  
ATOM   2489  CA  LYS   154      37.611  50.499  48.888  1.00  0.00           C  
ATOM   2490  HA  LYS   154      38.288  51.335  49.065  1.00  0.00           H  
ATOM   2491  CB  LYS   154      36.240  51.093  48.299  1.00  0.00           C  
ATOM   2492  HB2 LYS   154      36.463  51.364  47.267  1.00  0.00           H  
ATOM   2493  HB3 LYS   154      35.503  50.291  48.329  1.00  0.00           H  
ATOM   2494  CG  LYS   154      35.756  52.228  49.134  1.00  0.00           C  
ATOM   2495  HG2 LYS   154      35.139  51.836  49.942  1.00  0.00           H  
ATOM   2496  HG3 LYS   154      36.624  52.711  49.582  1.00  0.00           H  
ATOM   2497  CD  LYS   154      34.833  53.157  48.319  1.00  0.00           C  
ATOM   2498  HD2 LYS   154      35.385  53.660  47.525  1.00  0.00           H  
ATOM   2499  HD3 LYS   154      34.009  52.678  47.791  1.00  0.00           H  
ATOM   2500  CE  LYS   154      34.254  54.158  49.315  1.00  0.00           C  
ATOM   2501  HE2 LYS   154      33.825  53.538  50.101  1.00  0.00           H  
ATOM   2502  HE3 LYS   154      35.071  54.763  49.708  1.00  0.00           H  
ATOM   2503  NZ  LYS   154      33.028  54.901  48.795  1.00  0.00           N  
ATOM   2504  HZ1 LYS   154      33.179  55.585  48.067  1.00  0.00           H  
ATOM   2505  HZ2 LYS   154      32.330  54.226  48.517  1.00  0.00           H  
ATOM   2506  HZ3 LYS   154      32.543  55.445  49.496  1.00  0.00           H  
ATOM   2507  C   LYS   154      37.418  49.856  50.206  1.00  0.00           C  
ATOM   2508  O   LYS   154      37.113  48.639  50.168  1.00  0.00           O  
ATOM   2509  N   LYS   155      37.720  50.427  51.368  1.00  0.00           N  
ATOM   2510  H   LYS   155      38.114  51.351  51.260  1.00  0.00           H  
ATOM   2511  CA  LYS   155      37.497  49.758  52.649  1.00  0.00           C  
ATOM   2512  HA  LYS   155      37.769  48.706  52.558  1.00  0.00           H  
ATOM   2513  CB  LYS   155      38.392  50.433  53.589  1.00  0.00           C  
ATOM   2514  HB2 LYS   155      39.396  50.696  53.257  1.00  0.00           H  
ATOM   2515  HB3 LYS   155      37.975  51.424  53.766  1.00  0.00           H  
ATOM   2516  CG  LYS   155      38.603  49.623  54.877  1.00  0.00           C  
ATOM   2517  HG2 LYS   155      37.638  49.609  55.385  1.00  0.00           H  
ATOM   2518  HG3 LYS   155      38.807  48.610  54.529  1.00  0.00           H  
ATOM   2519  CD  LYS   155      39.749  50.219  55.788  1.00  0.00           C  
ATOM   2520  HD2 LYS   155      39.900  49.423  56.517  1.00  0.00           H  
ATOM   2521  HD3 LYS   155      40.634  50.270  55.154  1.00  0.00           H  
ATOM   2522  CE  LYS   155      39.580  51.604  56.378  1.00  0.00           C  
ATOM   2523  HE2 LYS   155      40.521  51.919  56.828  1.00  0.00           H  
ATOM   2524  HE3 LYS   155      39.397  52.370  55.625  1.00  0.00           H  
ATOM   2525  NZ  LYS   155      38.506  51.613  57.387  1.00  0.00           N  
ATOM   2526  HZ1 LYS   155      38.429  52.484  57.892  1.00  0.00           H  
ATOM   2527  HZ2 LYS   155      37.608  51.430  56.962  1.00  0.00           H  
ATOM   2528  HZ3 LYS   155      38.687  50.915  58.094  1.00  0.00           H  
ATOM   2529  C   LYS   155      35.996  49.901  53.030  1.00  0.00           C  
ATOM   2530  O   LYS   155      35.471  51.024  53.077  1.00  0.00           O  
ATOM   2531  N   TYR   156      35.261  48.830  53.412  1.00  0.00           N  
ATOM   2532  H   TYR   156      35.771  47.972  53.560  1.00  0.00           H  
ATOM   2533  CA  TYR   156      33.841  48.844  53.777  1.00  0.00           C  
ATOM   2534  HA  TYR   156      33.321  49.575  53.158  1.00  0.00           H  
ATOM   2535  CB  TYR   156      33.108  47.573  53.194  1.00  0.00           C  
ATOM   2536  HB2 TYR   156      32.044  47.737  53.363  1.00  0.00           H  
ATOM   2537  HB3 TYR   156      33.173  47.570  52.106  1.00  0.00           H  
ATOM   2538  CG  TYR   156      33.538  46.299  53.771  1.00  0.00           C  
ATOM   2539  CD1 TYR   156      32.967  45.861  54.981  1.00  0.00           C  
ATOM   2540  HD1 TYR   156      32.092  46.325  55.412  1.00  0.00           H  
ATOM   2541  CE1 TYR   156      33.326  44.661  55.539  1.00  0.00           C  
ATOM   2542  HE1 TYR   156      32.879  44.290  56.450  1.00  0.00           H  
ATOM   2543  CZ  TYR   156      34.260  43.788  54.930  1.00  0.00           C  
ATOM   2544  OH  TYR   156      34.747  42.687  55.616  1.00  0.00           O  
ATOM   2545  HH  TYR   156      35.480  42.324  55.114  1.00  0.00           H  
ATOM   2546  CE2 TYR   156      34.924  44.262  53.690  1.00  0.00           C  
ATOM   2547  HE2 TYR   156      35.745  43.750  53.211  1.00  0.00           H  
ATOM   2548  CD2 TYR   156      34.499  45.455  53.104  1.00  0.00           C  
ATOM   2549  HD2 TYR   156      35.062  45.885  52.288  1.00  0.00           H  
ATOM   2550  C   TYR   156      33.544  48.999  55.237  1.00  0.00           C  
ATOM   2551  O   TYR   156      32.360  49.147  55.624  1.00  0.00           O  
ATOM   2552  N   ARG   157      34.540  48.999  56.162  1.00  0.00           N  
ATOM   2553  H   ARG   157      35.496  48.890  55.856  1.00  0.00           H  
ATOM   2554  CA  ARG   157      34.212  49.060  57.620  1.00  0.00           C  
ATOM   2555  HA  ARG   157      33.348  49.713  57.747  1.00  0.00           H  
ATOM   2556  CB  ARG   157      33.700  47.699  58.204  1.00  0.00           C  
ATOM   2557  HB2 ARG   157      33.237  48.011  59.140  1.00  0.00           H  
ATOM   2558  HB3 ARG   157      32.975  47.247  57.527  1.00  0.00           H  
ATOM   2559  CG  ARG   157      34.879  46.610  58.389  1.00  0.00           C  
ATOM   2560  HG2 ARG   157      35.468  46.474  57.482  1.00  0.00           H  
ATOM   2561  HG3 ARG   157      35.555  46.985  59.157  1.00  0.00           H  
ATOM   2562  CD  ARG   157      34.212  45.296  58.861  1.00  0.00           C  
ATOM   2563  HD2 ARG   157      33.797  45.375  59.865  1.00  0.00           H  
ATOM   2564  HD3 ARG   157      33.393  45.096  58.170  1.00  0.00           H  
ATOM   2565  NE  ARG   157      35.060  44.186  58.741  1.00  0.00           N  
ATOM   2566  HE  ARG   157      36.069  44.182  58.692  1.00  0.00           H  
ATOM   2567  CZ  ARG   157      34.647  42.901  58.804  1.00  0.00           C  
ATOM   2568  NH1 ARG   157      33.385  42.488  59.075  1.00  0.00           N  
ATOM   2569 HH11 ARG   157      32.708  43.228  59.196  1.00  0.00           H  
ATOM   2570 HH12 ARG   157      33.213  41.549  59.403  1.00  0.00           H  
ATOM   2571  NH2 ARG   157      35.441  41.908  58.559  1.00  0.00           N  
ATOM   2572 HH21 ARG   157      36.343  42.189  58.202  1.00  0.00           H  
ATOM   2573 HH22 ARG   157      35.059  40.985  58.405  1.00  0.00           H  
ATOM   2574  C   ARG   157      35.370  49.619  58.414  1.00  0.00           C  
ATOM   2575  O   ARG   157      36.518  49.384  58.077  1.00  0.00           O  
ATOM   2576  N   ASP   158      35.081  50.176  59.586  1.00  0.00           N  
ATOM   2577  H   ASP   158      34.090  50.217  59.774  1.00  0.00           H  
ATOM   2578  CA  ASP   158      36.152  50.403  60.540  1.00  0.00           C  
ATOM   2579  HA  ASP   158      36.914  51.041  60.094  1.00  0.00           H  
ATOM   2580  CB  ASP   158      35.572  51.218  61.706  1.00  0.00           C  
ATOM   2581  HB2 ASP   158      34.940  52.039  61.369  1.00  0.00           H  
ATOM   2582  HB3 ASP   158      34.937  50.511  62.239  1.00  0.00           H  
ATOM   2583  CG  ASP   158      36.601  51.820  62.647  1.00  0.00           C  
ATOM   2584  OD1 ASP   158      36.367  51.639  63.844  1.00  0.00           O  
ATOM   2585  OD2 ASP   158      37.633  52.328  62.223  1.00  0.00           O  
ATOM   2586  C   ASP   158      36.879  49.177  61.049  1.00  0.00           C  
ATOM   2587  O   ASP   158      36.217  48.218  61.403  1.00  0.00           O  
ATOM   2588  N   ASN   159      38.211  49.277  61.196  1.00  0.00           N  
ATOM   2589  H   ASN   159      38.711  50.088  60.862  1.00  0.00           H  
ATOM   2590  CA  ASN   159      38.995  48.150  61.638  1.00  0.00           C  
ATOM   2591  HA  ASN   159      38.699  47.258  61.087  1.00  0.00           H  
ATOM   2592  CB  ASN   159      40.450  48.460  61.371  1.00  0.00           C  
ATOM   2593  HB2 ASN   159      40.552  49.476  61.753  1.00  0.00           H  
ATOM   2594  HB3 ASN   159      41.055  47.844  62.036  1.00  0.00           H  
ATOM   2595  CG  ASN   159      40.856  48.438  59.970  1.00  0.00           C  
ATOM   2596  OD1 ASN   159      40.340  49.260  59.248  1.00  0.00           O  
ATOM   2597  ND2 ASN   159      41.736  47.559  59.579  1.00  0.00           N  
ATOM   2598 HD21 ASN   159      42.294  47.655  58.743  1.00  0.00           H  
ATOM   2599 HD22 ASN   159      42.004  46.886  60.283  1.00  0.00           H  
ATOM   2600  C   ASN   159      38.647  47.969  63.163  1.00  0.00           C  
ATOM   2601  O   ASN   159      38.558  46.786  63.616  1.00  0.00           O  
ATOM   2602  N   ARG   160      38.657  49.071  63.968  1.00  0.00           N  
ATOM   2603  H   ARG   160      38.941  49.976  63.622  1.00  0.00           H  
ATOM   2604  CA  ARG   160      38.350  48.868  65.437  1.00  0.00           C  
ATOM   2605  HA  ARG   160      38.785  47.965  65.864  1.00  0.00           H  
ATOM   2606  CB  ARG   160      38.933  50.061  66.218  1.00  0.00           C  
ATOM   2607  HB2 ARG   160      40.012  50.120  66.072  1.00  0.00           H  
ATOM   2608  HB3 ARG   160      38.447  51.004  65.965  1.00  0.00           H  
ATOM   2609  CG  ARG   160      38.771  49.958  67.767  1.00  0.00           C  
ATOM   2610  HG2 ARG   160      37.782  49.580  68.027  1.00  0.00           H  
ATOM   2611  HG3 ARG   160      39.359  49.106  68.110  1.00  0.00           H  
ATOM   2612  CD  ARG   160      39.053  51.143  68.613  1.00  0.00           C  
ATOM   2613  HD2 ARG   160      38.880  50.845  69.647  1.00  0.00           H  
ATOM   2614  HD3 ARG   160      40.136  51.260  68.617  1.00  0.00           H  
ATOM   2615  NE  ARG   160      38.117  52.293  68.268  1.00  0.00           N  
ATOM   2616  HE  ARG   160      38.512  53.057  67.737  1.00  0.00           H  
ATOM   2617  CZ  ARG   160      37.061  52.660  68.960  1.00  0.00           C  
ATOM   2618  NH1 ARG   160      36.549  51.927  69.874  1.00  0.00           N  
ATOM   2619 HH11 ARG   160      37.011  51.042  70.024  1.00  0.00           H  
ATOM   2620 HH12 ARG   160      35.625  52.099  70.246  1.00  0.00           H  
ATOM   2621  NH2 ARG   160      36.505  53.779  68.725  1.00  0.00           N  
ATOM   2622 HH21 ARG   160      36.933  54.448  68.102  1.00  0.00           H  
ATOM   2623 HH22 ARG   160      35.723  54.020  69.317  1.00  0.00           H  
ATOM   2624  C   ARG   160      36.942  48.588  65.807  1.00  0.00           C  
ATOM   2625  O   ARG   160      36.588  47.542  66.305  1.00  0.00           O  
ATOM   2626  N   THR   161      35.969  49.502  65.487  1.00  0.00           N  
ATOM   2627  H   THR   161      36.337  50.372  65.131  1.00  0.00           H  
ATOM   2628  CA  THR   161      34.475  49.385  65.724  1.00  0.00           C  
ATOM   2629  HA  THR   161      34.321  48.974  66.721  1.00  0.00           H  
ATOM   2630  CB  THR   161      33.824  50.723  65.775  1.00  0.00           C  
ATOM   2631  HB  THR   161      32.837  50.573  66.211  1.00  0.00           H  
ATOM   2632  CG2 THR   161      34.487  51.686  66.702  1.00  0.00           C  
ATOM   2633 HG21 THR   161      35.509  51.897  66.387  1.00  0.00           H  
ATOM   2634 HG22 THR   161      33.944  52.631  66.680  1.00  0.00           H  
ATOM   2635 HG23 THR   161      34.565  51.216  67.682  1.00  0.00           H  
ATOM   2636  OG1 THR   161      33.811  51.402  64.526  1.00  0.00           O  
ATOM   2637  HG1 THR   161      34.719  51.635  64.321  1.00  0.00           H  
ATOM   2638  C   THR   161      33.669  48.588  64.665  1.00  0.00           C  
ATOM   2639  O   THR   161      32.529  48.256  64.904  1.00  0.00           O  
ATOM   2640  N   ARG   162      34.255  48.186  63.505  1.00  0.00           N  
ATOM   2641  H   ARG   162      35.047  48.686  63.128  1.00  0.00           H  
ATOM   2642  CA  ARG   162      33.593  47.269  62.542  1.00  0.00           C  
ATOM   2643  HA  ARG   162      34.237  47.378  61.670  1.00  0.00           H  
ATOM   2644  CB  ARG   162      33.889  45.812  63.107  1.00  0.00           C  
ATOM   2645  HB2 ARG   162      33.459  45.851  64.108  1.00  0.00           H  
ATOM   2646  HB3 ARG   162      33.271  45.133  62.519  1.00  0.00           H  
ATOM   2647  CG  ARG   162      35.397  45.439  63.100  1.00  0.00           C  
ATOM   2648  HG2 ARG   162      35.807  45.329  62.096  1.00  0.00           H  
ATOM   2649  HG3 ARG   162      35.948  46.096  63.772  1.00  0.00           H  
ATOM   2650  CD  ARG   162      35.553  44.023  63.657  1.00  0.00           C  
ATOM   2651  HD2 ARG   162      35.024  43.969  64.608  1.00  0.00           H  
ATOM   2652  HD3 ARG   162      34.879  43.482  62.993  1.00  0.00           H  
ATOM   2653  NE  ARG   162      36.894  43.498  63.746  1.00  0.00           N  
ATOM   2654  HE  ARG   162      37.615  44.051  63.307  1.00  0.00           H  
ATOM   2655  CZ  ARG   162      37.276  42.321  64.210  1.00  0.00           C  
ATOM   2656  NH1 ARG   162      36.454  41.432  64.631  1.00  0.00           N  
ATOM   2657 HH11 ARG   162      35.458  41.593  64.678  1.00  0.00           H  
ATOM   2658 HH12 ARG   162      36.780  40.504  64.860  1.00  0.00           H  
ATOM   2659  NH2 ARG   162      38.498  42.040  64.277  1.00  0.00           N  
ATOM   2660 HH21 ARG   162      39.112  42.835  64.168  1.00  0.00           H  
ATOM   2661 HH22 ARG   162      38.791  41.342  64.946  1.00  0.00           H  
ATOM   2662  C   ARG   162      32.169  47.653  62.162  1.00  0.00           C  
ATOM   2663  O   ARG   162      31.415  46.750  61.749  1.00  0.00           O  
ATOM   2664  N   GLN   163      31.927  48.984  62.156  1.00  0.00           N  
ATOM   2665  H   GLN   163      32.572  49.611  62.616  1.00  0.00           H  
ATOM   2666  CA  GLN   163      30.710  49.605  61.565  1.00  0.00           C  
ATOM   2667  HA  GLN   163      29.804  49.003  61.639  1.00  0.00           H  
ATOM   2668  CB  GLN   163      30.469  50.966  62.274  1.00  0.00           C  
ATOM   2669  HB2 GLN   163      31.276  51.644  61.996  1.00  0.00           H  
ATOM   2670  HB3 GLN   163      29.644  51.573  61.903  1.00  0.00           H  
ATOM   2671  CG  GLN   163      30.391  51.025  63.821  1.00  0.00           C  
ATOM   2672  HG2 GLN   163      31.386  50.885  64.244  1.00  0.00           H  
ATOM   2673  HG3 GLN   163      30.152  52.035  64.156  1.00  0.00           H  
ATOM   2674  CD  GLN   163      29.403  50.056  64.366  1.00  0.00           C  
ATOM   2675  OE1 GLN   163      28.183  50.340  64.405  1.00  0.00           O  
ATOM   2676  NE2 GLN   163      29.800  48.812  64.714  1.00  0.00           N  
ATOM   2677 HE21 GLN   163      29.118  48.199  65.138  1.00  0.00           H  
ATOM   2678 HE22 GLN   163      30.735  48.516  64.474  1.00  0.00           H  
ATOM   2679  C   GLN   163      30.987  49.819  60.102  1.00  0.00           C  
ATOM   2680  O   GLN   163      32.082  50.147  59.698  1.00  0.00           O  
ATOM   2681  N   HIE   164      29.987  49.417  59.215  1.00  0.00           N  
ATOM   2682  H   HIE   164      29.138  49.058  59.628  1.00  0.00           H  
ATOM   2683  CA  HIE   164      29.961  49.455  57.749  1.00  0.00           C  
ATOM   2684  HA  HIE   164      30.846  48.884  57.471  1.00  0.00           H  
ATOM   2685  CB  HIE   164      28.621  48.903  57.254  1.00  0.00           C  
ATOM   2686  HB2 HIE   164      28.360  47.996  57.800  1.00  0.00           H  
ATOM   2687  HB3 HIE   164      27.902  49.677  57.524  1.00  0.00           H  
ATOM   2688  CG  HIE   164      28.540  48.428  55.856  1.00  0.00           C  
ATOM   2689  ND1 HIE   164      29.314  47.385  55.240  1.00  0.00           N  
ATOM   2690  CE1 HIE   164      28.825  47.338  53.994  1.00  0.00           C  
ATOM   2691  HE1 HIE   164      29.160  46.688  53.199  1.00  0.00           H  
ATOM   2692  NE2 HIE   164      27.982  48.348  53.769  1.00  0.00           N  
ATOM   2693  HE2 HIE   164      27.553  48.580  52.885  1.00  0.00           H  
ATOM   2694  CD2 HIE   164      27.759  49.032  54.945  1.00  0.00           C  
ATOM   2695  HD2 HIE   164      27.149  49.901  55.144  1.00  0.00           H  
ATOM   2696  C   HIE   164      30.139  50.883  57.236  1.00  0.00           C  
ATOM   2697  O   HIE   164      29.964  51.834  58.004  1.00  0.00           O  
ATOM   2698  N   ILE   165      30.502  51.090  55.958  1.00  0.00           N  
ATOM   2699  H   ILE   165      30.797  50.292  55.412  1.00  0.00           H  
ATOM   2700  CA  ILE   165      30.484  52.433  55.337  1.00  0.00           C  
ATOM   2701  HA  ILE   165      31.182  53.044  55.909  1.00  0.00           H  
ATOM   2702  CB  ILE   165      31.067  52.270  53.885  1.00  0.00           C  
ATOM   2703  HB  ILE   165      30.984  53.206  53.332  1.00  0.00           H  
ATOM   2704  CG2 ILE   165      32.604  52.188  54.071  1.00  0.00           C  
ATOM   2705 HG21 ILE   165      32.991  51.863  53.105  1.00  0.00           H  
ATOM   2706 HG22 ILE   165      32.991  53.179  54.307  1.00  0.00           H  
ATOM   2707 HG23 ILE   165      32.911  51.388  54.745  1.00  0.00           H  
ATOM   2708  CG1 ILE   165      30.574  51.065  52.991  1.00  0.00           C  
ATOM   2709 HG12 ILE   165      31.219  50.197  53.120  1.00  0.00           H  
ATOM   2710 HG13 ILE   165      29.564  50.704  53.186  1.00  0.00           H  
ATOM   2711  CD1 ILE   165      30.603  51.532  51.512  1.00  0.00           C  
ATOM   2712 HD11 ILE   165      31.545  52.028  51.280  1.00  0.00           H  
ATOM   2713 HD12 ILE   165      30.488  50.671  50.854  1.00  0.00           H  
ATOM   2714 HD13 ILE   165      29.792  52.252  51.407  1.00  0.00           H  
ATOM   2715  C   ILE   165      29.174  53.193  55.247  1.00  0.00           C  
ATOM   2716  O   ILE   165      28.103  52.629  55.230  1.00  0.00           O  
ATOM   2717  N   PRO   166      29.214  54.517  55.016  1.00  0.00           N  
ATOM   2718  CD  PRO   166      30.360  55.468  55.121  1.00  0.00           C  
ATOM   2719  HD2 PRO   166      31.130  55.162  54.413  1.00  0.00           H  
ATOM   2720  HD3 PRO   166      30.772  55.513  56.129  1.00  0.00           H  
ATOM   2721  CG  PRO   166      29.786  56.836  54.772  1.00  0.00           C  
ATOM   2722  HG2 PRO   166      30.206  57.124  53.808  1.00  0.00           H  
ATOM   2723  HG3 PRO   166      30.125  57.620  55.449  1.00  0.00           H  
ATOM   2724  CB  PRO   166      28.318  56.781  54.866  1.00  0.00           C  
ATOM   2725  HB2 PRO   166      27.768  57.386  54.146  1.00  0.00           H  
ATOM   2726  HB3 PRO   166      27.993  57.076  55.864  1.00  0.00           H  
ATOM   2727  CA  PRO   166      28.012  55.281  54.751  1.00  0.00           C  
ATOM   2728  HA  PRO   166      27.184  55.072  55.428  1.00  0.00           H  
ATOM   2729  C   PRO   166      27.509  54.980  53.296  1.00  0.00           C  
ATOM   2730  O   PRO   166      28.302  54.762  52.345  1.00  0.00           O  
ATOM   2731  N   TYR   167      26.182  55.102  53.067  1.00  0.00           N  
ATOM   2732  H   TYR   167      25.484  55.271  53.777  1.00  0.00           H  
ATOM   2733  CA  TYR   167      25.592  54.844  51.691  1.00  0.00           C  
ATOM   2734  HA  TYR   167      26.170  54.028  51.256  1.00  0.00           H  
ATOM   2735  CB  TYR   167      24.205  54.185  51.949  1.00  0.00           C  
ATOM   2736  HB2 TYR   167      24.228  53.304  52.590  1.00  0.00           H  
ATOM   2737  HB3 TYR   167      23.501  54.908  52.361  1.00  0.00           H  
ATOM   2738  CG  TYR   167      23.564  53.747  50.638  1.00  0.00           C  
ATOM   2739  CD1 TYR   167      22.563  54.563  50.114  1.00  0.00           C  
ATOM   2740  HD1 TYR   167      22.275  55.443  50.669  1.00  0.00           H  
ATOM   2741  CE1 TYR   167      21.817  54.212  48.970  1.00  0.00           C  
ATOM   2742  HE1 TYR   167      21.031  54.830  48.561  1.00  0.00           H  
ATOM   2743  CZ  TYR   167      22.039  52.945  48.345  1.00  0.00           C  
ATOM   2744  OH  TYR   167      21.322  52.642  47.273  1.00  0.00           O  
ATOM   2745  HH  TYR   167      20.776  53.363  46.948  1.00  0.00           H  
ATOM   2746  CE2 TYR   167      23.091  52.135  48.877  1.00  0.00           C  
ATOM   2747  HE2 TYR   167      23.360  51.206  48.395  1.00  0.00           H  
ATOM   2748  CD2 TYR   167      23.807  52.525  49.971  1.00  0.00           C  
ATOM   2749  HD2 TYR   167      24.538  51.879  50.435  1.00  0.00           H  
ATOM   2750  C   TYR   167      25.560  55.989  50.713  1.00  0.00           C  
ATOM   2751  O   TYR   167      25.278  57.160  50.972  1.00  0.00           O  
ATOM   2752  N   ARG   168      26.058  55.733  49.487  1.00  0.00           N  
ATOM   2753  H   ARG   168      26.395  54.802  49.287  1.00  0.00           H  
ATOM   2754  CA  ARG   168      26.186  56.613  48.330  1.00  0.00           C  
ATOM   2755  HA  ARG   168      25.571  57.499  48.485  1.00  0.00           H  
ATOM   2756  CB  ARG   168      27.626  56.991  48.130  1.00  0.00           C  
ATOM   2757  HB2 ARG   168      28.310  56.142  48.102  1.00  0.00           H  
ATOM   2758  HB3 ARG   168      27.731  57.545  47.198  1.00  0.00           H  
ATOM   2759  CG  ARG   168      28.198  57.899  49.325  1.00  0.00           C  
ATOM   2760  HG2 ARG   168      27.673  58.851  49.402  1.00  0.00           H  
ATOM   2761  HG3 ARG   168      27.934  57.298  50.195  1.00  0.00           H  
ATOM   2762  CD  ARG   168      29.652  58.230  49.207  1.00  0.00           C  
ATOM   2763  HD2 ARG   168      30.166  57.299  48.969  1.00  0.00           H  
ATOM   2764  HD3 ARG   168      29.704  58.989  48.427  1.00  0.00           H  
ATOM   2765  NE  ARG   168      30.089  58.710  50.537  1.00  0.00           N  
ATOM   2766  HE  ARG   168      29.412  59.076  51.192  1.00  0.00           H  
ATOM   2767  CZ  ARG   168      31.286  58.744  51.044  1.00  0.00           C  
ATOM   2768  NH1 ARG   168      32.301  58.423  50.275  1.00  0.00           N  
ATOM   2769 HH11 ARG   168      32.153  58.089  49.334  1.00  0.00           H  
ATOM   2770 HH12 ARG   168      33.273  58.509  50.537  1.00  0.00           H  
ATOM   2771  NH2 ARG   168      31.499  59.177  52.266  1.00  0.00           N  
ATOM   2772 HH21 ARG   168      30.715  59.644  52.698  1.00  0.00           H  
ATOM   2773 HH22 ARG   168      32.434  59.385  52.586  1.00  0.00           H  
ATOM   2774  C   ARG   168      25.529  56.141  47.058  1.00  0.00           C  
ATOM   2775  O   ARG   168      25.464  54.999  46.831  1.00  0.00           O  
ATOM   2776  N   GLU   169      25.123  57.098  46.227  1.00  0.00           N  
ATOM   2777  H   GLU   169      25.495  58.022  46.393  1.00  0.00           H  
ATOM   2778  CA  GLU   169      24.335  57.071  45.022  1.00  0.00           C  
ATOM   2779  HA  GLU   169      24.460  56.087  44.571  1.00  0.00           H  
ATOM   2780  CB  GLU   169      22.878  57.182  45.347  1.00  0.00           C  
ATOM   2781  HB2 GLU   169      22.659  58.044  45.977  1.00  0.00           H  
ATOM   2782  HB3 GLU   169      22.390  57.342  44.385  1.00  0.00           H  
ATOM   2783  CG  GLU   169      22.346  55.881  46.033  1.00  0.00           C  
ATOM   2784  HG2 GLU   169      22.649  55.034  45.418  1.00  0.00           H  
ATOM   2785  HG3 GLU   169      22.871  55.829  46.987  1.00  0.00           H  
ATOM   2786  CD  GLU   169      20.898  55.911  46.330  1.00  0.00           C  
ATOM   2787  OE1 GLU   169      20.371  57.018  46.659  1.00  0.00           O  
ATOM   2788  OE2 GLU   169      20.209  54.851  46.390  1.00  0.00           O  
ATOM   2789  C   GLU   169      24.716  58.109  43.900  1.00  0.00           C  
ATOM   2790  O   GLU   169      25.349  59.105  44.162  1.00  0.00           O  
ATOM   2791  N   ASP   170      24.278  57.827  42.654  1.00  0.00           N  
ATOM   2792  H   ASP   170      23.913  56.889  42.565  1.00  0.00           H  
ATOM   2793  CA  ASP   170      24.454  58.610  41.423  1.00  0.00           C  
ATOM   2794  HA  ASP   170      24.266  57.881  40.635  1.00  0.00           H  
ATOM   2795  CB  ASP   170      23.544  59.830  41.443  1.00  0.00           C  
ATOM   2796  HB2 ASP   170      23.756  60.442  42.320  1.00  0.00           H  
ATOM   2797  HB3 ASP   170      23.685  60.427  40.542  1.00  0.00           H  
ATOM   2798  CG  ASP   170      22.042  59.440  41.501  1.00  0.00           C  
ATOM   2799  OD1 ASP   170      21.139  60.148  42.006  1.00  0.00           O  
ATOM   2800  OD2 ASP   170      21.690  58.405  40.847  1.00  0.00           O  
ATOM   2801  C   ASP   170      25.909  59.023  41.092  1.00  0.00           C  
ATOM   2802  O   ASP   170      26.179  59.950  40.345  1.00  0.00           O  
ATOM   2803  N   LYS   171      26.829  58.165  41.634  1.00  0.00           N  
ATOM   2804  H   LYS   171      26.569  57.336  42.150  1.00  0.00           H  
ATOM   2805  CA  LYS   171      28.214  58.373  41.356  1.00  0.00           C  
ATOM   2806  HA  LYS   171      28.481  59.428  41.302  1.00  0.00           H  
ATOM   2807  CB  LYS   171      29.079  57.650  42.463  1.00  0.00           C  
ATOM   2808  HB2 LYS   171      28.948  56.569  42.416  1.00  0.00           H  
ATOM   2809  HB3 LYS   171      30.129  57.634  42.172  1.00  0.00           H  
ATOM   2810  CG  LYS   171      28.977  58.141  43.899  1.00  0.00           C  
ATOM   2811  HG2 LYS   171      28.019  57.817  44.305  1.00  0.00           H  
ATOM   2812  HG3 LYS   171      29.741  57.566  44.422  1.00  0.00           H  
ATOM   2813  CD  LYS   171      29.022  59.642  44.161  1.00  0.00           C  
ATOM   2814  HD2 LYS   171      29.883  60.067  43.644  1.00  0.00           H  
ATOM   2815  HD3 LYS   171      28.146  60.170  43.784  1.00  0.00           H  
ATOM   2816  CE  LYS   171      29.217  59.786  45.678  1.00  0.00           C  
ATOM   2817  HE2 LYS   171      28.306  59.363  46.100  1.00  0.00           H  
ATOM   2818  HE3 LYS   171      30.170  59.326  45.941  1.00  0.00           H  
ATOM   2819  NZ  LYS   171      29.245  61.154  46.141  1.00  0.00           N  
ATOM   2820  HZ1 LYS   171      30.097  61.656  45.937  1.00  0.00           H  
ATOM   2821  HZ2 LYS   171      28.383  61.534  45.776  1.00  0.00           H  
ATOM   2822  HZ3 LYS   171      29.119  61.245  47.139  1.00  0.00           H  
ATOM   2823  C   LYS   171      28.591  57.935  39.954  1.00  0.00           C  
ATOM   2824  O   LYS   171      27.827  57.265  39.222  1.00  0.00           O  
ATOM   2825  N   ASN   172      29.789  58.236  39.572  1.00  0.00           N  
ATOM   2826  H   ASN   172      30.324  58.902  40.111  1.00  0.00           H  
ATOM   2827  CA  ASN   172      30.432  57.819  38.365  1.00  0.00           C  
ATOM   2828  HA  ASN   172      29.796  58.214  37.573  1.00  0.00           H  
ATOM   2829  CB  ASN   172      31.786  58.471  38.203  1.00  0.00           C  
ATOM   2830  HB2 ASN   172      32.427  58.347  39.076  1.00  0.00           H  
ATOM   2831  HB3 ASN   172      32.348  58.011  37.390  1.00  0.00           H  
ATOM   2832  CG  ASN   172      31.596  59.897  37.698  1.00  0.00           C  
ATOM   2833  OD1 ASN   172      31.100  60.123  36.612  1.00  0.00           O  
ATOM   2834  ND2 ASN   172      32.195  60.845  38.467  1.00  0.00           N  
ATOM   2835 HD21 ASN   172      32.223  61.790  38.112  1.00  0.00           H  
ATOM   2836 HD22 ASN   172      32.517  60.597  39.391  1.00  0.00           H  
ATOM   2837  C   ASN   172      30.495  56.248  38.197  1.00  0.00           C  
ATOM   2838  O   ASN   172      30.579  55.576  39.240  1.00  0.00           O  
ATOM   2839  N   LEU   173      30.668  55.661  37.025  1.00  0.00           N  
ATOM   2840  H   LEU   173      30.594  56.192  36.169  1.00  0.00           H  
ATOM   2841  CA  LEU   173      30.997  54.238  37.000  1.00  0.00           C  
ATOM   2842  HA  LEU   173      30.170  53.672  37.428  1.00  0.00           H  
ATOM   2843  CB  LEU   173      31.035  53.775  35.537  1.00  0.00           C  
ATOM   2844  HB2 LEU   173      30.015  53.783  35.154  1.00  0.00           H  
ATOM   2845  HB3 LEU   173      31.591  54.534  34.986  1.00  0.00           H  
ATOM   2846  CG  LEU   173      31.698  52.402  35.357  1.00  0.00           C  
ATOM   2847  HG  LEU   173      32.697  52.392  35.793  1.00  0.00           H  
ATOM   2848  CD1 LEU   173      30.770  51.252  35.868  1.00  0.00           C  
ATOM   2849 HD11 LEU   173      31.136  50.244  35.669  1.00  0.00           H  
ATOM   2850 HD12 LEU   173      30.643  51.364  36.945  1.00  0.00           H  
ATOM   2851 HD13 LEU   173      29.799  51.374  35.390  1.00  0.00           H  
ATOM   2852  CD2 LEU   173      31.901  52.018  33.896  1.00  0.00           C  
ATOM   2853 HD21 LEU   173      30.919  52.124  33.434  1.00  0.00           H  
ATOM   2854 HD22 LEU   173      32.598  52.688  33.394  1.00  0.00           H  
ATOM   2855 HD23 LEU   173      32.299  51.010  33.783  1.00  0.00           H  
ATOM   2856  C   LEU   173      32.375  53.943  37.645  1.00  0.00           C  
ATOM   2857  O   LEU   173      33.354  54.617  37.292  1.00  0.00           O  
ATOM   2858  N   THR   174      32.499  52.861  38.383  1.00  0.00           N  
ATOM   2859  H   THR   174      31.701  52.350  38.734  1.00  0.00           H  
ATOM   2860  CA  THR   174      33.723  52.194  38.763  1.00  0.00           C  
ATOM   2861  HA  THR   174      34.543  52.694  38.248  1.00  0.00           H  
ATOM   2862  CB  THR   174      33.938  52.445  40.281  1.00  0.00           C  
ATOM   2863  HB  THR   174      33.868  53.523  40.428  1.00  0.00           H  
ATOM   2864  CG2 THR   174      32.853  51.758  41.141  1.00  0.00           C  
ATOM   2865 HG21 THR   174      31.879  52.231  41.016  1.00  0.00           H  
ATOM   2866 HG22 THR   174      32.852  50.681  40.974  1.00  0.00           H  
ATOM   2867 HG23 THR   174      33.037  51.844  42.212  1.00  0.00           H  
ATOM   2868  OG1 THR   174      35.084  51.874  40.769  1.00  0.00           O  
ATOM   2869  HG1 THR   174      35.856  52.245  40.335  1.00  0.00           H  
ATOM   2870  C   THR   174      33.697  50.743  38.315  1.00  0.00           C  
ATOM   2871  O   THR   174      32.733  50.047  38.367  1.00  0.00           O  
ATOM   2872  N   GLY   175      34.864  50.258  37.864  1.00  0.00           N  
ATOM   2873  H   GLY   175      35.596  50.917  37.639  1.00  0.00           H  
ATOM   2874  CA  GLY   175      35.070  48.857  37.472  1.00  0.00           C  
ATOM   2875  HA2 GLY   175      36.134  48.661  37.610  1.00  0.00           H  
ATOM   2876  HA3 GLY   175      34.496  48.206  38.130  1.00  0.00           H  
ATOM   2877  C   GLY   175      34.713  48.575  36.008  1.00  0.00           C  
ATOM   2878  O   GLY   175      34.508  49.541  35.298  1.00  0.00           O  
ATOM   2879  N   THR   176      34.749  47.277  35.557  1.00  0.00           N  
ATOM   2880  H   THR   176      34.877  46.478  36.161  1.00  0.00           H  
ATOM   2881  CA  THR   176      34.646  46.871  34.140  1.00  0.00           C  
ATOM   2882  HA  THR   176      34.910  47.702  33.486  1.00  0.00           H  
ATOM   2883  CB  THR   176      35.693  45.704  33.952  1.00  0.00           C  
ATOM   2884  HB  THR   176      35.506  44.821  34.564  1.00  0.00           H  
ATOM   2885  CG2 THR   176      35.724  45.218  32.444  1.00  0.00           C  
ATOM   2886 HG21 THR   176      36.595  44.564  32.444  1.00  0.00           H  
ATOM   2887 HG22 THR   176      34.787  44.678  32.308  1.00  0.00           H  
ATOM   2888 HG23 THR   176      35.905  46.095  31.824  1.00  0.00           H  
ATOM   2889  OG1 THR   176      36.946  46.246  34.298  1.00  0.00           O  
ATOM   2890  HG1 THR   176      36.879  46.189  35.254  1.00  0.00           H  
ATOM   2891  C   THR   176      33.246  46.372  33.853  1.00  0.00           C  
ATOM   2892  O   THR   176      32.807  45.374  34.368  1.00  0.00           O  
ATOM   2893  N   ALA   177      32.550  47.198  33.106  1.00  0.00           N  
ATOM   2894  H   ALA   177      32.998  48.018  32.722  1.00  0.00           H  
ATOM   2895  CA  ALA   177      31.172  47.023  32.771  1.00  0.00           C  
ATOM   2896  HA  ALA   177      30.558  47.080  33.670  1.00  0.00           H  
ATOM   2897  CB  ALA   177      30.755  48.217  31.826  1.00  0.00           C  
ATOM   2898  HB1 ALA   177      31.196  49.174  32.104  1.00  0.00           H  
ATOM   2899  HB2 ALA   177      31.218  48.025  30.859  1.00  0.00           H  
ATOM   2900  HB3 ALA   177      29.678  48.227  31.656  1.00  0.00           H  
ATOM   2901  C   ALA   177      30.767  45.620  32.232  1.00  0.00           C  
ATOM   2902  O   ALA   177      29.686  45.142  32.517  1.00  0.00           O  
ATOM   2903  N   ARG   178      31.651  44.872  31.594  1.00  0.00           N  
ATOM   2904  H   ARG   178      32.506  45.322  31.298  1.00  0.00           H  
ATOM   2905  CA  ARG   178      31.382  43.453  31.168  1.00  0.00           C  
ATOM   2906  HA  ARG   178      30.497  43.548  30.539  1.00  0.00           H  
ATOM   2907  CB  ARG   178      32.619  43.046  30.292  1.00  0.00           C  
ATOM   2908  HB2 ARG   178      32.716  43.774  29.486  1.00  0.00           H  
ATOM   2909  HB3 ARG   178      33.608  43.097  30.749  1.00  0.00           H  
ATOM   2910  CG  ARG   178      32.515  41.619  29.664  1.00  0.00           C  
ATOM   2911  HG2 ARG   178      32.626  40.847  30.426  1.00  0.00           H  
ATOM   2912  HG3 ARG   178      31.560  41.423  29.176  1.00  0.00           H  
ATOM   2913  CD  ARG   178      33.602  41.415  28.611  1.00  0.00           C  
ATOM   2914  HD2 ARG   178      34.521  41.099  29.105  1.00  0.00           H  
ATOM   2915  HD3 ARG   178      33.351  40.496  28.082  1.00  0.00           H  
ATOM   2916  NE  ARG   178      33.641  42.501  27.593  1.00  0.00           N  
ATOM   2917  HE  ARG   178      32.796  43.053  27.557  1.00  0.00           H  
ATOM   2918  CZ  ARG   178      34.666  42.904  26.875  1.00  0.00           C  
ATOM   2919  NH1 ARG   178      35.815  42.211  26.876  1.00  0.00           N  
ATOM   2920 HH11 ARG   178      35.771  41.327  27.362  1.00  0.00           H  
ATOM   2921 HH12 ARG   178      36.410  42.440  26.093  1.00  0.00           H  
ATOM   2922  NH2 ARG   178      34.631  43.986  26.179  1.00  0.00           N  
ATOM   2923 HH21 ARG   178      33.766  44.508  26.171  1.00  0.00           H  
ATOM   2924 HH22 ARG   178      35.420  44.467  25.772  1.00  0.00           H  
ATOM   2925  C   ARG   178      31.055  42.477  32.336  1.00  0.00           C  
ATOM   2926  O   ARG   178      30.355  41.496  32.148  1.00  0.00           O  
ATOM   2927  N   TYR   179      31.596  42.762  33.487  1.00  0.00           N  
ATOM   2928  H   TYR   179      32.091  43.640  33.556  1.00  0.00           H  
ATOM   2929  CA  TYR   179      31.452  41.899  34.677  1.00  0.00           C  
ATOM   2930  HA  TYR   179      30.729  41.099  34.519  1.00  0.00           H  
ATOM   2931  CB  TYR   179      32.699  41.146  35.069  1.00  0.00           C  
ATOM   2932  HB2 TYR   179      33.379  41.764  35.655  1.00  0.00           H  
ATOM   2933  HB3 TYR   179      32.455  40.291  35.700  1.00  0.00           H  
ATOM   2934  CG  TYR   179      33.519  40.544  33.906  1.00  0.00           C  
ATOM   2935  CD1 TYR   179      32.974  39.455  33.189  1.00  0.00           C  
ATOM   2936  HD1 TYR   179      31.998  39.019  33.344  1.00  0.00           H  
ATOM   2937  CE1 TYR   179      33.710  38.868  32.100  1.00  0.00           C  
ATOM   2938  HE1 TYR   179      33.295  37.983  31.640  1.00  0.00           H  
ATOM   2939  CZ  TYR   179      34.915  39.359  31.648  1.00  0.00           C  
ATOM   2940  OH  TYR   179      35.597  38.840  30.594  1.00  0.00           O  
ATOM   2941  HH  TYR   179      36.513  39.117  30.521  1.00  0.00           H  
ATOM   2942  CE2 TYR   179      35.361  40.599  32.205  1.00  0.00           C  
ATOM   2943  HE2 TYR   179      36.270  41.038  31.823  1.00  0.00           H  
ATOM   2944  CD2 TYR   179      34.747  41.098  33.380  1.00  0.00           C  
ATOM   2945  HD2 TYR   179      35.149  41.955  33.900  1.00  0.00           H  
ATOM   2946  C   TYR   179      30.891  42.495  35.982  1.00  0.00           C  
ATOM   2947  O   TYR   179      30.134  41.810  36.630  1.00  0.00           O  
ATOM   2948  N   ALA   180      31.235  43.764  36.246  1.00  0.00           N  
ATOM   2949  H   ALA   180      31.873  44.202  35.596  1.00  0.00           H  
ATOM   2950  CA  ALA   180      30.653  44.624  37.277  1.00  0.00           C  
ATOM   2951  HA  ALA   180      30.947  44.146  38.212  1.00  0.00           H  
ATOM   2952  CB  ALA   180      31.236  46.080  37.245  1.00  0.00           C  
ATOM   2953  HB1 ALA   180      32.303  45.869  37.316  1.00  0.00           H  
ATOM   2954  HB2 ALA   180      30.952  46.610  36.336  1.00  0.00           H  
ATOM   2955  HB3 ALA   180      30.966  46.638  38.141  1.00  0.00           H  
ATOM   2956  C   ALA   180      29.084  44.602  37.220  1.00  0.00           C  
ATOM   2957  O   ALA   180      28.534  44.428  36.148  1.00  0.00           O  
ATOM   2958  N   SER   181      28.418  44.831  38.293  1.00  0.00           N  
ATOM   2959  H   SER   181      28.997  44.901  39.118  1.00  0.00           H  
ATOM   2960  CA  SER   181      26.978  44.941  38.393  1.00  0.00           C  
ATOM   2961  HA  SER   181      26.508  44.055  37.967  1.00  0.00           H  
ATOM   2962  CB  SER   181      26.631  45.070  39.919  1.00  0.00           C  
ATOM   2963  HB2 SER   181      27.124  44.236  40.418  1.00  0.00           H  
ATOM   2964  HB3 SER   181      27.051  45.970  40.369  1.00  0.00           H  
ATOM   2965  OG  SER   181      25.260  45.096  40.110  1.00  0.00           O  
ATOM   2966  HG  SER   181      25.035  44.186  39.906  1.00  0.00           H  
ATOM   2967  C   SER   181      26.414  46.215  37.754  1.00  0.00           C  
ATOM   2968  O   SER   181      27.078  47.230  37.634  1.00  0.00           O  
ATOM   2969  N   ILE   182      25.121  46.077  37.301  1.00  0.00           N  
ATOM   2970  H   ILE   182      24.687  45.169  37.382  1.00  0.00           H  
ATOM   2971  CA  ILE   182      24.255  47.232  36.937  1.00  0.00           C  
ATOM   2972  HA  ILE   182      24.684  47.537  35.982  1.00  0.00           H  
ATOM   2973  CB  ILE   182      22.851  46.602  36.734  1.00  0.00           C  
ATOM   2974  HB  ILE   182      22.874  45.732  36.078  1.00  0.00           H  
ATOM   2975  CG2 ILE   182      22.261  46.121  38.073  1.00  0.00           C  
ATOM   2976 HG21 ILE   182      23.005  45.740  38.773  1.00  0.00           H  
ATOM   2977 HG22 ILE   182      21.694  46.902  38.580  1.00  0.00           H  
ATOM   2978 HG23 ILE   182      21.612  45.279  37.835  1.00  0.00           H  
ATOM   2979  CG1 ILE   182      21.845  47.613  36.157  1.00  0.00           C  
ATOM   2980 HG12 ILE   182      20.934  47.038  35.994  1.00  0.00           H  
ATOM   2981 HG13 ILE   182      21.642  48.413  36.869  1.00  0.00           H  
ATOM   2982  CD1 ILE   182      22.312  48.243  34.843  1.00  0.00           C  
ATOM   2983 HD11 ILE   182      22.859  47.545  34.209  1.00  0.00           H  
ATOM   2984 HD12 ILE   182      21.381  48.549  34.365  1.00  0.00           H  
ATOM   2985 HD13 ILE   182      22.899  49.137  35.050  1.00  0.00           H  
ATOM   2986  C   ILE   182      24.310  48.371  37.969  1.00  0.00           C  
ATOM   2987  O   ILE   182      24.287  49.506  37.537  1.00  0.00           O  
ATOM   2988  N   ASN   183      24.449  48.059  39.243  1.00  0.00           N  
ATOM   2989  H   ASN   183      24.362  47.063  39.382  1.00  0.00           H  
ATOM   2990  CA  ASN   183      24.618  49.032  40.365  1.00  0.00           C  
ATOM   2991  HA  ASN   183      23.648  49.529  40.362  1.00  0.00           H  
ATOM   2992  CB  ASN   183      24.788  48.272  41.724  1.00  0.00           C  
ATOM   2993  HB2 ASN   183      25.655  47.612  41.675  1.00  0.00           H  
ATOM   2994  HB3 ASN   183      24.933  48.981  42.539  1.00  0.00           H  
ATOM   2995  CG  ASN   183      23.586  47.430  42.063  1.00  0.00           C  
ATOM   2996  OD1 ASN   183      22.711  47.105  41.270  1.00  0.00           O  
ATOM   2997  ND2 ASN   183      23.455  47.064  43.312  1.00  0.00           N  
ATOM   2998 HD21 ASN   183      22.745  46.386  43.549  1.00  0.00           H  
ATOM   2999 HD22 ASN   183      24.146  47.349  43.991  1.00  0.00           H  
ATOM   3000  C   ASN   183      25.818  50.067  40.179  1.00  0.00           C  
ATOM   3001  O   ASN   183      25.520  51.242  40.340  1.00  0.00           O  
ATOM   3002  N   ALA   184      26.945  49.643  39.644  1.00  0.00           N  
ATOM   3003  H   ALA   184      27.086  48.654  39.490  1.00  0.00           H  
ATOM   3004  CA  ALA   184      28.010  50.517  39.232  1.00  0.00           C  
ATOM   3005  HA  ALA   184      28.306  51.041  40.141  1.00  0.00           H  
ATOM   3006  CB  ALA   184      29.212  49.626  38.786  1.00  0.00           C  
ATOM   3007  HB1 ALA   184      29.007  49.118  37.843  1.00  0.00           H  
ATOM   3008  HB2 ALA   184      30.129  50.205  38.680  1.00  0.00           H  
ATOM   3009  HB3 ALA   184      29.449  48.923  39.585  1.00  0.00           H  
ATOM   3010  C   ALA   184      27.574  51.474  38.101  1.00  0.00           C  
ATOM   3011  O   ALA   184      27.867  52.650  38.286  1.00  0.00           O  
ATOM   3012  N   HIE   185      26.855  51.020  37.139  1.00  0.00           N  
ATOM   3013  H   HIE   185      26.497  50.078  37.064  1.00  0.00           H  
ATOM   3014  CA  HIE   185      26.331  51.895  36.056  1.00  0.00           C  
ATOM   3015  HA  HIE   185      27.194  52.480  35.736  1.00  0.00           H  
ATOM   3016  CB  HIE   185      25.900  51.007  34.850  1.00  0.00           C  
ATOM   3017  HB2 HIE   185      26.670  50.340  34.461  1.00  0.00           H  
ATOM   3018  HB3 HIE   185      25.023  50.402  35.081  1.00  0.00           H  
ATOM   3019  CG  HIE   185      25.586  52.005  33.747  1.00  0.00           C  
ATOM   3020  ND1 HIE   185      26.474  52.705  32.987  1.00  0.00           N  
ATOM   3021  CE1 HIE   185      25.738  53.263  32.008  1.00  0.00           C  
ATOM   3022  HE1 HIE   185      26.215  53.860  31.244  1.00  0.00           H  
ATOM   3023  NE2 HIE   185      24.439  53.039  32.183  1.00  0.00           N  
ATOM   3024  HE2 HIE   185      23.642  53.409  31.685  1.00  0.00           H  
ATOM   3025  CD2 HIE   185      24.325  52.245  33.273  1.00  0.00           C  
ATOM   3026  HD2 HIE   185      23.400  51.834  33.650  1.00  0.00           H  
ATOM   3027  C   HIE   185      25.247  52.919  36.489  1.00  0.00           C  
ATOM   3028  O   HIE   185      25.171  53.990  35.905  1.00  0.00           O  
ATOM   3029  N   LEU   186      24.449  52.612  37.511  1.00  0.00           N  
ATOM   3030  H   LEU   186      24.579  51.673  37.859  1.00  0.00           H  
ATOM   3031  CA  LEU   186      23.436  53.461  38.205  1.00  0.00           C  
ATOM   3032  HA  LEU   186      23.101  54.185  37.462  1.00  0.00           H  
ATOM   3033  CB  LEU   186      22.243  52.603  38.638  1.00  0.00           C  
ATOM   3034  HB2 LEU   186      22.499  51.826  39.359  1.00  0.00           H  
ATOM   3035  HB3 LEU   186      21.475  53.151  39.184  1.00  0.00           H  
ATOM   3036  CG  LEU   186      21.475  51.870  37.564  1.00  0.00           C  
ATOM   3037  HG  LEU   186      22.155  51.363  36.880  1.00  0.00           H  
ATOM   3038  CD1 LEU   186      20.537  50.885  38.223  1.00  0.00           C  
ATOM   3039 HD11 LEU   186      21.090  50.251  38.916  1.00  0.00           H  
ATOM   3040 HD12 LEU   186      19.815  51.419  38.841  1.00  0.00           H  
ATOM   3041 HD13 LEU   186      20.127  50.150  37.530  1.00  0.00           H  
ATOM   3042  CD2 LEU   186      20.617  52.852  36.785  1.00  0.00           C  
ATOM   3043 HD21 LEU   186      21.162  53.670  36.313  1.00  0.00           H  
ATOM   3044 HD22 LEU   186      20.167  52.241  36.002  1.00  0.00           H  
ATOM   3045 HD23 LEU   186      19.920  53.339  37.467  1.00  0.00           H  
ATOM   3046  C   LEU   186      24.083  54.260  39.307  1.00  0.00           C  
ATOM   3047  O   LEU   186      23.335  54.933  40.042  1.00  0.00           O  
ATOM   3048  N   GLY   187      25.388  54.195  39.457  1.00  0.00           N  
ATOM   3049  H   GLY   187      25.896  53.507  38.921  1.00  0.00           H  
ATOM   3050  CA  GLY   187      26.194  54.996  40.397  1.00  0.00           C  
ATOM   3051  HA2 GLY   187      27.240  54.838  40.131  1.00  0.00           H  
ATOM   3052  HA3 GLY   187      25.937  56.055  40.378  1.00  0.00           H  
ATOM   3053  C   GLY   187      26.100  54.606  41.820  1.00  0.00           C  
ATOM   3054  O   GLY   187      26.545  55.392  42.671  1.00  0.00           O  
ATOM   3055  N   ILE   188      25.522  53.495  42.227  1.00  0.00           N  
ATOM   3056  H   ILE   188      25.243  52.921  41.444  1.00  0.00           H  
ATOM   3057  CA  ILE   188      25.281  52.973  43.615  1.00  0.00           C  
ATOM   3058  HA  ILE   188      24.902  53.764  44.262  1.00  0.00           H  
ATOM   3059  CB  ILE   188      24.111  51.969  43.440  1.00  0.00           C  
ATOM   3060  HB  ILE   188      24.299  51.350  42.563  1.00  0.00           H  
ATOM   3061  CG2 ILE   188      23.967  51.007  44.618  1.00  0.00           C  
ATOM   3062 HG21 ILE   188      24.822  50.332  44.572  1.00  0.00           H  
ATOM   3063 HG22 ILE   188      24.129  51.551  45.549  1.00  0.00           H  
ATOM   3064 HG23 ILE   188      23.020  50.471  44.546  1.00  0.00           H  
ATOM   3065  CG1 ILE   188      22.769  52.748  43.242  1.00  0.00           C  
ATOM   3066 HG12 ILE   188      22.584  53.325  44.148  1.00  0.00           H  
ATOM   3067 HG13 ILE   188      22.925  53.487  42.457  1.00  0.00           H  
ATOM   3068  CD1 ILE   188      21.491  51.976  42.801  1.00  0.00           C  
ATOM   3069 HD11 ILE   188      21.678  51.456  41.861  1.00  0.00           H  
ATOM   3070 HD12 ILE   188      21.209  51.330  43.633  1.00  0.00           H  
ATOM   3071 HD13 ILE   188      20.647  52.652  42.667  1.00  0.00           H  
ATOM   3072  C   ILE   188      26.546  52.393  44.207  1.00  0.00           C  
ATOM   3073  O   ILE   188      27.393  51.880  43.492  1.00  0.00           O  
ATOM   3074  N   GLU   189      26.688  52.562  45.484  1.00  0.00           N  
ATOM   3075  H   GLU   189      25.908  53.041  45.911  1.00  0.00           H  
ATOM   3076  CA  GLU   189      27.858  52.222  46.221  1.00  0.00           C  
ATOM   3077  HA  GLU   189      28.686  52.677  45.678  1.00  0.00           H  
ATOM   3078  CB  GLU   189      27.711  52.914  47.626  1.00  0.00           C  
ATOM   3079  HB2 GLU   189      27.574  53.995  47.593  1.00  0.00           H  
ATOM   3080  HB3 GLU   189      26.875  52.466  48.163  1.00  0.00           H  
ATOM   3081  CG  GLU   189      28.872  52.676  48.704  1.00  0.00           C  
ATOM   3082  HG2 GLU   189      28.590  53.109  49.663  1.00  0.00           H  
ATOM   3083  HG3 GLU   189      29.061  51.617  48.881  1.00  0.00           H  
ATOM   3084  CD  GLU   189      30.129  53.412  48.262  1.00  0.00           C  
ATOM   3085  OE1 GLU   189      30.379  54.596  48.646  1.00  0.00           O  
ATOM   3086  OE2 GLU   189      30.923  52.978  47.458  1.00  0.00           O  
ATOM   3087  C   GLU   189      28.084  50.685  46.280  1.00  0.00           C  
ATOM   3088  O   GLU   189      27.133  49.913  46.408  1.00  0.00           O  
ATOM   3089  N   GLN   190      29.389  50.276  46.178  1.00  0.00           N  
ATOM   3090  H   GLN   190      30.142  50.890  45.899  1.00  0.00           H  
ATOM   3091  CA  GLN   190      29.750  48.853  46.062  1.00  0.00           C  
ATOM   3092  HA  GLN   190      28.981  48.271  45.554  1.00  0.00           H  
ATOM   3093  CB  GLN   190      31.100  48.564  45.304  1.00  0.00           C  
ATOM   3094  HB2 GLN   190      31.873  49.195  45.744  1.00  0.00           H  
ATOM   3095  HB3 GLN   190      31.459  47.539  45.397  1.00  0.00           H  
ATOM   3096  CG  GLN   190      31.048  48.785  43.755  1.00  0.00           C  
ATOM   3097  HG2 GLN   190      32.004  48.558  43.284  1.00  0.00           H  
ATOM   3098  HG3 GLN   190      30.291  48.103  43.368  1.00  0.00           H  
ATOM   3099  CD  GLN   190      30.629  50.227  43.332  1.00  0.00           C  
ATOM   3100  OE1 GLN   190      31.048  51.228  43.838  1.00  0.00           O  
ATOM   3101  NE2 GLN   190      29.702  50.340  42.406  1.00  0.00           N  
ATOM   3102 HE21 GLN   190      29.273  51.237  42.230  1.00  0.00           H  
ATOM   3103 HE22 GLN   190      29.175  49.486  42.288  1.00  0.00           H  
ATOM   3104  C   GLN   190      29.935  48.301  47.483  1.00  0.00           C  
ATOM   3105  O   GLN   190      30.227  49.038  48.440  1.00  0.00           O  
ATOM   3106  N   SER   191      29.896  46.932  47.578  1.00  0.00           N  
ATOM   3107  H   SER   191      29.772  46.442  46.704  1.00  0.00           H  
ATOM   3108  CA  SER   191      29.971  46.073  48.802  1.00  0.00           C  
ATOM   3109  HA  SER   191      30.786  46.463  49.412  1.00  0.00           H  
ATOM   3110  CB  SER   191      28.615  46.184  49.586  1.00  0.00           C  
ATOM   3111  HB2 SER   191      28.345  47.229  49.735  1.00  0.00           H  
ATOM   3112  HB3 SER   191      27.755  45.781  49.050  1.00  0.00           H  
ATOM   3113  OG  SER   191      28.742  45.550  50.867  1.00  0.00           O  
ATOM   3114  HG  SER   191      27.862  45.649  51.238  1.00  0.00           H  
ATOM   3115  C   SER   191      30.138  44.620  48.330  1.00  0.00           C  
ATOM   3116  O   SER   191      30.134  44.332  47.178  1.00  0.00           O  
ATOM   3117  N   ARG   192      30.326  43.740  49.305  1.00  0.00           N  
ATOM   3118  H   ARG   192      30.204  43.990  50.276  1.00  0.00           H  
ATOM   3119  CA  ARG   192      30.707  42.313  49.170  1.00  0.00           C  
ATOM   3120  HA  ARG   192      31.721  42.280  48.771  1.00  0.00           H  
ATOM   3121  CB  ARG   192      30.830  41.645  50.606  1.00  0.00           C  
ATOM   3122  HB2 ARG   192      29.842  41.556  51.057  1.00  0.00           H  
ATOM   3123  HB3 ARG   192      31.064  40.586  50.497  1.00  0.00           H  
ATOM   3124  CG  ARG   192      31.843  42.319  51.611  1.00  0.00           C  
ATOM   3125  HG2 ARG   192      32.833  42.540  51.211  1.00  0.00           H  
ATOM   3126  HG3 ARG   192      31.461  43.337  51.695  1.00  0.00           H  
ATOM   3127  CD  ARG   192      31.874  41.808  53.050  1.00  0.00           C  
ATOM   3128  HD2 ARG   192      32.186  40.765  53.100  1.00  0.00           H  
ATOM   3129  HD3 ARG   192      32.700  42.235  53.618  1.00  0.00           H  
ATOM   3130  NE  ARG   192      30.637  42.030  53.778  1.00  0.00           N  
ATOM   3131  HE  ARG   192      29.881  42.474  53.276  1.00  0.00           H  
ATOM   3132  CZ  ARG   192      30.531  42.172  55.097  1.00  0.00           C  
ATOM   3133  NH1 ARG   192      31.421  41.805  55.973  1.00  0.00           N  
ATOM   3134 HH11 ARG   192      32.168  41.161  55.756  1.00  0.00           H  
ATOM   3135 HH12 ARG   192      31.161  41.830  56.949  1.00  0.00           H  
ATOM   3136  NH2 ARG   192      29.549  42.752  55.660  1.00  0.00           N  
ATOM   3137 HH21 ARG   192      28.681  43.059  55.244  1.00  0.00           H  
ATOM   3138 HH22 ARG   192      29.639  43.047  56.621  1.00  0.00           H  
ATOM   3139  C   ARG   192      29.840  41.664  48.150  1.00  0.00           C  
ATOM   3140  O   ARG   192      30.323  40.957  47.245  1.00  0.00           O  
ATOM   3141  N   ARG   193      28.535  41.910  48.286  1.00  0.00           N  
ATOM   3142  H   ARG   193      28.204  42.400  49.105  1.00  0.00           H  
ATOM   3143  CA  ARG   193      27.505  41.496  47.252  1.00  0.00           C  
ATOM   3144  HA  ARG   193      27.471  40.407  47.212  1.00  0.00           H  
ATOM   3145  CB  ARG   193      26.098  41.980  47.638  1.00  0.00           C  
ATOM   3146  HB2 ARG   193      25.403  41.506  46.945  1.00  0.00           H  
ATOM   3147  HB3 ARG   193      25.785  41.634  48.623  1.00  0.00           H  
ATOM   3148  CG  ARG   193      25.837  43.460  47.830  1.00  0.00           C  
ATOM   3149  HG2 ARG   193      25.678  43.699  48.881  1.00  0.00           H  
ATOM   3150  HG3 ARG   193      26.737  44.048  47.647  1.00  0.00           H  
ATOM   3151  CD  ARG   193      24.652  43.931  47.082  1.00  0.00           C  
ATOM   3152  HD2 ARG   193      23.852  43.206  47.232  1.00  0.00           H  
ATOM   3153  HD3 ARG   193      24.318  44.885  47.489  1.00  0.00           H  
ATOM   3154  NE  ARG   193      25.144  44.238  45.714  1.00  0.00           N  
ATOM   3155  HE  ARG   193      25.752  45.038  45.616  1.00  0.00           H  
ATOM   3156  CZ  ARG   193      24.663  43.680  44.637  1.00  0.00           C  
ATOM   3157  NH1 ARG   193      23.892  42.602  44.651  1.00  0.00           N  
ATOM   3158 HH11 ARG   193      23.563  42.204  45.519  1.00  0.00           H  
ATOM   3159 HH12 ARG   193      23.730  42.260  43.715  1.00  0.00           H  
ATOM   3160  NH2 ARG   193      24.951  44.200  43.480  1.00  0.00           N  
ATOM   3161 HH21 ARG   193      25.529  45.028  43.511  1.00  0.00           H  
ATOM   3162 HH22 ARG   193      24.584  43.820  42.620  1.00  0.00           H  
ATOM   3163  C   ARG   193      27.730  41.951  45.772  1.00  0.00           C  
ATOM   3164  O   ARG   193      27.476  41.143  44.884  1.00  0.00           O  
ATOM   3165  N   ASP   194      28.308  43.073  45.517  1.00  0.00           N  
ATOM   3166  H   ASP   194      28.431  43.790  46.218  1.00  0.00           H  
ATOM   3167  CA  ASP   194      28.776  43.489  44.219  1.00  0.00           C  
ATOM   3168  HA  ASP   194      27.943  43.250  43.558  1.00  0.00           H  
ATOM   3169  CB  ASP   194      28.969  45.035  44.121  1.00  0.00           C  
ATOM   3170  HB2 ASP   194      29.780  45.315  44.793  1.00  0.00           H  
ATOM   3171  HB3 ASP   194      29.349  45.406  43.169  1.00  0.00           H  
ATOM   3172  CG  ASP   194      27.725  45.659  44.626  1.00  0.00           C  
ATOM   3173  OD1 ASP   194      27.459  45.781  45.842  1.00  0.00           O  
ATOM   3174  OD2 ASP   194      26.912  46.087  43.760  1.00  0.00           O  
ATOM   3175  C   ASP   194      30.022  42.724  43.714  1.00  0.00           C  
ATOM   3176  O   ASP   194      30.013  42.266  42.606  1.00  0.00           O  
ATOM   3177  N   ASP   195      31.032  42.392  44.539  1.00  0.00           N  
ATOM   3178  H   ASP   195      31.044  42.628  45.521  1.00  0.00           H  
ATOM   3179  CA  ASP   195      32.075  41.507  44.105  1.00  0.00           C  
ATOM   3180  HA  ASP   195      32.467  41.981  43.205  1.00  0.00           H  
ATOM   3181  CB  ASP   195      33.253  41.579  45.086  1.00  0.00           C  
ATOM   3182  HB2 ASP   195      32.923  41.262  46.075  1.00  0.00           H  
ATOM   3183  HB3 ASP   195      34.068  40.934  44.758  1.00  0.00           H  
ATOM   3184  CG  ASP   195      34.041  42.866  45.245  1.00  0.00           C  
ATOM   3185  OD1 ASP   195      34.033  43.838  44.428  1.00  0.00           O  
ATOM   3186  OD2 ASP   195      34.746  42.876  46.270  1.00  0.00           O  
ATOM   3187  C   ASP   195      31.610  40.019  43.817  1.00  0.00           C  
ATOM   3188  O   ASP   195      32.109  39.376  42.887  1.00  0.00           O  
ATOM   3189  N   MET   196      30.669  39.505  44.664  1.00  0.00           N  
ATOM   3190  H   MET   196      30.529  40.035  45.513  1.00  0.00           H  
ATOM   3191  CA  MET   196      30.235  38.139  44.546  1.00  0.00           C  
ATOM   3192  HA  MET   196      31.111  37.494  44.493  1.00  0.00           H  
ATOM   3193  CB  MET   196      29.439  37.773  45.830  1.00  0.00           C  
ATOM   3194  HB2 MET   196      28.633  38.493  45.969  1.00  0.00           H  
ATOM   3195  HB3 MET   196      29.096  36.739  45.853  1.00  0.00           H  
ATOM   3196  CG  MET   196      30.306  37.797  47.067  1.00  0.00           C  
ATOM   3197  HG2 MET   196      31.106  38.526  46.937  1.00  0.00           H  
ATOM   3198  HG3 MET   196      29.656  37.942  47.930  1.00  0.00           H  
ATOM   3199  SD  MET   196      31.067  36.153  47.473  1.00  0.00           S  
ATOM   3200  CE  MET   196      32.432  35.899  46.381  1.00  0.00           C  
ATOM   3201  HE1 MET   196      33.115  36.748  46.373  1.00  0.00           H  
ATOM   3202  HE2 MET   196      33.028  35.052  46.721  1.00  0.00           H  
ATOM   3203  HE3 MET   196      32.038  35.840  45.367  1.00  0.00           H  
ATOM   3204  C   MET   196      29.230  37.968  43.408  1.00  0.00           C  
ATOM   3205  O   MET   196      29.295  36.989  42.592  1.00  0.00           O  
ATOM   3206  N   GLU   197      28.380  39.030  43.153  1.00  0.00           N  
ATOM   3207  H   GLU   197      28.348  39.832  43.766  1.00  0.00           H  
ATOM   3208  CA  GLU   197      27.526  39.263  41.945  1.00  0.00           C  
ATOM   3209  HA  GLU   197      26.930  38.366  41.779  1.00  0.00           H  
ATOM   3210  CB  GLU   197      26.489  40.368  42.228  1.00  0.00           C  
ATOM   3211  HB2 GLU   197      25.890  40.125  43.106  1.00  0.00           H  
ATOM   3212  HB3 GLU   197      27.028  41.305  42.374  1.00  0.00           H  
ATOM   3213  CG  GLU   197      25.637  40.453  40.970  1.00  0.00           C  
ATOM   3214  HG2 GLU   197      26.289  40.690  40.129  1.00  0.00           H  
ATOM   3215  HG3 GLU   197      25.065  39.540  40.806  1.00  0.00           H  
ATOM   3216  CD  GLU   197      24.668  41.666  40.954  1.00  0.00           C  
ATOM   3217  OE1 GLU   197      24.611  42.371  39.962  1.00  0.00           O  
ATOM   3218  OE2 GLU   197      23.976  41.918  41.934  1.00  0.00           O  
ATOM   3219  C   GLU   197      28.384  39.459  40.657  1.00  0.00           C  
ATOM   3220  O   GLU   197      28.143  38.855  39.651  1.00  0.00           O  
ATOM   3221  N   SER   198      29.550  40.109  40.743  1.00  0.00           N  
ATOM   3222  H   SER   198      29.830  40.454  41.650  1.00  0.00           H  
ATOM   3223  CA  SER   198      30.512  40.204  39.678  1.00  0.00           C  
ATOM   3224  HA  SER   198      30.056  40.423  38.712  1.00  0.00           H  
ATOM   3225  CB  SER   198      31.569  41.369  39.868  1.00  0.00           C  
ATOM   3226  HB2 SER   198      32.239  41.146  40.698  1.00  0.00           H  
ATOM   3227  HB3 SER   198      32.226  41.474  39.005  1.00  0.00           H  
ATOM   3228  OG  SER   198      30.895  42.635  40.028  1.00  0.00           O  
ATOM   3229  HG  SER   198      30.368  42.506  40.820  1.00  0.00           H  
ATOM   3230  C   SER   198      31.172  38.793  39.440  1.00  0.00           C  
ATOM   3231  O   SER   198      31.328  38.380  38.288  1.00  0.00           O  
ATOM   3232  N   LEU   199      31.571  38.056  40.469  1.00  0.00           N  
ATOM   3233  H   LEU   199      31.514  38.660  41.276  1.00  0.00           H  
ATOM   3234  CA  LEU   199      32.192  36.702  40.321  1.00  0.00           C  
ATOM   3235  HA  LEU   199      32.980  36.900  39.594  1.00  0.00           H  
ATOM   3236  CB  LEU   199      32.811  36.198  41.652  1.00  0.00           C  
ATOM   3237  HB2 LEU   199      33.647  36.830  41.954  1.00  0.00           H  
ATOM   3238  HB3 LEU   199      31.963  36.086  42.328  1.00  0.00           H  
ATOM   3239  CG  LEU   199      33.367  34.758  41.569  1.00  0.00           C  
ATOM   3240  HG  LEU   199      32.503  34.134  41.341  1.00  0.00           H  
ATOM   3241  CD1 LEU   199      34.404  34.462  40.562  1.00  0.00           C  
ATOM   3242 HD11 LEU   199      34.745  33.431  40.665  1.00  0.00           H  
ATOM   3243 HD12 LEU   199      34.119  34.747  39.550  1.00  0.00           H  
ATOM   3244 HD13 LEU   199      35.282  35.007  40.907  1.00  0.00           H  
ATOM   3245  CD2 LEU   199      33.877  34.351  42.931  1.00  0.00           C  
ATOM   3246 HD21 LEU   199      33.154  34.341  43.747  1.00  0.00           H  
ATOM   3247 HD22 LEU   199      34.044  33.274  42.907  1.00  0.00           H  
ATOM   3248 HD23 LEU   199      34.847  34.820  43.097  1.00  0.00           H  
ATOM   3249  C   LEU   199      31.132  35.837  39.603  1.00  0.00           C  
ATOM   3250  O   LEU   199      31.552  35.072  38.737  1.00  0.00           O  
ATOM   3251  N   GLY   200      29.828  36.044  39.779  1.00  0.00           N  
ATOM   3252  H   GLY   200      29.639  36.800  40.423  1.00  0.00           H  
ATOM   3253  CA  GLY   200      28.804  35.264  39.111  1.00  0.00           C  
ATOM   3254  HA2 GLY   200      29.029  34.201  39.201  1.00  0.00           H  
ATOM   3255  HA3 GLY   200      27.871  35.291  39.674  1.00  0.00           H  
ATOM   3256  C   GLY   200      28.627  35.514  37.606  1.00  0.00           C  
ATOM   3257  O   GLY   200      28.404  34.577  36.817  1.00  0.00           O  
ATOM   3258  N   TYR   201      28.853  36.693  37.134  1.00  0.00           N  
ATOM   3259  H   TYR   201      28.982  37.437  37.804  1.00  0.00           H  
ATOM   3260  CA  TYR   201      29.024  37.078  35.735  1.00  0.00           C  
ATOM   3261  HA  TYR   201      28.202  36.694  35.130  1.00  0.00           H  
ATOM   3262  CB  TYR   201      28.946  38.593  35.553  1.00  0.00           C  
ATOM   3263  HB2 TYR   201      29.619  39.001  36.307  1.00  0.00           H  
ATOM   3264  HB3 TYR   201      29.139  38.760  34.494  1.00  0.00           H  
ATOM   3265  CG  TYR   201      27.566  39.129  35.901  1.00  0.00           C  
ATOM   3266  CD1 TYR   201      26.428  38.682  35.160  1.00  0.00           C  
ATOM   3267  HD1 TYR   201      26.659  38.006  34.349  1.00  0.00           H  
ATOM   3268  CE1 TYR   201      25.117  39.036  35.556  1.00  0.00           C  
ATOM   3269  HE1 TYR   201      24.226  38.719  35.036  1.00  0.00           H  
ATOM   3270  CZ  TYR   201      24.906  39.901  36.653  1.00  0.00           C  
ATOM   3271  OH  TYR   201      23.708  40.351  37.037  1.00  0.00           O  
ATOM   3272  HH  TYR   201      23.552  40.531  37.967  1.00  0.00           H  
ATOM   3273  CE2 TYR   201      26.112  40.417  37.307  1.00  0.00           C  
ATOM   3274  HE2 TYR   201      25.927  41.110  38.114  1.00  0.00           H  
ATOM   3275  CD2 TYR   201      27.374  40.074  36.936  1.00  0.00           C  
ATOM   3276  HD2 TYR   201      28.236  40.501  37.427  1.00  0.00           H  
ATOM   3277  C   TYR   201      30.335  36.496  35.047  1.00  0.00           C  
ATOM   3278  O   TYR   201      30.235  36.071  33.957  1.00  0.00           O  
ATOM   3279  N   VAL   202      31.395  36.305  35.848  1.00  0.00           N  
ATOM   3280  H   VAL   202      31.367  36.572  36.821  1.00  0.00           H  
ATOM   3281  CA  VAL   202      32.657  35.650  35.450  1.00  0.00           C  
ATOM   3282  HA  VAL   202      32.852  35.922  34.412  1.00  0.00           H  
ATOM   3283  CB  VAL   202      33.817  36.000  36.379  1.00  0.00           C  
ATOM   3284  HB  VAL   202      33.611  35.669  37.397  1.00  0.00           H  
ATOM   3285  CG1 VAL   202      34.972  35.157  35.885  1.00  0.00           C  
ATOM   3286 HG11 VAL   202      35.946  35.612  36.065  1.00  0.00           H  
ATOM   3287 HG12 VAL   202      34.962  34.124  36.230  1.00  0.00           H  
ATOM   3288 HG13 VAL   202      34.997  35.124  34.796  1.00  0.00           H  
ATOM   3289  CG2 VAL   202      34.257  37.478  36.239  1.00  0.00           C  
ATOM   3290 HG21 VAL   202      34.950  37.823  37.006  1.00  0.00           H  
ATOM   3291 HG22 VAL   202      34.580  37.748  35.233  1.00  0.00           H  
ATOM   3292 HG23 VAL   202      33.353  38.083  36.317  1.00  0.00           H  
ATOM   3293  C   VAL   202      32.486  34.058  35.353  1.00  0.00           C  
ATOM   3294  O   VAL   202      32.698  33.456  34.335  1.00  0.00           O  
ATOM   3295  N   LEU   203      31.820  33.519  36.388  1.00  0.00           N  
ATOM   3296  H   LEU   203      31.735  33.995  37.275  1.00  0.00           H  
ATOM   3297  CA  LEU   203      31.602  32.088  36.374  1.00  0.00           C  
ATOM   3298  HA  LEU   203      32.556  31.588  36.208  1.00  0.00           H  
ATOM   3299  CB  LEU   203      31.014  31.566  37.713  1.00  0.00           C  
ATOM   3300  HB2 LEU   203      30.192  32.152  38.124  1.00  0.00           H  
ATOM   3301  HB3 LEU   203      30.516  30.600  37.624  1.00  0.00           H  
ATOM   3302  CG  LEU   203      32.110  31.415  38.807  1.00  0.00           C  
ATOM   3303  HG  LEU   203      32.487  32.428  38.949  1.00  0.00           H  
ATOM   3304  CD1 LEU   203      31.521  30.840  40.085  1.00  0.00           C  
ATOM   3305 HD11 LEU   203      32.160  30.927  40.963  1.00  0.00           H  
ATOM   3306 HD12 LEU   203      30.677  31.448  40.411  1.00  0.00           H  
ATOM   3307 HD13 LEU   203      31.257  29.792  39.945  1.00  0.00           H  
ATOM   3308  CD2 LEU   203      33.241  30.512  38.300  1.00  0.00           C  
ATOM   3309 HD21 LEU   203      32.897  29.506  38.061  1.00  0.00           H  
ATOM   3310 HD22 LEU   203      33.739  30.724  37.354  1.00  0.00           H  
ATOM   3311 HD23 LEU   203      34.000  30.454  39.080  1.00  0.00           H  
ATOM   3312  C   LEU   203      30.643  31.618  35.260  1.00  0.00           C  
ATOM   3313  O   LEU   203      30.615  30.465  34.870  1.00  0.00           O  
ATOM   3314  N   MET   204      29.773  32.560  34.884  1.00  0.00           N  
ATOM   3315  H   MET   204      29.691  33.444  35.366  1.00  0.00           H  
ATOM   3316  CA  MET   204      28.876  32.338  33.707  1.00  0.00           C  
ATOM   3317  HA  MET   204      28.722  31.260  33.752  1.00  0.00           H  
ATOM   3318  CB  MET   204      27.606  33.071  34.036  1.00  0.00           C  
ATOM   3319  HB2 MET   204      27.215  32.887  35.037  1.00  0.00           H  
ATOM   3320  HB3 MET   204      27.958  34.102  34.009  1.00  0.00           H  
ATOM   3321  CG  MET   204      26.537  32.839  33.040  1.00  0.00           C  
ATOM   3322  HG2 MET   204      25.598  33.266  33.394  1.00  0.00           H  
ATOM   3323  HG3 MET   204      26.766  33.306  32.082  1.00  0.00           H  
ATOM   3324  SD  MET   204      26.272  30.946  32.808  1.00  0.00           S  
ATOM   3325  CE  MET   204      26.114  30.348  34.470  1.00  0.00           C  
ATOM   3326  HE1 MET   204      25.128  30.561  34.884  1.00  0.00           H  
ATOM   3327  HE2 MET   204      26.246  29.273  34.344  1.00  0.00           H  
ATOM   3328  HE3 MET   204      26.955  30.676  35.081  1.00  0.00           H  
ATOM   3329  C   MET   204      29.489  32.532  32.304  1.00  0.00           C  
ATOM   3330  O   MET   204      29.329  31.729  31.382  1.00  0.00           O  
ATOM   3331  N   TYR   205      30.374  33.546  32.241  1.00  0.00           N  
ATOM   3332  H   TYR   205      30.552  34.089  33.074  1.00  0.00           H  
ATOM   3333  CA  TYR   205      31.284  33.742  31.077  1.00  0.00           C  
ATOM   3334  HA  TYR   205      30.591  33.963  30.265  1.00  0.00           H  
ATOM   3335  CB  TYR   205      32.198  34.935  31.449  1.00  0.00           C  
ATOM   3336  HB2 TYR   205      31.629  35.850  31.617  1.00  0.00           H  
ATOM   3337  HB3 TYR   205      32.742  34.581  32.324  1.00  0.00           H  
ATOM   3338  CG  TYR   205      33.320  35.196  30.452  1.00  0.00           C  
ATOM   3339  CD1 TYR   205      33.073  35.895  29.257  1.00  0.00           C  
ATOM   3340  HD1 TYR   205      32.039  36.118  29.037  1.00  0.00           H  
ATOM   3341  CE1 TYR   205      34.130  36.236  28.378  1.00  0.00           C  
ATOM   3342  HE1 TYR   205      34.003  36.832  27.486  1.00  0.00           H  
ATOM   3343  CZ  TYR   205      35.469  36.050  28.800  1.00  0.00           C  
ATOM   3344  OH  TYR   205      36.510  36.569  28.089  1.00  0.00           O  
ATOM   3345  HH  TYR   205      37.330  36.649  28.582  1.00  0.00           H  
ATOM   3346  CE2 TYR   205      35.707  35.227  29.902  1.00  0.00           C  
ATOM   3347  HE2 TYR   205      36.735  35.021  30.163  1.00  0.00           H  
ATOM   3348  CD2 TYR   205      34.617  34.852  30.782  1.00  0.00           C  
ATOM   3349  HD2 TYR   205      34.867  34.365  31.713  1.00  0.00           H  
ATOM   3350  C   TYR   205      32.149  32.429  30.782  1.00  0.00           C  
ATOM   3351  O   TYR   205      32.143  31.926  29.657  1.00  0.00           O  
ATOM   3352  N   PHE   206      32.712  31.839  31.817  1.00  0.00           N  
ATOM   3353  H   PHE   206      32.626  32.315  32.704  1.00  0.00           H  
ATOM   3354  CA  PHE   206      33.386  30.501  31.780  1.00  0.00           C  
ATOM   3355  HA  PHE   206      34.120  30.571  30.978  1.00  0.00           H  
ATOM   3356  CB  PHE   206      34.084  30.290  33.176  1.00  0.00           C  
ATOM   3357  HB2 PHE   206      33.356  30.426  33.976  1.00  0.00           H  
ATOM   3358  HB3 PHE   206      34.412  29.260  33.319  1.00  0.00           H  
ATOM   3359  CG  PHE   206      35.212  31.230  33.521  1.00  0.00           C  
ATOM   3360  CD1 PHE   206      35.921  32.051  32.553  1.00  0.00           C  
ATOM   3361  HD1 PHE   206      35.592  31.851  31.544  1.00  0.00           H  
ATOM   3362  CE1 PHE   206      36.990  32.856  32.921  1.00  0.00           C  
ATOM   3363  HE1 PHE   206      37.319  33.476  32.100  1.00  0.00           H  
ATOM   3364  CZ  PHE   206      37.445  32.862  34.238  1.00  0.00           C  
ATOM   3365  HZ  PHE   206      38.204  33.579  34.514  1.00  0.00           H  
ATOM   3366  CE2 PHE   206      36.950  31.938  35.165  1.00  0.00           C  
ATOM   3367  HE2 PHE   206      37.354  31.886  36.166  1.00  0.00           H  
ATOM   3368  CD2 PHE   206      35.788  31.199  34.800  1.00  0.00           C  
ATOM   3369  HD2 PHE   206      35.272  30.587  35.525  1.00  0.00           H  
ATOM   3370  C   PHE   206      32.505  29.275  31.515  1.00  0.00           C  
ATOM   3371  O   PHE   206      33.045  28.282  31.086  1.00  0.00           O  
ATOM   3372  N   ASN   207      31.193  29.416  31.564  1.00  0.00           N  
ATOM   3373  H   ASN   207      30.858  30.334  31.822  1.00  0.00           H  
ATOM   3374  CA  ASN   207      30.274  28.344  31.020  1.00  0.00           C  
ATOM   3375  HA  ASN   207      30.878  27.440  31.100  1.00  0.00           H  
ATOM   3376  CB  ASN   207      28.982  28.282  31.932  1.00  0.00           C  
ATOM   3377  HB2 ASN   207      28.763  29.265  32.349  1.00  0.00           H  
ATOM   3378  HB3 ASN   207      28.148  27.913  31.334  1.00  0.00           H  
ATOM   3379  CG  ASN   207      29.242  27.350  33.068  1.00  0.00           C  
ATOM   3380  OD1 ASN   207      29.118  26.152  33.057  1.00  0.00           O  
ATOM   3381  ND2 ASN   207      30.013  27.798  33.972  1.00  0.00           N  
ATOM   3382 HD21 ASN   207      30.002  27.318  34.861  1.00  0.00           H  
ATOM   3383 HD22 ASN   207      30.248  28.777  34.051  1.00  0.00           H  
ATOM   3384  C   ASN   207      29.965  28.666  29.520  1.00  0.00           C  
ATOM   3385  O   ASN   207      30.097  27.771  28.704  1.00  0.00           O  
ATOM   3386  N   ARG   208      29.400  29.857  29.249  1.00  0.00           N  
ATOM   3387  H   ARG   208      29.425  30.558  29.975  1.00  0.00           H  
ATOM   3388  CA  ARG   208      28.887  30.291  27.928  1.00  0.00           C  
ATOM   3389  HA  ARG   208      28.197  29.559  27.509  1.00  0.00           H  
ATOM   3390  CB  ARG   208      28.113  31.575  28.123  1.00  0.00           C  
ATOM   3391  HB2 ARG   208      28.751  32.206  28.741  1.00  0.00           H  
ATOM   3392  HB3 ARG   208      28.062  32.113  27.176  1.00  0.00           H  
ATOM   3393  CG  ARG   208      26.817  31.360  28.842  1.00  0.00           C  
ATOM   3394  HG2 ARG   208      26.172  30.654  28.320  1.00  0.00           H  
ATOM   3395  HG3 ARG   208      27.005  31.115  29.887  1.00  0.00           H  
ATOM   3396  CD  ARG   208      25.984  32.663  28.804  1.00  0.00           C  
ATOM   3397  HD2 ARG   208      25.069  32.472  29.365  1.00  0.00           H  
ATOM   3398  HD3 ARG   208      26.565  33.472  29.247  1.00  0.00           H  
ATOM   3399  NE  ARG   208      25.562  33.097  27.447  1.00  0.00           N  
ATOM   3400  HE  ARG   208      26.339  33.270  26.825  1.00  0.00           H  
ATOM   3401  CZ  ARG   208      24.462  33.602  26.967  1.00  0.00           C  
ATOM   3402  NH1 ARG   208      23.456  33.674  27.737  1.00  0.00           N  
ATOM   3403 HH11 ARG   208      23.522  33.197  28.625  1.00  0.00           H  
ATOM   3404 HH12 ARG   208      22.527  33.879  27.399  1.00  0.00           H  
ATOM   3405  NH2 ARG   208      24.359  34.209  25.828  1.00  0.00           N  
ATOM   3406 HH21 ARG   208      25.178  34.380  25.262  1.00  0.00           H  
ATOM   3407 HH22 ARG   208      23.428  34.417  25.495  1.00  0.00           H  
ATOM   3408  C   ARG   208      30.008  30.477  26.902  1.00  0.00           C  
ATOM   3409  O   ARG   208      31.212  30.405  27.090  1.00  0.00           O  
ATOM   3410  N   THR   209      29.557  30.799  25.695  1.00  0.00           N  
ATOM   3411  H   THR   209      28.554  30.695  25.636  1.00  0.00           H  
ATOM   3412  CA  THR   209      30.417  31.122  24.518  1.00  0.00           C  
ATOM   3413  HA  THR   209      31.444  30.808  24.706  1.00  0.00           H  
ATOM   3414  CB  THR   209      29.893  30.370  23.344  1.00  0.00           C  
ATOM   3415  HB  THR   209      28.880  30.622  23.033  1.00  0.00           H  
ATOM   3416  CG2 THR   209      30.803  30.315  22.105  1.00  0.00           C  
ATOM   3417 HG21 THR   209      30.461  29.557  21.401  1.00  0.00           H  
ATOM   3418 HG22 THR   209      30.788  31.314  21.669  1.00  0.00           H  
ATOM   3419 HG23 THR   209      31.847  30.169  22.385  1.00  0.00           H  
ATOM   3420  OG1 THR   209      29.874  29.020  23.688  1.00  0.00           O  
ATOM   3421  HG1 THR   209      29.179  28.869  24.332  1.00  0.00           H  
ATOM   3422  C   THR   209      30.474  32.621  24.254  1.00  0.00           C  
ATOM   3423  O   THR   209      31.417  33.023  23.613  1.00  0.00           O  
ATOM   3424  N   SER   210      29.507  33.397  24.786  1.00  0.00           N  
ATOM   3425  H   SER   210      28.782  32.902  25.284  1.00  0.00           H  
ATOM   3426  CA  SER   210      29.562  34.859  25.039  1.00  0.00           C  
ATOM   3427  HA  SER   210      30.525  35.017  25.526  1.00  0.00           H  
ATOM   3428  CB  SER   210      29.523  35.724  23.860  1.00  0.00           C  
ATOM   3429  HB2 SER   210      29.502  36.745  24.241  1.00  0.00           H  
ATOM   3430  HB3 SER   210      30.434  35.539  23.291  1.00  0.00           H  
ATOM   3431  OG  SER   210      28.348  35.541  23.120  1.00  0.00           O  
ATOM   3432  HG  SER   210      28.419  34.743  22.591  1.00  0.00           H  
ATOM   3433  C   SER   210      28.487  35.380  25.963  1.00  0.00           C  
ATOM   3434  O   SER   210      27.406  34.848  26.112  1.00  0.00           O  
ATOM   3435  N   LEU   211      28.838  36.467  26.741  1.00  0.00           N  
ATOM   3436  H   LEU   211      29.770  36.822  26.583  1.00  0.00           H  
ATOM   3437  CA  LEU   211      27.776  37.274  27.367  1.00  0.00           C  
ATOM   3438  HA  LEU   211      27.097  36.607  27.898  1.00  0.00           H  
ATOM   3439  CB  LEU   211      28.378  38.162  28.455  1.00  0.00           C  
ATOM   3440  HB2 LEU   211      29.051  38.907  28.031  1.00  0.00           H  
ATOM   3441  HB3 LEU   211      27.630  38.816  28.902  1.00  0.00           H  
ATOM   3442  CG  LEU   211      29.180  37.379  29.507  1.00  0.00           C  
ATOM   3443  HG  LEU   211      29.956  36.788  29.019  1.00  0.00           H  
ATOM   3444  CD1 LEU   211      29.887  38.334  30.463  1.00  0.00           C  
ATOM   3445 HD11 LEU   211      30.523  37.904  31.236  1.00  0.00           H  
ATOM   3446 HD12 LEU   211      30.516  38.885  29.764  1.00  0.00           H  
ATOM   3447 HD13 LEU   211      29.220  39.005  31.004  1.00  0.00           H  
ATOM   3448  CD2 LEU   211      28.314  36.441  30.414  1.00  0.00           C  
ATOM   3449 HD21 LEU   211      28.970  36.049  31.190  1.00  0.00           H  
ATOM   3450 HD22 LEU   211      27.524  37.049  30.855  1.00  0.00           H  
ATOM   3451 HD23 LEU   211      27.763  35.710  29.823  1.00  0.00           H  
ATOM   3452  C   LEU   211      27.008  38.100  26.280  1.00  0.00           C  
ATOM   3453  O   LEU   211      27.601  38.618  25.335  1.00  0.00           O  
ATOM   3454  N   PRO   212      25.688  38.286  26.331  1.00  0.00           N  
ATOM   3455  CD  PRO   212      24.824  37.746  27.382  1.00  0.00           C  
ATOM   3456  HD2 PRO   212      24.975  38.195  28.364  1.00  0.00           H  
ATOM   3457  HD3 PRO   212      24.998  36.719  27.701  1.00  0.00           H  
ATOM   3458  CG  PRO   212      23.353  37.903  26.875  1.00  0.00           C  
ATOM   3459  HG2 PRO   212      22.681  37.846  27.731  1.00  0.00           H  
ATOM   3460  HG3 PRO   212      22.978  37.134  26.199  1.00  0.00           H  
ATOM   3461  CB  PRO   212      23.517  39.314  26.141  1.00  0.00           C  
ATOM   3462  HB2 PRO   212      23.730  40.073  26.895  1.00  0.00           H  
ATOM   3463  HB3 PRO   212      22.595  39.484  25.585  1.00  0.00           H  
ATOM   3464  CA  PRO   212      24.880  39.105  25.451  1.00  0.00           C  
ATOM   3465  HA  PRO   212      24.804  38.514  24.538  1.00  0.00           H  
ATOM   3466  C   PRO   212      25.481  40.447  25.165  1.00  0.00           C  
ATOM   3467  O   PRO   212      25.292  40.991  24.113  1.00  0.00           O  
ATOM   3468  N   TRP   213      26.191  41.065  26.108  1.00  0.00           N  
ATOM   3469  H   TRP   213      26.237  40.772  27.074  1.00  0.00           H  
ATOM   3470  CA  TRP   213      26.728  42.447  25.889  1.00  0.00           C  
ATOM   3471  HA  TRP   213      26.220  42.984  25.087  1.00  0.00           H  
ATOM   3472  CB  TRP   213      26.410  43.179  27.205  1.00  0.00           C  
ATOM   3473  HB2 TRP   213      26.906  44.150  27.204  1.00  0.00           H  
ATOM   3474  HB3 TRP   213      25.345  43.395  27.286  1.00  0.00           H  
ATOM   3475  CG  TRP   213      26.877  42.446  28.518  1.00  0.00           C  
ATOM   3476  CD1 TRP   213      28.150  42.419  29.036  1.00  0.00           C  
ATOM   3477  HD1 TRP   213      29.024  42.875  28.594  1.00  0.00           H  
ATOM   3478  NE1 TRP   213      27.987  41.834  30.266  1.00  0.00           N  
ATOM   3479  HE1 TRP   213      28.774  41.572  30.842  1.00  0.00           H  
ATOM   3480  CE2 TRP   213      26.759  41.248  30.483  1.00  0.00           C  
ATOM   3481  CZ2 TRP   213      26.149  40.563  31.553  1.00  0.00           C  
ATOM   3482  HZ2 TRP   213      26.746  40.145  32.350  1.00  0.00           H  
ATOM   3483  CH2 TRP   213      24.771  40.245  31.512  1.00  0.00           C  
ATOM   3484  HH2 TRP   213      24.348  39.505  32.174  1.00  0.00           H  
ATOM   3485  CZ3 TRP   213      23.959  40.721  30.468  1.00  0.00           C  
ATOM   3486  HZ3 TRP   213      22.928  40.410  30.386  1.00  0.00           H  
ATOM   3487  CE3 TRP   213      24.575  41.505  29.521  1.00  0.00           C  
ATOM   3488  HE3 TRP   213      24.064  41.789  28.613  1.00  0.00           H  
ATOM   3489  CD2 TRP   213      25.965  41.746  29.466  1.00  0.00           C  
ATOM   3490  C   TRP   213      28.268  42.510  25.545  1.00  0.00           C  
ATOM   3491  O   TRP   213      28.881  43.625  25.599  1.00  0.00           O  
ATOM   3492  N   GLN   214      28.816  41.438  25.046  1.00  0.00           N  
ATOM   3493  H   GLN   214      28.324  40.556  25.056  1.00  0.00           H  
ATOM   3494  CA  GLN   214      30.020  41.474  24.133  1.00  0.00           C  
ATOM   3495  HA  GLN   214      30.642  42.296  24.488  1.00  0.00           H  
ATOM   3496  CB  GLN   214      30.722  40.094  24.281  1.00  0.00           C  
ATOM   3497  HB2 GLN   214      29.880  39.406  24.205  1.00  0.00           H  
ATOM   3498  HB3 GLN   214      31.416  39.950  23.452  1.00  0.00           H  
ATOM   3499  CG  GLN   214      31.515  39.825  25.561  1.00  0.00           C  
ATOM   3500  HG2 GLN   214      32.392  40.470  25.510  1.00  0.00           H  
ATOM   3501  HG3 GLN   214      30.972  40.042  26.481  1.00  0.00           H  
ATOM   3502  CD  GLN   214      31.968  38.332  25.690  1.00  0.00           C  
ATOM   3503  OE1 GLN   214      31.597  37.610  26.629  1.00  0.00           O  
ATOM   3504  NE2 GLN   214      32.591  37.808  24.669  1.00  0.00           N  
ATOM   3505 HE21 GLN   214      32.750  36.811  24.710  1.00  0.00           H  
ATOM   3506 HE22 GLN   214      32.826  38.247  23.791  1.00  0.00           H  
ATOM   3507  C   GLN   214      29.631  41.804  22.654  1.00  0.00           C  
ATOM   3508  O   GLN   214      28.499  41.510  22.243  1.00  0.00           O  
ATOM   3509  N   GLY   215      30.565  42.382  21.845  1.00  0.00           N  
ATOM   3510  H   GLY   215      31.434  42.623  22.299  1.00  0.00           H  
ATOM   3511  CA  GLY   215      30.353  42.888  20.415  1.00  0.00           C  
ATOM   3512  HA2 GLY   215      31.310  42.960  19.898  1.00  0.00           H  
ATOM   3513  HA3 GLY   215      29.708  42.105  20.017  1.00  0.00           H  
ATOM   3514  C   GLY   215      29.680  44.283  20.121  1.00  0.00           C  
ATOM   3515  O   GLY   215      29.539  44.518  18.936  1.00  0.00           O  
ATOM   3516  N   LEU   216      29.305  45.098  21.090  1.00  0.00           N  
ATOM   3517  H   LEU   216      29.533  44.778  22.021  1.00  0.00           H  
ATOM   3518  CA  LEU   216      28.242  46.109  20.913  1.00  0.00           C  
ATOM   3519  HA  LEU   216      27.385  45.674  20.400  1.00  0.00           H  
ATOM   3520  CB  LEU   216      27.562  46.570  22.207  1.00  0.00           C  
ATOM   3521  HB2 LEU   216      28.317  47.036  22.841  1.00  0.00           H  
ATOM   3522  HB3 LEU   216      26.806  47.264  21.840  1.00  0.00           H  
ATOM   3523  CG  LEU   216      26.888  45.428  23.017  1.00  0.00           C  
ATOM   3524  HG  LEU   216      27.593  44.792  23.552  1.00  0.00           H  
ATOM   3525  CD1 LEU   216      26.158  46.218  24.148  1.00  0.00           C  
ATOM   3526 HD11 LEU   216      25.182  46.497  23.751  1.00  0.00           H  
ATOM   3527 HD12 LEU   216      26.015  45.467  24.925  1.00  0.00           H  
ATOM   3528 HD13 LEU   216      26.633  47.115  24.546  1.00  0.00           H  
ATOM   3529  CD2 LEU   216      25.866  44.677  22.194  1.00  0.00           C  
ATOM   3530 HD21 LEU   216      25.426  43.820  22.705  1.00  0.00           H  
ATOM   3531 HD22 LEU   216      25.099  45.317  21.759  1.00  0.00           H  
ATOM   3532 HD23 LEU   216      26.304  44.371  21.244  1.00  0.00           H  
ATOM   3533  C   LEU   216      28.700  47.319  20.067  1.00  0.00           C  
ATOM   3534  O   LEU   216      29.812  47.829  20.297  1.00  0.00           O  
ATOM   3535  N   LYS   217      27.920  47.873  19.200  1.00  0.00           N  
ATOM   3536  H   LYS   217      26.943  47.621  19.240  1.00  0.00           H  
ATOM   3537  CA  LYS   217      28.290  49.165  18.522  1.00  0.00           C  
ATOM   3538  HA  LYS   217      29.376  49.072  18.495  1.00  0.00           H  
ATOM   3539  CB  LYS   217      27.653  49.079  17.125  1.00  0.00           C  
ATOM   3540  HB2 LYS   217      26.590  48.857  17.222  1.00  0.00           H  
ATOM   3541  HB3 LYS   217      27.657  50.090  16.716  1.00  0.00           H  
ATOM   3542  CG  LYS   217      28.456  48.106  16.204  1.00  0.00           C  
ATOM   3543  HG2 LYS   217      29.506  48.396  16.243  1.00  0.00           H  
ATOM   3544  HG3 LYS   217      28.343  47.109  16.631  1.00  0.00           H  
ATOM   3545  CD  LYS   217      27.649  48.115  14.850  1.00  0.00           C  
ATOM   3546  HD2 LYS   217      26.600  48.021  15.131  1.00  0.00           H  
ATOM   3547  HD3 LYS   217      27.827  49.085  14.387  1.00  0.00           H  
ATOM   3548  CE  LYS   217      28.142  46.990  13.903  1.00  0.00           C  
ATOM   3549  HE2 LYS   217      27.894  47.291  12.885  1.00  0.00           H  
ATOM   3550  HE3 LYS   217      29.230  46.932  13.911  1.00  0.00           H  
ATOM   3551  NZ  LYS   217      27.542  45.666  14.243  1.00  0.00           N  
ATOM   3552  HZ1 LYS   217      26.535  45.696  14.324  1.00  0.00           H  
ATOM   3553  HZ2 LYS   217      27.807  45.005  13.526  1.00  0.00           H  
ATOM   3554  HZ3 LYS   217      27.907  45.390  15.143  1.00  0.00           H  
ATOM   3555  C   LYS   217      27.909  50.518  19.295  1.00  0.00           C  
ATOM   3556  O   LYS   217      26.792  50.826  19.595  1.00  0.00           O  
ATOM   3557  N   ALA   218      28.946  51.319  19.398  1.00  0.00           N  
ATOM   3558  H   ALA   218      29.719  51.249  18.751  1.00  0.00           H  
ATOM   3559  CA  ALA   218      28.962  52.677  20.031  1.00  0.00           C  
ATOM   3560  HA  ALA   218      28.071  53.267  19.816  1.00  0.00           H  
ATOM   3561  CB  ALA   218      29.052  52.396  21.530  1.00  0.00           C  
ATOM   3562  HB1 ALA   218      28.186  51.828  21.869  1.00  0.00           H  
ATOM   3563  HB2 ALA   218      29.997  51.910  21.772  1.00  0.00           H  
ATOM   3564  HB3 ALA   218      28.972  53.312  22.114  1.00  0.00           H  
ATOM   3565  C   ALA   218      30.154  53.461  19.646  1.00  0.00           C  
ATOM   3566  O   ALA   218      31.335  53.036  19.605  1.00  0.00           O  
ATOM   3567  N   ALA   219      30.025  54.778  19.323  1.00  0.00           N  
ATOM   3568  H   ALA   219      29.068  55.055  19.156  1.00  0.00           H  
ATOM   3569  CA  ALA   219      31.052  55.648  18.896  1.00  0.00           C  
ATOM   3570  HA  ALA   219      31.619  55.246  18.057  1.00  0.00           H  
ATOM   3571  CB  ALA   219      30.443  57.024  18.396  1.00  0.00           C  
ATOM   3572  HB1 ALA   219      31.248  57.541  17.873  1.00  0.00           H  
ATOM   3573  HB2 ALA   219      29.586  56.885  17.737  1.00  0.00           H  
ATOM   3574  HB3 ALA   219      30.171  57.625  19.264  1.00  0.00           H  
ATOM   3575  C   ALA   219      32.020  55.960  19.994  1.00  0.00           C  
ATOM   3576  O   ALA   219      33.228  55.968  19.802  1.00  0.00           O  
ATOM   3577  N   THR   220      31.595  56.115  21.266  1.00  0.00           N  
ATOM   3578  H   THR   220      30.620  56.054  21.523  1.00  0.00           H  
ATOM   3579  CA  THR   220      32.565  56.324  22.325  1.00  0.00           C  
ATOM   3580  HA  THR   220      33.585  56.322  21.941  1.00  0.00           H  
ATOM   3581  CB  THR   220      32.511  57.710  22.894  1.00  0.00           C  
ATOM   3582  HB  THR   220      33.412  57.939  23.464  1.00  0.00           H  
ATOM   3583  CG2 THR   220      32.236  58.837  21.960  1.00  0.00           C  
ATOM   3584 HG21 THR   220      32.206  59.793  22.482  1.00  0.00           H  
ATOM   3585 HG22 THR   220      33.069  58.916  21.261  1.00  0.00           H  
ATOM   3586 HG23 THR   220      31.282  58.599  21.489  1.00  0.00           H  
ATOM   3587  OG1 THR   220      31.453  57.710  23.889  1.00  0.00           O  
ATOM   3588  HG1 THR   220      31.080  58.584  24.020  1.00  0.00           H  
ATOM   3589  C   THR   220      32.494  55.244  23.447  1.00  0.00           C  
ATOM   3590  O   THR   220      31.468  54.705  23.787  1.00  0.00           O  
ATOM   3591  N   LYS   221      33.588  54.955  24.052  1.00  0.00           N  
ATOM   3592  H   LYS   221      34.410  55.531  23.939  1.00  0.00           H  
ATOM   3593  CA  LYS   221      33.547  54.113  25.281  1.00  0.00           C  
ATOM   3594  HA  LYS   221      33.315  53.095  24.968  1.00  0.00           H  
ATOM   3595  CB  LYS   221      34.976  54.107  25.848  1.00  0.00           C  
ATOM   3596  HB2 LYS   221      35.352  55.130  25.877  1.00  0.00           H  
ATOM   3597  HB3 LYS   221      34.853  53.698  26.851  1.00  0.00           H  
ATOM   3598  CG  LYS   221      36.112  53.247  25.133  1.00  0.00           C  
ATOM   3599  HG2 LYS   221      35.919  52.174  25.157  1.00  0.00           H  
ATOM   3600  HG3 LYS   221      36.220  53.753  24.174  1.00  0.00           H  
ATOM   3601  CD  LYS   221      37.325  53.449  26.002  1.00  0.00           C  
ATOM   3602  HD2 LYS   221      37.660  54.469  25.817  1.00  0.00           H  
ATOM   3603  HD3 LYS   221      37.151  53.223  27.054  1.00  0.00           H  
ATOM   3604  CE  LYS   221      38.376  52.474  25.527  1.00  0.00           C  
ATOM   3605  HE2 LYS   221      38.012  51.448  25.575  1.00  0.00           H  
ATOM   3606  HE3 LYS   221      38.573  52.711  24.481  1.00  0.00           H  
ATOM   3607  NZ  LYS   221      39.574  52.596  26.401  1.00  0.00           N  
ATOM   3608  HZ1 LYS   221      39.856  53.554  26.556  1.00  0.00           H  
ATOM   3609  HZ2 LYS   221      39.278  52.289  27.317  1.00  0.00           H  
ATOM   3610  HZ3 LYS   221      40.332  52.024  26.058  1.00  0.00           H  
ATOM   3611  C   LYS   221      32.551  54.506  26.276  1.00  0.00           C  
ATOM   3612  O   LYS   221      31.735  53.691  26.663  1.00  0.00           O  
ATOM   3613  N   LYS   222      32.505  55.747  26.676  1.00  0.00           N  
ATOM   3614  H   LYS   222      33.233  56.408  26.444  1.00  0.00           H  
ATOM   3615  CA  LYS   222      31.556  56.360  27.581  1.00  0.00           C  
ATOM   3616  HA  LYS   222      31.704  55.832  28.523  1.00  0.00           H  
ATOM   3617  CB  LYS   222      31.805  57.870  27.732  1.00  0.00           C  
ATOM   3618  HB2 LYS   222      32.863  58.017  27.952  1.00  0.00           H  
ATOM   3619  HB3 LYS   222      31.431  58.356  26.832  1.00  0.00           H  
ATOM   3620  CG  LYS   222      30.987  58.599  28.783  1.00  0.00           C  
ATOM   3621  HG2 LYS   222      31.464  59.578  28.828  1.00  0.00           H  
ATOM   3622  HG3 LYS   222      29.965  58.699  28.419  1.00  0.00           H  
ATOM   3623  CD  LYS   222      30.984  58.081  30.244  1.00  0.00           C  
ATOM   3624  HD2 LYS   222      30.305  57.229  30.268  1.00  0.00           H  
ATOM   3625  HD3 LYS   222      31.983  57.657  30.350  1.00  0.00           H  
ATOM   3626  CE  LYS   222      30.698  58.987  31.376  1.00  0.00           C  
ATOM   3627  HE2 LYS   222      30.619  58.364  32.267  1.00  0.00           H  
ATOM   3628  HE3 LYS   222      31.565  59.646  31.437  1.00  0.00           H  
ATOM   3629  NZ  LYS   222      29.435  59.732  31.290  1.00  0.00           N  
ATOM   3630  HZ1 LYS   222      29.313  60.364  32.069  1.00  0.00           H  
ATOM   3631  HZ2 LYS   222      29.470  60.202  30.397  1.00  0.00           H  
ATOM   3632  HZ3 LYS   222      28.687  59.054  31.283  1.00  0.00           H  
ATOM   3633  C   LYS   222      30.099  56.171  27.180  1.00  0.00           C  
ATOM   3634  O   LYS   222      29.221  55.967  28.017  1.00  0.00           O  
ATOM   3635  N   GLN   223      29.788  56.083  25.851  1.00  0.00           N  
ATOM   3636  H   GLN   223      30.495  56.313  25.168  1.00  0.00           H  
ATOM   3637  CA  GLN   223      28.495  55.636  25.287  1.00  0.00           C  
ATOM   3638  HA  GLN   223      27.716  56.034  25.937  1.00  0.00           H  
ATOM   3639  CB  GLN   223      28.290  56.234  23.843  1.00  0.00           C  
ATOM   3640  HB2 GLN   223      28.220  57.317  23.951  1.00  0.00           H  
ATOM   3641  HB3 GLN   223      29.233  55.937  23.385  1.00  0.00           H  
ATOM   3642  CG  GLN   223      27.119  55.665  22.987  1.00  0.00           C  
ATOM   3643  HG2 GLN   223      26.851  54.651  23.284  1.00  0.00           H  
ATOM   3644  HG3 GLN   223      26.225  56.216  23.281  1.00  0.00           H  
ATOM   3645  CD  GLN   223      27.354  55.823  21.526  1.00  0.00           C  
ATOM   3646  OE1 GLN   223      28.123  56.601  20.990  1.00  0.00           O  
ATOM   3647  NE2 GLN   223      26.566  55.218  20.726  1.00  0.00           N  
ATOM   3648 HE21 GLN   223      26.734  55.251  19.731  1.00  0.00           H  
ATOM   3649 HE22 GLN   223      25.777  54.664  21.027  1.00  0.00           H  
ATOM   3650  C   GLN   223      28.365  54.066  25.378  1.00  0.00           C  
ATOM   3651  O   GLN   223      27.279  53.523  25.704  1.00  0.00           O  
ATOM   3652  N   LYS   224      29.351  53.278  25.067  1.00  0.00           N  
ATOM   3653  H   LYS   224      30.236  53.670  24.777  1.00  0.00           H  
ATOM   3654  CA  LYS   224      29.370  51.779  25.222  1.00  0.00           C  
ATOM   3655  HA  LYS   224      28.656  51.415  24.484  1.00  0.00           H  
ATOM   3656  CB  LYS   224      30.788  51.330  24.813  1.00  0.00           C  
ATOM   3657  HB2 LYS   224      31.085  51.829  23.890  1.00  0.00           H  
ATOM   3658  HB3 LYS   224      31.536  51.584  25.564  1.00  0.00           H  
ATOM   3659  CG  LYS   224      30.804  49.773  24.680  1.00  0.00           C  
ATOM   3660  HG2 LYS   224      31.431  49.357  25.468  1.00  0.00           H  
ATOM   3661  HG3 LYS   224      29.835  49.308  24.863  1.00  0.00           H  
ATOM   3662  CD  LYS   224      31.436  49.219  23.376  1.00  0.00           C  
ATOM   3663  HD2 LYS   224      30.831  49.598  22.552  1.00  0.00           H  
ATOM   3664  HD3 LYS   224      32.482  49.509  23.471  1.00  0.00           H  
ATOM   3665  CE  LYS   224      31.269  47.703  23.443  1.00  0.00           C  
ATOM   3666  HE2 LYS   224      32.004  47.419  24.195  1.00  0.00           H  
ATOM   3667  HE3 LYS   224      30.298  47.412  23.845  1.00  0.00           H  
ATOM   3668  NZ  LYS   224      31.668  47.043  22.208  1.00  0.00           N  
ATOM   3669  HZ1 LYS   224      31.200  47.374  21.376  1.00  0.00           H  
ATOM   3670  HZ2 LYS   224      32.649  47.204  22.027  1.00  0.00           H  
ATOM   3671  HZ3 LYS   224      31.550  46.045  22.307  1.00  0.00           H  
ATOM   3672  C   LYS   224      28.831  51.235  26.590  1.00  0.00           C  
ATOM   3673  O   LYS   224      27.966  50.382  26.531  1.00  0.00           O  
ATOM   3674  N   TYR   225      29.406  51.807  27.650  1.00  0.00           N  
ATOM   3675  H   TYR   225      30.242  52.365  27.557  1.00  0.00           H  
ATOM   3676  CA  TYR   225      28.916  51.512  29.011  1.00  0.00           C  
ATOM   3677  HA  TYR   225      29.095  50.477  29.302  1.00  0.00           H  
ATOM   3678  CB  TYR   225      29.700  52.386  30.011  1.00  0.00           C  
ATOM   3679  HB2 TYR   225      29.311  53.401  29.926  1.00  0.00           H  
ATOM   3680  HB3 TYR   225      29.431  52.099  31.028  1.00  0.00           H  
ATOM   3681  CG  TYR   225      31.257  52.491  29.850  1.00  0.00           C  
ATOM   3682  CD1 TYR   225      31.898  53.656  30.320  1.00  0.00           C  
ATOM   3683  HD1 TYR   225      31.307  54.448  30.755  1.00  0.00           H  
ATOM   3684  CE1 TYR   225      33.267  53.866  30.158  1.00  0.00           C  
ATOM   3685  HE1 TYR   225      33.751  54.731  30.588  1.00  0.00           H  
ATOM   3686  CZ  TYR   225      34.063  52.795  29.630  1.00  0.00           C  
ATOM   3687  OH  TYR   225      35.403  52.985  29.423  1.00  0.00           O  
ATOM   3688  HH  TYR   225      35.792  52.110  29.353  1.00  0.00           H  
ATOM   3689  CE2 TYR   225      33.446  51.540  29.267  1.00  0.00           C  
ATOM   3690  HE2 TYR   225      34.002  50.737  28.808  1.00  0.00           H  
ATOM   3691  CD2 TYR   225      32.039  51.418  29.343  1.00  0.00           C  
ATOM   3692  HD2 TYR   225      31.560  50.475  29.123  1.00  0.00           H  
ATOM   3693  C   TYR   225      27.410  51.629  29.148  1.00  0.00           C  
ATOM   3694  O   TYR   225      26.762  50.767  29.778  1.00  0.00           O  
ATOM   3695  N   GLU   226      26.706  52.599  28.493  1.00  0.00           N  
ATOM   3696  H   GLU   226      27.214  53.310  27.987  1.00  0.00           H  
ATOM   3697  CA  GLU   226      25.232  52.693  28.449  1.00  0.00           C  
ATOM   3698  HA  GLU   226      24.863  52.688  29.474  1.00  0.00           H  
ATOM   3699  CB  GLU   226      24.889  54.056  27.852  1.00  0.00           C  
ATOM   3700  HB2 GLU   226      25.416  54.906  28.285  1.00  0.00           H  
ATOM   3701  HB3 GLU   226      25.121  54.128  26.789  1.00  0.00           H  
ATOM   3702  CG  GLU   226      23.423  54.351  28.097  1.00  0.00           C  
ATOM   3703  HG2 GLU   226      23.207  55.235  27.498  1.00  0.00           H  
ATOM   3704  HG3 GLU   226      22.935  53.500  27.622  1.00  0.00           H  
ATOM   3705  CD  GLU   226      23.011  54.617  29.557  1.00  0.00           C  
ATOM   3706  OE1 GLU   226      23.713  55.439  30.151  1.00  0.00           O  
ATOM   3707  OE2 GLU   226      22.166  53.938  30.204  1.00  0.00           O  
ATOM   3708  C   GLU   226      24.477  51.515  27.711  1.00  0.00           C  
ATOM   3709  O   GLU   226      23.507  50.980  28.187  1.00  0.00           O  
ATOM   3710  N   LYS   227      25.045  51.206  26.554  1.00  0.00           N  
ATOM   3711  H   LYS   227      25.817  51.810  26.309  1.00  0.00           H  
ATOM   3712  CA  LYS   227      24.499  50.134  25.708  1.00  0.00           C  
ATOM   3713  HA  LYS   227      23.416  50.242  25.652  1.00  0.00           H  
ATOM   3714  CB  LYS   227      25.062  50.232  24.281  1.00  0.00           C  
ATOM   3715  HB2 LYS   227      25.277  51.260  23.991  1.00  0.00           H  
ATOM   3716  HB3 LYS   227      26.041  49.754  24.312  1.00  0.00           H  
ATOM   3717  CG  LYS   227      24.248  49.562  23.140  1.00  0.00           C  
ATOM   3718  HG2 LYS   227      24.900  49.645  22.271  1.00  0.00           H  
ATOM   3719  HG3 LYS   227      24.043  48.508  23.330  1.00  0.00           H  
ATOM   3720  CD  LYS   227      22.938  50.220  22.914  1.00  0.00           C  
ATOM   3721  HD2 LYS   227      22.519  49.841  21.981  1.00  0.00           H  
ATOM   3722  HD3 LYS   227      22.232  49.775  23.615  1.00  0.00           H  
ATOM   3723  CE  LYS   227      22.737  51.750  23.030  1.00  0.00           C  
ATOM   3724  HE2 LYS   227      22.933  51.952  24.083  1.00  0.00           H  
ATOM   3725  HE3 LYS   227      23.514  52.221  22.428  1.00  0.00           H  
ATOM   3726  NZ  LYS   227      21.337  52.106  22.669  1.00  0.00           N  
ATOM   3727  HZ1 LYS   227      20.634  51.590  23.178  1.00  0.00           H  
ATOM   3728  HZ2 LYS   227      21.106  53.067  22.873  1.00  0.00           H  
ATOM   3729  HZ3 LYS   227      21.082  51.860  21.723  1.00  0.00           H  
ATOM   3730  C   LYS   227      24.802  48.714  26.152  1.00  0.00           C  
ATOM   3731  O   LYS   227      23.981  47.871  25.878  1.00  0.00           O  
ATOM   3732  N   ILE   228      25.903  48.499  26.912  1.00  0.00           N  
ATOM   3733  H   ILE   228      26.531  49.281  27.029  1.00  0.00           H  
ATOM   3734  CA  ILE   228      26.117  47.228  27.695  1.00  0.00           C  
ATOM   3735  HA  ILE   228      26.211  46.375  27.023  1.00  0.00           H  
ATOM   3736  CB  ILE   228      27.558  47.252  28.384  1.00  0.00           C  
ATOM   3737  HB  ILE   228      27.648  48.236  28.843  1.00  0.00           H  
ATOM   3738  CG2 ILE   228      27.871  46.115  29.349  1.00  0.00           C  
ATOM   3739 HG21 ILE   228      27.510  45.172  28.939  1.00  0.00           H  
ATOM   3740 HG22 ILE   228      28.904  46.039  29.689  1.00  0.00           H  
ATOM   3741 HG23 ILE   228      27.371  46.356  30.288  1.00  0.00           H  
ATOM   3742  CG1 ILE   228      28.616  47.315  27.310  1.00  0.00           C  
ATOM   3743 HG12 ILE   228      28.704  46.266  27.026  1.00  0.00           H  
ATOM   3744 HG13 ILE   228      28.258  47.767  26.385  1.00  0.00           H  
ATOM   3745  CD1 ILE   228      29.979  47.901  27.712  1.00  0.00           C  
ATOM   3746 HD11 ILE   228      30.673  47.980  26.875  1.00  0.00           H  
ATOM   3747 HD12 ILE   228      29.882  48.934  28.045  1.00  0.00           H  
ATOM   3748 HD13 ILE   228      30.499  47.336  28.486  1.00  0.00           H  
ATOM   3749  C   ILE   228      25.053  46.995  28.735  1.00  0.00           C  
ATOM   3750  O   ILE   228      24.373  45.923  28.760  1.00  0.00           O  
ATOM   3751  N   SER   229      24.851  48.047  29.518  1.00  0.00           N  
ATOM   3752  H   SER   229      25.454  48.855  29.475  1.00  0.00           H  
ATOM   3753  CA  SER   229      23.824  48.007  30.592  1.00  0.00           C  
ATOM   3754  HA  SER   229      24.017  47.214  31.315  1.00  0.00           H  
ATOM   3755  CB  SER   229      23.859  49.314  31.396  1.00  0.00           C  
ATOM   3756  HB2 SER   229      23.779  50.209  30.779  1.00  0.00           H  
ATOM   3757  HB3 SER   229      23.016  49.419  32.079  1.00  0.00           H  
ATOM   3758  OG  SER   229      25.182  49.417  31.995  1.00  0.00           O  
ATOM   3759  HG  SER   229      25.655  50.113  31.533  1.00  0.00           H  
ATOM   3760  C   SER   229      22.453  47.766  30.015  1.00  0.00           C  
ATOM   3761  O   SER   229      21.596  47.091  30.629  1.00  0.00           O  
ATOM   3762  N   GLU   230      22.134  48.297  28.768  1.00  0.00           N  
ATOM   3763  H   GLU   230      22.844  48.823  28.280  1.00  0.00           H  
ATOM   3764  CA  GLU   230      20.805  48.187  28.136  1.00  0.00           C  
ATOM   3765  HA  GLU   230      20.086  48.655  28.809  1.00  0.00           H  
ATOM   3766  CB  GLU   230      20.780  49.076  26.846  1.00  0.00           C  
ATOM   3767  HB2 GLU   230      21.213  50.052  27.063  1.00  0.00           H  
ATOM   3768  HB3 GLU   230      21.387  48.668  26.038  1.00  0.00           H  
ATOM   3769  CG  GLU   230      19.361  49.315  26.253  1.00  0.00           C  
ATOM   3770  HG2 GLU   230      19.004  48.297  26.094  1.00  0.00           H  
ATOM   3771  HG3 GLU   230      18.612  49.709  26.940  1.00  0.00           H  
ATOM   3772  CD  GLU   230      19.347  50.059  24.962  1.00  0.00           C  
ATOM   3773  OE1 GLU   230      18.414  49.703  24.174  1.00  0.00           O  
ATOM   3774  OE2 GLU   230      20.178  50.977  24.762  1.00  0.00           O  
ATOM   3775  C   GLU   230      20.423  46.763  27.902  1.00  0.00           C  
ATOM   3776  O   GLU   230      19.376  46.343  28.347  1.00  0.00           O  
ATOM   3777  N   LYS   231      21.325  45.953  27.359  1.00  0.00           N  
ATOM   3778  H   LYS   231      22.170  46.409  27.044  1.00  0.00           H  
ATOM   3779  CA  LYS   231      21.001  44.511  27.201  1.00  0.00           C  
ATOM   3780  HA  LYS   231      19.935  44.434  26.986  1.00  0.00           H  
ATOM   3781  CB  LYS   231      21.881  43.896  26.145  1.00  0.00           C  
ATOM   3782  HB2 LYS   231      22.926  43.994  26.438  1.00  0.00           H  
ATOM   3783  HB3 LYS   231      21.469  42.889  26.209  1.00  0.00           H  
ATOM   3784  CG  LYS   231      21.690  44.584  24.759  1.00  0.00           C  
ATOM   3785  HG2 LYS   231      21.871  45.655  24.670  1.00  0.00           H  
ATOM   3786  HG3 LYS   231      22.411  44.097  24.102  1.00  0.00           H  
ATOM   3787  CD  LYS   231      20.268  44.289  24.223  1.00  0.00           C  
ATOM   3788  HD2 LYS   231      20.160  43.206  24.279  1.00  0.00           H  
ATOM   3789  HD3 LYS   231      19.556  44.861  24.818  1.00  0.00           H  
ATOM   3790  CE  LYS   231      20.168  44.761  22.759  1.00  0.00           C  
ATOM   3791  HE2 LYS   231      20.310  45.841  22.756  1.00  0.00           H  
ATOM   3792  HE3 LYS   231      21.035  44.407  22.201  1.00  0.00           H  
ATOM   3793  NZ  LYS   231      18.922  44.452  22.094  1.00  0.00           N  
ATOM   3794  HZ1 LYS   231      18.119  44.930  22.477  1.00  0.00           H  
ATOM   3795  HZ2 LYS   231      18.934  44.834  21.159  1.00  0.00           H  
ATOM   3796  HZ3 LYS   231      18.696  43.469  22.124  1.00  0.00           H  
ATOM   3797  C   LYS   231      21.102  43.799  28.545  1.00  0.00           C  
ATOM   3798  O   LYS   231      20.473  42.781  28.755  1.00  0.00           O  
ATOM   3799  N   LYS   232      22.007  44.281  29.426  1.00  0.00           N  
ATOM   3800  H   LYS   232      22.623  45.064  29.257  1.00  0.00           H  
ATOM   3801  CA  LYS   232      22.079  43.690  30.824  1.00  0.00           C  
ATOM   3802  HA  LYS   232      22.250  42.614  30.797  1.00  0.00           H  
ATOM   3803  CB  LYS   232      23.255  44.298  31.584  1.00  0.00           C  
ATOM   3804  HB2 LYS   232      24.165  44.114  31.013  1.00  0.00           H  
ATOM   3805  HB3 LYS   232      22.986  45.353  31.631  1.00  0.00           H  
ATOM   3806  CG  LYS   232      23.580  43.708  33.004  1.00  0.00           C  
ATOM   3807  HG2 LYS   232      22.775  43.979  33.686  1.00  0.00           H  
ATOM   3808  HG3 LYS   232      23.657  42.623  32.939  1.00  0.00           H  
ATOM   3809  CD  LYS   232      24.903  44.129  33.735  1.00  0.00           C  
ATOM   3810  HD2 LYS   232      24.694  45.065  34.253  1.00  0.00           H  
ATOM   3811  HD3 LYS   232      25.131  43.441  34.549  1.00  0.00           H  
ATOM   3812  CE  LYS   232      26.050  44.286  32.800  1.00  0.00           C  
ATOM   3813  HE2 LYS   232      26.119  43.370  32.214  1.00  0.00           H  
ATOM   3814  HE3 LYS   232      25.906  45.015  32.002  1.00  0.00           H  
ATOM   3815  NZ  LYS   232      27.303  44.602  33.540  1.00  0.00           N  
ATOM   3816  HZ1 LYS   232      27.324  44.053  34.387  1.00  0.00           H  
ATOM   3817  HZ2 LYS   232      28.151  44.500  33.002  1.00  0.00           H  
ATOM   3818  HZ3 LYS   232      27.305  45.583  33.783  1.00  0.00           H  
ATOM   3819  C   LYS   232      20.794  43.822  31.629  1.00  0.00           C  
ATOM   3820  O   LYS   232      20.385  42.942  32.406  1.00  0.00           O  
ATOM   3821  N   MET   233      20.144  44.986  31.440  1.00  0.00           N  
ATOM   3822  H   MET   233      20.601  45.676  30.861  1.00  0.00           H  
ATOM   3823  CA  MET   233      18.810  45.245  31.906  1.00  0.00           C  
ATOM   3824  HA  MET   233      18.903  45.059  32.976  1.00  0.00           H  
ATOM   3825  CB  MET   233      18.621  46.795  31.653  1.00  0.00           C  
ATOM   3826  HB2 MET   233      19.501  47.313  32.033  1.00  0.00           H  
ATOM   3827  HB3 MET   233      18.335  47.071  30.638  1.00  0.00           H  
ATOM   3828  CG  MET   233      17.588  47.222  32.623  1.00  0.00           C  
ATOM   3829  HG2 MET   233      17.328  48.274  32.509  1.00  0.00           H  
ATOM   3830  HG3 MET   233      16.726  46.596  32.392  1.00  0.00           H  
ATOM   3831  SD  MET   233      17.962  47.188  34.387  1.00  0.00           S  
ATOM   3832  CE  MET   233      16.361  46.885  35.124  1.00  0.00           C  
ATOM   3833  HE1 MET   233      16.572  46.782  36.188  1.00  0.00           H  
ATOM   3834  HE2 MET   233      15.844  47.832  34.968  1.00  0.00           H  
ATOM   3835  HE3 MET   233      15.974  45.967  34.682  1.00  0.00           H  
ATOM   3836  C   MET   233      17.668  44.373  31.337  1.00  0.00           C  
ATOM   3837  O   MET   233      16.756  43.892  31.986  1.00  0.00           O  
ATOM   3838  N   SER   234      17.780  44.143  30.003  1.00  0.00           N  
ATOM   3839  H   SER   234      18.530  44.621  29.525  1.00  0.00           H  
ATOM   3840  CA  SER   234      16.891  43.237  29.230  1.00  0.00           C  
ATOM   3841  HA  SER   234      15.864  43.399  29.559  1.00  0.00           H  
ATOM   3842  CB  SER   234      16.751  43.753  27.811  1.00  0.00           C  
ATOM   3843  HB2 SER   234      15.854  43.304  27.384  1.00  0.00           H  
ATOM   3844  HB3 SER   234      16.563  44.827  27.828  1.00  0.00           H  
ATOM   3845  OG  SER   234      17.812  43.332  26.983  1.00  0.00           O  
ATOM   3846  HG  SER   234      17.987  42.413  27.202  1.00  0.00           H  
ATOM   3847  C   SER   234      17.238  41.697  29.320  1.00  0.00           C  
ATOM   3848  O   SER   234      16.925  41.041  28.305  1.00  0.00           O  
ATOM   3849  N   THR   235      17.941  41.250  30.418  1.00  0.00           N  
ATOM   3850  H   THR   235      18.189  41.930  31.122  1.00  0.00           H  
ATOM   3851  CA  THR   235      18.371  39.772  30.533  1.00  0.00           C  
ATOM   3852  HA  THR   235      17.799  39.094  29.899  1.00  0.00           H  
ATOM   3853  CB  THR   235      19.894  39.684  30.243  1.00  0.00           C  
ATOM   3854  HB  THR   235      20.480  40.275  30.948  1.00  0.00           H  
ATOM   3855  CG2 THR   235      20.410  38.241  30.294  1.00  0.00           C  
ATOM   3856 HG21 THR   235      21.492  38.143  30.199  1.00  0.00           H  
ATOM   3857 HG22 THR   235      20.057  37.722  31.184  1.00  0.00           H  
ATOM   3858 HG23 THR   235      19.831  37.878  29.444  1.00  0.00           H  
ATOM   3859  OG1 THR   235      20.189  40.062  28.840  1.00  0.00           O  
ATOM   3860  HG1 THR   235      20.495  40.969  28.909  1.00  0.00           H  
ATOM   3861  C   THR   235      18.202  39.354  31.966  1.00  0.00           C  
ATOM   3862  O   THR   235      18.885  39.805  32.860  1.00  0.00           O  
ATOM   3863  N   PRO   236      17.069  38.599  32.266  1.00  0.00           N  
ATOM   3864  CD  PRO   236      15.783  38.643  31.543  1.00  0.00           C  
ATOM   3865  HD2 PRO   236      15.788  38.072  30.614  1.00  0.00           H  
ATOM   3866  HD3 PRO   236      15.530  39.662  31.251  1.00  0.00           H  
ATOM   3867  CG  PRO   236      14.748  38.129  32.574  1.00  0.00           C  
ATOM   3868  HG2 PRO   236      13.915  37.555  32.169  1.00  0.00           H  
ATOM   3869  HG3 PRO   236      14.333  38.934  33.180  1.00  0.00           H  
ATOM   3870  CB  PRO   236      15.575  37.216  33.472  1.00  0.00           C  
ATOM   3871  HB2 PRO   236      15.641  36.252  32.968  1.00  0.00           H  
ATOM   3872  HB3 PRO   236      15.104  36.956  34.420  1.00  0.00           H  
ATOM   3873  CA  PRO   236      16.919  37.829  33.505  1.00  0.00           C  
ATOM   3874  HA  PRO   236      16.942  38.553  34.320  1.00  0.00           H  
ATOM   3875  C   PRO   236      18.008  36.767  33.693  1.00  0.00           C  
ATOM   3876  O   PRO   236      18.553  36.239  32.713  1.00  0.00           O  
ATOM   3877  N   VAL   237      18.350  36.510  34.930  1.00  0.00           N  
ATOM   3878  H   VAL   237      18.033  37.184  35.612  1.00  0.00           H  
ATOM   3879  CA  VAL   237      19.292  35.474  35.386  1.00  0.00           C  
ATOM   3880  HA  VAL   237      20.280  35.736  35.006  1.00  0.00           H  
ATOM   3881  CB  VAL   237      19.446  35.328  36.920  1.00  0.00           C  
ATOM   3882  HB  VAL   237      18.429  35.145  37.267  1.00  0.00           H  
ATOM   3883  CG1 VAL   237      20.370  34.172  37.395  1.00  0.00           C  
ATOM   3884 HG11 VAL   237      20.701  34.205  38.433  1.00  0.00           H  
ATOM   3885 HG12 VAL   237      19.799  33.257  37.243  1.00  0.00           H  
ATOM   3886 HG13 VAL   237      21.260  34.240  36.769  1.00  0.00           H  
ATOM   3887  CG2 VAL   237      20.165  36.599  37.405  1.00  0.00           C  
ATOM   3888 HG21 VAL   237      20.564  36.538  38.417  1.00  0.00           H  
ATOM   3889 HG22 VAL   237      21.070  36.815  36.836  1.00  0.00           H  
ATOM   3890 HG23 VAL   237      19.423  37.392  37.322  1.00  0.00           H  
ATOM   3891  C   VAL   237      18.976  34.120  34.838  1.00  0.00           C  
ATOM   3892  O   VAL   237      19.863  33.500  34.257  1.00  0.00           O  
ATOM   3893  N   GLU   238      17.681  33.732  35.010  1.00  0.00           N  
ATOM   3894  H   GLU   238      17.139  34.229  35.703  1.00  0.00           H  
ATOM   3895  CA  GLU   238      17.197  32.528  34.369  1.00  0.00           C  
ATOM   3896  HA  GLU   238      17.923  31.738  34.560  1.00  0.00           H  
ATOM   3897  CB  GLU   238      15.873  32.083  35.067  1.00  0.00           C  
ATOM   3898  HB2 GLU   238      15.494  31.156  34.637  1.00  0.00           H  
ATOM   3899  HB3 GLU   238      16.062  31.909  36.126  1.00  0.00           H  
ATOM   3900  CG  GLU   238      14.710  33.077  34.824  1.00  0.00           C  
ATOM   3901  HG2 GLU   238      14.814  33.398  33.788  1.00  0.00           H  
ATOM   3902  HG3 GLU   238      13.759  32.546  34.857  1.00  0.00           H  
ATOM   3903  CD  GLU   238      14.585  34.323  35.732  1.00  0.00           C  
ATOM   3904  OE1 GLU   238      15.554  34.779  36.408  1.00  0.00           O  
ATOM   3905  OE2 GLU   238      13.550  34.965  35.718  1.00  0.00           O  
ATOM   3906  C   GLU   238      17.067  32.461  32.807  1.00  0.00           C  
ATOM   3907  O   GLU   238      16.963  31.419  32.158  1.00  0.00           O  
ATOM   3908  N   VAL   239      17.268  33.640  32.229  1.00  0.00           N  
ATOM   3909  H   VAL   239      17.421  34.418  32.855  1.00  0.00           H  
ATOM   3910  CA  VAL   239      17.660  33.659  30.779  1.00  0.00           C  
ATOM   3911  HA  VAL   239      17.238  32.776  30.298  1.00  0.00           H  
ATOM   3912  CB  VAL   239      17.027  34.831  30.002  1.00  0.00           C  
ATOM   3913  HB  VAL   239      17.307  35.711  30.582  1.00  0.00           H  
ATOM   3914  CG1 VAL   239      17.385  35.002  28.566  1.00  0.00           C  
ATOM   3915 HG11 VAL   239      16.884  34.264  27.939  1.00  0.00           H  
ATOM   3916 HG12 VAL   239      16.971  35.959  28.247  1.00  0.00           H  
ATOM   3917 HG13 VAL   239      18.467  35.013  28.433  1.00  0.00           H  
ATOM   3918  CG2 VAL   239      15.485  34.837  30.123  1.00  0.00           C  
ATOM   3919 HG21 VAL   239      15.035  35.771  29.785  1.00  0.00           H  
ATOM   3920 HG22 VAL   239      15.014  34.155  29.416  1.00  0.00           H  
ATOM   3921 HG23 VAL   239      15.077  34.551  31.093  1.00  0.00           H  
ATOM   3922  C   VAL   239      19.142  33.433  30.571  1.00  0.00           C  
ATOM   3923  O   VAL   239      19.518  32.547  29.831  1.00  0.00           O  
ATOM   3924  N   LEU   240      19.983  34.193  31.255  1.00  0.00           N  
ATOM   3925  H   LEU   240      19.592  34.800  31.961  1.00  0.00           H  
ATOM   3926  CA  LEU   240      21.424  34.132  31.196  1.00  0.00           C  
ATOM   3927  HA  LEU   240      21.721  34.566  30.241  1.00  0.00           H  
ATOM   3928  CB  LEU   240      22.046  35.162  32.169  1.00  0.00           C  
ATOM   3929  HB2 LEU   240      21.452  36.071  32.074  1.00  0.00           H  
ATOM   3930  HB3 LEU   240      21.885  34.860  33.204  1.00  0.00           H  
ATOM   3931  CG  LEU   240      23.571  35.433  31.877  1.00  0.00           C  
ATOM   3932  HG  LEU   240      24.109  34.503  32.058  1.00  0.00           H  
ATOM   3933  CD1 LEU   240      24.058  35.979  30.453  1.00  0.00           C  
ATOM   3934 HD11 LEU   240      25.080  36.317  30.627  1.00  0.00           H  
ATOM   3935 HD12 LEU   240      23.883  35.303  29.616  1.00  0.00           H  
ATOM   3936 HD13 LEU   240      23.474  36.848  30.151  1.00  0.00           H  
ATOM   3937  CD2 LEU   240      24.149  36.398  32.979  1.00  0.00           C  
ATOM   3938 HD21 LEU   240      25.233  36.287  32.955  1.00  0.00           H  
ATOM   3939 HD22 LEU   240      23.905  37.390  32.599  1.00  0.00           H  
ATOM   3940 HD23 LEU   240      23.772  36.176  33.977  1.00  0.00           H  
ATOM   3941  C   LEU   240      22.106  32.813  31.346  1.00  0.00           C  
ATOM   3942  O   LEU   240      23.131  32.566  30.654  1.00  0.00           O  
ATOM   3943  N   CYS   241      21.586  31.936  32.203  1.00  0.00           N  
ATOM   3944  H   CYS   241      20.845  32.295  32.789  1.00  0.00           H  
ATOM   3945  CA  CYS   241      22.184  30.591  32.597  1.00  0.00           C  
ATOM   3946  HA  CYS   241      23.182  30.721  32.176  1.00  0.00           H  
ATOM   3947  CB  CYS   241      22.244  30.512  34.111  1.00  0.00           C  
ATOM   3948  HB2 CYS   241      21.267  30.225  34.498  1.00  0.00           H  
ATOM   3949  HB3 CYS   241      22.884  29.680  34.403  1.00  0.00           H  
ATOM   3950  SG  CYS   241      22.690  32.020  34.879  1.00  0.00           S  
ATOM   3951  HG  CYS   241      21.515  32.649  34.971  1.00  0.00           H  
ATOM   3952  C   CYS   241      21.676  29.346  31.828  1.00  0.00           C  
ATOM   3953  O   CYS   241      21.955  28.230  32.354  1.00  0.00           O  
ATOM   3954  N   LYS   242      20.835  29.522  30.744  1.00  0.00           N  
ATOM   3955  H   LYS   242      20.492  30.457  30.576  1.00  0.00           H  
ATOM   3956  CA  LYS   242      20.116  28.459  30.113  1.00  0.00           C  
ATOM   3957  HA  LYS   242      19.332  28.201  30.825  1.00  0.00           H  
ATOM   3958  CB  LYS   242      19.383  28.928  28.896  1.00  0.00           C  
ATOM   3959  HB2 LYS   242      18.992  29.933  29.051  1.00  0.00           H  
ATOM   3960  HB3 LYS   242      20.036  28.887  28.024  1.00  0.00           H  
ATOM   3961  CG  LYS   242      18.154  28.144  28.536  1.00  0.00           C  
ATOM   3962  HG2 LYS   242      18.391  27.114  28.271  1.00  0.00           H  
ATOM   3963  HG3 LYS   242      17.394  28.132  29.318  1.00  0.00           H  
ATOM   3964  CD  LYS   242      17.532  28.894  27.320  1.00  0.00           C  
ATOM   3965  HD2 LYS   242      17.129  29.836  27.692  1.00  0.00           H  
ATOM   3966  HD3 LYS   242      18.281  28.928  26.529  1.00  0.00           H  
ATOM   3967  CE  LYS   242      16.264  28.185  26.830  1.00  0.00           C  
ATOM   3968  HE2 LYS   242      16.500  27.314  26.218  1.00  0.00           H  
ATOM   3969  HE3 LYS   242      15.604  27.965  27.669  1.00  0.00           H  
ATOM   3970  NZ  LYS   242      15.335  29.043  26.004  1.00  0.00           N  
ATOM   3971  HZ1 LYS   242      15.059  29.825  26.580  1.00  0.00           H  
ATOM   3972  HZ2 LYS   242      15.650  29.225  25.062  1.00  0.00           H  
ATOM   3973  HZ3 LYS   242      14.378  28.727  25.942  1.00  0.00           H  
ATOM   3974  C   LYS   242      20.926  27.207  29.842  1.00  0.00           C  
ATOM   3975  O   LYS   242      22.000  27.406  29.280  1.00  0.00           O  
ATOM   3976  N   GLY   243      20.443  26.037  30.088  1.00  0.00           N  
ATOM   3977  H   GLY   243      19.587  26.144  30.613  1.00  0.00           H  
ATOM   3978  CA  GLY   243      21.010  24.723  29.875  1.00  0.00           C  
ATOM   3979  HA2 GLY   243      20.154  24.070  30.041  1.00  0.00           H  
ATOM   3980  HA3 GLY   243      21.409  24.659  28.862  1.00  0.00           H  
ATOM   3981  C   GLY   243      22.250  24.302  30.666  1.00  0.00           C  
ATOM   3982  O   GLY   243      22.627  23.130  30.430  1.00  0.00           O  
ATOM   3983  N   PHE   244      22.897  25.231  31.375  1.00  0.00           N  
ATOM   3984  H   PHE   244      22.596  26.195  31.363  1.00  0.00           H  
ATOM   3985  CA  PHE   244      23.874  24.836  32.426  1.00  0.00           C  
ATOM   3986  HA  PHE   244      24.403  23.936  32.113  1.00  0.00           H  
ATOM   3987  CB  PHE   244      24.846  26.017  32.451  1.00  0.00           C  
ATOM   3988  HB2 PHE   244      24.368  26.873  32.927  1.00  0.00           H  
ATOM   3989  HB3 PHE   244      25.633  25.630  33.097  1.00  0.00           H  
ATOM   3990  CG  PHE   244      25.558  26.471  31.140  1.00  0.00           C  
ATOM   3991  CD1 PHE   244      26.654  25.768  30.633  1.00  0.00           C  
ATOM   3992  HD1 PHE   244      27.110  25.059  31.309  1.00  0.00           H  
ATOM   3993  CE1 PHE   244      27.234  26.034  29.373  1.00  0.00           C  
ATOM   3994  HE1 PHE   244      28.132  25.506  29.086  1.00  0.00           H  
ATOM   3995  CZ  PHE   244      26.603  27.009  28.584  1.00  0.00           C  
ATOM   3996  HZ  PHE   244      26.907  27.280  27.584  1.00  0.00           H  
ATOM   3997  CE2 PHE   244      25.405  27.632  28.971  1.00  0.00           C  
ATOM   3998  HE2 PHE   244      24.849  28.226  28.261  1.00  0.00           H  
ATOM   3999  CD2 PHE   244      24.874  27.310  30.210  1.00  0.00           C  
ATOM   4000  HD2 PHE   244      23.956  27.748  30.573  1.00  0.00           H  
ATOM   4001  C   PHE   244      23.188  24.520  33.745  1.00  0.00           C  
ATOM   4002  O   PHE   244      22.002  24.845  33.875  1.00  0.00           O  
ATOM   4003  N   PRO   245      23.933  24.028  34.728  1.00  0.00           N  
ATOM   4004  CD  PRO   245      25.262  23.369  34.616  1.00  0.00           C  
ATOM   4005  HD2 PRO   245      25.934  24.226  34.656  1.00  0.00           H  
ATOM   4006  HD3 PRO   245      25.423  22.829  33.683  1.00  0.00           H  
ATOM   4007  CG  PRO   245      25.528  22.555  35.866  1.00  0.00           C  
ATOM   4008  HG2 PRO   245      26.529  22.837  36.191  1.00  0.00           H  
ATOM   4009  HG3 PRO   245      25.467  21.478  35.716  1.00  0.00           H  
ATOM   4010  CB  PRO   245      24.528  23.149  36.849  1.00  0.00           C  
ATOM   4011  HB2 PRO   245      24.985  23.943  37.439  1.00  0.00           H  
ATOM   4012  HB3 PRO   245      24.139  22.434  37.575  1.00  0.00           H  
ATOM   4013  CA  PRO   245      23.366  23.726  36.045  1.00  0.00           C  
ATOM   4014  HA  PRO   245      22.596  22.959  35.964  1.00  0.00           H  
ATOM   4015  C   PRO   245      22.717  24.925  36.777  1.00  0.00           C  
ATOM   4016  O   PRO   245      23.135  26.094  36.808  1.00  0.00           O  
ATOM   4017  N   ALA   246      21.669  24.575  37.554  1.00  0.00           N  
ATOM   4018  H   ALA   246      21.570  23.584  37.725  1.00  0.00           H  
ATOM   4019  CA  ALA   246      20.945  25.558  38.375  1.00  0.00           C  
ATOM   4020  HA  ALA   246      20.570  26.340  37.715  1.00  0.00           H  
ATOM   4021  CB  ALA   246      19.845  24.695  39.105  1.00  0.00           C  
ATOM   4022  HB1 ALA   246      18.991  25.299  39.410  1.00  0.00           H  
ATOM   4023  HB2 ALA   246      19.406  23.984  38.404  1.00  0.00           H  
ATOM   4024  HB3 ALA   246      20.273  24.228  39.993  1.00  0.00           H  
ATOM   4025  C   ALA   246      21.841  26.336  39.436  1.00  0.00           C  
ATOM   4026  O   ALA   246      21.699  27.509  39.653  1.00  0.00           O  
ATOM   4027  N   GLU   247      22.932  25.684  39.840  1.00  0.00           N  
ATOM   4028  H   GLU   247      22.912  24.686  39.681  1.00  0.00           H  
ATOM   4029  CA  GLU   247      23.854  26.139  40.944  1.00  0.00           C  
ATOM   4030  HA  GLU   247      23.337  26.120  41.903  1.00  0.00           H  
ATOM   4031  CB  GLU   247      25.117  25.200  41.114  1.00  0.00           C  
ATOM   4032  HB2 GLU   247      25.649  25.054  40.174  1.00  0.00           H  
ATOM   4033  HB3 GLU   247      25.787  25.772  41.757  1.00  0.00           H  
ATOM   4034  CG  GLU   247      24.880  23.936  41.894  1.00  0.00           C  
ATOM   4035  HG2 GLU   247      25.824  23.391  41.912  1.00  0.00           H  
ATOM   4036  HG3 GLU   247      24.663  24.190  42.932  1.00  0.00           H  
ATOM   4037  CD  GLU   247      23.776  23.000  41.394  1.00  0.00           C  
ATOM   4038  OE1 GLU   247      23.294  23.081  40.219  1.00  0.00           O  
ATOM   4039  OE2 GLU   247      23.356  22.114  42.133  1.00  0.00           O  
ATOM   4040  C   GLU   247      24.226  27.601  40.604  1.00  0.00           C  
ATOM   4041  O   GLU   247      24.130  28.409  41.504  1.00  0.00           O  
ATOM   4042  N   PHE   248      24.586  27.884  39.360  1.00  0.00           N  
ATOM   4043  H   PHE   248      24.527  27.144  38.675  1.00  0.00           H  
ATOM   4044  CA  PHE   248      24.965  29.190  38.862  1.00  0.00           C  
ATOM   4045  HA  PHE   248      25.757  29.623  39.472  1.00  0.00           H  
ATOM   4046  CB  PHE   248      25.587  29.067  37.419  1.00  0.00           C  
ATOM   4047  HB2 PHE   248      24.756  28.796  36.768  1.00  0.00           H  
ATOM   4048  HB3 PHE   248      25.803  30.115  37.213  1.00  0.00           H  
ATOM   4049  CG  PHE   248      26.865  28.195  37.158  1.00  0.00           C  
ATOM   4050  CD1 PHE   248      26.777  26.791  37.096  1.00  0.00           C  
ATOM   4051  HD1 PHE   248      25.744  26.478  37.073  1.00  0.00           H  
ATOM   4052  CE1 PHE   248      27.860  25.898  37.098  1.00  0.00           C  
ATOM   4053  HE1 PHE   248      27.737  24.850  36.872  1.00  0.00           H  
ATOM   4054  CZ  PHE   248      29.125  26.452  37.041  1.00  0.00           C  
ATOM   4055  HZ  PHE   248      30.058  25.921  36.921  1.00  0.00           H  
ATOM   4056  CE2 PHE   248      29.271  27.921  37.040  1.00  0.00           C  
ATOM   4057  HE2 PHE   248      30.264  28.345  37.038  1.00  0.00           H  
ATOM   4058  CD2 PHE   248      28.112  28.763  37.190  1.00  0.00           C  
ATOM   4059  HD2 PHE   248      28.171  29.840  37.238  1.00  0.00           H  
ATOM   4060  C   PHE   248      23.900  30.266  38.772  1.00  0.00           C  
ATOM   4061  O   PHE   248      24.265  31.388  39.009  1.00  0.00           O  
ATOM   4062  N   ALA   249      22.637  30.003  38.528  1.00  0.00           N  
ATOM   4063  H   ALA   249      22.409  29.043  38.309  1.00  0.00           H  
ATOM   4064  CA  ALA   249      21.563  30.920  38.732  1.00  0.00           C  
ATOM   4065  HA  ALA   249      21.743  31.928  38.357  1.00  0.00           H  
ATOM   4066  CB  ALA   249      20.419  30.195  37.968  1.00  0.00           C  
ATOM   4067  HB1 ALA   249      20.676  30.241  36.910  1.00  0.00           H  
ATOM   4068  HB2 ALA   249      20.296  29.179  38.345  1.00  0.00           H  
ATOM   4069  HB3 ALA   249      19.456  30.679  38.132  1.00  0.00           H  
ATOM   4070  C   ALA   249      21.167  31.038  40.252  1.00  0.00           C  
ATOM   4071  O   ALA   249      20.715  32.096  40.663  1.00  0.00           O  
ATOM   4072  N   MET   250      21.255  30.004  41.129  1.00  0.00           N  
ATOM   4073  H   MET   250      21.686  29.182  40.729  1.00  0.00           H  
ATOM   4074  CA  MET   250      20.951  30.098  42.602  1.00  0.00           C  
ATOM   4075  HA  MET   250      19.928  30.415  42.807  1.00  0.00           H  
ATOM   4076  CB  MET   250      21.049  28.708  43.265  1.00  0.00           C  
ATOM   4077  HB2 MET   250      22.029  28.234  43.209  1.00  0.00           H  
ATOM   4078  HB3 MET   250      20.781  28.735  44.321  1.00  0.00           H  
ATOM   4079  CG  MET   250      19.996  27.739  42.673  1.00  0.00           C  
ATOM   4080  HG2 MET   250      20.133  27.541  41.610  1.00  0.00           H  
ATOM   4081  HG3 MET   250      20.095  26.784  43.189  1.00  0.00           H  
ATOM   4082  SD  MET   250      18.288  28.273  42.899  1.00  0.00           S  
ATOM   4083  CE  MET   250      17.964  28.825  41.205  1.00  0.00           C  
ATOM   4084  HE1 MET   250      17.887  27.944  40.567  1.00  0.00           H  
ATOM   4085  HE2 MET   250      16.990  29.308  41.268  1.00  0.00           H  
ATOM   4086  HE3 MET   250      18.732  29.490  40.810  1.00  0.00           H  
ATOM   4087  C   MET   250      21.890  31.028  43.301  1.00  0.00           C  
ATOM   4088  O   MET   250      21.503  31.926  44.031  1.00  0.00           O  
ATOM   4089  N   TYR   251      23.238  30.893  43.081  1.00  0.00           N  
ATOM   4090  H   TYR   251      23.503  30.071  42.557  1.00  0.00           H  
ATOM   4091  CA  TYR   251      24.329  31.757  43.528  1.00  0.00           C  
ATOM   4092  HA  TYR   251      24.375  31.758  44.617  1.00  0.00           H  
ATOM   4093  CB  TYR   251      25.616  31.210  42.892  1.00  0.00           C  
ATOM   4094  HB2 TYR   251      25.908  30.214  43.222  1.00  0.00           H  
ATOM   4095  HB3 TYR   251      25.390  31.108  41.831  1.00  0.00           H  
ATOM   4096  CG  TYR   251      26.916  31.991  42.931  1.00  0.00           C  
ATOM   4097  CD1 TYR   251      27.059  33.070  42.121  1.00  0.00           C  
ATOM   4098  HD1 TYR   251      26.205  33.387  41.541  1.00  0.00           H  
ATOM   4099  CE1 TYR   251      28.162  33.966  42.234  1.00  0.00           C  
ATOM   4100  HE1 TYR   251      28.159  34.872  41.646  1.00  0.00           H  
ATOM   4101  CZ  TYR   251      29.083  33.671  43.272  1.00  0.00           C  
ATOM   4102  OH  TYR   251      30.045  34.585  43.425  1.00  0.00           O  
ATOM   4103  HH  TYR   251      29.856  35.356  42.886  1.00  0.00           H  
ATOM   4104  CE2 TYR   251      28.946  32.592  44.150  1.00  0.00           C  
ATOM   4105  HE2 TYR   251      29.700  32.457  44.911  1.00  0.00           H  
ATOM   4106  CD2 TYR   251      27.755  31.779  44.026  1.00  0.00           C  
ATOM   4107  HD2 TYR   251      27.559  30.953  44.694  1.00  0.00           H  
ATOM   4108  C   TYR   251      24.120  33.262  43.097  1.00  0.00           C  
ATOM   4109  O   TYR   251      24.318  34.160  43.945  1.00  0.00           O  
ATOM   4110  N   LEU   252      23.598  33.497  41.857  1.00  0.00           N  
ATOM   4111  H   LEU   252      23.385  32.658  41.336  1.00  0.00           H  
ATOM   4112  CA  LEU   252      23.384  34.855  41.342  1.00  0.00           C  
ATOM   4113  HA  LEU   252      24.257  35.499  41.443  1.00  0.00           H  
ATOM   4114  CB  LEU   252      23.178  34.706  39.821  1.00  0.00           C  
ATOM   4115  HB2 LEU   252      22.897  33.692  39.536  1.00  0.00           H  
ATOM   4116  HB3 LEU   252      22.329  35.366  39.646  1.00  0.00           H  
ATOM   4117  CG  LEU   252      24.324  35.252  38.946  1.00  0.00           C  
ATOM   4118  HG  LEU   252      25.269  34.923  39.378  1.00  0.00           H  
ATOM   4119  CD1 LEU   252      24.174  34.745  37.551  1.00  0.00           C  
ATOM   4120 HD11 LEU   252      23.963  33.678  37.476  1.00  0.00           H  
ATOM   4121 HD12 LEU   252      23.377  35.216  36.976  1.00  0.00           H  
ATOM   4122 HD13 LEU   252      25.130  34.920  37.058  1.00  0.00           H  
ATOM   4123  CD2 LEU   252      24.286  36.801  38.843  1.00  0.00           C  
ATOM   4124 HD21 LEU   252      24.195  37.262  39.827  1.00  0.00           H  
ATOM   4125 HD22 LEU   252      25.214  37.062  38.334  1.00  0.00           H  
ATOM   4126 HD23 LEU   252      23.510  37.198  38.189  1.00  0.00           H  
ATOM   4127  C   LEU   252      22.225  35.535  42.020  1.00  0.00           C  
ATOM   4128  O   LEU   252      22.403  36.637  42.577  1.00  0.00           O  
ATOM   4129  N   ASN   253      21.083  34.828  42.098  1.00  0.00           N  
ATOM   4130  H   ASN   253      21.002  33.976  41.561  1.00  0.00           H  
ATOM   4131  CA  ASN   253      20.013  35.130  42.988  1.00  0.00           C  
ATOM   4132  HA  ASN   253      19.595  36.073  42.633  1.00  0.00           H  
ATOM   4133  CB  ASN   253      18.988  34.071  42.781  1.00  0.00           C  
ATOM   4134  HB2 ASN   253      19.478  33.135  43.051  1.00  0.00           H  
ATOM   4135  HB3 ASN   253      18.169  34.237  43.481  1.00  0.00           H  
ATOM   4136  CG  ASN   253      18.299  33.955  41.433  1.00  0.00           C  
ATOM   4137  OD1 ASN   253      18.407  34.787  40.552  1.00  0.00           O  
ATOM   4138  ND2 ASN   253      17.411  33.025  41.432  1.00  0.00           N  
ATOM   4139 HD21 ASN   253      16.858  32.869  40.601  1.00  0.00           H  
ATOM   4140 HD22 ASN   253      17.443  32.371  42.201  1.00  0.00           H  
ATOM   4141  C   ASN   253      20.396  35.403  44.469  1.00  0.00           C  
ATOM   4142  O   ASN   253      19.834  36.328  45.080  1.00  0.00           O  
ATOM   4143  N   TYR   254      21.348  34.637  45.013  1.00  0.00           N  
ATOM   4144  H   TYR   254      21.731  33.856  44.500  1.00  0.00           H  
ATOM   4145  CA  TYR   254      21.791  34.840  46.389  1.00  0.00           C  
ATOM   4146  HA  TYR   254      20.928  34.792  47.052  1.00  0.00           H  
ATOM   4147  CB  TYR   254      22.800  33.639  46.797  1.00  0.00           C  
ATOM   4148  HB2 TYR   254      22.150  32.764  46.820  1.00  0.00           H  
ATOM   4149  HB3 TYR   254      23.542  33.468  46.017  1.00  0.00           H  
ATOM   4150  CG  TYR   254      23.399  33.856  48.154  1.00  0.00           C  
ATOM   4151  CD1 TYR   254      22.859  33.259  49.361  1.00  0.00           C  
ATOM   4152  HD1 TYR   254      21.955  32.668  49.333  1.00  0.00           H  
ATOM   4153  CE1 TYR   254      23.349  33.629  50.594  1.00  0.00           C  
ATOM   4154  HE1 TYR   254      23.003  33.145  51.494  1.00  0.00           H  
ATOM   4155  CZ  TYR   254      24.477  34.485  50.652  1.00  0.00           C  
ATOM   4156  OH  TYR   254      25.025  34.715  51.868  1.00  0.00           O  
ATOM   4157  HH  TYR   254      24.321  34.617  52.513  1.00  0.00           H  
ATOM   4158  CE2 TYR   254      25.050  35.101  49.521  1.00  0.00           C  
ATOM   4159  HE2 TYR   254      25.956  35.679  49.625  1.00  0.00           H  
ATOM   4160  CD2 TYR   254      24.445  34.792  48.266  1.00  0.00           C  
ATOM   4161  HD2 TYR   254      24.872  35.135  47.335  1.00  0.00           H  
ATOM   4162  C   TYR   254      22.362  36.244  46.675  1.00  0.00           C  
ATOM   4163  O   TYR   254      21.869  37.106  47.453  1.00  0.00           O  
ATOM   4164  N   CYS   255      23.361  36.498  45.776  1.00  0.00           N  
ATOM   4165  H   CYS   255      23.624  35.771  45.126  1.00  0.00           H  
ATOM   4166  CA  CYS   255      24.165  37.711  45.779  1.00  0.00           C  
ATOM   4167  HA  CYS   255      24.568  37.947  46.764  1.00  0.00           H  
ATOM   4168  CB  CYS   255      25.273  37.557  44.726  1.00  0.00           C  
ATOM   4169  HB2 CYS   255      24.839  37.411  43.737  1.00  0.00           H  
ATOM   4170  HB3 CYS   255      25.904  38.438  44.608  1.00  0.00           H  
ATOM   4171  SG  CYS   255      26.437  36.143  44.985  1.00  0.00           S  
ATOM   4172  HG  CYS   255      25.691  35.190  44.419  1.00  0.00           H  
ATOM   4173  C   CYS   255      23.217  38.951  45.521  1.00  0.00           C  
ATOM   4174  O   CYS   255      23.256  39.872  46.299  1.00  0.00           O  
ATOM   4175  N   ARG   256      22.241  38.844  44.610  1.00  0.00           N  
ATOM   4176  H   ARG   256      22.135  38.012  44.048  1.00  0.00           H  
ATOM   4177  CA  ARG   256      21.363  40.035  44.331  1.00  0.00           C  
ATOM   4178  HA  ARG   256      21.962  40.917  44.108  1.00  0.00           H  
ATOM   4179  CB  ARG   256      20.563  39.737  43.035  1.00  0.00           C  
ATOM   4180  HB2 ARG   256      21.203  39.294  42.272  1.00  0.00           H  
ATOM   4181  HB3 ARG   256      19.816  39.015  43.364  1.00  0.00           H  
ATOM   4182  CG  ARG   256      19.945  41.027  42.283  1.00  0.00           C  
ATOM   4183  HG2 ARG   256      18.985  40.843  41.800  1.00  0.00           H  
ATOM   4184  HG3 ARG   256      19.657  41.641  43.137  1.00  0.00           H  
ATOM   4185  CD  ARG   256      20.854  41.787  41.277  1.00  0.00           C  
ATOM   4186  HD2 ARG   256      21.807  41.686  41.795  1.00  0.00           H  
ATOM   4187  HD3 ARG   256      20.883  41.221  40.346  1.00  0.00           H  
ATOM   4188  NE  ARG   256      20.374  43.159  41.122  1.00  0.00           N  
ATOM   4189  HE  ARG   256      19.367  43.144  41.043  1.00  0.00           H  
ATOM   4190  CZ  ARG   256      21.067  44.289  41.012  1.00  0.00           C  
ATOM   4191  NH1 ARG   256      22.365  44.271  40.799  1.00  0.00           N  
ATOM   4192 HH11 ARG   256      22.825  43.374  40.738  1.00  0.00           H  
ATOM   4193 HH12 ARG   256      22.788  45.188  40.767  1.00  0.00           H  
ATOM   4194  NH2 ARG   256      20.449  45.422  41.138  1.00  0.00           N  
ATOM   4195 HH21 ARG   256      19.449  45.525  41.231  1.00  0.00           H  
ATOM   4196 HH22 ARG   256      21.119  46.173  41.221  1.00  0.00           H  
ATOM   4197  C   ARG   256      20.465  40.337  45.493  1.00  0.00           C  
ATOM   4198  O   ARG   256      20.460  41.492  45.941  1.00  0.00           O  
ATOM   4199  N   GLY   257      19.876  39.328  46.157  1.00  0.00           N  
ATOM   4200  H   GLY   257      19.984  38.385  45.812  1.00  0.00           H  
ATOM   4201  CA  GLY   257      19.248  39.409  47.452  1.00  0.00           C  
ATOM   4202  HA2 GLY   257      18.429  40.129  47.426  1.00  0.00           H  
ATOM   4203  HA3 GLY   257      18.846  38.429  47.711  1.00  0.00           H  
ATOM   4204  C   GLY   257      20.095  39.912  48.615  1.00  0.00           C  
ATOM   4205  O   GLY   257      19.602  40.663  49.407  1.00  0.00           O  
ATOM   4206  N   LEU   258      21.358  39.507  48.709  1.00  0.00           N  
ATOM   4207  H   LEU   258      21.731  38.898  47.995  1.00  0.00           H  
ATOM   4208  CA  LEU   258      22.231  39.776  49.857  1.00  0.00           C  
ATOM   4209  HA  LEU   258      21.897  39.312  50.785  1.00  0.00           H  
ATOM   4210  CB  LEU   258      23.558  39.050  49.543  1.00  0.00           C  
ATOM   4211  HB2 LEU   258      23.230  38.036  49.314  1.00  0.00           H  
ATOM   4212  HB3 LEU   258      24.054  39.305  48.606  1.00  0.00           H  
ATOM   4213  CG  LEU   258      24.570  39.215  50.693  1.00  0.00           C  
ATOM   4214  HG  LEU   258      24.613  40.260  50.999  1.00  0.00           H  
ATOM   4215  CD1 LEU   258      24.088  38.361  51.856  1.00  0.00           C  
ATOM   4216 HD11 LEU   258      23.339  38.865  52.467  1.00  0.00           H  
ATOM   4217 HD12 LEU   258      23.589  37.434  51.571  1.00  0.00           H  
ATOM   4218 HD13 LEU   258      24.881  38.178  52.581  1.00  0.00           H  
ATOM   4219  CD2 LEU   258      25.999  38.764  50.386  1.00  0.00           C  
ATOM   4220 HD21 LEU   258      26.503  39.381  49.641  1.00  0.00           H  
ATOM   4221 HD22 LEU   258      26.591  38.813  51.300  1.00  0.00           H  
ATOM   4222 HD23 LEU   258      26.037  37.752  49.982  1.00  0.00           H  
ATOM   4223  C   LEU   258      22.364  41.366  49.967  1.00  0.00           C  
ATOM   4224  O   LEU   258      22.688  42.144  49.055  1.00  0.00           O  
ATOM   4225  N   ARG   259      21.976  41.835  51.132  1.00  0.00           N  
ATOM   4226  H   ARG   259      21.719  41.105  51.781  1.00  0.00           H  
ATOM   4227  CA  ARG   259      21.831  43.234  51.634  1.00  0.00           C  
ATOM   4228  HA  ARG   259      21.184  43.705  50.894  1.00  0.00           H  
ATOM   4229  CB  ARG   259      20.982  43.342  52.893  1.00  0.00           C  
ATOM   4230  HB2 ARG   259      20.164  42.622  52.912  1.00  0.00           H  
ATOM   4231  HB3 ARG   259      21.563  43.150  53.795  1.00  0.00           H  
ATOM   4232  CG  ARG   259      20.147  44.648  53.125  1.00  0.00           C  
ATOM   4233  HG2 ARG   259      20.778  45.531  53.229  1.00  0.00           H  
ATOM   4234  HG3 ARG   259      19.472  44.749  52.275  1.00  0.00           H  
ATOM   4235  CD  ARG   259      19.232  44.688  54.363  1.00  0.00           C  
ATOM   4236  HD2 ARG   259      18.818  45.696  54.374  1.00  0.00           H  
ATOM   4237  HD3 ARG   259      18.470  43.908  54.356  1.00  0.00           H  
ATOM   4238  NE  ARG   259      19.943  44.685  55.617  1.00  0.00           N  
ATOM   4239  HE  ARG   259      20.949  44.598  55.616  1.00  0.00           H  
ATOM   4240  CZ  ARG   259      19.467  44.551  56.810  1.00  0.00           C  
ATOM   4241  NH1 ARG   259      18.240  44.478  57.136  1.00  0.00           N  
ATOM   4242 HH11 ARG   259      17.540  44.545  56.411  1.00  0.00           H  
ATOM   4243 HH12 ARG   259      17.949  44.742  58.066  1.00  0.00           H  
ATOM   4244  NH2 ARG   259      20.280  44.522  57.844  1.00  0.00           N  
ATOM   4245 HH21 ARG   259      21.276  44.568  57.688  1.00  0.00           H  
ATOM   4246 HH22 ARG   259      20.067  44.269  58.798  1.00  0.00           H  
ATOM   4247  C   ARG   259      23.141  43.966  51.907  1.00  0.00           C  
ATOM   4248  O   ARG   259      24.191  43.325  51.876  1.00  0.00           O  
ATOM   4249  N   PHE   260      23.123  45.287  51.997  1.00  0.00           N  
ATOM   4250  H   PHE   260      22.240  45.708  51.747  1.00  0.00           H  
ATOM   4251  CA  PHE   260      24.281  46.147  51.817  1.00  0.00           C  
ATOM   4252  HA  PHE   260      24.717  46.063  50.822  1.00  0.00           H  
ATOM   4253  CB  PHE   260      23.769  47.582  52.124  1.00  0.00           C  
ATOM   4254  HB2 PHE   260      23.014  47.818  51.373  1.00  0.00           H  
ATOM   4255  HB3 PHE   260      23.293  47.632  53.103  1.00  0.00           H  
ATOM   4256  CG  PHE   260      24.771  48.712  52.042  1.00  0.00           C  
ATOM   4257  CD1 PHE   260      25.693  48.706  51.021  1.00  0.00           C  
ATOM   4258  HD1 PHE   260      25.545  48.023  50.198  1.00  0.00           H  
ATOM   4259  CE1 PHE   260      26.644  49.733  50.909  1.00  0.00           C  
ATOM   4260  HE1 PHE   260      27.332  49.770  50.078  1.00  0.00           H  
ATOM   4261  CZ  PHE   260      26.742  50.798  51.861  1.00  0.00           C  
ATOM   4262  HZ  PHE   260      27.456  51.604  51.778  1.00  0.00           H  
ATOM   4263  CE2 PHE   260      25.828  50.757  52.916  1.00  0.00           C  
ATOM   4264  HE2 PHE   260      25.910  51.459  53.733  1.00  0.00           H  
ATOM   4265  CD2 PHE   260      24.871  49.725  53.022  1.00  0.00           C  
ATOM   4266  HD2 PHE   260      24.222  49.771  53.884  1.00  0.00           H  
ATOM   4267  C   PHE   260      25.378  45.768  52.791  1.00  0.00           C  
ATOM   4268  O   PHE   260      26.519  45.582  52.336  1.00  0.00           O  
ATOM   4269  N   GLU   261      25.085  45.728  54.061  1.00  0.00           N  
ATOM   4270  H   GLU   261      24.102  45.873  54.240  1.00  0.00           H  
ATOM   4271  CA  GLU   261      26.030  45.473  55.157  1.00  0.00           C  
ATOM   4272  HA  GLU   261      27.022  45.796  54.842  1.00  0.00           H  
ATOM   4273  CB  GLU   261      25.575  46.303  56.354  1.00  0.00           C  
ATOM   4274  HB2 GLU   261      26.428  46.454  57.017  1.00  0.00           H  
ATOM   4275  HB3 GLU   261      25.288  47.254  55.906  1.00  0.00           H  
ATOM   4276  CG  GLU   261      24.379  45.849  57.236  1.00  0.00           C  
ATOM   4277  HG2 GLU   261      24.861  45.270  58.024  1.00  0.00           H  
ATOM   4278  HG3 GLU   261      23.943  46.717  57.730  1.00  0.00           H  
ATOM   4279  CD  GLU   261      23.227  45.083  56.502  1.00  0.00           C  
ATOM   4280  OE1 GLU   261      22.650  45.507  55.481  1.00  0.00           O  
ATOM   4281  OE2 GLU   261      22.833  44.143  57.126  1.00  0.00           O  
ATOM   4282  C   GLU   261      26.088  43.985  55.601  1.00  0.00           C  
ATOM   4283  O   GLU   261      26.875  43.631  56.484  1.00  0.00           O  
ATOM   4284  N   GLU   262      25.285  43.169  55.048  1.00  0.00           N  
ATOM   4285  H   GLU   262      24.601  43.590  54.437  1.00  0.00           H  
ATOM   4286  CA  GLU   262      25.386  41.690  55.219  1.00  0.00           C  
ATOM   4287  HA  GLU   262      25.436  41.532  56.296  1.00  0.00           H  
ATOM   4288  CB  GLU   262      24.054  41.081  54.739  1.00  0.00           C  
ATOM   4289  HB2 GLU   262      23.182  41.671  55.020  1.00  0.00           H  
ATOM   4290  HB3 GLU   262      24.082  40.993  53.653  1.00  0.00           H  
ATOM   4291  CG  GLU   262      23.799  39.635  55.070  1.00  0.00           C  
ATOM   4292  HG2 GLU   262      22.814  39.379  54.678  1.00  0.00           H  
ATOM   4293  HG3 GLU   262      24.497  38.924  54.628  1.00  0.00           H  
ATOM   4294  CD  GLU   262      23.690  39.242  56.567  1.00  0.00           C  
ATOM   4295  OE1 GLU   262      23.851  38.017  56.854  1.00  0.00           O  
ATOM   4296  OE2 GLU   262      23.349  40.071  57.416  1.00  0.00           O  
ATOM   4297  C   GLU   262      26.639  41.019  54.688  1.00  0.00           C  
ATOM   4298  O   GLU   262      27.088  41.301  53.556  1.00  0.00           O  
ATOM   4299  N   ALA   263      27.293  40.114  55.453  1.00  0.00           N  
ATOM   4300  H   ALA   263      27.140  40.043  56.448  1.00  0.00           H  
ATOM   4301  CA  ALA   263      28.428  39.359  54.895  1.00  0.00           C  
ATOM   4302  HA  ALA   263      29.145  40.063  54.474  1.00  0.00           H  
ATOM   4303  CB  ALA   263      29.110  38.690  56.034  1.00  0.00           C  
ATOM   4304  HB1 ALA   263      29.609  39.491  56.579  1.00  0.00           H  
ATOM   4305  HB2 ALA   263      28.254  38.216  56.514  1.00  0.00           H  
ATOM   4306  HB3 ALA   263      29.787  37.995  55.537  1.00  0.00           H  
ATOM   4307  C   ALA   263      27.924  38.285  53.841  1.00  0.00           C  
ATOM   4308  O   ALA   263      26.924  37.629  54.188  1.00  0.00           O  
ATOM   4309  N   PRO   264      28.624  37.856  52.785  1.00  0.00           N  
ATOM   4310  CD  PRO   264      29.818  38.513  52.171  1.00  0.00           C  
ATOM   4311  HD2 PRO   264      30.648  37.967  52.618  1.00  0.00           H  
ATOM   4312  HD3 PRO   264      29.850  39.583  52.378  1.00  0.00           H  
ATOM   4313  CG  PRO   264      29.770  38.159  50.687  1.00  0.00           C  
ATOM   4314  HG2 PRO   264      30.739  38.205  50.191  1.00  0.00           H  
ATOM   4315  HG3 PRO   264      29.133  38.916  50.229  1.00  0.00           H  
ATOM   4316  CB  PRO   264      29.144  36.758  50.722  1.00  0.00           C  
ATOM   4317  HB2 PRO   264      29.936  36.020  50.599  1.00  0.00           H  
ATOM   4318  HB3 PRO   264      28.444  36.670  49.890  1.00  0.00           H  
ATOM   4319  CA  PRO   264      28.383  36.662  52.000  1.00  0.00           C  
ATOM   4320  HA  PRO   264      27.353  36.582  51.653  1.00  0.00           H  
ATOM   4321  C   PRO   264      28.669  35.354  52.741  1.00  0.00           C  
ATOM   4322  O   PRO   264      29.718  35.345  53.378  1.00  0.00           O  
ATOM   4323  N   ASP   265      27.851  34.372  52.604  1.00  0.00           N  
ATOM   4324  H   ASP   265      26.926  34.598  52.266  1.00  0.00           H  
ATOM   4325  CA  ASP   265      28.145  33.043  53.113  1.00  0.00           C  
ATOM   4326  HA  ASP   265      28.761  33.125  54.008  1.00  0.00           H  
ATOM   4327  CB  ASP   265      26.857  32.378  53.540  1.00  0.00           C  
ATOM   4328  HB2 ASP   265      26.203  33.064  54.078  1.00  0.00           H  
ATOM   4329  HB3 ASP   265      26.403  32.012  52.619  1.00  0.00           H  
ATOM   4330  CG  ASP   265      26.950  31.129  54.495  1.00  0.00           C  
ATOM   4331  OD1 ASP   265      25.926  30.699  55.117  1.00  0.00           O  
ATOM   4332  OD2 ASP   265      28.050  30.909  54.982  1.00  0.00           O  
ATOM   4333  C   ASP   265      29.038  32.197  52.178  1.00  0.00           C  
ATOM   4334  O   ASP   265      28.530  31.264  51.561  1.00  0.00           O  
ATOM   4335  N   TYR   266      30.350  32.591  52.099  1.00  0.00           N  
ATOM   4336  H   TYR   266      30.592  33.455  52.564  1.00  0.00           H  
ATOM   4337  CA  TYR   266      31.380  32.026  51.219  1.00  0.00           C  
ATOM   4338  HA  TYR   266      31.272  32.377  50.193  1.00  0.00           H  
ATOM   4339  CB  TYR   266      32.740  32.625  51.456  1.00  0.00           C  
ATOM   4340  HB2 TYR   266      33.232  32.189  52.325  1.00  0.00           H  
ATOM   4341  HB3 TYR   266      33.404  32.462  50.607  1.00  0.00           H  
ATOM   4342  CG  TYR   266      32.768  34.144  51.715  1.00  0.00           C  
ATOM   4343  CD1 TYR   266      32.844  35.038  50.641  1.00  0.00           C  
ATOM   4344  HD1 TYR   266      32.629  34.719  49.631  1.00  0.00           H  
ATOM   4345  CE1 TYR   266      33.079  36.451  50.845  1.00  0.00           C  
ATOM   4346  HE1 TYR   266      33.104  37.054  49.949  1.00  0.00           H  
ATOM   4347  CZ  TYR   266      33.131  36.960  52.137  1.00  0.00           C  
ATOM   4348  OH  TYR   266      33.299  38.292  52.277  1.00  0.00           O  
ATOM   4349  HH  TYR   266      33.582  38.691  51.451  1.00  0.00           H  
ATOM   4350  CE2 TYR   266      33.085  36.107  53.261  1.00  0.00           C  
ATOM   4351  HE2 TYR   266      33.110  36.522  54.258  1.00  0.00           H  
ATOM   4352  CD2 TYR   266      33.068  34.696  53.028  1.00  0.00           C  
ATOM   4353  HD2 TYR   266      33.088  34.125  53.944  1.00  0.00           H  
ATOM   4354  C   TYR   266      31.517  30.465  51.226  1.00  0.00           C  
ATOM   4355  O   TYR   266      31.706  29.816  50.168  1.00  0.00           O  
ATOM   4356  N   MET   267      31.378  29.899  52.356  1.00  0.00           N  
ATOM   4357  H   MET   267      31.249  30.567  53.102  1.00  0.00           H  
ATOM   4358  CA  MET   267      31.515  28.467  52.639  1.00  0.00           C  
ATOM   4359  HA  MET   267      32.340  28.160  51.995  1.00  0.00           H  
ATOM   4360  CB  MET   267      31.946  28.249  54.119  1.00  0.00           C  
ATOM   4361  HB2 MET   267      32.777  28.874  54.446  1.00  0.00           H  
ATOM   4362  HB3 MET   267      31.073  28.572  54.688  1.00  0.00           H  
ATOM   4363  CG  MET   267      32.267  26.827  54.304  1.00  0.00           C  
ATOM   4364  HG2 MET   267      31.446  26.113  54.231  1.00  0.00           H  
ATOM   4365  HG3 MET   267      33.025  26.579  53.561  1.00  0.00           H  
ATOM   4366  SD  MET   267      32.894  26.486  56.003  1.00  0.00           S  
ATOM   4367  CE  MET   267      31.405  26.761  56.911  1.00  0.00           C  
ATOM   4368  HE1 MET   267      31.038  27.780  56.785  1.00  0.00           H  
ATOM   4369  HE2 MET   267      30.639  26.080  56.541  1.00  0.00           H  
ATOM   4370  HE3 MET   267      31.584  26.833  57.984  1.00  0.00           H  
ATOM   4371  C   MET   267      30.310  27.654  52.194  1.00  0.00           C  
ATOM   4372  O   MET   267      30.468  26.526  51.693  1.00  0.00           O  
ATOM   4373  N   TYR   268      29.083  28.217  52.223  1.00  0.00           N  
ATOM   4374  H   TYR   268      29.061  29.173  52.546  1.00  0.00           H  
ATOM   4375  CA  TYR   268      27.807  27.660  51.620  1.00  0.00           C  
ATOM   4376  HA  TYR   268      27.853  26.583  51.782  1.00  0.00           H  
ATOM   4377  CB  TYR   268      26.621  28.347  52.410  1.00  0.00           C  
ATOM   4378  HB2 TYR   268      26.527  27.800  53.348  1.00  0.00           H  
ATOM   4379  HB3 TYR   268      26.970  29.350  52.656  1.00  0.00           H  
ATOM   4380  CG  TYR   268      25.312  28.383  51.638  1.00  0.00           C  
ATOM   4381  CD1 TYR   268      24.501  27.227  51.429  1.00  0.00           C  
ATOM   4382  HD1 TYR   268      24.602  26.309  51.990  1.00  0.00           H  
ATOM   4383  CE1 TYR   268      23.419  27.222  50.555  1.00  0.00           C  
ATOM   4384  HE1 TYR   268      22.632  26.485  50.492  1.00  0.00           H  
ATOM   4385  CZ  TYR   268      23.118  28.409  49.877  1.00  0.00           C  
ATOM   4386  OH  TYR   268      21.999  28.503  49.090  1.00  0.00           O  
ATOM   4387  HH  TYR   268      21.763  27.636  48.751  1.00  0.00           H  
ATOM   4388  CE2 TYR   268      23.890  29.596  50.100  1.00  0.00           C  
ATOM   4389  HE2 TYR   268      23.715  30.477  49.500  1.00  0.00           H  
ATOM   4390  CD2 TYR   268      24.998  29.568  50.920  1.00  0.00           C  
ATOM   4391  HD2 TYR   268      25.711  30.376  50.843  1.00  0.00           H  
ATOM   4392  C   TYR   268      27.812  27.877  50.134  1.00  0.00           C  
ATOM   4393  O   TYR   268      27.542  26.867  49.478  1.00  0.00           O  
ATOM   4394  N   LEU   269      28.393  28.971  49.659  1.00  0.00           N  
ATOM   4395  H   LEU   269      28.718  29.672  50.310  1.00  0.00           H  
ATOM   4396  CA  LEU   269      28.589  29.067  48.194  1.00  0.00           C  
ATOM   4397  HA  LEU   269      27.683  28.734  47.688  1.00  0.00           H  
ATOM   4398  CB  LEU   269      28.765  30.513  47.806  1.00  0.00           C  
ATOM   4399  HB2 LEU   269      29.785  30.789  48.073  1.00  0.00           H  
ATOM   4400  HB3 LEU   269      28.688  30.572  46.720  1.00  0.00           H  
ATOM   4401  CG  LEU   269      27.736  31.519  48.289  1.00  0.00           C  
ATOM   4402  HG  LEU   269      27.574  31.555  49.366  1.00  0.00           H  
ATOM   4403  CD1 LEU   269      28.025  32.922  47.807  1.00  0.00           C  
ATOM   4404 HD11 LEU   269      27.107  33.509  47.847  1.00  0.00           H  
ATOM   4405 HD12 LEU   269      28.784  33.296  48.494  1.00  0.00           H  
ATOM   4406 HD13 LEU   269      28.298  32.833  46.755  1.00  0.00           H  
ATOM   4407  CD2 LEU   269      26.340  31.038  47.821  1.00  0.00           C  
ATOM   4408 HD21 LEU   269      26.187  30.029  48.204  1.00  0.00           H  
ATOM   4409 HD22 LEU   269      25.618  31.740  48.239  1.00  0.00           H  
ATOM   4410 HD23 LEU   269      26.255  31.134  46.739  1.00  0.00           H  
ATOM   4411  C   LEU   269      29.643  28.118  47.593  1.00  0.00           C  
ATOM   4412  O   LEU   269      29.351  27.402  46.650  1.00  0.00           O  
ATOM   4413  N   ARG   270      30.877  27.960  48.201  1.00  0.00           N  
ATOM   4414  H   ARG   270      31.172  28.538  48.975  1.00  0.00           H  
ATOM   4415  CA  ARG   270      31.767  26.781  47.816  1.00  0.00           C  
ATOM   4416  HA  ARG   270      31.957  26.844  46.744  1.00  0.00           H  
ATOM   4417  CB  ARG   270      33.053  26.784  48.653  1.00  0.00           C  
ATOM   4418  HB2 ARG   270      32.774  26.933  49.696  1.00  0.00           H  
ATOM   4419  HB3 ARG   270      33.584  25.833  48.597  1.00  0.00           H  
ATOM   4420  CG  ARG   270      33.939  27.990  48.278  1.00  0.00           C  
ATOM   4421  HG2 ARG   270      34.083  28.079  47.201  1.00  0.00           H  
ATOM   4422  HG3 ARG   270      33.414  28.872  48.646  1.00  0.00           H  
ATOM   4423  CD  ARG   270      35.277  27.908  48.962  1.00  0.00           C  
ATOM   4424  HD2 ARG   270      35.620  26.874  48.938  1.00  0.00           H  
ATOM   4425  HD3 ARG   270      36.095  28.383  48.421  1.00  0.00           H  
ATOM   4426  NE  ARG   270      35.243  28.252  50.382  1.00  0.00           N  
ATOM   4427  HE  ARG   270      34.882  27.591  51.055  1.00  0.00           H  
ATOM   4428  CZ  ARG   270      35.595  29.433  50.860  1.00  0.00           C  
ATOM   4429  NH1 ARG   270      36.191  30.414  50.245  1.00  0.00           N  
ATOM   4430 HH11 ARG   270      36.617  30.217  49.351  1.00  0.00           H  
ATOM   4431 HH12 ARG   270      36.482  31.153  50.869  1.00  0.00           H  
ATOM   4432  NH2 ARG   270      35.297  29.699  52.120  1.00  0.00           N  
ATOM   4433 HH21 ARG   270      35.126  28.937  52.760  1.00  0.00           H  
ATOM   4434 HH22 ARG   270      35.489  30.619  52.489  1.00  0.00           H  
ATOM   4435  C   ARG   270      31.095  25.420  47.952  1.00  0.00           C  
ATOM   4436  O   ARG   270      31.178  24.664  46.946  1.00  0.00           O  
ATOM   4437  N   GLN   271      30.353  25.123  49.027  1.00  0.00           N  
ATOM   4438  H   GLN   271      30.300  25.828  49.748  1.00  0.00           H  
ATOM   4439  CA  GLN   271      29.576  23.870  49.124  1.00  0.00           C  
ATOM   4440  HA  GLN   271      30.340  23.093  49.094  1.00  0.00           H  
ATOM   4441  CB  GLN   271      29.040  23.796  50.568  1.00  0.00           C  
ATOM   4442  HB2 GLN   271      29.862  23.857  51.281  1.00  0.00           H  
ATOM   4443  HB3 GLN   271      28.284  24.574  50.669  1.00  0.00           H  
ATOM   4444  CG  GLN   271      28.291  22.453  50.930  1.00  0.00           C  
ATOM   4445  HG2 GLN   271      27.641  22.621  51.789  1.00  0.00           H  
ATOM   4446  HG3 GLN   271      27.562  22.194  50.162  1.00  0.00           H  
ATOM   4447  CD  GLN   271      29.188  21.255  51.199  1.00  0.00           C  
ATOM   4448  OE1 GLN   271      30.362  21.203  50.786  1.00  0.00           O  
ATOM   4449  NE2 GLN   271      28.757  20.111  51.587  1.00  0.00           N  
ATOM   4450 HE21 GLN   271      29.424  19.476  52.001  1.00  0.00           H  
ATOM   4451 HE22 GLN   271      27.840  20.129  52.010  1.00  0.00           H  
ATOM   4452  C   GLN   271      28.566  23.650  47.952  1.00  0.00           C  
ATOM   4453  O   GLN   271      28.477  22.545  47.482  1.00  0.00           O  
ATOM   4454  N   LEU   272      27.774  24.634  47.555  1.00  0.00           N  
ATOM   4455  H   LEU   272      27.811  25.543  47.993  1.00  0.00           H  
ATOM   4456  CA  LEU   272      26.703  24.612  46.552  1.00  0.00           C  
ATOM   4457  HA  LEU   272      26.027  23.806  46.839  1.00  0.00           H  
ATOM   4458  CB  LEU   272      25.943  25.964  46.721  1.00  0.00           C  
ATOM   4459  HB2 LEU   272      25.392  25.769  47.641  1.00  0.00           H  
ATOM   4460  HB3 LEU   272      26.711  26.716  46.903  1.00  0.00           H  
ATOM   4461  CG  LEU   272      25.062  26.396  45.591  1.00  0.00           C  
ATOM   4462  HG  LEU   272      25.594  26.374  44.640  1.00  0.00           H  
ATOM   4463  CD1 LEU   272      23.797  25.545  45.573  1.00  0.00           C  
ATOM   4464 HD11 LEU   272      23.051  25.966  44.900  1.00  0.00           H  
ATOM   4465 HD12 LEU   272      24.080  24.551  45.227  1.00  0.00           H  
ATOM   4466 HD13 LEU   272      23.371  25.564  46.577  1.00  0.00           H  
ATOM   4467  CD2 LEU   272      24.572  27.889  45.823  1.00  0.00           C  
ATOM   4468 HD21 LEU   272      23.872  27.995  46.652  1.00  0.00           H  
ATOM   4469 HD22 LEU   272      25.456  28.516  45.939  1.00  0.00           H  
ATOM   4470 HD23 LEU   272      24.087  28.226  44.907  1.00  0.00           H  
ATOM   4471  C   LEU   272      27.226  24.286  45.180  1.00  0.00           C  
ATOM   4472  O   LEU   272      26.545  23.451  44.553  1.00  0.00           O  
ATOM   4473  N   PHE   273      28.377  24.804  44.810  1.00  0.00           N  
ATOM   4474  H   PHE   273      28.883  25.271  45.549  1.00  0.00           H  
ATOM   4475  CA  PHE   273      29.117  24.249  43.715  1.00  0.00           C  
ATOM   4476  HA  PHE   273      28.418  23.901  42.954  1.00  0.00           H  
ATOM   4477  CB  PHE   273      30.178  25.243  43.260  1.00  0.00           C  
ATOM   4478  HB2 PHE   273      30.728  25.442  44.179  1.00  0.00           H  
ATOM   4479  HB3 PHE   273      30.802  24.770  42.502  1.00  0.00           H  
ATOM   4480  CG  PHE   273      29.680  26.580  42.698  1.00  0.00           C  
ATOM   4481  CD1 PHE   273      28.800  26.547  41.662  1.00  0.00           C  
ATOM   4482  HD1 PHE   273      28.517  25.613  41.199  1.00  0.00           H  
ATOM   4483  CE1 PHE   273      28.182  27.742  41.125  1.00  0.00           C  
ATOM   4484  HE1 PHE   273      27.561  27.687  40.243  1.00  0.00           H  
ATOM   4485  CZ  PHE   273      28.589  28.991  41.638  1.00  0.00           C  
ATOM   4486  HZ  PHE   273      28.227  29.925  41.236  1.00  0.00           H  
ATOM   4487  CE2 PHE   273      29.518  28.997  42.662  1.00  0.00           C  
ATOM   4488  HE2 PHE   273      29.897  29.938  43.030  1.00  0.00           H  
ATOM   4489  CD2 PHE   273      29.978  27.810  43.244  1.00  0.00           C  
ATOM   4490  HD2 PHE   273      30.674  27.846  44.070  1.00  0.00           H  
ATOM   4491  C   PHE   273      29.818  22.877  44.034  1.00  0.00           C  
ATOM   4492  O   PHE   273      29.920  22.059  43.109  1.00  0.00           O  
ATOM   4493  N   ARG   274      30.258  22.495  45.311  1.00  0.00           N  
ATOM   4494  H   ARG   274      30.208  23.177  46.054  1.00  0.00           H  
ATOM   4495  CA  ARG   274      30.772  21.136  45.650  1.00  0.00           C  
ATOM   4496  HA  ARG   274      31.530  20.837  44.926  1.00  0.00           H  
ATOM   4497  CB  ARG   274      31.392  21.238  47.040  1.00  0.00           C  
ATOM   4498  HB2 ARG   274      31.934  22.181  47.105  1.00  0.00           H  
ATOM   4499  HB3 ARG   274      30.615  21.407  47.786  1.00  0.00           H  
ATOM   4500  CG  ARG   274      32.293  20.069  47.399  1.00  0.00           C  
ATOM   4501  HG2 ARG   274      31.650  19.197  47.517  1.00  0.00           H  
ATOM   4502  HG3 ARG   274      33.005  19.926  46.586  1.00  0.00           H  
ATOM   4503  CD  ARG   274      32.926  20.374  48.750  1.00  0.00           C  
ATOM   4504  HD2 ARG   274      33.692  21.145  48.670  1.00  0.00           H  
ATOM   4505  HD3 ARG   274      32.080  20.697  49.357  1.00  0.00           H  
ATOM   4506  NE  ARG   274      33.534  19.155  49.398  1.00  0.00           N  
ATOM   4507  HE  ARG   274      34.379  18.786  48.987  1.00  0.00           H  
ATOM   4508  CZ  ARG   274      32.913  18.367  50.268  1.00  0.00           C  
ATOM   4509  NH1 ARG   274      31.826  18.722  50.920  1.00  0.00           N  
ATOM   4510 HH11 ARG   274      31.509  19.669  50.768  1.00  0.00           H  
ATOM   4511 HH12 ARG   274      31.556  18.192  51.736  1.00  0.00           H  
ATOM   4512  NH2 ARG   274      33.272  17.193  50.568  1.00  0.00           N  
ATOM   4513 HH21 ARG   274      34.215  16.931  50.319  1.00  0.00           H  
ATOM   4514 HH22 ARG   274      32.869  16.687  51.344  1.00  0.00           H  
ATOM   4515  C   ARG   274      29.697  19.959  45.556  1.00  0.00           C  
ATOM   4516  O   ARG   274      30.070  18.804  45.224  1.00  0.00           O  
ATOM   4517  N   ILE   275      28.403  20.221  45.929  1.00  0.00           N  
ATOM   4518  H   ILE   275      28.131  21.073  46.398  1.00  0.00           H  
ATOM   4519  CA  ILE   275      27.360  19.196  45.816  1.00  0.00           C  
ATOM   4520  HA  ILE   275      27.781  18.377  46.400  1.00  0.00           H  
ATOM   4521  CB  ILE   275      26.094  19.713  46.574  1.00  0.00           C  
ATOM   4522  HB  ILE   275      25.882  20.706  46.177  1.00  0.00           H  
ATOM   4523  CG2 ILE   275      24.961  18.663  46.354  1.00  0.00           C  
ATOM   4524 HG21 ILE   275      24.448  18.894  45.420  1.00  0.00           H  
ATOM   4525 HG22 ILE   275      25.440  17.688  46.258  1.00  0.00           H  
ATOM   4526 HG23 ILE   275      24.285  18.620  47.208  1.00  0.00           H  
ATOM   4527  CG1 ILE   275      26.271  19.937  48.146  1.00  0.00           C  
ATOM   4528 HG12 ILE   275      26.360  19.011  48.714  1.00  0.00           H  
ATOM   4529 HG13 ILE   275      27.240  20.368  48.394  1.00  0.00           H  
ATOM   4530  CD1 ILE   275      25.287  20.793  48.973  1.00  0.00           C  
ATOM   4531 HD11 ILE   275      25.108  21.768  48.521  1.00  0.00           H  
ATOM   4532 HD12 ILE   275      24.379  20.193  49.039  1.00  0.00           H  
ATOM   4533 HD13 ILE   275      25.809  20.782  49.930  1.00  0.00           H  
ATOM   4534  C   ILE   275      27.194  18.776  44.405  1.00  0.00           C  
ATOM   4535  O   ILE   275      27.332  17.573  44.035  1.00  0.00           O  
ATOM   4536  N   LEU   276      27.212  19.682  43.431  1.00  0.00           N  
ATOM   4537  H   LEU   276      26.987  20.622  43.726  1.00  0.00           H  
ATOM   4538  CA  LEU   276      27.225  19.379  41.966  1.00  0.00           C  
ATOM   4539  HA  LEU   276      26.400  18.725  41.684  1.00  0.00           H  
ATOM   4540  CB  LEU   276      26.967  20.751  41.347  1.00  0.00           C  
ATOM   4541  HB2 LEU   276      25.957  21.066  41.609  1.00  0.00           H  
ATOM   4542  HB3 LEU   276      27.662  21.494  41.738  1.00  0.00           H  
ATOM   4543  CG  LEU   276      27.015  20.802  39.798  1.00  0.00           C  
ATOM   4544  HG  LEU   276      27.914  20.267  39.491  1.00  0.00           H  
ATOM   4545  CD1 LEU   276      25.936  20.024  39.121  1.00  0.00           C  
ATOM   4546 HD11 LEU   276      25.023  20.569  39.364  1.00  0.00           H  
ATOM   4547 HD12 LEU   276      26.264  19.964  38.083  1.00  0.00           H  
ATOM   4548 HD13 LEU   276      25.853  18.985  39.440  1.00  0.00           H  
ATOM   4549  CD2 LEU   276      27.030  22.234  39.240  1.00  0.00           C  
ATOM   4550 HD21 LEU   276      27.680  22.914  39.792  1.00  0.00           H  
ATOM   4551 HD22 LEU   276      27.496  22.087  38.266  1.00  0.00           H  
ATOM   4552 HD23 LEU   276      26.059  22.715  39.125  1.00  0.00           H  
ATOM   4553  C   LEU   276      28.492  18.657  41.524  1.00  0.00           C  
ATOM   4554  O   LEU   276      28.407  17.550  41.010  1.00  0.00           O  
ATOM   4555  N   PHE   277      29.691  19.192  41.782  1.00  0.00           N  
ATOM   4556  H   PHE   277      29.735  20.087  42.247  1.00  0.00           H  
ATOM   4557  CA  PHE   277      31.000  18.631  41.461  1.00  0.00           C  
ATOM   4558  HA  PHE   277      31.043  18.602  40.373  1.00  0.00           H  
ATOM   4559  CB  PHE   277      32.088  19.623  42.036  1.00  0.00           C  
ATOM   4560  HB2 PHE   277      32.052  20.616  41.589  1.00  0.00           H  
ATOM   4561  HB3 PHE   277      31.845  19.756  43.091  1.00  0.00           H  
ATOM   4562  CG  PHE   277      33.596  19.344  41.881  1.00  0.00           C  
ATOM   4563  CD1 PHE   277      34.363  18.911  42.983  1.00  0.00           C  
ATOM   4564  HD1 PHE   277      33.813  18.528  43.830  1.00  0.00           H  
ATOM   4565  CE1 PHE   277      35.744  18.881  42.824  1.00  0.00           C  
ATOM   4566  HE1 PHE   277      36.341  18.563  43.666  1.00  0.00           H  
ATOM   4567  CZ  PHE   277      36.327  19.191  41.607  1.00  0.00           C  
ATOM   4568  HZ  PHE   277      37.402  19.175  41.508  1.00  0.00           H  
ATOM   4569  CE2 PHE   277      35.571  19.618  40.496  1.00  0.00           C  
ATOM   4570  HE2 PHE   277      35.985  19.912  39.543  1.00  0.00           H  
ATOM   4571  CD2 PHE   277      34.179  19.616  40.683  1.00  0.00           C  
ATOM   4572  HD2 PHE   277      33.575  19.802  39.807  1.00  0.00           H  
ATOM   4573  C   PHE   277      31.260  17.214  41.851  1.00  0.00           C  
ATOM   4574  O   PHE   277      31.689  16.355  41.084  1.00  0.00           O  
ATOM   4575  N   ARG   278      30.858  16.911  43.067  1.00  0.00           N  
ATOM   4576  H   ARG   278      30.423  17.692  43.537  1.00  0.00           H  
ATOM   4577  CA  ARG   278      30.812  15.554  43.645  1.00  0.00           C  
ATOM   4578  HA  ARG   278      31.821  15.166  43.508  1.00  0.00           H  
ATOM   4579  CB  ARG   278      30.531  15.565  45.204  1.00  0.00           C  
ATOM   4580  HB2 ARG   278      29.566  16.045  45.364  1.00  0.00           H  
ATOM   4581  HB3 ARG   278      30.413  14.502  45.412  1.00  0.00           H  
ATOM   4582  CG  ARG   278      31.665  16.066  46.090  1.00  0.00           C  
ATOM   4583  HG2 ARG   278      32.457  15.317  46.107  1.00  0.00           H  
ATOM   4584  HG3 ARG   278      31.998  17.025  45.693  1.00  0.00           H  
ATOM   4585  CD  ARG   278      31.260  16.329  47.490  1.00  0.00           C  
ATOM   4586  HD2 ARG   278      32.161  16.722  47.961  1.00  0.00           H  
ATOM   4587  HD3 ARG   278      30.608  17.202  47.536  1.00  0.00           H  
ATOM   4588  NE  ARG   278      30.816  15.195  48.217  1.00  0.00           N  
ATOM   4589  HE  ARG   278      31.270  14.311  48.037  1.00  0.00           H  
ATOM   4590  CZ  ARG   278      30.087  15.234  49.300  1.00  0.00           C  
ATOM   4591  NH1 ARG   278      29.357  16.248  49.693  1.00  0.00           N  
ATOM   4592 HH11 ARG   278      29.369  17.122  49.186  1.00  0.00           H  
ATOM   4593 HH12 ARG   278      29.055  16.248  50.657  1.00  0.00           H  
ATOM   4594  NH2 ARG   278      29.990  14.163  50.058  1.00  0.00           N  
ATOM   4595 HH21 ARG   278      30.538  13.355  49.803  1.00  0.00           H  
ATOM   4596 HH22 ARG   278      29.537  14.096  50.958  1.00  0.00           H  
ATOM   4597  C   ARG   278      29.884  14.622  42.791  1.00  0.00           C  
ATOM   4598  O   ARG   278      30.288  13.465  42.656  1.00  0.00           O  
ATOM   4599  N   THR   279      28.660  15.077  42.466  1.00  0.00           N  
ATOM   4600  H   THR   279      28.392  15.879  43.018  1.00  0.00           H  
ATOM   4601  CA  THR   279      27.644  14.299  41.751  1.00  0.00           C  
ATOM   4602  HA  THR   279      27.477  13.346  42.252  1.00  0.00           H  
ATOM   4603  CB  THR   279      26.218  15.036  41.793  1.00  0.00           C  
ATOM   4604  HB  THR   279      26.111  15.890  41.124  1.00  0.00           H  
ATOM   4605  CG2 THR   279      25.065  14.135  41.408  1.00  0.00           C  
ATOM   4606 HG21 THR   279      25.185  13.693  40.419  1.00  0.00           H  
ATOM   4607 HG22 THR   279      24.945  13.321  42.122  1.00  0.00           H  
ATOM   4608 HG23 THR   279      24.181  14.759  41.277  1.00  0.00           H  
ATOM   4609  OG1 THR   279      25.844  15.451  43.085  1.00  0.00           O  
ATOM   4610  HG1 THR   279      26.429  16.119  43.451  1.00  0.00           H  
ATOM   4611  C   THR   279      28.035  13.979  40.322  1.00  0.00           C  
ATOM   4612  O   THR   279      27.640  12.887  39.852  1.00  0.00           O  
ATOM   4613  N   LEU   280      28.732  14.900  39.624  1.00  0.00           N  
ATOM   4614  H   LEU   280      28.730  15.853  39.958  1.00  0.00           H  
ATOM   4615  CA  LEU   280      29.260  14.671  38.289  1.00  0.00           C  
ATOM   4616  HA  LEU   280      28.481  14.086  37.801  1.00  0.00           H  
ATOM   4617  CB  LEU   280      29.438  15.937  37.505  1.00  0.00           C  
ATOM   4618  HB2 LEU   280      30.072  16.522  38.172  1.00  0.00           H  
ATOM   4619  HB3 LEU   280      29.897  15.715  36.542  1.00  0.00           H  
ATOM   4620  CG  LEU   280      28.187  16.712  37.199  1.00  0.00           C  
ATOM   4621  HG  LEU   280      27.717  16.766  38.181  1.00  0.00           H  
ATOM   4622  CD1 LEU   280      28.528  18.111  36.680  1.00  0.00           C  
ATOM   4623 HD11 LEU   280      29.013  18.753  37.414  1.00  0.00           H  
ATOM   4624 HD12 LEU   280      29.186  18.061  35.812  1.00  0.00           H  
ATOM   4625 HD13 LEU   280      27.603  18.555  36.311  1.00  0.00           H  
ATOM   4626  CD2 LEU   280      27.184  15.999  36.213  1.00  0.00           C  
ATOM   4627 HD21 LEU   280      26.361  16.668  35.959  1.00  0.00           H  
ATOM   4628 HD22 LEU   280      27.537  15.614  35.257  1.00  0.00           H  
ATOM   4629 HD23 LEU   280      26.726  15.163  36.742  1.00  0.00           H  
ATOM   4630  C   LEU   280      30.531  13.793  38.368  1.00  0.00           C  
ATOM   4631  O   LEU   280      31.300  13.717  37.437  1.00  0.00           O  
ATOM   4632  N   ASN   281      30.854  13.253  39.567  1.00  0.00           N  
ATOM   4633  H   ASN   281      30.196  13.265  40.334  1.00  0.00           H  
ATOM   4634  CA  ASN   281      32.065  12.381  39.893  1.00  0.00           C  
ATOM   4635  HA  ASN   281      31.877  12.124  40.935  1.00  0.00           H  
ATOM   4636  CB  ASN   281      31.949  11.082  39.077  1.00  0.00           C  
ATOM   4637  HB2 ASN   281      32.180  11.255  38.026  1.00  0.00           H  
ATOM   4638  HB3 ASN   281      32.752  10.445  39.449  1.00  0.00           H  
ATOM   4639  CG  ASN   281      30.610  10.384  39.287  1.00  0.00           C  
ATOM   4640  OD1 ASN   281      30.101   9.970  40.282  1.00  0.00           O  
ATOM   4641  ND2 ASN   281      29.969  10.057  38.114  1.00  0.00           N  
ATOM   4642 HD21 ASN   281      29.223   9.383  38.214  1.00  0.00           H  
ATOM   4643 HD22 ASN   281      30.334  10.434  37.251  1.00  0.00           H  
ATOM   4644  C   ASN   281      33.434  13.026  39.849  1.00  0.00           C  
ATOM   4645  O   ASN   281      34.399  12.359  39.544  1.00  0.00           O  
ATOM   4646  N   HIE   282      33.521  14.353  39.966  1.00  0.00           N  
ATOM   4647  H   HIE   282      32.671  14.892  40.050  1.00  0.00           H  
ATOM   4648  CA  HIE   282      34.815  15.083  39.681  1.00  0.00           C  
ATOM   4649  HA  HIE   282      35.302  14.637  38.813  1.00  0.00           H  
ATOM   4650  CB  HIE   282      34.508  16.594  39.295  1.00  0.00           C  
ATOM   4651  HB2 HIE   282      34.234  17.057  40.244  1.00  0.00           H  
ATOM   4652  HB3 HIE   282      35.473  16.942  38.927  1.00  0.00           H  
ATOM   4653  CG  HIE   282      33.462  16.966  38.207  1.00  0.00           C  
ATOM   4654  ND1 HIE   282      32.717  18.122  38.121  1.00  0.00           N  
ATOM   4655  CE1 HIE   282      32.247  18.134  36.826  1.00  0.00           C  
ATOM   4656  HE1 HIE   282      31.785  19.038  36.458  1.00  0.00           H  
ATOM   4657  NE2 HIE   282      32.551  16.958  36.193  1.00  0.00           N  
ATOM   4658  HE2 HIE   282      32.224  16.651  35.288  1.00  0.00           H  
ATOM   4659  CD2 HIE   282      33.286  16.211  37.077  1.00  0.00           C  
ATOM   4660  HD2 HIE   282      33.712  15.250  36.828  1.00  0.00           H  
ATOM   4661  C   HIE   282      35.718  14.978  40.891  1.00  0.00           C  
ATOM   4662  O   HIE   282      35.279  15.068  42.031  1.00  0.00           O  
ATOM   4663  N   GLN   283      37.031  14.902  40.712  1.00  0.00           N  
ATOM   4664  H   GLN   283      37.370  14.811  39.764  1.00  0.00           H  
ATOM   4665  CA  GLN   283      38.052  14.947  41.652  1.00  0.00           C  
ATOM   4666  HA  GLN   283      37.533  14.836  42.604  1.00  0.00           H  
ATOM   4667  CB  GLN   283      38.964  13.715  41.431  1.00  0.00           C  
ATOM   4668  HB2 GLN   283      39.400  13.914  40.452  1.00  0.00           H  
ATOM   4669  HB3 GLN   283      39.690  13.619  42.238  1.00  0.00           H  
ATOM   4670  CG  GLN   283      38.287  12.266  41.483  1.00  0.00           C  
ATOM   4671  HG2 GLN   283      37.378  12.285  40.881  1.00  0.00           H  
ATOM   4672  HG3 GLN   283      38.999  11.652  40.930  1.00  0.00           H  
ATOM   4673  CD  GLN   283      37.952  11.758  42.875  1.00  0.00           C  
ATOM   4674  OE1 GLN   283      36.823  11.973  43.375  1.00  0.00           O  
ATOM   4675  NE2 GLN   283      38.807  11.075  43.581  1.00  0.00           N  
ATOM   4676 HE21 GLN   283      38.537  10.737  44.493  1.00  0.00           H  
ATOM   4677 HE22 GLN   283      39.775  11.009  43.300  1.00  0.00           H  
ATOM   4678  C   GLN   283      38.796  16.244  41.630  1.00  0.00           C  
ATOM   4679  O   GLN   283      39.101  16.751  40.567  1.00  0.00           O  
ATOM   4680  N   TYR   284      39.072  16.765  42.818  1.00  0.00           N  
ATOM   4681  H   TYR   284      38.850  16.249  43.658  1.00  0.00           H  
ATOM   4682  CA  TYR   284      39.974  17.908  42.982  1.00  0.00           C  
ATOM   4683  HA  TYR   284      39.800  18.615  42.171  1.00  0.00           H  
ATOM   4684  CB  TYR   284      39.543  18.673  44.222  1.00  0.00           C  
ATOM   4685  HB2 TYR   284      38.462  18.534  44.249  1.00  0.00           H  
ATOM   4686  HB3 TYR   284      39.864  18.192  45.146  1.00  0.00           H  
ATOM   4687  CG  TYR   284      39.797  20.164  44.456  1.00  0.00           C  
ATOM   4688  CD1 TYR   284      38.712  21.029  44.606  1.00  0.00           C  
ATOM   4689  HD1 TYR   284      37.685  20.720  44.480  1.00  0.00           H  
ATOM   4690  CE1 TYR   284      38.892  22.388  44.817  1.00  0.00           C  
ATOM   4691  HE1 TYR   284      38.076  23.090  44.899  1.00  0.00           H  
ATOM   4692  CZ  TYR   284      40.227  22.865  44.794  1.00  0.00           C  
ATOM   4693  OH  TYR   284      40.584  24.185  45.129  1.00  0.00           O  
ATOM   4694  HH  TYR   284      39.970  24.543  45.774  1.00  0.00           H  
ATOM   4695  CE2 TYR   284      41.297  22.037  44.523  1.00  0.00           C  
ATOM   4696  HE2 TYR   284      42.307  22.420  44.526  1.00  0.00           H  
ATOM   4697  CD2 TYR   284      41.103  20.648  44.457  1.00  0.00           C  
ATOM   4698  HD2 TYR   284      41.941  20.050  44.130  1.00  0.00           H  
ATOM   4699  C   TYR   284      41.429  17.354  42.779  1.00  0.00           C  
ATOM   4700  O   TYR   284      41.994  16.557  43.439  1.00  0.00           O  
ATOM   4701  N   ASP   285      42.014  17.756  41.652  1.00  0.00           N  
ATOM   4702  H   ASP   285      41.456  18.295  41.006  1.00  0.00           H  
ATOM   4703  CA  ASP   285      43.291  17.286  41.048  1.00  0.00           C  
ATOM   4704  HA  ASP   285      43.895  16.980  41.902  1.00  0.00           H  
ATOM   4705  CB  ASP   285      43.009  16.049  40.117  1.00  0.00           C  
ATOM   4706  HB2 ASP   285      44.003  15.731  39.801  1.00  0.00           H  
ATOM   4707  HB3 ASP   285      42.611  15.298  40.799  1.00  0.00           H  
ATOM   4708  CG  ASP   285      42.161  16.302  38.916  1.00  0.00           C  
ATOM   4709  OD1 ASP   285      41.839  15.290  38.220  1.00  0.00           O  
ATOM   4710  OD2 ASP   285      41.749  17.478  38.657  1.00  0.00           O  
ATOM   4711  C   ASP   285      44.119  18.295  40.364  1.00  0.00           C  
ATOM   4712  O   ASP   285      45.225  18.041  39.944  1.00  0.00           O  
ATOM   4713  N   TYR   286      43.688  19.601  40.254  1.00  0.00           N  
ATOM   4714  H   TYR   286      42.809  19.843  40.690  1.00  0.00           H  
ATOM   4715  CA  TYR   286      44.378  20.703  39.640  1.00  0.00           C  
ATOM   4716  HA  TYR   286      43.681  21.533  39.522  1.00  0.00           H  
ATOM   4717  CB  TYR   286      45.481  21.116  40.656  1.00  0.00           C  
ATOM   4718  HB2 TYR   286      46.414  20.562  40.548  1.00  0.00           H  
ATOM   4719  HB3 TYR   286      45.796  22.118  40.363  1.00  0.00           H  
ATOM   4720  CG  TYR   286      45.110  21.205  42.116  1.00  0.00           C  
ATOM   4721  CD1 TYR   286      45.183  20.101  42.928  1.00  0.00           C  
ATOM   4722  HD1 TYR   286      45.524  19.106  42.682  1.00  0.00           H  
ATOM   4723  CE1 TYR   286      44.827  20.308  44.281  1.00  0.00           C  
ATOM   4724  HE1 TYR   286      44.921  19.505  44.997  1.00  0.00           H  
ATOM   4725  CZ  TYR   286      44.759  21.578  44.855  1.00  0.00           C  
ATOM   4726  OH  TYR   286      44.751  21.725  46.227  1.00  0.00           O  
ATOM   4727  HH  TYR   286      44.109  21.079  46.532  1.00  0.00           H  
ATOM   4728  CE2 TYR   286      44.644  22.683  44.001  1.00  0.00           C  
ATOM   4729  HE2 TYR   286      44.469  23.680  44.378  1.00  0.00           H  
ATOM   4730  CD2 TYR   286      44.765  22.448  42.620  1.00  0.00           C  
ATOM   4731  HD2 TYR   286      44.767  23.270  41.919  1.00  0.00           H  
ATOM   4732  C   TYR   286      44.944  20.345  38.213  1.00  0.00           C  
ATOM   4733  O   TYR   286      45.720  21.012  37.583  1.00  0.00           O  
ATOM   4734  N   THR   287      44.261  19.434  37.579  1.00  0.00           N  
ATOM   4735  H   THR   287      43.577  18.918  38.114  1.00  0.00           H  
ATOM   4736  CA  THR   287      44.372  19.029  36.138  1.00  0.00           C  
ATOM   4737  HA  THR   287      45.400  19.286  35.883  1.00  0.00           H  
ATOM   4738  CB  THR   287      44.125  17.474  36.129  1.00  0.00           C  
ATOM   4739  HB  THR   287      43.138  17.218  36.514  1.00  0.00           H  
ATOM   4740  CG2 THR   287      44.243  16.960  34.736  1.00  0.00           C  
ATOM   4741 HG21 THR   287      45.065  17.332  34.125  1.00  0.00           H  
ATOM   4742 HG22 THR   287      44.456  15.891  34.777  1.00  0.00           H  
ATOM   4743 HG23 THR   287      43.269  17.075  34.261  1.00  0.00           H  
ATOM   4744  OG1 THR   287      45.055  16.736  36.840  1.00  0.00           O  
ATOM   4745  HG1 THR   287      45.063  17.079  37.737  1.00  0.00           H  
ATOM   4746  C   THR   287      43.418  19.895  35.207  1.00  0.00           C  
ATOM   4747  O   THR   287      42.504  19.398  34.510  1.00  0.00           O  
ATOM   4748  N   PHE   288      43.568  21.235  35.323  1.00  0.00           N  
ATOM   4749  H   PHE   288      44.164  21.584  36.059  1.00  0.00           H  
ATOM   4750  CA  PHE   288      43.007  22.307  34.524  1.00  0.00           C  
ATOM   4751  HA  PHE   288      41.925  22.332  34.658  1.00  0.00           H  
ATOM   4752  CB  PHE   288      43.397  23.655  35.059  1.00  0.00           C  
ATOM   4753  HB2 PHE   288      44.483  23.660  34.968  1.00  0.00           H  
ATOM   4754  HB3 PHE   288      42.897  24.379  34.415  1.00  0.00           H  
ATOM   4755  CG  PHE   288      43.230  23.875  36.580  1.00  0.00           C  
ATOM   4756  CD1 PHE   288      41.939  24.191  37.066  1.00  0.00           C  
ATOM   4757  HD1 PHE   288      41.101  24.252  36.387  1.00  0.00           H  
ATOM   4758  CE1 PHE   288      41.779  24.548  38.454  1.00  0.00           C  
ATOM   4759  HE1 PHE   288      40.810  24.813  38.851  1.00  0.00           H  
ATOM   4760  CZ  PHE   288      42.852  24.514  39.345  1.00  0.00           C  
ATOM   4761  HZ  PHE   288      42.712  24.772  40.384  1.00  0.00           H  
ATOM   4762  CE2 PHE   288      44.142  24.214  38.849  1.00  0.00           C  
ATOM   4763  HE2 PHE   288      45.032  24.319  39.452  1.00  0.00           H  
ATOM   4764  CD2 PHE   288      44.313  23.902  37.496  1.00  0.00           C  
ATOM   4765  HD2 PHE   288      45.321  23.819  37.117  1.00  0.00           H  
ATOM   4766  C   PHE   288      43.248  22.078  33.075  1.00  0.00           C  
ATOM   4767  O   PHE   288      44.169  21.333  32.675  1.00  0.00           O  
ATOM   4768  N   ASP   289      42.386  22.673  32.211  1.00  0.00           N  
ATOM   4769  H   ASP   289      41.678  23.333  32.498  1.00  0.00           H  
ATOM   4770  CA  ASP   289      42.426  22.328  30.737  1.00  0.00           C  
ATOM   4771  HA  ASP   289      42.181  21.267  30.692  1.00  0.00           H  
ATOM   4772  CB  ASP   289      41.232  22.998  30.020  1.00  0.00           C  
ATOM   4773  HB2 ASP   289      41.304  24.085  29.979  1.00  0.00           H  
ATOM   4774  HB3 ASP   289      41.318  22.641  28.994  1.00  0.00           H  
ATOM   4775  CG  ASP   289      39.852  22.538  30.564  1.00  0.00           C  
ATOM   4776  OD1 ASP   289      38.843  22.957  30.070  1.00  0.00           O  
ATOM   4777  OD2 ASP   289      39.699  21.705  31.523  1.00  0.00           O  
ATOM   4778  C   ASP   289      43.816  22.730  30.141  1.00  0.00           C  
ATOM   4779  O   ASP   289      44.363  21.970  29.327  1.00  0.00           O  
ATOM   4780  N   TRP   290      44.351  23.840  30.592  1.00  0.00           N  
ATOM   4781  H   TRP   290      43.905  24.394  31.309  1.00  0.00           H  
ATOM   4782  CA  TRP   290      45.617  24.363  30.114  1.00  0.00           C  
ATOM   4783  HA  TRP   290      45.587  24.362  29.025  1.00  0.00           H  
ATOM   4784  CB  TRP   290      45.926  25.718  30.567  1.00  0.00           C  
ATOM   4785  HB2 TRP   290      46.918  26.090  30.312  1.00  0.00           H  
ATOM   4786  HB3 TRP   290      45.196  26.393  30.118  1.00  0.00           H  
ATOM   4787  CG  TRP   290      45.921  25.970  31.991  1.00  0.00           C  
ATOM   4788  CD1 TRP   290      46.942  25.869  32.872  1.00  0.00           C  
ATOM   4789  HD1 TRP   290      47.962  25.738  32.542  1.00  0.00           H  
ATOM   4790  NE1 TRP   290      46.421  26.057  34.132  1.00  0.00           N  
ATOM   4791  HE1 TRP   290      46.909  25.849  34.992  1.00  0.00           H  
ATOM   4792  CE2 TRP   290      45.111  26.582  34.102  1.00  0.00           C  
ATOM   4793  CZ2 TRP   290      44.294  27.034  35.097  1.00  0.00           C  
ATOM   4794  HZ2 TRP   290      44.647  27.189  36.105  1.00  0.00           H  
ATOM   4795  CH2 TRP   290      42.961  27.285  34.806  1.00  0.00           C  
ATOM   4796  HH2 TRP   290      42.351  27.751  35.565  1.00  0.00           H  
ATOM   4797  CZ3 TRP   290      42.551  27.165  33.498  1.00  0.00           C  
ATOM   4798  HZ3 TRP   290      41.530  27.418  33.254  1.00  0.00           H  
ATOM   4799  CE3 TRP   290      43.390  26.726  32.452  1.00  0.00           C  
ATOM   4800  HE3 TRP   290      42.986  26.532  31.470  1.00  0.00           H  
ATOM   4801  CD2 TRP   290      44.734  26.403  32.757  1.00  0.00           C  
ATOM   4802  C   TRP   290      46.832  23.421  30.453  1.00  0.00           C  
ATOM   4803  O   TRP   290      47.875  23.551  29.846  1.00  0.00           O  
ATOM   4804  N   THR   291      46.673  22.500  31.374  1.00  0.00           N  
ATOM   4805  H   THR   291      45.889  22.592  32.004  1.00  0.00           H  
ATOM   4806  CA  THR   291      47.664  21.394  31.578  1.00  0.00           C  
ATOM   4807  HA  THR   291      48.620  21.707  31.158  1.00  0.00           H  
ATOM   4808  CB  THR   291      47.767  21.150  33.140  1.00  0.00           C  
ATOM   4809  HB  THR   291      48.687  20.583  33.280  1.00  0.00           H  
ATOM   4810  CG2 THR   291      47.848  22.345  34.030  1.00  0.00           C  
ATOM   4811 HG21 THR   291      47.861  22.111  35.094  1.00  0.00           H  
ATOM   4812 HG22 THR   291      48.687  22.981  33.747  1.00  0.00           H  
ATOM   4813 HG23 THR   291      47.051  23.043  33.772  1.00  0.00           H  
ATOM   4814  OG1 THR   291      46.717  20.288  33.583  1.00  0.00           O  
ATOM   4815  HG1 THR   291      45.902  20.727  33.331  1.00  0.00           H  
ATOM   4816  C   THR   291      47.334  20.057  30.775  1.00  0.00           C  
ATOM   4817  O   THR   291      48.242  19.328  30.517  1.00  0.00           O  
ATOM   4818  N   MET   292      46.040  19.777  30.414  1.00  0.00           N  
ATOM   4819  H   MET   292      45.260  20.343  30.719  1.00  0.00           H  
ATOM   4820  CA  MET   292      45.607  18.647  29.611  1.00  0.00           C  
ATOM   4821  HA  MET   292      46.151  17.764  29.945  1.00  0.00           H  
ATOM   4822  CB  MET   292      44.044  18.402  29.763  1.00  0.00           C  
ATOM   4823  HB2 MET   292      43.538  19.349  29.948  1.00  0.00           H  
ATOM   4824  HB3 MET   292      43.716  17.823  28.900  1.00  0.00           H  
ATOM   4825  CG  MET   292      43.904  17.588  31.109  1.00  0.00           C  
ATOM   4826  HG2 MET   292      44.422  18.060  31.944  1.00  0.00           H  
ATOM   4827  HG3 MET   292      42.843  17.559  31.357  1.00  0.00           H  
ATOM   4828  SD  MET   292      44.522  15.831  31.038  1.00  0.00           S  
ATOM   4829  CE  MET   292      43.326  14.988  30.044  1.00  0.00           C  
ATOM   4830  HE1 MET   292      43.171  15.648  29.191  1.00  0.00           H  
ATOM   4831  HE2 MET   292      43.650  14.033  29.630  1.00  0.00           H  
ATOM   4832  HE3 MET   292      42.357  14.840  30.522  1.00  0.00           H  
ATOM   4833  C   MET   292      46.101  18.862  28.199  1.00  0.00           C  
ATOM   4834  O   MET   292      46.773  17.966  27.625  1.00  0.00           O  
ATOM   4835  N   LEU   293      45.959  20.131  27.707  1.00  0.00           N  
ATOM   4836  H   LEU   293      45.242  20.739  28.076  1.00  0.00           H  
ATOM   4837  CA  LEU   293      46.633  20.583  26.518  1.00  0.00           C  
ATOM   4838  HA  LEU   293      46.252  20.080  25.629  1.00  0.00           H  
ATOM   4839  CB  LEU   293      46.305  22.142  26.388  1.00  0.00           C  
ATOM   4840  HB2 LEU   293      46.293  22.510  27.414  1.00  0.00           H  
ATOM   4841  HB3 LEU   293      47.051  22.722  25.844  1.00  0.00           H  
ATOM   4842  CG  LEU   293      45.010  22.311  25.623  1.00  0.00           C  
ATOM   4843  HG  LEU   293      44.348  21.521  25.977  1.00  0.00           H  
ATOM   4844  CD1 LEU   293      44.291  23.622  26.020  1.00  0.00           C  
ATOM   4845 HD11 LEU   293      45.000  24.348  25.622  1.00  0.00           H  
ATOM   4846 HD12 LEU   293      43.459  23.806  25.340  1.00  0.00           H  
ATOM   4847 HD13 LEU   293      43.990  23.675  27.066  1.00  0.00           H  
ATOM   4848  CD2 LEU   293      45.153  22.195  24.112  1.00  0.00           C  
ATOM   4849 HD21 LEU   293      45.931  22.893  23.801  1.00  0.00           H  
ATOM   4850 HD22 LEU   293      45.561  21.235  23.796  1.00  0.00           H  
ATOM   4851 HD23 LEU   293      44.202  22.391  23.616  1.00  0.00           H  
ATOM   4852  C   LEU   293      48.175  20.444  26.529  1.00  0.00           C  
ATOM   4853  O   LEU   293      48.784  20.696  25.438  1.00  0.00           O  
ATOM   4854  N   LYS   294      48.781  20.239  27.689  1.00  0.00           N  
ATOM   4855  H   LYS   294      48.299  20.259  28.576  1.00  0.00           H  
ATOM   4856  CA  LYS   294      50.247  20.052  27.794  1.00  0.00           C  
ATOM   4857  HA  LYS   294      50.723  20.404  26.879  1.00  0.00           H  
ATOM   4858  CB  LYS   294      50.792  20.969  28.892  1.00  0.00           C  
ATOM   4859  HB2 LYS   294      50.169  20.805  29.771  1.00  0.00           H  
ATOM   4860  HB3 LYS   294      51.803  20.691  29.190  1.00  0.00           H  
ATOM   4861  CG  LYS   294      50.724  22.392  28.299  1.00  0.00           C  
ATOM   4862  HG2 LYS   294      51.434  22.301  27.478  1.00  0.00           H  
ATOM   4863  HG3 LYS   294      49.734  22.706  27.967  1.00  0.00           H  
ATOM   4864  CD  LYS   294      51.246  23.434  29.367  1.00  0.00           C  
ATOM   4865  HD2 LYS   294      50.780  23.092  30.292  1.00  0.00           H  
ATOM   4866  HD3 LYS   294      52.316  23.261  29.484  1.00  0.00           H  
ATOM   4867  CE  LYS   294      50.806  24.853  29.094  1.00  0.00           C  
ATOM   4868  HE2 LYS   294      49.760  24.852  28.787  1.00  0.00           H  
ATOM   4869  HE3 LYS   294      50.895  25.442  30.007  1.00  0.00           H  
ATOM   4870  NZ  LYS   294      51.636  25.396  28.001  1.00  0.00           N  
ATOM   4871  HZ1 LYS   294      51.620  24.809  27.180  1.00  0.00           H  
ATOM   4872  HZ2 LYS   294      51.271  26.264  27.636  1.00  0.00           H  
ATOM   4873  HZ3 LYS   294      52.631  25.418  28.176  1.00  0.00           H  
ATOM   4874  C   LYS   294      50.676  18.605  27.943  1.00  0.00           C  
ATOM   4875  O   LYS   294      51.849  18.272  27.771  1.00  0.00           O  
ATOM   4876  N   GLN   295      49.756  17.735  28.442  1.00  0.00           N  
ATOM   4877  H   GLN   295      48.901  18.173  28.755  1.00  0.00           H  
ATOM   4878  CA  GLN   295      49.918  16.290  28.498  1.00  0.00           C  
ATOM   4879  HA  GLN   295      50.953  16.048  28.741  1.00  0.00           H  
ATOM   4880  CB  GLN   295      49.016  15.627  29.530  1.00  0.00           C  
ATOM   4881  HB2 GLN   295      47.975  15.584  29.208  1.00  0.00           H  
ATOM   4882  HB3 GLN   295      49.228  14.565  29.655  1.00  0.00           H  
ATOM   4883  CG  GLN   295      49.051  16.110  30.980  1.00  0.00           C  
ATOM   4884  HG2 GLN   295      48.301  16.897  31.059  1.00  0.00           H  
ATOM   4885  HG3 GLN   295      48.700  15.352  31.679  1.00  0.00           H  
ATOM   4886  CD  GLN   295      50.327  16.644  31.572  1.00  0.00           C  
ATOM   4887  OE1 GLN   295      51.285  15.880  31.674  1.00  0.00           O  
ATOM   4888  NE2 GLN   295      50.381  17.899  31.932  1.00  0.00           N  
ATOM   4889 HE21 GLN   295      51.228  18.194  32.397  1.00  0.00           H  
ATOM   4890 HE22 GLN   295      49.619  18.511  31.675  1.00  0.00           H  
ATOM   4891  C   GLN   295      49.701  15.650  27.108  1.00  0.00           C  
ATOM   4892  O   GLN   295      50.546  14.930  26.603  1.00  0.00           O  
ATOM   4893  N   NME   296      48.579  15.971  26.473  1.00  0.00           N  
ATOM   4894  H   NME   296      47.932  16.642  26.863  1.00  0.00           H  
ATOM   4895  CH3 NME   296      48.193  15.572  25.080  1.00  0.00           C  
ATOM   4896 HH31 NME   296      48.545  16.287  24.338  1.00  0.00           H  
ATOM   4897 HH32 NME   296      48.593  14.603  24.781  1.00  0.00           H  
ATOM   4898 HH33 NME   296      47.114  15.424  25.020  1.00  0.00           H  
TER    4899      NME   296 
END   
