# Supplementary material for: Lenalidomide Stabilizes Protein–Protein Complexes by Turning Labile Intermolecular H-Bonds into Robust Interactions
Source: J Med Chem. 2023 Apr 21;66(9):6037–46. doi: 10.1021/acs.jmedchem.2c01692 (PMC10184122; doi:10.1021/acs.jmedchem.2c01692)
Supplement: Supplementary file 2 — jm2c01692_si_002.zip [file jm2c01692_si_002.zip › ck1_lastpdbs/ck1-N39G/r2/ck1-N39G.lastpdb.pdb]

CRYST1   79.892   79.892   79.892 109.47 109.47 109.47               1
ATOM      1  H1  ACE     1      47.579  60.758  16.933  1.00  0.00           H  
ATOM      2  CH3 ACE     1      47.222  59.825  17.369  1.00  0.00           C  
ATOM      3  H2  ACE     1      46.795  59.167  16.611  1.00  0.00           H  
ATOM      4  H3  ACE     1      46.503  59.958  18.177  1.00  0.00           H  
ATOM      5  C   ACE     1      48.383  59.130  18.008  1.00  0.00           C  
ATOM      6  O   ACE     1      48.276  58.295  18.901  1.00  0.00           O  
ATOM      7  N   GLU     2      49.565  59.366  17.448  1.00  0.00           N  
ATOM      8  H   GLU     2      49.565  60.052  16.707  1.00  0.00           H  
ATOM      9  CA  GLU     2      50.871  58.820  17.842  1.00  0.00           C  
ATOM     10  HA  GLU     2      50.801  57.775  18.145  1.00  0.00           H  
ATOM     11  CB  GLU     2      51.767  58.887  16.508  1.00  0.00           C  
ATOM     12  HB2 GLU     2      52.043  59.919  16.292  1.00  0.00           H  
ATOM     13  HB3 GLU     2      52.676  58.333  16.741  1.00  0.00           H  
ATOM     14  CG  GLU     2      51.078  58.288  15.250  1.00  0.00           C  
ATOM     15  HG2 GLU     2      50.187  58.879  15.040  1.00  0.00           H  
ATOM     16  HG3 GLU     2      51.704  58.427  14.368  1.00  0.00           H  
ATOM     17  CD  GLU     2      50.755  56.768  15.389  1.00  0.00           C  
ATOM     18  OE1 GLU     2      51.657  55.948  15.774  1.00  0.00           O  
ATOM     19  OE2 GLU     2      49.570  56.423  15.067  1.00  0.00           O  
ATOM     20  C   GLU     2      51.586  59.585  18.941  1.00  0.00           C  
ATOM     21  O   GLU     2      52.803  59.622  19.101  1.00  0.00           O  
ATOM     22  N   PHE     3      50.799  60.319  19.801  1.00  0.00           N  
ATOM     23  H   PHE     3      49.796  60.224  19.723  1.00  0.00           H  
ATOM     24  CA  PHE     3      51.251  61.225  20.843  1.00  0.00           C  
ATOM     25  HA  PHE     3      51.675  62.111  20.372  1.00  0.00           H  
ATOM     26  CB  PHE     3      49.914  61.625  21.475  1.00  0.00           C  
ATOM     27  HB2 PHE     3      49.548  60.664  21.838  1.00  0.00           H  
ATOM     28  HB3 PHE     3      50.104  62.179  22.394  1.00  0.00           H  
ATOM     29  CG  PHE     3      48.825  62.278  20.694  1.00  0.00           C  
ATOM     30  CD1 PHE     3      49.155  63.360  19.829  1.00  0.00           C  
ATOM     31  HD1 PHE     3      50.144  63.779  19.945  1.00  0.00           H  
ATOM     32  CE1 PHE     3      48.195  63.949  19.008  1.00  0.00           C  
ATOM     33  HE1 PHE     3      48.395  64.889  18.515  1.00  0.00           H  
ATOM     34  CZ  PHE     3      46.922  63.415  18.999  1.00  0.00           C  
ATOM     35  HZ  PHE     3      46.069  63.813  18.469  1.00  0.00           H  
ATOM     36  CE2 PHE     3      46.606  62.241  19.725  1.00  0.00           C  
ATOM     37  HE2 PHE     3      45.620  61.811  19.632  1.00  0.00           H  
ATOM     38  CD2 PHE     3      47.536  61.669  20.583  1.00  0.00           C  
ATOM     39  HD2 PHE     3      47.197  60.798  21.124  1.00  0.00           H  
ATOM     40  C   PHE     3      52.255  60.625  21.810  1.00  0.00           C  
ATOM     41  O   PHE     3      52.167  59.437  22.203  1.00  0.00           O  
ATOM     42  N   ILE     4      53.186  61.427  22.339  1.00  0.00           N  
ATOM     43  H   ILE     4      53.184  62.347  21.923  1.00  0.00           H  
ATOM     44  CA  ILE     4      54.183  61.135  23.396  1.00  0.00           C  
ATOM     45  HA  ILE     4      54.172  60.064  23.599  1.00  0.00           H  
ATOM     46  CB  ILE     4      55.585  61.512  22.897  1.00  0.00           C  
ATOM     47  HB  ILE     4      55.804  60.973  21.975  1.00  0.00           H  
ATOM     48  CG2 ILE     4      55.820  63.048  22.677  1.00  0.00           C  
ATOM     49 HG21 ILE     4      56.901  63.184  22.703  1.00  0.00           H  
ATOM     50 HG22 ILE     4      55.539  63.515  21.733  1.00  0.00           H  
ATOM     51 HG23 ILE     4      55.438  63.663  23.492  1.00  0.00           H  
ATOM     52  CG1 ILE     4      56.530  60.940  23.894  1.00  0.00           C  
ATOM     53 HG12 ILE     4      56.609  61.572  24.778  1.00  0.00           H  
ATOM     54 HG13 ILE     4      56.092  60.005  24.244  1.00  0.00           H  
ATOM     55  CD1 ILE     4      57.900  60.730  23.288  1.00  0.00           C  
ATOM     56 HD11 ILE     4      58.265  61.585  22.719  1.00  0.00           H  
ATOM     57 HD12 ILE     4      58.691  60.678  24.036  1.00  0.00           H  
ATOM     58 HD13 ILE     4      58.038  59.742  22.851  1.00  0.00           H  
ATOM     59  C   ILE     4      53.839  61.647  24.814  1.00  0.00           C  
ATOM     60  O   ILE     4      53.725  62.876  25.058  1.00  0.00           O  
ATOM     61  N   VAL     5      53.601  60.716  25.754  1.00  0.00           N  
ATOM     62  H   VAL     5      53.540  59.752  25.459  1.00  0.00           H  
ATOM     63  CA  VAL     5      53.094  61.025  27.091  1.00  0.00           C  
ATOM     64  HA  VAL     5      52.563  61.972  26.994  1.00  0.00           H  
ATOM     65  CB  VAL     5      52.014  59.982  27.484  1.00  0.00           C  
ATOM     66  HB  VAL     5      52.376  58.995  27.196  1.00  0.00           H  
ATOM     67  CG1 VAL     5      51.675  59.882  28.935  1.00  0.00           C  
ATOM     68 HG11 VAL     5      52.546  59.617  29.534  1.00  0.00           H  
ATOM     69 HG12 VAL     5      51.146  60.804  29.175  1.00  0.00           H  
ATOM     70 HG13 VAL     5      50.927  59.093  29.006  1.00  0.00           H  
ATOM     71  CG2 VAL     5      50.691  60.265  26.702  1.00  0.00           C  
ATOM     72 HG21 VAL     5      50.041  59.391  26.730  1.00  0.00           H  
ATOM     73 HG22 VAL     5      50.199  61.141  27.123  1.00  0.00           H  
ATOM     74 HG23 VAL     5      50.909  60.580  25.681  1.00  0.00           H  
ATOM     75  C   VAL     5      54.222  61.115  28.098  1.00  0.00           C  
ATOM     76  O   VAL     5      55.238  60.444  27.969  1.00  0.00           O  
ATOM     77  N   GLY     6      54.026  62.013  29.041  1.00  0.00           N  
ATOM     78  H   GLY     6      53.177  62.553  29.126  1.00  0.00           H  
ATOM     79  CA  GLY     6      55.127  62.191  30.024  1.00  0.00           C  
ATOM     80  HA2 GLY     6      54.868  62.911  30.801  1.00  0.00           H  
ATOM     81  HA3 GLY     6      55.292  61.231  30.514  1.00  0.00           H  
ATOM     82  C   GLY     6      56.516  62.568  29.438  1.00  0.00           C  
ATOM     83  O   GLY     6      57.519  62.266  30.117  1.00  0.00           O  
ATOM     84  N   GLY     7      56.643  63.072  28.240  1.00  0.00           N  
ATOM     85  H   GLY     7      55.830  63.375  27.724  1.00  0.00           H  
ATOM     86  CA  GLY     7      57.962  63.175  27.587  1.00  0.00           C  
ATOM     87  HA2 GLY     7      57.771  63.678  26.639  1.00  0.00           H  
ATOM     88  HA3 GLY     7      58.666  63.811  28.123  1.00  0.00           H  
ATOM     89  C   GLY     7      58.651  61.846  27.159  1.00  0.00           C  
ATOM     90  O   GLY     7      59.712  61.850  26.585  1.00  0.00           O  
ATOM     91  N   LYS     8      57.959  60.706  27.280  1.00  0.00           N  
ATOM     92  H   LYS     8      57.034  60.680  27.683  1.00  0.00           H  
ATOM     93  CA  LYS     8      58.605  59.336  27.035  1.00  0.00           C  
ATOM     94  HA  LYS     8      59.520  59.451  26.454  1.00  0.00           H  
ATOM     95  CB  LYS     8      58.905  58.771  28.367  1.00  0.00           C  
ATOM     96  HB2 LYS     8      58.110  58.921  29.097  1.00  0.00           H  
ATOM     97  HB3 LYS     8      59.127  57.705  28.416  1.00  0.00           H  
ATOM     98  CG  LYS     8      60.207  59.403  28.917  1.00  0.00           C  
ATOM     99  HG2 LYS     8      61.002  59.470  28.174  1.00  0.00           H  
ATOM    100  HG3 LYS     8      60.013  60.420  29.259  1.00  0.00           H  
ATOM    101  CD  LYS     8      60.774  58.524  30.086  1.00  0.00           C  
ATOM    102  HD2 LYS     8      60.143  58.587  30.972  1.00  0.00           H  
ATOM    103  HD3 LYS     8      60.918  57.457  29.911  1.00  0.00           H  
ATOM    104  CE  LYS     8      62.183  58.855  30.456  1.00  0.00           C  
ATOM    105  HE2 LYS     8      62.484  58.188  31.264  1.00  0.00           H  
ATOM    106  HE3 LYS     8      62.775  58.652  29.564  1.00  0.00           H  
ATOM    107  NZ  LYS     8      62.404  60.199  31.061  1.00  0.00           N  
ATOM    108  HZ1 LYS     8      63.371  60.368  31.298  1.00  0.00           H  
ATOM    109  HZ2 LYS     8      62.080  60.921  30.433  1.00  0.00           H  
ATOM    110  HZ3 LYS     8      61.880  60.368  31.908  1.00  0.00           H  
ATOM    111  C   LYS     8      57.724  58.322  26.282  1.00  0.00           C  
ATOM    112  O   LYS     8      58.282  57.709  25.417  1.00  0.00           O  
ATOM    113  N   TYR     9      56.488  58.179  26.693  1.00  0.00           N  
ATOM    114  H   TYR     9      56.099  58.793  27.395  1.00  0.00           H  
ATOM    115  CA  TYR     9      55.582  57.004  26.331  1.00  0.00           C  
ATOM    116  HA  TYR     9      56.079  56.038  26.238  1.00  0.00           H  
ATOM    117  CB  TYR     9      54.636  56.809  27.549  1.00  0.00           C  
ATOM    118  HB2 TYR     9      53.842  57.527  27.753  1.00  0.00           H  
ATOM    119  HB3 TYR     9      54.051  55.897  27.426  1.00  0.00           H  
ATOM    120  CG  TYR     9      55.421  56.777  28.883  1.00  0.00           C  
ATOM    121  CD1 TYR     9      56.259  55.672  29.050  1.00  0.00           C  
ATOM    122  HD1 TYR     9      56.296  54.840  28.362  1.00  0.00           H  
ATOM    123  CE1 TYR     9      57.128  55.580  30.138  1.00  0.00           C  
ATOM    124  HE1 TYR     9      57.766  54.736  30.352  1.00  0.00           H  
ATOM    125  CZ  TYR     9      57.091  56.635  31.130  1.00  0.00           C  
ATOM    126  OH  TYR     9      57.800  56.528  32.282  1.00  0.00           O  
ATOM    127  HH  TYR     9      57.744  57.245  32.916  1.00  0.00           H  
ATOM    128  CE2 TYR     9      56.165  57.742  30.931  1.00  0.00           C  
ATOM    129  HE2 TYR     9      56.236  58.501  31.696  1.00  0.00           H  
ATOM    130  CD2 TYR     9      55.402  57.816  29.826  1.00  0.00           C  
ATOM    131  HD2 TYR     9      54.825  58.717  29.673  1.00  0.00           H  
ATOM    132  C   TYR     9      54.992  57.225  24.972  1.00  0.00           C  
ATOM    133  O   TYR     9      53.980  57.885  24.918  1.00  0.00           O  
ATOM    134  N   LYS    10      55.458  56.676  23.842  1.00  0.00           N  
ATOM    135  H   LYS    10      56.296  56.112  23.873  1.00  0.00           H  
ATOM    136  CA  LYS    10      54.826  56.918  22.491  1.00  0.00           C  
ATOM    137  HA  LYS    10      54.391  57.918  22.501  1.00  0.00           H  
ATOM    138  CB  LYS    10      55.920  57.000  21.478  1.00  0.00           C  
ATOM    139  HB2 LYS    10      56.897  57.247  21.892  1.00  0.00           H  
ATOM    140  HB3 LYS    10      56.257  56.052  21.059  1.00  0.00           H  
ATOM    141  CG  LYS    10      55.482  57.919  20.366  1.00  0.00           C  
ATOM    142  HG2 LYS    10      54.613  57.465  19.890  1.00  0.00           H  
ATOM    143  HG3 LYS    10      55.197  58.900  20.744  1.00  0.00           H  
ATOM    144  CD  LYS    10      56.549  58.145  19.275  1.00  0.00           C  
ATOM    145  HD2 LYS    10      57.282  58.923  19.491  1.00  0.00           H  
ATOM    146  HD3 LYS    10      57.155  57.249  19.141  1.00  0.00           H  
ATOM    147  CE  LYS    10      56.027  58.571  17.906  1.00  0.00           C  
ATOM    148  HE2 LYS    10      56.818  58.380  17.181  1.00  0.00           H  
ATOM    149  HE3 LYS    10      55.218  57.884  17.660  1.00  0.00           H  
ATOM    150  NZ  LYS    10      55.487  59.957  17.905  1.00  0.00           N  
ATOM    151  HZ1 LYS    10      54.885  60.189  17.127  1.00  0.00           H  
ATOM    152  HZ2 LYS    10      54.891  60.095  18.709  1.00  0.00           H  
ATOM    153  HZ3 LYS    10      56.175  60.695  17.947  1.00  0.00           H  
ATOM    154  C   LYS    10      53.582  56.035  22.240  1.00  0.00           C  
ATOM    155  O   LYS    10      53.683  54.827  22.312  1.00  0.00           O  
ATOM    156  N   LEU    11      52.322  56.590  22.109  1.00  0.00           N  
ATOM    157  H   LEU    11      52.325  57.596  22.010  1.00  0.00           H  
ATOM    158  CA  LEU    11      51.087  55.794  21.901  1.00  0.00           C  
ATOM    159  HA  LEU    11      51.051  55.020  22.668  1.00  0.00           H  
ATOM    160  CB  LEU    11      49.829  56.637  22.051  1.00  0.00           C  
ATOM    161  HB2 LEU    11      49.762  57.473  21.355  1.00  0.00           H  
ATOM    162  HB3 LEU    11      48.994  55.994  21.772  1.00  0.00           H  
ATOM    163  CG  LEU    11      49.468  57.038  23.498  1.00  0.00           C  
ATOM    164  HG  LEU    11      49.238  56.167  24.111  1.00  0.00           H  
ATOM    165  CD1 LEU    11      50.426  57.875  24.353  1.00  0.00           C  
ATOM    166 HD11 LEU    11      50.640  58.861  23.939  1.00  0.00           H  
ATOM    167 HD12 LEU    11      49.963  58.012  25.330  1.00  0.00           H  
ATOM    168 HD13 LEU    11      51.358  57.319  24.450  1.00  0.00           H  
ATOM    169  CD2 LEU    11      48.159  57.763  23.447  1.00  0.00           C  
ATOM    170 HD21 LEU    11      47.301  57.205  23.072  1.00  0.00           H  
ATOM    171 HD22 LEU    11      47.903  57.944  24.491  1.00  0.00           H  
ATOM    172 HD23 LEU    11      48.342  58.693  22.909  1.00  0.00           H  
ATOM    173  C   LEU    11      51.042  55.008  20.572  1.00  0.00           C  
ATOM    174  O   LEU    11      51.622  55.373  19.519  1.00  0.00           O  
ATOM    175  N   VAL    12      50.377  53.851  20.582  1.00  0.00           N  
ATOM    176  H   VAL    12      50.044  53.522  21.477  1.00  0.00           H  
ATOM    177  CA  VAL    12      50.265  53.025  19.425  1.00  0.00           C  
ATOM    178  HA  VAL    12      50.514  53.601  18.534  1.00  0.00           H  
ATOM    179  CB  VAL    12      51.306  51.854  19.506  1.00  0.00           C  
ATOM    180  HB  VAL    12      51.076  51.054  20.209  1.00  0.00           H  
ATOM    181  CG1 VAL    12      51.391  50.999  18.249  1.00  0.00           C  
ATOM    182 HG11 VAL    12      51.711  51.657  17.442  1.00  0.00           H  
ATOM    183 HG12 VAL    12      52.144  50.211  18.286  1.00  0.00           H  
ATOM    184 HG13 VAL    12      50.443  50.536  17.974  1.00  0.00           H  
ATOM    185  CG2 VAL    12      52.786  52.354  19.699  1.00  0.00           C  
ATOM    186 HG21 VAL    12      53.531  51.575  19.862  1.00  0.00           H  
ATOM    187 HG22 VAL    12      53.151  52.953  18.865  1.00  0.00           H  
ATOM    188 HG23 VAL    12      52.861  52.930  20.621  1.00  0.00           H  
ATOM    189  C   VAL    12      48.884  52.457  19.125  1.00  0.00           C  
ATOM    190  O   VAL    12      48.530  52.297  17.999  1.00  0.00           O  
ATOM    191  N   ARG    13      48.180  51.897  20.093  1.00  0.00           N  
ATOM    192  H   ARG    13      48.492  52.112  21.029  1.00  0.00           H  
ATOM    193  CA  ARG    13      46.821  51.272  19.858  1.00  0.00           C  
ATOM    194  HA  ARG    13      46.336  51.985  19.191  1.00  0.00           H  
ATOM    195  CB  ARG    13      46.985  49.855  19.221  1.00  0.00           C  
ATOM    196  HB2 ARG    13      45.982  49.688  18.830  1.00  0.00           H  
ATOM    197  HB3 ARG    13      47.758  49.884  18.453  1.00  0.00           H  
ATOM    198  CG  ARG    13      47.382  48.707  20.173  1.00  0.00           C  
ATOM    199  HG2 ARG    13      48.310  48.992  20.667  1.00  0.00           H  
ATOM    200  HG3 ARG    13      46.636  48.649  20.966  1.00  0.00           H  
ATOM    201  CD  ARG    13      47.584  47.357  19.422  1.00  0.00           C  
ATOM    202  HD2 ARG    13      46.595  46.936  19.243  1.00  0.00           H  
ATOM    203  HD3 ARG    13      48.124  47.693  18.537  1.00  0.00           H  
ATOM    204  NE  ARG    13      48.184  46.356  20.245  1.00  0.00           N  
ATOM    205  HE  ARG    13      49.177  46.193  20.161  1.00  0.00           H  
ATOM    206  CZ  ARG    13      47.538  45.740  21.267  1.00  0.00           C  
ATOM    207  NH1 ARG    13      46.273  45.927  21.550  1.00  0.00           N  
ATOM    208 HH11 ARG    13      45.665  46.368  20.875  1.00  0.00           H  
ATOM    209 HH12 ARG    13      45.857  45.370  22.282  1.00  0.00           H  
ATOM    210  NH2 ARG    13      48.179  44.911  22.061  1.00  0.00           N  
ATOM    211 HH21 ARG    13      49.050  44.481  21.785  1.00  0.00           H  
ATOM    212 HH22 ARG    13      47.718  44.541  22.879  1.00  0.00           H  
ATOM    213  C   ARG    13      45.896  51.321  21.035  1.00  0.00           C  
ATOM    214  O   ARG    13      46.370  51.181  22.155  1.00  0.00           O  
ATOM    215  N   LYS    14      44.586  51.327  20.857  1.00  0.00           N  
ATOM    216  H   LYS    14      44.227  51.287  19.914  1.00  0.00           H  
ATOM    217  CA  LYS    14      43.612  51.238  21.969  1.00  0.00           C  
ATOM    218  HA  LYS    14      43.940  51.902  22.769  1.00  0.00           H  
ATOM    219  CB  LYS    14      42.250  51.738  21.324  1.00  0.00           C  
ATOM    220  HB2 LYS    14      42.446  52.444  20.517  1.00  0.00           H  
ATOM    221  HB3 LYS    14      41.674  50.901  20.927  1.00  0.00           H  
ATOM    222  CG  LYS    14      41.488  52.565  22.375  1.00  0.00           C  
ATOM    223  HG2 LYS    14      41.197  52.043  23.287  1.00  0.00           H  
ATOM    224  HG3 LYS    14      42.202  53.337  22.661  1.00  0.00           H  
ATOM    225  CD  LYS    14      40.263  53.192  21.781  1.00  0.00           C  
ATOM    226  HD2 LYS    14      40.687  53.887  21.056  1.00  0.00           H  
ATOM    227  HD3 LYS    14      39.507  52.574  21.296  1.00  0.00           H  
ATOM    228  CE  LYS    14      39.605  54.065  22.831  1.00  0.00           C  
ATOM    229  HE2 LYS    14      40.416  54.637  23.282  1.00  0.00           H  
ATOM    230  HE3 LYS    14      39.040  54.833  22.303  1.00  0.00           H  
ATOM    231  NZ  LYS    14      38.785  53.419  23.860  1.00  0.00           N  
ATOM    232  HZ1 LYS    14      38.225  54.087  24.370  1.00  0.00           H  
ATOM    233  HZ2 LYS    14      38.099  52.746  23.549  1.00  0.00           H  
ATOM    234  HZ3 LYS    14      39.358  53.019  24.589  1.00  0.00           H  
ATOM    235  C   LYS    14      43.512  49.867  22.476  1.00  0.00           C  
ATOM    236  O   LYS    14      43.440  48.917  21.687  1.00  0.00           O  
ATOM    237  N   ILE    15      43.404  49.683  23.798  1.00  0.00           N  
ATOM    238  H   ILE    15      43.574  50.532  24.319  1.00  0.00           H  
ATOM    239  CA  ILE    15      43.232  48.452  24.538  1.00  0.00           C  
ATOM    240  HA  ILE    15      43.014  47.713  23.767  1.00  0.00           H  
ATOM    241  CB  ILE    15      44.549  47.926  25.155  1.00  0.00           C  
ATOM    242  HB  ILE    15      44.242  47.011  25.662  1.00  0.00           H  
ATOM    243  CG2 ILE    15      45.565  47.495  24.085  1.00  0.00           C  
ATOM    244 HG21 ILE    15      45.000  46.810  23.453  1.00  0.00           H  
ATOM    245 HG22 ILE    15      45.967  48.340  23.526  1.00  0.00           H  
ATOM    246 HG23 ILE    15      46.400  47.025  24.605  1.00  0.00           H  
ATOM    247  CG1 ILE    15      45.198  48.913  26.159  1.00  0.00           C  
ATOM    248 HG12 ILE    15      45.711  49.742  25.671  1.00  0.00           H  
ATOM    249 HG13 ILE    15      44.359  49.310  26.731  1.00  0.00           H  
ATOM    250  CD1 ILE    15      46.193  48.338  27.165  1.00  0.00           C  
ATOM    251 HD11 ILE    15      46.824  49.162  27.497  1.00  0.00           H  
ATOM    252 HD12 ILE    15      45.637  47.866  27.975  1.00  0.00           H  
ATOM    253 HD13 ILE    15      46.909  47.638  26.733  1.00  0.00           H  
ATOM    254  C   ILE    15      42.035  48.540  25.487  1.00  0.00           C  
ATOM    255  O   ILE    15      41.608  47.478  25.972  1.00  0.00           O  
ATOM    256  N   GLY    16      41.402  49.702  25.837  1.00  0.00           N  
ATOM    257  H   GLY    16      41.624  50.531  25.306  1.00  0.00           H  
ATOM    258  CA  GLY    16      40.120  49.662  26.676  1.00  0.00           C  
ATOM    259  HA2 GLY    16      39.484  48.842  26.342  1.00  0.00           H  
ATOM    260  HA3 GLY    16      40.412  49.435  27.701  1.00  0.00           H  
ATOM    261  C   GLY    16      39.339  50.989  26.701  1.00  0.00           C  
ATOM    262  O   GLY    16      39.802  52.009  26.160  1.00  0.00           O  
ATOM    263  N   SER    17      38.188  51.051  27.387  1.00  0.00           N  
ATOM    264  H   SER    17      37.958  50.213  27.902  1.00  0.00           H  
ATOM    265  CA  SER    17      37.537  52.235  27.902  1.00  0.00           C  
ATOM    266  HA  SER    17      38.254  53.055  27.861  1.00  0.00           H  
ATOM    267  CB  SER    17      36.412  52.742  26.891  1.00  0.00           C  
ATOM    268  HB2 SER    17      36.861  52.943  25.919  1.00  0.00           H  
ATOM    269  HB3 SER    17      35.645  51.984  26.732  1.00  0.00           H  
ATOM    270  OG  SER    17      35.846  53.959  27.358  1.00  0.00           O  
ATOM    271  HG  SER    17      36.515  54.648  27.368  1.00  0.00           H  
ATOM    272  C   SER    17      37.105  51.962  29.380  1.00  0.00           C  
ATOM    273  O   SER    17      36.781  50.901  29.756  1.00  0.00           O  
ATOM    274  N   GLY    18      37.167  53.024  30.194  1.00  0.00           N  
ATOM    275  H   GLY    18      37.295  53.901  29.711  1.00  0.00           H  
ATOM    276  CA  GLY    18      36.880  53.039  31.596  1.00  0.00           C  
ATOM    277  HA2 GLY    18      36.368  52.160  31.988  1.00  0.00           H  
ATOM    278  HA3 GLY    18      37.865  52.963  32.055  1.00  0.00           H  
ATOM    279  C   GLY    18      36.119  54.361  32.002  1.00  0.00           C  
ATOM    280  O   GLY    18      35.939  55.324  31.185  1.00  0.00           O  
ATOM    281  N   SER    19      35.733  54.504  33.296  1.00  0.00           N  
ATOM    282  H   SER    19      35.963  53.744  33.920  1.00  0.00           H  
ATOM    283  CA  SER    19      34.904  55.655  33.698  1.00  0.00           C  
ATOM    284  HA  SER    19      34.114  55.802  32.961  1.00  0.00           H  
ATOM    285  CB  SER    19      34.221  55.342  35.097  1.00  0.00           C  
ATOM    286  HB2 SER    19      33.451  54.577  34.995  1.00  0.00           H  
ATOM    287  HB3 SER    19      34.981  55.034  35.815  1.00  0.00           H  
ATOM    288  OG  SER    19      33.604  56.529  35.513  1.00  0.00           O  
ATOM    289  HG  SER    19      33.210  56.361  36.372  1.00  0.00           H  
ATOM    290  C   SER    19      35.697  56.974  33.537  1.00  0.00           C  
ATOM    291  O   SER    19      35.125  58.041  33.265  1.00  0.00           O  
ATOM    292  N   PHE    20      36.997  56.975  33.797  1.00  0.00           N  
ATOM    293  H   PHE    20      37.369  56.037  33.854  1.00  0.00           H  
ATOM    294  CA  PHE    20      37.858  58.141  33.633  1.00  0.00           C  
ATOM    295  HA  PHE    20      37.445  58.979  34.194  1.00  0.00           H  
ATOM    296  CB  PHE    20      39.198  57.744  34.313  1.00  0.00           C  
ATOM    297  HB2 PHE    20      39.820  58.623  34.143  1.00  0.00           H  
ATOM    298  HB3 PHE    20      39.151  57.715  35.401  1.00  0.00           H  
ATOM    299  CG  PHE    20      39.703  56.414  33.713  1.00  0.00           C  
ATOM    300  CD1 PHE    20      39.469  55.132  34.360  1.00  0.00           C  
ATOM    301  HD1 PHE    20      38.974  55.106  35.320  1.00  0.00           H  
ATOM    302  CE1 PHE    20      39.788  53.931  33.820  1.00  0.00           C  
ATOM    303  HE1 PHE    20      39.561  52.946  34.200  1.00  0.00           H  
ATOM    304  CZ  PHE    20      40.502  53.955  32.603  1.00  0.00           C  
ATOM    305  HZ  PHE    20      40.709  53.003  32.137  1.00  0.00           H  
ATOM    306  CE2 PHE    20      40.921  55.174  31.967  1.00  0.00           C  
ATOM    307  HE2 PHE    20      41.438  55.263  31.023  1.00  0.00           H  
ATOM    308  CD2 PHE    20      40.532  56.388  32.569  1.00  0.00           C  
ATOM    309  HD2 PHE    20      40.818  57.350  32.169  1.00  0.00           H  
ATOM    310  C   PHE    20      38.022  58.496  32.131  1.00  0.00           C  
ATOM    311  O   PHE    20      38.159  59.685  31.757  1.00  0.00           O  
ATOM    312  N   GLY    21      37.897  57.517  31.200  1.00  0.00           N  
ATOM    313  H   GLY    21      37.613  56.569  31.404  1.00  0.00           H  
ATOM    314  CA  GLY    21      37.993  57.707  29.715  1.00  0.00           C  
ATOM    315  HA2 GLY    21      37.012  58.074  29.413  1.00  0.00           H  
ATOM    316  HA3 GLY    21      38.721  58.462  29.416  1.00  0.00           H  
ATOM    317  C   GLY    21      38.394  56.476  28.886  1.00  0.00           C  
ATOM    318  O   GLY    21      37.577  55.672  28.510  1.00  0.00           O  
ATOM    319  N   ASP    22      39.669  56.343  28.508  1.00  0.00           N  
ATOM    320  H   ASP    22      40.427  56.905  28.870  1.00  0.00           H  
ATOM    321  CA  ASP    22      40.114  55.396  27.421  1.00  0.00           C  
ATOM    322  HA  ASP    22      39.397  54.601  27.218  1.00  0.00           H  
ATOM    323  CB  ASP    22      40.218  56.367  26.220  1.00  0.00           C  
ATOM    324  HB2 ASP    22      40.643  57.333  26.494  1.00  0.00           H  
ATOM    325  HB3 ASP    22      40.741  55.900  25.386  1.00  0.00           H  
ATOM    326  CG  ASP    22      38.819  56.622  25.680  1.00  0.00           C  
ATOM    327  OD1 ASP    22      38.037  55.689  25.430  1.00  0.00           O  
ATOM    328  OD2 ASP    22      38.327  57.773  25.614  1.00  0.00           O  
ATOM    329  C   ASP    22      41.468  54.783  27.747  1.00  0.00           C  
ATOM    330  O   ASP    22      42.126  55.107  28.754  1.00  0.00           O  
ATOM    331  N   ILE    23      41.928  53.824  26.987  1.00  0.00           N  
ATOM    332  H   ILE    23      41.453  53.491  26.161  1.00  0.00           H  
ATOM    333  CA  ILE    23      43.143  53.010  27.405  1.00  0.00           C  
ATOM    334  HA  ILE    23      43.785  53.711  27.939  1.00  0.00           H  
ATOM    335  CB  ILE    23      42.952  51.789  28.308  1.00  0.00           C  
ATOM    336  HB  ILE    23      42.541  50.952  27.744  1.00  0.00           H  
ATOM    337  CG2 ILE    23      44.215  51.211  29.089  1.00  0.00           C  
ATOM    338 HG21 ILE    23      44.617  52.045  29.665  1.00  0.00           H  
ATOM    339 HG22 ILE    23      44.065  50.347  29.737  1.00  0.00           H  
ATOM    340 HG23 ILE    23      44.917  50.874  28.326  1.00  0.00           H  
ATOM    341  CG1 ILE    23      41.811  52.014  29.409  1.00  0.00           C  
ATOM    342 HG12 ILE    23      42.065  52.820  30.097  1.00  0.00           H  
ATOM    343 HG13 ILE    23      40.841  52.366  29.059  1.00  0.00           H  
ATOM    344  CD1 ILE    23      41.534  50.877  30.354  1.00  0.00           C  
ATOM    345 HD11 ILE    23      41.435  50.004  29.708  1.00  0.00           H  
ATOM    346 HD12 ILE    23      42.329  50.792  31.095  1.00  0.00           H  
ATOM    347 HD13 ILE    23      40.563  51.038  30.821  1.00  0.00           H  
ATOM    348  C   ILE    23      43.983  52.595  26.212  1.00  0.00           C  
ATOM    349  O   ILE    23      43.487  52.047  25.207  1.00  0.00           O  
ATOM    350  N   TYR    24      45.232  53.039  26.235  1.00  0.00           N  
ATOM    351  H   TYR    24      45.542  53.659  26.969  1.00  0.00           H  
ATOM    352  CA  TYR    24      46.172  52.972  25.121  1.00  0.00           C  
ATOM    353  HA  TYR    24      45.675  52.348  24.378  1.00  0.00           H  
ATOM    354  CB  TYR    24      46.421  54.356  24.562  1.00  0.00           C  
ATOM    355  HB2 TYR    24      46.804  54.975  25.373  1.00  0.00           H  
ATOM    356  HB3 TYR    24      47.190  54.200  23.806  1.00  0.00           H  
ATOM    357  CG  TYR    24      45.280  55.016  23.828  1.00  0.00           C  
ATOM    358  CD1 TYR    24      44.468  55.919  24.611  1.00  0.00           C  
ATOM    359  HD1 TYR    24      44.701  56.169  25.636  1.00  0.00           H  
ATOM    360  CE1 TYR    24      43.389  56.626  24.009  1.00  0.00           C  
ATOM    361  HE1 TYR    24      42.886  57.347  24.635  1.00  0.00           H  
ATOM    362  CZ  TYR    24      43.128  56.393  22.615  1.00  0.00           C  
ATOM    363  OH  TYR    24      42.077  57.019  22.045  1.00  0.00           O  
ATOM    364  HH  TYR    24      42.148  57.891  22.439  1.00  0.00           H  
ATOM    365  CE2 TYR    24      43.896  55.476  21.824  1.00  0.00           C  
ATOM    366  HE2 TYR    24      43.503  55.348  20.826  1.00  0.00           H  
ATOM    367  CD2 TYR    24      44.971  54.830  22.458  1.00  0.00           C  
ATOM    368  HD2 TYR    24      45.535  54.047  21.972  1.00  0.00           H  
ATOM    369  C   TYR    24      47.427  52.157  25.521  1.00  0.00           C  
ATOM    370  O   TYR    24      48.053  52.388  26.541  1.00  0.00           O  
ATOM    371  N   LEU    25      47.865  51.183  24.701  1.00  0.00           N  
ATOM    372  H   LEU    25      47.270  50.975  23.912  1.00  0.00           H  
ATOM    373  CA  LEU    25      49.286  50.726  24.544  1.00  0.00           C  
ATOM    374  HA  LEU    25      49.651  50.416  25.522  1.00  0.00           H  
ATOM    375  CB  LEU    25      49.343  49.522  23.569  1.00  0.00           C  
ATOM    376  HB2 LEU    25      48.473  48.906  23.798  1.00  0.00           H  
ATOM    377  HB3 LEU    25      49.125  49.900  22.570  1.00  0.00           H  
ATOM    378  CG  LEU    25      50.634  48.705  23.638  1.00  0.00           C  
ATOM    379  HG  LEU    25      50.863  48.520  24.687  1.00  0.00           H  
ATOM    380  CD1 LEU    25      50.451  47.374  22.943  1.00  0.00           C  
ATOM    381 HD11 LEU    25      51.319  46.728  22.813  1.00  0.00           H  
ATOM    382 HD12 LEU    25      49.825  46.761  23.592  1.00  0.00           H  
ATOM    383 HD13 LEU    25      49.841  47.525  22.052  1.00  0.00           H  
ATOM    384  CD2 LEU    25      51.916  49.247  22.993  1.00  0.00           C  
ATOM    385 HD21 LEU    25      52.271  50.037  23.656  1.00  0.00           H  
ATOM    386 HD22 LEU    25      52.671  48.468  22.891  1.00  0.00           H  
ATOM    387 HD23 LEU    25      51.572  49.527  21.998  1.00  0.00           H  
ATOM    388  C   LEU    25      50.145  51.914  24.117  1.00  0.00           C  
ATOM    389  O   LEU    25      49.837  52.433  23.075  1.00  0.00           O  
ATOM    390  N   ALA    26      51.229  52.200  24.853  1.00  0.00           N  
ATOM    391  H   ALA    26      51.298  51.668  25.708  1.00  0.00           H  
ATOM    392  CA  ALA    26      52.359  53.060  24.512  1.00  0.00           C  
ATOM    393  HA  ALA    26      52.319  53.332  23.457  1.00  0.00           H  
ATOM    394  CB  ALA    26      52.225  54.335  25.311  1.00  0.00           C  
ATOM    395  HB1 ALA    26      53.019  55.047  25.085  1.00  0.00           H  
ATOM    396  HB2 ALA    26      51.245  54.769  25.113  1.00  0.00           H  
ATOM    397  HB3 ALA    26      52.438  54.104  26.355  1.00  0.00           H  
ATOM    398  C   ALA    26      53.751  52.403  24.733  1.00  0.00           C  
ATOM    399  O   ALA    26      53.810  51.364  25.386  1.00  0.00           O  
ATOM    400  N   ILE    27      54.821  52.890  24.176  1.00  0.00           N  
ATOM    401  H   ILE    27      54.746  53.807  23.760  1.00  0.00           H  
ATOM    402  CA  ILE    27      56.127  52.304  24.345  1.00  0.00           C  
ATOM    403  HA  ILE    27      56.073  51.576  25.155  1.00  0.00           H  
ATOM    404  CB  ILE    27      56.480  51.628  22.971  1.00  0.00           C  
ATOM    405  HB  ILE    27      56.158  52.336  22.208  1.00  0.00           H  
ATOM    406  CG2 ILE    27      57.970  51.646  22.760  1.00  0.00           C  
ATOM    407 HG21 ILE    27      58.411  50.947  22.050  1.00  0.00           H  
ATOM    408 HG22 ILE    27      58.242  52.660  22.464  1.00  0.00           H  
ATOM    409 HG23 ILE    27      58.505  51.425  23.683  1.00  0.00           H  
ATOM    410  CG1 ILE    27      56.002  50.211  22.799  1.00  0.00           C  
ATOM    411 HG12 ILE    27      56.594  49.604  23.484  1.00  0.00           H  
ATOM    412 HG13 ILE    27      54.934  50.180  23.018  1.00  0.00           H  
ATOM    413  CD1 ILE    27      56.111  49.651  21.412  1.00  0.00           C  
ATOM    414 HD11 ILE    27      57.123  49.675  21.008  1.00  0.00           H  
ATOM    415 HD12 ILE    27      55.684  48.651  21.336  1.00  0.00           H  
ATOM    416 HD13 ILE    27      55.580  50.312  20.727  1.00  0.00           H  
ATOM    417  C   ILE    27      57.087  53.386  24.928  1.00  0.00           C  
ATOM    418  O   ILE    27      57.179  54.494  24.496  1.00  0.00           O  
ATOM    419  N   ASN    28      57.827  52.988  26.013  1.00  0.00           N  
ATOM    420  H   ASN    28      57.580  52.137  26.498  1.00  0.00           H  
ATOM    421  CA  ASN    28      58.925  53.797  26.545  1.00  0.00           C  
ATOM    422  HA  ASN    28      58.562  54.789  26.812  1.00  0.00           H  
ATOM    423  CB  ASN    28      59.391  53.177  27.926  1.00  0.00           C  
ATOM    424  HB2 ASN    28      58.495  53.200  28.546  1.00  0.00           H  
ATOM    425  HB3 ASN    28      59.804  52.172  27.828  1.00  0.00           H  
ATOM    426  CG  ASN    28      60.327  54.154  28.623  1.00  0.00           C  
ATOM    427  OD1 ASN    28      60.840  55.113  28.070  1.00  0.00           O  
ATOM    428  ND2 ASN    28      60.760  53.837  29.832  1.00  0.00           N  
ATOM    429 HD21 ASN    28      61.286  54.486  30.401  1.00  0.00           H  
ATOM    430 HD22 ASN    28      60.511  52.978  30.301  1.00  0.00           H  
ATOM    431  C   ASN    28      60.127  53.922  25.559  1.00  0.00           C  
ATOM    432  O   ASN    28      60.884  52.942  25.410  1.00  0.00           O  
ATOM    433  N   ILE    29      60.269  55.068  24.882  1.00  0.00           N  
ATOM    434  H   ILE    29      59.545  55.733  25.113  1.00  0.00           H  
ATOM    435  CA  ILE    29      61.323  55.415  23.890  1.00  0.00           C  
ATOM    436  HA  ILE    29      61.209  54.742  23.040  1.00  0.00           H  
ATOM    437  CB  ILE    29      61.025  56.903  23.570  1.00  0.00           C  
ATOM    438  HB  ILE    29      60.828  57.453  24.490  1.00  0.00           H  
ATOM    439  CG2 ILE    29      62.279  57.532  22.859  1.00  0.00           C  
ATOM    440 HG21 ILE    29      63.147  57.508  23.520  1.00  0.00           H  
ATOM    441 HG22 ILE    29      62.481  57.038  21.909  1.00  0.00           H  
ATOM    442 HG23 ILE    29      61.962  58.507  22.490  1.00  0.00           H  
ATOM    443  CG1 ILE    29      59.785  57.059  22.627  1.00  0.00           C  
ATOM    444 HG12 ILE    29      58.904  56.703  23.162  1.00  0.00           H  
ATOM    445 HG13 ILE    29      59.574  58.116  22.467  1.00  0.00           H  
ATOM    446  CD1 ILE    29      59.834  56.330  21.270  1.00  0.00           C  
ATOM    447 HD11 ILE    29      58.978  56.585  20.646  1.00  0.00           H  
ATOM    448 HD12 ILE    29      60.620  56.613  20.571  1.00  0.00           H  
ATOM    449 HD13 ILE    29      59.732  55.259  21.445  1.00  0.00           H  
ATOM    450  C   ILE    29      62.739  55.207  24.431  1.00  0.00           C  
ATOM    451  O   ILE    29      63.605  54.956  23.620  1.00  0.00           O  
ATOM    452  N   THR    30      62.932  55.267  25.780  1.00  0.00           N  
ATOM    453  H   THR    30      62.078  55.496  26.268  1.00  0.00           H  
ATOM    454  CA  THR    30      64.199  55.248  26.500  1.00  0.00           C  
ATOM    455  HA  THR    30      64.889  55.857  25.916  1.00  0.00           H  
ATOM    456  CB  THR    30      63.878  55.754  27.883  1.00  0.00           C  
ATOM    457  HB  THR    30      63.531  54.924  28.498  1.00  0.00           H  
ATOM    458  CG2 THR    30      65.098  56.376  28.663  1.00  0.00           C  
ATOM    459 HG21 THR    30      64.666  57.033  29.419  1.00  0.00           H  
ATOM    460 HG22 THR    30      65.755  55.639  29.123  1.00  0.00           H  
ATOM    461 HG23 THR    30      65.679  56.929  27.925  1.00  0.00           H  
ATOM    462  OG1 THR    30      62.919  56.803  27.842  1.00  0.00           O  
ATOM    463  HG1 THR    30      62.134  56.264  27.970  1.00  0.00           H  
ATOM    464  C   THR    30      64.896  53.807  26.647  1.00  0.00           C  
ATOM    465  O   THR    30      66.014  53.738  26.956  1.00  0.00           O  
ATOM    466  N   GLY    31      64.100  52.766  26.227  1.00  0.00           N  
ATOM    467  H   GLY    31      63.187  53.029  25.886  1.00  0.00           H  
ATOM    468  CA  GLY    31      64.521  51.353  26.369  1.00  0.00           C  
ATOM    469  HA2 GLY    31      65.538  51.276  25.984  1.00  0.00           H  
ATOM    470  HA3 GLY    31      64.567  51.042  27.412  1.00  0.00           H  
ATOM    471  C   GLY    31      63.691  50.249  25.742  1.00  0.00           C  
ATOM    472  O   GLY    31      64.176  49.185  25.804  1.00  0.00           O  
ATOM    473  N   GLY    32      62.547  50.530  25.164  1.00  0.00           N  
ATOM    474  H   GLY    32      62.203  51.468  25.314  1.00  0.00           H  
ATOM    475  CA  GLY    32      61.819  49.583  24.254  1.00  0.00           C  
ATOM    476  HA2 GLY    32      61.457  50.211  23.440  1.00  0.00           H  
ATOM    477  HA3 GLY    32      62.536  48.855  23.873  1.00  0.00           H  
ATOM    478  C   GLY    32      60.647  48.906  24.890  1.00  0.00           C  
ATOM    479  O   GLY    32      59.940  48.090  24.239  1.00  0.00           O  
ATOM    480  N   GLU    33      60.442  49.055  26.207  1.00  0.00           N  
ATOM    481  H   GLU    33      60.998  49.735  26.706  1.00  0.00           H  
ATOM    482  CA  GLU    33      59.442  48.338  26.999  1.00  0.00           C  
ATOM    483  HA  GLU    33      59.450  47.275  26.754  1.00  0.00           H  
ATOM    484  CB  GLU    33      59.935  48.552  28.431  1.00  0.00           C  
ATOM    485  HB2 GLU    33      61.010  48.379  28.489  1.00  0.00           H  
ATOM    486  HB3 GLU    33      59.715  49.602  28.622  1.00  0.00           H  
ATOM    487  CG  GLU    33      59.142  47.645  29.365  1.00  0.00           C  
ATOM    488  HG2 GLU    33      58.080  47.814  29.183  1.00  0.00           H  
ATOM    489  HG3 GLU    33      59.264  46.593  29.104  1.00  0.00           H  
ATOM    490  CD  GLU    33      59.421  47.891  30.838  1.00  0.00           C  
ATOM    491  OE1 GLU    33      59.039  46.944  31.561  1.00  0.00           O  
ATOM    492  OE2 GLU    33      59.963  48.886  31.366  1.00  0.00           O  
ATOM    493  C   GLU    33      58.051  48.849  26.718  1.00  0.00           C  
ATOM    494  O   GLU    33      57.734  50.024  26.657  1.00  0.00           O  
ATOM    495  N   GLU    34      57.147  47.936  26.374  1.00  0.00           N  
ATOM    496  H   GLU    34      57.404  46.964  26.282  1.00  0.00           H  
ATOM    497  CA  GLU    34      55.677  48.204  26.313  1.00  0.00           C  
ATOM    498  HA  GLU    34      55.482  49.062  25.670  1.00  0.00           H  
ATOM    499  CB  GLU    34      54.874  47.051  25.614  1.00  0.00           C  
ATOM    500  HB2 GLU    34      54.759  46.301  26.396  1.00  0.00           H  
ATOM    501  HB3 GLU    34      53.865  47.419  25.428  1.00  0.00           H  
ATOM    502  CG  GLU    34      55.488  46.360  24.375  1.00  0.00           C  
ATOM    503  HG2 GLU    34      54.771  45.598  24.069  1.00  0.00           H  
ATOM    504  HG3 GLU    34      55.622  47.092  23.579  1.00  0.00           H  
ATOM    505  CD  GLU    34      56.718  45.524  24.539  1.00  0.00           C  
ATOM    506  OE1 GLU    34      57.107  45.201  25.660  1.00  0.00           O  
ATOM    507  OE2 GLU    34      57.368  45.087  23.494  1.00  0.00           O  
ATOM    508  C   GLU    34      55.095  48.629  27.655  1.00  0.00           C  
ATOM    509  O   GLU    34      55.351  48.084  28.710  1.00  0.00           O  
ATOM    510  N   VAL    35      54.105  49.599  27.717  1.00  0.00           N  
ATOM    511  H   VAL    35      53.697  49.966  26.869  1.00  0.00           H  
ATOM    512  CA  VAL    35      53.337  50.034  28.872  1.00  0.00           C  
ATOM    513  HA  VAL    35      53.246  49.189  29.555  1.00  0.00           H  
ATOM    514  CB  VAL    35      54.000  51.264  29.538  1.00  0.00           C  
ATOM    515  HB  VAL    35      53.323  51.804  30.200  1.00  0.00           H  
ATOM    516  CG1 VAL    35      55.224  50.868  30.302  1.00  0.00           C  
ATOM    517 HG11 VAL    35      54.892  50.118  31.021  1.00  0.00           H  
ATOM    518 HG12 VAL    35      55.966  50.433  29.633  1.00  0.00           H  
ATOM    519 HG13 VAL    35      55.667  51.711  30.833  1.00  0.00           H  
ATOM    520  CG2 VAL    35      54.511  52.259  28.519  1.00  0.00           C  
ATOM    521 HG21 VAL    35      55.119  53.009  29.026  1.00  0.00           H  
ATOM    522 HG22 VAL    35      55.211  51.803  27.819  1.00  0.00           H  
ATOM    523 HG23 VAL    35      53.732  52.736  27.924  1.00  0.00           H  
ATOM    524  C   VAL    35      51.956  50.334  28.413  1.00  0.00           C  
ATOM    525  O   VAL    35      51.631  50.519  27.270  1.00  0.00           O  
ATOM    526  N   ALA    36      51.054  50.272  29.391  1.00  0.00           N  
ATOM    527  H   ALA    36      51.530  50.142  30.272  1.00  0.00           H  
ATOM    528  CA  ALA    36      49.733  50.761  29.283  1.00  0.00           C  
ATOM    529  HA  ALA    36      49.230  50.582  28.333  1.00  0.00           H  
ATOM    530  CB  ALA    36      48.867  50.005  30.326  1.00  0.00           C  
ATOM    531  HB1 ALA    36      48.780  48.946  30.082  1.00  0.00           H  
ATOM    532  HB2 ALA    36      49.336  50.061  31.308  1.00  0.00           H  
ATOM    533  HB3 ALA    36      47.935  50.515  30.570  1.00  0.00           H  
ATOM    534  C   ALA    36      49.699  52.218  29.691  1.00  0.00           C  
ATOM    535  O   ALA    36      50.443  52.738  30.539  1.00  0.00           O  
ATOM    536  N   VAL    37      48.747  52.990  29.164  1.00  0.00           N  
ATOM    537  H   VAL    37      48.243  52.528  28.421  1.00  0.00           H  
ATOM    538  CA  VAL    37      48.368  54.367  29.496  1.00  0.00           C  
ATOM    539  HA  VAL    37      48.782  54.608  30.476  1.00  0.00           H  
ATOM    540  CB  VAL    37      48.998  55.331  28.450  1.00  0.00           C  
ATOM    541  HB  VAL    37      48.380  55.077  27.589  1.00  0.00           H  
ATOM    542  CG1 VAL    37      48.951  56.857  28.736  1.00  0.00           C  
ATOM    543 HG11 VAL    37      47.943  57.253  28.614  1.00  0.00           H  
ATOM    544 HG12 VAL    37      49.336  57.097  29.727  1.00  0.00           H  
ATOM    545 HG13 VAL    37      49.551  57.322  27.955  1.00  0.00           H  
ATOM    546  CG2 VAL    37      50.447  54.974  28.216  1.00  0.00           C  
ATOM    547 HG21 VAL    37      50.895  55.670  27.507  1.00  0.00           H  
ATOM    548 HG22 VAL    37      51.054  55.033  29.120  1.00  0.00           H  
ATOM    549 HG23 VAL    37      50.489  53.984  27.762  1.00  0.00           H  
ATOM    550  C   VAL    37      46.859  54.459  29.613  1.00  0.00           C  
ATOM    551  O   VAL    37      46.109  54.548  28.628  1.00  0.00           O  
ATOM    552  N   LYS    38      46.315  54.357  30.857  1.00  0.00           N  
ATOM    553  H   LYS    38      46.999  54.386  31.600  1.00  0.00           H  
ATOM    554  CA  LYS    38      44.895  54.744  31.128  1.00  0.00           C  
ATOM    555  HA  LYS    38      44.108  54.349  30.484  1.00  0.00           H  
ATOM    556  CB  LYS    38      44.492  54.224  32.538  1.00  0.00           C  
ATOM    557  HB2 LYS    38      44.991  54.865  33.264  1.00  0.00           H  
ATOM    558  HB3 LYS    38      43.412  54.368  32.569  1.00  0.00           H  
ATOM    559  CG  LYS    38      44.755  52.714  32.767  1.00  0.00           C  
ATOM    560  HG2 LYS    38      44.283  52.110  31.992  1.00  0.00           H  
ATOM    561  HG3 LYS    38      45.823  52.607  32.577  1.00  0.00           H  
ATOM    562  CD  LYS    38      44.309  52.235  34.130  1.00  0.00           C  
ATOM    563  HD2 LYS    38      44.671  51.212  34.232  1.00  0.00           H  
ATOM    564  HD3 LYS    38      44.585  52.805  35.017  1.00  0.00           H  
ATOM    565  CE  LYS    38      42.780  52.212  34.025  1.00  0.00           C  
ATOM    566  HE2 LYS    38      42.368  53.217  33.929  1.00  0.00           H  
ATOM    567  HE3 LYS    38      42.590  51.660  33.105  1.00  0.00           H  
ATOM    568  NZ  LYS    38      42.190  51.568  35.280  1.00  0.00           N  
ATOM    569  HZ1 LYS    38      42.422  52.047  36.139  1.00  0.00           H  
ATOM    570  HZ2 LYS    38      41.183  51.503  35.248  1.00  0.00           H  
ATOM    571  HZ3 LYS    38      42.614  50.652  35.315  1.00  0.00           H  
ATOM    572  C   LYS    38      44.782  56.268  31.067  1.00  0.00           C  
ATOM    573  O   LYS    38      45.637  57.013  31.632  1.00  0.00           O  
ATOM    574  N   LEU    39      43.775  56.800  30.366  1.00  0.00           N  
ATOM    575  H   LEU    39      43.219  56.137  29.845  1.00  0.00           H  
ATOM    576  CA  LEU    39      43.742  58.172  29.872  1.00  0.00           C  
ATOM    577  HA  LEU    39      44.425  58.842  30.392  1.00  0.00           H  
ATOM    578  CB  LEU    39      44.335  58.092  28.444  1.00  0.00           C  
ATOM    579  HB2 LEU    39      45.323  57.641  28.543  1.00  0.00           H  
ATOM    580  HB3 LEU    39      43.747  57.521  27.726  1.00  0.00           H  
ATOM    581  CG  LEU    39      44.380  59.386  27.665  1.00  0.00           C  
ATOM    582  HG  LEU    39      43.387  59.832  27.610  1.00  0.00           H  
ATOM    583  CD1 LEU    39      45.311  60.388  28.400  1.00  0.00           C  
ATOM    584 HD11 LEU    39      46.289  60.009  28.699  1.00  0.00           H  
ATOM    585 HD12 LEU    39      45.412  61.303  27.816  1.00  0.00           H  
ATOM    586 HD13 LEU    39      44.707  60.657  29.267  1.00  0.00           H  
ATOM    587  CD2 LEU    39      44.885  59.186  26.196  1.00  0.00           C  
ATOM    588 HD21 LEU    39      44.081  58.692  25.650  1.00  0.00           H  
ATOM    589 HD22 LEU    39      44.939  60.134  25.661  1.00  0.00           H  
ATOM    590 HD23 LEU    39      45.779  58.566  26.141  1.00  0.00           H  
ATOM    591  C   LEU    39      42.414  58.878  29.862  1.00  0.00           C  
ATOM    592  O   LEU    39      41.467  58.442  29.232  1.00  0.00           O  
ATOM    593  N   GLU    40      42.429  59.979  30.562  1.00  0.00           N  
ATOM    594  H   GLU    40      43.254  60.316  31.038  1.00  0.00           H  
ATOM    595  CA  GLU    40      41.107  60.635  30.951  1.00  0.00           C  
ATOM    596  HA  GLU    40      40.496  59.772  31.213  1.00  0.00           H  
ATOM    597  CB  GLU    40      41.180  61.527  32.141  1.00  0.00           C  
ATOM    598  HB2 GLU    40      41.469  60.949  33.019  1.00  0.00           H  
ATOM    599  HB3 GLU    40      42.039  62.178  31.981  1.00  0.00           H  
ATOM    600  CG  GLU    40      39.972  62.423  32.415  1.00  0.00           C  
ATOM    601  HG2 GLU    40      39.785  62.999  31.509  1.00  0.00           H  
ATOM    602  HG3 GLU    40      39.104  61.931  32.853  1.00  0.00           H  
ATOM    603  CD  GLU    40      40.317  63.449  33.422  1.00  0.00           C  
ATOM    604  OE1 GLU    40      40.400  63.060  34.597  1.00  0.00           O  
ATOM    605  OE2 GLU    40      40.410  64.639  33.006  1.00  0.00           O  
ATOM    606  C   GLU    40      40.520  61.341  29.689  1.00  0.00           C  
ATOM    607  O   GLU    40      41.280  61.814  28.802  1.00  0.00           O  
ATOM    608  N   SER    41      39.178  61.347  29.586  1.00  0.00           N  
ATOM    609  H   SER    41      38.602  61.039  30.356  1.00  0.00           H  
ATOM    610  CA  SER    41      38.552  61.739  28.317  1.00  0.00           C  
ATOM    611  HA  SER    41      39.288  62.313  27.754  1.00  0.00           H  
ATOM    612  CB  SER    41      38.081  60.532  27.499  1.00  0.00           C  
ATOM    613  HB2 SER    41      37.291  60.031  28.059  1.00  0.00           H  
ATOM    614  HB3 SER    41      37.655  60.864  26.552  1.00  0.00           H  
ATOM    615  OG  SER    41      39.129  59.642  27.283  1.00  0.00           O  
ATOM    616  HG  SER    41      38.743  58.943  26.749  1.00  0.00           H  
ATOM    617  C   SER    41      37.354  62.633  28.692  1.00  0.00           C  
ATOM    618  O   SER    41      36.939  62.600  29.847  1.00  0.00           O  
ATOM    619  N   GLN    42      36.797  63.336  27.643  1.00  0.00           N  
ATOM    620  H   GLN    42      37.334  63.149  26.809  1.00  0.00           H  
ATOM    621  CA  GLN    42      35.604  64.209  27.763  1.00  0.00           C  
ATOM    622  HA  GLN    42      35.766  64.943  28.552  1.00  0.00           H  
ATOM    623  CB  GLN    42      35.449  64.936  26.378  1.00  0.00           C  
ATOM    624  HB2 GLN    42      35.185  64.175  25.644  1.00  0.00           H  
ATOM    625  HB3 GLN    42      34.654  65.669  26.511  1.00  0.00           H  
ATOM    626  CG  GLN    42      36.702  65.659  25.891  1.00  0.00           C  
ATOM    627  HG2 GLN    42      37.049  66.193  26.776  1.00  0.00           H  
ATOM    628  HG3 GLN    42      37.424  64.883  25.636  1.00  0.00           H  
ATOM    629  CD  GLN    42      36.332  66.631  24.743  1.00  0.00           C  
ATOM    630  OE1 GLN    42      35.361  66.450  24.010  1.00  0.00           O  
ATOM    631  NE2 GLN    42      37.118  67.621  24.467  1.00  0.00           N  
ATOM    632 HE21 GLN    42      36.697  68.348  23.906  1.00  0.00           H  
ATOM    633 HE22 GLN    42      37.904  67.833  25.066  1.00  0.00           H  
ATOM    634  C   GLN    42      34.349  63.518  28.114  1.00  0.00           C  
ATOM    635  O   GLN    42      34.211  62.359  27.799  1.00  0.00           O  
ATOM    636  N   LYS    43      33.445  64.236  28.801  1.00  0.00           N  
ATOM    637  H   LYS    43      33.691  65.211  28.890  1.00  0.00           H  
ATOM    638  CA  LYS    43      32.363  63.829  29.687  1.00  0.00           C  
ATOM    639  HA  LYS    43      32.188  64.715  30.297  1.00  0.00           H  
ATOM    640  CB  LYS    43      31.133  63.532  28.813  1.00  0.00           C  
ATOM    641  HB2 LYS    43      31.317  62.784  28.041  1.00  0.00           H  
ATOM    642  HB3 LYS    43      30.275  63.176  29.383  1.00  0.00           H  
ATOM    643  CG  LYS    43      30.600  64.711  28.074  1.00  0.00           C  
ATOM    644  HG2 LYS    43      29.619  64.561  27.623  1.00  0.00           H  
ATOM    645  HG3 LYS    43      30.549  65.563  28.751  1.00  0.00           H  
ATOM    646  CD  LYS    43      31.374  65.124  26.797  1.00  0.00           C  
ATOM    647  HD2 LYS    43      32.341  65.558  27.048  1.00  0.00           H  
ATOM    648  HD3 LYS    43      31.381  64.248  26.147  1.00  0.00           H  
ATOM    649  CE  LYS    43      30.491  66.212  26.176  1.00  0.00           C  
ATOM    650  HE2 LYS    43      29.490  65.857  25.930  1.00  0.00           H  
ATOM    651  HE3 LYS    43      30.402  66.988  26.937  1.00  0.00           H  
ATOM    652  NZ  LYS    43      31.177  66.685  25.004  1.00  0.00           N  
ATOM    653  HZ1 LYS    43      31.985  67.194  25.332  1.00  0.00           H  
ATOM    654  HZ2 LYS    43      31.510  65.945  24.403  1.00  0.00           H  
ATOM    655  HZ3 LYS    43      30.631  67.322  24.441  1.00  0.00           H  
ATOM    656  C   LYS    43      32.605  62.684  30.708  1.00  0.00           C  
ATOM    657  O   LYS    43      31.910  62.630  31.698  1.00  0.00           O  
ATOM    658  N   ALA    44      33.600  61.800  30.488  1.00  0.00           N  
ATOM    659  H   ALA    44      33.984  61.701  29.559  1.00  0.00           H  
ATOM    660  CA  ALA    44      33.915  60.570  31.262  1.00  0.00           C  
ATOM    661  HA  ALA    44      32.988  60.114  31.611  1.00  0.00           H  
ATOM    662  CB  ALA    44      34.804  59.730  30.318  1.00  0.00           C  
ATOM    663  HB1 ALA    44      34.370  59.510  29.343  1.00  0.00           H  
ATOM    664  HB2 ALA    44      35.731  60.262  30.103  1.00  0.00           H  
ATOM    665  HB3 ALA    44      34.984  58.722  30.691  1.00  0.00           H  
ATOM    666  C   ALA    44      34.469  61.039  32.536  1.00  0.00           C  
ATOM    667  O   ALA    44      33.884  60.852  33.633  1.00  0.00           O  
ATOM    668  N   ARG    45      35.645  61.711  32.492  1.00  0.00           N  
ATOM    669  H   ARG    45      36.081  61.715  31.580  1.00  0.00           H  
ATOM    670  CA  ARG    45      36.253  62.589  33.432  1.00  0.00           C  
ATOM    671  HA  ARG    45      37.237  62.783  33.004  1.00  0.00           H  
ATOM    672  CB  ARG    45      35.509  64.005  33.355  1.00  0.00           C  
ATOM    673  HB2 ARG    45      34.429  63.870  33.289  1.00  0.00           H  
ATOM    674  HB3 ARG    45      35.620  64.553  34.290  1.00  0.00           H  
ATOM    675  CG  ARG    45      35.860  64.895  32.120  1.00  0.00           C  
ATOM    676  HG2 ARG    45      35.664  64.272  31.248  1.00  0.00           H  
ATOM    677  HG3 ARG    45      35.091  65.654  32.264  1.00  0.00           H  
ATOM    678  CD  ARG    45      37.362  65.521  32.234  1.00  0.00           C  
ATOM    679  HD2 ARG    45      37.681  65.412  33.270  1.00  0.00           H  
ATOM    680  HD3 ARG    45      38.017  64.878  31.647  1.00  0.00           H  
ATOM    681  NE  ARG    45      37.460  66.917  31.899  1.00  0.00           N  
ATOM    682  HE  ARG    45      36.701  67.574  32.008  1.00  0.00           H  
ATOM    683  CZ  ARG    45      38.539  67.545  31.511  1.00  0.00           C  
ATOM    684  NH1 ARG    45      39.653  66.941  31.588  1.00  0.00           N  
ATOM    685 HH11 ARG    45      39.796  66.019  31.976  1.00  0.00           H  
ATOM    686 HH12 ARG    45      40.377  67.494  31.152  1.00  0.00           H  
ATOM    687  NH2 ARG    45      38.454  68.725  30.995  1.00  0.00           N  
ATOM    688 HH21 ARG    45      37.610  69.261  30.854  1.00  0.00           H  
ATOM    689 HH22 ARG    45      39.292  68.994  30.499  1.00  0.00           H  
ATOM    690  C   ARG    45      36.414  62.089  34.906  1.00  0.00           C  
ATOM    691  O   ARG    45      36.660  62.891  35.820  1.00  0.00           O  
ATOM    692  N   HIE    46      36.156  60.862  35.281  1.00  0.00           N  
ATOM    693  H   HIE    46      35.638  60.331  34.595  1.00  0.00           H  
ATOM    694  CA  HIE    46      36.235  60.429  36.695  1.00  0.00           C  
ATOM    695  HA  HIE    46      35.546  60.983  37.333  1.00  0.00           H  
ATOM    696  CB  HIE    46      35.705  58.981  36.759  1.00  0.00           C  
ATOM    697  HB2 HIE    46      34.831  58.849  36.122  1.00  0.00           H  
ATOM    698  HB3 HIE    46      36.498  58.304  36.439  1.00  0.00           H  
ATOM    699  CG  HIE    46      35.290  58.723  38.217  1.00  0.00           C  
ATOM    700  ND1 HIE    46      36.142  58.239  39.226  1.00  0.00           N  
ATOM    701  CE1 HIE    46      35.483  58.382  40.359  1.00  0.00           C  
ATOM    702  HE1 HIE    46      35.863  58.070  41.320  1.00  0.00           H  
ATOM    703  NE2 HIE    46      34.347  59.024  40.126  1.00  0.00           N  
ATOM    704  HE2 HIE    46      33.795  59.345  40.909  1.00  0.00           H  
ATOM    705  CD2 HIE    46      34.112  59.125  38.821  1.00  0.00           C  
ATOM    706  HD2 HIE    46      33.331  59.706  38.354  1.00  0.00           H  
ATOM    707  C   HIE    46      37.654  60.483  37.259  1.00  0.00           C  
ATOM    708  O   HIE    46      38.636  60.044  36.645  1.00  0.00           O  
ATOM    709  N   PRO    47      37.810  60.949  38.510  1.00  0.00           N  
ATOM    710  CD  PRO    47      36.821  61.773  39.344  1.00  0.00           C  
ATOM    711  HD2 PRO    47      36.215  61.157  40.009  1.00  0.00           H  
ATOM    712  HD3 PRO    47      36.213  62.305  38.613  1.00  0.00           H  
ATOM    713  CG  PRO    47      37.625  62.775  40.128  1.00  0.00           C  
ATOM    714  HG2 PRO    47      37.187  63.084  41.077  1.00  0.00           H  
ATOM    715  HG3 PRO    47      37.803  63.724  39.622  1.00  0.00           H  
ATOM    716  CB  PRO    47      38.976  62.028  40.337  1.00  0.00           C  
ATOM    717  HB2 PRO    47      38.942  61.593  41.336  1.00  0.00           H  
ATOM    718  HB3 PRO    47      39.784  62.752  40.233  1.00  0.00           H  
ATOM    719  CA  PRO    47      39.104  61.021  39.187  1.00  0.00           C  
ATOM    720  HA  PRO    47      39.763  61.452  38.434  1.00  0.00           H  
ATOM    721  C   PRO    47      39.587  59.625  39.585  1.00  0.00           C  
ATOM    722  O   PRO    47      40.473  59.570  40.487  1.00  0.00           O  
ATOM    723  N   GLN    48      39.163  58.577  38.943  1.00  0.00           N  
ATOM    724  H   GLN    48      38.450  58.695  38.238  1.00  0.00           H  
ATOM    725  CA  GLN    48      39.480  57.162  39.278  1.00  0.00           C  
ATOM    726  HA  GLN    48      39.129  57.012  40.299  1.00  0.00           H  
ATOM    727  CB  GLN    48      38.777  56.157  38.350  1.00  0.00           C  
ATOM    728  HB2 GLN    48      37.810  56.024  38.834  1.00  0.00           H  
ATOM    729  HB3 GLN    48      38.603  56.532  37.342  1.00  0.00           H  
ATOM    730  CG  GLN    48      39.462  54.810  38.223  1.00  0.00           C  
ATOM    731  HG2 GLN    48      40.195  54.772  37.417  1.00  0.00           H  
ATOM    732  HG3 GLN    48      39.832  54.453  39.185  1.00  0.00           H  
ATOM    733  CD  GLN    48      38.533  53.680  37.740  1.00  0.00           C  
ATOM    734  OE1 GLN    48      37.316  53.930  37.565  1.00  0.00           O  
ATOM    735  NE2 GLN    48      38.928  52.461  37.543  1.00  0.00           N  
ATOM    736 HE21 GLN    48      38.180  51.805  37.369  1.00  0.00           H  
ATOM    737 HE22 GLN    48      39.854  52.187  37.837  1.00  0.00           H  
ATOM    738  C   GLN    48      40.924  56.863  39.275  1.00  0.00           C  
ATOM    739  O   GLN    48      41.458  56.151  40.136  1.00  0.00           O  
ATOM    740  N   LEU    49      41.641  57.489  38.271  1.00  0.00           N  
ATOM    741  H   LEU    49      41.094  58.228  37.853  1.00  0.00           H  
ATOM    742  CA  LEU    49      43.091  57.410  38.045  1.00  0.00           C  
ATOM    743  HA  LEU    49      43.349  56.354  37.965  1.00  0.00           H  
ATOM    744  CB  LEU    49      43.475  57.932  36.684  1.00  0.00           C  
ATOM    745  HB2 LEU    49      43.189  58.980  36.589  1.00  0.00           H  
ATOM    746  HB3 LEU    49      44.540  57.752  36.539  1.00  0.00           H  
ATOM    747  CG  LEU    49      42.808  57.123  35.470  1.00  0.00           C  
ATOM    748  HG  LEU    49      41.730  57.277  35.412  1.00  0.00           H  
ATOM    749  CD1 LEU    49      43.448  57.603  34.206  1.00  0.00           C  
ATOM    750 HD11 LEU    49      43.101  58.611  33.975  1.00  0.00           H  
ATOM    751 HD12 LEU    49      44.511  57.472  34.405  1.00  0.00           H  
ATOM    752 HD13 LEU    49      43.102  56.931  33.421  1.00  0.00           H  
ATOM    753  CD2 LEU    49      42.989  55.577  35.537  1.00  0.00           C  
ATOM    754 HD21 LEU    49      44.056  55.382  35.645  1.00  0.00           H  
ATOM    755 HD22 LEU    49      42.727  55.264  36.548  1.00  0.00           H  
ATOM    756 HD23 LEU    49      42.566  55.023  34.699  1.00  0.00           H  
ATOM    757  C   LEU    49      43.987  58.067  39.134  1.00  0.00           C  
ATOM    758  O   LEU    49      45.131  57.617  39.288  1.00  0.00           O  
ATOM    759  N   LEU    50      43.468  59.024  39.849  1.00  0.00           N  
ATOM    760  H   LEU    50      42.512  59.314  39.703  1.00  0.00           H  
ATOM    761  CA  LEU    50      44.182  59.623  40.935  1.00  0.00           C  
ATOM    762  HA  LEU    50      45.216  59.713  40.602  1.00  0.00           H  
ATOM    763  CB  LEU    50      43.484  60.986  41.342  1.00  0.00           C  
ATOM    764  HB2 LEU    50      43.580  61.640  40.475  1.00  0.00           H  
ATOM    765  HB3 LEU    50      42.402  60.893  41.430  1.00  0.00           H  
ATOM    766  CG  LEU    50      44.022  61.647  42.574  1.00  0.00           C  
ATOM    767  HG  LEU    50      43.784  61.018  43.432  1.00  0.00           H  
ATOM    768  CD1 LEU    50      45.462  61.983  42.433  1.00  0.00           C  
ATOM    769 HD11 LEU    50      46.072  61.086  42.531  1.00  0.00           H  
ATOM    770 HD12 LEU    50      45.622  62.499  41.486  1.00  0.00           H  
ATOM    771 HD13 LEU    50      45.711  62.594  43.301  1.00  0.00           H  
ATOM    772  CD2 LEU    50      43.229  62.933  42.863  1.00  0.00           C  
ATOM    773 HD21 LEU    50      42.177  62.665  42.761  1.00  0.00           H  
ATOM    774 HD22 LEU    50      43.457  63.316  43.857  1.00  0.00           H  
ATOM    775 HD23 LEU    50      43.444  63.683  42.102  1.00  0.00           H  
ATOM    776  C   LEU    50      44.224  58.557  42.075  1.00  0.00           C  
ATOM    777  O   LEU    50      45.285  58.357  42.610  1.00  0.00           O  
ATOM    778  N   TYR    51      43.061  57.920  42.414  1.00  0.00           N  
ATOM    779  H   TYR    51      42.221  58.210  41.935  1.00  0.00           H  
ATOM    780  CA  TYR    51      42.965  56.855  43.381  1.00  0.00           C  
ATOM    781  HA  TYR    51      43.322  57.312  44.304  1.00  0.00           H  
ATOM    782  CB  TYR    51      41.540  56.422  43.704  1.00  0.00           C  
ATOM    783  HB2 TYR    51      41.111  57.202  44.333  1.00  0.00           H  
ATOM    784  HB3 TYR    51      40.935  56.308  42.805  1.00  0.00           H  
ATOM    785  CG  TYR    51      41.416  55.054  44.419  1.00  0.00           C  
ATOM    786  CD1 TYR    51      41.207  53.830  43.740  1.00  0.00           C  
ATOM    787  HD1 TYR    51      41.015  53.761  42.680  1.00  0.00           H  
ATOM    788  CE1 TYR    51      41.134  52.598  44.399  1.00  0.00           C  
ATOM    789  HE1 TYR    51      40.994  51.701  43.815  1.00  0.00           H  
ATOM    790  CZ  TYR    51      41.145  52.531  45.790  1.00  0.00           C  
ATOM    791  OH  TYR    51      40.910  51.371  46.439  1.00  0.00           O  
ATOM    792  HH  TYR    51      40.472  50.760  45.841  1.00  0.00           H  
ATOM    793  CE2 TYR    51      41.390  53.753  46.492  1.00  0.00           C  
ATOM    794  HE2 TYR    51      41.336  53.699  47.569  1.00  0.00           H  
ATOM    795  CD2 TYR    51      41.454  55.001  45.830  1.00  0.00           C  
ATOM    796  HD2 TYR    51      41.647  55.861  46.454  1.00  0.00           H  
ATOM    797  C   TYR    51      43.848  55.642  43.206  1.00  0.00           C  
ATOM    798  O   TYR    51      44.573  55.225  44.036  1.00  0.00           O  
ATOM    799  N   GLU    52      43.880  55.264  41.957  1.00  0.00           N  
ATOM    800  H   GLU    52      43.247  55.693  41.298  1.00  0.00           H  
ATOM    801  CA  GLU    52      44.782  54.174  41.557  1.00  0.00           C  
ATOM    802  HA  GLU    52      44.773  53.341  42.260  1.00  0.00           H  
ATOM    803  CB  GLU    52      44.501  53.703  40.115  1.00  0.00           C  
ATOM    804  HB2 GLU    52      44.367  54.626  39.551  1.00  0.00           H  
ATOM    805  HB3 GLU    52      45.305  53.084  39.717  1.00  0.00           H  
ATOM    806  CG  GLU    52      43.133  52.911  40.036  1.00  0.00           C  
ATOM    807  HG2 GLU    52      43.313  51.966  40.547  1.00  0.00           H  
ATOM    808  HG3 GLU    52      42.364  53.542  40.484  1.00  0.00           H  
ATOM    809  CD  GLU    52      42.744  52.582  38.580  1.00  0.00           C  
ATOM    810  OE1 GLU    52      41.557  52.114  38.349  1.00  0.00           O  
ATOM    811  OE2 GLU    52      43.516  52.681  37.582  1.00  0.00           O  
ATOM    812  C   GLU    52      46.270  54.665  41.721  1.00  0.00           C  
ATOM    813  O   GLU    52      47.128  53.833  42.148  1.00  0.00           O  
ATOM    814  N   SER    53      46.639  55.911  41.291  1.00  0.00           N  
ATOM    815  H   SER    53      45.992  56.395  40.685  1.00  0.00           H  
ATOM    816  CA  SER    53      48.099  56.423  41.488  1.00  0.00           C  
ATOM    817  HA  SER    53      48.691  55.757  40.861  1.00  0.00           H  
ATOM    818  CB  SER    53      48.268  57.856  41.068  1.00  0.00           C  
ATOM    819  HB2 SER    53      49.344  57.964  40.930  1.00  0.00           H  
ATOM    820  HB3 SER    53      47.803  58.060  40.103  1.00  0.00           H  
ATOM    821  OG  SER    53      47.861  58.901  41.879  1.00  0.00           O  
ATOM    822  HG  SER    53      46.908  58.929  41.992  1.00  0.00           H  
ATOM    823  C   SER    53      48.575  56.301  42.915  1.00  0.00           C  
ATOM    824  O   SER    53      49.760  56.322  43.101  1.00  0.00           O  
ATOM    825  N   LYS    54      47.765  56.149  43.916  1.00  0.00           N  
ATOM    826  H   LYS    54      46.779  56.153  43.698  1.00  0.00           H  
ATOM    827  CA  LYS    54      48.078  55.985  45.351  1.00  0.00           C  
ATOM    828  HA  LYS    54      49.069  56.424  45.464  1.00  0.00           H  
ATOM    829  CB  LYS    54      47.218  56.880  46.220  1.00  0.00           C  
ATOM    830  HB2 LYS    54      46.244  56.912  45.731  1.00  0.00           H  
ATOM    831  HB3 LYS    54      47.281  56.366  47.179  1.00  0.00           H  
ATOM    832  CG  LYS    54      47.813  58.205  46.478  1.00  0.00           C  
ATOM    833  HG2 LYS    54      47.744  58.373  47.553  1.00  0.00           H  
ATOM    834  HG3 LYS    54      48.843  58.354  46.154  1.00  0.00           H  
ATOM    835  CD  LYS    54      47.076  59.227  45.655  1.00  0.00           C  
ATOM    836  HD2 LYS    54      47.046  58.810  44.648  1.00  0.00           H  
ATOM    837  HD3 LYS    54      46.041  59.394  45.953  1.00  0.00           H  
ATOM    838  CE  LYS    54      47.728  60.629  45.633  1.00  0.00           C  
ATOM    839  HE2 LYS    54      48.771  60.632  45.317  1.00  0.00           H  
ATOM    840  HE3 LYS    54      47.281  61.257  44.862  1.00  0.00           H  
ATOM    841  NZ  LYS    54      47.667  61.315  46.956  1.00  0.00           N  
ATOM    842  HZ1 LYS    54      47.957  62.260  46.749  1.00  0.00           H  
ATOM    843  HZ2 LYS    54      46.705  61.299  47.261  1.00  0.00           H  
ATOM    844  HZ3 LYS    54      48.219  60.930  47.709  1.00  0.00           H  
ATOM    845  C   LYS    54      48.122  54.525  45.716  1.00  0.00           C  
ATOM    846  O   LYS    54      49.111  54.059  46.193  1.00  0.00           O  
ATOM    847  N   LEU    55      47.043  53.804  45.398  1.00  0.00           N  
ATOM    848  H   LEU    55      46.269  54.299  44.978  1.00  0.00           H  
ATOM    849  CA  LEU    55      46.925  52.299  45.493  1.00  0.00           C  
ATOM    850  HA  LEU    55      47.011  52.078  46.557  1.00  0.00           H  
ATOM    851  CB  LEU    55      45.526  51.801  45.234  1.00  0.00           C  
ATOM    852  HB2 LEU    55      44.855  52.258  45.961  1.00  0.00           H  
ATOM    853  HB3 LEU    55      45.173  52.234  44.298  1.00  0.00           H  
ATOM    854  CG  LEU    55      45.476  50.254  45.196  1.00  0.00           C  
ATOM    855  HG  LEU    55      46.324  49.739  45.648  1.00  0.00           H  
ATOM    856  CD1 LEU    55      44.175  49.659  45.851  1.00  0.00           C  
ATOM    857 HD11 LEU    55      44.105  48.591  45.646  1.00  0.00           H  
ATOM    858 HD12 LEU    55      44.223  49.940  46.903  1.00  0.00           H  
ATOM    859 HD13 LEU    55      43.291  50.179  45.479  1.00  0.00           H  
ATOM    860  CD2 LEU    55      45.372  49.890  43.705  1.00  0.00           C  
ATOM    861 HD21 LEU    55      45.272  48.806  43.657  1.00  0.00           H  
ATOM    862 HD22 LEU    55      44.471  50.245  43.204  1.00  0.00           H  
ATOM    863 HD23 LEU    55      46.221  50.267  43.134  1.00  0.00           H  
ATOM    864  C   LEU    55      48.107  51.584  44.846  1.00  0.00           C  
ATOM    865  O   LEU    55      48.783  50.773  45.459  1.00  0.00           O  
ATOM    866  N   TYR    56      48.430  51.835  43.598  1.00  0.00           N  
ATOM    867  H   TYR    56      47.940  52.341  42.874  1.00  0.00           H  
ATOM    868  CA  TYR    56      49.615  51.056  43.064  1.00  0.00           C  
ATOM    869  HA  TYR    56      49.576  50.003  43.345  1.00  0.00           H  
ATOM    870  CB  TYR    56      49.521  50.995  41.474  1.00  0.00           C  
ATOM    871  HB2 TYR    56      49.470  51.975  40.999  1.00  0.00           H  
ATOM    872  HB3 TYR    56      50.430  50.569  41.049  1.00  0.00           H  
ATOM    873  CG  TYR    56      48.327  50.200  40.883  1.00  0.00           C  
ATOM    874  CD1 TYR    56      47.292  50.919  40.230  1.00  0.00           C  
ATOM    875  HD1 TYR    56      47.229  51.985  40.390  1.00  0.00           H  
ATOM    876  CE1 TYR    56      46.204  50.202  39.611  1.00  0.00           C  
ATOM    877  HE1 TYR    56      45.375  50.697  39.128  1.00  0.00           H  
ATOM    878  CZ  TYR    56      46.195  48.816  39.547  1.00  0.00           C  
ATOM    879  OH  TYR    56      45.296  48.170  38.774  1.00  0.00           O  
ATOM    880  HH  TYR    56      44.698  48.828  38.413  1.00  0.00           H  
ATOM    881  CE2 TYR    56      47.309  48.116  40.108  1.00  0.00           C  
ATOM    882  HE2 TYR    56      47.356  47.061  39.883  1.00  0.00           H  
ATOM    883  CD2 TYR    56      48.341  48.817  40.800  1.00  0.00           C  
ATOM    884  HD2 TYR    56      49.232  48.296  41.120  1.00  0.00           H  
ATOM    885  C   TYR    56      50.961  51.553  43.586  1.00  0.00           C  
ATOM    886  O   TYR    56      51.883  50.774  43.573  1.00  0.00           O  
ATOM    887  N   LYS    57      51.073  52.745  44.164  1.00  0.00           N  
ATOM    888  H   LYS    57      50.279  53.360  44.063  1.00  0.00           H  
ATOM    889  CA  LYS    57      52.272  53.091  44.937  1.00  0.00           C  
ATOM    890  HA  LYS    57      53.048  52.644  44.316  1.00  0.00           H  
ATOM    891  CB  LYS    57      52.426  54.549  45.036  1.00  0.00           C  
ATOM    892  HB2 LYS    57      52.154  54.950  44.060  1.00  0.00           H  
ATOM    893  HB3 LYS    57      51.684  54.967  45.715  1.00  0.00           H  
ATOM    894  CG  LYS    57      53.830  55.056  45.414  1.00  0.00           C  
ATOM    895  HG2 LYS    57      53.861  56.140  45.520  1.00  0.00           H  
ATOM    896  HG3 LYS    57      54.175  54.622  46.352  1.00  0.00           H  
ATOM    897  CD  LYS    57      54.929  54.721  44.376  1.00  0.00           C  
ATOM    898  HD2 LYS    57      54.925  53.648  44.181  1.00  0.00           H  
ATOM    899  HD3 LYS    57      54.855  55.217  43.408  1.00  0.00           H  
ATOM    900  CE  LYS    57      56.310  55.072  44.857  1.00  0.00           C  
ATOM    901  HE2 LYS    57      56.106  56.129  45.027  1.00  0.00           H  
ATOM    902  HE3 LYS    57      56.497  54.560  45.801  1.00  0.00           H  
ATOM    903  NZ  LYS    57      57.344  54.909  43.824  1.00  0.00           N  
ATOM    904  HZ1 LYS    57      58.200  55.104  44.323  1.00  0.00           H  
ATOM    905  HZ2 LYS    57      57.395  54.038  43.315  1.00  0.00           H  
ATOM    906  HZ3 LYS    57      57.337  55.598  43.085  1.00  0.00           H  
ATOM    907  C   LYS    57      52.350  52.420  46.337  1.00  0.00           C  
ATOM    908  O   LYS    57      53.454  52.172  46.812  1.00  0.00           O  
ATOM    909  N   ILE    58      51.190  52.175  47.021  1.00  0.00           N  
ATOM    910  H   ILE    58      50.369  52.577  46.590  1.00  0.00           H  
ATOM    911  CA  ILE    58      51.039  51.365  48.226  1.00  0.00           C  
ATOM    912  HA  ILE    58      51.737  51.741  48.974  1.00  0.00           H  
ATOM    913  CB  ILE    58      49.639  51.594  48.806  1.00  0.00           C  
ATOM    914  HB  ILE    58      49.025  51.507  47.910  1.00  0.00           H  
ATOM    915  CG2 ILE    58      49.193  50.458  49.779  1.00  0.00           C  
ATOM    916 HG21 ILE    58      48.153  50.544  50.096  1.00  0.00           H  
ATOM    917 HG22 ILE    58      49.204  49.470  49.321  1.00  0.00           H  
ATOM    918 HG23 ILE    58      49.794  50.423  50.687  1.00  0.00           H  
ATOM    919  CG1 ILE    58      49.483  52.962  49.469  1.00  0.00           C  
ATOM    920 HG12 ILE    58      50.090  53.159  50.352  1.00  0.00           H  
ATOM    921 HG13 ILE    58      49.907  53.721  48.812  1.00  0.00           H  
ATOM    922  CD1 ILE    58      48.079  53.487  49.795  1.00  0.00           C  
ATOM    923 HD11 ILE    58      47.458  53.419  48.902  1.00  0.00           H  
ATOM    924 HD12 ILE    58      47.588  52.916  50.583  1.00  0.00           H  
ATOM    925 HD13 ILE    58      48.042  54.509  50.174  1.00  0.00           H  
ATOM    926  C   ILE    58      51.375  49.829  47.994  1.00  0.00           C  
ATOM    927  O   ILE    58      52.040  49.252  48.841  1.00  0.00           O  
ATOM    928  N   LEU    59      50.862  49.191  47.005  1.00  0.00           N  
ATOM    929  H   LEU    59      50.325  49.782  46.386  1.00  0.00           H  
ATOM    930  CA  LEU    59      50.968  47.733  46.745  1.00  0.00           C  
ATOM    931  HA  LEU    59      50.932  47.231  47.712  1.00  0.00           H  
ATOM    932  CB  LEU    59      49.776  47.209  45.903  1.00  0.00           C  
ATOM    933  HB2 LEU    59      49.674  47.636  44.905  1.00  0.00           H  
ATOM    934  HB3 LEU    59      49.923  46.136  45.780  1.00  0.00           H  
ATOM    935  CG  LEU    59      48.385  47.327  46.510  1.00  0.00           C  
ATOM    936  HG  LEU    59      48.189  48.381  46.704  1.00  0.00           H  
ATOM    937  CD1 LEU    59      47.433  46.791  45.432  1.00  0.00           C  
ATOM    938 HD11 LEU    59      46.419  46.956  45.798  1.00  0.00           H  
ATOM    939 HD12 LEU    59      47.563  47.396  44.534  1.00  0.00           H  
ATOM    940 HD13 LEU    59      47.660  45.751  45.198  1.00  0.00           H  
ATOM    941  CD2 LEU    59      48.054  46.684  47.817  1.00  0.00           C  
ATOM    942 HD21 LEU    59      48.244  45.615  47.722  1.00  0.00           H  
ATOM    943 HD22 LEU    59      48.608  46.976  48.709  1.00  0.00           H  
ATOM    944 HD23 LEU    59      47.037  46.938  48.115  1.00  0.00           H  
ATOM    945  C   LEU    59      52.295  47.315  46.093  1.00  0.00           C  
ATOM    946  O   LEU    59      52.411  46.182  45.659  1.00  0.00           O  
ATOM    947  N   GLN    60      53.300  48.247  46.026  1.00  0.00           N  
ATOM    948  H   GLN    60      53.044  49.177  46.327  1.00  0.00           H  
ATOM    949  CA  GLN    60      54.556  48.189  45.295  1.00  0.00           C  
ATOM    950  HA  GLN    60      54.320  48.080  44.237  1.00  0.00           H  
ATOM    951  CB  GLN    60      55.260  49.550  45.306  1.00  0.00           C  
ATOM    952  HB2 GLN    60      55.976  49.592  44.485  1.00  0.00           H  
ATOM    953  HB3 GLN    60      54.592  50.370  45.042  1.00  0.00           H  
ATOM    954  CG  GLN    60      55.925  50.043  46.582  1.00  0.00           C  
ATOM    955  HG2 GLN    60      55.145  50.104  47.341  1.00  0.00           H  
ATOM    956  HG3 GLN    60      56.702  49.325  46.843  1.00  0.00           H  
ATOM    957  CD  GLN    60      56.603  51.418  46.588  1.00  0.00           C  
ATOM    958  OE1 GLN    60      56.591  52.195  45.645  1.00  0.00           O  
ATOM    959  NE2 GLN    60      57.279  51.818  47.690  1.00  0.00           N  
ATOM    960 HE21 GLN    60      57.841  52.636  47.502  1.00  0.00           H  
ATOM    961 HE22 GLN    60      57.397  51.195  48.476  1.00  0.00           H  
ATOM    962  C   GLN    60      55.442  46.942  45.626  1.00  0.00           C  
ATOM    963  O   GLN    60      55.419  46.478  46.794  1.00  0.00           O  
ATOM    964  N   GLY    61      56.245  46.397  44.733  1.00  0.00           N  
ATOM    965  H   GLY    61      56.454  46.854  43.857  1.00  0.00           H  
ATOM    966  CA  GLY    61      57.164  45.363  45.127  1.00  0.00           C  
ATOM    967  HA2 GLY    61      57.972  45.434  44.400  1.00  0.00           H  
ATOM    968  HA3 GLY    61      57.625  45.607  46.084  1.00  0.00           H  
ATOM    969  C   GLY    61      56.551  43.968  45.114  1.00  0.00           C  
ATOM    970  O   GLY    61      55.430  43.751  45.605  1.00  0.00           O  
ATOM    971  N   GLY    62      57.243  42.951  44.642  1.00  0.00           N  
ATOM    972  H   GLY    62      58.051  43.165  44.075  1.00  0.00           H  
ATOM    973  CA  GLY    62      56.855  41.561  44.574  1.00  0.00           C  
ATOM    974  HA2 GLY    62      57.717  40.894  44.569  1.00  0.00           H  
ATOM    975  HA3 GLY    62      56.225  41.226  45.398  1.00  0.00           H  
ATOM    976  C   GLY    62      55.973  41.346  43.243  1.00  0.00           C  
ATOM    977  O   GLY    62      55.318  42.247  42.781  1.00  0.00           O  
ATOM    978  N   VAL    63      56.023  40.148  42.565  1.00  0.00           N  
ATOM    979  H   VAL    63      56.725  39.489  42.870  1.00  0.00           H  
ATOM    980  CA  VAL    63      55.277  39.903  41.367  1.00  0.00           C  
ATOM    981  HA  VAL    63      55.418  40.766  40.716  1.00  0.00           H  
ATOM    982  CB  VAL    63      55.928  38.666  40.616  1.00  0.00           C  
ATOM    983  HB  VAL    63      55.302  38.537  39.733  1.00  0.00           H  
ATOM    984  CG1 VAL    63      57.338  39.128  40.288  1.00  0.00           C  
ATOM    985 HG11 VAL    63      57.415  40.168  39.971  1.00  0.00           H  
ATOM    986 HG12 VAL    63      58.077  39.013  41.081  1.00  0.00           H  
ATOM    987 HG13 VAL    63      57.753  38.437  39.554  1.00  0.00           H  
ATOM    988  CG2 VAL    63      55.812  37.243  41.240  1.00  0.00           C  
ATOM    989 HG21 VAL    63      54.770  36.989  41.435  1.00  0.00           H  
ATOM    990 HG22 VAL    63      56.261  36.484  40.599  1.00  0.00           H  
ATOM    991 HG23 VAL    63      56.475  37.266  42.105  1.00  0.00           H  
ATOM    992  C   VAL    63      53.828  39.642  41.717  1.00  0.00           C  
ATOM    993  O   VAL    63      53.508  39.170  42.781  1.00  0.00           O  
ATOM    994  N   GLY    64      52.885  40.039  40.861  1.00  0.00           N  
ATOM    995  H   GLY    64      53.214  40.673  40.146  1.00  0.00           H  
ATOM    996  CA  GLY    64      51.532  39.645  40.958  1.00  0.00           C  
ATOM    997  HA2 GLY    64      51.348  38.603  40.697  1.00  0.00           H  
ATOM    998  HA3 GLY    64      51.120  39.685  41.966  1.00  0.00           H  
ATOM    999  C   GLY    64      50.506  40.629  40.268  1.00  0.00           C  
ATOM   1000  O   GLY    64      49.379  40.305  39.843  1.00  0.00           O  
ATOM   1001  N   ILE    65      50.956  41.930  40.080  1.00  0.00           N  
ATOM   1002  H   ILE    65      51.935  42.132  40.225  1.00  0.00           H  
ATOM   1003  CA  ILE    65      50.050  43.075  39.596  1.00  0.00           C  
ATOM   1004  HA  ILE    65      49.269  42.515  39.081  1.00  0.00           H  
ATOM   1005  CB  ILE    65      49.469  43.849  40.782  1.00  0.00           C  
ATOM   1006  HB  ILE    65      48.853  44.619  40.318  1.00  0.00           H  
ATOM   1007  CG2 ILE    65      48.616  42.937  41.646  1.00  0.00           C  
ATOM   1008 HG21 ILE    65      47.846  42.382  41.110  1.00  0.00           H  
ATOM   1009 HG22 ILE    65      49.238  42.167  42.102  1.00  0.00           H  
ATOM   1010 HG23 ILE    65      48.134  43.488  42.453  1.00  0.00           H  
ATOM   1011  CG1 ILE    65      50.577  44.690  41.495  1.00  0.00           C  
ATOM   1012 HG12 ILE    65      51.375  44.062  41.892  1.00  0.00           H  
ATOM   1013 HG13 ILE    65      51.117  45.273  40.749  1.00  0.00           H  
ATOM   1014  CD1 ILE    65      50.200  45.552  42.685  1.00  0.00           C  
ATOM   1015 HD11 ILE    65      51.047  46.094  43.105  1.00  0.00           H  
ATOM   1016 HD12 ILE    65      49.442  46.191  42.231  1.00  0.00           H  
ATOM   1017 HD13 ILE    65      49.810  44.913  43.477  1.00  0.00           H  
ATOM   1018  C   ILE    65      50.728  43.978  38.573  1.00  0.00           C  
ATOM   1019  O   ILE    65      51.943  43.898  38.434  1.00  0.00           O  
ATOM   1020  N   PRO    66      49.925  44.847  37.794  1.00  0.00           N  
ATOM   1021  CD  PRO    66      48.454  44.862  37.668  1.00  0.00           C  
ATOM   1022  HD2 PRO    66      48.042  45.082  38.653  1.00  0.00           H  
ATOM   1023  HD3 PRO    66      48.196  43.870  37.296  1.00  0.00           H  
ATOM   1024  CG  PRO    66      48.076  46.025  36.717  1.00  0.00           C  
ATOM   1025  HG2 PRO    66      47.804  46.865  37.356  1.00  0.00           H  
ATOM   1026  HG3 PRO    66      47.261  45.784  36.034  1.00  0.00           H  
ATOM   1027  CB  PRO    66      49.400  46.252  36.033  1.00  0.00           C  
ATOM   1028  HB2 PRO    66      49.492  47.262  35.632  1.00  0.00           H  
ATOM   1029  HB3 PRO    66      49.419  45.657  35.120  1.00  0.00           H  
ATOM   1030  CA  PRO    66      50.523  45.843  36.959  1.00  0.00           C  
ATOM   1031  HA  PRO    66      51.316  45.385  36.368  1.00  0.00           H  
ATOM   1032  C   PRO    66      51.061  46.996  37.794  1.00  0.00           C  
ATOM   1033  O   PRO    66      50.251  47.739  38.327  1.00  0.00           O  
ATOM   1034  N   HIE    67      52.372  47.215  37.989  1.00  0.00           N  
ATOM   1035  H   HIE    67      53.046  46.662  37.480  1.00  0.00           H  
ATOM   1036  CA  HIE    67      52.928  48.317  38.717  1.00  0.00           C  
ATOM   1037  HA  HIE    67      52.273  48.574  39.549  1.00  0.00           H  
ATOM   1038  CB  HIE    67      54.369  47.874  39.204  1.00  0.00           C  
ATOM   1039  HB2 HIE    67      54.934  47.474  38.362  1.00  0.00           H  
ATOM   1040  HB3 HIE    67      54.902  48.725  39.629  1.00  0.00           H  
ATOM   1041  CG  HIE    67      54.315  46.732  40.226  1.00  0.00           C  
ATOM   1042  ND1 HIE    67      54.298  46.960  41.590  1.00  0.00           N  
ATOM   1043  CE1 HIE    67      54.235  45.750  42.189  1.00  0.00           C  
ATOM   1044  HE1 HIE    67      54.442  45.431  43.200  1.00  0.00           H  
ATOM   1045  NE2 HIE    67      54.285  44.815  41.223  1.00  0.00           N  
ATOM   1046  HE2 HIE    67      54.380  43.826  41.405  1.00  0.00           H  
ATOM   1047  CD2 HIE    67      54.314  45.430  40.014  1.00  0.00           C  
ATOM   1048  HD2 HIE    67      54.456  44.974  39.045  1.00  0.00           H  
ATOM   1049  C   HIE    67      52.947  49.714  38.034  1.00  0.00           C  
ATOM   1050  O   HIE    67      52.885  49.865  36.808  1.00  0.00           O  
ATOM   1051  N   ILE    68      52.980  50.751  38.868  1.00  0.00           N  
ATOM   1052  H   ILE    68      53.080  50.562  39.855  1.00  0.00           H  
ATOM   1053  CA  ILE    68      52.875  52.145  38.440  1.00  0.00           C  
ATOM   1054  HA  ILE    68      52.273  52.278  37.541  1.00  0.00           H  
ATOM   1055  CB  ILE    68      52.367  53.085  39.569  1.00  0.00           C  
ATOM   1056  HB  ILE    68      51.465  52.676  40.025  1.00  0.00           H  
ATOM   1057  CG2 ILE    68      53.380  53.228  40.700  1.00  0.00           C  
ATOM   1058 HG21 ILE    68      52.853  53.553  41.597  1.00  0.00           H  
ATOM   1059 HG22 ILE    68      53.678  52.219  40.984  1.00  0.00           H  
ATOM   1060 HG23 ILE    68      54.207  53.897  40.463  1.00  0.00           H  
ATOM   1061  CG1 ILE    68      51.884  54.388  38.971  1.00  0.00           C  
ATOM   1062 HG12 ILE    68      52.641  54.952  38.426  1.00  0.00           H  
ATOM   1063 HG13 ILE    68      51.198  54.109  38.172  1.00  0.00           H  
ATOM   1064  CD1 ILE    68      51.216  55.334  39.972  1.00  0.00           C  
ATOM   1065 HD11 ILE    68      50.401  54.778  40.434  1.00  0.00           H  
ATOM   1066 HD12 ILE    68      51.969  55.659  40.690  1.00  0.00           H  
ATOM   1067 HD13 ILE    68      50.896  56.151  39.325  1.00  0.00           H  
ATOM   1068  C   ILE    68      54.250  52.689  37.976  1.00  0.00           C  
ATOM   1069  O   ILE    68      55.257  52.482  38.562  1.00  0.00           O  
ATOM   1070  N   ARG    69      54.324  53.331  36.793  1.00  0.00           N  
ATOM   1071  H   ARG    69      53.413  53.342  36.356  1.00  0.00           H  
ATOM   1072  CA  ARG    69      55.501  53.983  36.213  1.00  0.00           C  
ATOM   1073  HA  ARG    69      56.443  53.664  36.659  1.00  0.00           H  
ATOM   1074  CB  ARG    69      55.710  53.774  34.696  1.00  0.00           C  
ATOM   1075  HB2 ARG    69      54.936  54.321  34.158  1.00  0.00           H  
ATOM   1076  HB3 ARG    69      56.736  54.072  34.478  1.00  0.00           H  
ATOM   1077  CG  ARG    69      55.605  52.307  34.255  1.00  0.00           C  
ATOM   1078  HG2 ARG    69      54.595  51.924  34.401  1.00  0.00           H  
ATOM   1079  HG3 ARG    69      55.773  52.295  33.178  1.00  0.00           H  
ATOM   1080  CD  ARG    69      56.564  51.353  35.006  1.00  0.00           C  
ATOM   1081  HD2 ARG    69      57.595  51.706  35.053  1.00  0.00           H  
ATOM   1082  HD3 ARG    69      56.288  51.237  36.054  1.00  0.00           H  
ATOM   1083  NE  ARG    69      56.460  49.964  34.577  1.00  0.00           N  
ATOM   1084  HE  ARG    69      55.660  49.438  34.900  1.00  0.00           H  
ATOM   1085  CZ  ARG    69      57.241  49.436  33.641  1.00  0.00           C  
ATOM   1086  NH1 ARG    69      58.237  50.010  33.099  1.00  0.00           N  
ATOM   1087 HH11 ARG    69      58.543  50.954  33.287  1.00  0.00           H  
ATOM   1088 HH12 ARG    69      58.732  49.432  32.434  1.00  0.00           H  
ATOM   1089  NH2 ARG    69      57.090  48.195  33.277  1.00  0.00           N  
ATOM   1090 HH21 ARG    69      56.350  47.622  33.655  1.00  0.00           H  
ATOM   1091 HH22 ARG    69      57.785  47.728  32.712  1.00  0.00           H  
ATOM   1092  C   ARG    69      55.439  55.473  36.527  1.00  0.00           C  
ATOM   1093  O   ARG    69      56.468  56.078  36.737  1.00  0.00           O  
ATOM   1094  N   TRP    70      54.302  56.072  36.271  1.00  0.00           N  
ATOM   1095  H   TRP    70      53.488  55.566  35.952  1.00  0.00           H  
ATOM   1096  CA  TRP    70      54.199  57.566  36.234  1.00  0.00           C  
ATOM   1097  HA  TRP    70      54.805  57.998  37.030  1.00  0.00           H  
ATOM   1098  CB  TRP    70      54.911  58.126  34.904  1.00  0.00           C  
ATOM   1099  HB2 TRP    70      55.988  57.961  34.914  1.00  0.00           H  
ATOM   1100  HB3 TRP    70      54.437  57.579  34.089  1.00  0.00           H  
ATOM   1101  CG  TRP    70      54.693  59.576  34.715  1.00  0.00           C  
ATOM   1102  CD1 TRP    70      55.528  60.621  35.083  1.00  0.00           C  
ATOM   1103  HD1 TRP    70      56.364  60.439  35.743  1.00  0.00           H  
ATOM   1104  NE1 TRP    70      55.102  61.793  34.488  1.00  0.00           N  
ATOM   1105  HE1 TRP    70      55.621  62.645  34.646  1.00  0.00           H  
ATOM   1106  CE2 TRP    70      53.983  61.601  33.780  1.00  0.00           C  
ATOM   1107  CZ2 TRP    70      53.205  62.497  33.046  1.00  0.00           C  
ATOM   1108  HZ2 TRP    70      53.337  63.565  33.142  1.00  0.00           H  
ATOM   1109  CH2 TRP    70      51.955  62.031  32.661  1.00  0.00           C  
ATOM   1110  HH2 TRP    70      51.277  62.756  32.235  1.00  0.00           H  
ATOM   1111  CZ3 TRP    70      51.550  60.695  32.727  1.00  0.00           C  
ATOM   1112  HZ3 TRP    70      50.608  60.325  32.348  1.00  0.00           H  
ATOM   1113  CE3 TRP    70      52.335  59.787  33.470  1.00  0.00           C  
ATOM   1114  HE3 TRP    70      52.033  58.754  33.558  1.00  0.00           H  
ATOM   1115  CD2 TRP    70      53.590  60.207  34.020  1.00  0.00           C  
ATOM   1116  C   TRP    70      52.718  57.925  36.428  1.00  0.00           C  
ATOM   1117  O   TRP    70      51.849  57.146  35.991  1.00  0.00           O  
ATOM   1118  N   TYR    71      52.358  59.081  36.935  1.00  0.00           N  
ATOM   1119  H   TYR    71      53.045  59.604  37.459  1.00  0.00           H  
ATOM   1120  CA  TYR    71      51.023  59.644  36.913  1.00  0.00           C  
ATOM   1121  HA  TYR    71      50.425  59.157  36.143  1.00  0.00           H  
ATOM   1122  CB  TYR    71      50.245  59.384  38.225  1.00  0.00           C  
ATOM   1123  HB2 TYR    71      50.021  58.317  38.251  1.00  0.00           H  
ATOM   1124  HB3 TYR    71      50.926  59.574  39.056  1.00  0.00           H  
ATOM   1125  CG  TYR    71      48.899  60.093  38.533  1.00  0.00           C  
ATOM   1126  CD1 TYR    71      47.721  59.590  37.954  1.00  0.00           C  
ATOM   1127  HD1 TYR    71      47.783  58.672  37.390  1.00  0.00           H  
ATOM   1128  CE1 TYR    71      46.515  60.256  38.164  1.00  0.00           C  
ATOM   1129  HE1 TYR    71      45.606  59.813  37.785  1.00  0.00           H  
ATOM   1130  CZ  TYR    71      46.496  61.506  38.824  1.00  0.00           C  
ATOM   1131  OH  TYR    71      45.358  62.152  38.915  1.00  0.00           O  
ATOM   1132  HH  TYR    71      45.478  62.939  39.451  1.00  0.00           H  
ATOM   1133  CE2 TYR    71      47.679  62.115  39.384  1.00  0.00           C  
ATOM   1134  HE2 TYR    71      47.597  63.047  39.923  1.00  0.00           H  
ATOM   1135  CD2 TYR    71      48.867  61.403  39.161  1.00  0.00           C  
ATOM   1136  HD2 TYR    71      49.812  61.612  39.641  1.00  0.00           H  
ATOM   1137  C   TYR    71      51.099  61.142  36.766  1.00  0.00           C  
ATOM   1138  O   TYR    71      52.033  61.805  37.183  1.00  0.00           O  
ATOM   1139  N   GLY    72      50.086  61.718  36.110  1.00  0.00           N  
ATOM   1140  H   GLY    72      49.322  61.160  35.757  1.00  0.00           H  
ATOM   1141  CA  GLY    72      50.006  63.212  35.916  1.00  0.00           C  
ATOM   1142  HA2 GLY    72      49.575  63.612  36.833  1.00  0.00           H  
ATOM   1143  HA3 GLY    72      50.971  63.717  35.906  1.00  0.00           H  
ATOM   1144  C   GLY    72      49.066  63.589  34.826  1.00  0.00           C  
ATOM   1145  O   GLY    72      47.946  63.009  34.853  1.00  0.00           O  
ATOM   1146  N   GLN    73      49.343  64.542  33.934  1.00  0.00           N  
ATOM   1147  H   GLN    73      50.133  65.108  34.210  1.00  0.00           H  
ATOM   1148  CA  GLN    73      48.474  64.993  32.903  1.00  0.00           C  
ATOM   1149  HA  GLN    73      47.730  64.209  32.765  1.00  0.00           H  
ATOM   1150  CB  GLN    73      47.704  66.286  33.263  1.00  0.00           C  
ATOM   1151  HB2 GLN    73      48.511  67.002  33.419  1.00  0.00           H  
ATOM   1152  HB3 GLN    73      47.055  66.648  32.465  1.00  0.00           H  
ATOM   1153  CG  GLN    73      46.931  66.340  34.620  1.00  0.00           C  
ATOM   1154  HG2 GLN    73      46.412  67.280  34.812  1.00  0.00           H  
ATOM   1155  HG3 GLN    73      46.094  65.645  34.543  1.00  0.00           H  
ATOM   1156  CD  GLN    73      47.713  66.068  35.946  1.00  0.00           C  
ATOM   1157  OE1 GLN    73      48.830  66.479  36.099  1.00  0.00           O  
ATOM   1158  NE2 GLN    73      47.101  65.438  36.940  1.00  0.00           N  
ATOM   1159 HE21 GLN    73      47.736  64.999  37.591  1.00  0.00           H  
ATOM   1160 HE22 GLN    73      46.245  64.947  36.725  1.00  0.00           H  
ATOM   1161  C   GLN    73      49.047  65.132  31.452  1.00  0.00           C  
ATOM   1162  O   GLN    73      50.291  65.139  31.271  1.00  0.00           O  
ATOM   1163  N   GLU    74      48.107  65.194  30.511  1.00  0.00           N  
ATOM   1164  H   GLU    74      47.136  65.083  30.765  1.00  0.00           H  
ATOM   1165  CA  GLU    74      48.364  65.179  29.019  1.00  0.00           C  
ATOM   1166  HA  GLU    74      49.394  65.397  28.736  1.00  0.00           H  
ATOM   1167  CB  GLU    74      48.139  63.756  28.454  1.00  0.00           C  
ATOM   1168  HB2 GLU    74      48.990  63.219  28.872  1.00  0.00           H  
ATOM   1169  HB3 GLU    74      47.242  63.273  28.841  1.00  0.00           H  
ATOM   1170  CG  GLU    74      48.044  63.603  26.906  1.00  0.00           C  
ATOM   1171  HG2 GLU    74      47.973  62.524  26.771  1.00  0.00           H  
ATOM   1172  HG3 GLU    74      47.136  64.046  26.497  1.00  0.00           H  
ATOM   1173  CD  GLU    74      49.244  64.191  26.133  1.00  0.00           C  
ATOM   1174  OE1 GLU    74      50.245  64.406  26.869  1.00  0.00           O  
ATOM   1175  OE2 GLU    74      49.161  64.339  24.910  1.00  0.00           O  
ATOM   1176  C   GLU    74      47.571  66.318  28.399  1.00  0.00           C  
ATOM   1177  O   GLU    74      46.463  66.157  27.962  1.00  0.00           O  
ATOM   1178  N   LYS    75      48.166  67.499  28.300  1.00  0.00           N  
ATOM   1179  H   LYS    75      49.099  67.606  28.673  1.00  0.00           H  
ATOM   1180  CA  LYS    75      47.662  68.784  27.740  1.00  0.00           C  
ATOM   1181  HA  LYS    75      48.407  69.569  27.877  1.00  0.00           H  
ATOM   1182  CB  LYS    75      47.241  68.649  26.220  1.00  0.00           C  
ATOM   1183  HB2 LYS    75      46.357  68.017  26.141  1.00  0.00           H  
ATOM   1184  HB3 LYS    75      46.883  69.620  25.880  1.00  0.00           H  
ATOM   1185  CG  LYS    75      48.227  68.033  25.278  1.00  0.00           C  
ATOM   1186  HG2 LYS    75      49.195  68.531  25.226  1.00  0.00           H  
ATOM   1187  HG3 LYS    75      48.490  67.058  25.688  1.00  0.00           H  
ATOM   1188  CD  LYS    75      47.682  67.743  23.856  1.00  0.00           C  
ATOM   1189  HD2 LYS    75      46.957  66.928  23.852  1.00  0.00           H  
ATOM   1190  HD3 LYS    75      47.250  68.662  23.460  1.00  0.00           H  
ATOM   1191  CE  LYS    75      48.676  67.350  22.754  1.00  0.00           C  
ATOM   1192  HE2 LYS    75      48.382  67.467  21.711  1.00  0.00           H  
ATOM   1193  HE3 LYS    75      49.511  68.011  22.987  1.00  0.00           H  
ATOM   1194  NZ  LYS    75      49.162  65.981  22.785  1.00  0.00           N  
ATOM   1195  HZ1 LYS    75      49.630  65.657  23.619  1.00  0.00           H  
ATOM   1196  HZ2 LYS    75      48.418  65.333  22.569  1.00  0.00           H  
ATOM   1197  HZ3 LYS    75      49.902  65.881  22.105  1.00  0.00           H  
ATOM   1198  C   LYS    75      46.535  69.420  28.570  1.00  0.00           C  
ATOM   1199  O   LYS    75      46.503  70.597  28.815  1.00  0.00           O  
ATOM   1200  N   ASP    76      45.603  68.529  29.038  1.00  0.00           N  
ATOM   1201  H   ASP    76      45.754  67.560  28.799  1.00  0.00           H  
ATOM   1202  CA  ASP    76      44.574  68.833  30.001  1.00  0.00           C  
ATOM   1203  HA  ASP    76      44.934  69.642  30.636  1.00  0.00           H  
ATOM   1204  CB  ASP    76      43.277  69.317  29.206  1.00  0.00           C  
ATOM   1205  HB2 ASP    76      43.532  70.126  28.521  1.00  0.00           H  
ATOM   1206  HB3 ASP    76      42.891  68.522  28.568  1.00  0.00           H  
ATOM   1207  CG  ASP    76      42.243  69.860  30.205  1.00  0.00           C  
ATOM   1208  OD1 ASP    76      42.561  70.801  30.925  1.00  0.00           O  
ATOM   1209  OD2 ASP    76      41.119  69.370  30.202  1.00  0.00           O  
ATOM   1210  C   ASP    76      44.154  67.551  30.796  1.00  0.00           C  
ATOM   1211  O   ASP    76      43.999  67.598  31.999  1.00  0.00           O  
ATOM   1212  N   TYR    77      44.086  66.384  30.159  1.00  0.00           N  
ATOM   1213  H   TYR    77      44.532  66.273  29.260  1.00  0.00           H  
ATOM   1214  CA  TYR    77      43.523  65.130  30.592  1.00  0.00           C  
ATOM   1215  HA  TYR    77      42.624  65.426  31.133  1.00  0.00           H  
ATOM   1216  CB  TYR    77      43.174  64.345  29.338  1.00  0.00           C  
ATOM   1217  HB2 TYR    77      44.053  64.127  28.732  1.00  0.00           H  
ATOM   1218  HB3 TYR    77      42.801  63.395  29.721  1.00  0.00           H  
ATOM   1219  CG  TYR    77      42.169  65.120  28.438  1.00  0.00           C  
ATOM   1220  CD1 TYR    77      42.693  65.832  27.347  1.00  0.00           C  
ATOM   1221  HD1 TYR    77      43.718  65.726  27.021  1.00  0.00           H  
ATOM   1222  CE1 TYR    77      41.799  66.645  26.630  1.00  0.00           C  
ATOM   1223  HE1 TYR    77      42.121  67.158  25.736  1.00  0.00           H  
ATOM   1224  CZ  TYR    77      40.446  66.717  26.971  1.00  0.00           C  
ATOM   1225  OH  TYR    77      39.639  67.561  26.262  1.00  0.00           O  
ATOM   1226  HH  TYR    77      40.179  68.293  25.956  1.00  0.00           H  
ATOM   1227  CE2 TYR    77      39.918  65.902  28.089  1.00  0.00           C  
ATOM   1228  HE2 TYR    77      38.856  65.899  28.285  1.00  0.00           H  
ATOM   1229  CD2 TYR    77      40.829  65.127  28.816  1.00  0.00           C  
ATOM   1230  HD2 TYR    77      40.498  64.583  29.689  1.00  0.00           H  
ATOM   1231  C   TYR    77      44.433  64.359  31.590  1.00  0.00           C  
ATOM   1232  O   TYR    77      45.650  64.291  31.422  1.00  0.00           O  
ATOM   1233  N   ASN    78      43.893  63.815  32.648  1.00  0.00           N  
ATOM   1234  H   ASN    78      42.910  64.032  32.735  1.00  0.00           H  
ATOM   1235  CA  ASN    78      44.613  62.941  33.638  1.00  0.00           C  
ATOM   1236  HA  ASN    78      45.554  63.432  33.886  1.00  0.00           H  
ATOM   1237  CB  ASN    78      43.825  62.880  34.988  1.00  0.00           C  
ATOM   1238  HB2 ASN    78      42.833  62.440  34.881  1.00  0.00           H  
ATOM   1239  HB3 ASN    78      44.326  62.227  35.702  1.00  0.00           H  
ATOM   1240  CG  ASN    78      43.538  64.201  35.685  1.00  0.00           C  
ATOM   1241  OD1 ASN    78      44.418  64.732  36.299  1.00  0.00           O  
ATOM   1242  ND2 ASN    78      42.372  64.720  35.543  1.00  0.00           N  
ATOM   1243 HD21 ASN    78      42.224  65.571  36.066  1.00  0.00           H  
ATOM   1244 HD22 ASN    78      41.737  64.099  35.062  1.00  0.00           H  
ATOM   1245  C   ASN    78      45.089  61.659  32.944  1.00  0.00           C  
ATOM   1246  O   ASN    78      44.383  61.165  32.101  1.00  0.00           O  
ATOM   1247  N   VAL    79      46.215  61.089  33.408  1.00  0.00           N  
ATOM   1248  H   VAL    79      46.733  61.666  34.055  1.00  0.00           H  
ATOM   1249  CA  VAL    79      46.732  59.954  32.784  1.00  0.00           C  
ATOM   1250  HA  VAL    79      45.831  59.350  32.675  1.00  0.00           H  
ATOM   1251  CB  VAL    79      47.407  60.278  31.431  1.00  0.00           C  
ATOM   1252  HB  VAL    79      46.563  60.514  30.783  1.00  0.00           H  
ATOM   1253  CG1 VAL    79      48.138  61.680  31.543  1.00  0.00           C  
ATOM   1254 HG11 VAL    79      48.696  61.893  30.631  1.00  0.00           H  
ATOM   1255 HG12 VAL    79      47.355  62.438  31.555  1.00  0.00           H  
ATOM   1256 HG13 VAL    79      48.882  61.670  32.339  1.00  0.00           H  
ATOM   1257  CG2 VAL    79      48.219  59.259  30.822  1.00  0.00           C  
ATOM   1258 HG21 VAL    79      48.897  58.850  31.571  1.00  0.00           H  
ATOM   1259 HG22 VAL    79      47.643  58.412  30.450  1.00  0.00           H  
ATOM   1260 HG23 VAL    79      48.777  59.716  30.005  1.00  0.00           H  
ATOM   1261  C   VAL    79      47.587  59.173  33.777  1.00  0.00           C  
ATOM   1262  O   VAL    79      48.211  59.774  34.696  1.00  0.00           O  
ATOM   1263  N   LEU    80      47.649  57.814  33.710  1.00  0.00           N  
ATOM   1264  H   LEU    80      47.209  57.471  32.867  1.00  0.00           H  
ATOM   1265  CA  LEU    80      48.294  56.840  34.600  1.00  0.00           C  
ATOM   1266  HA  LEU    80      49.014  57.417  35.180  1.00  0.00           H  
ATOM   1267  CB  LEU    80      47.168  56.240  35.477  1.00  0.00           C  
ATOM   1268  HB2 LEU    80      46.731  57.070  36.032  1.00  0.00           H  
ATOM   1269  HB3 LEU    80      46.317  55.995  34.842  1.00  0.00           H  
ATOM   1270  CG  LEU    80      47.642  55.125  36.423  1.00  0.00           C  
ATOM   1271  HG  LEU    80      47.967  54.260  35.844  1.00  0.00           H  
ATOM   1272  CD1 LEU    80      48.803  55.454  37.304  1.00  0.00           C  
ATOM   1273 HD11 LEU    80      49.669  55.716  36.696  1.00  0.00           H  
ATOM   1274 HD12 LEU    80      48.659  56.238  38.047  1.00  0.00           H  
ATOM   1275 HD13 LEU    80      49.128  54.558  37.833  1.00  0.00           H  
ATOM   1276  CD2 LEU    80      46.465  54.578  37.324  1.00  0.00           C  
ATOM   1277 HD21 LEU    80      45.936  55.354  37.878  1.00  0.00           H  
ATOM   1278 HD22 LEU    80      45.806  54.028  36.651  1.00  0.00           H  
ATOM   1279 HD23 LEU    80      46.857  53.875  38.059  1.00  0.00           H  
ATOM   1280  C   LEU    80      48.959  55.795  33.718  1.00  0.00           C  
ATOM   1281  O   LEU    80      48.417  55.172  32.811  1.00  0.00           O  
ATOM   1282  N   VAL    81      50.275  55.691  33.976  1.00  0.00           N  
ATOM   1283  H   VAL    81      50.704  56.381  34.577  1.00  0.00           H  
ATOM   1284  CA  VAL    81      51.160  54.779  33.187  1.00  0.00           C  
ATOM   1285  HA  VAL    81      50.705  54.279  32.331  1.00  0.00           H  
ATOM   1286  CB  VAL    81      52.320  55.590  32.598  1.00  0.00           C  
ATOM   1287  HB  VAL    81      52.945  56.028  33.376  1.00  0.00           H  
ATOM   1288  CG1 VAL    81      53.347  54.850  31.772  1.00  0.00           C  
ATOM   1289 HG11 VAL    81      53.785  53.972  32.246  1.00  0.00           H  
ATOM   1290 HG12 VAL    81      52.914  54.365  30.897  1.00  0.00           H  
ATOM   1291 HG13 VAL    81      54.175  55.494  31.477  1.00  0.00           H  
ATOM   1292  CG2 VAL    81      51.861  56.702  31.681  1.00  0.00           C  
ATOM   1293 HG21 VAL    81      52.754  57.203  31.309  1.00  0.00           H  
ATOM   1294 HG22 VAL    81      51.280  56.310  30.846  1.00  0.00           H  
ATOM   1295 HG23 VAL    81      51.134  57.346  32.176  1.00  0.00           H  
ATOM   1296  C   VAL    81      51.628  53.714  34.055  1.00  0.00           C  
ATOM   1297  O   VAL    81      52.009  53.878  35.209  1.00  0.00           O  
ATOM   1298  N   MET    82      51.501  52.487  33.531  1.00  0.00           N  
ATOM   1299  H   MET    82      51.110  52.317  32.615  1.00  0.00           H  
ATOM   1300  CA  MET    82      51.566  51.220  34.337  1.00  0.00           C  
ATOM   1301  HA  MET    82      52.267  51.472  35.132  1.00  0.00           H  
ATOM   1302  CB  MET    82      50.286  51.047  35.032  1.00  0.00           C  
ATOM   1303  HB2 MET    82      50.461  50.118  35.575  1.00  0.00           H  
ATOM   1304  HB3 MET    82      50.105  51.834  35.765  1.00  0.00           H  
ATOM   1305  CG  MET    82      49.049  50.757  34.158  1.00  0.00           C  
ATOM   1306  HG2 MET    82      49.007  51.319  33.225  1.00  0.00           H  
ATOM   1307  HG3 MET    82      49.168  49.707  33.891  1.00  0.00           H  
ATOM   1308  SD  MET    82      47.449  50.850  35.136  1.00  0.00           S  
ATOM   1309  CE  MET    82      47.599  49.572  36.370  1.00  0.00           C  
ATOM   1310  HE1 MET    82      46.617  49.665  36.834  1.00  0.00           H  
ATOM   1311  HE2 MET    82      47.734  48.597  35.902  1.00  0.00           H  
ATOM   1312  HE3 MET    82      48.327  49.721  37.167  1.00  0.00           H  
ATOM   1313  C   MET    82      52.078  49.992  33.498  1.00  0.00           C  
ATOM   1314  O   MET    82      52.021  50.153  32.280  1.00  0.00           O  
ATOM   1315  N   ASP    83      52.475  48.886  34.001  1.00  0.00           N  
ATOM   1316  H   ASP    83      52.464  48.882  35.011  1.00  0.00           H  
ATOM   1317  CA  ASP    83      52.872  47.701  33.163  1.00  0.00           C  
ATOM   1318  HA  ASP    83      53.739  47.952  32.552  1.00  0.00           H  
ATOM   1319  CB  ASP    83      53.131  46.514  34.089  1.00  0.00           C  
ATOM   1320  HB2 ASP    83      52.208  46.328  34.638  1.00  0.00           H  
ATOM   1321  HB3 ASP    83      53.268  45.638  33.455  1.00  0.00           H  
ATOM   1322  CG  ASP    83      54.214  46.717  35.119  1.00  0.00           C  
ATOM   1323  OD1 ASP    83      54.987  47.691  35.094  1.00  0.00           O  
ATOM   1324  OD2 ASP    83      54.366  45.835  36.035  1.00  0.00           O  
ATOM   1325  C   ASP    83      51.747  47.264  32.213  1.00  0.00           C  
ATOM   1326  O   ASP    83      50.583  47.389  32.540  1.00  0.00           O  
ATOM   1327  N   LEU    84      52.121  46.714  31.019  1.00  0.00           N  
ATOM   1328  H   LEU    84      53.079  46.490  30.788  1.00  0.00           H  
ATOM   1329  CA  LEU    84      51.070  46.261  30.077  1.00  0.00           C  
ATOM   1330  HA  LEU    84      50.251  46.981  30.089  1.00  0.00           H  
ATOM   1331  CB  LEU    84      51.672  46.267  28.654  1.00  0.00           C  
ATOM   1332  HB2 LEU    84      51.934  47.296  28.408  1.00  0.00           H  
ATOM   1333  HB3 LEU    84      52.567  45.650  28.743  1.00  0.00           H  
ATOM   1334  CG  LEU    84      50.690  45.768  27.594  1.00  0.00           C  
ATOM   1335  HG  LEU    84      50.406  44.745  27.838  1.00  0.00           H  
ATOM   1336  CD1 LEU    84      49.471  46.707  27.347  1.00  0.00           C  
ATOM   1337 HD11 LEU    84      48.979  46.472  26.403  1.00  0.00           H  
ATOM   1338 HD12 LEU    84      48.742  46.622  28.152  1.00  0.00           H  
ATOM   1339 HD13 LEU    84      49.825  47.706  27.092  1.00  0.00           H  
ATOM   1340  CD2 LEU    84      51.395  45.635  26.209  1.00  0.00           C  
ATOM   1341 HD21 LEU    84      51.839  44.639  26.215  1.00  0.00           H  
ATOM   1342 HD22 LEU    84      50.817  45.572  25.287  1.00  0.00           H  
ATOM   1343 HD23 LEU    84      52.200  46.368  26.164  1.00  0.00           H  
ATOM   1344  C   LEU    84      50.519  44.923  30.612  1.00  0.00           C  
ATOM   1345  O   LEU    84      51.264  44.054  31.076  1.00  0.00           O  
ATOM   1346  N   LEU    85      49.184  44.783  30.409  1.00  0.00           N  
ATOM   1347  H   LEU    85      48.671  45.570  30.039  1.00  0.00           H  
ATOM   1348  CA  LEU    85      48.498  43.457  30.577  1.00  0.00           C  
ATOM   1349  HA  LEU    85      49.240  42.661  30.509  1.00  0.00           H  
ATOM   1350  CB  LEU    85      47.834  43.442  31.942  1.00  0.00           C  
ATOM   1351  HB2 LEU    85      47.236  44.353  31.961  1.00  0.00           H  
ATOM   1352  HB3 LEU    85      47.119  42.625  32.041  1.00  0.00           H  
ATOM   1353  CG  LEU    85      48.762  43.394  33.146  1.00  0.00           C  
ATOM   1354  HG  LEU    85      49.404  44.275  33.166  1.00  0.00           H  
ATOM   1355  CD1 LEU    85      47.987  43.370  34.500  1.00  0.00           C  
ATOM   1356 HD11 LEU    85      48.602  43.306  35.397  1.00  0.00           H  
ATOM   1357 HD12 LEU    85      47.376  44.270  34.565  1.00  0.00           H  
ATOM   1358 HD13 LEU    85      47.275  42.552  34.607  1.00  0.00           H  
ATOM   1359  CD2 LEU    85      49.690  42.149  33.234  1.00  0.00           C  
ATOM   1360 HD21 LEU    85      50.458  42.247  32.467  1.00  0.00           H  
ATOM   1361 HD22 LEU    85      50.245  42.155  34.173  1.00  0.00           H  
ATOM   1362 HD23 LEU    85      49.096  41.236  33.197  1.00  0.00           H  
ATOM   1363  C   LEU    85      47.515  43.169  29.449  1.00  0.00           C  
ATOM   1364  O   LEU    85      46.937  44.102  28.875  1.00  0.00           O  
ATOM   1365  N   GLY    86      47.417  41.919  29.121  1.00  0.00           N  
ATOM   1366  H   GLY    86      47.716  41.254  29.820  1.00  0.00           H  
ATOM   1367  CA  GLY    86      46.605  41.366  28.084  1.00  0.00           C  
ATOM   1368  HA2 GLY    86      46.596  42.010  27.205  1.00  0.00           H  
ATOM   1369  HA3 GLY    86      46.959  40.421  27.673  1.00  0.00           H  
ATOM   1370  C   GLY    86      45.088  41.296  28.427  1.00  0.00           C  
ATOM   1371  O   GLY    86      44.673  41.822  29.470  1.00  0.00           O  
ATOM   1372  N   PRO    87      44.212  40.648  27.588  1.00  0.00           N  
ATOM   1373  CD  PRO    87      44.420  40.073  26.268  1.00  0.00           C  
ATOM   1374  HD2 PRO    87      45.155  39.292  26.460  1.00  0.00           H  
ATOM   1375  HD3 PRO    87      44.652  40.852  25.542  1.00  0.00           H  
ATOM   1376  CG  PRO    87      43.057  39.455  25.845  1.00  0.00           C  
ATOM   1377  HG2 PRO    87      43.072  38.397  26.107  1.00  0.00           H  
ATOM   1378  HG3 PRO    87      42.967  39.609  24.770  1.00  0.00           H  
ATOM   1379  CB  PRO    87      42.028  40.072  26.741  1.00  0.00           C  
ATOM   1380  HB2 PRO    87      41.217  39.394  27.006  1.00  0.00           H  
ATOM   1381  HB3 PRO    87      41.549  40.875  26.180  1.00  0.00           H  
ATOM   1382  CA  PRO    87      42.798  40.636  27.938  1.00  0.00           C  
ATOM   1383  HA  PRO    87      42.475  41.668  28.079  1.00  0.00           H  
ATOM   1384  C   PRO    87      42.435  39.929  29.260  1.00  0.00           C  
ATOM   1385  O   PRO    87      43.276  39.188  29.807  1.00  0.00           O  
ATOM   1386  N   SER    88      41.200  40.115  29.684  1.00  0.00           N  
ATOM   1387  H   SER    88      40.504  40.688  29.227  1.00  0.00           H  
ATOM   1388  CA  SER    88      40.660  39.583  30.925  1.00  0.00           C  
ATOM   1389  HA  SER    88      41.497  39.437  31.607  1.00  0.00           H  
ATOM   1390  CB  SER    88      39.670  40.611  31.576  1.00  0.00           C  
ATOM   1391  HB2 SER    88      39.513  40.177  32.563  1.00  0.00           H  
ATOM   1392  HB3 SER    88      40.207  41.559  31.580  1.00  0.00           H  
ATOM   1393  OG  SER    88      38.418  40.710  31.020  1.00  0.00           O  
ATOM   1394  HG  SER    88      38.444  40.886  30.076  1.00  0.00           H  
ATOM   1395  C   SER    88      39.948  38.243  30.694  1.00  0.00           C  
ATOM   1396  O   SER    88      39.340  37.971  29.672  1.00  0.00           O  
ATOM   1397  N   LEU    89      40.040  37.265  31.619  1.00  0.00           N  
ATOM   1398  H   LEU    89      40.618  37.567  32.390  1.00  0.00           H  
ATOM   1399  CA  LEU    89      39.349  36.031  31.617  1.00  0.00           C  
ATOM   1400  HA  LEU    89      39.794  35.430  30.824  1.00  0.00           H  
ATOM   1401  CB  LEU    89      39.484  35.207  32.968  1.00  0.00           C  
ATOM   1402  HB2 LEU    89      38.790  35.543  33.738  1.00  0.00           H  
ATOM   1403  HB3 LEU    89      39.209  34.170  32.777  1.00  0.00           H  
ATOM   1404  CG  LEU    89      40.867  35.232  33.669  1.00  0.00           C  
ATOM   1405  HG  LEU    89      41.115  36.246  33.983  1.00  0.00           H  
ATOM   1406  CD1 LEU    89      40.764  34.286  34.856  1.00  0.00           C  
ATOM   1407 HD11 LEU    89      40.514  33.282  34.513  1.00  0.00           H  
ATOM   1408 HD12 LEU    89      41.718  34.280  35.383  1.00  0.00           H  
ATOM   1409 HD13 LEU    89      39.945  34.591  35.507  1.00  0.00           H  
ATOM   1410  CD2 LEU    89      41.910  34.689  32.733  1.00  0.00           C  
ATOM   1411 HD21 LEU    89      42.843  34.661  33.296  1.00  0.00           H  
ATOM   1412 HD22 LEU    89      41.602  33.725  32.328  1.00  0.00           H  
ATOM   1413 HD23 LEU    89      42.072  35.354  31.885  1.00  0.00           H  
ATOM   1414  C   LEU    89      37.884  36.184  31.220  1.00  0.00           C  
ATOM   1415  O   LEU    89      37.323  35.199  30.652  1.00  0.00           O  
ATOM   1416  N   GLU    90      37.159  37.261  31.473  1.00  0.00           N  
ATOM   1417  H   GLU    90      37.606  38.118  31.767  1.00  0.00           H  
ATOM   1418  CA  GLU    90      35.719  37.403  31.072  1.00  0.00           C  
ATOM   1419  HA  GLU    90      35.155  36.533  31.409  1.00  0.00           H  
ATOM   1420  CB  GLU    90      35.094  38.690  31.688  1.00  0.00           C  
ATOM   1421  HB2 GLU    90      35.398  38.669  32.734  1.00  0.00           H  
ATOM   1422  HB3 GLU    90      35.537  39.615  31.320  1.00  0.00           H  
ATOM   1423  CG  GLU    90      33.541  38.866  31.636  1.00  0.00           C  
ATOM   1424  HG2 GLU    90      33.366  39.865  32.035  1.00  0.00           H  
ATOM   1425  HG3 GLU    90      33.108  38.817  30.636  1.00  0.00           H  
ATOM   1426  CD  GLU    90      32.771  37.842  32.575  1.00  0.00           C  
ATOM   1427  OE1 GLU    90      32.873  36.674  32.239  1.00  0.00           O  
ATOM   1428  OE2 GLU    90      32.130  38.209  33.553  1.00  0.00           O  
ATOM   1429  C   GLU    90      35.599  37.527  29.528  1.00  0.00           C  
ATOM   1430  O   GLU    90      34.804  36.874  28.900  1.00  0.00           O  
ATOM   1431  N   ASP    91      36.488  38.304  28.934  1.00  0.00           N  
ATOM   1432  H   ASP    91      37.110  38.770  29.579  1.00  0.00           H  
ATOM   1433  CA  ASP    91      36.675  38.348  27.503  1.00  0.00           C  
ATOM   1434  HA  ASP    91      35.739  38.701  27.069  1.00  0.00           H  
ATOM   1435  CB  ASP    91      37.792  39.388  27.079  1.00  0.00           C  
ATOM   1436  HB2 ASP    91      38.778  38.953  27.241  1.00  0.00           H  
ATOM   1437  HB3 ASP    91      37.656  39.605  26.019  1.00  0.00           H  
ATOM   1438  CG  ASP    91      37.697  40.732  27.834  1.00  0.00           C  
ATOM   1439  OD1 ASP    91      38.744  41.158  28.409  1.00  0.00           O  
ATOM   1440  OD2 ASP    91      36.646  41.377  27.739  1.00  0.00           O  
ATOM   1441  C   ASP    91      37.090  37.007  26.830  1.00  0.00           C  
ATOM   1442  O   ASP    91      36.510  36.603  25.860  1.00  0.00           O  
ATOM   1443  N   LEU    92      38.154  36.327  27.410  1.00  0.00           N  
ATOM   1444  H   LEU    92      38.700  36.789  28.123  1.00  0.00           H  
ATOM   1445  CA  LEU    92      38.738  35.069  26.823  1.00  0.00           C  
ATOM   1446  HA  LEU    92      38.798  35.212  25.744  1.00  0.00           H  
ATOM   1447  CB  LEU    92      40.028  34.794  27.549  1.00  0.00           C  
ATOM   1448  HB2 LEU    92      39.714  34.586  28.572  1.00  0.00           H  
ATOM   1449  HB3 LEU    92      40.339  33.776  27.311  1.00  0.00           H  
ATOM   1450  CG  LEU    92      41.140  35.809  27.487  1.00  0.00           C  
ATOM   1451  HG  LEU    92      40.959  36.818  27.857  1.00  0.00           H  
ATOM   1452  CD1 LEU    92      42.357  35.391  28.329  1.00  0.00           C  
ATOM   1453 HD11 LEU    92      42.025  35.236  29.356  1.00  0.00           H  
ATOM   1454 HD12 LEU    92      42.783  34.467  27.937  1.00  0.00           H  
ATOM   1455 HD13 LEU    92      43.069  36.212  28.243  1.00  0.00           H  
ATOM   1456  CD2 LEU    92      41.682  35.889  26.065  1.00  0.00           C  
ATOM   1457 HD21 LEU    92      41.835  34.868  25.716  1.00  0.00           H  
ATOM   1458 HD22 LEU    92      41.095  36.546  25.424  1.00  0.00           H  
ATOM   1459 HD23 LEU    92      42.693  36.290  26.128  1.00  0.00           H  
ATOM   1460  C   LEU    92      37.737  33.859  27.030  1.00  0.00           C  
ATOM   1461  O   LEU    92      37.808  32.915  26.231  1.00  0.00           O  
ATOM   1462  N   PHE    93      36.815  33.922  28.059  1.00  0.00           N  
ATOM   1463  H   PHE    93      36.919  34.686  28.711  1.00  0.00           H  
ATOM   1464  CA  PHE    93      35.735  32.890  28.190  1.00  0.00           C  
ATOM   1465  HA  PHE    93      36.070  31.874  27.984  1.00  0.00           H  
ATOM   1466  CB  PHE    93      35.189  32.999  29.589  1.00  0.00           C  
ATOM   1467  HB2 PHE    93      35.991  32.959  30.326  1.00  0.00           H  
ATOM   1468  HB3 PHE    93      34.760  33.999  29.643  1.00  0.00           H  
ATOM   1469  CG  PHE    93      34.073  32.054  30.132  1.00  0.00           C  
ATOM   1470  CD1 PHE    93      34.267  30.710  30.320  1.00  0.00           C  
ATOM   1471  HD1 PHE    93      35.184  30.203  30.058  1.00  0.00           H  
ATOM   1472  CE1 PHE    93      33.329  29.898  30.918  1.00  0.00           C  
ATOM   1473  HE1 PHE    93      33.624  28.859  30.942  1.00  0.00           H  
ATOM   1474  CZ  PHE    93      32.118  30.435  31.330  1.00  0.00           C  
ATOM   1475  HZ  PHE    93      31.445  29.834  31.923  1.00  0.00           H  
ATOM   1476  CE2 PHE    93      31.917  31.855  31.244  1.00  0.00           C  
ATOM   1477  HE2 PHE    93      31.160  32.366  31.821  1.00  0.00           H  
ATOM   1478  CD2 PHE    93      32.897  32.645  30.662  1.00  0.00           C  
ATOM   1479  HD2 PHE    93      32.712  33.705  30.571  1.00  0.00           H  
ATOM   1480  C   PHE    93      34.601  33.169  27.170  1.00  0.00           C  
ATOM   1481  O   PHE    93      34.083  32.147  26.699  1.00  0.00           O  
ATOM   1482  N   ASN    94      34.315  34.445  26.864  1.00  0.00           N  
ATOM   1483  H   ASN    94      34.746  35.215  27.353  1.00  0.00           H  
ATOM   1484  CA  ASN    94      33.351  34.842  25.808  1.00  0.00           C  
ATOM   1485  HA  ASN    94      32.395  34.352  25.993  1.00  0.00           H  
ATOM   1486  CB  ASN    94      33.175  36.358  25.965  1.00  0.00           C  
ATOM   1487  HB2 ASN    94      32.828  36.523  26.985  1.00  0.00           H  
ATOM   1488  HB3 ASN    94      34.130  36.872  25.852  1.00  0.00           H  
ATOM   1489  CG  ASN    94      32.120  36.825  25.055  1.00  0.00           C  
ATOM   1490  OD1 ASN    94      30.989  36.514  25.225  1.00  0.00           O  
ATOM   1491  ND2 ASN    94      32.545  37.445  23.971  1.00  0.00           N  
ATOM   1492 HD21 ASN    94      31.781  37.635  23.338  1.00  0.00           H  
ATOM   1493 HD22 ASN    94      33.505  37.702  23.787  1.00  0.00           H  
ATOM   1494  C   ASN    94      33.821  34.413  24.410  1.00  0.00           C  
ATOM   1495  O   ASN    94      33.039  34.025  23.504  1.00  0.00           O  
ATOM   1496  N   PHE    95      35.127  34.613  24.113  1.00  0.00           N  
ATOM   1497  H   PHE    95      35.695  35.076  24.809  1.00  0.00           H  
ATOM   1498  CA  PHE    95      35.781  33.914  22.926  1.00  0.00           C  
ATOM   1499  HA  PHE    95      35.274  34.184  21.999  1.00  0.00           H  
ATOM   1500  CB  PHE    95      37.244  34.560  22.918  1.00  0.00           C  
ATOM   1501  HB2 PHE    95      37.131  35.640  22.821  1.00  0.00           H  
ATOM   1502  HB3 PHE    95      37.830  34.430  23.828  1.00  0.00           H  
ATOM   1503  CG  PHE    95      38.120  34.094  21.789  1.00  0.00           C  
ATOM   1504  CD1 PHE    95      39.142  33.163  21.994  1.00  0.00           C  
ATOM   1505  HD1 PHE    95      39.281  32.711  22.965  1.00  0.00           H  
ATOM   1506  CE1 PHE    95      40.040  32.837  20.971  1.00  0.00           C  
ATOM   1507  HE1 PHE    95      40.810  32.095  21.118  1.00  0.00           H  
ATOM   1508  CZ  PHE    95      39.829  33.297  19.694  1.00  0.00           C  
ATOM   1509  HZ  PHE    95      40.466  32.958  18.890  1.00  0.00           H  
ATOM   1510  CE2 PHE    95      38.858  34.246  19.430  1.00  0.00           C  
ATOM   1511  HE2 PHE    95      38.844  34.707  18.453  1.00  0.00           H  
ATOM   1512  CD2 PHE    95      37.950  34.625  20.481  1.00  0.00           C  
ATOM   1513  HD2 PHE    95      37.281  35.457  20.314  1.00  0.00           H  
ATOM   1514  C   PHE    95      35.678  32.377  22.830  1.00  0.00           C  
ATOM   1515  O   PHE    95      35.509  31.778  21.809  1.00  0.00           O  
ATOM   1516  N   CYS    96      36.001  31.735  23.922  1.00  0.00           N  
ATOM   1517  H   CYS    96      36.112  32.364  24.704  1.00  0.00           H  
ATOM   1518  CA  CYS    96      35.821  30.282  24.211  1.00  0.00           C  
ATOM   1519  HA  CYS    96      36.201  29.744  23.343  1.00  0.00           H  
ATOM   1520  CB  CYS    96      36.699  29.870  25.416  1.00  0.00           C  
ATOM   1521  HB2 CYS    96      36.428  30.382  26.340  1.00  0.00           H  
ATOM   1522  HB3 CYS    96      36.514  28.806  25.562  1.00  0.00           H  
ATOM   1523  SG  CYS    96      38.483  30.151  25.146  1.00  0.00           S  
ATOM   1524  HG  CYS    96      38.442  31.485  25.209  1.00  0.00           H  
ATOM   1525  C   CYS    96      34.382  29.856  24.304  1.00  0.00           C  
ATOM   1526  O   CYS    96      34.069  29.035  25.084  1.00  0.00           O  
ATOM   1527  N   SER    97      33.510  30.513  23.599  1.00  0.00           N  
ATOM   1528  H   SER    97      33.882  31.053  22.831  1.00  0.00           H  
ATOM   1529  CA  SER    97      32.012  30.345  23.575  1.00  0.00           C  
ATOM   1530  HA  SER    97      31.498  31.225  23.187  1.00  0.00           H  
ATOM   1531  CB  SER    97      31.702  29.122  22.752  1.00  0.00           C  
ATOM   1532  HB2 SER    97      32.111  28.223  23.213  1.00  0.00           H  
ATOM   1533  HB3 SER    97      30.616  29.036  22.777  1.00  0.00           H  
ATOM   1534  OG  SER    97      32.208  29.279  21.466  1.00  0.00           O  
ATOM   1535  HG  SER    97      33.096  28.917  21.422  1.00  0.00           H  
ATOM   1536  C   SER    97      31.334  30.223  24.926  1.00  0.00           C  
ATOM   1537  O   SER    97      30.443  29.401  25.120  1.00  0.00           O  
ATOM   1538  N   ARG    98      31.780  30.921  25.915  1.00  0.00           N  
ATOM   1539  H   ARG    98      32.613  31.473  25.763  1.00  0.00           H  
ATOM   1540  CA  ARG    98      31.354  30.726  27.370  1.00  0.00           C  
ATOM   1541  HA  ARG    98      32.057  31.392  27.869  1.00  0.00           H  
ATOM   1542  CB  ARG    98      29.965  31.343  27.669  1.00  0.00           C  
ATOM   1543  HB2 ARG    98      29.229  30.787  27.089  1.00  0.00           H  
ATOM   1544  HB3 ARG    98      29.647  31.188  28.700  1.00  0.00           H  
ATOM   1545  CG  ARG    98      29.820  32.826  27.337  1.00  0.00           C  
ATOM   1546  HG2 ARG    98      30.260  33.425  28.135  1.00  0.00           H  
ATOM   1547  HG3 ARG    98      30.402  33.206  26.497  1.00  0.00           H  
ATOM   1548  CD  ARG    98      28.349  33.249  27.121  1.00  0.00           C  
ATOM   1549  HD2 ARG    98      28.063  32.738  26.202  1.00  0.00           H  
ATOM   1550  HD3 ARG    98      27.814  32.786  27.950  1.00  0.00           H  
ATOM   1551  NE  ARG    98      28.310  34.697  26.915  1.00  0.00           N  
ATOM   1552  HE  ARG    98      28.969  35.317  27.364  1.00  0.00           H  
ATOM   1553  CZ  ARG    98      27.420  35.432  26.260  1.00  0.00           C  
ATOM   1554  NH1 ARG    98      26.234  35.059  26.065  1.00  0.00           N  
ATOM   1555 HH11 ARG    98      25.919  34.150  26.371  1.00  0.00           H  
ATOM   1556 HH12 ARG    98      25.569  35.759  25.766  1.00  0.00           H  
ATOM   1557  NH2 ARG    98      27.823  36.689  26.017  1.00  0.00           N  
ATOM   1558 HH21 ARG    98      28.791  36.967  26.088  1.00  0.00           H  
ATOM   1559 HH22 ARG    98      27.147  37.372  25.707  1.00  0.00           H  
ATOM   1560  C   ARG    98      31.647  29.391  27.912  1.00  0.00           C  
ATOM   1561  O   ARG    98      30.816  28.924  28.720  1.00  0.00           O  
ATOM   1562  N   ARG    99      32.775  28.737  27.598  1.00  0.00           N  
ATOM   1563  H   ARG    99      33.475  29.263  27.094  1.00  0.00           H  
ATOM   1564  CA  ARG    99      33.230  27.470  28.297  1.00  0.00           C  
ATOM   1565  HA  ARG    99      32.742  27.422  29.271  1.00  0.00           H  
ATOM   1566  CB  ARG    99      32.831  26.167  27.472  1.00  0.00           C  
ATOM   1567  HB2 ARG    99      33.273  26.143  26.475  1.00  0.00           H  
ATOM   1568  HB3 ARG    99      33.191  25.303  28.031  1.00  0.00           H  
ATOM   1569  CG  ARG    99      31.274  26.136  27.342  1.00  0.00           C  
ATOM   1570  HG2 ARG    99      30.791  26.218  28.316  1.00  0.00           H  
ATOM   1571  HG3 ARG    99      31.063  26.992  26.702  1.00  0.00           H  
ATOM   1572  CD  ARG    99      30.737  24.941  26.519  1.00  0.00           C  
ATOM   1573  HD2 ARG    99      31.352  24.965  25.619  1.00  0.00           H  
ATOM   1574  HD3 ARG    99      30.907  24.116  27.211  1.00  0.00           H  
ATOM   1575  NE  ARG    99      29.288  25.023  26.230  1.00  0.00           N  
ATOM   1576  HE  ARG    99      28.620  24.933  26.982  1.00  0.00           H  
ATOM   1577  CZ  ARG    99      28.693  25.150  25.059  1.00  0.00           C  
ATOM   1578  NH1 ARG    99      29.373  25.391  24.013  1.00  0.00           N  
ATOM   1579 HH11 ARG    99      30.382  25.440  24.036  1.00  0.00           H  
ATOM   1580 HH12 ARG    99      29.016  25.110  23.111  1.00  0.00           H  
ATOM   1581  NH2 ARG    99      27.426  25.103  24.831  1.00  0.00           N  
ATOM   1582 HH21 ARG    99      26.793  24.994  25.611  1.00  0.00           H  
ATOM   1583 HH22 ARG    99      27.167  25.192  23.859  1.00  0.00           H  
ATOM   1584  C   ARG    99      34.735  27.465  28.533  1.00  0.00           C  
ATOM   1585  O   ARG    99      35.472  28.046  27.757  1.00  0.00           O  
ATOM   1586  N   PHE   100      35.228  26.672  29.432  1.00  0.00           N  
ATOM   1587  H   PHE   100      34.515  26.223  29.987  1.00  0.00           H  
ATOM   1588  CA  PHE   100      36.640  26.382  29.799  1.00  0.00           C  
ATOM   1589  HA  PHE   100      37.105  26.591  28.835  1.00  0.00           H  
ATOM   1590  CB  PHE   100      37.197  27.327  30.893  1.00  0.00           C  
ATOM   1591  HB2 PHE   100      36.371  27.620  31.541  1.00  0.00           H  
ATOM   1592  HB3 PHE   100      37.919  26.794  31.511  1.00  0.00           H  
ATOM   1593  CG  PHE   100      37.825  28.676  30.568  1.00  0.00           C  
ATOM   1594  CD1 PHE   100      38.405  28.873  29.325  1.00  0.00           C  
ATOM   1595  HD1 PHE   100      38.499  28.158  28.522  1.00  0.00           H  
ATOM   1596  CE1 PHE   100      38.899  30.193  28.998  1.00  0.00           C  
ATOM   1597  HE1 PHE   100      39.366  30.288  28.029  1.00  0.00           H  
ATOM   1598  CZ  PHE   100      38.798  31.249  29.899  1.00  0.00           C  
ATOM   1599  HZ  PHE   100      39.145  32.186  29.490  1.00  0.00           H  
ATOM   1600  CE2 PHE   100      38.099  31.073  31.085  1.00  0.00           C  
ATOM   1601  HE2 PHE   100      38.030  31.875  31.805  1.00  0.00           H  
ATOM   1602  CD2 PHE   100      37.688  29.790  31.490  1.00  0.00           C  
ATOM   1603  HD2 PHE   100      37.182  29.694  32.439  1.00  0.00           H  
ATOM   1604  C   PHE   100      36.923  24.981  30.289  1.00  0.00           C  
ATOM   1605  O   PHE   100      36.145  24.487  31.119  1.00  0.00           O  
ATOM   1606  N   THR   101      37.874  24.295  29.645  1.00  0.00           N  
ATOM   1607  H   THR   101      38.491  24.755  28.991  1.00  0.00           H  
ATOM   1608  CA  THR   101      38.291  22.970  29.999  1.00  0.00           C  
ATOM   1609  HA  THR   101      37.365  22.395  30.021  1.00  0.00           H  
ATOM   1610  CB  THR   101      39.320  22.300  29.015  1.00  0.00           C  
ATOM   1611  HB  THR   101      39.514  21.304  29.412  1.00  0.00           H  
ATOM   1612  CG2 THR   101      38.787  22.112  27.627  1.00  0.00           C  
ATOM   1613 HG21 THR   101      38.559  23.083  27.189  1.00  0.00           H  
ATOM   1614 HG22 THR   101      39.447  21.516  26.997  1.00  0.00           H  
ATOM   1615 HG23 THR   101      37.856  21.548  27.686  1.00  0.00           H  
ATOM   1616  OG1 THR   101      40.530  23.089  29.033  1.00  0.00           O  
ATOM   1617  HG1 THR   101      40.395  23.702  28.307  1.00  0.00           H  
ATOM   1618  C   THR   101      38.932  22.981  31.408  1.00  0.00           C  
ATOM   1619  O   THR   101      39.424  23.987  31.939  1.00  0.00           O  
ATOM   1620  N   MET   102      38.640  21.943  32.168  1.00  0.00           N  
ATOM   1621  H   MET   102      38.025  21.210  31.844  1.00  0.00           H  
ATOM   1622  CA  MET   102      39.110  21.711  33.531  1.00  0.00           C  
ATOM   1623  HA  MET   102      38.616  22.453  34.158  1.00  0.00           H  
ATOM   1624  CB  MET   102      38.598  20.323  34.047  1.00  0.00           C  
ATOM   1625  HB2 MET   102      37.517  20.225  33.940  1.00  0.00           H  
ATOM   1626  HB3 MET   102      39.095  19.591  33.411  1.00  0.00           H  
ATOM   1627  CG  MET   102      39.085  19.840  35.398  1.00  0.00           C  
ATOM   1628  HG2 MET   102      38.580  18.884  35.537  1.00  0.00           H  
ATOM   1629  HG3 MET   102      40.160  19.698  35.287  1.00  0.00           H  
ATOM   1630  SD  MET   102      38.471  20.792  36.781  1.00  0.00           S  
ATOM   1631  CE  MET   102      36.678  20.527  36.823  1.00  0.00           C  
ATOM   1632  HE1 MET   102      36.570  19.571  37.335  1.00  0.00           H  
ATOM   1633  HE2 MET   102      36.318  21.325  37.473  1.00  0.00           H  
ATOM   1634  HE3 MET   102      36.233  20.567  35.829  1.00  0.00           H  
ATOM   1635  C   MET   102      40.609  22.047  33.635  1.00  0.00           C  
ATOM   1636  O   MET   102      40.939  22.868  34.569  1.00  0.00           O  
ATOM   1637  N   LYS   103      41.508  21.544  32.751  1.00  0.00           N  
ATOM   1638  H   LYS   103      41.112  20.896  32.085  1.00  0.00           H  
ATOM   1639  CA  LYS   103      42.953  21.874  32.709  1.00  0.00           C  
ATOM   1640  HA  LYS   103      43.453  21.437  33.573  1.00  0.00           H  
ATOM   1641  CB  LYS   103      43.660  21.351  31.448  1.00  0.00           C  
ATOM   1642  HB2 LYS   103      43.333  20.328  31.260  1.00  0.00           H  
ATOM   1643  HB3 LYS   103      43.196  21.899  30.628  1.00  0.00           H  
ATOM   1644  CG  LYS   103      45.179  21.586  31.399  1.00  0.00           C  
ATOM   1645  HG2 LYS   103      45.393  22.646  31.539  1.00  0.00           H  
ATOM   1646  HG3 LYS   103      45.645  21.080  32.244  1.00  0.00           H  
ATOM   1647  CD  LYS   103      45.711  21.116  30.016  1.00  0.00           C  
ATOM   1648  HD2 LYS   103      45.569  20.037  29.969  1.00  0.00           H  
ATOM   1649  HD3 LYS   103      45.118  21.571  29.223  1.00  0.00           H  
ATOM   1650  CE  LYS   103      47.188  21.318  29.863  1.00  0.00           C  
ATOM   1651  HE2 LYS   103      47.340  22.391  29.750  1.00  0.00           H  
ATOM   1652  HE3 LYS   103      47.779  20.995  30.721  1.00  0.00           H  
ATOM   1653  NZ  LYS   103      47.790  20.758  28.664  1.00  0.00           N  
ATOM   1654  HZ1 LYS   103      48.679  21.198  28.471  1.00  0.00           H  
ATOM   1655  HZ2 LYS   103      47.897  19.763  28.806  1.00  0.00           H  
ATOM   1656  HZ3 LYS   103      47.124  20.839  27.909  1.00  0.00           H  
ATOM   1657  C   LYS   103      43.174  23.414  32.795  1.00  0.00           C  
ATOM   1658  O   LYS   103      43.928  23.915  33.598  1.00  0.00           O  
ATOM   1659  N   THR   104      42.506  24.142  31.918  1.00  0.00           N  
ATOM   1660  H   THR   104      41.953  23.673  31.215  1.00  0.00           H  
ATOM   1661  CA  THR   104      42.404  25.617  32.004  1.00  0.00           C  
ATOM   1662  HA  THR   104      43.431  25.984  32.003  1.00  0.00           H  
ATOM   1663  CB  THR   104      41.679  26.160  30.813  1.00  0.00           C  
ATOM   1664  HB  THR   104      40.709  25.701  30.623  1.00  0.00           H  
ATOM   1665  CG2 THR   104      41.534  27.652  30.835  1.00  0.00           C  
ATOM   1666 HG21 THR   104      42.534  28.079  30.909  1.00  0.00           H  
ATOM   1667 HG22 THR   104      41.027  27.904  29.903  1.00  0.00           H  
ATOM   1668 HG23 THR   104      40.886  27.895  31.677  1.00  0.00           H  
ATOM   1669  OG1 THR   104      42.417  25.963  29.671  1.00  0.00           O  
ATOM   1670  HG1 THR   104      41.819  25.689  28.972  1.00  0.00           H  
ATOM   1671  C   THR   104      41.916  26.197  33.335  1.00  0.00           C  
ATOM   1672  O   THR   104      42.632  26.892  34.005  1.00  0.00           O  
ATOM   1673  N   VAL   105      40.751  25.821  33.833  1.00  0.00           N  
ATOM   1674  H   VAL   105      40.317  25.029  33.382  1.00  0.00           H  
ATOM   1675  CA  VAL   105      40.247  26.185  35.227  1.00  0.00           C  
ATOM   1676  HA  VAL   105      40.056  27.258  35.218  1.00  0.00           H  
ATOM   1677  CB  VAL   105      38.920  25.516  35.504  1.00  0.00           C  
ATOM   1678  HB  VAL   105      38.897  24.427  35.553  1.00  0.00           H  
ATOM   1679  CG1 VAL   105      38.268  26.107  36.783  1.00  0.00           C  
ATOM   1680 HG11 VAL   105      38.882  25.833  37.641  1.00  0.00           H  
ATOM   1681 HG12 VAL   105      38.041  27.169  36.689  1.00  0.00           H  
ATOM   1682 HG13 VAL   105      37.355  25.542  36.974  1.00  0.00           H  
ATOM   1683  CG2 VAL   105      37.887  25.895  34.455  1.00  0.00           C  
ATOM   1684 HG21 VAL   105      38.132  25.368  33.533  1.00  0.00           H  
ATOM   1685 HG22 VAL   105      36.966  25.432  34.809  1.00  0.00           H  
ATOM   1686 HG23 VAL   105      37.808  26.972  34.305  1.00  0.00           H  
ATOM   1687  C   VAL   105      41.275  26.020  36.295  1.00  0.00           C  
ATOM   1688  O   VAL   105      41.578  26.862  37.128  1.00  0.00           O  
ATOM   1689  N   LEU   106      41.908  24.752  36.330  1.00  0.00           N  
ATOM   1690  H   LEU   106      41.524  24.031  35.737  1.00  0.00           H  
ATOM   1691  CA  LEU   106      42.771  24.394  37.449  1.00  0.00           C  
ATOM   1692  HA  LEU   106      42.302  24.615  38.408  1.00  0.00           H  
ATOM   1693  CB  LEU   106      42.912  22.869  37.453  1.00  0.00           C  
ATOM   1694  HB2 LEU   106      43.060  22.622  36.402  1.00  0.00           H  
ATOM   1695  HB3 LEU   106      43.725  22.597  38.126  1.00  0.00           H  
ATOM   1696  CG  LEU   106      41.649  22.123  37.796  1.00  0.00           C  
ATOM   1697  HG  LEU   106      40.761  22.591  37.371  1.00  0.00           H  
ATOM   1698  CD1 LEU   106      41.864  20.700  37.286  1.00  0.00           C  
ATOM   1699 HD11 LEU   106      41.885  20.760  36.197  1.00  0.00           H  
ATOM   1700 HD12 LEU   106      42.847  20.378  37.627  1.00  0.00           H  
ATOM   1701 HD13 LEU   106      41.173  20.011  37.771  1.00  0.00           H  
ATOM   1702  CD2 LEU   106      41.345  22.053  39.276  1.00  0.00           C  
ATOM   1703 HD21 LEU   106      41.225  23.073  39.640  1.00  0.00           H  
ATOM   1704 HD22 LEU   106      40.393  21.536  39.397  1.00  0.00           H  
ATOM   1705 HD23 LEU   106      42.105  21.588  39.905  1.00  0.00           H  
ATOM   1706  C   LEU   106      44.115  25.107  37.414  1.00  0.00           C  
ATOM   1707  O   LEU   106      44.685  25.406  38.492  1.00  0.00           O  
ATOM   1708  N   MET   107      44.659  25.457  36.235  1.00  0.00           N  
ATOM   1709  H   MET   107      44.202  25.174  35.380  1.00  0.00           H  
ATOM   1710  CA  MET   107      45.794  26.314  36.049  1.00  0.00           C  
ATOM   1711  HA  MET   107      46.619  26.007  36.692  1.00  0.00           H  
ATOM   1712  CB  MET   107      46.230  26.338  34.506  1.00  0.00           C  
ATOM   1713  HB2 MET   107      45.423  26.372  33.774  1.00  0.00           H  
ATOM   1714  HB3 MET   107      46.820  27.244  34.364  1.00  0.00           H  
ATOM   1715  CG  MET   107      47.002  25.112  34.058  1.00  0.00           C  
ATOM   1716  HG2 MET   107      47.760  24.858  34.799  1.00  0.00           H  
ATOM   1717  HG3 MET   107      46.249  24.325  34.109  1.00  0.00           H  
ATOM   1718  SD  MET   107      47.848  25.092  32.462  1.00  0.00           S  
ATOM   1719  CE  MET   107      46.481  25.177  31.303  1.00  0.00           C  
ATOM   1720  HE1 MET   107      46.848  24.729  30.379  1.00  0.00           H  
ATOM   1721  HE2 MET   107      45.655  24.628  31.754  1.00  0.00           H  
ATOM   1722  HE3 MET   107      46.243  26.241  31.326  1.00  0.00           H  
ATOM   1723  C   MET   107      45.535  27.752  36.398  1.00  0.00           C  
ATOM   1724  O   MET   107      46.409  28.342  36.993  1.00  0.00           O  
ATOM   1725  N   LEU   108      44.297  28.314  36.066  1.00  0.00           N  
ATOM   1726  H   LEU   108      43.626  27.732  35.584  1.00  0.00           H  
ATOM   1727  CA  LEU   108      43.974  29.728  36.388  1.00  0.00           C  
ATOM   1728  HA  LEU   108      44.842  30.281  36.030  1.00  0.00           H  
ATOM   1729  CB  LEU   108      42.715  30.246  35.549  1.00  0.00           C  
ATOM   1730  HB2 LEU   108      41.972  29.488  35.796  1.00  0.00           H  
ATOM   1731  HB3 LEU   108      42.384  31.245  35.832  1.00  0.00           H  
ATOM   1732  CG  LEU   108      42.951  30.254  34.039  1.00  0.00           C  
ATOM   1733  HG  LEU   108      43.385  29.315  33.695  1.00  0.00           H  
ATOM   1734  CD1 LEU   108      41.621  30.347  33.246  1.00  0.00           C  
ATOM   1735 HD11 LEU   108      41.087  29.424  33.472  1.00  0.00           H  
ATOM   1736 HD12 LEU   108      41.119  31.277  33.513  1.00  0.00           H  
ATOM   1737 HD13 LEU   108      41.840  30.217  32.186  1.00  0.00           H  
ATOM   1738  CD2 LEU   108      43.926  31.327  33.523  1.00  0.00           C  
ATOM   1739 HD21 LEU   108      43.353  32.116  33.037  1.00  0.00           H  
ATOM   1740 HD22 LEU   108      44.663  31.516  34.303  1.00  0.00           H  
ATOM   1741 HD23 LEU   108      44.407  30.854  32.667  1.00  0.00           H  
ATOM   1742  C   LEU   108      43.792  29.899  37.930  1.00  0.00           C  
ATOM   1743  O   LEU   108      44.341  30.862  38.522  1.00  0.00           O  
ATOM   1744  N   ALA   109      43.135  28.920  38.602  1.00  0.00           N  
ATOM   1745  H   ALA   109      42.684  28.238  38.010  1.00  0.00           H  
ATOM   1746  CA  ALA   109      42.670  29.084  39.895  1.00  0.00           C  
ATOM   1747  HA  ALA   109      42.231  30.077  39.992  1.00  0.00           H  
ATOM   1748  CB  ALA   109      41.747  27.984  40.344  1.00  0.00           C  
ATOM   1749  HB1 ALA   109      42.284  27.035  40.352  1.00  0.00           H  
ATOM   1750  HB2 ALA   109      41.437  28.112  41.381  1.00  0.00           H  
ATOM   1751  HB3 ALA   109      40.828  27.872  39.768  1.00  0.00           H  
ATOM   1752  C   ALA   109      43.846  29.231  40.886  1.00  0.00           C  
ATOM   1753  O   ALA   109      43.773  30.089  41.766  1.00  0.00           O  
ATOM   1754  N   ASP   110      44.869  28.465  40.738  1.00  0.00           N  
ATOM   1755  H   ASP   110      44.809  27.737  40.041  1.00  0.00           H  
ATOM   1756  CA  ASP   110      46.128  28.540  41.549  1.00  0.00           C  
ATOM   1757  HA  ASP   110      45.885  28.104  42.518  1.00  0.00           H  
ATOM   1758  CB  ASP   110      47.112  27.621  40.782  1.00  0.00           C  
ATOM   1759  HB2 ASP   110      46.582  26.713  40.493  1.00  0.00           H  
ATOM   1760  HB3 ASP   110      47.384  28.144  39.865  1.00  0.00           H  
ATOM   1761  CG  ASP   110      48.310  27.109  41.559  1.00  0.00           C  
ATOM   1762  OD1 ASP   110      48.781  27.825  42.492  1.00  0.00           O  
ATOM   1763  OD2 ASP   110      48.824  26.035  41.242  1.00  0.00           O  
ATOM   1764  C   ASP   110      46.712  30.001  41.650  1.00  0.00           C  
ATOM   1765  O   ASP   110      47.075  30.401  42.739  1.00  0.00           O  
ATOM   1766  N   GLN   111      46.837  30.704  40.508  1.00  0.00           N  
ATOM   1767  H   GLN   111      46.731  30.099  39.706  1.00  0.00           H  
ATOM   1768  CA  GLN   111      47.358  32.016  40.352  1.00  0.00           C  
ATOM   1769  HA  GLN   111      48.308  32.116  40.877  1.00  0.00           H  
ATOM   1770  CB  GLN   111      47.536  32.285  38.855  1.00  0.00           C  
ATOM   1771  HB2 GLN   111      46.613  32.389  38.284  1.00  0.00           H  
ATOM   1772  HB3 GLN   111      48.007  33.267  38.888  1.00  0.00           H  
ATOM   1773  CG  GLN   111      48.405  31.302  38.076  1.00  0.00           C  
ATOM   1774  HG2 GLN   111      49.244  30.975  38.690  1.00  0.00           H  
ATOM   1775  HG3 GLN   111      47.845  30.386  37.887  1.00  0.00           H  
ATOM   1776  CD  GLN   111      49.037  31.954  36.839  1.00  0.00           C  
ATOM   1777  OE1 GLN   111      49.606  33.073  37.005  1.00  0.00           O  
ATOM   1778  NE2 GLN   111      48.989  31.419  35.676  1.00  0.00           N  
ATOM   1779 HE21 GLN   111      49.370  31.982  34.930  1.00  0.00           H  
ATOM   1780 HE22 GLN   111      48.767  30.436  35.609  1.00  0.00           H  
ATOM   1781  C   GLN   111      46.376  33.031  40.904  1.00  0.00           C  
ATOM   1782  O   GLN   111      46.754  34.057  41.466  1.00  0.00           O  
ATOM   1783  N   MET   112      45.106  32.844  40.606  1.00  0.00           N  
ATOM   1784  H   MET   112      44.804  31.950  40.244  1.00  0.00           H  
ATOM   1785  CA  MET   112      44.036  33.733  41.028  1.00  0.00           C  
ATOM   1786  HA  MET   112      44.247  34.678  40.528  1.00  0.00           H  
ATOM   1787  CB  MET   112      42.589  33.330  40.685  1.00  0.00           C  
ATOM   1788  HB2 MET   112      42.335  32.303  40.945  1.00  0.00           H  
ATOM   1789  HB3 MET   112      41.873  33.986  41.180  1.00  0.00           H  
ATOM   1790  CG  MET   112      42.453  33.425  39.181  1.00  0.00           C  
ATOM   1791  HG2 MET   112      42.220  34.393  38.738  1.00  0.00           H  
ATOM   1792  HG3 MET   112      43.436  33.259  38.741  1.00  0.00           H  
ATOM   1793  SD  MET   112      41.259  32.382  38.302  1.00  0.00           S  
ATOM   1794  CE  MET   112      39.665  33.208  38.798  1.00  0.00           C  
ATOM   1795  HE1 MET   112      38.940  32.409  38.647  1.00  0.00           H  
ATOM   1796  HE2 MET   112      39.717  33.525  39.840  1.00  0.00           H  
ATOM   1797  HE3 MET   112      39.496  34.028  38.100  1.00  0.00           H  
ATOM   1798  C   MET   112      43.978  33.814  42.564  1.00  0.00           C  
ATOM   1799  O   MET   112      44.071  34.888  43.114  1.00  0.00           O  
ATOM   1800  N   ILE   113      43.914  32.637  43.227  1.00  0.00           N  
ATOM   1801  H   ILE   113      43.855  31.820  42.635  1.00  0.00           H  
ATOM   1802  CA  ILE   113      44.225  32.504  44.654  1.00  0.00           C  
ATOM   1803  HA  ILE   113      43.443  32.908  45.297  1.00  0.00           H  
ATOM   1804  CB  ILE   113      44.416  31.008  45.167  1.00  0.00           C  
ATOM   1805  HB  ILE   113      45.237  30.532  44.630  1.00  0.00           H  
ATOM   1806  CG2 ILE   113      44.990  30.973  46.613  1.00  0.00           C  
ATOM   1807 HG21 ILE   113      44.333  31.427  47.356  1.00  0.00           H  
ATOM   1808 HG22 ILE   113      45.092  29.942  46.951  1.00  0.00           H  
ATOM   1809 HG23 ILE   113      45.988  31.409  46.648  1.00  0.00           H  
ATOM   1810  CG1 ILE   113      43.153  30.163  45.081  1.00  0.00           C  
ATOM   1811 HG12 ILE   113      42.457  30.483  45.856  1.00  0.00           H  
ATOM   1812 HG13 ILE   113      42.582  30.242  44.156  1.00  0.00           H  
ATOM   1813  CD1 ILE   113      43.408  28.643  45.305  1.00  0.00           C  
ATOM   1814 HD11 ILE   113      42.492  28.073  45.151  1.00  0.00           H  
ATOM   1815 HD12 ILE   113      44.115  28.235  44.582  1.00  0.00           H  
ATOM   1816 HD13 ILE   113      43.730  28.563  46.343  1.00  0.00           H  
ATOM   1817  C   ILE   113      45.538  33.299  45.071  1.00  0.00           C  
ATOM   1818  O   ILE   113      45.519  34.174  45.902  1.00  0.00           O  
ATOM   1819  N   SER   114      46.621  33.023  44.392  1.00  0.00           N  
ATOM   1820  H   SER   114      46.588  32.221  43.779  1.00  0.00           H  
ATOM   1821  CA  SER   114      47.953  33.576  44.687  1.00  0.00           C  
ATOM   1822  HA  SER   114      48.150  33.335  45.731  1.00  0.00           H  
ATOM   1823  CB  SER   114      49.062  32.970  43.801  1.00  0.00           C  
ATOM   1824  HB2 SER   114      48.941  33.053  42.720  1.00  0.00           H  
ATOM   1825  HB3 SER   114      50.047  33.381  44.023  1.00  0.00           H  
ATOM   1826  OG  SER   114      49.129  31.623  44.122  1.00  0.00           O  
ATOM   1827  HG  SER   114      48.452  31.245  43.557  1.00  0.00           H  
ATOM   1828  C   SER   114      48.115  35.093  44.581  1.00  0.00           C  
ATOM   1829  O   SER   114      48.825  35.720  45.366  1.00  0.00           O  
ATOM   1830  N   ARG   115      47.404  35.789  43.683  1.00  0.00           N  
ATOM   1831  H   ARG   115      46.905  35.314  42.945  1.00  0.00           H  
ATOM   1832  CA  ARG   115      47.137  37.280  43.645  1.00  0.00           C  
ATOM   1833  HA  ARG   115      48.145  37.683  43.743  1.00  0.00           H  
ATOM   1834  CB  ARG   115      46.439  37.650  42.310  1.00  0.00           C  
ATOM   1835  HB2 ARG   115      45.802  36.833  41.971  1.00  0.00           H  
ATOM   1836  HB3 ARG   115      45.881  38.563  42.520  1.00  0.00           H  
ATOM   1837  CG  ARG   115      47.400  38.118  41.261  1.00  0.00           C  
ATOM   1838  HG2 ARG   115      46.980  38.871  40.595  1.00  0.00           H  
ATOM   1839  HG3 ARG   115      48.146  38.685  41.818  1.00  0.00           H  
ATOM   1840  CD  ARG   115      48.140  37.090  40.481  1.00  0.00           C  
ATOM   1841  HD2 ARG   115      47.488  36.267  40.187  1.00  0.00           H  
ATOM   1842  HD3 ARG   115      48.409  37.644  39.581  1.00  0.00           H  
ATOM   1843  NE  ARG   115      49.393  36.676  41.182  1.00  0.00           N  
ATOM   1844  HE  ARG   115      49.580  37.104  42.078  1.00  0.00           H  
ATOM   1845  CZ  ARG   115      50.173  35.662  40.844  1.00  0.00           C  
ATOM   1846  NH1 ARG   115      50.106  35.194  39.641  1.00  0.00           N  
ATOM   1847 HH11 ARG   115      49.646  35.779  38.958  1.00  0.00           H  
ATOM   1848 HH12 ARG   115      50.550  34.382  39.236  1.00  0.00           H  
ATOM   1849  NH2 ARG   115      51.011  35.107  41.697  1.00  0.00           N  
ATOM   1850 HH21 ARG   115      50.994  35.526  42.616  1.00  0.00           H  
ATOM   1851 HH22 ARG   115      51.633  34.395  41.342  1.00  0.00           H  
ATOM   1852  C   ARG   115      46.313  37.777  44.769  1.00  0.00           C  
ATOM   1853  O   ARG   115      46.702  38.757  45.360  1.00  0.00           O  
ATOM   1854  N   ILE   116      45.271  37.019  45.221  1.00  0.00           N  
ATOM   1855  H   ILE   116      45.021  36.182  44.714  1.00  0.00           H  
ATOM   1856  CA  ILE   116      44.470  37.545  46.374  1.00  0.00           C  
ATOM   1857  HA  ILE   116      44.312  38.615  46.235  1.00  0.00           H  
ATOM   1858  CB  ILE   116      43.113  36.882  46.441  1.00  0.00           C  
ATOM   1859  HB  ILE   116      43.279  35.807  46.368  1.00  0.00           H  
ATOM   1860  CG2 ILE   116      42.369  37.138  47.700  1.00  0.00           C  
ATOM   1861 HG21 ILE   116      41.327  36.834  47.606  1.00  0.00           H  
ATOM   1862 HG22 ILE   116      42.876  36.521  48.442  1.00  0.00           H  
ATOM   1863 HG23 ILE   116      42.427  38.167  48.055  1.00  0.00           H  
ATOM   1864  CG1 ILE   116      42.310  37.434  45.239  1.00  0.00           C  
ATOM   1865 HG12 ILE   116      41.809  38.375  45.467  1.00  0.00           H  
ATOM   1866 HG13 ILE   116      42.931  37.517  44.346  1.00  0.00           H  
ATOM   1867  CD1 ILE   116      41.249  36.457  44.833  1.00  0.00           C  
ATOM   1868 HD11 ILE   116      40.559  36.366  45.672  1.00  0.00           H  
ATOM   1869 HD12 ILE   116      40.644  36.782  43.986  1.00  0.00           H  
ATOM   1870 HD13 ILE   116      41.697  35.503  44.553  1.00  0.00           H  
ATOM   1871  C   ILE   116      45.281  37.430  47.679  1.00  0.00           C  
ATOM   1872  O   ILE   116      45.299  38.351  48.442  1.00  0.00           O  
ATOM   1873  N   GLU   117      46.061  36.374  47.835  1.00  0.00           N  
ATOM   1874  H   GLU   117      46.006  35.683  47.101  1.00  0.00           H  
ATOM   1875  CA  GLU   117      47.022  36.175  48.969  1.00  0.00           C  
ATOM   1876  HA  GLU   117      46.452  36.112  49.895  1.00  0.00           H  
ATOM   1877  CB  GLU   117      47.823  34.861  48.873  1.00  0.00           C  
ATOM   1878  HB2 GLU   117      47.103  34.073  48.654  1.00  0.00           H  
ATOM   1879  HB3 GLU   117      48.532  34.956  48.050  1.00  0.00           H  
ATOM   1880  CG  GLU   117      48.597  34.599  50.193  1.00  0.00           C  
ATOM   1881  HG2 GLU   117      49.469  35.248  50.108  1.00  0.00           H  
ATOM   1882  HG3 GLU   117      48.019  34.729  51.108  1.00  0.00           H  
ATOM   1883  CD  GLU   117      49.199  33.193  50.261  1.00  0.00           C  
ATOM   1884  OE1 GLU   117      49.329  32.532  49.158  1.00  0.00           O  
ATOM   1885  OE2 GLU   117      49.718  32.755  51.366  1.00  0.00           O  
ATOM   1886  C   GLU   117      47.981  37.365  49.045  1.00  0.00           C  
ATOM   1887  O   GLU   117      48.320  37.802  50.142  1.00  0.00           O  
ATOM   1888  N   TYR   118      48.491  37.852  47.905  1.00  0.00           N  
ATOM   1889  H   TYR   118      48.051  37.513  47.061  1.00  0.00           H  
ATOM   1890  CA  TYR   118      49.424  38.969  47.732  1.00  0.00           C  
ATOM   1891  HA  TYR   118      50.243  38.871  48.445  1.00  0.00           H  
ATOM   1892  CB  TYR   118      50.017  38.904  46.350  1.00  0.00           C  
ATOM   1893  HB2 TYR   118      50.569  37.968  46.272  1.00  0.00           H  
ATOM   1894  HB3 TYR   118      49.153  38.686  45.722  1.00  0.00           H  
ATOM   1895  CG  TYR   118      50.888  40.052  45.790  1.00  0.00           C  
ATOM   1896  CD1 TYR   118      52.341  40.223  46.021  1.00  0.00           C  
ATOM   1897  HD1 TYR   118      52.811  39.586  46.756  1.00  0.00           H  
ATOM   1898  CE1 TYR   118      53.090  41.342  45.447  1.00  0.00           C  
ATOM   1899  HE1 TYR   118      54.156  41.377  45.613  1.00  0.00           H  
ATOM   1900  CZ  TYR   118      52.369  42.281  44.625  1.00  0.00           C  
ATOM   1901  OH  TYR   118      52.963  43.419  44.213  1.00  0.00           O  
ATOM   1902  HH  TYR   118      53.902  43.500  44.396  1.00  0.00           H  
ATOM   1903  CE2 TYR   118      50.961  42.143  44.529  1.00  0.00           C  
ATOM   1904  HE2 TYR   118      50.501  42.912  43.927  1.00  0.00           H  
ATOM   1905  CD2 TYR   118      50.231  40.979  44.992  1.00  0.00           C  
ATOM   1906  HD2 TYR   118      49.179  40.824  44.799  1.00  0.00           H  
ATOM   1907  C   TYR   118      48.822  40.315  48.103  1.00  0.00           C  
ATOM   1908  O   TYR   118      49.435  41.024  48.898  1.00  0.00           O  
ATOM   1909  N   VAL   119      47.562  40.530  47.696  1.00  0.00           N  
ATOM   1910  H   VAL   119      47.085  39.783  47.212  1.00  0.00           H  
ATOM   1911  CA  VAL   119      46.817  41.688  48.085  1.00  0.00           C  
ATOM   1912  HA  VAL   119      47.557  42.477  47.950  1.00  0.00           H  
ATOM   1913  CB  VAL   119      45.648  41.885  47.176  1.00  0.00           C  
ATOM   1914  HB  VAL   119      45.026  40.990  47.143  1.00  0.00           H  
ATOM   1915  CG1 VAL   119      44.655  42.964  47.511  1.00  0.00           C  
ATOM   1916 HG11 VAL   119      45.282  43.808  47.798  1.00  0.00           H  
ATOM   1917 HG12 VAL   119      44.087  43.179  46.606  1.00  0.00           H  
ATOM   1918 HG13 VAL   119      43.966  42.777  48.334  1.00  0.00           H  
ATOM   1919  CG2 VAL   119      46.283  42.082  45.744  1.00  0.00           C  
ATOM   1920 HG21 VAL   119      45.460  42.238  45.046  1.00  0.00           H  
ATOM   1921 HG22 VAL   119      46.965  42.932  45.757  1.00  0.00           H  
ATOM   1922 HG23 VAL   119      46.791  41.195  45.367  1.00  0.00           H  
ATOM   1923  C   VAL   119      46.420  41.779  49.524  1.00  0.00           C  
ATOM   1924  O   VAL   119      46.658  42.751  50.251  1.00  0.00           O  
ATOM   1925  N   HIE   120      45.900  40.708  50.084  1.00  0.00           N  
ATOM   1926  H   HIE   120      45.876  39.950  49.417  1.00  0.00           H  
ATOM   1927  CA  HIE   120      45.681  40.388  51.524  1.00  0.00           C  
ATOM   1928  HA  HIE   120      44.949  41.111  51.885  1.00  0.00           H  
ATOM   1929  CB  HIE   120      45.063  38.976  51.683  1.00  0.00           C  
ATOM   1930  HB2 HIE   120      45.703  38.240  51.195  1.00  0.00           H  
ATOM   1931  HB3 HIE   120      45.053  38.745  52.748  1.00  0.00           H  
ATOM   1932  CG  HIE   120      43.654  38.719  51.221  1.00  0.00           C  
ATOM   1933  ND1 HIE   120      42.964  37.501  51.460  1.00  0.00           N  
ATOM   1934  CE1 HIE   120      41.764  37.700  50.907  1.00  0.00           C  
ATOM   1935  HE1 HIE   120      41.037  36.906  50.823  1.00  0.00           H  
ATOM   1936  NE2 HIE   120      41.552  38.975  50.564  1.00  0.00           N  
ATOM   1937  HE2 HIE   120      40.811  39.210  49.919  1.00  0.00           H  
ATOM   1938  CD2 HIE   120      42.736  39.662  50.757  1.00  0.00           C  
ATOM   1939  HD2 HIE   120      42.943  40.714  50.622  1.00  0.00           H  
ATOM   1940  C   HIE   120      46.999  40.455  52.381  1.00  0.00           C  
ATOM   1941  O   HIE   120      46.913  40.986  53.500  1.00  0.00           O  
ATOM   1942  N   THR   121      48.123  40.081  51.854  1.00  0.00           N  
ATOM   1943  H   THR   121      48.181  39.607  50.964  1.00  0.00           H  
ATOM   1944  CA  THR   121      49.408  40.111  52.619  1.00  0.00           C  
ATOM   1945  HA  THR   121      49.398  39.679  53.619  1.00  0.00           H  
ATOM   1946  CB  THR   121      50.522  39.336  51.837  1.00  0.00           C  
ATOM   1947  HB  THR   121      50.614  39.655  50.798  1.00  0.00           H  
ATOM   1948  CG2 THR   121      51.863  39.448  52.535  1.00  0.00           C  
ATOM   1949 HG21 THR   121      52.396  40.309  52.132  1.00  0.00           H  
ATOM   1950 HG22 THR   121      51.787  39.635  53.607  1.00  0.00           H  
ATOM   1951 HG23 THR   121      52.400  38.510  52.393  1.00  0.00           H  
ATOM   1952  OG1 THR   121      50.214  37.932  51.813  1.00  0.00           O  
ATOM   1953  HG1 THR   121      49.535  37.935  51.134  1.00  0.00           H  
ATOM   1954  C   THR   121      49.919  41.597  52.818  1.00  0.00           C  
ATOM   1955  O   THR   121      50.367  42.056  53.887  1.00  0.00           O  
ATOM   1956  N   LYS   122      49.754  42.434  51.771  1.00  0.00           N  
ATOM   1957  H   LYS   122      49.313  42.102  50.926  1.00  0.00           H  
ATOM   1958  CA  LYS   122      49.869  43.865  51.777  1.00  0.00           C  
ATOM   1959  HA  LYS   122      50.699  44.144  52.426  1.00  0.00           H  
ATOM   1960  CB  LYS   122      50.087  44.214  50.337  1.00  0.00           C  
ATOM   1961  HB2 LYS   122      49.267  43.913  49.685  1.00  0.00           H  
ATOM   1962  HB3 LYS   122      50.069  45.299  50.233  1.00  0.00           H  
ATOM   1963  CG  LYS   122      51.508  43.692  49.780  1.00  0.00           C  
ATOM   1964  HG2 LYS   122      52.271  44.216  50.355  1.00  0.00           H  
ATOM   1965  HG3 LYS   122      51.647  42.617  49.896  1.00  0.00           H  
ATOM   1966  CD  LYS   122      51.657  44.033  48.310  1.00  0.00           C  
ATOM   1967  HD2 LYS   122      50.816  43.582  47.783  1.00  0.00           H  
ATOM   1968  HD3 LYS   122      51.623  45.122  48.298  1.00  0.00           H  
ATOM   1969  CE  LYS   122      52.983  43.564  47.665  1.00  0.00           C  
ATOM   1970  HE2 LYS   122      53.076  42.503  47.899  1.00  0.00           H  
ATOM   1971  HE3 LYS   122      52.956  43.528  46.576  1.00  0.00           H  
ATOM   1972  NZ  LYS   122      54.130  44.332  48.054  1.00  0.00           N  
ATOM   1973  HZ1 LYS   122      53.921  44.962  48.815  1.00  0.00           H  
ATOM   1974  HZ2 LYS   122      54.850  43.681  48.332  1.00  0.00           H  
ATOM   1975  HZ3 LYS   122      54.426  44.877  47.256  1.00  0.00           H  
ATOM   1976  C   LYS   122      48.694  44.621  52.389  1.00  0.00           C  
ATOM   1977  O   LYS   122      48.566  45.790  52.144  1.00  0.00           O  
ATOM   1978  N   ASN   123      47.879  43.957  53.276  1.00  0.00           N  
ATOM   1979  H   ASN   123      48.148  43.010  53.503  1.00  0.00           H  
ATOM   1980  CA  ASN   123      46.883  44.532  54.158  1.00  0.00           C  
ATOM   1981  HA  ASN   123      46.524  43.782  54.862  1.00  0.00           H  
ATOM   1982  CB  ASN   123      47.522  45.654  55.053  1.00  0.00           C  
ATOM   1983  HB2 ASN   123      47.797  46.539  54.479  1.00  0.00           H  
ATOM   1984  HB3 ASN   123      46.862  46.029  55.835  1.00  0.00           H  
ATOM   1985  CG  ASN   123      48.830  45.234  55.689  1.00  0.00           C  
ATOM   1986  OD1 ASN   123      48.881  44.486  56.646  1.00  0.00           O  
ATOM   1987  ND2 ASN   123      49.946  45.709  55.155  1.00  0.00           N  
ATOM   1988 HD21 ASN   123      50.853  45.325  55.378  1.00  0.00           H  
ATOM   1989 HD22 ASN   123      49.873  46.474  54.500  1.00  0.00           H  
ATOM   1990  C   ASN   123      45.617  45.040  53.460  1.00  0.00           C  
ATOM   1991  O   ASN   123      44.768  45.593  54.161  1.00  0.00           O  
ATOM   1992  N   PHE   124      45.428  44.747  52.191  1.00  0.00           N  
ATOM   1993  H   PHE   124      46.099  44.072  51.854  1.00  0.00           H  
ATOM   1994  CA  PHE   124      44.253  45.096  51.363  1.00  0.00           C  
ATOM   1995  HA  PHE   124      43.628  45.817  51.892  1.00  0.00           H  
ATOM   1996  CB  PHE   124      44.631  45.754  50.009  1.00  0.00           C  
ATOM   1997  HB2 PHE   124      45.551  45.304  49.635  1.00  0.00           H  
ATOM   1998  HB3 PHE   124      43.819  45.503  49.326  1.00  0.00           H  
ATOM   1999  CG  PHE   124      44.814  47.229  50.148  1.00  0.00           C  
ATOM   2000  CD1 PHE   124      43.796  48.118  49.743  1.00  0.00           C  
ATOM   2001  HD1 PHE   124      42.906  47.734  49.265  1.00  0.00           H  
ATOM   2002  CE1 PHE   124      43.969  49.510  49.902  1.00  0.00           C  
ATOM   2003  HE1 PHE   124      43.129  50.112  49.586  1.00  0.00           H  
ATOM   2004  CZ  PHE   124      45.092  49.962  50.631  1.00  0.00           C  
ATOM   2005  HZ  PHE   124      45.174  51.038  50.679  1.00  0.00           H  
ATOM   2006  CE2 PHE   124      46.058  49.074  51.120  1.00  0.00           C  
ATOM   2007  HE2 PHE   124      46.880  49.508  51.670  1.00  0.00           H  
ATOM   2008  CD2 PHE   124      45.951  47.707  50.823  1.00  0.00           C  
ATOM   2009  HD2 PHE   124      46.664  47.025  51.261  1.00  0.00           H  
ATOM   2010  C   PHE   124      43.268  43.946  51.142  1.00  0.00           C  
ATOM   2011  O   PHE   124      43.678  42.804  51.033  1.00  0.00           O  
ATOM   2012  N   ILE   125      41.968  44.180  50.948  1.00  0.00           N  
ATOM   2013  H   ILE   125      41.651  45.106  51.195  1.00  0.00           H  
ATOM   2014  CA  ILE   125      40.840  43.385  50.525  1.00  0.00           C  
ATOM   2015  HA  ILE   125      41.188  42.461  50.065  1.00  0.00           H  
ATOM   2016  CB  ILE   125      39.832  43.099  51.671  1.00  0.00           C  
ATOM   2017  HB  ILE   125      38.905  42.762  51.207  1.00  0.00           H  
ATOM   2018  CG2 ILE   125      40.196  41.901  52.515  1.00  0.00           C  
ATOM   2019 HG21 ILE   125      40.327  40.984  51.941  1.00  0.00           H  
ATOM   2020 HG22 ILE   125      41.195  42.059  52.920  1.00  0.00           H  
ATOM   2021 HG23 ILE   125      39.435  41.696  53.267  1.00  0.00           H  
ATOM   2022  CG1 ILE   125      39.623  44.346  52.466  1.00  0.00           C  
ATOM   2023 HG12 ILE   125      40.570  44.507  52.983  1.00  0.00           H  
ATOM   2024 HG13 ILE   125      39.359  45.019  51.650  1.00  0.00           H  
ATOM   2025  CD1 ILE   125      38.404  44.290  53.301  1.00  0.00           C  
ATOM   2026 HD11 ILE   125      38.519  43.632  54.163  1.00  0.00           H  
ATOM   2027 HD12 ILE   125      38.123  45.278  53.665  1.00  0.00           H  
ATOM   2028 HD13 ILE   125      37.593  43.865  52.710  1.00  0.00           H  
ATOM   2029  C   ILE   125      40.163  44.115  49.427  1.00  0.00           C  
ATOM   2030  O   ILE   125      40.044  45.342  49.457  1.00  0.00           O  
ATOM   2031  N   HIE   126      39.852  43.421  48.382  1.00  0.00           N  
ATOM   2032  H   HIE   126      39.811  42.419  48.501  1.00  0.00           H  
ATOM   2033  CA  HIE   126      39.358  43.908  47.014  1.00  0.00           C  
ATOM   2034  HA  HIE   126      39.957  44.775  46.737  1.00  0.00           H  
ATOM   2035  CB  HIE   126      39.607  42.745  46.021  1.00  0.00           C  
ATOM   2036  HB2 HIE   126      40.659  42.469  46.090  1.00  0.00           H  
ATOM   2037  HB3 HIE   126      38.980  41.889  46.269  1.00  0.00           H  
ATOM   2038  CG  HIE   126      39.454  43.216  44.636  1.00  0.00           C  
ATOM   2039  ND1 HIE   126      38.263  43.663  44.065  1.00  0.00           N  
ATOM   2040  CE1 HIE   126      38.550  43.951  42.776  1.00  0.00           C  
ATOM   2041  HE1 HIE   126      37.828  44.218  42.019  1.00  0.00           H  
ATOM   2042  NE2 HIE   126      39.882  43.748  42.583  1.00  0.00           N  
ATOM   2043  HE2 HIE   126      40.400  43.823  41.720  1.00  0.00           H  
ATOM   2044  CD2 HIE   126      40.414  43.163  43.733  1.00  0.00           C  
ATOM   2045  HD2 HIE   126      41.420  42.774  43.780  1.00  0.00           H  
ATOM   2046  C   HIE   126      37.928  44.249  47.066  1.00  0.00           C  
ATOM   2047  O   HIE   126      37.547  45.332  46.714  1.00  0.00           O  
ATOM   2048  N   ARG   127      37.167  43.343  47.721  1.00  0.00           N  
ATOM   2049  H   ARG   127      37.615  42.464  47.937  1.00  0.00           H  
ATOM   2050  CA  ARG   127      35.703  43.539  48.000  1.00  0.00           C  
ATOM   2051  HA  ARG   127      35.340  42.636  48.491  1.00  0.00           H  
ATOM   2052  CB  ARG   127      35.446  44.754  48.928  1.00  0.00           C  
ATOM   2053  HB2 ARG   127      35.214  45.680  48.402  1.00  0.00           H  
ATOM   2054  HB3 ARG   127      34.461  44.629  49.378  1.00  0.00           H  
ATOM   2055  CG  ARG   127      36.456  44.888  50.108  1.00  0.00           C  
ATOM   2056  HG2 ARG   127      36.708  43.942  50.588  1.00  0.00           H  
ATOM   2057  HG3 ARG   127      37.368  45.313  49.689  1.00  0.00           H  
ATOM   2058  CD  ARG   127      35.796  45.815  51.151  1.00  0.00           C  
ATOM   2059  HD2 ARG   127      34.853  45.387  51.491  1.00  0.00           H  
ATOM   2060  HD3 ARG   127      36.454  45.952  52.008  1.00  0.00           H  
ATOM   2061  NE  ARG   127      35.629  47.230  50.666  1.00  0.00           N  
ATOM   2062  HE  ARG   127      35.919  47.497  49.736  1.00  0.00           H  
ATOM   2063  CZ  ARG   127      35.370  48.305  51.347  1.00  0.00           C  
ATOM   2064  NH1 ARG   127      35.027  48.261  52.653  1.00  0.00           N  
ATOM   2065 HH11 ARG   127      35.048  47.403  53.186  1.00  0.00           H  
ATOM   2066 HH12 ARG   127      34.636  49.027  53.183  1.00  0.00           H  
ATOM   2067  NH2 ARG   127      35.159  49.448  50.767  1.00  0.00           N  
ATOM   2068 HH21 ARG   127      35.255  49.581  49.771  1.00  0.00           H  
ATOM   2069 HH22 ARG   127      34.868  50.218  51.353  1.00  0.00           H  
ATOM   2070  C   ARG   127      34.836  43.612  46.765  1.00  0.00           C  
ATOM   2071  O   ARG   127      33.613  43.764  46.956  1.00  0.00           O  
ATOM   2072  N   ASP   128      35.342  43.433  45.532  1.00  0.00           N  
ATOM   2073  H   ASP   128      36.336  43.519  45.371  1.00  0.00           H  
ATOM   2074  CA  ASP   128      34.498  42.930  44.437  1.00  0.00           C  
ATOM   2075  HA  ASP   128      33.696  42.398  44.948  1.00  0.00           H  
ATOM   2076  CB  ASP   128      33.819  44.060  43.719  1.00  0.00           C  
ATOM   2077  HB2 ASP   128      33.317  44.676  44.465  1.00  0.00           H  
ATOM   2078  HB3 ASP   128      34.634  44.667  43.325  1.00  0.00           H  
ATOM   2079  CG  ASP   128      32.680  43.764  42.675  1.00  0.00           C  
ATOM   2080  OD1 ASP   128      32.144  42.604  42.623  1.00  0.00           O  
ATOM   2081  OD2 ASP   128      32.265  44.606  41.909  1.00  0.00           O  
ATOM   2082  C   ASP   128      35.191  41.979  43.474  1.00  0.00           C  
ATOM   2083  O   ASP   128      35.463  42.243  42.280  1.00  0.00           O  
ATOM   2084  N   ILE   129      35.560  40.761  43.937  1.00  0.00           N  
ATOM   2085  H   ILE   129      35.376  40.505  44.897  1.00  0.00           H  
ATOM   2086  CA  ILE   129      36.208  39.734  43.040  1.00  0.00           C  
ATOM   2087  HA  ILE   129      37.019  40.262  42.540  1.00  0.00           H  
ATOM   2088  CB  ILE   129      36.862  38.506  43.796  1.00  0.00           C  
ATOM   2089  HB  ILE   129      36.033  38.016  44.307  1.00  0.00           H  
ATOM   2090  CG2 ILE   129      37.342  37.417  42.856  1.00  0.00           C  
ATOM   2091 HG21 ILE   129      37.966  36.654  43.323  1.00  0.00           H  
ATOM   2092 HG22 ILE   129      36.533  36.873  42.367  1.00  0.00           H  
ATOM   2093 HG23 ILE   129      37.968  37.783  42.042  1.00  0.00           H  
ATOM   2094  CG1 ILE   129      38.002  38.941  44.761  1.00  0.00           C  
ATOM   2095 HG12 ILE   129      37.635  39.618  45.533  1.00  0.00           H  
ATOM   2096 HG13 ILE   129      38.322  38.049  45.300  1.00  0.00           H  
ATOM   2097  CD1 ILE   129      39.310  39.482  44.231  1.00  0.00           C  
ATOM   2098 HD11 ILE   129      40.110  39.550  44.968  1.00  0.00           H  
ATOM   2099 HD12 ILE   129      39.811  38.914  43.447  1.00  0.00           H  
ATOM   2100 HD13 ILE   129      39.248  40.456  43.745  1.00  0.00           H  
ATOM   2101  C   ILE   129      35.158  39.277  41.984  1.00  0.00           C  
ATOM   2102  O   ILE   129      34.055  38.754  42.276  1.00  0.00           O  
ATOM   2103  N   LYS   130      35.563  39.330  40.681  1.00  0.00           N  
ATOM   2104  H   LYS   130      36.482  39.703  40.489  1.00  0.00           H  
ATOM   2105  CA  LYS   130      34.719  38.942  39.474  1.00  0.00           C  
ATOM   2106  HA  LYS   130      34.212  38.000  39.682  1.00  0.00           H  
ATOM   2107  CB  LYS   130      33.706  40.118  39.046  1.00  0.00           C  
ATOM   2108  HB2 LYS   130      33.154  39.892  38.134  1.00  0.00           H  
ATOM   2109  HB3 LYS   130      32.988  40.266  39.853  1.00  0.00           H  
ATOM   2110  CG  LYS   130      34.266  41.517  38.891  1.00  0.00           C  
ATOM   2111  HG2 LYS   130      34.992  41.764  39.666  1.00  0.00           H  
ATOM   2112  HG3 LYS   130      34.860  41.601  37.981  1.00  0.00           H  
ATOM   2113  CD  LYS   130      33.169  42.494  38.853  1.00  0.00           C  
ATOM   2114  HD2 LYS   130      32.561  42.230  37.988  1.00  0.00           H  
ATOM   2115  HD3 LYS   130      32.622  42.472  39.795  1.00  0.00           H  
ATOM   2116  CE  LYS   130      33.547  43.954  38.588  1.00  0.00           C  
ATOM   2117  HE2 LYS   130      32.642  44.524  38.381  1.00  0.00           H  
ATOM   2118  HE3 LYS   130      33.906  44.270  39.568  1.00  0.00           H  
ATOM   2119  NZ  LYS   130      34.585  44.240  37.607  1.00  0.00           N  
ATOM   2120  HZ1 LYS   130      35.537  44.084  37.907  1.00  0.00           H  
ATOM   2121  HZ2 LYS   130      34.410  43.646  36.810  1.00  0.00           H  
ATOM   2122  HZ3 LYS   130      34.597  45.188  37.257  1.00  0.00           H  
ATOM   2123  C   LYS   130      35.675  38.569  38.253  1.00  0.00           C  
ATOM   2124  O   LYS   130      36.891  38.869  38.330  1.00  0.00           O  
ATOM   2125  N   PRO   131      35.174  37.823  37.221  1.00  0.00           N  
ATOM   2126  CD  PRO   131      33.736  37.599  36.958  1.00  0.00           C  
ATOM   2127  HD2 PRO   131      33.434  38.499  36.423  1.00  0.00           H  
ATOM   2128  HD3 PRO   131      33.048  37.438  37.788  1.00  0.00           H  
ATOM   2129  CG  PRO   131      33.655  36.325  36.105  1.00  0.00           C  
ATOM   2130  HG2 PRO   131      32.683  36.424  35.622  1.00  0.00           H  
ATOM   2131  HG3 PRO   131      33.713  35.451  36.754  1.00  0.00           H  
ATOM   2132  CB  PRO   131      34.940  36.471  35.294  1.00  0.00           C  
ATOM   2133  HB2 PRO   131      34.683  36.901  34.326  1.00  0.00           H  
ATOM   2134  HB3 PRO   131      35.414  35.524  35.036  1.00  0.00           H  
ATOM   2135  CA  PRO   131      35.979  37.284  36.180  1.00  0.00           C  
ATOM   2136  HA  PRO   131      36.649  36.598  36.699  1.00  0.00           H  
ATOM   2137  C   PRO   131      36.788  38.273  35.296  1.00  0.00           C  
ATOM   2138  O   PRO   131      37.960  38.043  35.037  1.00  0.00           O  
ATOM   2139  N   ASP   132      36.234  39.409  34.934  1.00  0.00           N  
ATOM   2140  H   ASP   132      35.247  39.556  35.093  1.00  0.00           H  
ATOM   2141  CA  ASP   132      36.903  40.528  34.291  1.00  0.00           C  
ATOM   2142  HA  ASP   132      37.338  40.119  33.379  1.00  0.00           H  
ATOM   2143  CB  ASP   132      35.971  41.631  33.773  1.00  0.00           C  
ATOM   2144  HB2 ASP   132      36.641  42.436  33.471  1.00  0.00           H  
ATOM   2145  HB3 ASP   132      35.432  41.301  32.885  1.00  0.00           H  
ATOM   2146  CG  ASP   132      34.945  42.140  34.768  1.00  0.00           C  
ATOM   2147  OD1 ASP   132      34.779  43.392  34.891  1.00  0.00           O  
ATOM   2148  OD2 ASP   132      34.254  41.323  35.453  1.00  0.00           O  
ATOM   2149  C   ASP   132      38.108  41.095  35.117  1.00  0.00           C  
ATOM   2150  O   ASP   132      38.930  41.805  34.520  1.00  0.00           O  
ATOM   2151  N   ASN   133      38.296  40.935  36.424  1.00  0.00           N  
ATOM   2152  H   ASN   133      37.776  40.221  36.914  1.00  0.00           H  
ATOM   2153  CA  ASN   133      39.359  41.671  37.165  1.00  0.00           C  
ATOM   2154  HA  ASN   133      39.413  42.650  36.690  1.00  0.00           H  
ATOM   2155  CB  ASN   133      39.062  41.714  38.671  1.00  0.00           C  
ATOM   2156  HB2 ASN   133      39.087  40.717  39.110  1.00  0.00           H  
ATOM   2157  HB3 ASN   133      39.846  42.256  39.200  1.00  0.00           H  
ATOM   2158  CG  ASN   133      37.685  42.302  39.077  1.00  0.00           C  
ATOM   2159  OD1 ASN   133      36.980  42.815  38.206  1.00  0.00           O  
ATOM   2160  ND2 ASN   133      37.311  42.235  40.345  1.00  0.00           N  
ATOM   2161 HD21 ASN   133      36.382  42.554  40.584  1.00  0.00           H  
ATOM   2162 HD22 ASN   133      37.904  41.785  41.028  1.00  0.00           H  
ATOM   2163  C   ASN   133      40.751  41.027  36.968  1.00  0.00           C  
ATOM   2164  O   ASN   133      41.741  41.609  37.388  1.00  0.00           O  
ATOM   2165  N   PHE   134      40.690  39.769  36.515  1.00  0.00           N  
ATOM   2166  H   PHE   134      39.897  39.577  35.920  1.00  0.00           H  
ATOM   2167  CA  PHE   134      41.892  38.912  36.334  1.00  0.00           C  
ATOM   2168  HA  PHE   134      42.713  39.275  36.952  1.00  0.00           H  
ATOM   2169  CB  PHE   134      41.569  37.376  36.683  1.00  0.00           C  
ATOM   2170  HB2 PHE   134      40.748  37.002  36.071  1.00  0.00           H  
ATOM   2171  HB3 PHE   134      42.526  36.940  36.396  1.00  0.00           H  
ATOM   2172  CG  PHE   134      41.228  37.055  38.173  1.00  0.00           C  
ATOM   2173  CD1 PHE   134      42.244  37.105  39.198  1.00  0.00           C  
ATOM   2174  HD1 PHE   134      43.262  37.329  38.917  1.00  0.00           H  
ATOM   2175  CE1 PHE   134      41.874  36.796  40.498  1.00  0.00           C  
ATOM   2176  HE1 PHE   134      42.655  36.868  41.240  1.00  0.00           H  
ATOM   2177  CZ  PHE   134      40.499  36.566  40.846  1.00  0.00           C  
ATOM   2178  HZ  PHE   134      40.144  36.394  41.851  1.00  0.00           H  
ATOM   2179  CE2 PHE   134      39.540  36.432  39.857  1.00  0.00           C  
ATOM   2180  HE2 PHE   134      38.516  36.202  40.114  1.00  0.00           H  
ATOM   2181  CD2 PHE   134      39.937  36.698  38.550  1.00  0.00           C  
ATOM   2182  HD2 PHE   134      39.170  36.632  37.793  1.00  0.00           H  
ATOM   2183  C   PHE   134      42.352  39.052  34.889  1.00  0.00           C  
ATOM   2184  O   PHE   134      41.530  38.885  33.970  1.00  0.00           O  
ATOM   2185  N   LEU   135      43.599  39.466  34.663  1.00  0.00           N  
ATOM   2186  H   LEU   135      44.139  39.650  35.496  1.00  0.00           H  
ATOM   2187  CA  LEU   135      44.190  39.684  33.332  1.00  0.00           C  
ATOM   2188  HA  LEU   135      43.414  39.451  32.602  1.00  0.00           H  
ATOM   2189  CB  LEU   135      44.714  41.118  33.053  1.00  0.00           C  
ATOM   2190  HB2 LEU   135      45.669  41.265  33.557  1.00  0.00           H  
ATOM   2191  HB3 LEU   135      45.002  41.161  32.003  1.00  0.00           H  
ATOM   2192  CG  LEU   135      43.789  42.223  33.386  1.00  0.00           C  
ATOM   2193  HG  LEU   135      43.409  42.179  34.407  1.00  0.00           H  
ATOM   2194  CD1 LEU   135      44.523  43.523  33.013  1.00  0.00           C  
ATOM   2195 HD11 LEU   135      44.767  43.523  31.951  1.00  0.00           H  
ATOM   2196 HD12 LEU   135      43.907  44.364  33.332  1.00  0.00           H  
ATOM   2197 HD13 LEU   135      45.452  43.617  33.576  1.00  0.00           H  
ATOM   2198  CD2 LEU   135      42.484  42.257  32.586  1.00  0.00           C  
ATOM   2199 HD21 LEU   135      42.711  42.307  31.521  1.00  0.00           H  
ATOM   2200 HD22 LEU   135      41.925  41.349  32.815  1.00  0.00           H  
ATOM   2201 HD23 LEU   135      42.030  43.229  32.776  1.00  0.00           H  
ATOM   2202  C   LEU   135      45.366  38.727  33.140  1.00  0.00           C  
ATOM   2203  O   LEU   135      46.181  38.402  34.008  1.00  0.00           O  
ATOM   2204  N   MET   136      45.592  38.275  31.924  1.00  0.00           N  
ATOM   2205  H   MET   136      44.884  38.365  31.209  1.00  0.00           H  
ATOM   2206  CA  MET   136      46.787  37.588  31.521  1.00  0.00           C  
ATOM   2207  HA  MET   136      47.129  36.924  32.314  1.00  0.00           H  
ATOM   2208  CB  MET   136      46.534  36.642  30.281  1.00  0.00           C  
ATOM   2209  HB2 MET   136      46.121  37.225  29.457  1.00  0.00           H  
ATOM   2210  HB3 MET   136      47.484  36.278  29.890  1.00  0.00           H  
ATOM   2211  CG  MET   136      45.591  35.407  30.490  1.00  0.00           C  
ATOM   2212  HG2 MET   136      44.532  35.655  30.562  1.00  0.00           H  
ATOM   2213  HG3 MET   136      45.709  34.682  29.685  1.00  0.00           H  
ATOM   2214  SD  MET   136      45.848  34.496  32.042  1.00  0.00           S  
ATOM   2215  CE  MET   136      47.433  33.789  31.635  1.00  0.00           C  
ATOM   2216  HE1 MET   136      47.675  33.190  32.512  1.00  0.00           H  
ATOM   2217  HE2 MET   136      47.331  33.284  30.674  1.00  0.00           H  
ATOM   2218  HE3 MET   136      48.169  34.590  31.557  1.00  0.00           H  
ATOM   2219  C   MET   136      47.876  38.624  31.199  1.00  0.00           C  
ATOM   2220  O   MET   136      47.651  39.846  30.957  1.00  0.00           O  
ATOM   2221  N   GLY   137      49.099  38.286  31.110  1.00  0.00           N  
ATOM   2222  H   GLY   137      49.283  37.297  31.196  1.00  0.00           H  
ATOM   2223  CA  GLY   137      50.180  39.111  30.611  1.00  0.00           C  
ATOM   2224  HA2 GLY   137      50.028  40.156  30.881  1.00  0.00           H  
ATOM   2225  HA3 GLY   137      51.059  38.697  31.106  1.00  0.00           H  
ATOM   2226  C   GLY   137      50.320  39.076  29.051  1.00  0.00           C  
ATOM   2227  O   GLY   137      49.454  38.545  28.323  1.00  0.00           O  
ATOM   2228  N   ILE   138      51.364  39.633  28.489  1.00  0.00           N  
ATOM   2229  H   ILE   138      51.896  40.098  29.210  1.00  0.00           H  
ATOM   2230  CA  ILE   138      51.829  39.589  27.077  1.00  0.00           C  
ATOM   2231  HA  ILE   138      51.367  38.717  26.615  1.00  0.00           H  
ATOM   2232  CB  ILE   138      51.350  40.833  26.215  1.00  0.00           C  
ATOM   2233  HB  ILE   138      51.714  41.779  26.615  1.00  0.00           H  
ATOM   2234  CG2 ILE   138      51.917  40.835  24.761  1.00  0.00           C  
ATOM   2235 HG21 ILE   138      51.602  40.016  24.114  1.00  0.00           H  
ATOM   2236 HG22 ILE   138      51.484  41.721  24.298  1.00  0.00           H  
ATOM   2237 HG23 ILE   138      52.999  40.957  24.809  1.00  0.00           H  
ATOM   2238  CG1 ILE   138      49.819  41.030  26.218  1.00  0.00           C  
ATOM   2239 HG12 ILE   138      49.318  40.083  26.018  1.00  0.00           H  
ATOM   2240 HG13 ILE   138      49.496  41.279  27.229  1.00  0.00           H  
ATOM   2241  CD1 ILE   138      49.092  42.088  25.329  1.00  0.00           C  
ATOM   2242 HD11 ILE   138      48.877  41.666  24.347  1.00  0.00           H  
ATOM   2243 HD12 ILE   138      48.107  42.352  25.714  1.00  0.00           H  
ATOM   2244 HD13 ILE   138      49.673  43.010  25.284  1.00  0.00           H  
ATOM   2245  C   ILE   138      53.341  39.312  27.074  1.00  0.00           C  
ATOM   2246  O   ILE   138      54.061  39.538  28.085  1.00  0.00           O  
ATOM   2247  N   GLY   139      53.878  38.972  25.942  1.00  0.00           N  
ATOM   2248  H   GLY   139      53.347  38.838  25.093  1.00  0.00           H  
ATOM   2249  CA  GLY   139      55.322  38.902  25.773  1.00  0.00           C  
ATOM   2250  HA2 GLY   139      55.497  38.694  24.718  1.00  0.00           H  
ATOM   2251  HA3 GLY   139      55.698  39.894  26.021  1.00  0.00           H  
ATOM   2252  C   GLY   139      55.899  37.842  26.636  1.00  0.00           C  
ATOM   2253  O   GLY   139      55.207  36.827  26.833  1.00  0.00           O  
ATOM   2254  N   ARG   140      56.955  38.144  27.338  1.00  0.00           N  
ATOM   2255  H   ARG   140      57.208  39.122  27.333  1.00  0.00           H  
ATOM   2256  CA  ARG   140      57.578  37.200  28.333  1.00  0.00           C  
ATOM   2257  HA  ARG   140      57.613  36.268  27.768  1.00  0.00           H  
ATOM   2258  CB  ARG   140      58.983  37.687  28.759  1.00  0.00           C  
ATOM   2259  HB2 ARG   140      59.020  38.734  29.059  1.00  0.00           H  
ATOM   2260  HB3 ARG   140      59.326  37.097  29.609  1.00  0.00           H  
ATOM   2261  CG  ARG   140      59.914  37.520  27.582  1.00  0.00           C  
ATOM   2262  HG2 ARG   140      59.858  36.494  27.217  1.00  0.00           H  
ATOM   2263  HG3 ARG   140      59.691  38.203  26.763  1.00  0.00           H  
ATOM   2264  CD  ARG   140      61.329  37.968  27.996  1.00  0.00           C  
ATOM   2265  HD2 ARG   140      61.808  38.338  27.089  1.00  0.00           H  
ATOM   2266  HD3 ARG   140      61.249  38.760  28.740  1.00  0.00           H  
ATOM   2267  NE  ARG   140      62.063  36.876  28.674  1.00  0.00           N  
ATOM   2268  HE  ARG   140      61.589  35.987  28.758  1.00  0.00           H  
ATOM   2269  CZ  ARG   140      63.232  36.998  29.205  1.00  0.00           C  
ATOM   2270  NH1 ARG   140      64.057  38.000  29.188  1.00  0.00           N  
ATOM   2271 HH11 ARG   140      63.814  38.861  28.720  1.00  0.00           H  
ATOM   2272 HH12 ARG   140      64.925  37.937  29.700  1.00  0.00           H  
ATOM   2273  NH2 ARG   140      63.594  35.948  29.911  1.00  0.00           N  
ATOM   2274 HH21 ARG   140      62.926  35.192  29.961  1.00  0.00           H  
ATOM   2275 HH22 ARG   140      64.461  36.011  30.424  1.00  0.00           H  
ATOM   2276  C   ARG   140      56.677  36.936  29.484  1.00  0.00           C  
ATOM   2277  O   ARG   140      57.185  36.359  30.445  1.00  0.00           O  
ATOM   2278  N   HIE   141      55.432  37.364  29.503  1.00  0.00           N  
ATOM   2279  H   HIE   141      55.045  37.881  28.726  1.00  0.00           H  
ATOM   2280  CA  HIE   141      54.503  37.014  30.569  1.00  0.00           C  
ATOM   2281  HA  HIE   141      54.857  36.257  31.270  1.00  0.00           H  
ATOM   2282  CB  HIE   141      54.318  38.241  31.465  1.00  0.00           C  
ATOM   2283  HB2 HIE   141      53.917  39.033  30.832  1.00  0.00           H  
ATOM   2284  HB3 HIE   141      53.580  37.974  32.221  1.00  0.00           H  
ATOM   2285  CG  HIE   141      55.473  38.892  32.162  1.00  0.00           C  
ATOM   2286  ND1 HIE   141      56.321  39.841  31.588  1.00  0.00           N  
ATOM   2287  CE1 HIE   141      57.128  40.299  32.571  1.00  0.00           C  
ATOM   2288  HE1 HIE   141      57.879  41.065  32.448  1.00  0.00           H  
ATOM   2289  NE2 HIE   141      56.931  39.610  33.701  1.00  0.00           N  
ATOM   2290  HE2 HIE   141      57.364  39.846  34.582  1.00  0.00           H  
ATOM   2291  CD2 HIE   141      55.858  38.703  33.435  1.00  0.00           C  
ATOM   2292  HD2 HIE   141      55.314  38.202  34.223  1.00  0.00           H  
ATOM   2293  C   HIE   141      53.128  36.526  30.003  1.00  0.00           C  
ATOM   2294  O   HIE   141      52.310  36.344  30.877  1.00  0.00           O  
ATOM   2295  N   CYS   142      52.955  36.186  28.755  1.00  0.00           N  
ATOM   2296  H   CYS   142      53.720  36.341  28.114  1.00  0.00           H  
ATOM   2297  CA  CYS   142      51.729  35.620  28.255  1.00  0.00           C  
ATOM   2298  HA  CYS   142      50.968  36.396  28.177  1.00  0.00           H  
ATOM   2299  CB  CYS   142      52.025  35.009  26.849  1.00  0.00           C  
ATOM   2300  HB2 CYS   142      51.038  34.746  26.469  1.00  0.00           H  
ATOM   2301  HB3 CYS   142      52.486  35.743  26.189  1.00  0.00           H  
ATOM   2302  SG  CYS   142      53.153  33.541  26.901  1.00  0.00           S  
ATOM   2303  HG  CYS   142      52.427  32.683  27.623  1.00  0.00           H  
ATOM   2304  C   CYS   142      51.202  34.439  29.141  1.00  0.00           C  
ATOM   2305  O   CYS   142      49.968  34.350  29.085  1.00  0.00           O  
ATOM   2306  N   ASN   143      52.030  33.691  29.930  1.00  0.00           N  
ATOM   2307  H   ASN   143      53.029  33.832  29.874  1.00  0.00           H  
ATOM   2308  CA  ASN   143      51.498  32.626  30.725  1.00  0.00           C  
ATOM   2309  HA  ASN   143      50.675  32.090  30.252  1.00  0.00           H  
ATOM   2310  CB  ASN   143      52.690  31.642  30.961  1.00  0.00           C  
ATOM   2311  HB2 ASN   143      53.498  32.276  31.326  1.00  0.00           H  
ATOM   2312  HB3 ASN   143      52.459  30.895  31.720  1.00  0.00           H  
ATOM   2313  CG  ASN   143      53.194  30.913  29.667  1.00  0.00           C  
ATOM   2314  OD1 ASN   143      52.482  30.795  28.669  1.00  0.00           O  
ATOM   2315  ND2 ASN   143      54.388  30.380  29.773  1.00  0.00           N  
ATOM   2316 HD21 ASN   143      54.771  29.781  29.056  1.00  0.00           H  
ATOM   2317 HD22 ASN   143      54.784  30.525  30.691  1.00  0.00           H  
ATOM   2318  C   ASN   143      51.016  33.082  32.092  1.00  0.00           C  
ATOM   2319  O   ASN   143      50.225  32.368  32.677  1.00  0.00           O  
ATOM   2320  N   LYS   144      51.523  34.207  32.668  1.00  0.00           N  
ATOM   2321  H   LYS   144      52.118  34.786  32.093  1.00  0.00           H  
ATOM   2322  CA  LYS   144      51.336  34.614  34.042  1.00  0.00           C  
ATOM   2323  HA  LYS   144      51.000  33.871  34.765  1.00  0.00           H  
ATOM   2324  CB  LYS   144      52.581  35.445  34.465  1.00  0.00           C  
ATOM   2325  HB2 LYS   144      52.567  36.301  33.791  1.00  0.00           H  
ATOM   2326  HB3 LYS   144      52.459  36.048  35.365  1.00  0.00           H  
ATOM   2327  CG  LYS   144      53.924  34.647  34.251  1.00  0.00           C  
ATOM   2328  HG2 LYS   144      54.206  34.584  33.200  1.00  0.00           H  
ATOM   2329  HG3 LYS   144      54.660  35.358  34.628  1.00  0.00           H  
ATOM   2330  CD  LYS   144      54.043  33.289  34.996  1.00  0.00           C  
ATOM   2331  HD2 LYS   144      53.922  33.399  36.074  1.00  0.00           H  
ATOM   2332  HD3 LYS   144      53.272  32.635  34.590  1.00  0.00           H  
ATOM   2333  CE  LYS   144      55.407  32.712  34.540  1.00  0.00           C  
ATOM   2334  HE2 LYS   144      55.259  32.095  33.654  1.00  0.00           H  
ATOM   2335  HE3 LYS   144      56.006  33.576  34.251  1.00  0.00           H  
ATOM   2336  NZ  LYS   144      55.992  32.032  35.659  1.00  0.00           N  
ATOM   2337  HZ1 LYS   144      56.902  31.657  35.435  1.00  0.00           H  
ATOM   2338  HZ2 LYS   144      56.098  32.687  36.420  1.00  0.00           H  
ATOM   2339  HZ3 LYS   144      55.355  31.307  35.958  1.00  0.00           H  
ATOM   2340  C   LYS   144      50.046  35.418  34.154  1.00  0.00           C  
ATOM   2341  O   LYS   144      49.831  36.353  33.350  1.00  0.00           O  
ATOM   2342  N   LEU   145      49.306  35.351  35.248  1.00  0.00           N  
ATOM   2343  H   LEU   145      49.479  34.629  35.932  1.00  0.00           H  
ATOM   2344  CA  LEU   145      48.018  36.047  35.448  1.00  0.00           C  
ATOM   2345  HA  LEU   145      47.717  36.551  34.529  1.00  0.00           H  
ATOM   2346  CB  LEU   145      46.878  34.958  35.806  1.00  0.00           C  
ATOM   2347  HB2 LEU   145      46.680  34.387  34.899  1.00  0.00           H  
ATOM   2348  HB3 LEU   145      47.269  34.193  36.477  1.00  0.00           H  
ATOM   2349  CG  LEU   145      45.489  35.342  36.381  1.00  0.00           C  
ATOM   2350  HG  LEU   145      45.009  36.197  35.906  1.00  0.00           H  
ATOM   2351  CD1 LEU   145      44.499  34.116  36.179  1.00  0.00           C  
ATOM   2352 HD11 LEU   145      44.363  33.977  35.107  1.00  0.00           H  
ATOM   2353 HD12 LEU   145      44.920  33.188  36.568  1.00  0.00           H  
ATOM   2354 HD13 LEU   145      43.565  34.382  36.673  1.00  0.00           H  
ATOM   2355  CD2 LEU   145      45.473  35.534  37.910  1.00  0.00           C  
ATOM   2356 HD21 LEU   145      44.500  35.970  38.140  1.00  0.00           H  
ATOM   2357 HD22 LEU   145      45.549  34.616  38.493  1.00  0.00           H  
ATOM   2358 HD23 LEU   145      46.308  36.207  38.105  1.00  0.00           H  
ATOM   2359  C   LEU   145      48.149  37.052  36.574  1.00  0.00           C  
ATOM   2360  O   LEU   145      48.986  36.837  37.429  1.00  0.00           O  
ATOM   2361  N   PHE   146      47.418  38.132  36.458  1.00  0.00           N  
ATOM   2362  H   PHE   146      46.874  38.215  35.610  1.00  0.00           H  
ATOM   2363  CA  PHE   146      47.359  39.354  37.242  1.00  0.00           C  
ATOM   2364  HA  PHE   146      48.019  39.112  38.075  1.00  0.00           H  
ATOM   2365  CB  PHE   146      48.077  40.400  36.473  1.00  0.00           C  
ATOM   2366  HB2 PHE   146      47.677  40.639  35.487  1.00  0.00           H  
ATOM   2367  HB3 PHE   146      48.017  41.388  36.929  1.00  0.00           H  
ATOM   2368  CG  PHE   146      49.527  40.172  36.158  1.00  0.00           C  
ATOM   2369  CD1 PHE   146      49.871  39.370  35.024  1.00  0.00           C  
ATOM   2370  HD1 PHE   146      49.096  38.920  34.421  1.00  0.00           H  
ATOM   2371  CE1 PHE   146      51.186  39.141  34.683  1.00  0.00           C  
ATOM   2372  HE1 PHE   146      51.383  38.626  33.754  1.00  0.00           H  
ATOM   2373  CZ  PHE   146      52.232  39.753  35.341  1.00  0.00           C  
ATOM   2374  HZ  PHE   146      53.235  39.485  35.043  1.00  0.00           H  
ATOM   2375  CE2 PHE   146      51.933  40.716  36.336  1.00  0.00           C  
ATOM   2376  HE2 PHE   146      52.719  41.341  36.734  1.00  0.00           H  
ATOM   2377  CD2 PHE   146      50.585  40.855  36.803  1.00  0.00           C  
ATOM   2378  HD2 PHE   146      50.399  41.607  37.556  1.00  0.00           H  
ATOM   2379  C   PHE   146      45.994  39.700  37.797  1.00  0.00           C  
ATOM   2380  O   PHE   146      45.024  39.126  37.259  1.00  0.00           O  
ATOM   2381  N   LEU   147      45.897  40.768  38.614  1.00  0.00           N  
ATOM   2382  H   LEU   147      46.793  41.200  38.790  1.00  0.00           H  
ATOM   2383  CA  LEU   147      44.716  41.351  39.264  1.00  0.00           C  
ATOM   2384  HA  LEU   147      43.866  41.167  38.607  1.00  0.00           H  
ATOM   2385  CB  LEU   147      44.554  40.626  40.636  1.00  0.00           C  
ATOM   2386  HB2 LEU   147      44.552  39.544  40.501  1.00  0.00           H  
ATOM   2387  HB3 LEU   147      45.379  41.002  41.240  1.00  0.00           H  
ATOM   2388  CG  LEU   147      43.316  41.096  41.501  1.00  0.00           C  
ATOM   2389  HG  LEU   147      43.217  42.176  41.602  1.00  0.00           H  
ATOM   2390  CD1 LEU   147      42.014  40.745  40.808  1.00  0.00           C  
ATOM   2391 HD11 LEU   147      41.197  41.163  41.396  1.00  0.00           H  
ATOM   2392 HD12 LEU   147      41.915  41.056  39.768  1.00  0.00           H  
ATOM   2393 HD13 LEU   147      41.933  39.662  40.706  1.00  0.00           H  
ATOM   2394  CD2 LEU   147      43.405  40.411  42.883  1.00  0.00           C  
ATOM   2395 HD21 LEU   147      43.391  39.329  42.758  1.00  0.00           H  
ATOM   2396 HD22 LEU   147      44.183  40.784  43.549  1.00  0.00           H  
ATOM   2397 HD23 LEU   147      42.493  40.559  43.462  1.00  0.00           H  
ATOM   2398  C   LEU   147      44.674  42.911  39.402  1.00  0.00           C  
ATOM   2399  O   LEU   147      45.636  43.500  39.927  1.00  0.00           O  
ATOM   2400  N   ILE   148      43.538  43.526  38.992  1.00  0.00           N  
ATOM   2401  H   ILE   148      42.732  43.007  38.675  1.00  0.00           H  
ATOM   2402  CA  ILE   148      43.235  45.017  38.921  1.00  0.00           C  
ATOM   2403  HA  ILE   148      43.964  45.650  39.428  1.00  0.00           H  
ATOM   2404  CB  ILE   148      43.216  45.444  37.483  1.00  0.00           C  
ATOM   2405  HB  ILE   148      43.109  46.529  37.469  1.00  0.00           H  
ATOM   2406  CG2 ILE   148      44.592  45.170  36.855  1.00  0.00           C  
ATOM   2407 HG21 ILE   148      44.873  44.135  37.053  1.00  0.00           H  
ATOM   2408 HG22 ILE   148      44.504  45.409  35.795  1.00  0.00           H  
ATOM   2409 HG23 ILE   148      45.361  45.800  37.301  1.00  0.00           H  
ATOM   2410  CG1 ILE   148      42.244  44.737  36.512  1.00  0.00           C  
ATOM   2411 HG12 ILE   148      42.749  43.930  35.981  1.00  0.00           H  
ATOM   2412 HG13 ILE   148      41.435  44.288  37.088  1.00  0.00           H  
ATOM   2413  CD1 ILE   148      41.532  45.683  35.562  1.00  0.00           C  
ATOM   2414 HD11 ILE   148      42.331  46.157  34.993  1.00  0.00           H  
ATOM   2415 HD12 ILE   148      40.799  45.195  34.920  1.00  0.00           H  
ATOM   2416 HD13 ILE   148      41.067  46.429  36.207  1.00  0.00           H  
ATOM   2417  C   ILE   148      41.789  45.249  39.480  1.00  0.00           C  
ATOM   2418  O   ILE   148      41.202  44.359  40.145  1.00  0.00           O  
ATOM   2419  N   ASP   149      41.262  46.440  39.275  1.00  0.00           N  
ATOM   2420  H   ASP   149      41.914  47.096  38.870  1.00  0.00           H  
ATOM   2421  CA  ASP   149      39.951  46.908  39.451  1.00  0.00           C  
ATOM   2422  HA  ASP   149      39.994  47.896  38.992  1.00  0.00           H  
ATOM   2423  CB  ASP   149      38.907  46.114  38.614  1.00  0.00           C  
ATOM   2424  HB2 ASP   149      39.103  45.885  37.567  1.00  0.00           H  
ATOM   2425  HB3 ASP   149      38.574  45.250  39.188  1.00  0.00           H  
ATOM   2426  CG  ASP   149      37.552  46.880  38.486  1.00  0.00           C  
ATOM   2427  OD1 ASP   149      36.527  46.264  38.146  1.00  0.00           O  
ATOM   2428  OD2 ASP   149      37.538  48.079  38.651  1.00  0.00           O  
ATOM   2429  C   ASP   149      39.542  47.079  40.940  1.00  0.00           C  
ATOM   2430  O   ASP   149      38.420  46.767  41.357  1.00  0.00           O  
ATOM   2431  N   PHE   150      40.422  47.699  41.721  1.00  0.00           N  
ATOM   2432  H   PHE   150      41.105  48.299  41.282  1.00  0.00           H  
ATOM   2433  CA  PHE   150      40.452  47.908  43.167  1.00  0.00           C  
ATOM   2434  HA  PHE   150      40.027  47.017  43.628  1.00  0.00           H  
ATOM   2435  CB  PHE   150      41.933  48.125  43.504  1.00  0.00           C  
ATOM   2436  HB2 PHE   150      42.309  49.022  43.013  1.00  0.00           H  
ATOM   2437  HB3 PHE   150      41.999  48.139  44.592  1.00  0.00           H  
ATOM   2438  CG  PHE   150      42.797  46.967  43.081  1.00  0.00           C  
ATOM   2439  CD1 PHE   150      43.765  47.179  42.136  1.00  0.00           C  
ATOM   2440  HD1 PHE   150      43.850  48.033  41.481  1.00  0.00           H  
ATOM   2441  CE1 PHE   150      44.703  46.182  41.858  1.00  0.00           C  
ATOM   2442  HE1 PHE   150      45.404  46.290  41.044  1.00  0.00           H  
ATOM   2443  CZ  PHE   150      44.681  44.937  42.506  1.00  0.00           C  
ATOM   2444  HZ  PHE   150      45.297  44.080  42.276  1.00  0.00           H  
ATOM   2445  CE2 PHE   150      43.679  44.669  43.477  1.00  0.00           C  
ATOM   2446  HE2 PHE   150      43.708  43.731  44.013  1.00  0.00           H  
ATOM   2447  CD2 PHE   150      42.797  45.718  43.794  1.00  0.00           C  
ATOM   2448  HD2 PHE   150      42.038  45.540  44.542  1.00  0.00           H  
ATOM   2449  C   PHE   150      39.560  49.034  43.691  1.00  0.00           C  
ATOM   2450  O   PHE   150      39.758  49.522  44.863  1.00  0.00           O  
ATOM   2451  N   GLY   151      38.613  49.506  42.914  1.00  0.00           N  
ATOM   2452  H   GLY   151      38.602  49.180  41.958  1.00  0.00           H  
ATOM   2453  CA  GLY   151      37.784  50.706  43.166  1.00  0.00           C  
ATOM   2454  HA2 GLY   151      38.411  51.595  43.221  1.00  0.00           H  
ATOM   2455  HA3 GLY   151      37.059  50.820  42.360  1.00  0.00           H  
ATOM   2456  C   GLY   151      36.926  50.678  44.480  1.00  0.00           C  
ATOM   2457  O   GLY   151      36.450  51.696  45.037  1.00  0.00           O  
ATOM   2458  N   LEU   152      36.640  49.437  44.928  1.00  0.00           N  
ATOM   2459  H   LEU   152      37.032  48.725  44.329  1.00  0.00           H  
ATOM   2460  CA  LEU   152      36.006  49.082  46.171  1.00  0.00           C  
ATOM   2461  HA  LEU   152      35.560  50.001  46.549  1.00  0.00           H  
ATOM   2462  CB  LEU   152      34.775  48.127  45.978  1.00  0.00           C  
ATOM   2463  HB2 LEU   152      35.205  47.197  45.605  1.00  0.00           H  
ATOM   2464  HB3 LEU   152      34.347  47.905  46.955  1.00  0.00           H  
ATOM   2465  CG  LEU   152      33.639  48.586  45.037  1.00  0.00           C  
ATOM   2466  HG  LEU   152      33.915  48.572  43.983  1.00  0.00           H  
ATOM   2467  CD1 LEU   152      32.416  47.638  45.225  1.00  0.00           C  
ATOM   2468 HD11 LEU   152      31.677  47.994  44.508  1.00  0.00           H  
ATOM   2469 HD12 LEU   152      32.804  46.686  44.861  1.00  0.00           H  
ATOM   2470 HD13 LEU   152      32.029  47.598  46.244  1.00  0.00           H  
ATOM   2471  CD2 LEU   152      33.145  50.046  45.375  1.00  0.00           C  
ATOM   2472 HD21 LEU   152      32.793  50.024  46.407  1.00  0.00           H  
ATOM   2473 HD22 LEU   152      33.839  50.872  45.219  1.00  0.00           H  
ATOM   2474 HD23 LEU   152      32.292  50.311  44.752  1.00  0.00           H  
ATOM   2475  C   LEU   152      36.976  48.596  47.315  1.00  0.00           C  
ATOM   2476  O   LEU   152      36.569  48.402  48.492  1.00  0.00           O  
ATOM   2477  N   ALA   153      38.287  48.431  47.031  1.00  0.00           N  
ATOM   2478  H   ALA   153      38.592  48.778  46.133  1.00  0.00           H  
ATOM   2479  CA  ALA   153      39.226  47.826  47.907  1.00  0.00           C  
ATOM   2480  HA  ALA   153      38.700  46.958  48.306  1.00  0.00           H  
ATOM   2481  CB  ALA   153      40.600  47.580  47.234  1.00  0.00           C  
ATOM   2482  HB1 ALA   153      40.369  47.245  46.223  1.00  0.00           H  
ATOM   2483  HB2 ALA   153      41.271  48.430  47.108  1.00  0.00           H  
ATOM   2484  HB3 ALA   153      41.056  46.778  47.814  1.00  0.00           H  
ATOM   2485  C   ALA   153      39.478  48.785  49.034  1.00  0.00           C  
ATOM   2486  O   ALA   153      39.333  50.014  48.885  1.00  0.00           O  
ATOM   2487  N   LYS   154      40.155  48.293  50.092  1.00  0.00           N  
ATOM   2488  H   LYS   154      40.332  47.307  49.964  1.00  0.00           H  
ATOM   2489  CA  LYS   154      40.321  48.918  51.371  1.00  0.00           C  
ATOM   2490  HA  LYS   154      40.501  49.992  51.317  1.00  0.00           H  
ATOM   2491  CB  LYS   154      38.935  48.801  52.003  1.00  0.00           C  
ATOM   2492  HB2 LYS   154      38.080  49.162  51.432  1.00  0.00           H  
ATOM   2493  HB3 LYS   154      38.772  47.729  52.110  1.00  0.00           H  
ATOM   2494  CG  LYS   154      38.971  49.546  53.360  1.00  0.00           C  
ATOM   2495  HG2 LYS   154      38.035  49.274  53.849  1.00  0.00           H  
ATOM   2496  HG3 LYS   154      39.686  49.094  54.047  1.00  0.00           H  
ATOM   2497  CD  LYS   154      39.231  51.038  53.285  1.00  0.00           C  
ATOM   2498  HD2 LYS   154      40.177  51.240  52.784  1.00  0.00           H  
ATOM   2499  HD3 LYS   154      38.534  51.549  52.621  1.00  0.00           H  
ATOM   2500  CE  LYS   154      39.218  51.665  54.613  1.00  0.00           C  
ATOM   2501  HE2 LYS   154      39.070  52.744  54.557  1.00  0.00           H  
ATOM   2502  HE3 LYS   154      38.391  51.281  55.211  1.00  0.00           H  
ATOM   2503  NZ  LYS   154      40.454  51.467  55.451  1.00  0.00           N  
ATOM   2504  HZ1 LYS   154      41.205  52.025  55.070  1.00  0.00           H  
ATOM   2505  HZ2 LYS   154      40.286  51.774  56.398  1.00  0.00           H  
ATOM   2506  HZ3 LYS   154      40.648  50.477  55.406  1.00  0.00           H  
ATOM   2507  C   LYS   154      41.390  48.251  52.150  1.00  0.00           C  
ATOM   2508  O   LYS   154      41.250  47.054  52.275  1.00  0.00           O  
ATOM   2509  N   LYS   155      42.323  48.892  52.812  1.00  0.00           N  
ATOM   2510  H   LYS   155      42.252  49.896  52.728  1.00  0.00           H  
ATOM   2511  CA  LYS   155      43.178  48.305  53.862  1.00  0.00           C  
ATOM   2512  HA  LYS   155      43.728  47.455  53.459  1.00  0.00           H  
ATOM   2513  CB  LYS   155      44.290  49.349  54.231  1.00  0.00           C  
ATOM   2514  HB2 LYS   155      44.607  49.902  53.347  1.00  0.00           H  
ATOM   2515  HB3 LYS   155      43.805  50.064  54.895  1.00  0.00           H  
ATOM   2516  CG  LYS   155      45.623  48.799  54.835  1.00  0.00           C  
ATOM   2517  HG2 LYS   155      45.343  48.158  55.671  1.00  0.00           H  
ATOM   2518  HG3 LYS   155      46.194  48.174  54.149  1.00  0.00           H  
ATOM   2519  CD  LYS   155      46.512  50.020  55.192  1.00  0.00           C  
ATOM   2520  HD2 LYS   155      46.959  50.335  54.249  1.00  0.00           H  
ATOM   2521  HD3 LYS   155      46.011  50.911  55.573  1.00  0.00           H  
ATOM   2522  CE  LYS   155      47.610  49.639  56.237  1.00  0.00           C  
ATOM   2523  HE2 LYS   155      47.359  49.001  57.085  1.00  0.00           H  
ATOM   2524  HE3 LYS   155      48.349  49.036  55.710  1.00  0.00           H  
ATOM   2525  NZ  LYS   155      48.498  50.760  56.613  1.00  0.00           N  
ATOM   2526  HZ1 LYS   155      49.014  51.196  55.863  1.00  0.00           H  
ATOM   2527  HZ2 LYS   155      47.897  51.376  57.142  1.00  0.00           H  
ATOM   2528  HZ3 LYS   155      49.122  50.414  57.328  1.00  0.00           H  
ATOM   2529  C   LYS   155      42.370  47.867  55.126  1.00  0.00           C  
ATOM   2530  O   LYS   155      41.744  48.749  55.820  1.00  0.00           O  
ATOM   2531  N   TYR   156      42.529  46.601  55.517  1.00  0.00           N  
ATOM   2532  H   TYR   156      43.250  46.076  55.042  1.00  0.00           H  
ATOM   2533  CA  TYR   156      41.786  45.973  56.578  1.00  0.00           C  
ATOM   2534  HA  TYR   156      40.878  46.550  56.754  1.00  0.00           H  
ATOM   2535  CB  TYR   156      41.297  44.594  56.073  1.00  0.00           C  
ATOM   2536  HB2 TYR   156      40.612  44.277  56.859  1.00  0.00           H  
ATOM   2537  HB3 TYR   156      40.742  44.582  55.135  1.00  0.00           H  
ATOM   2538  CG  TYR   156      42.355  43.467  55.973  1.00  0.00           C  
ATOM   2539  CD1 TYR   156      42.651  42.714  57.123  1.00  0.00           C  
ATOM   2540  HD1 TYR   156      42.072  42.906  58.014  1.00  0.00           H  
ATOM   2541  CE1 TYR   156      43.828  41.861  57.111  1.00  0.00           C  
ATOM   2542  HE1 TYR   156      44.065  41.283  57.992  1.00  0.00           H  
ATOM   2543  CZ  TYR   156      44.572  41.686  55.970  1.00  0.00           C  
ATOM   2544  OH  TYR   156      45.645  40.832  56.001  1.00  0.00           O  
ATOM   2545  HH  TYR   156      46.124  41.029  55.193  1.00  0.00           H  
ATOM   2546  CE2 TYR   156      44.191  42.387  54.780  1.00  0.00           C  
ATOM   2547  HE2 TYR   156      44.711  42.242  53.845  1.00  0.00           H  
ATOM   2548  CD2 TYR   156      43.123  43.255  54.844  1.00  0.00           C  
ATOM   2549  HD2 TYR   156      42.860  43.807  53.953  1.00  0.00           H  
ATOM   2550  C   TYR   156      42.420  45.861  57.908  1.00  0.00           C  
ATOM   2551  O   TYR   156      41.778  45.468  58.866  1.00  0.00           O  
ATOM   2552  N   ARG   157      43.745  46.041  58.044  1.00  0.00           N  
ATOM   2553  H   ARG   157      44.238  46.356  57.221  1.00  0.00           H  
ATOM   2554  CA  ARG   157      44.406  46.085  59.308  1.00  0.00           C  
ATOM   2555  HA  ARG   157      43.753  46.398  60.123  1.00  0.00           H  
ATOM   2556  CB  ARG   157      45.063  44.711  59.721  1.00  0.00           C  
ATOM   2557  HB2 ARG   157      45.616  44.789  60.657  1.00  0.00           H  
ATOM   2558  HB3 ARG   157      44.296  43.964  59.930  1.00  0.00           H  
ATOM   2559  CG  ARG   157      46.182  44.073  58.746  1.00  0.00           C  
ATOM   2560  HG2 ARG   157      45.812  44.056  57.721  1.00  0.00           H  
ATOM   2561  HG3 ARG   157      47.068  44.687  58.908  1.00  0.00           H  
ATOM   2562  CD  ARG   157      46.605  42.636  59.074  1.00  0.00           C  
ATOM   2563  HD2 ARG   157      46.925  42.515  60.109  1.00  0.00           H  
ATOM   2564  HD3 ARG   157      45.753  41.989  58.870  1.00  0.00           H  
ATOM   2565  NE  ARG   157      47.781  42.315  58.256  1.00  0.00           N  
ATOM   2566  HE  ARG   157      48.204  43.100  57.781  1.00  0.00           H  
ATOM   2567  CZ  ARG   157      48.210  41.147  57.909  1.00  0.00           C  
ATOM   2568  NH1 ARG   157      47.557  40.041  58.346  1.00  0.00           N  
ATOM   2569 HH11 ARG   157      46.780  40.118  58.987  1.00  0.00           H  
ATOM   2570 HH12 ARG   157      48.017  39.153  58.206  1.00  0.00           H  
ATOM   2571  NH2 ARG   157      49.279  41.073  57.100  1.00  0.00           N  
ATOM   2572 HH21 ARG   157      49.830  41.879  56.841  1.00  0.00           H  
ATOM   2573 HH22 ARG   157      49.770  40.193  57.034  1.00  0.00           H  
ATOM   2574  C   ARG   157      45.472  47.182  59.320  1.00  0.00           C  
ATOM   2575  O   ARG   157      46.070  47.499  58.306  1.00  0.00           O  
ATOM   2576  N   ASP   158      45.705  47.775  60.496  1.00  0.00           N  
ATOM   2577  H   ASP   158      45.307  47.450  61.366  1.00  0.00           H  
ATOM   2578  CA  ASP   158      46.924  48.554  60.747  1.00  0.00           C  
ATOM   2579  HA  ASP   158      47.057  49.256  59.924  1.00  0.00           H  
ATOM   2580  CB  ASP   158      46.744  49.501  61.981  1.00  0.00           C  
ATOM   2581  HB2 ASP   158      45.950  50.202  61.725  1.00  0.00           H  
ATOM   2582  HB3 ASP   158      46.424  48.911  62.840  1.00  0.00           H  
ATOM   2583  CG  ASP   158      47.984  50.243  62.283  1.00  0.00           C  
ATOM   2584  OD1 ASP   158      47.792  51.118  63.136  1.00  0.00           O  
ATOM   2585  OD2 ASP   158      49.077  50.034  61.747  1.00  0.00           O  
ATOM   2586  C   ASP   158      48.086  47.568  60.981  1.00  0.00           C  
ATOM   2587  O   ASP   158      48.024  46.590  61.714  1.00  0.00           O  
ATOM   2588  N   ASN   159      49.175  47.664  60.213  1.00  0.00           N  
ATOM   2589  H   ASN   159      49.078  48.432  59.564  1.00  0.00           H  
ATOM   2590  CA  ASN   159      50.282  46.769  60.131  1.00  0.00           C  
ATOM   2591  HA  ASN   159      49.841  45.782  60.264  1.00  0.00           H  
ATOM   2592  CB  ASN   159      50.878  46.858  58.738  1.00  0.00           C  
ATOM   2593  HB2 ASN   159      50.191  46.567  57.943  1.00  0.00           H  
ATOM   2594  HB3 ASN   159      51.162  47.888  58.518  1.00  0.00           H  
ATOM   2595  CG  ASN   159      51.978  45.918  58.524  1.00  0.00           C  
ATOM   2596  OD1 ASN   159      51.916  44.703  58.657  1.00  0.00           O  
ATOM   2597  ND2 ASN   159      53.120  46.423  57.974  1.00  0.00           N  
ATOM   2598 HD21 ASN   159      53.796  45.750  57.642  1.00  0.00           H  
ATOM   2599 HD22 ASN   159      52.992  47.383  57.688  1.00  0.00           H  
ATOM   2600  C   ASN   159      51.235  47.004  61.324  1.00  0.00           C  
ATOM   2601  O   ASN   159      52.116  46.203  61.419  1.00  0.00           O  
ATOM   2602  N   ARG   160      51.013  48.007  62.207  1.00  0.00           N  
ATOM   2603  H   ARG   160      50.173  48.540  62.029  1.00  0.00           H  
ATOM   2604  CA  ARG   160      51.594  47.905  63.515  1.00  0.00           C  
ATOM   2605  HA  ARG   160      52.633  47.716  63.245  1.00  0.00           H  
ATOM   2606  CB  ARG   160      51.623  49.329  64.120  1.00  0.00           C  
ATOM   2607  HB2 ARG   160      50.628  49.532  64.515  1.00  0.00           H  
ATOM   2608  HB3 ARG   160      52.209  49.396  65.036  1.00  0.00           H  
ATOM   2609  CG  ARG   160      52.137  50.497  63.212  1.00  0.00           C  
ATOM   2610  HG2 ARG   160      53.179  50.378  62.917  1.00  0.00           H  
ATOM   2611  HG3 ARG   160      51.614  50.579  62.259  1.00  0.00           H  
ATOM   2612  CD  ARG   160      51.851  51.830  63.889  1.00  0.00           C  
ATOM   2613  HD2 ARG   160      52.388  51.840  64.837  1.00  0.00           H  
ATOM   2614  HD3 ARG   160      52.277  52.657  63.321  1.00  0.00           H  
ATOM   2615  NE  ARG   160      50.409  52.112  64.173  1.00  0.00           N  
ATOM   2616  HE  ARG   160      49.785  51.893  63.410  1.00  0.00           H  
ATOM   2617  CZ  ARG   160      49.821  52.403  65.330  1.00  0.00           C  
ATOM   2618  NH1 ARG   160      50.402  52.819  66.395  1.00  0.00           N  
ATOM   2619 HH11 ARG   160      51.268  53.318  66.252  1.00  0.00           H  
ATOM   2620 HH12 ARG   160      49.905  53.186  67.194  1.00  0.00           H  
ATOM   2621  NH2 ARG   160      48.544  52.252  65.391  1.00  0.00           N  
ATOM   2622 HH21 ARG   160      48.187  51.744  64.594  1.00  0.00           H  
ATOM   2623 HH22 ARG   160      48.077  52.249  66.286  1.00  0.00           H  
ATOM   2624  C   ARG   160      51.002  46.954  64.545  1.00  0.00           C  
ATOM   2625  O   ARG   160      51.706  46.169  65.249  1.00  0.00           O  
ATOM   2626  N   THR   161      49.694  46.933  64.686  1.00  0.00           N  
ATOM   2627  H   THR   161      49.145  47.552  64.107  1.00  0.00           H  
ATOM   2628  CA  THR   161      49.064  46.065  65.778  1.00  0.00           C  
ATOM   2629  HA  THR   161      49.742  45.703  66.551  1.00  0.00           H  
ATOM   2630  CB  THR   161      47.883  46.814  66.482  1.00  0.00           C  
ATOM   2631  HB  THR   161      47.599  46.222  67.352  1.00  0.00           H  
ATOM   2632  CG2 THR   161      48.044  48.244  66.917  1.00  0.00           C  
ATOM   2633 HG21 THR   161      48.831  48.512  67.621  1.00  0.00           H  
ATOM   2634 HG22 THR   161      48.149  48.892  66.047  1.00  0.00           H  
ATOM   2635 HG23 THR   161      47.072  48.549  67.305  1.00  0.00           H  
ATOM   2636  OG1 THR   161      46.898  46.830  65.562  1.00  0.00           O  
ATOM   2637  HG1 THR   161      46.101  47.113  66.016  1.00  0.00           H  
ATOM   2638  C   THR   161      48.565  44.667  65.194  1.00  0.00           C  
ATOM   2639  O   THR   161      48.185  43.770  65.870  1.00  0.00           O  
ATOM   2640  N   ARG   162      48.550  44.609  63.887  1.00  0.00           N  
ATOM   2641  H   ARG   162      49.051  45.370  63.451  1.00  0.00           H  
ATOM   2642  CA  ARG   162      48.027  43.610  62.957  1.00  0.00           C  
ATOM   2643  HA  ARG   162      47.884  43.943  61.929  1.00  0.00           H  
ATOM   2644  CB  ARG   162      49.103  42.536  62.614  1.00  0.00           C  
ATOM   2645  HB2 ARG   162      49.465  42.049  63.520  1.00  0.00           H  
ATOM   2646  HB3 ARG   162      48.620  41.761  62.020  1.00  0.00           H  
ATOM   2647  CG  ARG   162      50.196  43.200  61.734  1.00  0.00           C  
ATOM   2648  HG2 ARG   162      49.802  43.251  60.719  1.00  0.00           H  
ATOM   2649  HG3 ARG   162      50.475  44.129  62.230  1.00  0.00           H  
ATOM   2650  CD  ARG   162      51.442  42.305  61.695  1.00  0.00           C  
ATOM   2651  HD2 ARG   162      51.718  42.247  62.748  1.00  0.00           H  
ATOM   2652  HD3 ARG   162      51.139  41.310  61.369  1.00  0.00           H  
ATOM   2653  NE  ARG   162      52.535  42.822  60.826  1.00  0.00           N  
ATOM   2654  HE  ARG   162      52.235  43.643  60.321  1.00  0.00           H  
ATOM   2655  CZ  ARG   162      53.750  42.394  60.622  1.00  0.00           C  
ATOM   2656  NH1 ARG   162      54.282  41.456  61.388  1.00  0.00           N  
ATOM   2657 HH11 ARG   162      53.686  41.114  62.128  1.00  0.00           H  
ATOM   2658 HH12 ARG   162      55.206  41.076  61.243  1.00  0.00           H  
ATOM   2659  NH2 ARG   162      54.476  42.896  59.682  1.00  0.00           N  
ATOM   2660 HH21 ARG   162      54.029  43.528  59.034  1.00  0.00           H  
ATOM   2661 HH22 ARG   162      55.485  42.843  59.706  1.00  0.00           H  
ATOM   2662  C   ARG   162      46.650  43.014  63.321  1.00  0.00           C  
ATOM   2663  O   ARG   162      46.276  41.821  63.167  1.00  0.00           O  
ATOM   2664  N   GLN   163      45.919  43.855  63.986  1.00  0.00           N  
ATOM   2665  H   GLN   163      46.203  44.825  63.997  1.00  0.00           H  
ATOM   2666  CA  GLN   163      44.574  43.597  64.375  1.00  0.00           C  
ATOM   2667  HA  GLN   163      44.455  42.554  64.668  1.00  0.00           H  
ATOM   2668  CB  GLN   163      44.215  44.231  65.786  1.00  0.00           C  
ATOM   2669  HB2 GLN   163      44.932  43.811  66.491  1.00  0.00           H  
ATOM   2670  HB3 GLN   163      44.411  45.293  65.638  1.00  0.00           H  
ATOM   2671  CG  GLN   163      42.766  43.992  66.226  1.00  0.00           C  
ATOM   2672  HG2 GLN   163      42.267  44.944  66.048  1.00  0.00           H  
ATOM   2673  HG3 GLN   163      42.225  43.295  65.586  1.00  0.00           H  
ATOM   2674  CD  GLN   163      42.526  43.595  67.660  1.00  0.00           C  
ATOM   2675  OE1 GLN   163      41.893  44.307  68.451  1.00  0.00           O  
ATOM   2676  NE2 GLN   163      42.993  42.494  68.211  1.00  0.00           N  
ATOM   2677 HE21 GLN   163      42.866  42.375  69.205  1.00  0.00           H  
ATOM   2678 HE22 GLN   163      43.454  41.765  67.686  1.00  0.00           H  
ATOM   2679  C   GLN   163      43.566  43.959  63.269  1.00  0.00           C  
ATOM   2680  O   GLN   163      43.731  44.958  62.558  1.00  0.00           O  
ATOM   2681  N   HIE   164      42.622  43.135  62.912  1.00  0.00           N  
ATOM   2682  H   HIE   164      42.414  42.261  63.373  1.00  0.00           H  
ATOM   2683  CA  HIE   164      41.603  43.391  61.856  1.00  0.00           C  
ATOM   2684  HA  HIE   164      42.083  43.688  60.923  1.00  0.00           H  
ATOM   2685  CB  HIE   164      40.803  42.117  61.655  1.00  0.00           C  
ATOM   2686  HB2 HIE   164      41.551  41.407  61.300  1.00  0.00           H  
ATOM   2687  HB3 HIE   164      40.384  41.815  62.615  1.00  0.00           H  
ATOM   2688  CG  HIE   164      39.710  42.164  60.643  1.00  0.00           C  
ATOM   2689  ND1 HIE   164      39.885  42.458  59.282  1.00  0.00           N  
ATOM   2690  CE1 HIE   164      38.630  42.350  58.755  1.00  0.00           C  
ATOM   2691  HE1 HIE   164      38.420  42.587  57.722  1.00  0.00           H  
ATOM   2692  NE2 HIE   164      37.816  42.138  59.733  1.00  0.00           N  
ATOM   2693  HE2 HIE   164      36.816  42.153  59.593  1.00  0.00           H  
ATOM   2694  CD2 HIE   164      38.411  41.993  60.948  1.00  0.00           C  
ATOM   2695  HD2 HIE   164      38.047  41.666  61.911  1.00  0.00           H  
ATOM   2696  C   HIE   164      40.672  44.575  62.218  1.00  0.00           C  
ATOM   2697  O   HIE   164      40.350  44.799  63.437  1.00  0.00           O  
ATOM   2698  N   ILE   165      40.087  45.227  61.188  1.00  0.00           N  
ATOM   2699  H   ILE   165      40.256  44.793  60.292  1.00  0.00           H  
ATOM   2700  CA  ILE   165      39.010  46.252  61.269  1.00  0.00           C  
ATOM   2701  HA  ILE   165      39.569  47.011  61.816  1.00  0.00           H  
ATOM   2702  CB  ILE   165      38.512  46.913  59.990  1.00  0.00           C  
ATOM   2703  HB  ILE   165      37.533  47.359  60.166  1.00  0.00           H  
ATOM   2704  CG2 ILE   165      39.658  47.879  59.526  1.00  0.00           C  
ATOM   2705 HG21 ILE   165      40.206  48.141  60.432  1.00  0.00           H  
ATOM   2706 HG22 ILE   165      40.453  47.471  58.902  1.00  0.00           H  
ATOM   2707 HG23 ILE   165      39.332  48.843  59.135  1.00  0.00           H  
ATOM   2708  CG1 ILE   165      38.316  45.952  58.812  1.00  0.00           C  
ATOM   2709 HG12 ILE   165      39.237  45.679  58.296  1.00  0.00           H  
ATOM   2710 HG13 ILE   165      37.856  45.083  59.282  1.00  0.00           H  
ATOM   2711  CD1 ILE   165      37.416  46.431  57.605  1.00  0.00           C  
ATOM   2712 HD11 ILE   165      36.443  46.763  57.969  1.00  0.00           H  
ATOM   2713 HD12 ILE   165      38.087  47.175  57.176  1.00  0.00           H  
ATOM   2714 HD13 ILE   165      37.169  45.606  56.937  1.00  0.00           H  
ATOM   2715  C   ILE   165      37.767  45.844  62.119  1.00  0.00           C  
ATOM   2716  O   ILE   165      37.451  44.668  62.153  1.00  0.00           O  
ATOM   2717  N   PRO   166      37.155  46.810  62.840  1.00  0.00           N  
ATOM   2718  CD  PRO   166      37.539  48.245  62.945  1.00  0.00           C  
ATOM   2719  HD2 PRO   166      37.198  48.745  62.038  1.00  0.00           H  
ATOM   2720  HD3 PRO   166      38.608  48.443  63.022  1.00  0.00           H  
ATOM   2721  CG  PRO   166      36.996  48.716  64.299  1.00  0.00           C  
ATOM   2722  HG2 PRO   166      36.784  49.783  64.361  1.00  0.00           H  
ATOM   2723  HG3 PRO   166      37.541  48.406  65.191  1.00  0.00           H  
ATOM   2724  CB  PRO   166      35.675  48.009  64.295  1.00  0.00           C  
ATOM   2725  HB2 PRO   166      34.988  48.624  63.715  1.00  0.00           H  
ATOM   2726  HB3 PRO   166      35.267  47.938  65.303  1.00  0.00           H  
ATOM   2727  CA  PRO   166      35.845  46.634  63.572  1.00  0.00           C  
ATOM   2728  HA  PRO   166      35.973  45.867  64.337  1.00  0.00           H  
ATOM   2729  C   PRO   166      34.663  46.238  62.664  1.00  0.00           C  
ATOM   2730  O   PRO   166      34.627  46.543  61.476  1.00  0.00           O  
ATOM   2731  N   TYR   167      33.712  45.530  63.341  1.00  0.00           N  
ATOM   2732  H   TYR   167      33.744  45.463  64.348  1.00  0.00           H  
ATOM   2733  CA  TYR   167      32.497  44.917  62.691  1.00  0.00           C  
ATOM   2734  HA  TYR   167      32.809  44.396  61.786  1.00  0.00           H  
ATOM   2735  CB  TYR   167      31.942  43.800  63.533  1.00  0.00           C  
ATOM   2736  HB2 TYR   167      32.865  43.317  63.853  1.00  0.00           H  
ATOM   2737  HB3 TYR   167      31.497  44.227  64.432  1.00  0.00           H  
ATOM   2738  CG  TYR   167      31.025  42.763  62.869  1.00  0.00           C  
ATOM   2739  CD1 TYR   167      31.445  41.709  62.036  1.00  0.00           C  
ATOM   2740  HD1 TYR   167      32.487  41.542  61.809  1.00  0.00           H  
ATOM   2741  CE1 TYR   167      30.515  40.795  61.484  1.00  0.00           C  
ATOM   2742  HE1 TYR   167      30.888  39.964  60.903  1.00  0.00           H  
ATOM   2743  CZ  TYR   167      29.139  40.982  61.772  1.00  0.00           C  
ATOM   2744  OH  TYR   167      28.183  40.161  61.301  1.00  0.00           O  
ATOM   2745  HH  TYR   167      27.361  40.605  61.081  1.00  0.00           H  
ATOM   2746  CE2 TYR   167      28.740  42.078  62.592  1.00  0.00           C  
ATOM   2747  HE2 TYR   167      27.678  42.176  62.758  1.00  0.00           H  
ATOM   2748  CD2 TYR   167      29.668  42.982  63.106  1.00  0.00           C  
ATOM   2749  HD2 TYR   167      29.357  43.756  63.791  1.00  0.00           H  
ATOM   2750  C   TYR   167      31.462  45.943  62.362  1.00  0.00           C  
ATOM   2751  O   TYR   167      31.183  46.885  63.102  1.00  0.00           O  
ATOM   2752  N   ARG   168      30.866  45.876  61.177  1.00  0.00           N  
ATOM   2753  H   ARG   168      31.096  45.075  60.606  1.00  0.00           H  
ATOM   2754  CA  ARG   168      29.678  46.675  60.737  1.00  0.00           C  
ATOM   2755  HA  ARG   168      29.232  47.001  61.676  1.00  0.00           H  
ATOM   2756  CB  ARG   168      30.185  47.863  59.955  1.00  0.00           C  
ATOM   2757  HB2 ARG   168      31.050  48.338  60.418  1.00  0.00           H  
ATOM   2758  HB3 ARG   168      30.387  47.648  58.906  1.00  0.00           H  
ATOM   2759  CG  ARG   168      29.028  48.959  59.850  1.00  0.00           C  
ATOM   2760  HG2 ARG   168      28.258  48.431  59.288  1.00  0.00           H  
ATOM   2761  HG3 ARG   168      28.576  49.283  60.787  1.00  0.00           H  
ATOM   2762  CD  ARG   168      29.512  50.143  59.070  1.00  0.00           C  
ATOM   2763  HD2 ARG   168      30.292  50.655  59.634  1.00  0.00           H  
ATOM   2764  HD3 ARG   168      29.909  49.939  58.076  1.00  0.00           H  
ATOM   2765  NE  ARG   168      28.446  51.133  58.863  1.00  0.00           N  
ATOM   2766  HE  ARG   168      27.650  50.877  58.296  1.00  0.00           H  
ATOM   2767  CZ  ARG   168      28.392  52.320  59.349  1.00  0.00           C  
ATOM   2768  NH1 ARG   168      29.480  53.030  59.635  1.00  0.00           N  
ATOM   2769 HH11 ARG   168      30.344  52.620  59.311  1.00  0.00           H  
ATOM   2770 HH12 ARG   168      29.519  54.026  59.803  1.00  0.00           H  
ATOM   2771  NH2 ARG   168      27.296  52.955  59.349  1.00  0.00           N  
ATOM   2772 HH21 ARG   168      26.471  52.549  58.931  1.00  0.00           H  
ATOM   2773 HH22 ARG   168      27.240  53.890  59.726  1.00  0.00           H  
ATOM   2774  C   ARG   168      28.608  45.844  60.051  1.00  0.00           C  
ATOM   2775  O   ARG   168      28.843  44.962  59.273  1.00  0.00           O  
ATOM   2776  N   GLU   169      27.339  46.161  60.368  1.00  0.00           N  
ATOM   2777  H   GLU   169      27.091  46.750  61.150  1.00  0.00           H  
ATOM   2778  CA  GLU   169      26.200  45.532  59.676  1.00  0.00           C  
ATOM   2779  HA  GLU   169      26.438  44.680  59.039  1.00  0.00           H  
ATOM   2780  CB  GLU   169      25.188  44.973  60.702  1.00  0.00           C  
ATOM   2781  HB2 GLU   169      24.909  45.813  61.338  1.00  0.00           H  
ATOM   2782  HB3 GLU   169      24.334  44.526  60.193  1.00  0.00           H  
ATOM   2783  CG  GLU   169      25.786  43.949  61.677  1.00  0.00           C  
ATOM   2784  HG2 GLU   169      26.465  43.257  61.179  1.00  0.00           H  
ATOM   2785  HG3 GLU   169      26.407  44.464  62.410  1.00  0.00           H  
ATOM   2786  CD  GLU   169      24.688  43.136  62.447  1.00  0.00           C  
ATOM   2787  OE1 GLU   169      24.997  42.030  63.037  1.00  0.00           O  
ATOM   2788  OE2 GLU   169      23.539  43.643  62.530  1.00  0.00           O  
ATOM   2789  C   GLU   169      25.369  46.586  58.822  1.00  0.00           C  
ATOM   2790  O   GLU   169      25.613  47.762  58.933  1.00  0.00           O  
ATOM   2791  N   ASP   170      24.352  46.061  58.147  1.00  0.00           N  
ATOM   2792  H   ASP   170      24.189  45.073  58.275  1.00  0.00           H  
ATOM   2793  CA  ASP   170      23.270  46.765  57.458  1.00  0.00           C  
ATOM   2794  HA  ASP   170      22.701  46.079  56.830  1.00  0.00           H  
ATOM   2795  CB  ASP   170      22.193  47.387  58.384  1.00  0.00           C  
ATOM   2796  HB2 ASP   170      22.704  48.214  58.879  1.00  0.00           H  
ATOM   2797  HB3 ASP   170      21.366  47.746  57.772  1.00  0.00           H  
ATOM   2798  CG  ASP   170      21.691  46.501  59.525  1.00  0.00           C  
ATOM   2799  OD1 ASP   170      21.833  45.261  59.524  1.00  0.00           O  
ATOM   2800  OD2 ASP   170      21.270  47.075  60.573  1.00  0.00           O  
ATOM   2801  C   ASP   170      23.832  47.703  56.295  1.00  0.00           C  
ATOM   2802  O   ASP   170      23.065  48.581  55.900  1.00  0.00           O  
ATOM   2803  N   LYS   171      25.051  47.441  55.836  1.00  0.00           N  
ATOM   2804  H   LYS   171      25.603  46.692  56.229  1.00  0.00           H  
ATOM   2805  CA  LYS   171      25.589  48.149  54.599  1.00  0.00           C  
ATOM   2806  HA  LYS   171      25.447  49.217  54.768  1.00  0.00           H  
ATOM   2807  CB  LYS   171      27.117  47.806  54.472  1.00  0.00           C  
ATOM   2808  HB2 LYS   171      27.215  46.722  54.403  1.00  0.00           H  
ATOM   2809  HB3 LYS   171      27.546  48.263  53.580  1.00  0.00           H  
ATOM   2810  CG  LYS   171      27.888  48.376  55.654  1.00  0.00           C  
ATOM   2811  HG2 LYS   171      27.661  49.421  55.867  1.00  0.00           H  
ATOM   2812  HG3 LYS   171      27.521  47.830  56.524  1.00  0.00           H  
ATOM   2813  CD  LYS   171      29.360  48.053  55.436  1.00  0.00           C  
ATOM   2814  HD2 LYS   171      29.802  48.285  56.405  1.00  0.00           H  
ATOM   2815  HD3 LYS   171      29.456  47.004  55.155  1.00  0.00           H  
ATOM   2816  CE  LYS   171      29.952  48.952  54.341  1.00  0.00           C  
ATOM   2817  HE2 LYS   171      29.541  48.629  53.385  1.00  0.00           H  
ATOM   2818  HE3 LYS   171      29.806  50.015  54.536  1.00  0.00           H  
ATOM   2819  NZ  LYS   171      31.373  48.770  54.262  1.00  0.00           N  
ATOM   2820  HZ1 LYS   171      31.875  49.560  54.642  1.00  0.00           H  
ATOM   2821  HZ2 LYS   171      31.640  47.886  54.671  1.00  0.00           H  
ATOM   2822  HZ3 LYS   171      31.712  48.876  53.317  1.00  0.00           H  
ATOM   2823  C   LYS   171      24.654  47.828  53.359  1.00  0.00           C  
ATOM   2824  O   LYS   171      23.924  46.816  53.452  1.00  0.00           O  
ATOM   2825  N   ASN   172      24.592  48.707  52.338  1.00  0.00           N  
ATOM   2826  H   ASN   172      25.013  49.619  52.442  1.00  0.00           H  
ATOM   2827  CA  ASN   172      24.032  48.340  51.065  1.00  0.00           C  
ATOM   2828  HA  ASN   172      23.102  47.855  51.360  1.00  0.00           H  
ATOM   2829  CB  ASN   172      23.785  49.627  50.169  1.00  0.00           C  
ATOM   2830  HB2 ASN   172      24.759  50.106  50.070  1.00  0.00           H  
ATOM   2831  HB3 ASN   172      23.308  49.384  49.219  1.00  0.00           H  
ATOM   2832  CG  ASN   172      22.788  50.569  50.734  1.00  0.00           C  
ATOM   2833  OD1 ASN   172      21.793  50.249  51.372  1.00  0.00           O  
ATOM   2834  ND2 ASN   172      22.984  51.863  50.496  1.00  0.00           N  
ATOM   2835 HD21 ASN   172      22.388  52.539  50.952  1.00  0.00           H  
ATOM   2836 HD22 ASN   172      23.819  52.162  50.012  1.00  0.00           H  
ATOM   2837  C   ASN   172      24.961  47.376  50.318  1.00  0.00           C  
ATOM   2838  O   ASN   172      26.150  47.290  50.587  1.00  0.00           O  
ATOM   2839  N   LEU   173      24.459  46.738  49.315  1.00  0.00           N  
ATOM   2840  H   LEU   173      23.462  46.864  49.214  1.00  0.00           H  
ATOM   2841  CA  LEU   173      25.143  45.989  48.321  1.00  0.00           C  
ATOM   2842  HA  LEU   173      25.786  45.233  48.772  1.00  0.00           H  
ATOM   2843  CB  LEU   173      24.106  45.278  47.502  1.00  0.00           C  
ATOM   2844  HB2 LEU   173      23.491  44.611  48.106  1.00  0.00           H  
ATOM   2845  HB3 LEU   173      23.363  45.968  47.102  1.00  0.00           H  
ATOM   2846  CG  LEU   173      24.624  44.447  46.271  1.00  0.00           C  
ATOM   2847  HG  LEU   173      25.425  44.998  45.779  1.00  0.00           H  
ATOM   2848  CD1 LEU   173      25.248  43.087  46.697  1.00  0.00           C  
ATOM   2849 HD11 LEU   173      26.031  43.344  47.410  1.00  0.00           H  
ATOM   2850 HD12 LEU   173      24.473  42.454  47.130  1.00  0.00           H  
ATOM   2851 HD13 LEU   173      25.630  42.641  45.779  1.00  0.00           H  
ATOM   2852  CD2 LEU   173      23.408  44.189  45.273  1.00  0.00           C  
ATOM   2853 HD21 LEU   173      23.192  45.116  44.742  1.00  0.00           H  
ATOM   2854 HD22 LEU   173      23.651  43.432  44.527  1.00  0.00           H  
ATOM   2855 HD23 LEU   173      22.478  43.885  45.752  1.00  0.00           H  
ATOM   2856  C   LEU   173      26.002  46.884  47.439  1.00  0.00           C  
ATOM   2857  O   LEU   173      25.546  47.849  46.809  1.00  0.00           O  
ATOM   2858  N   THR   174      27.316  46.628  47.388  1.00  0.00           N  
ATOM   2859  H   THR   174      27.681  45.877  47.956  1.00  0.00           H  
ATOM   2860  CA  THR   174      28.175  47.259  46.394  1.00  0.00           C  
ATOM   2861  HA  THR   174      27.490  47.686  45.663  1.00  0.00           H  
ATOM   2862  CB  THR   174      29.099  48.280  46.978  1.00  0.00           C  
ATOM   2863  HB  THR   174      29.841  48.562  46.231  1.00  0.00           H  
ATOM   2864  CG2 THR   174      28.356  49.496  47.397  1.00  0.00           C  
ATOM   2865 HG21 THR   174      27.699  49.250  48.231  1.00  0.00           H  
ATOM   2866 HG22 THR   174      28.965  50.375  47.609  1.00  0.00           H  
ATOM   2867 HG23 THR   174      27.733  49.812  46.561  1.00  0.00           H  
ATOM   2868  OG1 THR   174      29.751  47.767  48.140  1.00  0.00           O  
ATOM   2869  HG1 THR   174      30.183  46.980  47.799  1.00  0.00           H  
ATOM   2870  C   THR   174      28.971  46.229  45.582  1.00  0.00           C  
ATOM   2871  O   THR   174      29.318  46.549  44.390  1.00  0.00           O  
ATOM   2872  N   GLY   175      29.236  45.004  46.049  1.00  0.00           N  
ATOM   2873  H   GLY   175      28.942  44.766  46.986  1.00  0.00           H  
ATOM   2874  CA  GLY   175      29.802  43.990  45.172  1.00  0.00           C  
ATOM   2875  HA2 GLY   175      30.732  44.410  44.791  1.00  0.00           H  
ATOM   2876  HA3 GLY   175      30.097  43.121  45.760  1.00  0.00           H  
ATOM   2877  C   GLY   175      28.839  43.435  44.057  1.00  0.00           C  
ATOM   2878  O   GLY   175      27.609  43.459  44.246  1.00  0.00           O  
ATOM   2879  N   THR   176      29.418  42.952  42.976  1.00  0.00           N  
ATOM   2880  H   THR   176      30.428  42.950  42.951  1.00  0.00           H  
ATOM   2881  CA  THR   176      28.667  42.578  41.733  1.00  0.00           C  
ATOM   2882  HA  THR   176      28.003  43.392  41.445  1.00  0.00           H  
ATOM   2883  CB  THR   176      29.660  42.303  40.587  1.00  0.00           C  
ATOM   2884  HB  THR   176      30.411  41.527  40.731  1.00  0.00           H  
ATOM   2885  CG2 THR   176      28.877  41.996  39.319  1.00  0.00           C  
ATOM   2886 HG21 THR   176      28.531  40.962  39.318  1.00  0.00           H  
ATOM   2887 HG22 THR   176      28.029  42.675  39.233  1.00  0.00           H  
ATOM   2888 HG23 THR   176      29.534  42.153  38.464  1.00  0.00           H  
ATOM   2889  OG1 THR   176      30.347  43.482  40.292  1.00  0.00           O  
ATOM   2890  HG1 THR   176      31.057  43.538  40.936  1.00  0.00           H  
ATOM   2891  C   THR   176      27.817  41.343  41.943  1.00  0.00           C  
ATOM   2892  O   THR   176      28.321  40.296  42.282  1.00  0.00           O  
ATOM   2893  N   ALA   177      26.392  41.460  41.744  1.00  0.00           N  
ATOM   2894  H   ALA   177      26.121  42.196  41.107  1.00  0.00           H  
ATOM   2895  CA  ALA   177      25.417  40.578  42.288  1.00  0.00           C  
ATOM   2896  HA  ALA   177      25.535  40.649  43.369  1.00  0.00           H  
ATOM   2897  CB  ALA   177      23.964  40.955  41.899  1.00  0.00           C  
ATOM   2898  HB1 ALA   177      23.815  41.938  42.345  1.00  0.00           H  
ATOM   2899  HB2 ALA   177      23.888  41.013  40.813  1.00  0.00           H  
ATOM   2900  HB3 ALA   177      23.343  40.154  42.298  1.00  0.00           H  
ATOM   2901  C   ALA   177      25.724  39.050  42.038  1.00  0.00           C  
ATOM   2902  O   ALA   177      25.911  38.256  43.000  1.00  0.00           O  
ATOM   2903  N   ARG   178      25.997  38.596  40.800  1.00  0.00           N  
ATOM   2904  H   ARG   178      25.887  39.251  40.040  1.00  0.00           H  
ATOM   2905  CA  ARG   178      26.247  37.165  40.501  1.00  0.00           C  
ATOM   2906  HA  ARG   178      25.369  36.591  40.799  1.00  0.00           H  
ATOM   2907  CB  ARG   178      26.346  37.024  38.977  1.00  0.00           C  
ATOM   2908  HB2 ARG   178      25.527  37.452  38.398  1.00  0.00           H  
ATOM   2909  HB3 ARG   178      27.301  37.473  38.706  1.00  0.00           H  
ATOM   2910  CG  ARG   178      26.490  35.534  38.539  1.00  0.00           C  
ATOM   2911  HG2 ARG   178      27.423  35.162  38.961  1.00  0.00           H  
ATOM   2912  HG3 ARG   178      25.639  34.972  38.922  1.00  0.00           H  
ATOM   2913  CD  ARG   178      26.632  35.258  37.064  1.00  0.00           C  
ATOM   2914  HD2 ARG   178      27.296  34.399  36.967  1.00  0.00           H  
ATOM   2915  HD3 ARG   178      25.613  35.130  36.698  1.00  0.00           H  
ATOM   2916  NE  ARG   178      27.180  36.318  36.215  1.00  0.00           N  
ATOM   2917  HE  ARG   178      28.188  36.367  36.251  1.00  0.00           H  
ATOM   2918  CZ  ARG   178      26.472  37.210  35.512  1.00  0.00           C  
ATOM   2919  NH1 ARG   178      25.188  37.350  35.558  1.00  0.00           N  
ATOM   2920 HH11 ARG   178      24.705  36.858  36.296  1.00  0.00           H  
ATOM   2921 HH12 ARG   178      24.690  38.137  35.167  1.00  0.00           H  
ATOM   2922  NH2 ARG   178      27.140  38.057  34.817  1.00  0.00           N  
ATOM   2923 HH21 ARG   178      28.149  38.032  34.781  1.00  0.00           H  
ATOM   2924 HH22 ARG   178      26.616  38.622  34.165  1.00  0.00           H  
ATOM   2925  C   ARG   178      27.390  36.523  41.320  1.00  0.00           C  
ATOM   2926  O   ARG   178      27.249  35.411  41.821  1.00  0.00           O  
ATOM   2927  N   TYR   179      28.522  37.221  41.571  1.00  0.00           N  
ATOM   2928  H   TYR   179      28.435  38.219  41.441  1.00  0.00           H  
ATOM   2929  CA  TYR   179      29.821  36.720  42.147  1.00  0.00           C  
ATOM   2930  HA  TYR   179      29.665  35.642  42.180  1.00  0.00           H  
ATOM   2931  CB  TYR   179      31.079  37.250  41.382  1.00  0.00           C  
ATOM   2932  HB2 TYR   179      31.231  38.310  41.588  1.00  0.00           H  
ATOM   2933  HB3 TYR   179      31.961  36.647  41.598  1.00  0.00           H  
ATOM   2934  CG  TYR   179      30.867  37.242  39.877  1.00  0.00           C  
ATOM   2935  CD1 TYR   179      31.104  35.997  39.145  1.00  0.00           C  
ATOM   2936  HD1 TYR   179      31.585  35.157  39.623  1.00  0.00           H  
ATOM   2937  CE1 TYR   179      30.900  36.066  37.742  1.00  0.00           C  
ATOM   2938  HE1 TYR   179      31.049  35.133  37.218  1.00  0.00           H  
ATOM   2939  CZ  TYR   179      30.442  37.177  37.032  1.00  0.00           C  
ATOM   2940  OH  TYR   179      30.121  37.182  35.685  1.00  0.00           O  
ATOM   2941  HH  TYR   179      30.754  37.642  35.130  1.00  0.00           H  
ATOM   2942  CE2 TYR   179      30.376  38.366  37.801  1.00  0.00           C  
ATOM   2943  HE2 TYR   179      29.997  39.204  37.234  1.00  0.00           H  
ATOM   2944  CD2 TYR   179      30.599  38.462  39.179  1.00  0.00           C  
ATOM   2945  HD2 TYR   179      30.622  39.414  39.689  1.00  0.00           H  
ATOM   2946  C   TYR   179      29.976  37.116  43.597  1.00  0.00           C  
ATOM   2947  O   TYR   179      30.683  36.401  44.282  1.00  0.00           O  
ATOM   2948  N   ALA   180      29.317  38.153  44.055  1.00  0.00           N  
ATOM   2949  H   ALA   180      28.771  38.707  43.411  1.00  0.00           H  
ATOM   2950  CA  ALA   180      29.482  38.712  45.439  1.00  0.00           C  
ATOM   2951  HA  ALA   180      30.500  39.031  45.663  1.00  0.00           H  
ATOM   2952  CB  ALA   180      28.616  40.056  45.583  1.00  0.00           C  
ATOM   2953  HB1 ALA   180      27.567  39.950  45.308  1.00  0.00           H  
ATOM   2954  HB2 ALA   180      28.695  40.545  46.554  1.00  0.00           H  
ATOM   2955  HB3 ALA   180      29.007  40.813  44.903  1.00  0.00           H  
ATOM   2956  C   ALA   180      29.209  37.608  46.508  1.00  0.00           C  
ATOM   2957  O   ALA   180      28.435  36.698  46.310  1.00  0.00           O  
ATOM   2958  N   SER   181      29.862  37.755  47.623  1.00  0.00           N  
ATOM   2959  H   SER   181      30.509  38.516  47.773  1.00  0.00           H  
ATOM   2960  CA  SER   181      29.823  36.921  48.770  1.00  0.00           C  
ATOM   2961  HA  SER   181      30.076  35.879  48.575  1.00  0.00           H  
ATOM   2962  CB  SER   181      30.854  37.421  49.792  1.00  0.00           C  
ATOM   2963  HB2 SER   181      31.292  36.505  50.189  1.00  0.00           H  
ATOM   2964  HB3 SER   181      31.495  38.045  49.169  1.00  0.00           H  
ATOM   2965  OG  SER   181      30.347  38.180  50.940  1.00  0.00           O  
ATOM   2966  HG  SER   181      30.952  38.114  51.683  1.00  0.00           H  
ATOM   2967  C   SER   181      28.471  36.924  49.475  1.00  0.00           C  
ATOM   2968  O   SER   181      27.731  37.894  49.378  1.00  0.00           O  
ATOM   2969  N   ILE   182      28.108  35.842  50.176  1.00  0.00           N  
ATOM   2970  H   ILE   182      28.683  35.024  50.323  1.00  0.00           H  
ATOM   2971  CA  ILE   182      26.797  35.854  50.788  1.00  0.00           C  
ATOM   2972  HA  ILE   182      26.058  36.112  50.030  1.00  0.00           H  
ATOM   2973  CB  ILE   182      26.455  34.419  51.387  1.00  0.00           C  
ATOM   2974  HB  ILE   182      27.319  33.991  51.895  1.00  0.00           H  
ATOM   2975  CG2 ILE   182      25.281  34.592  52.421  1.00  0.00           C  
ATOM   2976 HG21 ILE   182      25.088  33.623  52.881  1.00  0.00           H  
ATOM   2977 HG22 ILE   182      25.625  35.192  53.264  1.00  0.00           H  
ATOM   2978 HG23 ILE   182      24.356  34.968  51.984  1.00  0.00           H  
ATOM   2979  CG1 ILE   182      26.085  33.505  50.161  1.00  0.00           C  
ATOM   2980 HG12 ILE   182      25.246  34.026  49.698  1.00  0.00           H  
ATOM   2981 HG13 ILE   182      26.890  33.404  49.433  1.00  0.00           H  
ATOM   2982  CD1 ILE   182      25.651  32.112  50.594  1.00  0.00           C  
ATOM   2983 HD11 ILE   182      24.788  32.094  51.260  1.00  0.00           H  
ATOM   2984 HD12 ILE   182      25.557  31.437  49.744  1.00  0.00           H  
ATOM   2985 HD13 ILE   182      26.431  31.690  51.228  1.00  0.00           H  
ATOM   2986  C   ILE   182      26.667  37.013  51.726  1.00  0.00           C  
ATOM   2987  O   ILE   182      25.665  37.677  51.615  1.00  0.00           O  
ATOM   2988  N   ASN   183      27.740  37.343  52.511  1.00  0.00           N  
ATOM   2989  H   ASN   183      28.487  36.684  52.678  1.00  0.00           H  
ATOM   2990  CA  ASN   183      27.629  38.524  53.386  1.00  0.00           C  
ATOM   2991  HA  ASN   183      26.806  38.368  54.084  1.00  0.00           H  
ATOM   2992  CB  ASN   183      28.938  38.661  54.236  1.00  0.00           C  
ATOM   2993  HB2 ASN   183      29.780  38.673  53.544  1.00  0.00           H  
ATOM   2994  HB3 ASN   183      28.890  39.604  54.779  1.00  0.00           H  
ATOM   2995  CG  ASN   183      29.144  37.504  55.156  1.00  0.00           C  
ATOM   2996  OD1 ASN   183      28.276  37.111  55.918  1.00  0.00           O  
ATOM   2997  ND2 ASN   183      30.337  36.953  55.153  1.00  0.00           N  
ATOM   2998 HD21 ASN   183      30.518  36.025  55.508  1.00  0.00           H  
ATOM   2999 HD22 ASN   183      30.930  37.316  54.421  1.00  0.00           H  
ATOM   3000  C   ASN   183      27.308  39.839  52.697  1.00  0.00           C  
ATOM   3001  O   ASN   183      26.765  40.722  53.341  1.00  0.00           O  
ATOM   3002  N   ALA   184      27.738  40.059  51.409  1.00  0.00           N  
ATOM   3003  H   ALA   184      28.087  39.248  50.918  1.00  0.00           H  
ATOM   3004  CA  ALA   184      27.582  41.284  50.658  1.00  0.00           C  
ATOM   3005  HA  ALA   184      28.261  42.033  51.067  1.00  0.00           H  
ATOM   3006  CB  ALA   184      28.157  41.006  49.319  1.00  0.00           C  
ATOM   3007  HB1 ALA   184      29.222  40.782  49.389  1.00  0.00           H  
ATOM   3008  HB2 ALA   184      27.641  40.176  48.836  1.00  0.00           H  
ATOM   3009  HB3 ALA   184      28.056  41.858  48.647  1.00  0.00           H  
ATOM   3010  C   ALA   184      26.106  41.855  50.699  1.00  0.00           C  
ATOM   3011  O   ALA   184      25.856  42.929  51.371  1.00  0.00           O  
ATOM   3012  N   HIE   185      25.154  41.148  50.028  1.00  0.00           N  
ATOM   3013  H   HIE   185      25.447  40.299  49.566  1.00  0.00           H  
ATOM   3014  CA  HIE   185      23.736  41.634  49.895  1.00  0.00           C  
ATOM   3015  HA  HIE   185      23.656  42.591  49.380  1.00  0.00           H  
ATOM   3016  CB  HIE   185      22.996  40.637  49.018  1.00  0.00           C  
ATOM   3017  HB2 HIE   185      23.654  40.284  48.224  1.00  0.00           H  
ATOM   3018  HB3 HIE   185      22.737  39.753  49.601  1.00  0.00           H  
ATOM   3019  CG  HIE   185      21.784  41.114  48.382  1.00  0.00           C  
ATOM   3020  ND1 HIE   185      21.797  41.889  47.181  1.00  0.00           N  
ATOM   3021  CE1 HIE   185      20.509  42.343  47.068  1.00  0.00           C  
ATOM   3022  HE1 HIE   185      20.096  42.959  46.283  1.00  0.00           H  
ATOM   3023  NE2 HIE   185      19.830  42.028  48.160  1.00  0.00           N  
ATOM   3024  HE2 HIE   185      18.976  42.507  48.410  1.00  0.00           H  
ATOM   3025  CD2 HIE   185      20.580  41.203  49.052  1.00  0.00           C  
ATOM   3026  HD2 HIE   185      20.320  40.801  50.020  1.00  0.00           H  
ATOM   3027  C   HIE   185      23.061  41.843  51.244  1.00  0.00           C  
ATOM   3028  O   HIE   185      22.196  42.728  51.444  1.00  0.00           O  
ATOM   3029  N   LEU   186      23.416  40.936  52.189  1.00  0.00           N  
ATOM   3030  H   LEU   186      24.245  40.409  51.952  1.00  0.00           H  
ATOM   3031  CA  LEU   186      22.890  40.952  53.573  1.00  0.00           C  
ATOM   3032  HA  LEU   186      21.800  40.946  53.594  1.00  0.00           H  
ATOM   3033  CB  LEU   186      23.238  39.675  54.387  1.00  0.00           C  
ATOM   3034  HB2 LEU   186      24.304  39.462  54.474  1.00  0.00           H  
ATOM   3035  HB3 LEU   186      22.713  39.687  55.342  1.00  0.00           H  
ATOM   3036  CG  LEU   186      22.696  38.317  53.759  1.00  0.00           C  
ATOM   3037  HG  LEU   186      22.988  38.299  52.709  1.00  0.00           H  
ATOM   3038  CD1 LEU   186      23.350  37.121  54.437  1.00  0.00           C  
ATOM   3039 HD11 LEU   186      23.000  37.054  55.467  1.00  0.00           H  
ATOM   3040 HD12 LEU   186      23.165  36.159  53.960  1.00  0.00           H  
ATOM   3041 HD13 LEU   186      24.435  37.192  54.363  1.00  0.00           H  
ATOM   3042  CD2 LEU   186      21.184  38.279  53.978  1.00  0.00           C  
ATOM   3043 HD21 LEU   186      20.830  37.345  53.541  1.00  0.00           H  
ATOM   3044 HD22 LEU   186      20.929  38.382  55.033  1.00  0.00           H  
ATOM   3045 HD23 LEU   186      20.733  39.153  53.509  1.00  0.00           H  
ATOM   3046  C   LEU   186      23.290  42.131  54.411  1.00  0.00           C  
ATOM   3047  O   LEU   186      22.605  42.454  55.373  1.00  0.00           O  
ATOM   3048  N   GLY   187      24.266  42.917  53.876  1.00  0.00           N  
ATOM   3049  H   GLY   187      24.664  42.544  53.026  1.00  0.00           H  
ATOM   3050  CA  GLY   187      24.795  44.135  54.464  1.00  0.00           C  
ATOM   3051  HA2 GLY   187      25.272  44.718  53.676  1.00  0.00           H  
ATOM   3052  HA3 GLY   187      23.951  44.648  54.926  1.00  0.00           H  
ATOM   3053  C   GLY   187      25.848  43.973  55.542  1.00  0.00           C  
ATOM   3054  O   GLY   187      26.282  45.000  56.160  1.00  0.00           O  
ATOM   3055  N   ILE   188      26.462  42.778  55.732  1.00  0.00           N  
ATOM   3056  H   ILE   188      26.252  42.042  55.073  1.00  0.00           H  
ATOM   3057  CA  ILE   188      27.513  42.506  56.774  1.00  0.00           C  
ATOM   3058  HA  ILE   188      27.299  43.031  57.705  1.00  0.00           H  
ATOM   3059  CB  ILE   188      27.526  41.028  57.075  1.00  0.00           C  
ATOM   3060  HB  ILE   188      27.559  40.517  56.113  1.00  0.00           H  
ATOM   3061  CG2 ILE   188      28.738  40.458  57.833  1.00  0.00           C  
ATOM   3062 HG21 ILE   188      29.621  40.710  57.247  1.00  0.00           H  
ATOM   3063 HG22 ILE   188      28.976  40.903  58.799  1.00  0.00           H  
ATOM   3064 HG23 ILE   188      28.739  39.385  58.025  1.00  0.00           H  
ATOM   3065  CG1 ILE   188      26.223  40.515  57.795  1.00  0.00           C  
ATOM   3066 HG12 ILE   188      26.329  40.751  58.854  1.00  0.00           H  
ATOM   3067 HG13 ILE   188      25.346  41.054  57.437  1.00  0.00           H  
ATOM   3068  CD1 ILE   188      25.947  39.020  57.496  1.00  0.00           C  
ATOM   3069 HD11 ILE   188      25.192  38.709  58.218  1.00  0.00           H  
ATOM   3070 HD12 ILE   188      25.592  38.861  56.477  1.00  0.00           H  
ATOM   3071 HD13 ILE   188      26.905  38.502  57.552  1.00  0.00           H  
ATOM   3072  C   ILE   188      28.919  43.022  56.298  1.00  0.00           C  
ATOM   3073  O   ILE   188      29.238  42.868  55.101  1.00  0.00           O  
ATOM   3074  N   GLU   189      29.815  43.572  57.090  1.00  0.00           N  
ATOM   3075  H   GLU   189      29.536  43.976  57.973  1.00  0.00           H  
ATOM   3076  CA  GLU   189      31.081  43.991  56.535  1.00  0.00           C  
ATOM   3077  HA  GLU   189      30.831  44.751  55.794  1.00  0.00           H  
ATOM   3078  CB  GLU   189      31.815  44.723  57.690  1.00  0.00           C  
ATOM   3079  HB2 GLU   189      31.151  45.486  58.094  1.00  0.00           H  
ATOM   3080  HB3 GLU   189      32.007  44.027  58.506  1.00  0.00           H  
ATOM   3081  CG  GLU   189      33.011  45.427  57.306  1.00  0.00           C  
ATOM   3082  HG2 GLU   189      33.306  45.936  58.223  1.00  0.00           H  
ATOM   3083  HG3 GLU   189      33.818  44.742  57.045  1.00  0.00           H  
ATOM   3084  CD  GLU   189      32.811  46.464  56.145  1.00  0.00           C  
ATOM   3085  OE1 GLU   189      32.631  47.719  56.362  1.00  0.00           O  
ATOM   3086  OE2 GLU   189      32.941  46.117  54.925  1.00  0.00           O  
ATOM   3087  C   GLU   189      31.922  42.833  55.959  1.00  0.00           C  
ATOM   3088  O   GLU   189      32.056  41.853  56.646  1.00  0.00           O  
ATOM   3089  N   GLN   190      32.422  43.016  54.756  1.00  0.00           N  
ATOM   3090  H   GLN   190      32.364  43.976  54.448  1.00  0.00           H  
ATOM   3091  CA  GLN   190      33.218  42.094  54.019  1.00  0.00           C  
ATOM   3092  HA  GLN   190      32.775  41.100  54.094  1.00  0.00           H  
ATOM   3093  CB  GLN   190      33.222  42.581  52.514  1.00  0.00           C  
ATOM   3094  HB2 GLN   190      33.389  43.658  52.525  1.00  0.00           H  
ATOM   3095  HB3 GLN   190      33.980  42.015  51.972  1.00  0.00           H  
ATOM   3096  CG  GLN   190      31.868  42.417  51.862  1.00  0.00           C  
ATOM   3097  HG2 GLN   190      31.558  41.380  51.991  1.00  0.00           H  
ATOM   3098  HG3 GLN   190      31.187  43.143  52.308  1.00  0.00           H  
ATOM   3099  CD  GLN   190      31.810  42.699  50.324  1.00  0.00           C  
ATOM   3100  OE1 GLN   190      30.778  43.020  49.731  1.00  0.00           O  
ATOM   3101  NE2 GLN   190      32.914  42.366  49.674  1.00  0.00           N  
ATOM   3102 HE21 GLN   190      32.867  42.522  48.677  1.00  0.00           H  
ATOM   3103 HE22 GLN   190      33.635  41.847  50.154  1.00  0.00           H  
ATOM   3104  C   GLN   190      34.652  42.035  54.564  1.00  0.00           C  
ATOM   3105  O   GLN   190      35.204  43.046  55.040  1.00  0.00           O  
ATOM   3106  N   SER   191      35.241  40.846  54.387  1.00  0.00           N  
ATOM   3107  H   SER   191      34.807  40.093  53.873  1.00  0.00           H  
ATOM   3108  CA  SER   191      36.622  40.508  54.834  1.00  0.00           C  
ATOM   3109  HA  SER   191      37.128  41.474  54.835  1.00  0.00           H  
ATOM   3110  CB  SER   191      36.584  39.930  56.313  1.00  0.00           C  
ATOM   3111  HB2 SER   191      35.952  40.573  56.926  1.00  0.00           H  
ATOM   3112  HB3 SER   191      36.128  38.955  56.140  1.00  0.00           H  
ATOM   3113  OG  SER   191      37.900  39.808  56.796  1.00  0.00           O  
ATOM   3114  HG  SER   191      37.794  39.499  57.698  1.00  0.00           H  
ATOM   3115  C   SER   191      37.399  39.643  53.827  1.00  0.00           C  
ATOM   3116  O   SER   191      37.008  39.502  52.641  1.00  0.00           O  
ATOM   3117  N   ARG   192      38.560  39.060  54.191  1.00  0.00           N  
ATOM   3118  H   ARG   192      38.796  39.203  55.163  1.00  0.00           H  
ATOM   3119  CA  ARG   192      39.485  38.159  53.446  1.00  0.00           C  
ATOM   3120  HA  ARG   192      39.853  38.611  52.525  1.00  0.00           H  
ATOM   3121  CB  ARG   192      40.638  37.764  54.350  1.00  0.00           C  
ATOM   3122  HB2 ARG   192      40.367  37.486  55.369  1.00  0.00           H  
ATOM   3123  HB3 ARG   192      41.214  36.913  53.987  1.00  0.00           H  
ATOM   3124  CG  ARG   192      41.722  38.921  54.563  1.00  0.00           C  
ATOM   3125  HG2 ARG   192      41.931  39.234  53.541  1.00  0.00           H  
ATOM   3126  HG3 ARG   192      41.315  39.827  55.014  1.00  0.00           H  
ATOM   3127  CD  ARG   192      43.030  38.511  55.304  1.00  0.00           C  
ATOM   3128  HD2 ARG   192      43.300  37.503  54.989  1.00  0.00           H  
ATOM   3129  HD3 ARG   192      43.806  39.150  54.884  1.00  0.00           H  
ATOM   3130  NE  ARG   192      42.837  38.685  56.749  1.00  0.00           N  
ATOM   3131  HE  ARG   192      41.942  38.878  57.176  1.00  0.00           H  
ATOM   3132  CZ  ARG   192      43.749  38.458  57.672  1.00  0.00           C  
ATOM   3133  NH1 ARG   192      45.037  38.100  57.424  1.00  0.00           N  
ATOM   3134 HH11 ARG   192      45.204  37.982  56.435  1.00  0.00           H  
ATOM   3135 HH12 ARG   192      45.682  38.030  58.199  1.00  0.00           H  
ATOM   3136  NH2 ARG   192      43.510  38.810  58.882  1.00  0.00           N  
ATOM   3137 HH21 ARG   192      42.537  39.005  59.072  1.00  0.00           H  
ATOM   3138 HH22 ARG   192      44.234  38.711  59.579  1.00  0.00           H  
ATOM   3139  C   ARG   192      38.747  36.900  53.014  1.00  0.00           C  
ATOM   3140  O   ARG   192      38.879  36.552  51.794  1.00  0.00           O  
ATOM   3141  N   ARG   193      37.966  36.175  53.879  1.00  0.00           N  
ATOM   3142  H   ARG   193      38.004  36.353  54.872  1.00  0.00           H  
ATOM   3143  CA  ARG   193      37.079  35.149  53.404  1.00  0.00           C  
ATOM   3144  HA  ARG   193      37.745  34.353  53.069  1.00  0.00           H  
ATOM   3145  CB  ARG   193      36.275  34.718  54.608  1.00  0.00           C  
ATOM   3146  HB2 ARG   193      35.694  33.845  54.312  1.00  0.00           H  
ATOM   3147  HB3 ARG   193      37.028  34.577  55.384  1.00  0.00           H  
ATOM   3148  CG  ARG   193      35.271  35.786  55.159  1.00  0.00           C  
ATOM   3149  HG2 ARG   193      35.820  36.728  55.193  1.00  0.00           H  
ATOM   3150  HG3 ARG   193      34.537  35.899  54.362  1.00  0.00           H  
ATOM   3151  CD  ARG   193      34.602  35.394  56.420  1.00  0.00           C  
ATOM   3152  HD2 ARG   193      34.364  34.330  56.395  1.00  0.00           H  
ATOM   3153  HD3 ARG   193      35.255  35.504  57.286  1.00  0.00           H  
ATOM   3154  NE  ARG   193      33.397  36.212  56.645  1.00  0.00           N  
ATOM   3155  HE  ARG   193      33.125  36.740  55.828  1.00  0.00           H  
ATOM   3156  CZ  ARG   193      32.593  36.115  57.732  1.00  0.00           C  
ATOM   3157  NH1 ARG   193      32.558  35.131  58.560  1.00  0.00           N  
ATOM   3158 HH11 ARG   193      33.081  34.278  58.420  1.00  0.00           H  
ATOM   3159 HH12 ARG   193      31.924  35.201  59.343  1.00  0.00           H  
ATOM   3160  NH2 ARG   193      31.736  37.075  57.895  1.00  0.00           N  
ATOM   3161 HH21 ARG   193      31.853  37.927  57.367  1.00  0.00           H  
ATOM   3162 HH22 ARG   193      31.024  37.041  58.610  1.00  0.00           H  
ATOM   3163  C   ARG   193      36.145  35.434  52.221  1.00  0.00           C  
ATOM   3164  O   ARG   193      35.775  34.485  51.528  1.00  0.00           O  
ATOM   3165  N   ASP   194      35.722  36.632  52.084  1.00  0.00           N  
ATOM   3166  H   ASP   194      36.188  37.230  52.751  1.00  0.00           H  
ATOM   3167  CA  ASP   194      34.721  37.012  51.132  1.00  0.00           C  
ATOM   3168  HA  ASP   194      34.032  36.173  51.231  1.00  0.00           H  
ATOM   3169  CB  ASP   194      33.994  38.262  51.588  1.00  0.00           C  
ATOM   3170  HB2 ASP   194      34.761  39.015  51.769  1.00  0.00           H  
ATOM   3171  HB3 ASP   194      33.431  38.597  50.717  1.00  0.00           H  
ATOM   3172  CG  ASP   194      33.153  38.169  52.839  1.00  0.00           C  
ATOM   3173  OD1 ASP   194      33.469  38.840  53.832  1.00  0.00           O  
ATOM   3174  OD2 ASP   194      32.159  37.355  52.898  1.00  0.00           O  
ATOM   3175  C   ASP   194      35.296  37.195  49.700  1.00  0.00           C  
ATOM   3176  O   ASP   194      34.655  36.859  48.722  1.00  0.00           O  
ATOM   3177  N   ASP   195      36.544  37.656  49.542  1.00  0.00           N  
ATOM   3178  H   ASP   195      36.991  37.737  50.444  1.00  0.00           H  
ATOM   3179  CA  ASP   195      37.315  37.600  48.313  1.00  0.00           C  
ATOM   3180  HA  ASP   195      36.737  38.015  47.487  1.00  0.00           H  
ATOM   3181  CB  ASP   195      38.648  38.443  48.559  1.00  0.00           C  
ATOM   3182  HB2 ASP   195      39.101  37.980  49.435  1.00  0.00           H  
ATOM   3183  HB3 ASP   195      39.262  38.226  47.685  1.00  0.00           H  
ATOM   3184  CG  ASP   195      38.551  39.994  48.699  1.00  0.00           C  
ATOM   3185  OD1 ASP   195      37.443  40.526  48.537  1.00  0.00           O  
ATOM   3186  OD2 ASP   195      39.621  40.591  48.994  1.00  0.00           O  
ATOM   3187  C   ASP   195      37.630  36.187  47.919  1.00  0.00           C  
ATOM   3188  O   ASP   195      37.452  35.881  46.718  1.00  0.00           O  
ATOM   3189  N   MET   196      37.982  35.368  48.864  1.00  0.00           N  
ATOM   3190  H   MET   196      38.116  35.684  49.815  1.00  0.00           H  
ATOM   3191  CA  MET   196      38.132  33.852  48.616  1.00  0.00           C  
ATOM   3192  HA  MET   196      38.762  33.691  47.741  1.00  0.00           H  
ATOM   3193  CB  MET   196      38.663  33.137  49.836  1.00  0.00           C  
ATOM   3194  HB2 MET   196      37.945  33.259  50.647  1.00  0.00           H  
ATOM   3195  HB3 MET   196      38.618  32.079  49.575  1.00  0.00           H  
ATOM   3196  CG  MET   196      40.026  33.466  50.417  1.00  0.00           C  
ATOM   3197  HG2 MET   196      40.279  34.527  50.420  1.00  0.00           H  
ATOM   3198  HG3 MET   196      39.981  32.999  51.400  1.00  0.00           H  
ATOM   3199  SD  MET   196      41.475  32.685  49.664  1.00  0.00           S  
ATOM   3200  CE  MET   196      41.419  33.544  48.075  1.00  0.00           C  
ATOM   3201  HE1 MET   196      40.657  33.046  47.475  1.00  0.00           H  
ATOM   3202  HE2 MET   196      41.108  34.586  48.135  1.00  0.00           H  
ATOM   3203  HE3 MET   196      42.375  33.402  47.569  1.00  0.00           H  
ATOM   3204  C   MET   196      36.756  33.248  48.200  1.00  0.00           C  
ATOM   3205  O   MET   196      36.818  32.456  47.255  1.00  0.00           O  
ATOM   3206  N   GLU   197      35.620  33.440  48.831  1.00  0.00           N  
ATOM   3207  H   GLU   197      35.699  34.203  49.488  1.00  0.00           H  
ATOM   3208  CA  GLU   197      34.304  32.939  48.411  1.00  0.00           C  
ATOM   3209  HA  GLU   197      34.366  31.854  48.496  1.00  0.00           H  
ATOM   3210  CB  GLU   197      33.284  33.444  49.458  1.00  0.00           C  
ATOM   3211  HB2 GLU   197      33.691  33.160  50.429  1.00  0.00           H  
ATOM   3212  HB3 GLU   197      33.231  34.522  49.310  1.00  0.00           H  
ATOM   3213  CG  GLU   197      31.890  32.764  49.160  1.00  0.00           C  
ATOM   3214  HG2 GLU   197      31.652  33.154  48.170  1.00  0.00           H  
ATOM   3215  HG3 GLU   197      32.029  31.696  48.987  1.00  0.00           H  
ATOM   3216  CD  GLU   197      30.846  33.027  50.224  1.00  0.00           C  
ATOM   3217  OE1 GLU   197      31.196  33.097  51.413  1.00  0.00           O  
ATOM   3218  OE2 GLU   197      29.648  33.201  49.920  1.00  0.00           O  
ATOM   3219  C   GLU   197      33.916  33.409  47.014  1.00  0.00           C  
ATOM   3220  O   GLU   197      33.577  32.542  46.247  1.00  0.00           O  
ATOM   3221  N   SER   198      34.063  34.688  46.710  1.00  0.00           N  
ATOM   3222  H   SER   198      34.520  35.258  47.408  1.00  0.00           H  
ATOM   3223  CA  SER   198      33.627  35.246  45.383  1.00  0.00           C  
ATOM   3224  HA  SER   198      32.645  34.831  45.156  1.00  0.00           H  
ATOM   3225  CB  SER   198      33.424  36.711  45.517  1.00  0.00           C  
ATOM   3226  HB2 SER   198      34.425  37.123  45.639  1.00  0.00           H  
ATOM   3227  HB3 SER   198      32.898  37.059  44.628  1.00  0.00           H  
ATOM   3228  OG  SER   198      32.686  37.010  46.719  1.00  0.00           O  
ATOM   3229  HG  SER   198      33.287  36.974  47.467  1.00  0.00           H  
ATOM   3230  C   SER   198      34.624  34.886  44.223  1.00  0.00           C  
ATOM   3231  O   SER   198      34.111  34.764  43.115  1.00  0.00           O  
ATOM   3232  N   LEU   199      35.921  34.531  44.462  1.00  0.00           N  
ATOM   3233  H   LEU   199      36.291  34.933  45.311  1.00  0.00           H  
ATOM   3234  CA  LEU   199      36.731  33.732  43.569  1.00  0.00           C  
ATOM   3235  HA  LEU   199      36.759  34.108  42.546  1.00  0.00           H  
ATOM   3236  CB  LEU   199      38.131  33.603  44.175  1.00  0.00           C  
ATOM   3237  HB2 LEU   199      38.619  34.573  44.271  1.00  0.00           H  
ATOM   3238  HB3 LEU   199      37.961  33.359  45.223  1.00  0.00           H  
ATOM   3239  CG  LEU   199      39.076  32.594  43.473  1.00  0.00           C  
ATOM   3240  HG  LEU   199      38.777  31.587  43.762  1.00  0.00           H  
ATOM   3241  CD1 LEU   199      39.113  32.689  41.996  1.00  0.00           C  
ATOM   3242 HD11 LEU   199      39.833  32.004  41.548  1.00  0.00           H  
ATOM   3243 HD12 LEU   199      38.176  32.361  41.548  1.00  0.00           H  
ATOM   3244 HD13 LEU   199      39.220  33.752  41.780  1.00  0.00           H  
ATOM   3245  CD2 LEU   199      40.541  32.761  43.944  1.00  0.00           C  
ATOM   3246 HD21 LEU   199      40.607  32.560  45.014  1.00  0.00           H  
ATOM   3247 HD22 LEU   199      41.102  31.966  43.453  1.00  0.00           H  
ATOM   3248 HD23 LEU   199      40.856  33.769  43.677  1.00  0.00           H  
ATOM   3249  C   LEU   199      36.034  32.285  43.404  1.00  0.00           C  
ATOM   3250  O   LEU   199      35.925  31.841  42.305  1.00  0.00           O  
ATOM   3251  N   GLY   200      35.534  31.626  44.455  1.00  0.00           N  
ATOM   3252  H   GLY   200      35.759  32.059  45.339  1.00  0.00           H  
ATOM   3253  CA  GLY   200      34.716  30.369  44.270  1.00  0.00           C  
ATOM   3254  HA2 GLY   200      35.413  29.642  43.853  1.00  0.00           H  
ATOM   3255  HA3 GLY   200      34.393  30.095  45.275  1.00  0.00           H  
ATOM   3256  C   GLY   200      33.439  30.392  43.459  1.00  0.00           C  
ATOM   3257  O   GLY   200      33.195  29.492  42.676  1.00  0.00           O  
ATOM   3258  N   TYR   201      32.608  31.421  43.529  1.00  0.00           N  
ATOM   3259  H   TYR   201      32.813  32.091  44.256  1.00  0.00           H  
ATOM   3260  CA  TYR   201      31.441  31.632  42.616  1.00  0.00           C  
ATOM   3261  HA  TYR   201      30.877  30.700  42.640  1.00  0.00           H  
ATOM   3262  CB  TYR   201      30.523  32.746  43.208  1.00  0.00           C  
ATOM   3263  HB2 TYR   201      31.138  33.631  43.374  1.00  0.00           H  
ATOM   3264  HB3 TYR   201      29.742  33.012  42.495  1.00  0.00           H  
ATOM   3265  CG  TYR   201      29.889  32.421  44.512  1.00  0.00           C  
ATOM   3266  CD1 TYR   201      29.379  31.102  44.826  1.00  0.00           C  
ATOM   3267  HD1 TYR   201      29.383  30.335  44.066  1.00  0.00           H  
ATOM   3268  CE1 TYR   201      28.869  30.828  46.165  1.00  0.00           C  
ATOM   3269  HE1 TYR   201      28.357  29.913  46.424  1.00  0.00           H  
ATOM   3270  CZ  TYR   201      28.813  31.884  47.072  1.00  0.00           C  
ATOM   3271  OH  TYR   201      28.306  31.678  48.375  1.00  0.00           O  
ATOM   3272  HH  TYR   201      28.707  32.257  49.026  1.00  0.00           H  
ATOM   3273  CE2 TYR   201      29.390  33.093  46.794  1.00  0.00           C  
ATOM   3274  HE2 TYR   201      29.506  33.832  47.573  1.00  0.00           H  
ATOM   3275  CD2 TYR   201      29.850  33.421  45.496  1.00  0.00           C  
ATOM   3276  HD2 TYR   201      30.312  34.375  45.290  1.00  0.00           H  
ATOM   3277  C   TYR   201      32.009  31.916  41.196  1.00  0.00           C  
ATOM   3278  O   TYR   201      31.395  31.550  40.202  1.00  0.00           O  
ATOM   3279  N   VAL   202      33.198  32.515  41.145  1.00  0.00           N  
ATOM   3280  H   VAL   202      33.677  32.719  42.011  1.00  0.00           H  
ATOM   3281  CA  VAL   202      33.892  32.711  39.828  1.00  0.00           C  
ATOM   3282  HA  VAL   202      33.148  33.084  39.124  1.00  0.00           H  
ATOM   3283  CB  VAL   202      34.949  33.810  39.845  1.00  0.00           C  
ATOM   3284  HB  VAL   202      35.617  33.642  40.690  1.00  0.00           H  
ATOM   3285  CG1 VAL   202      35.825  33.977  38.560  1.00  0.00           C  
ATOM   3286 HG11 VAL   202      36.487  34.830  38.709  1.00  0.00           H  
ATOM   3287 HG12 VAL   202      36.492  33.115  38.545  1.00  0.00           H  
ATOM   3288 HG13 VAL   202      35.189  33.881  37.680  1.00  0.00           H  
ATOM   3289  CG2 VAL   202      34.321  35.227  40.070  1.00  0.00           C  
ATOM   3290 HG21 VAL   202      33.922  35.533  41.037  1.00  0.00           H  
ATOM   3291 HG22 VAL   202      35.168  35.911  40.012  1.00  0.00           H  
ATOM   3292 HG23 VAL   202      33.658  35.421  39.226  1.00  0.00           H  
ATOM   3293  C   VAL   202      34.348  31.400  39.168  1.00  0.00           C  
ATOM   3294  O   VAL   202      34.082  31.215  37.977  1.00  0.00           O  
ATOM   3295  N   LEU   203      34.828  30.502  40.010  1.00  0.00           N  
ATOM   3296  H   LEU   203      34.981  30.715  40.985  1.00  0.00           H  
ATOM   3297  CA  LEU   203      35.240  29.122  39.646  1.00  0.00           C  
ATOM   3298  HA  LEU   203      35.884  29.201  38.770  1.00  0.00           H  
ATOM   3299  CB  LEU   203      35.987  28.533  40.843  1.00  0.00           C  
ATOM   3300  HB2 LEU   203      35.319  28.524  41.704  1.00  0.00           H  
ATOM   3301  HB3 LEU   203      36.259  27.532  40.508  1.00  0.00           H  
ATOM   3302  CG  LEU   203      37.326  29.227  41.120  1.00  0.00           C  
ATOM   3303  HG  LEU   203      37.126  30.298  41.148  1.00  0.00           H  
ATOM   3304  CD1 LEU   203      37.928  28.763  42.444  1.00  0.00           C  
ATOM   3305 HD11 LEU   203      37.983  27.674  42.477  1.00  0.00           H  
ATOM   3306 HD12 LEU   203      38.834  29.302  42.719  1.00  0.00           H  
ATOM   3307 HD13 LEU   203      37.215  28.978  43.240  1.00  0.00           H  
ATOM   3308  CD2 LEU   203      38.405  28.980  40.016  1.00  0.00           C  
ATOM   3309 HD21 LEU   203      38.711  27.936  39.949  1.00  0.00           H  
ATOM   3310 HD22 LEU   203      37.844  29.299  39.137  1.00  0.00           H  
ATOM   3311 HD23 LEU   203      39.162  29.745  40.191  1.00  0.00           H  
ATOM   3312  C   LEU   203      33.957  28.386  39.235  1.00  0.00           C  
ATOM   3313  O   LEU   203      34.007  27.792  38.155  1.00  0.00           O  
ATOM   3314  N   MET   204      32.917  28.317  40.050  1.00  0.00           N  
ATOM   3315  H   MET   204      32.991  28.817  40.925  1.00  0.00           H  
ATOM   3316  CA  MET   204      31.667  27.722  39.653  1.00  0.00           C  
ATOM   3317  HA  MET   204      31.814  26.707  39.284  1.00  0.00           H  
ATOM   3318  CB  MET   204      30.735  27.696  40.855  1.00  0.00           C  
ATOM   3319  HB2 MET   204      30.871  28.559  41.507  1.00  0.00           H  
ATOM   3320  HB3 MET   204      29.702  27.691  40.506  1.00  0.00           H  
ATOM   3321  CG  MET   204      30.839  26.343  41.680  1.00  0.00           C  
ATOM   3322  HG2 MET   204      31.876  26.155  41.957  1.00  0.00           H  
ATOM   3323  HG3 MET   204      30.234  26.400  42.585  1.00  0.00           H  
ATOM   3324  SD  MET   204      30.160  24.955  40.629  1.00  0.00           S  
ATOM   3325  CE  MET   204      31.560  23.889  40.786  1.00  0.00           C  
ATOM   3326  HE1 MET   204      32.518  24.401  40.695  1.00  0.00           H  
ATOM   3327  HE2 MET   204      31.569  23.460  41.788  1.00  0.00           H  
ATOM   3328  HE3 MET   204      31.484  23.057  40.086  1.00  0.00           H  
ATOM   3329  C   MET   204      31.007  28.378  38.454  1.00  0.00           C  
ATOM   3330  O   MET   204      30.365  27.643  37.726  1.00  0.00           O  
ATOM   3331  N   TYR   205      31.312  29.636  38.179  1.00  0.00           N  
ATOM   3332  H   TYR   205      31.595  30.143  39.006  1.00  0.00           H  
ATOM   3333  CA  TYR   205      30.962  30.404  36.922  1.00  0.00           C  
ATOM   3334  HA  TYR   205      29.957  30.122  36.607  1.00  0.00           H  
ATOM   3335  CB  TYR   205      30.955  31.867  37.111  1.00  0.00           C  
ATOM   3336  HB2 TYR   205      30.181  32.147  37.825  1.00  0.00           H  
ATOM   3337  HB3 TYR   205      31.974  32.059  37.447  1.00  0.00           H  
ATOM   3338  CG  TYR   205      30.786  32.781  35.953  1.00  0.00           C  
ATOM   3339  CD1 TYR   205      29.497  33.092  35.366  1.00  0.00           C  
ATOM   3340  HD1 TYR   205      28.622  32.664  35.833  1.00  0.00           H  
ATOM   3341  CE1 TYR   205      29.429  34.025  34.291  1.00  0.00           C  
ATOM   3342  HE1 TYR   205      28.517  34.419  33.869  1.00  0.00           H  
ATOM   3343  CZ  TYR   205      30.634  34.419  33.606  1.00  0.00           C  
ATOM   3344  OH  TYR   205      30.551  35.181  32.525  1.00  0.00           O  
ATOM   3345  HH  TYR   205      31.376  35.636  32.342  1.00  0.00           H  
ATOM   3346  CE2 TYR   205      31.940  34.090  34.172  1.00  0.00           C  
ATOM   3347  HE2 TYR   205      32.825  34.431  33.656  1.00  0.00           H  
ATOM   3348  CD2 TYR   205      31.998  33.265  35.355  1.00  0.00           C  
ATOM   3349  HD2 TYR   205      32.973  33.056  35.770  1.00  0.00           H  
ATOM   3350  C   TYR   205      31.769  30.069  35.664  1.00  0.00           C  
ATOM   3351  O   TYR   205      31.200  30.020  34.581  1.00  0.00           O  
ATOM   3352  N   PHE   206      33.056  29.661  35.777  1.00  0.00           N  
ATOM   3353  H   PHE   206      33.525  29.783  36.662  1.00  0.00           H  
ATOM   3354  CA  PHE   206      33.799  28.998  34.691  1.00  0.00           C  
ATOM   3355  HA  PHE   206      33.604  29.510  33.749  1.00  0.00           H  
ATOM   3356  CB  PHE   206      35.362  29.076  34.921  1.00  0.00           C  
ATOM   3357  HB2 PHE   206      35.573  28.377  35.730  1.00  0.00           H  
ATOM   3358  HB3 PHE   206      35.889  28.644  34.071  1.00  0.00           H  
ATOM   3359  CG  PHE   206      35.947  30.471  35.099  1.00  0.00           C  
ATOM   3360  CD1 PHE   206      35.405  31.616  34.438  1.00  0.00           C  
ATOM   3361  HD1 PHE   206      34.395  31.635  34.057  1.00  0.00           H  
ATOM   3362  CE1 PHE   206      36.154  32.804  34.507  1.00  0.00           C  
ATOM   3363  HE1 PHE   206      35.830  33.689  33.979  1.00  0.00           H  
ATOM   3364  CZ  PHE   206      37.395  32.900  35.177  1.00  0.00           C  
ATOM   3365  HZ  PHE   206      37.932  33.836  35.192  1.00  0.00           H  
ATOM   3366  CE2 PHE   206      38.012  31.718  35.730  1.00  0.00           C  
ATOM   3367  HE2 PHE   206      38.978  31.753  36.211  1.00  0.00           H  
ATOM   3368  CD2 PHE   206      37.231  30.530  35.718  1.00  0.00           C  
ATOM   3369  HD2 PHE   206      37.517  29.664  36.297  1.00  0.00           H  
ATOM   3370  C   PHE   206      33.518  27.542  34.526  1.00  0.00           C  
ATOM   3371  O   PHE   206      33.685  26.952  33.465  1.00  0.00           O  
ATOM   3372  N   ASN   207      32.985  26.883  35.540  1.00  0.00           N  
ATOM   3373  H   ASN   207      32.977  27.451  36.375  1.00  0.00           H  
ATOM   3374  CA  ASN   207      32.564  25.443  35.503  1.00  0.00           C  
ATOM   3375  HA  ASN   207      33.291  24.848  34.950  1.00  0.00           H  
ATOM   3376  CB  ASN   207      32.551  24.815  36.893  1.00  0.00           C  
ATOM   3377  HB2 ASN   207      32.270  25.558  37.639  1.00  0.00           H  
ATOM   3378  HB3 ASN   207      31.850  23.981  36.926  1.00  0.00           H  
ATOM   3379  CG  ASN   207      33.943  24.252  37.311  1.00  0.00           C  
ATOM   3380  OD1 ASN   207      34.231  23.062  37.143  1.00  0.00           O  
ATOM   3381  ND2 ASN   207      34.716  25.032  37.932  1.00  0.00           N  
ATOM   3382 HD21 ASN   207      35.441  24.495  38.386  1.00  0.00           H  
ATOM   3383 HD22 ASN   207      34.521  26.022  37.957  1.00  0.00           H  
ATOM   3384  C   ASN   207      31.167  25.254  34.760  1.00  0.00           C  
ATOM   3385  O   ASN   207      31.014  24.592  33.764  1.00  0.00           O  
ATOM   3386  N   ARG   208      30.094  25.775  35.368  1.00  0.00           N  
ATOM   3387  H   ARG   208      30.301  26.370  36.157  1.00  0.00           H  
ATOM   3388  CA  ARG   208      28.678  25.490  35.071  1.00  0.00           C  
ATOM   3389  HA  ARG   208      28.674  24.424  34.843  1.00  0.00           H  
ATOM   3390  CB  ARG   208      27.752  25.941  36.261  1.00  0.00           C  
ATOM   3391  HB2 ARG   208      27.838  27.009  36.460  1.00  0.00           H  
ATOM   3392  HB3 ARG   208      26.731  25.762  35.924  1.00  0.00           H  
ATOM   3393  CG  ARG   208      28.057  25.036  37.497  1.00  0.00           C  
ATOM   3394  HG2 ARG   208      27.982  24.026  37.093  1.00  0.00           H  
ATOM   3395  HG3 ARG   208      29.047  25.244  37.903  1.00  0.00           H  
ATOM   3396  CD  ARG   208      27.005  25.067  38.610  1.00  0.00           C  
ATOM   3397  HD2 ARG   208      27.193  24.301  39.362  1.00  0.00           H  
ATOM   3398  HD3 ARG   208      27.130  26.044  39.077  1.00  0.00           H  
ATOM   3399  NE  ARG   208      25.574  25.133  38.084  1.00  0.00           N  
ATOM   3400  HE  ARG   208      25.425  25.611  37.207  1.00  0.00           H  
ATOM   3401  CZ  ARG   208      24.583  24.328  38.492  1.00  0.00           C  
ATOM   3402  NH1 ARG   208      24.634  23.503  39.471  1.00  0.00           N  
ATOM   3403 HH11 ARG   208      25.558  23.131  39.638  1.00  0.00           H  
ATOM   3404 HH12 ARG   208      23.760  23.123  39.806  1.00  0.00           H  
ATOM   3405  NH2 ARG   208      23.522  24.282  37.816  1.00  0.00           N  
ATOM   3406 HH21 ARG   208      23.346  24.660  36.896  1.00  0.00           H  
ATOM   3407 HH22 ARG   208      22.775  23.718  38.195  1.00  0.00           H  
ATOM   3408  C   ARG   208      28.094  26.085  33.816  1.00  0.00           C  
ATOM   3409  O   ARG   208      28.505  27.175  33.477  1.00  0.00           O  
ATOM   3410  N   THR   209      27.135  25.370  33.173  1.00  0.00           N  
ATOM   3411  H   THR   209      27.189  24.368  33.280  1.00  0.00           H  
ATOM   3412  CA  THR   209      26.407  25.928  32.066  1.00  0.00           C  
ATOM   3413  HA  THR   209      27.202  26.178  31.364  1.00  0.00           H  
ATOM   3414  CB  THR   209      25.322  24.938  31.502  1.00  0.00           C  
ATOM   3415  HB  THR   209      24.786  25.453  30.705  1.00  0.00           H  
ATOM   3416  CG2 THR   209      25.791  23.563  30.958  1.00  0.00           C  
ATOM   3417 HG21 THR   209      26.003  22.899  31.797  1.00  0.00           H  
ATOM   3418 HG22 THR   209      24.992  23.136  30.353  1.00  0.00           H  
ATOM   3419 HG23 THR   209      26.645  23.844  30.341  1.00  0.00           H  
ATOM   3420  OG1 THR   209      24.286  24.686  32.428  1.00  0.00           O  
ATOM   3421  HG1 THR   209      24.523  24.005  33.063  1.00  0.00           H  
ATOM   3422  C   THR   209      25.633  27.257  32.515  1.00  0.00           C  
ATOM   3423  O   THR   209      25.646  28.161  31.714  1.00  0.00           O  
ATOM   3424  N   SER   210      25.172  27.305  33.731  1.00  0.00           N  
ATOM   3425  H   SER   210      25.213  26.503  34.344  1.00  0.00           H  
ATOM   3426  CA  SER   210      24.547  28.469  34.374  1.00  0.00           C  
ATOM   3427  HA  SER   210      25.138  29.337  34.081  1.00  0.00           H  
ATOM   3428  CB  SER   210      23.133  28.751  33.930  1.00  0.00           C  
ATOM   3429  HB2 SER   210      23.012  28.820  32.849  1.00  0.00           H  
ATOM   3430  HB3 SER   210      22.485  27.999  34.380  1.00  0.00           H  
ATOM   3431  OG  SER   210      22.740  30.034  34.202  1.00  0.00           O  
ATOM   3432  HG  SER   210      21.789  30.005  34.335  1.00  0.00           H  
ATOM   3433  C   SER   210      24.597  28.281  35.849  1.00  0.00           C  
ATOM   3434  O   SER   210      24.525  27.139  36.349  1.00  0.00           O  
ATOM   3435  N   LEU   211      24.836  29.316  36.667  1.00  0.00           N  
ATOM   3436  H   LEU   211      25.076  30.209  36.260  1.00  0.00           H  
ATOM   3437  CA  LEU   211      24.588  29.244  38.141  1.00  0.00           C  
ATOM   3438  HA  LEU   211      25.094  28.396  38.603  1.00  0.00           H  
ATOM   3439  CB  LEU   211      25.085  30.488  38.858  1.00  0.00           C  
ATOM   3440  HB2 LEU   211      24.552  31.352  38.458  1.00  0.00           H  
ATOM   3441  HB3 LEU   211      24.841  30.354  39.912  1.00  0.00           H  
ATOM   3442  CG  LEU   211      26.657  30.672  38.646  1.00  0.00           C  
ATOM   3443  HG  LEU   211      26.873  30.755  37.581  1.00  0.00           H  
ATOM   3444  CD1 LEU   211      27.120  31.987  39.230  1.00  0.00           C  
ATOM   3445 HD11 LEU   211      26.655  32.856  38.766  1.00  0.00           H  
ATOM   3446 HD12 LEU   211      26.873  32.097  40.286  1.00  0.00           H  
ATOM   3447 HD13 LEU   211      28.168  32.227  39.051  1.00  0.00           H  
ATOM   3448  CD2 LEU   211      27.314  29.554  39.377  1.00  0.00           C  
ATOM   3449 HD21 LEU   211      26.993  28.630  38.897  1.00  0.00           H  
ATOM   3450 HD22 LEU   211      28.386  29.552  39.181  1.00  0.00           H  
ATOM   3451 HD23 LEU   211      27.083  29.626  40.440  1.00  0.00           H  
ATOM   3452  C   LEU   211      23.063  29.125  38.419  1.00  0.00           C  
ATOM   3453  O   LEU   211      22.304  29.758  37.666  1.00  0.00           O  
ATOM   3454  N   PRO   212      22.628  28.472  39.531  1.00  0.00           N  
ATOM   3455  CD  PRO   212      23.387  27.445  40.263  1.00  0.00           C  
ATOM   3456  HD2 PRO   212      24.028  27.943  40.991  1.00  0.00           H  
ATOM   3457  HD3 PRO   212      24.054  26.846  39.642  1.00  0.00           H  
ATOM   3458  CG  PRO   212      22.332  26.614  40.905  1.00  0.00           C  
ATOM   3459  HG2 PRO   212      22.684  26.172  41.837  1.00  0.00           H  
ATOM   3460  HG3 PRO   212      21.961  25.834  40.241  1.00  0.00           H  
ATOM   3461  CB  PRO   212      21.238  27.589  41.137  1.00  0.00           C  
ATOM   3462  HB2 PRO   212      21.535  28.072  42.068  1.00  0.00           H  
ATOM   3463  HB3 PRO   212      20.256  27.205  41.415  1.00  0.00           H  
ATOM   3464  CA  PRO   212      21.205  28.499  39.897  1.00  0.00           C  
ATOM   3465  HA  PRO   212      20.650  27.901  39.174  1.00  0.00           H  
ATOM   3466  C   PRO   212      20.589  29.835  40.151  1.00  0.00           C  
ATOM   3467  O   PRO   212      19.394  29.950  40.364  1.00  0.00           O  
ATOM   3468  N   TRP   213      21.417  30.823  40.253  1.00  0.00           N  
ATOM   3469  H   TRP   213      22.386  30.580  40.400  1.00  0.00           H  
ATOM   3470  CA  TRP   213      21.164  32.285  40.449  1.00  0.00           C  
ATOM   3471  HA  TRP   213      20.085  32.443  40.467  1.00  0.00           H  
ATOM   3472  CB  TRP   213      21.606  32.720  41.833  1.00  0.00           C  
ATOM   3473  HB2 TRP   213      21.152  33.685  42.061  1.00  0.00           H  
ATOM   3474  HB3 TRP   213      21.189  32.060  42.594  1.00  0.00           H  
ATOM   3475  CG  TRP   213      23.058  32.866  42.235  1.00  0.00           C  
ATOM   3476  CD1 TRP   213      23.817  33.902  41.888  1.00  0.00           C  
ATOM   3477  HD1 TRP   213      23.389  34.822  41.518  1.00  0.00           H  
ATOM   3478  NE1 TRP   213      25.148  33.573  42.098  1.00  0.00           N  
ATOM   3479  HE1 TRP   213      25.973  34.123  41.909  1.00  0.00           H  
ATOM   3480  CE2 TRP   213      25.241  32.308  42.623  1.00  0.00           C  
ATOM   3481  CZ2 TRP   213      26.374  31.497  43.025  1.00  0.00           C  
ATOM   3482  HZ2 TRP   213      27.408  31.772  42.877  1.00  0.00           H  
ATOM   3483  CH2 TRP   213      25.972  30.203  43.504  1.00  0.00           C  
ATOM   3484  HH2 TRP   213      26.773  29.482  43.582  1.00  0.00           H  
ATOM   3485  CZ3 TRP   213      24.713  29.670  43.415  1.00  0.00           C  
ATOM   3486  HZ3 TRP   213      24.431  28.642  43.586  1.00  0.00           H  
ATOM   3487  CE3 TRP   213      23.666  30.479  43.014  1.00  0.00           C  
ATOM   3488  HE3 TRP   213      22.669  30.073  42.921  1.00  0.00           H  
ATOM   3489  CD2 TRP   213      23.934  31.813  42.688  1.00  0.00           C  
ATOM   3490  C   TRP   213      21.612  33.211  39.307  1.00  0.00           C  
ATOM   3491  O   TRP   213      21.667  34.462  39.441  1.00  0.00           O  
ATOM   3492  N   GLN   214      21.939  32.596  38.147  1.00  0.00           N  
ATOM   3493  H   GLN   214      21.846  31.591  38.109  1.00  0.00           H  
ATOM   3494  CA  GLN   214      22.194  33.235  36.877  1.00  0.00           C  
ATOM   3495  HA  GLN   214      22.404  34.281  37.102  1.00  0.00           H  
ATOM   3496  CB  GLN   214      23.564  32.705  36.385  1.00  0.00           C  
ATOM   3497  HB2 GLN   214      24.242  32.981  37.193  1.00  0.00           H  
ATOM   3498  HB3 GLN   214      23.531  31.620  36.278  1.00  0.00           H  
ATOM   3499  CG  GLN   214      24.054  33.406  35.035  1.00  0.00           C  
ATOM   3500  HG2 GLN   214      23.318  33.075  34.301  1.00  0.00           H  
ATOM   3501  HG3 GLN   214      24.086  34.490  35.144  1.00  0.00           H  
ATOM   3502  CD  GLN   214      25.440  32.980  34.616  1.00  0.00           C  
ATOM   3503  OE1 GLN   214      26.064  32.275  35.322  1.00  0.00           O  
ATOM   3504  NE2 GLN   214      25.772  33.402  33.453  1.00  0.00           N  
ATOM   3505 HE21 GLN   214      26.609  33.060  33.003  1.00  0.00           H  
ATOM   3506 HE22 GLN   214      25.108  33.935  32.910  1.00  0.00           H  
ATOM   3507  C   GLN   214      20.932  33.064  35.916  1.00  0.00           C  
ATOM   3508  O   GLN   214      20.201  32.061  35.944  1.00  0.00           O  
ATOM   3509  N   GLY   215      20.653  33.999  34.993  1.00  0.00           N  
ATOM   3510  H   GLY   215      21.262  34.805  35.016  1.00  0.00           H  
ATOM   3511  CA  GLY   215      19.533  34.123  34.094  1.00  0.00           C  
ATOM   3512  HA2 GLY   215      19.799  34.835  33.313  1.00  0.00           H  
ATOM   3513  HA3 GLY   215      19.427  33.180  33.556  1.00  0.00           H  
ATOM   3514  C   GLY   215      18.259  34.604  34.835  1.00  0.00           C  
ATOM   3515  O   GLY   215      17.218  34.589  34.198  1.00  0.00           O  
ATOM   3516  N   LEU   216      18.358  35.044  36.115  1.00  0.00           N  
ATOM   3517  H   LEU   216      19.237  35.235  36.575  1.00  0.00           H  
ATOM   3518  CA  LEU   216      17.191  35.580  36.855  1.00  0.00           C  
ATOM   3519  HA  LEU   216      16.389  34.846  36.771  1.00  0.00           H  
ATOM   3520  CB  LEU   216      17.601  35.820  38.364  1.00  0.00           C  
ATOM   3521  HB2 LEU   216      18.583  36.286  38.435  1.00  0.00           H  
ATOM   3522  HB3 LEU   216      16.892  36.484  38.859  1.00  0.00           H  
ATOM   3523  CG  LEU   216      17.703  34.522  39.195  1.00  0.00           C  
ATOM   3524  HG  LEU   216      18.323  33.811  38.648  1.00  0.00           H  
ATOM   3525  CD1 LEU   216      18.174  34.669  40.659  1.00  0.00           C  
ATOM   3526 HD11 LEU   216      19.231  34.883  40.500  1.00  0.00           H  
ATOM   3527 HD12 LEU   216      17.620  35.507  41.082  1.00  0.00           H  
ATOM   3528 HD13 LEU   216      18.091  33.721  41.191  1.00  0.00           H  
ATOM   3529  CD2 LEU   216      16.327  33.877  39.359  1.00  0.00           C  
ATOM   3530 HD21 LEU   216      15.680  34.507  39.971  1.00  0.00           H  
ATOM   3531 HD22 LEU   216      15.819  33.673  38.416  1.00  0.00           H  
ATOM   3532 HD23 LEU   216      16.319  32.973  39.968  1.00  0.00           H  
ATOM   3533  C   LEU   216      16.598  36.809  36.242  1.00  0.00           C  
ATOM   3534  O   LEU   216      17.280  37.823  35.976  1.00  0.00           O  
ATOM   3535  N   LYS   217      15.288  36.854  36.345  1.00  0.00           N  
ATOM   3536  H   LYS   217      14.837  36.064  36.784  1.00  0.00           H  
ATOM   3537  CA  LYS   217      14.466  37.965  35.897  1.00  0.00           C  
ATOM   3538  HA  LYS   217      15.035  38.895  35.921  1.00  0.00           H  
ATOM   3539  CB  LYS   217      13.888  37.746  34.446  1.00  0.00           C  
ATOM   3540  HB2 LYS   217      13.381  36.784  34.525  1.00  0.00           H  
ATOM   3541  HB3 LYS   217      13.118  38.474  34.192  1.00  0.00           H  
ATOM   3542  CG  LYS   217      14.993  37.651  33.349  1.00  0.00           C  
ATOM   3543  HG2 LYS   217      15.813  38.368  33.383  1.00  0.00           H  
ATOM   3544  HG3 LYS   217      15.584  36.755  33.538  1.00  0.00           H  
ATOM   3545  CD  LYS   217      14.523  37.483  31.974  1.00  0.00           C  
ATOM   3546  HD2 LYS   217      15.328  36.980  31.438  1.00  0.00           H  
ATOM   3547  HD3 LYS   217      13.623  36.870  31.928  1.00  0.00           H  
ATOM   3548  CE  LYS   217      14.322  38.820  31.237  1.00  0.00           C  
ATOM   3549  HE2 LYS   217      13.578  39.373  31.810  1.00  0.00           H  
ATOM   3550  HE3 LYS   217      15.305  39.289  31.199  1.00  0.00           H  
ATOM   3551  NZ  LYS   217      13.853  38.541  29.885  1.00  0.00           N  
ATOM   3552  HZ1 LYS   217      12.992  38.016  29.944  1.00  0.00           H  
ATOM   3553  HZ2 LYS   217      13.682  39.403  29.387  1.00  0.00           H  
ATOM   3554  HZ3 LYS   217      14.516  38.066  29.290  1.00  0.00           H  
ATOM   3555  C   LYS   217      13.327  38.200  36.898  1.00  0.00           C  
ATOM   3556  O   LYS   217      13.038  37.367  37.755  1.00  0.00           O  
ATOM   3557  N   ALA   218      12.711  39.409  36.909  1.00  0.00           N  
ATOM   3558  H   ALA   218      12.979  40.039  36.166  1.00  0.00           H  
ATOM   3559  CA  ALA   218      11.932  39.943  37.989  1.00  0.00           C  
ATOM   3560  HA  ALA   218      11.258  39.170  38.357  1.00  0.00           H  
ATOM   3561  CB  ALA   218      12.925  40.384  39.107  1.00  0.00           C  
ATOM   3562  HB1 ALA   218      13.371  39.457  39.469  1.00  0.00           H  
ATOM   3563  HB2 ALA   218      13.692  41.069  38.747  1.00  0.00           H  
ATOM   3564  HB3 ALA   218      12.435  40.871  39.950  1.00  0.00           H  
ATOM   3565  C   ALA   218      11.105  41.110  37.531  1.00  0.00           C  
ATOM   3566  O   ALA   218      11.401  41.810  36.564  1.00  0.00           O  
ATOM   3567  N   ALA   219      10.117  41.419  38.320  1.00  0.00           N  
ATOM   3568  H   ALA   219       9.822  40.732  38.999  1.00  0.00           H  
ATOM   3569  CA  ALA   219       9.236  42.616  38.038  1.00  0.00           C  
ATOM   3570  HA  ALA   219       8.730  42.531  37.076  1.00  0.00           H  
ATOM   3571  CB  ALA   219       8.142  42.558  39.086  1.00  0.00           C  
ATOM   3572  HB1 ALA   219       7.350  43.279  38.887  1.00  0.00           H  
ATOM   3573  HB2 ALA   219       7.655  41.585  39.026  1.00  0.00           H  
ATOM   3574  HB3 ALA   219       8.576  42.622  40.084  1.00  0.00           H  
ATOM   3575  C   ALA   219       9.979  43.954  38.147  1.00  0.00           C  
ATOM   3576  O   ALA   219       9.707  44.768  37.284  1.00  0.00           O  
ATOM   3577  N   THR   220      10.928  44.162  39.012  1.00  0.00           N  
ATOM   3578  H   THR   220      10.999  43.404  39.675  1.00  0.00           H  
ATOM   3579  CA  THR   220      11.972  45.220  38.957  1.00  0.00           C  
ATOM   3580  HA  THR   220      11.890  45.822  38.052  1.00  0.00           H  
ATOM   3581  CB  THR   220      11.836  46.190  40.176  1.00  0.00           C  
ATOM   3582  HB  THR   220      12.573  46.985  40.063  1.00  0.00           H  
ATOM   3583  CG2 THR   220      10.526  46.976  40.078  1.00  0.00           C  
ATOM   3584 HG21 THR   220       9.655  46.349  40.266  1.00  0.00           H  
ATOM   3585 HG22 THR   220      10.534  47.724  40.872  1.00  0.00           H  
ATOM   3586 HG23 THR   220      10.462  47.568  39.165  1.00  0.00           H  
ATOM   3587  OG1 THR   220      12.042  45.536  41.406  1.00  0.00           O  
ATOM   3588  HG1 THR   220      11.737  46.178  42.052  1.00  0.00           H  
ATOM   3589  C   THR   220      13.384  44.640  38.955  1.00  0.00           C  
ATOM   3590  O   THR   220      13.611  43.516  39.447  1.00  0.00           O  
ATOM   3591  N   LYS   221      14.448  45.466  38.664  1.00  0.00           N  
ATOM   3592  H   LYS   221      14.241  46.390  38.314  1.00  0.00           H  
ATOM   3593  CA  LYS   221      15.842  45.066  38.870  1.00  0.00           C  
ATOM   3594  HA  LYS   221      16.038  44.139  38.332  1.00  0.00           H  
ATOM   3595  CB  LYS   221      16.658  46.072  38.018  1.00  0.00           C  
ATOM   3596  HB2 LYS   221      16.169  46.245  37.059  1.00  0.00           H  
ATOM   3597  HB3 LYS   221      16.666  47.038  38.522  1.00  0.00           H  
ATOM   3598  CG  LYS   221      18.077  45.713  37.821  1.00  0.00           C  
ATOM   3599  HG2 LYS   221      18.612  45.606  38.764  1.00  0.00           H  
ATOM   3600  HG3 LYS   221      18.185  44.799  37.237  1.00  0.00           H  
ATOM   3601  CD  LYS   221      18.787  46.756  36.925  1.00  0.00           C  
ATOM   3602  HD2 LYS   221      19.787  46.401  36.674  1.00  0.00           H  
ATOM   3603  HD3 LYS   221      18.371  46.852  35.923  1.00  0.00           H  
ATOM   3604  CE  LYS   221      18.905  48.180  37.426  1.00  0.00           C  
ATOM   3605  HE2 LYS   221      19.313  48.753  36.594  1.00  0.00           H  
ATOM   3606  HE3 LYS   221      17.889  48.563  37.528  1.00  0.00           H  
ATOM   3607  NZ  LYS   221      19.696  48.352  38.690  1.00  0.00           N  
ATOM   3608  HZ1 LYS   221      19.158  48.062  39.494  1.00  0.00           H  
ATOM   3609  HZ2 LYS   221      20.593  47.888  38.670  1.00  0.00           H  
ATOM   3610  HZ3 LYS   221      19.954  49.327  38.747  1.00  0.00           H  
ATOM   3611  C   LYS   221      16.326  45.031  40.355  1.00  0.00           C  
ATOM   3612  O   LYS   221      17.044  44.111  40.845  1.00  0.00           O  
ATOM   3613  N   LYS   222      15.783  45.868  41.258  1.00  0.00           N  
ATOM   3614  H   LYS   222      15.328  46.689  40.885  1.00  0.00           H  
ATOM   3615  CA  LYS   222      16.025  45.761  42.697  1.00  0.00           C  
ATOM   3616  HA  LYS   222      17.101  45.751  42.872  1.00  0.00           H  
ATOM   3617  CB  LYS   222      15.461  47.016  43.359  1.00  0.00           C  
ATOM   3618  HB2 LYS   222      15.996  47.864  42.931  1.00  0.00           H  
ATOM   3619  HB3 LYS   222      14.406  47.130  43.109  1.00  0.00           H  
ATOM   3620  CG  LYS   222      15.873  46.929  44.812  1.00  0.00           C  
ATOM   3621  HG2 LYS   222      15.545  46.039  45.349  1.00  0.00           H  
ATOM   3622  HG3 LYS   222      16.956  46.808  44.831  1.00  0.00           H  
ATOM   3623  CD  LYS   222      15.490  48.298  45.426  1.00  0.00           C  
ATOM   3624  HD2 LYS   222      16.135  49.056  44.981  1.00  0.00           H  
ATOM   3625  HD3 LYS   222      14.438  48.528  45.256  1.00  0.00           H  
ATOM   3626  CE  LYS   222      15.977  48.298  46.957  1.00  0.00           C  
ATOM   3627  HE2 LYS   222      15.418  47.509  47.461  1.00  0.00           H  
ATOM   3628  HE3 LYS   222      17.054  48.137  47.015  1.00  0.00           H  
ATOM   3629  NZ  LYS   222      15.666  49.613  47.612  1.00  0.00           N  
ATOM   3630  HZ1 LYS   222      14.680  49.831  47.621  1.00  0.00           H  
ATOM   3631  HZ2 LYS   222      16.113  49.672  48.516  1.00  0.00           H  
ATOM   3632  HZ3 LYS   222      16.118  50.362  47.108  1.00  0.00           H  
ATOM   3633  C   LYS   222      15.479  44.411  43.296  1.00  0.00           C  
ATOM   3634  O   LYS   222      16.099  43.664  44.087  1.00  0.00           O  
ATOM   3635  N   GLN   223      14.319  44.005  42.785  1.00  0.00           N  
ATOM   3636  H   GLN   223      13.754  44.700  42.320  1.00  0.00           H  
ATOM   3637  CA  GLN   223      13.721  42.665  43.018  1.00  0.00           C  
ATOM   3638  HA  GLN   223      13.745  42.577  44.105  1.00  0.00           H  
ATOM   3639  CB  GLN   223      12.217  42.565  42.543  1.00  0.00           C  
ATOM   3640  HB2 GLN   223      11.730  43.356  43.113  1.00  0.00           H  
ATOM   3641  HB3 GLN   223      12.183  42.828  41.486  1.00  0.00           H  
ATOM   3642  CG  GLN   223      11.480  41.226  42.794  1.00  0.00           C  
ATOM   3643  HG2 GLN   223      12.019  40.352  42.430  1.00  0.00           H  
ATOM   3644  HG3 GLN   223      11.388  41.216  43.880  1.00  0.00           H  
ATOM   3645  CD  GLN   223      10.117  41.270  42.114  1.00  0.00           C  
ATOM   3646  OE1 GLN   223       9.897  40.702  41.079  1.00  0.00           O  
ATOM   3647  NE2 GLN   223       9.073  41.840  42.755  1.00  0.00           N  
ATOM   3648 HE21 GLN   223       8.182  41.825  42.280  1.00  0.00           H  
ATOM   3649 HE22 GLN   223       9.134  42.371  43.612  1.00  0.00           H  
ATOM   3650  C   GLN   223      14.556  41.534  42.377  1.00  0.00           C  
ATOM   3651  O   GLN   223      14.716  40.430  42.890  1.00  0.00           O  
ATOM   3652  N   LYS   224      15.207  41.768  41.232  1.00  0.00           N  
ATOM   3653  H   LYS   224      15.107  42.645  40.741  1.00  0.00           H  
ATOM   3654  CA  LYS   224      16.222  40.805  40.659  1.00  0.00           C  
ATOM   3655  HA  LYS   224      15.676  39.865  40.568  1.00  0.00           H  
ATOM   3656  CB  LYS   224      16.795  41.142  39.196  1.00  0.00           C  
ATOM   3657  HB2 LYS   224      15.979  40.751  38.589  1.00  0.00           H  
ATOM   3658  HB3 LYS   224      16.865  42.224  39.086  1.00  0.00           H  
ATOM   3659  CG  LYS   224      18.041  40.459  38.608  1.00  0.00           C  
ATOM   3660  HG2 LYS   224      18.805  40.667  39.357  1.00  0.00           H  
ATOM   3661  HG3 LYS   224      17.863  39.384  38.629  1.00  0.00           H  
ATOM   3662  CD  LYS   224      18.278  40.889  37.131  1.00  0.00           C  
ATOM   3663  HD2 LYS   224      17.352  40.639  36.613  1.00  0.00           H  
ATOM   3664  HD3 LYS   224      18.377  41.971  37.050  1.00  0.00           H  
ATOM   3665  CE  LYS   224      19.370  40.115  36.408  1.00  0.00           C  
ATOM   3666  HE2 LYS   224      20.255  40.282  37.022  1.00  0.00           H  
ATOM   3667  HE3 LYS   224      19.187  39.042  36.349  1.00  0.00           H  
ATOM   3668  NZ  LYS   224      19.673  40.628  35.068  1.00  0.00           N  
ATOM   3669  HZ1 LYS   224      20.017  41.576  35.125  1.00  0.00           H  
ATOM   3670  HZ2 LYS   224      20.450  40.193  34.591  1.00  0.00           H  
ATOM   3671  HZ3 LYS   224      18.891  40.653  34.430  1.00  0.00           H  
ATOM   3672  C   LYS   224      17.350  40.550  41.698  1.00  0.00           C  
ATOM   3673  O   LYS   224      17.588  39.373  41.962  1.00  0.00           O  
ATOM   3674  N   TYR   225      17.997  41.591  42.224  1.00  0.00           N  
ATOM   3675  H   TYR   225      17.589  42.444  41.869  1.00  0.00           H  
ATOM   3676  CA  TYR   225      19.105  41.482  43.111  1.00  0.00           C  
ATOM   3677  HA  TYR   225      19.960  40.955  42.688  1.00  0.00           H  
ATOM   3678  CB  TYR   225      19.654  42.894  43.439  1.00  0.00           C  
ATOM   3679  HB2 TYR   225      18.830  43.484  43.841  1.00  0.00           H  
ATOM   3680  HB3 TYR   225      20.432  42.861  44.202  1.00  0.00           H  
ATOM   3681  CG  TYR   225      20.196  43.702  42.300  1.00  0.00           C  
ATOM   3682  CD1 TYR   225      20.139  45.128  42.379  1.00  0.00           C  
ATOM   3683  HD1 TYR   225      19.684  45.597  43.239  1.00  0.00           H  
ATOM   3684  CE1 TYR   225      20.648  45.979  41.376  1.00  0.00           C  
ATOM   3685  HE1 TYR   225      20.728  47.049  41.503  1.00  0.00           H  
ATOM   3686  CZ  TYR   225      21.245  45.440  40.210  1.00  0.00           C  
ATOM   3687  OH  TYR   225      21.739  46.219  39.195  1.00  0.00           O  
ATOM   3688  HH  TYR   225      22.182  45.774  38.469  1.00  0.00           H  
ATOM   3689  CE2 TYR   225      21.240  44.012  40.091  1.00  0.00           C  
ATOM   3690  HE2 TYR   225      21.718  43.485  39.278  1.00  0.00           H  
ATOM   3691  CD2 TYR   225      20.797  43.168  41.076  1.00  0.00           C  
ATOM   3692  HD2 TYR   225      20.946  42.103  40.975  1.00  0.00           H  
ATOM   3693  C   TYR   225      18.736  40.780  44.392  1.00  0.00           C  
ATOM   3694  O   TYR   225      19.537  39.989  44.966  1.00  0.00           O  
ATOM   3695  N   GLU   226      17.505  41.018  44.932  1.00  0.00           N  
ATOM   3696  H   GLU   226      16.971  41.808  44.600  1.00  0.00           H  
ATOM   3697  CA  GLU   226      16.955  40.359  46.079  1.00  0.00           C  
ATOM   3698  HA  GLU   226      17.765  40.244  46.800  1.00  0.00           H  
ATOM   3699  CB  GLU   226      15.819  41.216  46.724  1.00  0.00           C  
ATOM   3700  HB2 GLU   226      16.252  42.131  47.129  1.00  0.00           H  
ATOM   3701  HB3 GLU   226      15.021  41.536  46.054  1.00  0.00           H  
ATOM   3702  CG  GLU   226      15.296  40.454  47.867  1.00  0.00           C  
ATOM   3703  HG2 GLU   226      14.520  39.735  47.604  1.00  0.00           H  
ATOM   3704  HG3 GLU   226      16.146  39.993  48.371  1.00  0.00           H  
ATOM   3705  CD  GLU   226      14.723  41.394  48.938  1.00  0.00           C  
ATOM   3706  OE1 GLU   226      13.859  42.281  48.644  1.00  0.00           O  
ATOM   3707  OE2 GLU   226      15.160  41.307  50.135  1.00  0.00           O  
ATOM   3708  C   GLU   226      16.540  38.932  45.815  1.00  0.00           C  
ATOM   3709  O   GLU   226      17.029  38.055  46.572  1.00  0.00           O  
ATOM   3710  N   LYS   227      15.965  38.554  44.637  1.00  0.00           N  
ATOM   3711  H   LYS   227      15.772  39.259  43.940  1.00  0.00           H  
ATOM   3712  CA  LYS   227      15.813  37.132  44.185  1.00  0.00           C  
ATOM   3713  HA  LYS   227      15.221  36.620  44.944  1.00  0.00           H  
ATOM   3714  CB  LYS   227      15.025  37.131  42.817  1.00  0.00           C  
ATOM   3715  HB2 LYS   227      14.071  37.624  43.003  1.00  0.00           H  
ATOM   3716  HB3 LYS   227      15.565  37.718  42.074  1.00  0.00           H  
ATOM   3717  CG  LYS   227      14.709  35.774  42.263  1.00  0.00           C  
ATOM   3718  HG2 LYS   227      15.651  35.295  41.996  1.00  0.00           H  
ATOM   3719  HG3 LYS   227      14.096  35.200  42.958  1.00  0.00           H  
ATOM   3720  CD  LYS   227      13.906  36.019  40.960  1.00  0.00           C  
ATOM   3721  HD2 LYS   227      14.504  36.592  40.252  1.00  0.00           H  
ATOM   3722  HD3 LYS   227      13.815  35.025  40.522  1.00  0.00           H  
ATOM   3723  CE  LYS   227      12.506  36.737  41.059  1.00  0.00           C  
ATOM   3724  HE2 LYS   227      12.557  37.726  41.513  1.00  0.00           H  
ATOM   3725  HE3 LYS   227      12.158  36.931  40.044  1.00  0.00           H  
ATOM   3726  NZ  LYS   227      11.509  35.918  41.762  1.00  0.00           N  
ATOM   3727  HZ1 LYS   227      11.657  35.966  42.760  1.00  0.00           H  
ATOM   3728  HZ2 LYS   227      10.596  36.318  41.599  1.00  0.00           H  
ATOM   3729  HZ3 LYS   227      11.463  34.930  41.556  1.00  0.00           H  
ATOM   3730  C   LYS   227      17.132  36.416  43.973  1.00  0.00           C  
ATOM   3731  O   LYS   227      17.146  35.199  44.343  1.00  0.00           O  
ATOM   3732  N   ILE   228      18.171  37.089  43.540  1.00  0.00           N  
ATOM   3733  H   ILE   228      17.919  37.996  43.175  1.00  0.00           H  
ATOM   3734  CA  ILE   228      19.547  36.577  43.382  1.00  0.00           C  
ATOM   3735  HA  ILE   228      19.354  35.701  42.762  1.00  0.00           H  
ATOM   3736  CB  ILE   228      20.405  37.612  42.604  1.00  0.00           C  
ATOM   3737  HB  ILE   228      20.100  38.630  42.843  1.00  0.00           H  
ATOM   3738  CG2 ILE   228      21.889  37.515  43.064  1.00  0.00           C  
ATOM   3739 HG21 ILE   228      22.047  37.912  44.067  1.00  0.00           H  
ATOM   3740 HG22 ILE   228      22.211  36.474  43.106  1.00  0.00           H  
ATOM   3741 HG23 ILE   228      22.537  38.017  42.346  1.00  0.00           H  
ATOM   3742  CG1 ILE   228      20.305  37.370  41.087  1.00  0.00           C  
ATOM   3743 HG12 ILE   228      20.834  36.439  40.884  1.00  0.00           H  
ATOM   3744 HG13 ILE   228      19.266  37.223  40.794  1.00  0.00           H  
ATOM   3745  CD1 ILE   228      20.862  38.482  40.269  1.00  0.00           C  
ATOM   3746 HD11 ILE   228      20.264  39.340  40.574  1.00  0.00           H  
ATOM   3747 HD12 ILE   228      21.944  38.574  40.371  1.00  0.00           H  
ATOM   3748 HD13 ILE   228      20.587  38.150  39.268  1.00  0.00           H  
ATOM   3749  C   ILE   228      20.004  36.109  44.739  1.00  0.00           C  
ATOM   3750  O   ILE   228      20.370  34.942  44.943  1.00  0.00           O  
ATOM   3751  N   SER   229      20.041  37.027  45.758  1.00  0.00           N  
ATOM   3752  H   SER   229      19.778  37.951  45.444  1.00  0.00           H  
ATOM   3753  CA  SER   229      20.546  36.726  47.097  1.00  0.00           C  
ATOM   3754  HA  SER   229      21.533  36.262  47.072  1.00  0.00           H  
ATOM   3755  CB  SER   229      20.437  37.934  47.947  1.00  0.00           C  
ATOM   3756  HB2 SER   229      20.955  38.796  47.525  1.00  0.00           H  
ATOM   3757  HB3 SER   229      19.405  38.169  48.207  1.00  0.00           H  
ATOM   3758  OG  SER   229      21.006  37.595  49.155  1.00  0.00           O  
ATOM   3759  HG  SER   229      20.456  37.943  49.860  1.00  0.00           H  
ATOM   3760  C   SER   229      19.767  35.522  47.690  1.00  0.00           C  
ATOM   3761  O   SER   229      20.442  34.562  48.136  1.00  0.00           O  
ATOM   3762  N   GLU   230      18.475  35.614  47.644  1.00  0.00           N  
ATOM   3763  H   GLU   230      18.052  36.457  47.283  1.00  0.00           H  
ATOM   3764  CA  GLU   230      17.629  34.494  48.147  1.00  0.00           C  
ATOM   3765  HA  GLU   230      17.694  34.429  49.233  1.00  0.00           H  
ATOM   3766  CB  GLU   230      16.190  34.938  47.939  1.00  0.00           C  
ATOM   3767  HB2 GLU   230      16.064  35.917  48.400  1.00  0.00           H  
ATOM   3768  HB3 GLU   230      15.917  34.993  46.885  1.00  0.00           H  
ATOM   3769  CG  GLU   230      15.292  33.930  48.567  1.00  0.00           C  
ATOM   3770  HG2 GLU   230      15.177  33.112  47.855  1.00  0.00           H  
ATOM   3771  HG3 GLU   230      15.771  33.510  49.452  1.00  0.00           H  
ATOM   3772  CD  GLU   230      13.867  34.580  48.974  1.00  0.00           C  
ATOM   3773  OE1 GLU   230      13.376  35.574  48.314  1.00  0.00           O  
ATOM   3774  OE2 GLU   230      13.246  34.155  49.992  1.00  0.00           O  
ATOM   3775  C   GLU   230      17.978  33.146  47.472  1.00  0.00           C  
ATOM   3776  O   GLU   230      18.287  32.190  48.186  1.00  0.00           O  
ATOM   3777  N   LYS   231      18.065  33.058  46.127  1.00  0.00           N  
ATOM   3778  H   LYS   231      18.264  33.908  45.620  1.00  0.00           H  
ATOM   3779  CA  LYS   231      18.385  31.835  45.392  1.00  0.00           C  
ATOM   3780  HA  LYS   231      17.845  30.985  45.808  1.00  0.00           H  
ATOM   3781  CB  LYS   231      18.003  32.048  43.907  1.00  0.00           C  
ATOM   3782  HB2 LYS   231      16.929  32.217  43.983  1.00  0.00           H  
ATOM   3783  HB3 LYS   231      18.365  32.964  43.440  1.00  0.00           H  
ATOM   3784  CG  LYS   231      18.163  30.842  43.027  1.00  0.00           C  
ATOM   3785  HG2 LYS   231      17.930  31.230  42.036  1.00  0.00           H  
ATOM   3786  HG3 LYS   231      19.163  30.410  43.029  1.00  0.00           H  
ATOM   3787  CD  LYS   231      17.158  29.789  43.417  1.00  0.00           C  
ATOM   3788  HD2 LYS   231      17.415  29.295  44.354  1.00  0.00           H  
ATOM   3789  HD3 LYS   231      16.125  30.132  43.472  1.00  0.00           H  
ATOM   3790  CE  LYS   231      17.196  28.589  42.403  1.00  0.00           C  
ATOM   3791  HE2 LYS   231      18.242  28.291  42.467  1.00  0.00           H  
ATOM   3792  HE3 LYS   231      16.489  27.892  42.854  1.00  0.00           H  
ATOM   3793  NZ  LYS   231      16.882  28.831  41.005  1.00  0.00           N  
ATOM   3794  HZ1 LYS   231      16.956  27.960  40.500  1.00  0.00           H  
ATOM   3795  HZ2 LYS   231      15.928  29.155  40.934  1.00  0.00           H  
ATOM   3796  HZ3 LYS   231      17.516  29.436  40.501  1.00  0.00           H  
ATOM   3797  C   LYS   231      19.809  31.333  45.668  1.00  0.00           C  
ATOM   3798  O   LYS   231      19.908  30.173  45.973  1.00  0.00           O  
ATOM   3799  N   LYS   232      20.846  32.207  45.688  1.00  0.00           N  
ATOM   3800  H   LYS   232      20.671  33.193  45.558  1.00  0.00           H  
ATOM   3801  CA  LYS   232      22.244  32.018  46.191  1.00  0.00           C  
ATOM   3802  HA  LYS   232      22.850  31.344  45.585  1.00  0.00           H  
ATOM   3803  CB  LYS   232      22.925  33.422  46.137  1.00  0.00           C  
ATOM   3804  HB2 LYS   232      22.852  33.836  45.131  1.00  0.00           H  
ATOM   3805  HB3 LYS   232      22.499  34.090  46.885  1.00  0.00           H  
ATOM   3806  CG  LYS   232      24.390  33.253  46.360  1.00  0.00           C  
ATOM   3807  HG2 LYS   232      24.580  32.820  47.343  1.00  0.00           H  
ATOM   3808  HG3 LYS   232      24.855  32.666  45.569  1.00  0.00           H  
ATOM   3809  CD  LYS   232      25.169  34.598  46.413  1.00  0.00           C  
ATOM   3810  HD2 LYS   232      24.694  35.350  47.043  1.00  0.00           H  
ATOM   3811  HD3 LYS   232      26.143  34.317  46.813  1.00  0.00           H  
ATOM   3812  CE  LYS   232      25.505  35.092  45.006  1.00  0.00           C  
ATOM   3813  HE2 LYS   232      26.147  34.343  44.543  1.00  0.00           H  
ATOM   3814  HE3 LYS   232      24.572  35.238  44.461  1.00  0.00           H  
ATOM   3815  NZ  LYS   232      26.115  36.437  45.018  1.00  0.00           N  
ATOM   3816  HZ1 LYS   232      27.047  36.395  45.406  1.00  0.00           H  
ATOM   3817  HZ2 LYS   232      26.251  36.791  44.082  1.00  0.00           H  
ATOM   3818  HZ3 LYS   232      25.561  37.143  45.481  1.00  0.00           H  
ATOM   3819  C   LYS   232      22.287  31.396  47.593  1.00  0.00           C  
ATOM   3820  O   LYS   232      22.996  30.382  47.769  1.00  0.00           O  
ATOM   3821  N   MET   233      21.507  31.860  48.534  1.00  0.00           N  
ATOM   3822  H   MET   233      21.023  32.715  48.299  1.00  0.00           H  
ATOM   3823  CA  MET   233      21.365  31.235  49.925  1.00  0.00           C  
ATOM   3824  HA  MET   233      22.307  30.967  50.404  1.00  0.00           H  
ATOM   3825  CB  MET   233      20.702  32.183  51.038  1.00  0.00           C  
ATOM   3826  HB2 MET   233      19.806  32.636  50.612  1.00  0.00           H  
ATOM   3827  HB3 MET   233      20.392  31.575  51.888  1.00  0.00           H  
ATOM   3828  CG  MET   233      21.778  33.234  51.337  1.00  0.00           C  
ATOM   3829  HG2 MET   233      22.684  32.805  51.765  1.00  0.00           H  
ATOM   3830  HG3 MET   233      21.951  33.842  50.449  1.00  0.00           H  
ATOM   3831  SD  MET   233      21.285  34.537  52.530  1.00  0.00           S  
ATOM   3832  CE  MET   233      19.936  35.239  51.529  1.00  0.00           C  
ATOM   3833  HE1 MET   233      19.517  36.035  52.144  1.00  0.00           H  
ATOM   3834  HE2 MET   233      20.328  35.716  50.631  1.00  0.00           H  
ATOM   3835  HE3 MET   233      19.139  34.503  51.416  1.00  0.00           H  
ATOM   3836  C   MET   233      20.492  29.896  49.989  1.00  0.00           C  
ATOM   3837  O   MET   233      20.820  28.875  50.699  1.00  0.00           O  
ATOM   3838  N   SER   234      19.392  29.881  49.290  1.00  0.00           N  
ATOM   3839  H   SER   234      19.224  30.691  48.711  1.00  0.00           H  
ATOM   3840  CA  SER   234      18.561  28.743  49.107  1.00  0.00           C  
ATOM   3841  HA  SER   234      18.372  28.336  50.100  1.00  0.00           H  
ATOM   3842  CB  SER   234      17.189  29.048  48.417  1.00  0.00           C  
ATOM   3843  HB2 SER   234      17.443  29.571  47.495  1.00  0.00           H  
ATOM   3844  HB3 SER   234      16.700  28.094  48.218  1.00  0.00           H  
ATOM   3845  OG  SER   234      16.408  29.873  49.222  1.00  0.00           O  
ATOM   3846  HG  SER   234      16.891  30.698  49.304  1.00  0.00           H  
ATOM   3847  C   SER   234      19.187  27.475  48.447  1.00  0.00           C  
ATOM   3848  O   SER   234      18.587  26.440  48.128  1.00  0.00           O  
ATOM   3849  N   THR   235      20.506  27.574  48.120  1.00  0.00           N  
ATOM   3850  H   THR   235      20.989  28.413  48.407  1.00  0.00           H  
ATOM   3851  CA  THR   235      21.212  26.624  47.216  1.00  0.00           C  
ATOM   3852  HA  THR   235      20.647  25.727  46.960  1.00  0.00           H  
ATOM   3853  CB  THR   235      21.470  27.310  45.839  1.00  0.00           C  
ATOM   3854  HB  THR   235      21.942  28.280  45.998  1.00  0.00           H  
ATOM   3855  CG2 THR   235      22.347  26.570  44.777  1.00  0.00           C  
ATOM   3856 HG21 THR   235      21.967  25.574  44.551  1.00  0.00           H  
ATOM   3857 HG22 THR   235      22.292  27.171  43.870  1.00  0.00           H  
ATOM   3858 HG23 THR   235      23.391  26.483  45.077  1.00  0.00           H  
ATOM   3859  OG1 THR   235      20.217  27.582  45.207  1.00  0.00           O  
ATOM   3860  HG1 THR   235      19.914  28.432  45.535  1.00  0.00           H  
ATOM   3861  C   THR   235      22.561  26.212  47.862  1.00  0.00           C  
ATOM   3862  O   THR   235      23.632  26.847  47.698  1.00  0.00           O  
ATOM   3863  N   PRO   236      22.501  25.172  48.746  1.00  0.00           N  
ATOM   3864  CD  PRO   236      21.404  24.384  49.106  1.00  0.00           C  
ATOM   3865  HD2 PRO   236      21.199  23.703  48.280  1.00  0.00           H  
ATOM   3866  HD3 PRO   236      20.529  25.006  49.295  1.00  0.00           H  
ATOM   3867  CG  PRO   236      21.800  23.740  50.431  1.00  0.00           C  
ATOM   3868  HG2 PRO   236      21.296  22.787  50.594  1.00  0.00           H  
ATOM   3869  HG3 PRO   236      21.682  24.398  51.292  1.00  0.00           H  
ATOM   3870  CB  PRO   236      23.272  23.521  50.259  1.00  0.00           C  
ATOM   3871  HB2 PRO   236      23.510  22.585  49.755  1.00  0.00           H  
ATOM   3872  HB3 PRO   236      23.830  23.429  51.190  1.00  0.00           H  
ATOM   3873  CA  PRO   236      23.706  24.719  49.438  1.00  0.00           C  
ATOM   3874  HA  PRO   236      24.103  25.541  50.033  1.00  0.00           H  
ATOM   3875  C   PRO   236      24.813  24.251  48.508  1.00  0.00           C  
ATOM   3876  O   PRO   236      24.638  23.760  47.400  1.00  0.00           O  
ATOM   3877  N   VAL   237      26.094  24.277  48.959  1.00  0.00           N  
ATOM   3878  H   VAL   237      26.340  24.580  49.891  1.00  0.00           H  
ATOM   3879  CA  VAL   237      27.337  23.962  48.131  1.00  0.00           C  
ATOM   3880  HA  VAL   237      27.367  24.737  47.366  1.00  0.00           H  
ATOM   3881  CB  VAL   237      28.603  24.146  48.952  1.00  0.00           C  
ATOM   3882  HB  VAL   237      28.361  23.695  49.915  1.00  0.00           H  
ATOM   3883  CG1 VAL   237      29.878  23.587  48.366  1.00  0.00           C  
ATOM   3884 HG11 VAL   237      30.009  24.068  47.396  1.00  0.00           H  
ATOM   3885 HG12 VAL   237      30.692  23.816  49.054  1.00  0.00           H  
ATOM   3886 HG13 VAL   237      29.887  22.501  48.278  1.00  0.00           H  
ATOM   3887  CG2 VAL   237      28.702  25.660  49.305  1.00  0.00           C  
ATOM   3888 HG21 VAL   237      28.010  25.981  50.083  1.00  0.00           H  
ATOM   3889 HG22 VAL   237      29.674  25.798  49.779  1.00  0.00           H  
ATOM   3890 HG23 VAL   237      28.580  26.241  48.391  1.00  0.00           H  
ATOM   3891  C   VAL   237      27.195  22.580  47.432  1.00  0.00           C  
ATOM   3892  O   VAL   237      27.637  22.420  46.296  1.00  0.00           O  
ATOM   3893  N   GLU   238      26.672  21.595  48.132  1.00  0.00           N  
ATOM   3894  H   GLU   238      26.578  21.699  49.133  1.00  0.00           H  
ATOM   3895  CA  GLU   238      26.403  20.282  47.628  1.00  0.00           C  
ATOM   3896  HA  GLU   238      27.313  19.836  47.226  1.00  0.00           H  
ATOM   3897  CB  GLU   238      25.668  19.490  48.731  1.00  0.00           C  
ATOM   3898  HB2 GLU   238      26.495  19.173  49.367  1.00  0.00           H  
ATOM   3899  HB3 GLU   238      25.059  20.147  49.353  1.00  0.00           H  
ATOM   3900  CG  GLU   238      24.790  18.294  48.360  1.00  0.00           C  
ATOM   3901  HG2 GLU   238      23.915  18.664  47.826  1.00  0.00           H  
ATOM   3902  HG3 GLU   238      25.410  17.655  47.732  1.00  0.00           H  
ATOM   3903  CD  GLU   238      24.273  17.504  49.613  1.00  0.00           C  
ATOM   3904  OE1 GLU   238      23.854  16.368  49.443  1.00  0.00           O  
ATOM   3905  OE2 GLU   238      24.293  17.972  50.773  1.00  0.00           O  
ATOM   3906  C   GLU   238      25.604  20.198  46.389  1.00  0.00           C  
ATOM   3907  O   GLU   238      26.131  19.528  45.488  1.00  0.00           O  
ATOM   3908  N   VAL   239      24.461  20.899  46.293  1.00  0.00           N  
ATOM   3909  H   VAL   239      24.230  21.450  47.108  1.00  0.00           H  
ATOM   3910  CA  VAL   239      23.587  20.913  45.125  1.00  0.00           C  
ATOM   3911  HA  VAL   239      23.703  19.944  44.639  1.00  0.00           H  
ATOM   3912  CB  VAL   239      22.141  21.109  45.628  1.00  0.00           C  
ATOM   3913  HB  VAL   239      22.030  20.451  46.490  1.00  0.00           H  
ATOM   3914  CG1 VAL   239      21.818  22.565  45.956  1.00  0.00           C  
ATOM   3915 HG11 VAL   239      22.314  22.742  46.910  1.00  0.00           H  
ATOM   3916 HG12 VAL   239      22.238  23.264  45.232  1.00  0.00           H  
ATOM   3917 HG13 VAL   239      20.756  22.746  46.117  1.00  0.00           H  
ATOM   3918  CG2 VAL   239      21.215  20.608  44.519  1.00  0.00           C  
ATOM   3919 HG21 VAL   239      21.294  21.059  43.529  1.00  0.00           H  
ATOM   3920 HG22 VAL   239      21.403  19.561  44.283  1.00  0.00           H  
ATOM   3921 HG23 VAL   239      20.184  20.719  44.855  1.00  0.00           H  
ATOM   3922  C   VAL   239      24.039  21.832  44.015  1.00  0.00           C  
ATOM   3923  O   VAL   239      23.735  21.496  42.825  1.00  0.00           O  
ATOM   3924  N   LEU   240      24.878  22.827  44.274  1.00  0.00           N  
ATOM   3925  H   LEU   240      25.011  23.052  45.250  1.00  0.00           H  
ATOM   3926  CA  LEU   240      25.527  23.622  43.264  1.00  0.00           C  
ATOM   3927  HA  LEU   240      24.869  23.894  42.438  1.00  0.00           H  
ATOM   3928  CB  LEU   240      26.082  24.845  44.032  1.00  0.00           C  
ATOM   3929  HB2 LEU   240      25.185  25.393  44.320  1.00  0.00           H  
ATOM   3930  HB3 LEU   240      26.554  24.581  44.979  1.00  0.00           H  
ATOM   3931  CG  LEU   240      27.099  25.813  43.240  1.00  0.00           C  
ATOM   3932  HG  LEU   240      27.909  25.173  42.890  1.00  0.00           H  
ATOM   3933  CD1 LEU   240      26.719  26.471  41.967  1.00  0.00           C  
ATOM   3934 HD11 LEU   240      26.046  27.293  42.209  1.00  0.00           H  
ATOM   3935 HD12 LEU   240      27.680  26.821  41.590  1.00  0.00           H  
ATOM   3936 HD13 LEU   240      26.274  25.757  41.273  1.00  0.00           H  
ATOM   3937  CD2 LEU   240      27.701  26.857  44.183  1.00  0.00           C  
ATOM   3938 HD21 LEU   240      28.341  26.405  44.940  1.00  0.00           H  
ATOM   3939 HD22 LEU   240      28.230  27.541  43.519  1.00  0.00           H  
ATOM   3940 HD23 LEU   240      26.906  27.437  44.651  1.00  0.00           H  
ATOM   3941  C   LEU   240      26.713  22.872  42.550  1.00  0.00           C  
ATOM   3942  O   LEU   240      26.993  23.038  41.330  1.00  0.00           O  
ATOM   3943  N   CYS   241      27.447  22.091  43.352  1.00  0.00           N  
ATOM   3944  H   CYS   241      27.241  22.122  44.340  1.00  0.00           H  
ATOM   3945  CA  CYS   241      28.519  21.251  42.877  1.00  0.00           C  
ATOM   3946  HA  CYS   241      28.956  21.727  42.001  1.00  0.00           H  
ATOM   3947  CB  CYS   241      29.626  21.017  43.937  1.00  0.00           C  
ATOM   3948  HB2 CYS   241      29.172  20.592  44.833  1.00  0.00           H  
ATOM   3949  HB3 CYS   241      30.234  20.179  43.596  1.00  0.00           H  
ATOM   3950  SG  CYS   241      30.535  22.521  44.224  1.00  0.00           S  
ATOM   3951  HG  CYS   241      29.733  22.952  45.202  1.00  0.00           H  
ATOM   3952  C   CYS   241      28.067  19.897  42.256  1.00  0.00           C  
ATOM   3953  O   CYS   241      28.864  19.072  41.764  1.00  0.00           O  
ATOM   3954  N   LYS   242      26.759  19.651  42.276  1.00  0.00           N  
ATOM   3955  H   LYS   242      26.127  20.312  42.705  1.00  0.00           H  
ATOM   3956  CA  LYS   242      26.206  18.440  41.674  1.00  0.00           C  
ATOM   3957  HA  LYS   242      26.583  17.538  42.156  1.00  0.00           H  
ATOM   3958  CB  LYS   242      24.655  18.529  41.817  1.00  0.00           C  
ATOM   3959  HB2 LYS   242      24.369  18.475  42.868  1.00  0.00           H  
ATOM   3960  HB3 LYS   242      24.321  19.490  41.426  1.00  0.00           H  
ATOM   3961  CG  LYS   242      23.999  17.342  41.153  1.00  0.00           C  
ATOM   3962  HG2 LYS   242      24.149  17.381  40.074  1.00  0.00           H  
ATOM   3963  HG3 LYS   242      24.464  16.449  41.571  1.00  0.00           H  
ATOM   3964  CD  LYS   242      22.488  17.296  41.466  1.00  0.00           C  
ATOM   3965  HD2 LYS   242      22.417  17.071  42.530  1.00  0.00           H  
ATOM   3966  HD3 LYS   242      22.240  18.350  41.338  1.00  0.00           H  
ATOM   3967  CE  LYS   242      21.689  16.384  40.553  1.00  0.00           C  
ATOM   3968  HE2 LYS   242      20.610  16.506  40.643  1.00  0.00           H  
ATOM   3969  HE3 LYS   242      21.873  16.766  39.549  1.00  0.00           H  
ATOM   3970  NZ  LYS   242      22.145  14.978  40.767  1.00  0.00           N  
ATOM   3971  HZ1 LYS   242      21.925  14.710  41.716  1.00  0.00           H  
ATOM   3972  HZ2 LYS   242      21.620  14.398  40.128  1.00  0.00           H  
ATOM   3973  HZ3 LYS   242      23.147  14.885  40.690  1.00  0.00           H  
ATOM   3974  C   LYS   242      26.528  18.287  40.182  1.00  0.00           C  
ATOM   3975  O   LYS   242      26.364  19.205  39.394  1.00  0.00           O  
ATOM   3976  N   GLY   243      27.039  17.161  39.769  1.00  0.00           N  
ATOM   3977  H   GLY   243      27.191  16.365  40.371  1.00  0.00           H  
ATOM   3978  CA  GLY   243      27.630  16.930  38.413  1.00  0.00           C  
ATOM   3979  HA2 GLY   243      27.542  15.876  38.148  1.00  0.00           H  
ATOM   3980  HA3 GLY   243      27.008  17.335  37.615  1.00  0.00           H  
ATOM   3981  C   GLY   243      29.091  17.471  38.135  1.00  0.00           C  
ATOM   3982  O   GLY   243      29.552  17.399  36.989  1.00  0.00           O  
ATOM   3983  N   PHE   244      29.757  18.017  39.202  1.00  0.00           N  
ATOM   3984  H   PHE   244      29.290  18.028  40.097  1.00  0.00           H  
ATOM   3985  CA  PHE   244      31.105  18.468  39.180  1.00  0.00           C  
ATOM   3986  HA  PHE   244      31.523  18.194  38.211  1.00  0.00           H  
ATOM   3987  CB  PHE   244      31.135  20.022  39.217  1.00  0.00           C  
ATOM   3988  HB2 PHE   244      30.419  20.295  39.992  1.00  0.00           H  
ATOM   3989  HB3 PHE   244      32.117  20.433  39.453  1.00  0.00           H  
ATOM   3990  CG  PHE   244      30.763  20.722  37.937  1.00  0.00           C  
ATOM   3991  CD1 PHE   244      31.642  21.170  36.904  1.00  0.00           C  
ATOM   3992  HD1 PHE   244      32.710  21.058  37.020  1.00  0.00           H  
ATOM   3993  CE1 PHE   244      31.140  21.750  35.751  1.00  0.00           C  
ATOM   3994  HE1 PHE   244      31.785  21.984  34.918  1.00  0.00           H  
ATOM   3995  CZ  PHE   244      29.775  22.023  35.613  1.00  0.00           C  
ATOM   3996  HZ  PHE   244      29.398  22.355  34.657  1.00  0.00           H  
ATOM   3997  CE2 PHE   244      28.893  21.627  36.608  1.00  0.00           C  
ATOM   3998  HE2 PHE   244      27.824  21.707  36.472  1.00  0.00           H  
ATOM   3999  CD2 PHE   244      29.398  20.940  37.707  1.00  0.00           C  
ATOM   4000  HD2 PHE   244      28.617  20.597  38.370  1.00  0.00           H  
ATOM   4001  C   PHE   244      31.923  17.798  40.325  1.00  0.00           C  
ATOM   4002  O   PHE   244      31.317  17.318  41.265  1.00  0.00           O  
ATOM   4003  N   PRO   245      33.260  17.726  40.231  1.00  0.00           N  
ATOM   4004  CD  PRO   245      34.028  18.368  39.203  1.00  0.00           C  
ATOM   4005  HD2 PRO   245      33.924  19.452  39.248  1.00  0.00           H  
ATOM   4006  HD3 PRO   245      33.847  17.908  38.231  1.00  0.00           H  
ATOM   4007  CG  PRO   245      35.522  18.106  39.616  1.00  0.00           C  
ATOM   4008  HG2 PRO   245      35.930  18.946  40.178  1.00  0.00           H  
ATOM   4009  HG3 PRO   245      36.043  17.930  38.675  1.00  0.00           H  
ATOM   4010  CB  PRO   245      35.532  16.878  40.504  1.00  0.00           C  
ATOM   4011  HB2 PRO   245      36.394  16.826  41.170  1.00  0.00           H  
ATOM   4012  HB3 PRO   245      35.470  15.919  39.990  1.00  0.00           H  
ATOM   4013  CA  PRO   245      34.164  17.043  41.253  1.00  0.00           C  
ATOM   4014  HA  PRO   245      33.792  16.054  41.521  1.00  0.00           H  
ATOM   4015  C   PRO   245      34.375  17.824  42.553  1.00  0.00           C  
ATOM   4016  O   PRO   245      34.274  19.092  42.481  1.00  0.00           O  
ATOM   4017  N   ALA   246      34.543  17.147  43.685  1.00  0.00           N  
ATOM   4018  H   ALA   246      34.497  16.148  43.543  1.00  0.00           H  
ATOM   4019  CA  ALA   246      34.246  17.612  45.044  1.00  0.00           C  
ATOM   4020  HA  ALA   246      33.334  18.206  45.018  1.00  0.00           H  
ATOM   4021  CB  ALA   246      34.004  16.394  45.927  1.00  0.00           C  
ATOM   4022  HB1 ALA   246      34.911  15.791  45.891  1.00  0.00           H  
ATOM   4023  HB2 ALA   246      33.767  16.770  46.923  1.00  0.00           H  
ATOM   4024  HB3 ALA   246      33.067  15.894  45.682  1.00  0.00           H  
ATOM   4025  C   ALA   246      35.358  18.496  45.528  1.00  0.00           C  
ATOM   4026  O   ALA   246      35.186  19.227  46.499  1.00  0.00           O  
ATOM   4027  N   GLU   247      36.461  18.753  44.862  1.00  0.00           N  
ATOM   4028  H   GLU   247      36.781  18.164  44.106  1.00  0.00           H  
ATOM   4029  CA  GLU   247      37.385  19.800  45.266  1.00  0.00           C  
ATOM   4030  HA  GLU   247      37.507  19.612  46.332  1.00  0.00           H  
ATOM   4031  CB  GLU   247      38.868  19.554  44.846  1.00  0.00           C  
ATOM   4032  HB2 GLU   247      38.884  20.072  43.887  1.00  0.00           H  
ATOM   4033  HB3 GLU   247      39.549  19.993  45.574  1.00  0.00           H  
ATOM   4034  CG  GLU   247      39.319  18.091  44.780  1.00  0.00           C  
ATOM   4035  HG2 GLU   247      38.720  17.634  43.992  1.00  0.00           H  
ATOM   4036  HG3 GLU   247      40.366  17.955  44.509  1.00  0.00           H  
ATOM   4037  CD  GLU   247      39.101  17.376  46.127  1.00  0.00           C  
ATOM   4038  OE1 GLU   247      38.735  16.158  46.120  1.00  0.00           O  
ATOM   4039  OE2 GLU   247      39.552  17.881  47.220  1.00  0.00           O  
ATOM   4040  C   GLU   247      36.869  21.240  45.078  1.00  0.00           C  
ATOM   4041  O   GLU   247      37.236  22.046  45.937  1.00  0.00           O  
ATOM   4042  N   PHE   248      35.939  21.556  44.173  1.00  0.00           N  
ATOM   4043  H   PHE   248      35.693  20.943  43.409  1.00  0.00           H  
ATOM   4044  CA  PHE   248      35.190  22.823  44.322  1.00  0.00           C  
ATOM   4045  HA  PHE   248      35.866  23.675  44.400  1.00  0.00           H  
ATOM   4046  CB  PHE   248      34.505  23.142  42.976  1.00  0.00           C  
ATOM   4047  HB2 PHE   248      33.918  22.297  42.617  1.00  0.00           H  
ATOM   4048  HB3 PHE   248      33.832  23.998  43.011  1.00  0.00           H  
ATOM   4049  CG  PHE   248      35.557  23.426  41.923  1.00  0.00           C  
ATOM   4050  CD1 PHE   248      35.951  22.344  41.095  1.00  0.00           C  
ATOM   4051  HD1 PHE   248      35.570  21.334  41.143  1.00  0.00           H  
ATOM   4052  CE1 PHE   248      36.981  22.564  40.140  1.00  0.00           C  
ATOM   4053  HE1 PHE   248      37.370  21.758  39.535  1.00  0.00           H  
ATOM   4054  CZ  PHE   248      37.623  23.830  40.047  1.00  0.00           C  
ATOM   4055  HZ  PHE   248      38.476  24.013  39.409  1.00  0.00           H  
ATOM   4056  CE2 PHE   248      37.183  24.900  40.820  1.00  0.00           C  
ATOM   4057  HE2 PHE   248      37.460  25.920  40.599  1.00  0.00           H  
ATOM   4058  CD2 PHE   248      36.179  24.662  41.756  1.00  0.00           C  
ATOM   4059  HD2 PHE   248      35.828  25.496  42.346  1.00  0.00           H  
ATOM   4060  C   PHE   248      34.136  22.779  45.436  1.00  0.00           C  
ATOM   4061  O   PHE   248      33.864  23.860  46.041  1.00  0.00           O  
ATOM   4062  N   ALA   249      33.639  21.626  45.862  1.00  0.00           N  
ATOM   4063  H   ALA   249      33.873  20.721  45.480  1.00  0.00           H  
ATOM   4064  CA  ALA   249      32.829  21.514  47.014  1.00  0.00           C  
ATOM   4065  HA  ALA   249      32.053  22.278  47.065  1.00  0.00           H  
ATOM   4066  CB  ALA   249      32.168  20.125  46.929  1.00  0.00           C  
ATOM   4067  HB1 ALA   249      32.743  19.375  47.472  1.00  0.00           H  
ATOM   4068  HB2 ALA   249      31.237  20.230  47.486  1.00  0.00           H  
ATOM   4069  HB3 ALA   249      31.902  19.806  45.921  1.00  0.00           H  
ATOM   4070  C   ALA   249      33.495  21.755  48.387  1.00  0.00           C  
ATOM   4071  O   ALA   249      33.006  22.390  49.280  1.00  0.00           O  
ATOM   4072  N   MET   250      34.754  21.260  48.491  1.00  0.00           N  
ATOM   4073  H   MET   250      35.146  20.641  47.795  1.00  0.00           H  
ATOM   4074  CA  MET   250      35.564  21.467  49.682  1.00  0.00           C  
ATOM   4075  HA  MET   250      34.938  21.259  50.549  1.00  0.00           H  
ATOM   4076  CB  MET   250      36.817  20.580  49.652  1.00  0.00           C  
ATOM   4077  HB2 MET   250      37.362  20.888  48.759  1.00  0.00           H  
ATOM   4078  HB3 MET   250      37.523  20.745  50.466  1.00  0.00           H  
ATOM   4079  CG  MET   250      36.529  19.061  49.574  1.00  0.00           C  
ATOM   4080  HG2 MET   250      36.015  18.927  48.622  1.00  0.00           H  
ATOM   4081  HG3 MET   250      37.490  18.554  49.491  1.00  0.00           H  
ATOM   4082  SD  MET   250      35.655  18.227  50.799  1.00  0.00           S  
ATOM   4083  CE  MET   250      36.793  18.411  52.212  1.00  0.00           C  
ATOM   4084  HE1 MET   250      37.723  17.853  52.102  1.00  0.00           H  
ATOM   4085  HE2 MET   250      37.024  19.470  52.326  1.00  0.00           H  
ATOM   4086  HE3 MET   250      36.253  18.033  53.080  1.00  0.00           H  
ATOM   4087  C   MET   250      36.012  22.909  49.756  1.00  0.00           C  
ATOM   4088  O   MET   250      35.879  23.581  50.767  1.00  0.00           O  
ATOM   4089  N   TYR   251      36.279  23.543  48.607  1.00  0.00           N  
ATOM   4090  H   TYR   251      36.238  23.005  47.753  1.00  0.00           H  
ATOM   4091  CA  TYR   251      36.729  24.958  48.527  1.00  0.00           C  
ATOM   4092  HA  TYR   251      37.493  25.132  49.284  1.00  0.00           H  
ATOM   4093  CB  TYR   251      37.318  25.291  47.213  1.00  0.00           C  
ATOM   4094  HB2 TYR   251      38.144  24.587  47.123  1.00  0.00           H  
ATOM   4095  HB3 TYR   251      36.653  25.049  46.384  1.00  0.00           H  
ATOM   4096  CG  TYR   251      37.793  26.722  46.989  1.00  0.00           C  
ATOM   4097  CD1 TYR   251      36.865  27.774  47.006  1.00  0.00           C  
ATOM   4098  HD1 TYR   251      35.828  27.498  47.126  1.00  0.00           H  
ATOM   4099  CE1 TYR   251      37.219  29.099  46.687  1.00  0.00           C  
ATOM   4100  HE1 TYR   251      36.416  29.820  46.693  1.00  0.00           H  
ATOM   4101  CZ  TYR   251      38.562  29.496  46.569  1.00  0.00           C  
ATOM   4102  OH  TYR   251      38.820  30.854  46.548  1.00  0.00           O  
ATOM   4103  HH  TYR   251      38.104  31.393  46.890  1.00  0.00           H  
ATOM   4104  CE2 TYR   251      39.542  28.451  46.667  1.00  0.00           C  
ATOM   4105  HE2 TYR   251      40.591  28.708  46.636  1.00  0.00           H  
ATOM   4106  CD2 TYR   251      39.108  27.089  46.875  1.00  0.00           C  
ATOM   4107  HD2 TYR   251      39.770  26.242  46.770  1.00  0.00           H  
ATOM   4108  C   TYR   251      35.579  25.907  48.963  1.00  0.00           C  
ATOM   4109  O   TYR   251      35.833  26.854  49.668  1.00  0.00           O  
ATOM   4110  N   LEU   252      34.347  25.640  48.571  1.00  0.00           N  
ATOM   4111  H   LEU   252      34.243  24.974  47.818  1.00  0.00           H  
ATOM   4112  CA  LEU   252      33.263  26.630  48.763  1.00  0.00           C  
ATOM   4113  HA  LEU   252      33.613  27.660  48.692  1.00  0.00           H  
ATOM   4114  CB  LEU   252      32.131  26.427  47.759  1.00  0.00           C  
ATOM   4115  HB2 LEU   252      32.136  25.393  47.415  1.00  0.00           H  
ATOM   4116  HB3 LEU   252      31.158  26.572  48.228  1.00  0.00           H  
ATOM   4117  CG  LEU   252      32.271  27.294  46.501  1.00  0.00           C  
ATOM   4118  HG  LEU   252      33.311  27.214  46.187  1.00  0.00           H  
ATOM   4119  CD1 LEU   252      31.407  26.959  45.350  1.00  0.00           C  
ATOM   4120 HD11 LEU   252      31.515  27.549  44.440  1.00  0.00           H  
ATOM   4121 HD12 LEU   252      31.571  25.921  45.059  1.00  0.00           H  
ATOM   4122 HD13 LEU   252      30.357  26.872  45.629  1.00  0.00           H  
ATOM   4123  CD2 LEU   252      31.931  28.673  46.849  1.00  0.00           C  
ATOM   4124 HD21 LEU   252      30.972  28.677  47.367  1.00  0.00           H  
ATOM   4125 HD22 LEU   252      32.648  29.125  47.533  1.00  0.00           H  
ATOM   4126 HD23 LEU   252      31.916  29.320  45.972  1.00  0.00           H  
ATOM   4127  C   LEU   252      32.669  26.539  50.116  1.00  0.00           C  
ATOM   4128  O   LEU   252      32.553  27.556  50.795  1.00  0.00           O  
ATOM   4129  N   ASN   253      32.434  25.379  50.629  1.00  0.00           N  
ATOM   4130  H   ASN   253      32.477  24.597  49.992  1.00  0.00           H  
ATOM   4131  CA  ASN   253      32.072  25.222  52.110  1.00  0.00           C  
ATOM   4132  HA  ASN   253      31.190  25.831  52.308  1.00  0.00           H  
ATOM   4133  CB  ASN   253      31.849  23.778  52.374  1.00  0.00           C  
ATOM   4134  HB2 ASN   253      32.558  23.214  51.768  1.00  0.00           H  
ATOM   4135  HB3 ASN   253      31.992  23.512  53.421  1.00  0.00           H  
ATOM   4136  CG  ASN   253      30.455  23.349  51.968  1.00  0.00           C  
ATOM   4137  OD1 ASN   253      29.560  24.112  52.065  1.00  0.00           O  
ATOM   4138  ND2 ASN   253      30.249  22.147  51.494  1.00  0.00           N  
ATOM   4139 HD21 ASN   253      29.357  21.948  51.065  1.00  0.00           H  
ATOM   4140 HD22 ASN   253      31.058  21.600  51.238  1.00  0.00           H  
ATOM   4141  C   ASN   253      33.198  25.681  53.135  1.00  0.00           C  
ATOM   4142  O   ASN   253      32.927  26.260  54.139  1.00  0.00           O  
ATOM   4143  N   TYR   254      34.462  25.750  52.635  1.00  0.00           N  
ATOM   4144  H   TYR   254      34.561  25.542  51.652  1.00  0.00           H  
ATOM   4145  CA  TYR   254      35.601  26.159  53.448  1.00  0.00           C  
ATOM   4146  HA  TYR   254      35.452  25.580  54.359  1.00  0.00           H  
ATOM   4147  CB  TYR   254      36.900  25.928  52.674  1.00  0.00           C  
ATOM   4148  HB2 TYR   254      36.975  24.852  52.519  1.00  0.00           H  
ATOM   4149  HB3 TYR   254      36.801  26.468  51.732  1.00  0.00           H  
ATOM   4150  CG  TYR   254      38.198  26.258  53.398  1.00  0.00           C  
ATOM   4151  CD1 TYR   254      38.846  25.340  54.202  1.00  0.00           C  
ATOM   4152  HD1 TYR   254      38.466  24.330  54.254  1.00  0.00           H  
ATOM   4153  CE1 TYR   254      39.997  25.646  54.960  1.00  0.00           C  
ATOM   4154  HE1 TYR   254      40.532  24.905  55.535  1.00  0.00           H  
ATOM   4155  CZ  TYR   254      40.432  27.015  54.907  1.00  0.00           C  
ATOM   4156  OH  TYR   254      41.593  27.262  55.526  1.00  0.00           O  
ATOM   4157  HH  TYR   254      41.949  26.463  55.921  1.00  0.00           H  
ATOM   4158  CE2 TYR   254      39.714  27.983  54.130  1.00  0.00           C  
ATOM   4159  HE2 TYR   254      40.089  28.991  54.027  1.00  0.00           H  
ATOM   4160  CD2 TYR   254      38.592  27.623  53.364  1.00  0.00           C  
ATOM   4161  HD2 TYR   254      38.044  28.339  52.769  1.00  0.00           H  
ATOM   4162  C   TYR   254      35.482  27.691  53.798  1.00  0.00           C  
ATOM   4163  O   TYR   254      35.596  28.165  54.938  1.00  0.00           O  
ATOM   4164  N   CYS   255      35.320  28.490  52.714  1.00  0.00           N  
ATOM   4165  H   CYS   255      35.367  28.127  51.773  1.00  0.00           H  
ATOM   4166  CA  CYS   255      35.276  29.948  52.806  1.00  0.00           C  
ATOM   4167  HA  CYS   255      36.117  30.330  53.385  1.00  0.00           H  
ATOM   4168  CB  CYS   255      35.366  30.514  51.377  1.00  0.00           C  
ATOM   4169  HB2 CYS   255      34.567  30.024  50.821  1.00  0.00           H  
ATOM   4170  HB3 CYS   255      35.161  31.585  51.355  1.00  0.00           H  
ATOM   4171  SG  CYS   255      36.962  30.149  50.634  1.00  0.00           S  
ATOM   4172  HG  CYS   255      36.656  28.908  50.247  1.00  0.00           H  
ATOM   4173  C   CYS   255      33.947  30.503  53.471  1.00  0.00           C  
ATOM   4174  O   CYS   255      34.007  31.475  54.141  1.00  0.00           O  
ATOM   4175  N   ARG   256      32.838  29.726  53.398  1.00  0.00           N  
ATOM   4176  H   ARG   256      32.858  28.831  52.930  1.00  0.00           H  
ATOM   4177  CA  ARG   256      31.597  30.057  54.146  1.00  0.00           C  
ATOM   4178  HA  ARG   256      31.341  31.117  54.128  1.00  0.00           H  
ATOM   4179  CB  ARG   256      30.566  29.086  53.608  1.00  0.00           C  
ATOM   4180  HB2 ARG   256      31.040  28.108  53.528  1.00  0.00           H  
ATOM   4181  HB3 ARG   256      29.722  28.852  54.257  1.00  0.00           H  
ATOM   4182  CG  ARG   256      30.067  29.549  52.278  1.00  0.00           C  
ATOM   4183  HG2 ARG   256      30.920  29.799  51.646  1.00  0.00           H  
ATOM   4184  HG3 ARG   256      29.739  28.679  51.710  1.00  0.00           H  
ATOM   4185  CD  ARG   256      28.882  30.500  52.254  1.00  0.00           C  
ATOM   4186  HD2 ARG   256      28.742  30.847  51.230  1.00  0.00           H  
ATOM   4187  HD3 ARG   256      28.003  29.968  52.620  1.00  0.00           H  
ATOM   4188  NE  ARG   256      29.091  31.838  52.913  1.00  0.00           N  
ATOM   4189  HE  ARG   256      29.760  32.386  52.392  1.00  0.00           H  
ATOM   4190  CZ  ARG   256      28.586  32.359  54.026  1.00  0.00           C  
ATOM   4191  NH1 ARG   256      27.820  31.677  54.847  1.00  0.00           N  
ATOM   4192 HH11 ARG   256      27.535  30.749  54.570  1.00  0.00           H  
ATOM   4193 HH12 ARG   256      27.441  32.000  55.726  1.00  0.00           H  
ATOM   4194  NH2 ARG   256      28.752  33.598  54.310  1.00  0.00           N  
ATOM   4195 HH21 ARG   256      29.278  34.180  53.674  1.00  0.00           H  
ATOM   4196 HH22 ARG   256      28.626  34.013  55.222  1.00  0.00           H  
ATOM   4197  C   ARG   256      31.686  29.874  55.700  1.00  0.00           C  
ATOM   4198  O   ARG   256      31.149  30.762  56.391  1.00  0.00           O  
ATOM   4199  N   GLY   257      32.465  28.889  56.215  1.00  0.00           N  
ATOM   4200  H   GLY   257      32.828  28.267  55.507  1.00  0.00           H  
ATOM   4201  CA  GLY   257      32.889  28.698  57.633  1.00  0.00           C  
ATOM   4202  HA2 GLY   257      31.999  29.022  58.173  1.00  0.00           H  
ATOM   4203  HA3 GLY   257      33.152  27.646  57.740  1.00  0.00           H  
ATOM   4204  C   GLY   257      34.150  29.457  58.046  1.00  0.00           C  
ATOM   4205  O   GLY   257      34.602  29.311  59.199  1.00  0.00           O  
ATOM   4206  N   LEU   258      34.824  30.257  57.152  1.00  0.00           N  
ATOM   4207  H   LEU   258      34.526  30.210  56.189  1.00  0.00           H  
ATOM   4208  CA  LEU   258      35.811  31.268  57.633  1.00  0.00           C  
ATOM   4209  HA  LEU   258      36.454  30.620  58.228  1.00  0.00           H  
ATOM   4210  CB  LEU   258      36.613  31.870  56.552  1.00  0.00           C  
ATOM   4211  HB2 LEU   258      35.925  32.214  55.779  1.00  0.00           H  
ATOM   4212  HB3 LEU   258      37.180  32.759  56.828  1.00  0.00           H  
ATOM   4213  CG  LEU   258      37.663  30.914  55.820  1.00  0.00           C  
ATOM   4214  HG  LEU   258      37.140  29.981  55.607  1.00  0.00           H  
ATOM   4215  CD1 LEU   258      38.100  31.715  54.549  1.00  0.00           C  
ATOM   4216 HD11 LEU   258      38.620  31.086  53.826  1.00  0.00           H  
ATOM   4217 HD12 LEU   258      37.160  32.078  54.133  1.00  0.00           H  
ATOM   4218 HD13 LEU   258      38.675  32.621  54.744  1.00  0.00           H  
ATOM   4219  CD2 LEU   258      38.797  30.452  56.702  1.00  0.00           C  
ATOM   4220 HD21 LEU   258      39.511  31.182  57.084  1.00  0.00           H  
ATOM   4221 HD22 LEU   258      38.386  29.873  57.529  1.00  0.00           H  
ATOM   4222 HD23 LEU   258      39.389  29.761  56.102  1.00  0.00           H  
ATOM   4223  C   LEU   258      35.167  32.363  58.579  1.00  0.00           C  
ATOM   4224  O   LEU   258      34.057  32.861  58.389  1.00  0.00           O  
ATOM   4225  N   ARG   259      35.839  32.621  59.720  1.00  0.00           N  
ATOM   4226  H   ARG   259      36.685  32.103  59.910  1.00  0.00           H  
ATOM   4227  CA  ARG   259      35.687  33.751  60.641  1.00  0.00           C  
ATOM   4228  HA  ARG   259      34.641  33.789  60.947  1.00  0.00           H  
ATOM   4229  CB  ARG   259      36.460  33.450  61.960  1.00  0.00           C  
ATOM   4230  HB2 ARG   259      37.506  33.213  61.764  1.00  0.00           H  
ATOM   4231  HB3 ARG   259      36.489  34.340  62.589  1.00  0.00           H  
ATOM   4232  CG  ARG   259      35.868  32.309  62.697  1.00  0.00           C  
ATOM   4233  HG2 ARG   259      34.865  32.577  63.029  1.00  0.00           H  
ATOM   4234  HG3 ARG   259      35.795  31.433  62.053  1.00  0.00           H  
ATOM   4235  CD  ARG   259      36.568  31.794  63.970  1.00  0.00           C  
ATOM   4236  HD2 ARG   259      35.923  31.022  64.388  1.00  0.00           H  
ATOM   4237  HD3 ARG   259      37.519  31.371  63.645  1.00  0.00           H  
ATOM   4238  NE  ARG   259      36.878  32.896  64.885  1.00  0.00           N  
ATOM   4239  HE  ARG   259      37.076  33.771  64.421  1.00  0.00           H  
ATOM   4240  CZ  ARG   259      37.342  32.769  66.078  1.00  0.00           C  
ATOM   4241  NH1 ARG   259      37.497  31.596  66.641  1.00  0.00           N  
ATOM   4242 HH11 ARG   259      37.120  30.733  66.277  1.00  0.00           H  
ATOM   4243 HH12 ARG   259      38.290  31.549  67.265  1.00  0.00           H  
ATOM   4244  NH2 ARG   259      37.755  33.863  66.672  1.00  0.00           N  
ATOM   4245 HH21 ARG   259      37.672  34.648  66.041  1.00  0.00           H  
ATOM   4246 HH22 ARG   259      37.971  33.821  67.657  1.00  0.00           H  
ATOM   4247  C   ARG   259      36.146  35.073  59.980  1.00  0.00           C  
ATOM   4248  O   ARG   259      37.105  35.042  59.149  1.00  0.00           O  
ATOM   4249  N   PHE   260      35.545  36.196  60.349  1.00  0.00           N  
ATOM   4250  H   PHE   260      34.760  36.020  60.959  1.00  0.00           H  
ATOM   4251  CA  PHE   260      35.646  37.562  59.843  1.00  0.00           C  
ATOM   4252  HA  PHE   260      35.444  37.527  58.773  1.00  0.00           H  
ATOM   4253  CB  PHE   260      34.555  38.405  60.588  1.00  0.00           C  
ATOM   4254  HB2 PHE   260      33.525  38.140  60.351  1.00  0.00           H  
ATOM   4255  HB3 PHE   260      34.668  38.187  61.650  1.00  0.00           H  
ATOM   4256  CG  PHE   260      34.625  39.919  60.535  1.00  0.00           C  
ATOM   4257  CD1 PHE   260      34.185  40.620  59.359  1.00  0.00           C  
ATOM   4258  HD1 PHE   260      33.862  40.123  58.456  1.00  0.00           H  
ATOM   4259  CE1 PHE   260      34.317  41.994  59.260  1.00  0.00           C  
ATOM   4260  HE1 PHE   260      34.114  42.474  58.314  1.00  0.00           H  
ATOM   4261  CZ  PHE   260      34.836  42.751  60.328  1.00  0.00           C  
ATOM   4262  HZ  PHE   260      34.913  43.817  60.172  1.00  0.00           H  
ATOM   4263  CE2 PHE   260      35.346  42.067  61.464  1.00  0.00           C  
ATOM   4264  HE2 PHE   260      35.685  42.741  62.238  1.00  0.00           H  
ATOM   4265  CD2 PHE   260      35.221  40.686  61.568  1.00  0.00           C  
ATOM   4266  HD2 PHE   260      35.654  40.252  62.457  1.00  0.00           H  
ATOM   4267  C   PHE   260      37.142  38.087  59.915  1.00  0.00           C  
ATOM   4268  O   PHE   260      37.518  38.920  59.173  1.00  0.00           O  
ATOM   4269  N   GLU   261      37.914  37.542  60.866  1.00  0.00           N  
ATOM   4270  H   GLU   261      37.520  36.957  61.589  1.00  0.00           H  
ATOM   4271  CA  GLU   261      39.165  38.124  61.317  1.00  0.00           C  
ATOM   4272  HA  GLU   261      39.351  39.054  60.781  1.00  0.00           H  
ATOM   4273  CB  GLU   261      39.101  38.679  62.819  1.00  0.00           C  
ATOM   4274  HB2 GLU   261      40.002  39.263  63.005  1.00  0.00           H  
ATOM   4275  HB3 GLU   261      38.227  39.328  62.758  1.00  0.00           H  
ATOM   4276  CG  GLU   261      38.992  37.548  63.895  1.00  0.00           C  
ATOM   4277  HG2 GLU   261      39.871  36.920  63.754  1.00  0.00           H  
ATOM   4278  HG3 GLU   261      39.089  38.025  64.870  1.00  0.00           H  
ATOM   4279  CD  GLU   261      37.824  36.553  63.900  1.00  0.00           C  
ATOM   4280  OE1 GLU   261      38.133  35.459  64.362  1.00  0.00           O  
ATOM   4281  OE2 GLU   261      36.740  36.873  63.350  1.00  0.00           O  
ATOM   4282  C   GLU   261      40.347  37.319  60.951  1.00  0.00           C  
ATOM   4283  O   GLU   261      41.443  37.755  61.217  1.00  0.00           O  
ATOM   4284  N   GLU   262      40.161  36.102  60.408  1.00  0.00           N  
ATOM   4285  H   GLU   262      39.205  35.997  60.100  1.00  0.00           H  
ATOM   4286  CA  GLU   262      41.173  35.095  60.063  1.00  0.00           C  
ATOM   4287  HA  GLU   262      41.999  35.200  60.766  1.00  0.00           H  
ATOM   4288  CB  GLU   262      40.502  33.688  60.133  1.00  0.00           C  
ATOM   4289  HB2 GLU   262      40.152  33.607  61.163  1.00  0.00           H  
ATOM   4290  HB3 GLU   262      39.609  33.733  59.510  1.00  0.00           H  
ATOM   4291  CG  GLU   262      41.242  32.327  59.893  1.00  0.00           C  
ATOM   4292  HG2 GLU   262      40.503  31.536  60.021  1.00  0.00           H  
ATOM   4293  HG3 GLU   262      41.465  32.230  58.830  1.00  0.00           H  
ATOM   4294  CD  GLU   262      42.401  32.176  60.859  1.00  0.00           C  
ATOM   4295  OE1 GLU   262      43.362  32.990  60.833  1.00  0.00           O  
ATOM   4296  OE2 GLU   262      42.412  31.195  61.606  1.00  0.00           O  
ATOM   4297  C   GLU   262      41.902  35.296  58.760  1.00  0.00           C  
ATOM   4298  O   GLU   262      41.380  35.894  57.816  1.00  0.00           O  
ATOM   4299  N   ALA   263      43.175  34.863  58.647  1.00  0.00           N  
ATOM   4300  H   ALA   263      43.572  34.354  59.424  1.00  0.00           H  
ATOM   4301  CA  ALA   263      43.804  34.594  57.320  1.00  0.00           C  
ATOM   4302  HA  ALA   263      43.564  35.427  56.659  1.00  0.00           H  
ATOM   4303  CB  ALA   263      45.288  34.722  57.436  1.00  0.00           C  
ATOM   4304  HB1 ALA   263      45.447  35.720  57.847  1.00  0.00           H  
ATOM   4305  HB2 ALA   263      45.685  33.975  58.123  1.00  0.00           H  
ATOM   4306  HB3 ALA   263      45.731  34.771  56.442  1.00  0.00           H  
ATOM   4307  C   ALA   263      43.391  33.217  56.701  1.00  0.00           C  
ATOM   4308  O   ALA   263      43.616  32.228  57.401  1.00  0.00           O  
ATOM   4309  N   PRO   264      42.936  33.157  55.447  1.00  0.00           N  
ATOM   4310  CD  PRO   264      42.392  34.338  54.748  1.00  0.00           C  
ATOM   4311  HD2 PRO   264      43.272  34.932  54.503  1.00  0.00           H  
ATOM   4312  HD3 PRO   264      41.678  34.859  55.386  1.00  0.00           H  
ATOM   4313  CG  PRO   264      41.667  33.758  53.515  1.00  0.00           C  
ATOM   4314  HG2 PRO   264      41.822  34.396  52.646  1.00  0.00           H  
ATOM   4315  HG3 PRO   264      40.591  33.678  53.667  1.00  0.00           H  
ATOM   4316  CB  PRO   264      42.357  32.391  53.294  1.00  0.00           C  
ATOM   4317  HB2 PRO   264      43.215  32.620  52.661  1.00  0.00           H  
ATOM   4318  HB3 PRO   264      41.698  31.705  52.761  1.00  0.00           H  
ATOM   4319  CA  PRO   264      42.724  31.911  54.671  1.00  0.00           C  
ATOM   4320  HA  PRO   264      41.815  31.380  54.957  1.00  0.00           H  
ATOM   4321  C   PRO   264      43.979  30.987  54.628  1.00  0.00           C  
ATOM   4322  O   PRO   264      45.131  31.464  54.602  1.00  0.00           O  
ATOM   4323  N   ASP   265      43.797  29.648  54.621  1.00  0.00           N  
ATOM   4324  H   ASP   265      42.910  29.213  54.832  1.00  0.00           H  
ATOM   4325  CA  ASP   265      44.854  28.719  54.320  1.00  0.00           C  
ATOM   4326  HA  ASP   265      45.794  29.128  54.690  1.00  0.00           H  
ATOM   4327  CB  ASP   265      44.615  27.384  55.016  1.00  0.00           C  
ATOM   4328  HB2 ASP   265      44.261  27.594  56.026  1.00  0.00           H  
ATOM   4329  HB3 ASP   265      43.838  26.735  54.611  1.00  0.00           H  
ATOM   4330  CG  ASP   265      45.846  26.565  55.143  1.00  0.00           C  
ATOM   4331  OD1 ASP   265      45.717  25.415  55.630  1.00  0.00           O  
ATOM   4332  OD2 ASP   265      46.966  27.105  54.948  1.00  0.00           O  
ATOM   4333  C   ASP   265      45.133  28.593  52.816  1.00  0.00           C  
ATOM   4334  O   ASP   265      44.768  27.588  52.209  1.00  0.00           O  
ATOM   4335  N   TYR   266      45.656  29.642  52.106  1.00  0.00           N  
ATOM   4336  H   TYR   266      45.886  30.477  52.626  1.00  0.00           H  
ATOM   4337  CA  TYR   266      45.847  29.744  50.648  1.00  0.00           C  
ATOM   4338  HA  TYR   266      44.845  29.844  50.232  1.00  0.00           H  
ATOM   4339  CB  TYR   266      46.704  31.013  50.338  1.00  0.00           C  
ATOM   4340  HB2 TYR   266      47.721  30.922  50.720  1.00  0.00           H  
ATOM   4341  HB3 TYR   266      46.663  31.014  49.249  1.00  0.00           H  
ATOM   4342  CG  TYR   266      46.066  32.263  51.023  1.00  0.00           C  
ATOM   4343  CD1 TYR   266      45.206  33.067  50.271  1.00  0.00           C  
ATOM   4344  HD1 TYR   266      44.862  32.740  49.301  1.00  0.00           H  
ATOM   4345  CE1 TYR   266      44.670  34.283  50.778  1.00  0.00           C  
ATOM   4346  HE1 TYR   266      44.078  34.995  50.222  1.00  0.00           H  
ATOM   4347  CZ  TYR   266      45.079  34.669  52.068  1.00  0.00           C  
ATOM   4348  OH  TYR   266      44.730  35.824  52.665  1.00  0.00           O  
ATOM   4349  HH  TYR   266      44.095  36.325  52.149  1.00  0.00           H  
ATOM   4350  CE2 TYR   266      45.926  33.819  52.800  1.00  0.00           C  
ATOM   4351  HE2 TYR   266      46.225  34.061  53.809  1.00  0.00           H  
ATOM   4352  CD2 TYR   266      46.475  32.631  52.296  1.00  0.00           C  
ATOM   4353  HD2 TYR   266      47.070  32.018  52.957  1.00  0.00           H  
ATOM   4354  C   TYR   266      46.476  28.478  50.079  1.00  0.00           C  
ATOM   4355  O   TYR   266      46.071  28.019  48.999  1.00  0.00           O  
ATOM   4356  N   MET   267      47.541  27.895  50.801  1.00  0.00           N  
ATOM   4357  H   MET   267      47.957  28.435  51.546  1.00  0.00           H  
ATOM   4358  CA  MET   267      48.276  26.644  50.458  1.00  0.00           C  
ATOM   4359  HA  MET   267      48.748  26.765  49.483  1.00  0.00           H  
ATOM   4360  CB  MET   267      49.219  26.297  51.583  1.00  0.00           C  
ATOM   4361  HB2 MET   267      49.903  27.145  51.578  1.00  0.00           H  
ATOM   4362  HB3 MET   267      48.754  26.213  52.565  1.00  0.00           H  
ATOM   4363  CG  MET   267      50.069  25.051  51.329  1.00  0.00           C  
ATOM   4364  HG2 MET   267      50.576  25.127  50.366  1.00  0.00           H  
ATOM   4365  HG3 MET   267      50.918  25.069  52.012  1.00  0.00           H  
ATOM   4366  SD  MET   267      49.142  23.407  51.458  1.00  0.00           S  
ATOM   4367  CE  MET   267      48.940  23.427  53.264  1.00  0.00           C  
ATOM   4368  HE1 MET   267      48.179  24.145  53.570  1.00  0.00           H  
ATOM   4369  HE2 MET   267      49.042  22.414  53.653  1.00  0.00           H  
ATOM   4370  HE3 MET   267      49.868  23.850  53.649  1.00  0.00           H  
ATOM   4371  C   MET   267      47.295  25.429  50.337  1.00  0.00           C  
ATOM   4372  O   MET   267      47.352  24.705  49.289  1.00  0.00           O  
ATOM   4373  N   TYR   268      46.365  25.372  51.289  1.00  0.00           N  
ATOM   4374  H   TYR   268      46.219  26.090  51.984  1.00  0.00           H  
ATOM   4375  CA  TYR   268      45.450  24.244  51.309  1.00  0.00           C  
ATOM   4376  HA  TYR   268      45.929  23.298  51.053  1.00  0.00           H  
ATOM   4377  CB  TYR   268      44.771  24.074  52.708  1.00  0.00           C  
ATOM   4378  HB2 TYR   268      45.426  23.690  53.490  1.00  0.00           H  
ATOM   4379  HB3 TYR   268      44.483  25.077  53.021  1.00  0.00           H  
ATOM   4380  CG  TYR   268      43.558  23.242  52.728  1.00  0.00           C  
ATOM   4381  CD1 TYR   268      43.718  21.874  52.610  1.00  0.00           C  
ATOM   4382  HD1 TYR   268      44.662  21.417  52.353  1.00  0.00           H  
ATOM   4383  CE1 TYR   268      42.485  21.070  52.551  1.00  0.00           C  
ATOM   4384  HE1 TYR   268      42.501  20.003  52.385  1.00  0.00           H  
ATOM   4385  CZ  TYR   268      41.246  21.695  52.633  1.00  0.00           C  
ATOM   4386  OH  TYR   268      40.088  20.981  52.528  1.00  0.00           O  
ATOM   4387  HH  TYR   268      39.399  21.634  52.671  1.00  0.00           H  
ATOM   4388  CE2 TYR   268      41.122  23.088  52.765  1.00  0.00           C  
ATOM   4389  HE2 TYR   268      40.170  23.596  52.818  1.00  0.00           H  
ATOM   4390  CD2 TYR   268      42.291  23.845  52.879  1.00  0.00           C  
ATOM   4391  HD2 TYR   268      42.135  24.911  52.951  1.00  0.00           H  
ATOM   4392  C   TYR   268      44.436  24.548  50.240  1.00  0.00           C  
ATOM   4393  O   TYR   268      44.110  23.690  49.418  1.00  0.00           O  
ATOM   4394  N   LEU   269      44.036  25.847  50.060  1.00  0.00           N  
ATOM   4395  H   LEU   269      44.540  26.619  50.473  1.00  0.00           H  
ATOM   4396  CA  LEU   269      43.056  26.168  48.927  1.00  0.00           C  
ATOM   4397  HA  LEU   269      42.181  25.522  48.986  1.00  0.00           H  
ATOM   4398  CB  LEU   269      42.575  27.611  49.022  1.00  0.00           C  
ATOM   4399  HB2 LEU   269      43.399  28.302  49.201  1.00  0.00           H  
ATOM   4400  HB3 LEU   269      41.923  27.903  48.199  1.00  0.00           H  
ATOM   4401  CG  LEU   269      41.629  27.731  50.211  1.00  0.00           C  
ATOM   4402  HG  LEU   269      42.112  27.508  51.162  1.00  0.00           H  
ATOM   4403  CD1 LEU   269      41.097  29.131  50.430  1.00  0.00           C  
ATOM   4404 HD11 LEU   269      40.671  29.527  49.509  1.00  0.00           H  
ATOM   4405 HD12 LEU   269      40.398  29.208  51.263  1.00  0.00           H  
ATOM   4406 HD13 LEU   269      41.930  29.811  50.608  1.00  0.00           H  
ATOM   4407  CD2 LEU   269      40.354  26.811  50.279  1.00  0.00           C  
ATOM   4408 HD21 LEU   269      39.645  27.011  51.083  1.00  0.00           H  
ATOM   4409 HD22 LEU   269      39.874  26.856  49.301  1.00  0.00           H  
ATOM   4410 HD23 LEU   269      40.763  25.807  50.387  1.00  0.00           H  
ATOM   4411  C   LEU   269      43.640  25.993  47.506  1.00  0.00           C  
ATOM   4412  O   LEU   269      42.924  25.585  46.559  1.00  0.00           O  
ATOM   4413  N   ARG   270      44.985  26.142  47.302  1.00  0.00           N  
ATOM   4414  H   ARG   270      45.359  26.651  48.090  1.00  0.00           H  
ATOM   4415  CA  ARG   270      45.801  25.826  46.102  1.00  0.00           C  
ATOM   4416  HA  ARG   270      45.259  26.178  45.225  1.00  0.00           H  
ATOM   4417  CB  ARG   270      47.167  26.465  46.222  1.00  0.00           C  
ATOM   4418  HB2 ARG   270      47.574  26.500  47.232  1.00  0.00           H  
ATOM   4419  HB3 ARG   270      47.826  25.863  45.596  1.00  0.00           H  
ATOM   4420  CG  ARG   270      47.134  27.871  45.677  1.00  0.00           C  
ATOM   4421  HG2 ARG   270      46.666  27.900  44.693  1.00  0.00           H  
ATOM   4422  HG3 ARG   270      46.584  28.489  46.387  1.00  0.00           H  
ATOM   4423  CD  ARG   270      48.477  28.533  45.518  1.00  0.00           C  
ATOM   4424  HD2 ARG   270      49.035  27.814  44.917  1.00  0.00           H  
ATOM   4425  HD3 ARG   270      48.407  29.477  44.978  1.00  0.00           H  
ATOM   4426  NE  ARG   270      49.188  28.736  46.844  1.00  0.00           N  
ATOM   4427  HE  ARG   270      49.788  27.991  47.169  1.00  0.00           H  
ATOM   4428  CZ  ARG   270      49.013  29.794  47.603  1.00  0.00           C  
ATOM   4429  NH1 ARG   270      48.563  30.890  47.101  1.00  0.00           N  
ATOM   4430 HH11 ARG   270      48.725  30.949  46.105  1.00  0.00           H  
ATOM   4431 HH12 ARG   270      48.609  31.660  47.752  1.00  0.00           H  
ATOM   4432  NH2 ARG   270      49.411  29.815  48.834  1.00  0.00           N  
ATOM   4433 HH21 ARG   270      50.082  29.097  49.065  1.00  0.00           H  
ATOM   4434 HH22 ARG   270      49.298  30.726  49.258  1.00  0.00           H  
ATOM   4435  C   ARG   270      45.960  24.280  45.944  1.00  0.00           C  
ATOM   4436  O   ARG   270      45.784  23.756  44.854  1.00  0.00           O  
ATOM   4437  N   GLN   271      46.384  23.603  46.965  1.00  0.00           N  
ATOM   4438  H   GLN   271      46.548  24.096  47.831  1.00  0.00           H  
ATOM   4439  CA  GLN   271      46.559  22.188  47.029  1.00  0.00           C  
ATOM   4440  HA  GLN   271      47.248  21.795  46.282  1.00  0.00           H  
ATOM   4441  CB  GLN   271      47.223  21.791  48.392  1.00  0.00           C  
ATOM   4442  HB2 GLN   271      48.020  22.507  48.592  1.00  0.00           H  
ATOM   4443  HB3 GLN   271      46.513  21.990  49.196  1.00  0.00           H  
ATOM   4444  CG  GLN   271      47.739  20.349  48.556  1.00  0.00           C  
ATOM   4445  HG2 GLN   271      47.583  20.202  49.625  1.00  0.00           H  
ATOM   4446  HG3 GLN   271      47.182  19.622  47.965  1.00  0.00           H  
ATOM   4447  CD  GLN   271      49.190  20.247  48.192  1.00  0.00           C  
ATOM   4448  OE1 GLN   271      49.779  21.028  47.449  1.00  0.00           O  
ATOM   4449  NE2 GLN   271      49.900  19.340  48.800  1.00  0.00           N  
ATOM   4450 HE21 GLN   271      50.877  19.304  48.545  1.00  0.00           H  
ATOM   4451 HE22 GLN   271      49.464  18.727  49.474  1.00  0.00           H  
ATOM   4452  C   GLN   271      45.241  21.356  46.704  1.00  0.00           C  
ATOM   4453  O   GLN   271      45.379  20.368  45.965  1.00  0.00           O  
ATOM   4454  N   LEU   272      44.080  21.915  47.044  1.00  0.00           N  
ATOM   4455  H   LEU   272      44.117  22.720  47.653  1.00  0.00           H  
ATOM   4456  CA  LEU   272      42.836  21.415  46.533  1.00  0.00           C  
ATOM   4457  HA  LEU   272      42.827  20.405  46.942  1.00  0.00           H  
ATOM   4458  CB  LEU   272      41.656  22.234  47.019  1.00  0.00           C  
ATOM   4459  HB2 LEU   272      41.813  23.263  46.694  1.00  0.00           H  
ATOM   4460  HB3 LEU   272      40.747  21.959  46.484  1.00  0.00           H  
ATOM   4461  CG  LEU   272      41.221  22.148  48.518  1.00  0.00           C  
ATOM   4462  HG  LEU   272      41.972  22.654  49.126  1.00  0.00           H  
ATOM   4463  CD1 LEU   272      39.949  22.966  48.678  1.00  0.00           C  
ATOM   4464 HD11 LEU   272      39.782  23.051  49.752  1.00  0.00           H  
ATOM   4465 HD12 LEU   272      40.217  23.880  48.149  1.00  0.00           H  
ATOM   4466 HD13 LEU   272      39.030  22.525  48.290  1.00  0.00           H  
ATOM   4467  CD2 LEU   272      40.904  20.759  49.019  1.00  0.00           C  
ATOM   4468 HD21 LEU   272      40.442  20.787  50.006  1.00  0.00           H  
ATOM   4469 HD22 LEU   272      40.252  20.243  48.314  1.00  0.00           H  
ATOM   4470 HD23 LEU   272      41.864  20.245  49.065  1.00  0.00           H  
ATOM   4471  C   LEU   272      42.856  21.183  45.034  1.00  0.00           C  
ATOM   4472  O   LEU   272      42.658  20.067  44.598  1.00  0.00           O  
ATOM   4473  N   PHE   273      43.085  22.234  44.277  1.00  0.00           N  
ATOM   4474  H   PHE   273      43.079  23.212  44.530  1.00  0.00           H  
ATOM   4475  CA  PHE   273      43.079  22.107  42.824  1.00  0.00           C  
ATOM   4476  HA  PHE   273      42.259  21.476  42.483  1.00  0.00           H  
ATOM   4477  CB  PHE   273      42.887  23.572  42.295  1.00  0.00           C  
ATOM   4478  HB2 PHE   273      43.678  24.136  42.789  1.00  0.00           H  
ATOM   4479  HB3 PHE   273      43.057  23.668  41.223  1.00  0.00           H  
ATOM   4480  CG  PHE   273      41.602  24.264  42.793  1.00  0.00           C  
ATOM   4481  CD1 PHE   273      40.444  23.563  43.140  1.00  0.00           C  
ATOM   4482  HD1 PHE   273      40.389  22.555  42.756  1.00  0.00           H  
ATOM   4483  CE1 PHE   273      39.357  24.133  43.819  1.00  0.00           C  
ATOM   4484  HE1 PHE   273      38.432  23.588  43.944  1.00  0.00           H  
ATOM   4485  CZ  PHE   273      39.379  25.526  43.948  1.00  0.00           C  
ATOM   4486  HZ  PHE   273      38.480  25.914  44.404  1.00  0.00           H  
ATOM   4487  CE2 PHE   273      40.503  26.282  43.526  1.00  0.00           C  
ATOM   4488  HE2 PHE   273      40.499  27.344  43.723  1.00  0.00           H  
ATOM   4489  CD2 PHE   273      41.654  25.632  43.019  1.00  0.00           C  
ATOM   4490  HD2 PHE   273      42.499  26.245  42.743  1.00  0.00           H  
ATOM   4491  C   PHE   273      44.379  21.543  42.196  1.00  0.00           C  
ATOM   4492  O   PHE   273      44.257  20.817  41.183  1.00  0.00           O  
ATOM   4493  N   ARG   274      45.562  21.802  42.813  1.00  0.00           N  
ATOM   4494  H   ARG   274      45.555  22.415  43.615  1.00  0.00           H  
ATOM   4495  CA  ARG   274      46.812  21.237  42.316  1.00  0.00           C  
ATOM   4496  HA  ARG   274      46.916  21.656  41.316  1.00  0.00           H  
ATOM   4497  CB  ARG   274      47.902  21.670  43.256  1.00  0.00           C  
ATOM   4498  HB2 ARG   274      47.611  21.713  44.305  1.00  0.00           H  
ATOM   4499  HB3 ARG   274      48.821  21.091  43.170  1.00  0.00           H  
ATOM   4500  CG  ARG   274      48.460  23.120  43.036  1.00  0.00           C  
ATOM   4501  HG2 ARG   274      48.826  23.127  42.009  1.00  0.00           H  
ATOM   4502  HG3 ARG   274      47.664  23.845  43.204  1.00  0.00           H  
ATOM   4503  CD  ARG   274      49.621  23.420  43.952  1.00  0.00           C  
ATOM   4504  HD2 ARG   274      49.261  23.364  44.980  1.00  0.00           H  
ATOM   4505  HD3 ARG   274      50.450  22.775  43.660  1.00  0.00           H  
ATOM   4506  NE  ARG   274      50.048  24.766  43.600  1.00  0.00           N  
ATOM   4507  HE  ARG   274      49.461  25.356  43.028  1.00  0.00           H  
ATOM   4508  CZ  ARG   274      50.949  25.470  44.219  1.00  0.00           C  
ATOM   4509  NH1 ARG   274      51.843  24.986  45.005  1.00  0.00           N  
ATOM   4510 HH11 ARG   274      51.832  23.994  45.195  1.00  0.00           H  
ATOM   4511 HH12 ARG   274      52.476  25.606  45.490  1.00  0.00           H  
ATOM   4512  NH2 ARG   274      50.935  26.708  43.917  1.00  0.00           N  
ATOM   4513 HH21 ARG   274      50.201  27.205  43.434  1.00  0.00           H  
ATOM   4514 HH22 ARG   274      51.676  27.271  44.311  1.00  0.00           H  
ATOM   4515  C   ARG   274      46.729  19.700  42.302  1.00  0.00           C  
ATOM   4516  O   ARG   274      47.243  19.107  41.378  1.00  0.00           O  
ATOM   4517  N   ILE   275      46.124  19.186  43.317  1.00  0.00           N  
ATOM   4518  H   ILE   275      45.780  19.903  43.940  1.00  0.00           H  
ATOM   4519  CA  ILE   275      45.858  17.783  43.333  1.00  0.00           C  
ATOM   4520  HA  ILE   275      46.686  17.201  42.929  1.00  0.00           H  
ATOM   4521  CB  ILE   275      45.592  17.446  44.884  1.00  0.00           C  
ATOM   4522  HB  ILE   275      44.868  18.041  45.441  1.00  0.00           H  
ATOM   4523  CG2 ILE   275      44.911  16.085  44.960  1.00  0.00           C  
ATOM   4524 HG21 ILE   275      44.975  15.682  45.971  1.00  0.00           H  
ATOM   4525 HG22 ILE   275      43.870  16.125  44.641  1.00  0.00           H  
ATOM   4526 HG23 ILE   275      45.537  15.321  44.497  1.00  0.00           H  
ATOM   4527  CG1 ILE   275      46.958  17.554  45.674  1.00  0.00           C  
ATOM   4528 HG12 ILE   275      47.721  16.996  45.131  1.00  0.00           H  
ATOM   4529 HG13 ILE   275      47.216  18.613  45.700  1.00  0.00           H  
ATOM   4530  CD1 ILE   275      46.820  16.989  47.075  1.00  0.00           C  
ATOM   4531 HD11 ILE   275      46.644  15.914  47.052  1.00  0.00           H  
ATOM   4532 HD12 ILE   275      47.729  17.232  47.624  1.00  0.00           H  
ATOM   4533 HD13 ILE   275      45.944  17.415  47.566  1.00  0.00           H  
ATOM   4534  C   ILE   275      44.730  17.338  42.427  1.00  0.00           C  
ATOM   4535  O   ILE   275      44.867  16.248  41.812  1.00  0.00           O  
ATOM   4536  N   LEU   276      43.591  18.077  42.180  1.00  0.00           N  
ATOM   4537  H   LEU   276      43.545  18.908  42.753  1.00  0.00           H  
ATOM   4538  CA  LEU   276      42.547  17.728  41.180  1.00  0.00           C  
ATOM   4539  HA  LEU   276      42.211  16.767  41.568  1.00  0.00           H  
ATOM   4540  CB  LEU   276      41.348  18.741  41.289  1.00  0.00           C  
ATOM   4541  HB2 LEU   276      40.997  18.903  42.308  1.00  0.00           H  
ATOM   4542  HB3 LEU   276      41.615  19.684  40.812  1.00  0.00           H  
ATOM   4543  CG  LEU   276      40.147  18.301  40.468  1.00  0.00           C  
ATOM   4544  HG  LEU   276      40.406  18.497  39.427  1.00  0.00           H  
ATOM   4545  CD1 LEU   276      39.739  16.826  40.741  1.00  0.00           C  
ATOM   4546 HD11 LEU   276      38.738  16.525  40.433  1.00  0.00           H  
ATOM   4547 HD12 LEU   276      40.406  16.169  40.182  1.00  0.00           H  
ATOM   4548 HD13 LEU   276      39.880  16.692  41.813  1.00  0.00           H  
ATOM   4549  CD2 LEU   276      38.933  19.092  40.759  1.00  0.00           C  
ATOM   4550 HD21 LEU   276      39.048  20.148  40.518  1.00  0.00           H  
ATOM   4551 HD22 LEU   276      38.110  18.752  40.130  1.00  0.00           H  
ATOM   4552 HD23 LEU   276      38.657  18.986  41.808  1.00  0.00           H  
ATOM   4553  C   LEU   276      43.221  17.576  39.738  1.00  0.00           C  
ATOM   4554  O   LEU   276      43.218  16.472  39.173  1.00  0.00           O  
ATOM   4555  N   PHE   277      44.079  18.585  39.354  1.00  0.00           N  
ATOM   4556  H   PHE   277      44.048  19.452  39.873  1.00  0.00           H  
ATOM   4557  CA  PHE   277      44.978  18.523  38.200  1.00  0.00           C  
ATOM   4558  HA  PHE   277      44.456  18.571  37.244  1.00  0.00           H  
ATOM   4559  CB  PHE   277      45.865  19.814  38.334  1.00  0.00           C  
ATOM   4560  HB2 PHE   277      45.296  20.669  38.699  1.00  0.00           H  
ATOM   4561  HB3 PHE   277      46.643  19.679  39.085  1.00  0.00           H  
ATOM   4562  CG  PHE   277      46.608  20.330  37.127  1.00  0.00           C  
ATOM   4563  CD1 PHE   277      45.816  20.996  36.131  1.00  0.00           C  
ATOM   4564  HD1 PHE   277      44.749  21.146  36.206  1.00  0.00           H  
ATOM   4565  CE1 PHE   277      46.355  21.566  34.958  1.00  0.00           C  
ATOM   4566  HE1 PHE   277      45.736  22.039  34.210  1.00  0.00           H  
ATOM   4567  CZ  PHE   277      47.737  21.397  34.710  1.00  0.00           C  
ATOM   4568  HZ  PHE   277      48.203  21.875  33.860  1.00  0.00           H  
ATOM   4569  CE2 PHE   277      48.517  20.521  35.549  1.00  0.00           C  
ATOM   4570  HE2 PHE   277      49.596  20.505  35.494  1.00  0.00           H  
ATOM   4571  CD2 PHE   277      47.958  20.046  36.778  1.00  0.00           C  
ATOM   4572  HD2 PHE   277      48.677  19.624  37.465  1.00  0.00           H  
ATOM   4573  C   PHE   277      45.930  17.269  38.135  1.00  0.00           C  
ATOM   4574  O   PHE   277      46.116  16.695  37.021  1.00  0.00           O  
ATOM   4575  N   ARG   278      46.537  16.845  39.257  1.00  0.00           N  
ATOM   4576  H   ARG   278      46.351  17.364  40.103  1.00  0.00           H  
ATOM   4577  CA  ARG   278      47.440  15.699  39.332  1.00  0.00           C  
ATOM   4578  HA  ARG   278      48.211  15.728  38.563  1.00  0.00           H  
ATOM   4579  CB  ARG   278      48.251  15.834  40.675  1.00  0.00           C  
ATOM   4580  HB2 ARG   278      48.685  16.832  40.740  1.00  0.00           H  
ATOM   4581  HB3 ARG   278      47.600  15.719  41.542  1.00  0.00           H  
ATOM   4582  CG  ARG   278      49.469  14.876  40.810  1.00  0.00           C  
ATOM   4583  HG2 ARG   278      50.027  15.337  41.625  1.00  0.00           H  
ATOM   4584  HG3 ARG   278      49.190  13.914  41.241  1.00  0.00           H  
ATOM   4585  CD  ARG   278      50.419  14.852  39.628  1.00  0.00           C  
ATOM   4586  HD2 ARG   278      50.622  15.833  39.198  1.00  0.00           H  
ATOM   4587  HD3 ARG   278      51.371  14.507  40.031  1.00  0.00           H  
ATOM   4588  NE  ARG   278      50.153  13.936  38.516  1.00  0.00           N  
ATOM   4589  HE  ARG   278      49.985  14.380  37.624  1.00  0.00           H  
ATOM   4590  CZ  ARG   278      49.968  12.624  38.496  1.00  0.00           C  
ATOM   4591  NH1 ARG   278      49.824  11.939  39.562  1.00  0.00           N  
ATOM   4592 HH11 ARG   278      50.253  12.273  40.413  1.00  0.00           H  
ATOM   4593 HH12 ARG   278      49.778  10.931  39.534  1.00  0.00           H  
ATOM   4594  NH2 ARG   278      49.835  11.944  37.375  1.00  0.00           N  
ATOM   4595 HH21 ARG   278      49.810  12.433  36.491  1.00  0.00           H  
ATOM   4596 HH22 ARG   278      49.486  11.005  37.507  1.00  0.00           H  
ATOM   4597  C   ARG   278      46.675  14.357  39.171  1.00  0.00           C  
ATOM   4598  O   ARG   278      47.089  13.351  38.562  1.00  0.00           O  
ATOM   4599  N   THR   279      45.421  14.402  39.651  1.00  0.00           N  
ATOM   4600  H   THR   279      45.127  15.295  40.019  1.00  0.00           H  
ATOM   4601  CA  THR   279      44.492  13.275  39.585  1.00  0.00           C  
ATOM   4602  HA  THR   279      44.949  12.319  39.841  1.00  0.00           H  
ATOM   4603  CB  THR   279      43.413  13.582  40.647  1.00  0.00           C  
ATOM   4604  HB  THR   279      42.913  14.547  40.574  1.00  0.00           H  
ATOM   4605  CG2 THR   279      42.292  12.550  40.779  1.00  0.00           C  
ATOM   4606 HG21 THR   279      42.762  11.566  40.780  1.00  0.00           H  
ATOM   4607 HG22 THR   279      41.702  12.771  41.668  1.00  0.00           H  
ATOM   4608 HG23 THR   279      41.604  12.706  39.948  1.00  0.00           H  
ATOM   4609  OG1 THR   279      44.048  13.609  41.860  1.00  0.00           O  
ATOM   4610  HG1 THR   279      44.515  14.445  41.796  1.00  0.00           H  
ATOM   4611  C   THR   279      43.970  13.069  38.150  1.00  0.00           C  
ATOM   4612  O   THR   279      43.728  11.930  37.720  1.00  0.00           O  
ATOM   4613  N   LEU   280      43.772  14.131  37.409  1.00  0.00           N  
ATOM   4614  H   LEU   280      44.000  15.036  37.796  1.00  0.00           H  
ATOM   4615  CA  LEU   280      43.426  14.174  35.997  1.00  0.00           C  
ATOM   4616  HA  LEU   280      42.832  13.265  35.909  1.00  0.00           H  
ATOM   4617  CB  LEU   280      42.626  15.455  35.700  1.00  0.00           C  
ATOM   4618  HB2 LEU   280      43.263  16.311  35.925  1.00  0.00           H  
ATOM   4619  HB3 LEU   280      42.311  15.488  34.657  1.00  0.00           H  
ATOM   4620  CG  LEU   280      41.354  15.624  36.553  1.00  0.00           C  
ATOM   4621  HG  LEU   280      41.590  15.393  37.592  1.00  0.00           H  
ATOM   4622  CD1 LEU   280      40.701  16.973  36.374  1.00  0.00           C  
ATOM   4623 HD11 LEU   280      39.918  17.158  37.109  1.00  0.00           H  
ATOM   4624 HD12 LEU   280      41.361  17.821  36.561  1.00  0.00           H  
ATOM   4625 HD13 LEU   280      40.276  17.073  35.375  1.00  0.00           H  
ATOM   4626  CD2 LEU   280      40.268  14.590  36.166  1.00  0.00           C  
ATOM   4627 HD21 LEU   280      39.317  14.952  36.555  1.00  0.00           H  
ATOM   4628 HD22 LEU   280      40.259  14.525  35.078  1.00  0.00           H  
ATOM   4629 HD23 LEU   280      40.524  13.603  36.549  1.00  0.00           H  
ATOM   4630  C   LEU   280      44.602  13.939  35.109  1.00  0.00           C  
ATOM   4631  O   LEU   280      44.447  13.737  33.883  1.00  0.00           O  
ATOM   4632  N   ASN   281      45.776  13.917  35.657  1.00  0.00           N  
ATOM   4633  H   ASN   281      45.755  14.247  36.611  1.00  0.00           H  
ATOM   4634  CA  ASN   281      47.051  13.588  35.015  1.00  0.00           C  
ATOM   4635  HA  ASN   281      47.841  13.743  35.750  1.00  0.00           H  
ATOM   4636  CB  ASN   281      47.127  12.117  34.505  1.00  0.00           C  
ATOM   4637  HB2 ASN   281      46.779  11.449  35.293  1.00  0.00           H  
ATOM   4638  HB3 ASN   281      46.478  12.014  33.636  1.00  0.00           H  
ATOM   4639  CG  ASN   281      48.522  11.742  34.205  1.00  0.00           C  
ATOM   4640  OD1 ASN   281      49.526  12.316  34.701  1.00  0.00           O  
ATOM   4641  ND2 ASN   281      48.846  10.599  33.616  1.00  0.00           N  
ATOM   4642 HD21 ASN   281      49.833  10.392  33.672  1.00  0.00           H  
ATOM   4643 HD22 ASN   281      48.186   9.868  33.392  1.00  0.00           H  
ATOM   4644  C   ASN   281      47.483  14.702  33.980  1.00  0.00           C  
ATOM   4645  O   ASN   281      48.199  14.383  32.997  1.00  0.00           O  
ATOM   4646  N   HIE   282      47.227  15.971  34.333  1.00  0.00           N  
ATOM   4647  H   HIE   282      46.710  16.159  35.180  1.00  0.00           H  
ATOM   4648  CA  HIE   282      47.468  17.136  33.420  1.00  0.00           C  
ATOM   4649  HA  HIE   282      47.167  17.001  32.382  1.00  0.00           H  
ATOM   4650  CB  HIE   282      46.609  18.281  33.955  1.00  0.00           C  
ATOM   4651  HB2 HIE   282      46.805  18.393  35.021  1.00  0.00           H  
ATOM   4652  HB3 HIE   282      46.922  19.169  33.406  1.00  0.00           H  
ATOM   4653  CG  HIE   282      45.104  18.071  33.709  1.00  0.00           C  
ATOM   4654  ND1 HIE   282      44.130  18.978  34.092  1.00  0.00           N  
ATOM   4655  CE1 HIE   282      42.933  18.429  33.714  1.00  0.00           C  
ATOM   4656  HE1 HIE   282      41.990  18.912  33.926  1.00  0.00           H  
ATOM   4657  NE2 HIE   282      43.171  17.262  33.131  1.00  0.00           N  
ATOM   4658  HE2 HIE   282      42.525  16.584  32.753  1.00  0.00           H  
ATOM   4659  CD2 HIE   282      44.537  17.028  33.082  1.00  0.00           C  
ATOM   4660  HD2 HIE   282      45.104  16.216  32.650  1.00  0.00           H  
ATOM   4661  C   HIE   282      48.929  17.632  33.370  1.00  0.00           C  
ATOM   4662  O   HIE   282      49.693  17.309  34.264  1.00  0.00           O  
ATOM   4663  N   GLN   283      49.452  18.403  32.407  1.00  0.00           N  
ATOM   4664  H   GLN   283      48.832  18.570  31.627  1.00  0.00           H  
ATOM   4665  CA  GLN   283      50.779  18.973  32.341  1.00  0.00           C  
ATOM   4666  HA  GLN   283      51.415  18.623  33.154  1.00  0.00           H  
ATOM   4667  CB  GLN   283      51.378  18.376  31.014  1.00  0.00           C  
ATOM   4668  HB2 GLN   283      51.371  17.290  31.110  1.00  0.00           H  
ATOM   4669  HB3 GLN   283      50.691  18.616  30.203  1.00  0.00           H  
ATOM   4670  CG  GLN   283      52.825  18.896  30.823  1.00  0.00           C  
ATOM   4671  HG2 GLN   283      52.950  19.973  30.933  1.00  0.00           H  
ATOM   4672  HG3 GLN   283      53.406  18.290  31.518  1.00  0.00           H  
ATOM   4673  CD  GLN   283      53.321  18.412  29.467  1.00  0.00           C  
ATOM   4674  OE1 GLN   283      54.384  17.803  29.405  1.00  0.00           O  
ATOM   4675  NE2 GLN   283      52.539  18.541  28.389  1.00  0.00           N  
ATOM   4676 HE21 GLN   283      52.945  18.347  27.485  1.00  0.00           H  
ATOM   4677 HE22 GLN   283      51.678  19.067  28.413  1.00  0.00           H  
ATOM   4678  C   GLN   283      50.639  20.441  32.404  1.00  0.00           C  
ATOM   4679  O   GLN   283      49.774  20.987  31.724  1.00  0.00           O  
ATOM   4680  N   TYR   284      51.440  21.102  33.225  1.00  0.00           N  
ATOM   4681  H   TYR   284      51.979  20.519  33.848  1.00  0.00           H  
ATOM   4682  CA  TYR   284      51.627  22.599  33.265  1.00  0.00           C  
ATOM   4683  HA  TYR   284      50.687  23.128  33.111  1.00  0.00           H  
ATOM   4684  CB  TYR   284      52.342  22.991  34.572  1.00  0.00           C  
ATOM   4685  HB2 TYR   284      53.366  22.619  34.600  1.00  0.00           H  
ATOM   4686  HB3 TYR   284      52.392  24.079  34.590  1.00  0.00           H  
ATOM   4687  CG  TYR   284      51.511  22.695  35.793  1.00  0.00           C  
ATOM   4688  CD1 TYR   284      51.944  21.822  36.810  1.00  0.00           C  
ATOM   4689  HD1 TYR   284      52.908  21.338  36.755  1.00  0.00           H  
ATOM   4690  CE1 TYR   284      51.258  21.751  38.044  1.00  0.00           C  
ATOM   4691  HE1 TYR   284      51.517  21.030  38.805  1.00  0.00           H  
ATOM   4692  CZ  TYR   284      49.993  22.347  38.090  1.00  0.00           C  
ATOM   4693  OH  TYR   284      49.309  22.157  39.245  1.00  0.00           O  
ATOM   4694  HH  TYR   284      48.521  22.700  39.175  1.00  0.00           H  
ATOM   4695  CE2 TYR   284      49.555  23.262  37.083  1.00  0.00           C  
ATOM   4696  HE2 TYR   284      48.549  23.641  37.185  1.00  0.00           H  
ATOM   4697  CD2 TYR   284      50.282  23.424  35.889  1.00  0.00           C  
ATOM   4698  HD2 TYR   284      49.917  23.922  35.003  1.00  0.00           H  
ATOM   4699  C   TYR   284      52.405  23.066  32.036  1.00  0.00           C  
ATOM   4700  O   TYR   284      53.618  23.344  32.092  1.00  0.00           O  
ATOM   4701  N   ASP   285      51.776  23.076  30.865  1.00  0.00           N  
ATOM   4702  H   ASP   285      50.834  22.713  30.842  1.00  0.00           H  
ATOM   4703  CA  ASP   285      52.278  23.505  29.590  1.00  0.00           C  
ATOM   4704  HA  ASP   285      53.322  23.733  29.805  1.00  0.00           H  
ATOM   4705  CB  ASP   285      52.195  22.366  28.653  1.00  0.00           C  
ATOM   4706  HB2 ASP   285      52.571  22.623  27.663  1.00  0.00           H  
ATOM   4707  HB3 ASP   285      52.957  21.628  28.902  1.00  0.00           H  
ATOM   4708  CG  ASP   285      50.795  21.809  28.401  1.00  0.00           C  
ATOM   4709  OD1 ASP   285      49.769  22.532  28.341  1.00  0.00           O  
ATOM   4710  OD2 ASP   285      50.651  20.615  28.067  1.00  0.00           O  
ATOM   4711  C   ASP   285      51.556  24.795  29.107  1.00  0.00           C  
ATOM   4712  O   ASP   285      51.831  25.278  28.055  1.00  0.00           O  
ATOM   4713  N   TYR   286      50.595  25.264  29.876  1.00  0.00           N  
ATOM   4714  H   TYR   286      50.264  24.708  30.651  1.00  0.00           H  
ATOM   4715  CA  TYR   286      49.943  26.610  29.588  1.00  0.00           C  
ATOM   4716  HA  TYR   286      49.129  26.710  30.306  1.00  0.00           H  
ATOM   4717  CB  TYR   286      50.895  27.759  30.021  1.00  0.00           C  
ATOM   4718  HB2 TYR   286      51.704  27.896  29.303  1.00  0.00           H  
ATOM   4719  HB3 TYR   286      50.333  28.690  29.946  1.00  0.00           H  
ATOM   4720  CG  TYR   286      51.454  27.753  31.459  1.00  0.00           C  
ATOM   4721  CD1 TYR   286      50.761  28.519  32.386  1.00  0.00           C  
ATOM   4722  HD1 TYR   286      49.968  29.150  32.013  1.00  0.00           H  
ATOM   4723  CE1 TYR   286      51.082  28.357  33.775  1.00  0.00           C  
ATOM   4724  HE1 TYR   286      50.550  28.871  34.562  1.00  0.00           H  
ATOM   4725  CZ  TYR   286      52.234  27.552  34.164  1.00  0.00           C  
ATOM   4726  OH  TYR   286      52.516  27.347  35.448  1.00  0.00           O  
ATOM   4727  HH  TYR   286      53.422  27.656  35.514  1.00  0.00           H  
ATOM   4728  CE2 TYR   286      52.967  26.865  33.164  1.00  0.00           C  
ATOM   4729  HE2 TYR   286      53.859  26.371  33.520  1.00  0.00           H  
ATOM   4730  CD2 TYR   286      52.670  27.039  31.765  1.00  0.00           C  
ATOM   4731  HD2 TYR   286      53.252  26.588  30.974  1.00  0.00           H  
ATOM   4732  C   TYR   286      49.265  26.730  28.191  1.00  0.00           C  
ATOM   4733  O   TYR   286      49.133  27.786  27.562  1.00  0.00           O  
ATOM   4734  N   THR   287      48.883  25.550  27.642  1.00  0.00           N  
ATOM   4735  H   THR   287      48.964  24.747  28.249  1.00  0.00           H  
ATOM   4736  CA  THR   287      48.025  25.519  26.447  1.00  0.00           C  
ATOM   4737  HA  THR   287      48.448  26.152  25.667  1.00  0.00           H  
ATOM   4738  CB  THR   287      48.170  24.100  25.731  1.00  0.00           C  
ATOM   4739  HB  THR   287      47.486  24.143  24.883  1.00  0.00           H  
ATOM   4740  CG2 THR   287      49.504  23.730  25.197  1.00  0.00           C  
ATOM   4741 HG21 THR   287      49.382  22.848  24.569  1.00  0.00           H  
ATOM   4742 HG22 THR   287      49.936  24.567  24.649  1.00  0.00           H  
ATOM   4743 HG23 THR   287      50.103  23.444  26.062  1.00  0.00           H  
ATOM   4744  OG1 THR   287      47.845  23.089  26.685  1.00  0.00           O  
ATOM   4745  HG1 THR   287      48.651  23.019  27.202  1.00  0.00           H  
ATOM   4746  C   THR   287      46.515  25.901  26.623  1.00  0.00           C  
ATOM   4747  O   THR   287      45.593  25.094  26.272  1.00  0.00           O  
ATOM   4748  N   PHE   288      46.235  27.064  27.182  1.00  0.00           N  
ATOM   4749  H   PHE   288      46.957  27.593  27.651  1.00  0.00           H  
ATOM   4750  CA  PHE   288      44.860  27.500  27.559  1.00  0.00           C  
ATOM   4751  HA  PHE   288      44.481  26.813  28.316  1.00  0.00           H  
ATOM   4752  CB  PHE   288      44.986  28.783  28.226  1.00  0.00           C  
ATOM   4753  HB2 PHE   288      45.069  29.511  27.420  1.00  0.00           H  
ATOM   4754  HB3 PHE   288      44.008  29.074  28.610  1.00  0.00           H  
ATOM   4755  CG  PHE   288      45.904  29.010  29.374  1.00  0.00           C  
ATOM   4756  CD1 PHE   288      45.615  28.598  30.688  1.00  0.00           C  
ATOM   4757  HD1 PHE   288      44.722  27.994  30.757  1.00  0.00           H  
ATOM   4758  CE1 PHE   288      46.547  28.945  31.722  1.00  0.00           C  
ATOM   4759  HE1 PHE   288      46.370  28.642  32.743  1.00  0.00           H  
ATOM   4760  CZ  PHE   288      47.621  29.753  31.468  1.00  0.00           C  
ATOM   4761  HZ  PHE   288      48.227  30.102  32.292  1.00  0.00           H  
ATOM   4762  CE2 PHE   288      47.913  30.144  30.167  1.00  0.00           C  
ATOM   4763  HE2 PHE   288      48.796  30.748  30.019  1.00  0.00           H  
ATOM   4764  CD2 PHE   288      47.073  29.781  29.100  1.00  0.00           C  
ATOM   4765  HD2 PHE   288      47.338  30.158  28.124  1.00  0.00           H  
ATOM   4766  C   PHE   288      44.044  27.612  26.303  1.00  0.00           C  
ATOM   4767  O   PHE   288      44.558  27.948  25.210  1.00  0.00           O  
ATOM   4768  N   ASP   289      42.787  27.189  26.419  1.00  0.00           N  
ATOM   4769  H   ASP   289      42.461  27.018  27.360  1.00  0.00           H  
ATOM   4770  CA  ASP   289      41.879  26.898  25.291  1.00  0.00           C  
ATOM   4771  HA  ASP   289      42.151  25.922  24.889  1.00  0.00           H  
ATOM   4772  CB  ASP   289      40.395  26.741  25.816  1.00  0.00           C  
ATOM   4773  HB2 ASP   289      40.055  27.678  26.255  1.00  0.00           H  
ATOM   4774  HB3 ASP   289      39.762  26.505  24.960  1.00  0.00           H  
ATOM   4775  CG  ASP   289      40.244  25.754  26.948  1.00  0.00           C  
ATOM   4776  OD1 ASP   289      41.216  25.147  27.433  1.00  0.00           O  
ATOM   4777  OD2 ASP   289      39.147  25.794  27.579  1.00  0.00           O  
ATOM   4778  C   ASP   289      41.884  27.976  24.194  1.00  0.00           C  
ATOM   4779  O   ASP   289      41.872  27.658  23.039  1.00  0.00           O  
ATOM   4780  N   TRP   290      41.897  29.260  24.590  1.00  0.00           N  
ATOM   4781  H   TRP   290      41.850  29.451  25.580  1.00  0.00           H  
ATOM   4782  CA  TRP   290      42.037  30.408  23.659  1.00  0.00           C  
ATOM   4783  HA  TRP   290      41.190  30.379  22.974  1.00  0.00           H  
ATOM   4784  CB  TRP   290      41.843  31.697  24.504  1.00  0.00           C  
ATOM   4785  HB2 TRP   290      41.713  32.533  23.816  1.00  0.00           H  
ATOM   4786  HB3 TRP   290      40.922  31.591  25.078  1.00  0.00           H  
ATOM   4787  CG  TRP   290      42.982  32.195  25.377  1.00  0.00           C  
ATOM   4788  CD1 TRP   290      44.041  32.865  24.986  1.00  0.00           C  
ATOM   4789  HD1 TRP   290      44.090  33.347  24.021  1.00  0.00           H  
ATOM   4790  NE1 TRP   290      44.914  33.165  26.048  1.00  0.00           N  
ATOM   4791  HE1 TRP   290      45.605  33.900  26.022  1.00  0.00           H  
ATOM   4792  CE2 TRP   290      44.347  32.593  27.173  1.00  0.00           C  
ATOM   4793  CZ2 TRP   290      44.822  32.505  28.443  1.00  0.00           C  
ATOM   4794  HZ2 TRP   290      45.839  32.862  28.512  1.00  0.00           H  
ATOM   4795  CH2 TRP   290      44.052  31.974  29.508  1.00  0.00           C  
ATOM   4796  HH2 TRP   290      44.418  31.940  30.524  1.00  0.00           H  
ATOM   4797  CZ3 TRP   290      42.773  31.441  29.203  1.00  0.00           C  
ATOM   4798  HZ3 TRP   290      42.209  30.944  29.978  1.00  0.00           H  
ATOM   4799  CE3 TRP   290      42.351  31.485  27.855  1.00  0.00           C  
ATOM   4800  HE3 TRP   290      41.353  31.096  27.720  1.00  0.00           H  
ATOM   4801  CD2 TRP   290      43.097  32.040  26.818  1.00  0.00           C  
ATOM   4802  C   TRP   290      43.275  30.343  22.838  1.00  0.00           C  
ATOM   4803  O   TRP   290      43.396  30.956  21.772  1.00  0.00           O  
ATOM   4804  N   THR   291      44.409  29.705  23.253  1.00  0.00           N  
ATOM   4805  H   THR   291      44.256  29.141  24.076  1.00  0.00           H  
ATOM   4806  CA  THR   291      45.593  29.612  22.403  1.00  0.00           C  
ATOM   4807  HA  THR   291      45.705  30.527  21.822  1.00  0.00           H  
ATOM   4808  CB  THR   291      46.931  29.280  23.103  1.00  0.00           C  
ATOM   4809  HB  THR   291      47.775  29.172  22.422  1.00  0.00           H  
ATOM   4810  CG2 THR   291      47.259  30.429  24.107  1.00  0.00           C  
ATOM   4811 HG21 THR   291      48.315  30.320  24.357  1.00  0.00           H  
ATOM   4812 HG22 THR   291      47.107  31.350  23.545  1.00  0.00           H  
ATOM   4813 HG23 THR   291      46.498  30.359  24.884  1.00  0.00           H  
ATOM   4814  OG1 THR   291      46.843  28.026  23.769  1.00  0.00           O  
ATOM   4815  HG1 THR   291      45.980  27.957  24.183  1.00  0.00           H  
ATOM   4816  C   THR   291      45.333  28.481  21.354  1.00  0.00           C  
ATOM   4817  O   THR   291      45.645  28.718  20.134  1.00  0.00           O  
ATOM   4818  N   MET   292      44.727  27.345  21.749  1.00  0.00           N  
ATOM   4819  H   MET   292      44.439  27.279  22.715  1.00  0.00           H  
ATOM   4820  CA  MET   292      44.322  26.285  20.832  1.00  0.00           C  
ATOM   4821  HA  MET   292      45.178  25.853  20.313  1.00  0.00           H  
ATOM   4822  CB  MET   292      43.768  25.098  21.702  1.00  0.00           C  
ATOM   4823  HB2 MET   292      42.828  25.414  22.155  1.00  0.00           H  
ATOM   4824  HB3 MET   292      43.497  24.199  21.149  1.00  0.00           H  
ATOM   4825  CG  MET   292      44.699  24.745  22.892  1.00  0.00           C  
ATOM   4826  HG2 MET   292      44.890  25.705  23.372  1.00  0.00           H  
ATOM   4827  HG3 MET   292      44.120  24.011  23.454  1.00  0.00           H  
ATOM   4828  SD  MET   292      46.389  24.027  22.524  1.00  0.00           S  
ATOM   4829  CE  MET   292      45.847  22.290  22.118  1.00  0.00           C  
ATOM   4830  HE1 MET   292      46.710  21.764  21.709  1.00  0.00           H  
ATOM   4831  HE2 MET   292      45.432  21.846  23.023  1.00  0.00           H  
ATOM   4832  HE3 MET   292      45.155  22.200  21.281  1.00  0.00           H  
ATOM   4833  C   MET   292      43.353  26.836  19.784  1.00  0.00           C  
ATOM   4834  O   MET   292      43.243  26.303  18.691  1.00  0.00           O  
ATOM   4835  N   LEU   293      42.631  27.916  20.085  1.00  0.00           N  
ATOM   4836  H   LEU   293      42.561  28.201  21.052  1.00  0.00           H  
ATOM   4837  CA  LEU   293      41.741  28.654  19.199  1.00  0.00           C  
ATOM   4838  HA  LEU   293      41.420  27.920  18.459  1.00  0.00           H  
ATOM   4839  CB  LEU   293      40.558  29.129  20.003  1.00  0.00           C  
ATOM   4840  HB2 LEU   293      40.950  29.534  20.936  1.00  0.00           H  
ATOM   4841  HB3 LEU   293      40.060  29.980  19.539  1.00  0.00           H  
ATOM   4842  CG  LEU   293      39.480  28.076  20.367  1.00  0.00           C  
ATOM   4843  HG  LEU   293      39.977  27.219  20.822  1.00  0.00           H  
ATOM   4844  CD1 LEU   293      38.557  28.665  21.487  1.00  0.00           C  
ATOM   4845 HD11 LEU   293      37.932  29.466  21.093  1.00  0.00           H  
ATOM   4846 HD12 LEU   293      37.910  27.881  21.880  1.00  0.00           H  
ATOM   4847 HD13 LEU   293      39.167  29.021  22.318  1.00  0.00           H  
ATOM   4848  CD2 LEU   293      38.660  27.551  19.175  1.00  0.00           C  
ATOM   4849 HD21 LEU   293      39.347  27.034  18.505  1.00  0.00           H  
ATOM   4850 HD22 LEU   293      37.926  26.835  19.544  1.00  0.00           H  
ATOM   4851 HD23 LEU   293      38.235  28.398  18.636  1.00  0.00           H  
ATOM   4852  C   LEU   293      42.412  29.765  18.372  1.00  0.00           C  
ATOM   4853  O   LEU   293      41.725  30.494  17.647  1.00  0.00           O  
ATOM   4854  N   LYS   294      43.751  29.788  18.317  1.00  0.00           N  
ATOM   4855  H   LYS   294      44.229  29.094  18.873  1.00  0.00           H  
ATOM   4856  CA  LYS   294      44.612  30.763  17.565  1.00  0.00           C  
ATOM   4857  HA  LYS   294      44.028  31.129  16.720  1.00  0.00           H  
ATOM   4858  CB  LYS   294      44.861  31.929  18.532  1.00  0.00           C  
ATOM   4859  HB2 LYS   294      45.366  31.564  19.426  1.00  0.00           H  
ATOM   4860  HB3 LYS   294      45.668  32.476  18.044  1.00  0.00           H  
ATOM   4861  CG  LYS   294      43.593  32.822  18.943  1.00  0.00           C  
ATOM   4862  HG2 LYS   294      43.117  33.054  17.990  1.00  0.00           H  
ATOM   4863  HG3 LYS   294      43.000  32.301  19.695  1.00  0.00           H  
ATOM   4864  CD  LYS   294      43.901  34.140  19.595  1.00  0.00           C  
ATOM   4865  HD2 LYS   294      44.496  34.775  18.938  1.00  0.00           H  
ATOM   4866  HD3 LYS   294      42.982  34.724  19.640  1.00  0.00           H  
ATOM   4867  CE  LYS   294      44.562  33.930  20.936  1.00  0.00           C  
ATOM   4868  HE2 LYS   294      43.816  33.510  21.609  1.00  0.00           H  
ATOM   4869  HE3 LYS   294      45.336  33.177  20.780  1.00  0.00           H  
ATOM   4870  NZ  LYS   294      45.167  35.140  21.526  1.00  0.00           N  
ATOM   4871  HZ1 LYS   294      45.761  35.585  20.841  1.00  0.00           H  
ATOM   4872  HZ2 LYS   294      44.500  35.855  21.781  1.00  0.00           H  
ATOM   4873  HZ3 LYS   294      45.854  34.939  22.239  1.00  0.00           H  
ATOM   4874  C   LYS   294      45.894  30.127  16.963  1.00  0.00           C  
ATOM   4875  O   LYS   294      46.987  30.446  17.322  1.00  0.00           O  
ATOM   4876  N   GLN   295      45.759  29.234  15.991  1.00  0.00           N  
ATOM   4877  H   GLN   295      44.793  29.101  15.728  1.00  0.00           H  
ATOM   4878  CA  GLN   295      46.802  28.356  15.392  1.00  0.00           C  
ATOM   4879  HA  GLN   295      47.827  28.693  15.544  1.00  0.00           H  
ATOM   4880  CB  GLN   295      46.619  26.895  15.966  1.00  0.00           C  
ATOM   4881  HB2 GLN   295      45.625  26.555  15.674  1.00  0.00           H  
ATOM   4882  HB3 GLN   295      47.376  26.261  15.505  1.00  0.00           H  
ATOM   4883  CG  GLN   295      46.778  26.736  17.500  1.00  0.00           C  
ATOM   4884  HG2 GLN   295      47.557  27.367  17.927  1.00  0.00           H  
ATOM   4885  HG3 GLN   295      45.859  26.917  18.059  1.00  0.00           H  
ATOM   4886  CD  GLN   295      47.083  25.304  17.909  1.00  0.00           C  
ATOM   4887  OE1 GLN   295      46.786  24.340  17.202  1.00  0.00           O  
ATOM   4888  NE2 GLN   295      47.760  25.134  18.983  1.00  0.00           N  
ATOM   4889 HE21 GLN   295      47.792  24.228  19.428  1.00  0.00           H  
ATOM   4890 HE22 GLN   295      48.193  25.944  19.403  1.00  0.00           H  
ATOM   4891  C   GLN   295      46.669  28.368  13.844  1.00  0.00           C  
ATOM   4892  O   GLN   295      47.606  27.811  13.206  1.00  0.00           O  
ATOM   4893  N   NME   296      45.526  28.701  13.287  1.00  0.00           N  
ATOM   4894  H   NME   296      44.853  29.089  13.932  1.00  0.00           H  
ATOM   4895  CH3 NME   296      45.213  28.602  11.860  1.00  0.00           C  
ATOM   4896 HH31 NME   296      44.694  29.473  11.460  1.00  0.00           H  
ATOM   4897 HH32 NME   296      46.151  28.574  11.305  1.00  0.00           H  
ATOM   4898 HH33 NME   296      44.649  27.683  11.695  1.00  0.00           H  
TER    4899      NME   296 
END   
