# Supplementary material for: Lenalidomide Stabilizes Protein–Protein Complexes by Turning Labile Intermolecular H-Bonds into Robust Interactions
Source: J Med Chem. 2023 Apr 21;66(9):6037–46. doi: 10.1021/acs.jmedchem.2c01692 (PMC10184122; doi:10.1021/acs.jmedchem.2c01692)
Supplement: Supplementary file 2 — jm2c01692_si_002.zip [file jm2c01692_si_002.zip › ck1_lastpdbs/ck1-I35G/r1/ck1-I35G.lastpdb.pdb]

CRYST1   79.899   79.899   79.899 109.47 109.47 109.47               1
ATOM      1  H1  ACE     1      59.451  27.562  57.532  1.00  0.00           H  
ATOM      2  CH3 ACE     1      58.783  28.415  57.654  1.00  0.00           C  
ATOM      3  H2  ACE     1      58.240  28.071  58.534  1.00  0.00           H  
ATOM      4  H3  ACE     1      58.060  28.527  56.845  1.00  0.00           H  
ATOM      5  C   ACE     1      59.338  29.674  58.052  1.00  0.00           C  
ATOM      6  O   ACE     1      58.653  30.753  58.131  1.00  0.00           O  
ATOM      7  N   GLU     2      60.619  29.593  58.387  1.00  0.00           N  
ATOM      8  H   GLU     2      60.976  28.649  58.411  1.00  0.00           H  
ATOM      9  CA  GLU     2      61.473  30.843  58.813  1.00  0.00           C  
ATOM     10  HA  GLU     2      60.893  31.756  58.677  1.00  0.00           H  
ATOM     11  CB  GLU     2      61.561  30.803  60.332  1.00  0.00           C  
ATOM     12  HB2 GLU     2      60.659  30.261  60.615  1.00  0.00           H  
ATOM     13  HB3 GLU     2      62.428  30.154  60.461  1.00  0.00           H  
ATOM     14  CG  GLU     2      61.673  32.252  60.818  1.00  0.00           C  
ATOM     15  HG2 GLU     2      62.426  32.686  60.160  1.00  0.00           H  
ATOM     16  HG3 GLU     2      60.749  32.748  60.523  1.00  0.00           H  
ATOM     17  CD  GLU     2      61.997  32.385  62.331  1.00  0.00           C  
ATOM     18  OE1 GLU     2      62.079  31.417  63.082  1.00  0.00           O  
ATOM     19  OE2 GLU     2      62.294  33.537  62.720  1.00  0.00           O  
ATOM     20  C   GLU     2      62.686  31.049  57.908  1.00  0.00           C  
ATOM     21  O   GLU     2      63.562  31.786  58.321  1.00  0.00           O  
ATOM     22  N   PHE     3      62.814  30.494  56.671  1.00  0.00           N  
ATOM     23  H   PHE     3      62.085  29.951  56.231  1.00  0.00           H  
ATOM     24  CA  PHE     3      64.077  30.558  55.987  1.00  0.00           C  
ATOM     25  HA  PHE     3      64.852  30.482  56.749  1.00  0.00           H  
ATOM     26  CB  PHE     3      64.383  29.333  55.081  1.00  0.00           C  
ATOM     27  HB2 PHE     3      65.171  29.578  54.369  1.00  0.00           H  
ATOM     28  HB3 PHE     3      64.591  28.438  55.668  1.00  0.00           H  
ATOM     29  CG  PHE     3      63.171  28.948  54.223  1.00  0.00           C  
ATOM     30  CD1 PHE     3      62.970  29.538  52.979  1.00  0.00           C  
ATOM     31  HD1 PHE     3      63.634  30.193  52.433  1.00  0.00           H  
ATOM     32  CE1 PHE     3      61.839  29.273  52.218  1.00  0.00           C  
ATOM     33  HE1 PHE     3      61.670  29.737  51.257  1.00  0.00           H  
ATOM     34  CZ  PHE     3      60.861  28.321  52.592  1.00  0.00           C  
ATOM     35  HZ  PHE     3      59.930  28.229  52.051  1.00  0.00           H  
ATOM     36  CE2 PHE     3      61.024  27.675  53.911  1.00  0.00           C  
ATOM     37  HE2 PHE     3      60.286  26.975  54.276  1.00  0.00           H  
ATOM     38  CD2 PHE     3      62.133  28.130  54.682  1.00  0.00           C  
ATOM     39  HD2 PHE     3      62.298  27.659  55.640  1.00  0.00           H  
ATOM     40  C   PHE     3      64.299  31.857  55.250  1.00  0.00           C  
ATOM     41  O   PHE     3      63.372  32.667  55.153  1.00  0.00           O  
ATOM     42  N   ILE     4      65.438  32.021  54.547  1.00  0.00           N  
ATOM     43  H   ILE     4      66.119  31.294  54.715  1.00  0.00           H  
ATOM     44  CA  ILE     4      65.618  33.134  53.525  1.00  0.00           C  
ATOM     45  HA  ILE     4      64.914  33.922  53.795  1.00  0.00           H  
ATOM     46  CB  ILE     4      67.004  33.761  53.589  1.00  0.00           C  
ATOM     47  HB  ILE     4      67.620  32.862  53.616  1.00  0.00           H  
ATOM     48  CG2 ILE     4      67.319  34.682  52.398  1.00  0.00           C  
ATOM     49 HG21 ILE     4      66.681  35.561  52.308  1.00  0.00           H  
ATOM     50 HG22 ILE     4      68.310  35.043  52.673  1.00  0.00           H  
ATOM     51 HG23 ILE     4      67.497  34.240  51.418  1.00  0.00           H  
ATOM     52  CG1 ILE     4      67.163  34.657  54.881  1.00  0.00           C  
ATOM     53 HG12 ILE     4      66.655  35.576  54.589  1.00  0.00           H  
ATOM     54 HG13 ILE     4      66.550  34.215  55.667  1.00  0.00           H  
ATOM     55  CD1 ILE     4      68.538  34.957  55.436  1.00  0.00           C  
ATOM     56 HD11 ILE     4      69.070  34.051  55.728  1.00  0.00           H  
ATOM     57 HD12 ILE     4      69.108  35.552  54.723  1.00  0.00           H  
ATOM     58 HD13 ILE     4      68.577  35.607  56.311  1.00  0.00           H  
ATOM     59  C   ILE     4      65.198  32.712  52.089  1.00  0.00           C  
ATOM     60  O   ILE     4      65.689  31.655  51.537  1.00  0.00           O  
ATOM     61  N   VAL     5      64.295  33.467  51.411  1.00  0.00           N  
ATOM     62  H   VAL     5      63.861  34.225  51.917  1.00  0.00           H  
ATOM     63  CA  VAL     5      64.077  33.403  49.979  1.00  0.00           C  
ATOM     64  HA  VAL     5      64.335  32.408  49.618  1.00  0.00           H  
ATOM     65  CB  VAL     5      62.624  33.782  49.702  1.00  0.00           C  
ATOM     66  HB  VAL     5      62.533  34.868  49.737  1.00  0.00           H  
ATOM     67  CG1 VAL     5      62.369  33.370  48.296  1.00  0.00           C  
ATOM     68 HG11 VAL     5      61.348  33.602  47.995  1.00  0.00           H  
ATOM     69 HG12 VAL     5      63.112  33.786  47.615  1.00  0.00           H  
ATOM     70 HG13 VAL     5      62.541  32.301  48.172  1.00  0.00           H  
ATOM     71  CG2 VAL     5      61.671  33.025  50.611  1.00  0.00           C  
ATOM     72 HG21 VAL     5      62.216  32.222  51.107  1.00  0.00           H  
ATOM     73 HG22 VAL     5      61.334  33.649  51.440  1.00  0.00           H  
ATOM     74 HG23 VAL     5      60.782  32.656  50.101  1.00  0.00           H  
ATOM     75  C   VAL     5      65.076  34.287  49.170  1.00  0.00           C  
ATOM     76  O   VAL     5      65.534  35.450  49.540  1.00  0.00           O  
ATOM     77  N   GLY     6      65.638  33.742  48.077  1.00  0.00           N  
ATOM     78  H   GLY     6      65.404  32.782  47.864  1.00  0.00           H  
ATOM     79  CA  GLY     6      66.588  34.293  47.073  1.00  0.00           C  
ATOM     80  HA2 GLY     6      66.914  33.467  46.440  1.00  0.00           H  
ATOM     81  HA3 GLY     6      65.995  34.919  46.407  1.00  0.00           H  
ATOM     82  C   GLY     6      67.843  35.039  47.664  1.00  0.00           C  
ATOM     83  O   GLY     6      68.381  35.927  47.057  1.00  0.00           O  
ATOM     84  N   GLY     7      68.315  34.540  48.796  1.00  0.00           N  
ATOM     85  H   GLY     7      67.849  33.752  49.224  1.00  0.00           H  
ATOM     86  CA  GLY     7      69.543  35.050  49.391  1.00  0.00           C  
ATOM     87  HA2 GLY     7      69.835  34.272  50.096  1.00  0.00           H  
ATOM     88  HA3 GLY     7      70.396  34.945  48.721  1.00  0.00           H  
ATOM     89  C   GLY     7      69.411  36.392  50.113  1.00  0.00           C  
ATOM     90  O   GLY     7      70.361  36.995  50.657  1.00  0.00           O  
ATOM     91  N   LYS     8      68.189  36.936  50.173  1.00  0.00           N  
ATOM     92  H   LYS     8      67.483  36.368  49.726  1.00  0.00           H  
ATOM     93  CA  LYS     8      67.843  38.386  50.479  1.00  0.00           C  
ATOM     94  HA  LYS     8      68.590  38.837  51.133  1.00  0.00           H  
ATOM     95  CB  LYS     8      67.748  39.127  49.143  1.00  0.00           C  
ATOM     96  HB2 LYS     8      68.659  38.846  48.615  1.00  0.00           H  
ATOM     97  HB3 LYS     8      66.821  38.830  48.652  1.00  0.00           H  
ATOM     98  CG  LYS     8      67.712  40.690  49.376  1.00  0.00           C  
ATOM     99  HG2 LYS     8      66.802  41.024  49.873  1.00  0.00           H  
ATOM    100  HG3 LYS     8      68.585  40.929  49.984  1.00  0.00           H  
ATOM    101  CD  LYS     8      67.752  41.393  47.999  1.00  0.00           C  
ATOM    102  HD2 LYS     8      66.873  41.079  47.438  1.00  0.00           H  
ATOM    103  HD3 LYS     8      67.742  42.473  48.141  1.00  0.00           H  
ATOM    104  CE  LYS     8      68.911  41.056  47.104  1.00  0.00           C  
ATOM    105  HE2 LYS     8      69.071  39.980  47.172  1.00  0.00           H  
ATOM    106  HE3 LYS     8      68.643  41.248  46.065  1.00  0.00           H  
ATOM    107  NZ  LYS     8      70.111  41.939  47.315  1.00  0.00           N  
ATOM    108  HZ1 LYS     8      70.690  42.041  46.494  1.00  0.00           H  
ATOM    109  HZ2 LYS     8      69.862  42.866  47.630  1.00  0.00           H  
ATOM    110  HZ3 LYS     8      70.724  41.622  48.052  1.00  0.00           H  
ATOM    111  C   LYS     8      66.520  38.681  51.300  1.00  0.00           C  
ATOM    112  O   LYS     8      66.376  39.678  51.994  1.00  0.00           O  
ATOM    113  N   TYR     9      65.517  37.783  51.254  1.00  0.00           N  
ATOM    114  H   TYR     9      65.654  37.001  50.629  1.00  0.00           H  
ATOM    115  CA  TYR     9      64.318  37.993  52.100  1.00  0.00           C  
ATOM    116  HA  TYR     9      64.442  38.826  52.793  1.00  0.00           H  
ATOM    117  CB  TYR     9      63.206  38.209  51.150  1.00  0.00           C  
ATOM    118  HB2 TYR     9      63.061  37.215  50.727  1.00  0.00           H  
ATOM    119  HB3 TYR     9      62.337  38.520  51.730  1.00  0.00           H  
ATOM    120  CG  TYR     9      63.464  39.199  50.043  1.00  0.00           C  
ATOM    121  CD1 TYR     9      63.433  40.542  50.334  1.00  0.00           C  
ATOM    122  HD1 TYR     9      62.965  40.877  51.249  1.00  0.00           H  
ATOM    123  CE1 TYR     9      63.784  41.502  49.384  1.00  0.00           C  
ATOM    124  HE1 TYR     9      63.699  42.564  49.560  1.00  0.00           H  
ATOM    125  CZ  TYR     9      64.218  41.015  48.149  1.00  0.00           C  
ATOM    126  OH  TYR     9      64.481  41.998  47.250  1.00  0.00           O  
ATOM    127  HH  TYR     9      65.067  41.681  46.559  1.00  0.00           H  
ATOM    128  CE2 TYR     9      64.227  39.628  47.845  1.00  0.00           C  
ATOM    129  HE2 TYR     9      64.341  39.305  46.820  1.00  0.00           H  
ATOM    130  CD2 TYR     9      63.843  38.680  48.832  1.00  0.00           C  
ATOM    131  HD2 TYR     9      63.842  37.623  48.610  1.00  0.00           H  
ATOM    132  C   TYR     9      63.928  36.851  53.092  1.00  0.00           C  
ATOM    133  O   TYR     9      63.643  35.755  52.660  1.00  0.00           O  
ATOM    134  N   LYS    10      63.902  37.113  54.424  1.00  0.00           N  
ATOM    135  H   LYS    10      64.096  38.074  54.667  1.00  0.00           H  
ATOM    136  CA  LYS    10      63.517  36.125  55.462  1.00  0.00           C  
ATOM    137  HA  LYS    10      63.871  35.139  55.161  1.00  0.00           H  
ATOM    138  CB  LYS    10      64.252  36.515  56.726  1.00  0.00           C  
ATOM    139  HB2 LYS    10      65.282  36.745  56.451  1.00  0.00           H  
ATOM    140  HB3 LYS    10      63.788  37.431  57.091  1.00  0.00           H  
ATOM    141  CG  LYS    10      64.217  35.358  57.826  1.00  0.00           C  
ATOM    142  HG2 LYS    10      63.210  35.121  58.170  1.00  0.00           H  
ATOM    143  HG3 LYS    10      64.702  34.520  57.328  1.00  0.00           H  
ATOM    144  CD  LYS    10      65.029  35.776  59.007  1.00  0.00           C  
ATOM    145  HD2 LYS    10      66.080  35.900  58.746  1.00  0.00           H  
ATOM    146  HD3 LYS    10      64.784  36.765  59.393  1.00  0.00           H  
ATOM    147  CE  LYS    10      64.875  34.737  60.164  1.00  0.00           C  
ATOM    148  HE2 LYS    10      65.393  35.144  61.033  1.00  0.00           H  
ATOM    149  HE3 LYS    10      63.805  34.669  60.359  1.00  0.00           H  
ATOM    150  NZ  LYS    10      65.354  33.358  59.715  1.00  0.00           N  
ATOM    151  HZ1 LYS    10      64.688  32.913  59.100  1.00  0.00           H  
ATOM    152  HZ2 LYS    10      66.245  33.437  59.246  1.00  0.00           H  
ATOM    153  HZ3 LYS    10      65.404  32.762  60.529  1.00  0.00           H  
ATOM    154  C   LYS    10      61.993  36.088  55.703  1.00  0.00           C  
ATOM    155  O   LYS    10      61.279  37.136  55.763  1.00  0.00           O  
ATOM    156  N   LEU    11      61.525  34.835  55.789  1.00  0.00           N  
ATOM    157  H   LEU    11      62.171  34.062  55.868  1.00  0.00           H  
ATOM    158  CA  LEU    11      60.133  34.631  56.018  1.00  0.00           C  
ATOM    159  HA  LEU    11      59.549  35.283  55.369  1.00  0.00           H  
ATOM    160  CB  LEU    11      59.712  33.170  55.859  1.00  0.00           C  
ATOM    161  HB2 LEU    11      60.266  32.514  56.530  1.00  0.00           H  
ATOM    162  HB3 LEU    11      58.683  33.230  56.214  1.00  0.00           H  
ATOM    163  CG  LEU    11      59.816  32.721  54.359  1.00  0.00           C  
ATOM    164  HG  LEU    11      60.852  32.844  54.042  1.00  0.00           H  
ATOM    165  CD1 LEU    11      59.353  31.266  54.180  1.00  0.00           C  
ATOM    166 HD11 LEU    11      59.650  31.131  53.140  1.00  0.00           H  
ATOM    167 HD12 LEU    11      59.882  30.706  54.951  1.00  0.00           H  
ATOM    168 HD13 LEU    11      58.264  31.213  54.187  1.00  0.00           H  
ATOM    169  CD2 LEU    11      59.074  33.497  53.223  1.00  0.00           C  
ATOM    170 HD21 LEU    11      57.996  33.507  53.384  1.00  0.00           H  
ATOM    171 HD22 LEU    11      59.491  34.502  53.290  1.00  0.00           H  
ATOM    172 HD23 LEU    11      59.153  33.111  52.207  1.00  0.00           H  
ATOM    173  C   LEU    11      59.808  35.142  57.434  1.00  0.00           C  
ATOM    174  O   LEU    11      60.601  34.987  58.374  1.00  0.00           O  
ATOM    175  N   VAL    12      58.591  35.640  57.599  1.00  0.00           N  
ATOM    176  H   VAL    12      57.997  35.543  56.788  1.00  0.00           H  
ATOM    177  CA  VAL    12      58.052  36.173  58.888  1.00  0.00           C  
ATOM    178  HA  VAL    12      58.739  36.007  59.718  1.00  0.00           H  
ATOM    179  CB  VAL    12      57.861  37.687  58.794  1.00  0.00           C  
ATOM    180  HB  VAL    12      57.226  37.875  57.929  1.00  0.00           H  
ATOM    181  CG1 VAL    12      57.101  38.183  60.062  1.00  0.00           C  
ATOM    182 HG11 VAL    12      56.239  37.603  60.391  1.00  0.00           H  
ATOM    183 HG12 VAL    12      57.825  38.259  60.873  1.00  0.00           H  
ATOM    184 HG13 VAL    12      56.776  39.203  59.861  1.00  0.00           H  
ATOM    185  CG2 VAL    12      59.144  38.465  58.455  1.00  0.00           C  
ATOM    186 HG21 VAL    12      59.845  38.069  59.190  1.00  0.00           H  
ATOM    187 HG22 VAL    12      59.481  38.260  57.439  1.00  0.00           H  
ATOM    188 HG23 VAL    12      58.991  39.533  58.612  1.00  0.00           H  
ATOM    189  C   VAL    12      56.751  35.467  59.364  1.00  0.00           C  
ATOM    190  O   VAL    12      56.686  34.692  60.330  1.00  0.00           O  
ATOM    191  N   ARG    13      55.737  35.691  58.556  1.00  0.00           N  
ATOM    192  H   ARG    13      55.942  36.420  57.887  1.00  0.00           H  
ATOM    193  CA  ARG    13      54.456  34.895  58.658  1.00  0.00           C  
ATOM    194  HA  ARG    13      54.702  33.945  59.133  1.00  0.00           H  
ATOM    195  CB  ARG    13      53.498  35.619  59.608  1.00  0.00           C  
ATOM    196  HB2 ARG    13      52.650  34.943  59.717  1.00  0.00           H  
ATOM    197  HB3 ARG    13      53.985  35.500  60.576  1.00  0.00           H  
ATOM    198  CG  ARG    13      53.043  37.069  59.337  1.00  0.00           C  
ATOM    199  HG2 ARG    13      53.935  37.689  59.243  1.00  0.00           H  
ATOM    200  HG3 ARG    13      52.460  37.167  58.422  1.00  0.00           H  
ATOM    201  CD  ARG    13      52.235  37.623  60.417  1.00  0.00           C  
ATOM    202  HD2 ARG    13      51.427  36.964  60.733  1.00  0.00           H  
ATOM    203  HD3 ARG    13      52.904  37.602  61.278  1.00  0.00           H  
ATOM    204  NE  ARG    13      51.886  38.984  60.141  1.00  0.00           N  
ATOM    205  HE  ARG    13      52.423  39.750  60.522  1.00  0.00           H  
ATOM    206  CZ  ARG    13      50.824  39.426  59.476  1.00  0.00           C  
ATOM    207  NH1 ARG    13      49.909  38.640  59.051  1.00  0.00           N  
ATOM    208 HH11 ARG    13      50.055  37.689  59.357  1.00  0.00           H  
ATOM    209 HH12 ARG    13      49.138  38.968  58.487  1.00  0.00           H  
ATOM    210  NH2 ARG    13      50.719  40.694  59.156  1.00  0.00           N  
ATOM    211 HH21 ARG    13      51.294  41.409  59.577  1.00  0.00           H  
ATOM    212 HH22 ARG    13      50.003  41.062  58.545  1.00  0.00           H  
ATOM    213  C   ARG    13      53.772  34.478  57.338  1.00  0.00           C  
ATOM    214  O   ARG    13      53.915  35.278  56.447  1.00  0.00           O  
ATOM    215  N   LYS    14      53.062  33.350  57.340  1.00  0.00           N  
ATOM    216  H   LYS    14      53.222  32.709  58.104  1.00  0.00           H  
ATOM    217  CA  LYS    14      52.083  33.079  56.243  1.00  0.00           C  
ATOM    218  HA  LYS    14      52.620  32.970  55.301  1.00  0.00           H  
ATOM    219  CB  LYS    14      51.542  31.704  56.585  1.00  0.00           C  
ATOM    220  HB2 LYS    14      52.362  30.986  56.605  1.00  0.00           H  
ATOM    221  HB3 LYS    14      51.062  31.713  57.564  1.00  0.00           H  
ATOM    222  CG  LYS    14      50.489  31.229  55.457  1.00  0.00           C  
ATOM    223  HG2 LYS    14      49.506  31.692  55.547  1.00  0.00           H  
ATOM    224  HG3 LYS    14      50.898  31.426  54.466  1.00  0.00           H  
ATOM    225  CD  LYS    14      50.301  29.731  55.747  1.00  0.00           C  
ATOM    226  HD2 LYS    14      51.102  29.198  55.235  1.00  0.00           H  
ATOM    227  HD3 LYS    14      50.313  29.641  56.833  1.00  0.00           H  
ATOM    228  CE  LYS    14      48.920  29.236  55.239  1.00  0.00           C  
ATOM    229  HE2 LYS    14      48.189  29.681  55.914  1.00  0.00           H  
ATOM    230  HE3 LYS    14      48.817  29.434  54.172  1.00  0.00           H  
ATOM    231  NZ  LYS    14      48.895  27.789  55.366  1.00  0.00           N  
ATOM    232  HZ1 LYS    14      49.273  27.477  56.249  1.00  0.00           H  
ATOM    233  HZ2 LYS    14      47.922  27.535  55.271  1.00  0.00           H  
ATOM    234  HZ3 LYS    14      49.393  27.358  54.601  1.00  0.00           H  
ATOM    235  C   LYS    14      50.957  34.119  56.163  1.00  0.00           C  
ATOM    236  O   LYS    14      50.265  34.370  57.143  1.00  0.00           O  
ATOM    237  N   ILE    15      50.876  34.800  55.037  1.00  0.00           N  
ATOM    238  H   ILE    15      51.514  34.464  54.329  1.00  0.00           H  
ATOM    239  CA  ILE    15      49.796  35.749  54.746  1.00  0.00           C  
ATOM    240  HA  ILE    15      49.627  36.183  55.732  1.00  0.00           H  
ATOM    241  CB  ILE    15      50.409  36.791  53.772  1.00  0.00           C  
ATOM    242  HB  ILE    15      50.942  36.297  52.960  1.00  0.00           H  
ATOM    243  CG2 ILE    15      49.313  37.548  53.063  1.00  0.00           C  
ATOM    244 HG21 ILE    15      48.823  36.911  52.328  1.00  0.00           H  
ATOM    245 HG22 ILE    15      48.523  37.863  53.745  1.00  0.00           H  
ATOM    246 HG23 ILE    15      49.671  38.414  52.506  1.00  0.00           H  
ATOM    247  CG1 ILE    15      51.386  37.808  54.480  1.00  0.00           C  
ATOM    248 HG12 ILE    15      52.131  37.267  55.063  1.00  0.00           H  
ATOM    249 HG13 ILE    15      51.793  38.423  53.677  1.00  0.00           H  
ATOM    250  CD1 ILE    15      50.672  38.774  55.467  1.00  0.00           C  
ATOM    251 HD11 ILE    15      50.306  39.629  54.900  1.00  0.00           H  
ATOM    252 HD12 ILE    15      49.834  38.233  55.907  1.00  0.00           H  
ATOM    253 HD13 ILE    15      51.365  39.207  56.187  1.00  0.00           H  
ATOM    254  C   ILE    15      48.473  35.125  54.280  1.00  0.00           C  
ATOM    255  O   ILE    15      47.386  35.442  54.638  1.00  0.00           O  
ATOM    256  N   GLY    16      48.659  34.081  53.481  1.00  0.00           N  
ATOM    257  H   GLY    16      49.597  33.750  53.303  1.00  0.00           H  
ATOM    258  CA  GLY    16      47.457  33.263  53.092  1.00  0.00           C  
ATOM    259  HA2 GLY    16      46.807  33.018  53.932  1.00  0.00           H  
ATOM    260  HA3 GLY    16      46.788  33.711  52.356  1.00  0.00           H  
ATOM    261  C   GLY    16      47.746  31.847  52.507  1.00  0.00           C  
ATOM    262  O   GLY    16      48.848  31.283  52.541  1.00  0.00           O  
ATOM    263  N   SER    17      46.688  31.254  51.988  1.00  0.00           N  
ATOM    264  H   SER    17      45.769  31.674  51.977  1.00  0.00           H  
ATOM    265  CA  SER    17      46.752  29.965  51.315  1.00  0.00           C  
ATOM    266  HA  SER    17      47.697  29.971  50.772  1.00  0.00           H  
ATOM    267  CB  SER    17      46.765  28.873  52.432  1.00  0.00           C  
ATOM    268  HB2 SER    17      47.281  29.215  53.329  1.00  0.00           H  
ATOM    269  HB3 SER    17      45.736  28.634  52.704  1.00  0.00           H  
ATOM    270  OG  SER    17      47.483  27.730  52.012  1.00  0.00           O  
ATOM    271  HG  SER    17      48.404  27.966  52.142  1.00  0.00           H  
ATOM    272  C   SER    17      45.750  29.838  50.262  1.00  0.00           C  
ATOM    273  O   SER    17      44.693  30.483  50.314  1.00  0.00           O  
ATOM    274  N   GLY    18      45.932  28.947  49.358  1.00  0.00           N  
ATOM    275  H   GLY    18      46.794  28.422  49.394  1.00  0.00           H  
ATOM    276  CA  GLY    18      45.223  28.739  48.126  1.00  0.00           C  
ATOM    277  HA2 GLY    18      44.145  28.888  48.199  1.00  0.00           H  
ATOM    278  HA3 GLY    18      45.498  29.574  47.482  1.00  0.00           H  
ATOM    279  C   GLY    18      45.485  27.290  47.489  1.00  0.00           C  
ATOM    280  O   GLY    18      46.245  26.464  48.002  1.00  0.00           O  
ATOM    281  N   SER    19      44.968  27.171  46.246  1.00  0.00           N  
ATOM    282  H   SER    19      44.609  28.009  45.812  1.00  0.00           H  
ATOM    283  CA  SER    19      44.910  25.950  45.509  1.00  0.00           C  
ATOM    284  HA  SER    19      44.721  25.119  46.190  1.00  0.00           H  
ATOM    285  CB  SER    19      43.775  25.955  44.457  1.00  0.00           C  
ATOM    286  HB2 SER    19      43.833  24.996  43.943  1.00  0.00           H  
ATOM    287  HB3 SER    19      42.729  25.946  44.760  1.00  0.00           H  
ATOM    288  OG  SER    19      44.011  26.889  43.416  1.00  0.00           O  
ATOM    289  HG  SER    19      43.603  26.509  42.634  1.00  0.00           H  
ATOM    290  C   SER    19      46.240  25.599  44.879  1.00  0.00           C  
ATOM    291  O   SER    19      46.494  24.374  44.612  1.00  0.00           O  
ATOM    292  N   PHE    20      47.198  26.560  44.848  1.00  0.00           N  
ATOM    293  H   PHE    20      46.889  27.518  44.930  1.00  0.00           H  
ATOM    294  CA  PHE    20      48.627  26.313  44.529  1.00  0.00           C  
ATOM    295  HA  PHE    20      48.803  25.446  43.893  1.00  0.00           H  
ATOM    296  CB  PHE    20      49.137  27.494  43.678  1.00  0.00           C  
ATOM    297  HB2 PHE    20      50.114  27.269  43.251  1.00  0.00           H  
ATOM    298  HB3 PHE    20      48.506  27.572  42.793  1.00  0.00           H  
ATOM    299  CG  PHE    20      49.148  28.894  44.337  1.00  0.00           C  
ATOM    300  CD1 PHE    20      47.985  29.701  44.306  1.00  0.00           C  
ATOM    301  HD1 PHE    20      47.169  29.399  43.665  1.00  0.00           H  
ATOM    302  CE1 PHE    20      47.893  30.873  45.032  1.00  0.00           C  
ATOM    303  HE1 PHE    20      47.027  31.517  45.074  1.00  0.00           H  
ATOM    304  CZ  PHE    20      49.017  31.180  45.819  1.00  0.00           C  
ATOM    305  HZ  PHE    20      49.095  32.078  46.415  1.00  0.00           H  
ATOM    306  CE2 PHE    20      50.209  30.446  45.880  1.00  0.00           C  
ATOM    307  HE2 PHE    20      51.059  30.610  46.527  1.00  0.00           H  
ATOM    308  CD2 PHE    20      50.244  29.227  45.120  1.00  0.00           C  
ATOM    309  HD2 PHE    20      51.071  28.570  45.343  1.00  0.00           H  
ATOM    310  C   PHE    20      49.435  26.010  45.739  1.00  0.00           C  
ATOM    311  O   PHE    20      50.219  25.046  45.767  1.00  0.00           O  
ATOM    312  N   GLY    21      49.249  26.777  46.784  1.00  0.00           N  
ATOM    313  H   GLY    21      48.618  27.562  46.702  1.00  0.00           H  
ATOM    314  CA  GLY    21      50.156  26.790  47.933  1.00  0.00           C  
ATOM    315  HA2 GLY    21      49.968  25.882  48.505  1.00  0.00           H  
ATOM    316  HA3 GLY    21      51.220  26.738  47.702  1.00  0.00           H  
ATOM    317  C   GLY    21      49.999  27.966  48.801  1.00  0.00           C  
ATOM    318  O   GLY    21      48.902  28.324  49.248  1.00  0.00           O  
ATOM    319  N   ASP    22      51.043  28.656  49.169  1.00  0.00           N  
ATOM    320  H   ASP    22      51.928  28.564  48.692  1.00  0.00           H  
ATOM    321  CA  ASP    22      51.131  29.580  50.358  1.00  0.00           C  
ATOM    322  HA  ASP    22      50.147  29.682  50.815  1.00  0.00           H  
ATOM    323  CB  ASP    22      51.978  28.896  51.485  1.00  0.00           C  
ATOM    324  HB2 ASP    22      52.954  28.567  51.128  1.00  0.00           H  
ATOM    325  HB3 ASP    22      52.234  29.567  52.306  1.00  0.00           H  
ATOM    326  CG  ASP    22      51.327  27.654  52.062  1.00  0.00           C  
ATOM    327  OD1 ASP    22      50.154  27.754  52.546  1.00  0.00           O  
ATOM    328  OD2 ASP    22      51.955  26.579  52.297  1.00  0.00           O  
ATOM    329  C   ASP    22      51.586  31.002  49.985  1.00  0.00           C  
ATOM    330  O   ASP    22      52.507  31.214  49.206  1.00  0.00           O  
ATOM    331  N   ILE    23      50.754  32.029  50.357  1.00  0.00           N  
ATOM    332  H   ILE    23      50.010  31.783  50.994  1.00  0.00           H  
ATOM    333  CA  ILE    23      51.175  33.509  50.345  1.00  0.00           C  
ATOM    334  HA  ILE    23      51.874  33.682  49.528  1.00  0.00           H  
ATOM    335  CB  ILE    23      49.983  34.501  50.111  1.00  0.00           C  
ATOM    336  HB  ILE    23      49.316  34.534  50.972  1.00  0.00           H  
ATOM    337  CG2 ILE    23      50.595  35.908  49.818  1.00  0.00           C  
ATOM    338 HG21 ILE    23      51.317  35.865  49.003  1.00  0.00           H  
ATOM    339 HG22 ILE    23      49.844  36.606  49.447  1.00  0.00           H  
ATOM    340 HG23 ILE    23      50.995  36.365  50.723  1.00  0.00           H  
ATOM    341  CG1 ILE    23      49.171  34.054  48.821  1.00  0.00           C  
ATOM    342 HG12 ILE    23      48.703  34.968  48.456  1.00  0.00           H  
ATOM    343 HG13 ILE    23      49.873  33.631  48.103  1.00  0.00           H  
ATOM    344  CD1 ILE    23      48.091  33.037  49.240  1.00  0.00           C  
ATOM    345 HD11 ILE    23      48.496  32.026  49.268  1.00  0.00           H  
ATOM    346 HD12 ILE    23      47.525  33.262  50.144  1.00  0.00           H  
ATOM    347 HD13 ILE    23      47.480  33.073  48.338  1.00  0.00           H  
ATOM    348  C   ILE    23      51.902  33.849  51.693  1.00  0.00           C  
ATOM    349  O   ILE    23      51.479  33.443  52.757  1.00  0.00           O  
ATOM    350  N   TYR    24      53.007  34.578  51.668  1.00  0.00           N  
ATOM    351  H   TYR    24      53.226  34.992  50.773  1.00  0.00           H  
ATOM    352  CA  TYR    24      53.979  34.765  52.813  1.00  0.00           C  
ATOM    353  HA  TYR    24      53.489  34.709  53.785  1.00  0.00           H  
ATOM    354  CB  TYR    24      55.044  33.715  52.747  1.00  0.00           C  
ATOM    355  HB2 TYR    24      54.938  33.222  51.781  1.00  0.00           H  
ATOM    356  HB3 TYR    24      56.029  34.175  52.830  1.00  0.00           H  
ATOM    357  CG  TYR    24      54.900  32.627  53.727  1.00  0.00           C  
ATOM    358  CD1 TYR    24      54.065  31.513  53.530  1.00  0.00           C  
ATOM    359  HD1 TYR    24      53.437  31.341  52.669  1.00  0.00           H  
ATOM    360  CE1 TYR    24      54.167  30.404  54.372  1.00  0.00           C  
ATOM    361  HE1 TYR    24      53.645  29.490  54.129  1.00  0.00           H  
ATOM    362  CZ  TYR    24      55.015  30.422  55.543  1.00  0.00           C  
ATOM    363  OH  TYR    24      55.010  29.372  56.411  1.00  0.00           O  
ATOM    364  HH  TYR    24      55.483  29.578  57.221  1.00  0.00           H  
ATOM    365  CE2 TYR    24      55.725  31.655  55.864  1.00  0.00           C  
ATOM    366  HE2 TYR    24      56.283  31.834  56.771  1.00  0.00           H  
ATOM    367  CD2 TYR    24      55.796  32.669  54.848  1.00  0.00           C  
ATOM    368  HD2 TYR    24      56.476  33.483  55.054  1.00  0.00           H  
ATOM    369  C   TYR    24      54.465  36.276  52.740  1.00  0.00           C  
ATOM    370  O   TYR    24      54.579  36.851  51.626  1.00  0.00           O  
ATOM    371  N   LEU    25      54.743  36.914  53.894  1.00  0.00           N  
ATOM    372  H   LEU    25      54.565  36.421  54.757  1.00  0.00           H  
ATOM    373  CA  LEU    25      55.468  38.166  54.020  1.00  0.00           C  
ATOM    374  HA  LEU    25      55.339  38.842  53.175  1.00  0.00           H  
ATOM    375  CB  LEU    25      54.811  38.899  55.243  1.00  0.00           C  
ATOM    376  HB2 LEU    25      53.776  39.114  54.978  1.00  0.00           H  
ATOM    377  HB3 LEU    25      54.638  38.104  55.968  1.00  0.00           H  
ATOM    378  CG  LEU    25      55.564  40.038  55.912  1.00  0.00           C  
ATOM    379  HG  LEU    25      56.534  39.745  56.313  1.00  0.00           H  
ATOM    380  CD1 LEU    25      55.668  41.149  54.901  1.00  0.00           C  
ATOM    381 HD11 LEU    25      56.505  41.048  54.210  1.00  0.00           H  
ATOM    382 HD12 LEU    25      54.743  41.301  54.345  1.00  0.00           H  
ATOM    383 HD13 LEU    25      55.850  42.138  55.321  1.00  0.00           H  
ATOM    384  CD2 LEU    25      54.651  40.671  56.960  1.00  0.00           C  
ATOM    385 HD21 LEU    25      53.700  40.928  56.494  1.00  0.00           H  
ATOM    386 HD22 LEU    25      54.419  40.038  57.817  1.00  0.00           H  
ATOM    387 HD23 LEU    25      55.064  41.601  57.349  1.00  0.00           H  
ATOM    388  C   LEU    25      56.921  37.803  54.254  1.00  0.00           C  
ATOM    389  O   LEU    25      57.263  36.789  54.900  1.00  0.00           O  
ATOM    390  N   ALA    26      57.818  38.769  53.884  1.00  0.00           N  
ATOM    391  H   ALA    26      57.524  39.626  53.438  1.00  0.00           H  
ATOM    392  CA  ALA    26      59.203  38.650  54.195  1.00  0.00           C  
ATOM    393  HA  ALA    26      59.304  38.103  55.133  1.00  0.00           H  
ATOM    394  CB  ALA    26      59.948  37.840  53.135  1.00  0.00           C  
ATOM    395  HB1 ALA    26      59.421  36.890  53.043  1.00  0.00           H  
ATOM    396  HB2 ALA    26      59.986  38.366  52.181  1.00  0.00           H  
ATOM    397  HB3 ALA    26      60.976  37.581  53.388  1.00  0.00           H  
ATOM    398  C   ALA    26      59.927  40.000  54.548  1.00  0.00           C  
ATOM    399  O   ALA    26      59.653  41.088  53.963  1.00  0.00           O  
ATOM    400  N   GLY    27      60.834  39.919  55.492  1.00  0.00           N  
ATOM    401  H   GLY    27      61.097  38.980  55.756  1.00  0.00           H  
ATOM    402  CA  GLY    27      61.747  40.940  55.946  1.00  0.00           C  
ATOM    403  HA2 GLY    27      61.282  41.925  55.996  1.00  0.00           H  
ATOM    404  HA3 GLY    27      62.048  40.672  56.959  1.00  0.00           H  
ATOM    405  C   GLY    27      62.961  40.929  55.045  1.00  0.00           C  
ATOM    406  O   GLY    27      63.602  39.914  54.922  1.00  0.00           O  
ATOM    407  N   ASN    28      63.194  42.032  54.353  1.00  0.00           N  
ATOM    408  H   ASN    28      62.525  42.789  54.377  1.00  0.00           H  
ATOM    409  CA  ASN    28      64.451  42.207  53.611  1.00  0.00           C  
ATOM    410  HA  ASN    28      64.584  41.377  52.917  1.00  0.00           H  
ATOM    411  CB  ASN    28      64.333  43.459  52.674  1.00  0.00           C  
ATOM    412  HB2 ASN    28      63.464  43.425  52.018  1.00  0.00           H  
ATOM    413  HB3 ASN    28      64.214  44.399  53.212  1.00  0.00           H  
ATOM    414  CG  ASN    28      65.545  43.694  51.831  1.00  0.00           C  
ATOM    415  OD1 ASN    28      66.709  43.330  52.071  1.00  0.00           O  
ATOM    416  ND2 ASN    28      65.328  44.316  50.719  1.00  0.00           N  
ATOM    417 HD21 ASN    28      66.126  44.516  50.133  1.00  0.00           H  
ATOM    418 HD22 ASN    28      64.439  44.706  50.440  1.00  0.00           H  
ATOM    419  C   ASN    28      65.640  42.311  54.564  1.00  0.00           C  
ATOM    420  O   ASN    28      65.725  43.163  55.474  1.00  0.00           O  
ATOM    421  N   ILE    29      66.511  41.314  54.444  1.00  0.00           N  
ATOM    422  H   ILE    29      66.366  40.703  53.653  1.00  0.00           H  
ATOM    423  CA  ILE    29      67.816  41.302  55.217  1.00  0.00           C  
ATOM    424  HA  ILE    29      67.455  41.351  56.244  1.00  0.00           H  
ATOM    425  CB  ILE    29      68.539  39.933  55.083  1.00  0.00           C  
ATOM    426  HB  ILE    29      69.306  39.906  55.857  1.00  0.00           H  
ATOM    427  CG2 ILE    29      67.602  38.773  55.386  1.00  0.00           C  
ATOM    428 HG21 ILE    29      67.230  38.913  56.401  1.00  0.00           H  
ATOM    429 HG22 ILE    29      66.775  38.679  54.682  1.00  0.00           H  
ATOM    430 HG23 ILE    29      68.171  37.844  55.345  1.00  0.00           H  
ATOM    431  CG1 ILE    29      69.403  39.866  53.754  1.00  0.00           C  
ATOM    432 HG12 ILE    29      68.711  39.994  52.922  1.00  0.00           H  
ATOM    433 HG13 ILE    29      70.119  40.688  53.762  1.00  0.00           H  
ATOM    434  CD1 ILE    29      70.104  38.443  53.600  1.00  0.00           C  
ATOM    435 HD11 ILE    29      69.498  37.785  52.977  1.00  0.00           H  
ATOM    436 HD12 ILE    29      71.070  38.571  53.113  1.00  0.00           H  
ATOM    437 HD13 ILE    29      70.375  37.931  54.524  1.00  0.00           H  
ATOM    438  C   ILE    29      68.803  42.489  55.089  1.00  0.00           C  
ATOM    439  O   ILE    29      69.686  42.719  55.905  1.00  0.00           O  
ATOM    440  N   THR    30      68.683  43.177  53.917  1.00  0.00           N  
ATOM    441  H   THR    30      67.897  43.108  53.286  1.00  0.00           H  
ATOM    442  CA  THR    30      69.669  44.231  53.517  1.00  0.00           C  
ATOM    443  HA  THR    30      70.665  44.043  53.916  1.00  0.00           H  
ATOM    444  CB  THR    30      69.841  44.229  51.954  1.00  0.00           C  
ATOM    445  HB  THR    30      70.626  44.917  51.640  1.00  0.00           H  
ATOM    446  CG2 THR    30      70.135  42.793  51.411  1.00  0.00           C  
ATOM    447 HG21 THR    30      71.076  42.275  51.594  1.00  0.00           H  
ATOM    448 HG22 THR    30      69.510  42.026  51.867  1.00  0.00           H  
ATOM    449 HG23 THR    30      70.009  42.787  50.328  1.00  0.00           H  
ATOM    450  OG1 THR    30      68.706  44.592  51.174  1.00  0.00           O  
ATOM    451  HG1 THR    30      68.029  43.957  51.416  1.00  0.00           H  
ATOM    452  C   THR    30      69.246  45.648  53.810  1.00  0.00           C  
ATOM    453  O   THR    30      70.092  46.520  53.724  1.00  0.00           O  
ATOM    454  N   ASN    31      67.939  45.879  54.150  1.00  0.00           N  
ATOM    455  H   ASN    31      67.330  45.076  54.213  1.00  0.00           H  
ATOM    456  CA  ASN    31      67.199  47.187  54.274  1.00  0.00           C  
ATOM    457  HA  ASN    31      67.883  47.762  54.898  1.00  0.00           H  
ATOM    458  CB  ASN    31      66.913  47.627  52.756  1.00  0.00           C  
ATOM    459  HB2 ASN    31      67.881  47.707  52.263  1.00  0.00           H  
ATOM    460  HB3 ASN    31      66.335  46.791  52.361  1.00  0.00           H  
ATOM    461  CG  ASN    31      66.231  49.032  52.648  1.00  0.00           C  
ATOM    462  OD1 ASN    31      65.053  49.125  52.461  1.00  0.00           O  
ATOM    463  ND2 ASN    31      66.994  50.092  52.792  1.00  0.00           N  
ATOM    464 HD21 ASN    31      66.466  50.931  52.594  1.00  0.00           H  
ATOM    465 HD22 ASN    31      68.000  50.023  52.857  1.00  0.00           H  
ATOM    466  C   ASN    31      65.816  47.080  54.958  1.00  0.00           C  
ATOM    467  O   ASN    31      65.254  46.007  54.933  1.00  0.00           O  
ATOM    468  N   GLY    32      65.355  48.276  55.490  1.00  0.00           N  
ATOM    469  H   GLY    32      66.021  49.033  55.425  1.00  0.00           H  
ATOM    470  CA  GLY    32      64.246  48.330  56.471  1.00  0.00           C  
ATOM    471  HA2 GLY    32      64.386  47.539  57.207  1.00  0.00           H  
ATOM    472  HA3 GLY    32      64.416  49.238  57.050  1.00  0.00           H  
ATOM    473  C   GLY    32      62.840  48.234  55.807  1.00  0.00           C  
ATOM    474  O   GLY    32      61.871  48.912  56.219  1.00  0.00           O  
ATOM    475  N   GLU    33      62.671  47.395  54.787  1.00  0.00           N  
ATOM    476  H   GLU    33      63.494  46.868  54.533  1.00  0.00           H  
ATOM    477  CA  GLU    33      61.417  47.203  54.068  1.00  0.00           C  
ATOM    478  HA  GLU    33      60.662  47.931  54.365  1.00  0.00           H  
ATOM    479  CB  GLU    33      61.578  47.612  52.576  1.00  0.00           C  
ATOM    480  HB2 GLU    33      60.590  47.804  52.157  1.00  0.00           H  
ATOM    481  HB3 GLU    33      62.115  48.558  52.506  1.00  0.00           H  
ATOM    482  CG  GLU    33      62.441  46.570  51.780  1.00  0.00           C  
ATOM    483  HG2 GLU    33      63.416  46.496  52.261  1.00  0.00           H  
ATOM    484  HG3 GLU    33      62.000  45.579  51.893  1.00  0.00           H  
ATOM    485  CD  GLU    33      62.568  46.882  50.295  1.00  0.00           C  
ATOM    486  OE1 GLU    33      61.874  47.721  49.693  1.00  0.00           O  
ATOM    487  OE2 GLU    33      63.477  46.157  49.784  1.00  0.00           O  
ATOM    488  C   GLU    33      60.981  45.736  54.254  1.00  0.00           C  
ATOM    489  O   GLU    33      61.694  44.920  54.840  1.00  0.00           O  
ATOM    490  N   GLU    34      59.843  45.456  53.654  1.00  0.00           N  
ATOM    491  H   GLU    34      59.419  46.297  53.288  1.00  0.00           H  
ATOM    492  CA  GLU    34      59.258  44.138  53.506  1.00  0.00           C  
ATOM    493  HA  GLU    34      60.018  43.378  53.687  1.00  0.00           H  
ATOM    494  CB  GLU    34      58.111  43.937  54.519  1.00  0.00           C  
ATOM    495  HB2 GLU    34      57.351  44.685  54.296  1.00  0.00           H  
ATOM    496  HB3 GLU    34      57.749  42.914  54.407  1.00  0.00           H  
ATOM    497  CG  GLU    34      58.569  44.022  55.970  1.00  0.00           C  
ATOM    498  HG2 GLU    34      57.760  43.555  56.532  1.00  0.00           H  
ATOM    499  HG3 GLU    34      59.385  43.311  56.098  1.00  0.00           H  
ATOM    500  CD  GLU    34      58.792  45.451  56.519  1.00  0.00           C  
ATOM    501  OE1 GLU    34      59.147  45.540  57.690  1.00  0.00           O  
ATOM    502  OE2 GLU    34      58.303  46.440  55.986  1.00  0.00           O  
ATOM    503  C   GLU    34      58.705  43.875  52.055  1.00  0.00           C  
ATOM    504  O   GLU    34      58.510  44.755  51.255  1.00  0.00           O  
ATOM    505  N   VAL    35      58.324  42.629  51.802  1.00  0.00           N  
ATOM    506  H   VAL    35      58.422  41.902  52.496  1.00  0.00           H  
ATOM    507  CA  VAL    35      57.981  42.130  50.458  1.00  0.00           C  
ATOM    508  HA  VAL    35      57.564  42.966  49.897  1.00  0.00           H  
ATOM    509  CB  VAL    35      59.221  41.588  49.662  1.00  0.00           C  
ATOM    510  HB  VAL    35      58.971  41.280  48.647  1.00  0.00           H  
ATOM    511  CG1 VAL    35      60.322  42.670  49.582  1.00  0.00           C  
ATOM    512 HG11 VAL    35      61.118  42.477  48.863  1.00  0.00           H  
ATOM    513 HG12 VAL    35      59.934  43.634  49.254  1.00  0.00           H  
ATOM    514 HG13 VAL    35      60.788  42.934  50.531  1.00  0.00           H  
ATOM    515  CG2 VAL    35      60.029  40.407  50.268  1.00  0.00           C  
ATOM    516 HG21 VAL    35      59.377  39.538  50.356  1.00  0.00           H  
ATOM    517 HG22 VAL    35      60.912  40.115  49.701  1.00  0.00           H  
ATOM    518 HG23 VAL    35      60.221  40.656  51.312  1.00  0.00           H  
ATOM    519  C   VAL    35      56.881  41.087  50.567  1.00  0.00           C  
ATOM    520  O   VAL    35      56.778  40.427  51.625  1.00  0.00           O  
ATOM    521  N   ALA    36      56.183  40.770  49.466  1.00  0.00           N  
ATOM    522  H   ALA    36      56.136  41.367  48.652  1.00  0.00           H  
ATOM    523  CA  ALA    36      55.376  39.605  49.311  1.00  0.00           C  
ATOM    524  HA  ALA    36      55.121  39.221  50.299  1.00  0.00           H  
ATOM    525  CB  ALA    36      54.036  39.952  48.690  1.00  0.00           C  
ATOM    526  HB1 ALA    36      54.369  40.328  47.722  1.00  0.00           H  
ATOM    527  HB2 ALA    36      53.355  39.110  48.571  1.00  0.00           H  
ATOM    528  HB3 ALA    36      53.537  40.839  49.080  1.00  0.00           H  
ATOM    529  C   ALA    36      56.085  38.485  48.660  1.00  0.00           C  
ATOM    530  O   ALA    36      57.003  38.600  47.862  1.00  0.00           O  
ATOM    531  N   VAL    37      55.596  37.306  49.023  1.00  0.00           N  
ATOM    532  H   VAL    37      54.877  37.291  49.733  1.00  0.00           H  
ATOM    533  CA  VAL    37      56.148  36.001  48.664  1.00  0.00           C  
ATOM    534  HA  VAL    37      56.748  36.113  47.761  1.00  0.00           H  
ATOM    535  CB  VAL    37      57.112  35.450  49.696  1.00  0.00           C  
ATOM    536  HB  VAL    37      56.524  35.080  50.537  1.00  0.00           H  
ATOM    537  CG1 VAL    37      57.960  34.203  49.282  1.00  0.00           C  
ATOM    538 HG11 VAL    37      58.482  33.824  50.161  1.00  0.00           H  
ATOM    539 HG12 VAL    37      57.409  33.313  48.979  1.00  0.00           H  
ATOM    540 HG13 VAL    37      58.725  34.406  48.532  1.00  0.00           H  
ATOM    541  CG2 VAL    37      58.114  36.420  50.313  1.00  0.00           C  
ATOM    542 HG21 VAL    37      57.495  37.194  50.766  1.00  0.00           H  
ATOM    543 HG22 VAL    37      58.703  35.934  51.091  1.00  0.00           H  
ATOM    544 HG23 VAL    37      58.792  36.812  49.555  1.00  0.00           H  
ATOM    545  C   VAL    37      55.001  35.026  48.297  1.00  0.00           C  
ATOM    546  O   VAL    37      53.990  35.041  49.058  1.00  0.00           O  
ATOM    547  N   LYS    38      55.074  34.331  47.189  1.00  0.00           N  
ATOM    548  H   LYS    38      55.966  34.339  46.715  1.00  0.00           H  
ATOM    549  CA  LYS    38      54.033  33.420  46.665  1.00  0.00           C  
ATOM    550  HA  LYS    38      53.319  33.350  47.485  1.00  0.00           H  
ATOM    551  CB  LYS    38      53.276  34.023  45.527  1.00  0.00           C  
ATOM    552  HB2 LYS    38      52.890  34.985  45.862  1.00  0.00           H  
ATOM    553  HB3 LYS    38      54.021  34.199  44.750  1.00  0.00           H  
ATOM    554  CG  LYS    38      52.052  33.186  45.051  1.00  0.00           C  
ATOM    555  HG2 LYS    38      52.261  32.160  44.747  1.00  0.00           H  
ATOM    556  HG3 LYS    38      51.438  33.155  45.951  1.00  0.00           H  
ATOM    557  CD  LYS    38      51.301  33.925  43.982  1.00  0.00           C  
ATOM    558  HD2 LYS    38      50.958  34.839  44.467  1.00  0.00           H  
ATOM    559  HD3 LYS    38      51.963  34.147  43.146  1.00  0.00           H  
ATOM    560  CE  LYS    38      50.055  33.214  43.458  1.00  0.00           C  
ATOM    561  HE2 LYS    38      50.339  32.205  43.160  1.00  0.00           H  
ATOM    562  HE3 LYS    38      49.317  33.063  44.246  1.00  0.00           H  
ATOM    563  NZ  LYS    38      49.515  33.985  42.278  1.00  0.00           N  
ATOM    564  HZ1 LYS    38      49.379  34.945  42.561  1.00  0.00           H  
ATOM    565  HZ2 LYS    38      50.196  33.973  41.533  1.00  0.00           H  
ATOM    566  HZ3 LYS    38      48.628  33.743  41.860  1.00  0.00           H  
ATOM    567  C   LYS    38      54.619  32.111  46.393  1.00  0.00           C  
ATOM    568  O   LYS    38      55.247  31.933  45.404  1.00  0.00           O  
ATOM    569  N   LEU    39      54.382  31.046  47.228  1.00  0.00           N  
ATOM    570  H   LEU    39      53.664  31.262  47.905  1.00  0.00           H  
ATOM    571  CA  LEU    39      55.052  29.721  47.180  1.00  0.00           C  
ATOM    572  HA  LEU    39      55.981  29.726  46.610  1.00  0.00           H  
ATOM    573  CB  LEU    39      55.403  29.114  48.575  1.00  0.00           C  
ATOM    574  HB2 LEU    39      54.480  28.891  49.109  1.00  0.00           H  
ATOM    575  HB3 LEU    39      55.815  28.152  48.269  1.00  0.00           H  
ATOM    576  CG  LEU    39      56.449  29.874  49.429  1.00  0.00           C  
ATOM    577  HG  LEU    39      56.993  30.561  48.780  1.00  0.00           H  
ATOM    578  CD1 LEU    39      55.591  30.597  50.522  1.00  0.00           C  
ATOM    579 HD11 LEU    39      54.887  31.253  50.009  1.00  0.00           H  
ATOM    580 HD12 LEU    39      55.030  29.862  51.100  1.00  0.00           H  
ATOM    581 HD13 LEU    39      56.294  31.133  51.160  1.00  0.00           H  
ATOM    582  CD2 LEU    39      57.529  28.921  49.976  1.00  0.00           C  
ATOM    583 HD21 LEU    39      57.157  28.299  50.790  1.00  0.00           H  
ATOM    584 HD22 LEU    39      57.987  28.386  49.145  1.00  0.00           H  
ATOM    585 HD23 LEU    39      58.293  29.642  50.267  1.00  0.00           H  
ATOM    586  C   LEU    39      54.071  28.686  46.585  1.00  0.00           C  
ATOM    587  O   LEU    39      52.810  28.675  46.851  1.00  0.00           O  
ATOM    588  N   GLU    40      54.666  27.679  45.889  1.00  0.00           N  
ATOM    589  H   GLU    40      55.656  27.516  45.779  1.00  0.00           H  
ATOM    590  CA  GLU    40      53.904  26.420  45.512  1.00  0.00           C  
ATOM    591  HA  GLU    40      52.870  26.714  45.331  1.00  0.00           H  
ATOM    592  CB  GLU    40      54.422  25.818  44.230  1.00  0.00           C  
ATOM    593  HB2 GLU    40      55.504  25.681  44.232  1.00  0.00           H  
ATOM    594  HB3 GLU    40      54.134  24.767  44.201  1.00  0.00           H  
ATOM    595  CG  GLU    40      53.916  26.558  42.938  1.00  0.00           C  
ATOM    596  HG2 GLU    40      52.831  26.504  42.856  1.00  0.00           H  
ATOM    597  HG3 GLU    40      54.244  27.591  43.059  1.00  0.00           H  
ATOM    598  CD  GLU    40      54.463  26.036  41.574  1.00  0.00           C  
ATOM    599  OE1 GLU    40      55.282  25.037  41.507  1.00  0.00           O  
ATOM    600  OE2 GLU    40      54.021  26.712  40.624  1.00  0.00           O  
ATOM    601  C   GLU    40      53.895  25.389  46.728  1.00  0.00           C  
ATOM    602  O   GLU    40      54.933  25.209  47.366  1.00  0.00           O  
ATOM    603  N   SER    41      52.846  24.635  46.894  1.00  0.00           N  
ATOM    604  H   SER    41      52.019  24.755  46.327  1.00  0.00           H  
ATOM    605  CA  SER    41      52.812  23.525  47.867  1.00  0.00           C  
ATOM    606  HA  SER    41      53.096  23.996  48.809  1.00  0.00           H  
ATOM    607  CB  SER    41      51.523  22.862  48.039  1.00  0.00           C  
ATOM    608  HB2 SER    41      50.734  23.613  48.042  1.00  0.00           H  
ATOM    609  HB3 SER    41      51.341  22.180  47.209  1.00  0.00           H  
ATOM    610  OG  SER    41      51.583  22.030  49.250  1.00  0.00           O  
ATOM    611  HG  SER    41      50.721  21.611  49.291  1.00  0.00           H  
ATOM    612  C   SER    41      53.880  22.406  47.504  1.00  0.00           C  
ATOM    613  O   SER    41      54.194  22.177  46.308  1.00  0.00           O  
ATOM    614  N   GLN    42      54.292  21.594  48.497  1.00  0.00           N  
ATOM    615  H   GLN    42      53.930  21.949  49.370  1.00  0.00           H  
ATOM    616  CA  GLN    42      55.053  20.289  48.383  1.00  0.00           C  
ATOM    617  HA  GLN    42      55.976  20.546  47.863  1.00  0.00           H  
ATOM    618  CB  GLN    42      55.259  19.752  49.807  1.00  0.00           C  
ATOM    619  HB2 GLN    42      54.394  19.829  50.466  1.00  0.00           H  
ATOM    620  HB3 GLN    42      55.542  18.703  49.720  1.00  0.00           H  
ATOM    621  CG  GLN    42      56.459  20.462  50.532  1.00  0.00           C  
ATOM    622  HG2 GLN    42      57.397  20.418  49.979  1.00  0.00           H  
ATOM    623  HG3 GLN    42      56.191  21.516  50.605  1.00  0.00           H  
ATOM    624  CD  GLN    42      56.851  19.980  51.950  1.00  0.00           C  
ATOM    625  OE1 GLN    42      56.100  19.164  52.503  1.00  0.00           O  
ATOM    626  NE2 GLN    42      58.043  20.331  52.371  1.00  0.00           N  
ATOM    627 HE21 GLN    42      58.331  20.106  53.312  1.00  0.00           H  
ATOM    628 HE22 GLN    42      58.678  20.718  51.688  1.00  0.00           H  
ATOM    629  C   GLN    42      54.288  19.245  47.540  1.00  0.00           C  
ATOM    630  O   GLN    42      53.280  18.697  47.947  1.00  0.00           O  
ATOM    631  N   LYS    43      54.836  18.947  46.333  1.00  0.00           N  
ATOM    632  H   LYS    43      55.682  19.413  46.037  1.00  0.00           H  
ATOM    633  CA  LYS    43      54.137  18.160  45.318  1.00  0.00           C  
ATOM    634  HA  LYS    43      54.719  18.263  44.402  1.00  0.00           H  
ATOM    635  CB  LYS    43      54.100  16.663  45.716  1.00  0.00           C  
ATOM    636  HB2 LYS    43      53.394  16.453  46.519  1.00  0.00           H  
ATOM    637  HB3 LYS    43      53.808  16.101  44.829  1.00  0.00           H  
ATOM    638  CG  LYS    43      55.527  16.123  46.001  1.00  0.00           C  
ATOM    639  HG2 LYS    43      56.171  16.332  45.147  1.00  0.00           H  
ATOM    640  HG3 LYS    43      55.953  16.617  46.874  1.00  0.00           H  
ATOM    641  CD  LYS    43      55.485  14.641  46.156  1.00  0.00           C  
ATOM    642  HD2 LYS    43      54.976  14.463  47.103  1.00  0.00           H  
ATOM    643  HD3 LYS    43      55.041  14.220  45.254  1.00  0.00           H  
ATOM    644  CE  LYS    43      56.885  14.032  46.289  1.00  0.00           C  
ATOM    645  HE2 LYS    43      57.513  14.342  45.454  1.00  0.00           H  
ATOM    646  HE3 LYS    43      57.296  14.339  47.250  1.00  0.00           H  
ATOM    647  NZ  LYS    43      56.929  12.602  46.463  1.00  0.00           N  
ATOM    648  HZ1 LYS    43      56.415  12.139  45.726  1.00  0.00           H  
ATOM    649  HZ2 LYS    43      57.846  12.226  46.660  1.00  0.00           H  
ATOM    650  HZ3 LYS    43      56.380  12.330  47.266  1.00  0.00           H  
ATOM    651  C   LYS    43      52.746  18.685  44.929  1.00  0.00           C  
ATOM    652  O   LYS    43      51.741  17.922  44.792  1.00  0.00           O  
ATOM    653  N   ALA    44      52.668  20.013  44.674  1.00  0.00           N  
ATOM    654  H   ALA    44      53.517  20.543  44.541  1.00  0.00           H  
ATOM    655  CA  ALA    44      51.417  20.842  44.253  1.00  0.00           C  
ATOM    656  HA  ALA    44      50.803  20.965  45.146  1.00  0.00           H  
ATOM    657  CB  ALA    44      51.911  22.206  43.738  1.00  0.00           C  
ATOM    658  HB1 ALA    44      50.998  22.793  43.648  1.00  0.00           H  
ATOM    659  HB2 ALA    44      52.539  22.772  44.426  1.00  0.00           H  
ATOM    660  HB3 ALA    44      52.469  22.060  42.813  1.00  0.00           H  
ATOM    661  C   ALA    44      50.532  20.106  43.185  1.00  0.00           C  
ATOM    662  O   ALA    44      51.044  19.752  42.154  1.00  0.00           O  
ATOM    663  N   ARG    45      49.218  19.961  43.521  1.00  0.00           N  
ATOM    664  H   ARG    45      48.930  20.430  44.368  1.00  0.00           H  
ATOM    665  CA  ARG    45      48.140  19.538  42.608  1.00  0.00           C  
ATOM    666  HA  ARG    45      48.466  18.623  42.114  1.00  0.00           H  
ATOM    667  CB  ARG    45      46.784  19.294  43.308  1.00  0.00           C  
ATOM    668  HB2 ARG    45      46.340  20.207  43.706  1.00  0.00           H  
ATOM    669  HB3 ARG    45      45.998  18.895  42.668  1.00  0.00           H  
ATOM    670  CG  ARG    45      46.877  18.364  44.506  1.00  0.00           C  
ATOM    671  HG2 ARG    45      47.498  17.539  44.157  1.00  0.00           H  
ATOM    672  HG3 ARG    45      47.337  18.972  45.284  1.00  0.00           H  
ATOM    673  CD  ARG    45      45.545  17.917  45.021  1.00  0.00           C  
ATOM    674  HD2 ARG    45      44.887  17.458  44.284  1.00  0.00           H  
ATOM    675  HD3 ARG    45      45.660  17.253  45.878  1.00  0.00           H  
ATOM    676  NE  ARG    45      44.788  19.046  45.586  1.00  0.00           N  
ATOM    677  HE  ARG    45      45.289  19.918  45.685  1.00  0.00           H  
ATOM    678  CZ  ARG    45      43.517  19.041  45.998  1.00  0.00           C  
ATOM    679  NH1 ARG    45      42.688  18.038  45.824  1.00  0.00           N  
ATOM    680 HH11 ARG    45      43.020  17.139  45.505  1.00  0.00           H  
ATOM    681 HH12 ARG    45      41.744  18.121  46.172  1.00  0.00           H  
ATOM    682  NH2 ARG    45      43.129  20.062  46.692  1.00  0.00           N  
ATOM    683 HH21 ARG    45      43.842  20.668  47.072  1.00  0.00           H  
ATOM    684 HH22 ARG    45      42.149  20.096  46.931  1.00  0.00           H  
ATOM    685  C   ARG    45      47.785  20.495  41.421  1.00  0.00           C  
ATOM    686  O   ARG    45      47.338  20.054  40.411  1.00  0.00           O  
ATOM    687  N   HIE    46      48.033  21.827  41.575  1.00  0.00           N  
ATOM    688  H   HIE    46      48.424  22.190  42.432  1.00  0.00           H  
ATOM    689  CA  HIE    46      47.633  22.943  40.671  1.00  0.00           C  
ATOM    690  HA  HIE    46      47.503  22.586  39.650  1.00  0.00           H  
ATOM    691  CB  HIE    46      46.270  23.425  41.206  1.00  0.00           C  
ATOM    692  HB2 HIE    46      46.462  23.632  42.258  1.00  0.00           H  
ATOM    693  HB3 HIE    46      46.064  24.432  40.842  1.00  0.00           H  
ATOM    694  CG  HIE    46      45.069  22.568  41.036  1.00  0.00           C  
ATOM    695  ND1 HIE    46      44.064  22.281  42.001  1.00  0.00           N  
ATOM    696  CE1 HIE    46      43.213  21.527  41.292  1.00  0.00           C  
ATOM    697  HE1 HIE    46      42.483  20.915  41.800  1.00  0.00           H  
ATOM    698  NE2 HIE    46      43.546  21.401  40.004  1.00  0.00           N  
ATOM    699  HE2 HIE    46      43.006  20.865  39.339  1.00  0.00           H  
ATOM    700  CD2 HIE    46      44.750  22.045  39.821  1.00  0.00           C  
ATOM    701  HD2 HIE    46      45.295  22.080  38.889  1.00  0.00           H  
ATOM    702  C   HIE    46      48.621  24.117  40.461  1.00  0.00           C  
ATOM    703  O   HIE    46      48.294  25.270  40.678  1.00  0.00           O  
ATOM    704  N   PRO    47      49.809  23.749  40.075  1.00  0.00           N  
ATOM    705  CD  PRO    47      50.219  22.443  39.537  1.00  0.00           C  
ATOM    706  HD2 PRO    47      49.602  22.095  38.708  1.00  0.00           H  
ATOM    707  HD3 PRO    47      50.250  21.705  40.338  1.00  0.00           H  
ATOM    708  CG  PRO    47      51.652  22.564  39.120  1.00  0.00           C  
ATOM    709  HG2 PRO    47      51.670  22.776  38.051  1.00  0.00           H  
ATOM    710  HG3 PRO    47      52.301  21.708  39.306  1.00  0.00           H  
ATOM    711  CB  PRO    47      52.138  23.801  39.933  1.00  0.00           C  
ATOM    712  HB2 PRO    47      52.954  24.291  39.400  1.00  0.00           H  
ATOM    713  HB3 PRO    47      52.417  23.429  40.918  1.00  0.00           H  
ATOM    714  CA  PRO    47      50.984  24.686  40.058  1.00  0.00           C  
ATOM    715  HA  PRO    47      51.080  25.197  41.016  1.00  0.00           H  
ATOM    716  C   PRO    47      50.831  25.708  38.904  1.00  0.00           C  
ATOM    717  O   PRO    47      50.023  25.553  38.003  1.00  0.00           O  
ATOM    718  N   GLN    48      51.536  26.846  38.993  1.00  0.00           N  
ATOM    719  H   GLN    48      52.301  26.864  39.653  1.00  0.00           H  
ATOM    720  CA  GLN    48      51.318  28.043  38.067  1.00  0.00           C  
ATOM    721  HA  GLN    48      51.111  27.631  37.080  1.00  0.00           H  
ATOM    722  CB  GLN    48      50.063  28.817  38.479  1.00  0.00           C  
ATOM    723  HB2 GLN    48      49.905  29.563  37.700  1.00  0.00           H  
ATOM    724  HB3 GLN    48      49.240  28.103  38.501  1.00  0.00           H  
ATOM    725  CG  GLN    48      50.071  29.372  39.870  1.00  0.00           C  
ATOM    726  HG2 GLN    48      50.140  28.617  40.653  1.00  0.00           H  
ATOM    727  HG3 GLN    48      51.011  29.920  39.936  1.00  0.00           H  
ATOM    728  CD  GLN    48      48.855  30.226  40.232  1.00  0.00           C  
ATOM    729  OE1 GLN    48      47.749  29.678  40.329  1.00  0.00           O  
ATOM    730  NE2 GLN    48      48.963  31.492  40.299  1.00  0.00           N  
ATOM    731 HE21 GLN    48      48.170  32.041  40.597  1.00  0.00           H  
ATOM    732 HE22 GLN    48      49.860  31.920  40.119  1.00  0.00           H  
ATOM    733  C   GLN    48      52.462  29.057  37.912  1.00  0.00           C  
ATOM    734  O   GLN    48      52.386  30.038  37.170  1.00  0.00           O  
ATOM    735  N   LEU    49      53.522  28.968  38.768  1.00  0.00           N  
ATOM    736  H   LEU    49      53.677  28.171  39.368  1.00  0.00           H  
ATOM    737  CA  LEU    49      54.446  30.081  39.058  1.00  0.00           C  
ATOM    738  HA  LEU    49      53.860  31.000  39.103  1.00  0.00           H  
ATOM    739  CB  LEU    49      54.989  30.085  40.492  1.00  0.00           C  
ATOM    740  HB2 LEU    49      55.477  29.118  40.616  1.00  0.00           H  
ATOM    741  HB3 LEU    49      55.717  30.890  40.594  1.00  0.00           H  
ATOM    742  CG  LEU    49      53.879  30.277  41.572  1.00  0.00           C  
ATOM    743  HG  LEU    49      53.172  29.448  41.587  1.00  0.00           H  
ATOM    744  CD1 LEU    49      54.495  30.346  42.930  1.00  0.00           C  
ATOM    745 HD11 LEU    49      55.219  29.542  43.063  1.00  0.00           H  
ATOM    746 HD12 LEU    49      55.054  31.267  43.099  1.00  0.00           H  
ATOM    747 HD13 LEU    49      53.833  30.364  43.796  1.00  0.00           H  
ATOM    748  CD2 LEU    49      53.165  31.605  41.507  1.00  0.00           C  
ATOM    749 HD21 LEU    49      52.703  31.743  40.529  1.00  0.00           H  
ATOM    750 HD22 LEU    49      52.281  31.655  42.143  1.00  0.00           H  
ATOM    751 HD23 LEU    49      53.809  32.466  41.681  1.00  0.00           H  
ATOM    752  C   LEU    49      55.529  30.246  37.966  1.00  0.00           C  
ATOM    753  O   LEU    49      56.000  31.360  37.751  1.00  0.00           O  
ATOM    754  N   LEU    50      55.935  29.195  37.270  1.00  0.00           N  
ATOM    755  H   LEU    50      55.448  28.341  37.504  1.00  0.00           H  
ATOM    756  CA  LEU    50      56.836  29.241  36.141  1.00  0.00           C  
ATOM    757  HA  LEU    50      57.725  29.830  36.366  1.00  0.00           H  
ATOM    758  CB  LEU    50      57.283  27.768  35.713  1.00  0.00           C  
ATOM    759  HB2 LEU    50      57.900  27.513  36.575  1.00  0.00           H  
ATOM    760  HB3 LEU    50      56.356  27.193  35.696  1.00  0.00           H  
ATOM    761  CG  LEU    50      58.091  27.634  34.426  1.00  0.00           C  
ATOM    762  HG  LEU    50      57.460  27.988  33.611  1.00  0.00           H  
ATOM    763  CD1 LEU    50      59.512  28.260  34.555  1.00  0.00           C  
ATOM    764 HD11 LEU    50      59.476  29.275  34.950  1.00  0.00           H  
ATOM    765 HD12 LEU    50      60.145  27.594  35.141  1.00  0.00           H  
ATOM    766 HD13 LEU    50      60.025  28.206  33.594  1.00  0.00           H  
ATOM    767  CD2 LEU    50      58.258  26.160  34.194  1.00  0.00           C  
ATOM    768 HD21 LEU    50      57.268  25.711  34.113  1.00  0.00           H  
ATOM    769 HD22 LEU    50      58.855  25.921  33.314  1.00  0.00           H  
ATOM    770 HD23 LEU    50      58.796  25.729  35.038  1.00  0.00           H  
ATOM    771  C   LEU    50      56.096  29.880  34.966  1.00  0.00           C  
ATOM    772  O   LEU    50      56.836  30.630  34.249  1.00  0.00           O  
ATOM    773  N   TYR    51      54.825  29.637  34.742  1.00  0.00           N  
ATOM    774  H   TYR    51      54.312  29.106  35.432  1.00  0.00           H  
ATOM    775  CA  TYR    51      53.995  30.518  33.896  1.00  0.00           C  
ATOM    776  HA  TYR    51      54.501  30.515  32.931  1.00  0.00           H  
ATOM    777  CB  TYR    51      52.576  29.842  33.680  1.00  0.00           C  
ATOM    778  HB2 TYR    51      52.629  28.820  33.307  1.00  0.00           H  
ATOM    779  HB3 TYR    51      51.987  29.720  34.589  1.00  0.00           H  
ATOM    780  CG  TYR    51      51.781  30.616  32.626  1.00  0.00           C  
ATOM    781  CD1 TYR    51      50.819  31.519  33.059  1.00  0.00           C  
ATOM    782  HD1 TYR    51      50.469  31.582  34.079  1.00  0.00           H  
ATOM    783  CE1 TYR    51      50.218  32.407  32.132  1.00  0.00           C  
ATOM    784  HE1 TYR    51      49.470  33.112  32.463  1.00  0.00           H  
ATOM    785  CZ  TYR    51      50.452  32.252  30.760  1.00  0.00           C  
ATOM    786  OH  TYR    51      49.663  32.937  29.870  1.00  0.00           O  
ATOM    787  HH  TYR    51      48.996  33.516  30.245  1.00  0.00           H  
ATOM    788  CE2 TYR    51      51.276  31.249  30.285  1.00  0.00           C  
ATOM    789  HE2 TYR    51      51.369  31.093  29.220  1.00  0.00           H  
ATOM    790  CD2 TYR    51      52.013  30.463  31.189  1.00  0.00           C  
ATOM    791  HD2 TYR    51      52.723  29.753  30.790  1.00  0.00           H  
ATOM    792  C   TYR    51      53.833  31.948  34.396  1.00  0.00           C  
ATOM    793  O   TYR    51      54.022  32.924  33.624  1.00  0.00           O  
ATOM    794  N   GLU    52      53.345  32.220  35.646  1.00  0.00           N  
ATOM    795  H   GLU    52      53.159  31.432  36.251  1.00  0.00           H  
ATOM    796  CA  GLU    52      52.892  33.500  36.183  1.00  0.00           C  
ATOM    797  HA  GLU    52      52.084  33.874  35.555  1.00  0.00           H  
ATOM    798  CB  GLU    52      52.190  33.316  37.559  1.00  0.00           C  
ATOM    799  HB2 GLU    52      51.792  32.303  37.506  1.00  0.00           H  
ATOM    800  HB3 GLU    52      52.840  33.549  38.402  1.00  0.00           H  
ATOM    801  CG  GLU    52      50.984  34.210  37.712  1.00  0.00           C  
ATOM    802  HG2 GLU    52      51.225  35.220  37.378  1.00  0.00           H  
ATOM    803  HG3 GLU    52      50.153  33.916  37.071  1.00  0.00           H  
ATOM    804  CD  GLU    52      50.680  34.376  39.251  1.00  0.00           C  
ATOM    805  OE1 GLU    52      50.982  33.444  40.009  1.00  0.00           O  
ATOM    806  OE2 GLU    52      50.031  35.356  39.638  1.00  0.00           O  
ATOM    807  C   GLU    52      53.885  34.655  36.386  1.00  0.00           C  
ATOM    808  O   GLU    52      53.731  35.807  36.085  1.00  0.00           O  
ATOM    809  N   SER    53      55.021  34.225  36.955  1.00  0.00           N  
ATOM    810  H   SER    53      55.073  33.216  36.978  1.00  0.00           H  
ATOM    811  CA  SER    53      56.248  35.126  37.152  1.00  0.00           C  
ATOM    812  HA  SER    53      56.044  36.029  37.726  1.00  0.00           H  
ATOM    813  CB  SER    53      57.336  34.281  37.740  1.00  0.00           C  
ATOM    814  HB2 SER    53      58.206  34.914  37.914  1.00  0.00           H  
ATOM    815  HB3 SER    53      57.051  33.951  38.739  1.00  0.00           H  
ATOM    816  OG  SER    53      57.706  33.212  36.910  1.00  0.00           O  
ATOM    817  HG  SER    53      57.385  32.431  37.367  1.00  0.00           H  
ATOM    818  C   SER    53      56.689  35.737  35.813  1.00  0.00           C  
ATOM    819  O   SER    53      56.875  36.934  35.717  1.00  0.00           O  
ATOM    820  N   LYS    54      56.774  34.893  34.750  1.00  0.00           N  
ATOM    821  H   LYS    54      56.710  33.894  34.886  1.00  0.00           H  
ATOM    822  CA  LYS    54      57.042  35.364  33.378  1.00  0.00           C  
ATOM    823  HA  LYS    54      57.921  36.007  33.341  1.00  0.00           H  
ATOM    824  CB  LYS    54      57.264  34.181  32.365  1.00  0.00           C  
ATOM    825  HB2 LYS    54      58.053  33.554  32.781  1.00  0.00           H  
ATOM    826  HB3 LYS    54      56.374  33.553  32.331  1.00  0.00           H  
ATOM    827  CG  LYS    54      57.490  34.494  30.906  1.00  0.00           C  
ATOM    828  HG2 LYS    54      57.600  33.615  30.270  1.00  0.00           H  
ATOM    829  HG3 LYS    54      56.719  35.117  30.454  1.00  0.00           H  
ATOM    830  CD  LYS    54      58.732  35.295  30.586  1.00  0.00           C  
ATOM    831  HD2 LYS    54      58.820  36.225  31.146  1.00  0.00           H  
ATOM    832  HD3 LYS    54      59.584  34.642  30.778  1.00  0.00           H  
ATOM    833  CE  LYS    54      58.669  35.618  29.132  1.00  0.00           C  
ATOM    834  HE2 LYS    54      57.736  36.082  28.816  1.00  0.00           H  
ATOM    835  HE3 LYS    54      59.410  36.412  29.040  1.00  0.00           H  
ATOM    836  NZ  LYS    54      59.041  34.468  28.299  1.00  0.00           N  
ATOM    837  HZ1 LYS    54      58.207  33.906  28.393  1.00  0.00           H  
ATOM    838  HZ2 LYS    54      59.181  34.801  27.355  1.00  0.00           H  
ATOM    839  HZ3 LYS    54      59.867  33.937  28.535  1.00  0.00           H  
ATOM    840  C   LYS    54      55.990  36.317  32.890  1.00  0.00           C  
ATOM    841  O   LYS    54      56.260  37.184  32.026  1.00  0.00           O  
ATOM    842  N   LEU    55      54.717  36.187  33.400  1.00  0.00           N  
ATOM    843  H   LEU    55      54.436  35.536  34.120  1.00  0.00           H  
ATOM    844  CA  LEU    55      53.745  37.160  32.941  1.00  0.00           C  
ATOM    845  HA  LEU    55      53.783  37.277  31.858  1.00  0.00           H  
ATOM    846  CB  LEU    55      52.355  36.493  33.216  1.00  0.00           C  
ATOM    847  HB2 LEU    55      52.418  35.448  32.912  1.00  0.00           H  
ATOM    848  HB3 LEU    55      52.129  36.600  34.277  1.00  0.00           H  
ATOM    849  CG  LEU    55      51.236  37.220  32.447  1.00  0.00           C  
ATOM    850  HG  LEU    55      51.376  38.299  32.511  1.00  0.00           H  
ATOM    851  CD1 LEU    55      51.177  36.966  30.938  1.00  0.00           C  
ATOM    852 HD11 LEU    55      51.104  35.879  30.908  1.00  0.00           H  
ATOM    853 HD12 LEU    55      50.263  37.411  30.545  1.00  0.00           H  
ATOM    854 HD13 LEU    55      52.076  37.294  30.417  1.00  0.00           H  
ATOM    855  CD2 LEU    55      49.840  36.788  32.950  1.00  0.00           C  
ATOM    856 HD21 LEU    55      49.720  37.006  34.011  1.00  0.00           H  
ATOM    857 HD22 LEU    55      48.999  37.295  32.477  1.00  0.00           H  
ATOM    858 HD23 LEU    55      49.661  35.716  32.870  1.00  0.00           H  
ATOM    859  C   LEU    55      53.845  38.518  33.598  1.00  0.00           C  
ATOM    860  O   LEU    55      53.688  39.506  32.919  1.00  0.00           O  
ATOM    861  N   TYR    56      54.311  38.590  34.865  1.00  0.00           N  
ATOM    862  H   TYR    56      54.392  37.748  35.417  1.00  0.00           H  
ATOM    863  CA  TYR    56      54.617  39.878  35.579  1.00  0.00           C  
ATOM    864  HA  TYR    56      53.776  40.568  35.516  1.00  0.00           H  
ATOM    865  CB  TYR    56      54.786  39.699  37.117  1.00  0.00           C  
ATOM    866  HB2 TYR    56      55.622  39.062  37.406  1.00  0.00           H  
ATOM    867  HB3 TYR    56      55.225  40.646  37.430  1.00  0.00           H  
ATOM    868  CG  TYR    56      53.578  39.284  37.949  1.00  0.00           C  
ATOM    869  CD1 TYR    56      52.577  40.193  38.225  1.00  0.00           C  
ATOM    870  HD1 TYR    56      52.687  41.184  37.810  1.00  0.00           H  
ATOM    871  CE1 TYR    56      51.395  39.841  38.986  1.00  0.00           C  
ATOM    872  HE1 TYR    56      50.663  40.617  39.159  1.00  0.00           H  
ATOM    873  CZ  TYR    56      51.228  38.513  39.386  1.00  0.00           C  
ATOM    874  OH  TYR    56      50.027  38.092  39.891  1.00  0.00           O  
ATOM    875  HH  TYR    56      49.894  37.202  39.557  1.00  0.00           H  
ATOM    876  CE2 TYR    56      52.230  37.609  39.044  1.00  0.00           C  
ATOM    877  HE2 TYR    56      52.009  36.564  39.205  1.00  0.00           H  
ATOM    878  CD2 TYR    56      53.444  37.951  38.391  1.00  0.00           C  
ATOM    879  HD2 TYR    56      54.213  37.224  38.173  1.00  0.00           H  
ATOM    880  C   TYR    56      55.772  40.637  34.946  1.00  0.00           C  
ATOM    881  O   TYR    56      55.719  41.922  34.882  1.00  0.00           O  
ATOM    882  N   LYS    57      56.760  39.886  34.389  1.00  0.00           N  
ATOM    883  H   LYS    57      56.927  38.951  34.732  1.00  0.00           H  
ATOM    884  CA  LYS    57      57.786  40.405  33.472  1.00  0.00           C  
ATOM    885  HA  LYS    57      58.317  41.250  33.909  1.00  0.00           H  
ATOM    886  CB  LYS    57      58.800  39.306  33.126  1.00  0.00           C  
ATOM    887  HB2 LYS    57      58.450  38.291  32.938  1.00  0.00           H  
ATOM    888  HB3 LYS    57      59.282  39.661  32.215  1.00  0.00           H  
ATOM    889  CG  LYS    57      59.849  39.313  34.241  1.00  0.00           C  
ATOM    890  HG2 LYS    57      60.077  40.292  34.663  1.00  0.00           H  
ATOM    891  HG3 LYS    57      59.536  38.640  35.040  1.00  0.00           H  
ATOM    892  CD  LYS    57      61.259  38.904  33.662  1.00  0.00           C  
ATOM    893  HD2 LYS    57      61.120  37.896  33.270  1.00  0.00           H  
ATOM    894  HD3 LYS    57      61.677  39.562  32.900  1.00  0.00           H  
ATOM    895  CE  LYS    57      62.308  38.904  34.867  1.00  0.00           C  
ATOM    896  HE2 LYS    57      62.479  39.873  35.336  1.00  0.00           H  
ATOM    897  HE3 LYS    57      61.872  38.242  35.615  1.00  0.00           H  
ATOM    898  NZ  LYS    57      63.554  38.372  34.358  1.00  0.00           N  
ATOM    899  HZ1 LYS    57      63.542  37.481  33.883  1.00  0.00           H  
ATOM    900  HZ2 LYS    57      63.932  39.015  33.677  1.00  0.00           H  
ATOM    901  HZ3 LYS    57      64.343  38.340  34.988  1.00  0.00           H  
ATOM    902  C   LYS    57      57.165  41.045  32.320  1.00  0.00           C  
ATOM    903  O   LYS    57      57.326  42.289  32.097  1.00  0.00           O  
ATOM    904  N   ILE    58      56.446  40.264  31.492  1.00  0.00           N  
ATOM    905  H   ILE    58      56.232  39.299  31.701  1.00  0.00           H  
ATOM    906  CA  ILE    58      55.668  40.823  30.341  1.00  0.00           C  
ATOM    907  HA  ILE    58      56.352  41.138  29.553  1.00  0.00           H  
ATOM    908  CB  ILE    58      54.877  39.662  29.711  1.00  0.00           C  
ATOM    909  HB  ILE    58      54.330  39.239  30.553  1.00  0.00           H  
ATOM    910  CG2 ILE    58      53.822  40.104  28.773  1.00  0.00           C  
ATOM    911 HG21 ILE    58      53.106  40.745  29.288  1.00  0.00           H  
ATOM    912 HG22 ILE    58      54.336  40.622  27.964  1.00  0.00           H  
ATOM    913 HG23 ILE    58      53.295  39.266  28.315  1.00  0.00           H  
ATOM    914  CG1 ILE    58      55.837  38.642  29.061  1.00  0.00           C  
ATOM    915 HG12 ILE    58      56.217  39.127  28.162  1.00  0.00           H  
ATOM    916 HG13 ILE    58      56.614  38.361  29.772  1.00  0.00           H  
ATOM    917  CD1 ILE    58      55.172  37.299  28.664  1.00  0.00           C  
ATOM    918 HD11 ILE    58      55.842  36.492  28.367  1.00  0.00           H  
ATOM    919 HD12 ILE    58      54.725  36.932  29.587  1.00  0.00           H  
ATOM    920 HD13 ILE    58      54.463  37.334  27.836  1.00  0.00           H  
ATOM    921  C   ILE    58      54.732  41.954  30.696  1.00  0.00           C  
ATOM    922  O   ILE    58      54.691  42.963  29.952  1.00  0.00           O  
ATOM    923  N   LEU    59      53.907  41.960  31.777  1.00  0.00           N  
ATOM    924  H   LEU    59      53.927  41.152  32.382  1.00  0.00           H  
ATOM    925  CA  LEU    59      52.931  43.091  32.132  1.00  0.00           C  
ATOM    926  HA  LEU    59      52.514  43.458  31.193  1.00  0.00           H  
ATOM    927  CB  LEU    59      51.832  42.488  33.030  1.00  0.00           C  
ATOM    928  HB2 LEU    59      52.438  42.007  33.798  1.00  0.00           H  
ATOM    929  HB3 LEU    59      51.277  43.287  33.521  1.00  0.00           H  
ATOM    930  CG  LEU    59      50.820  41.593  32.314  1.00  0.00           C  
ATOM    931  HG  LEU    59      51.293  40.667  31.987  1.00  0.00           H  
ATOM    932  CD1 LEU    59      49.871  41.342  33.455  1.00  0.00           C  
ATOM    933 HD11 LEU    59      50.325  40.697  34.207  1.00  0.00           H  
ATOM    934 HD12 LEU    59      49.556  42.179  34.077  1.00  0.00           H  
ATOM    935 HD13 LEU    59      48.966  40.815  33.153  1.00  0.00           H  
ATOM    936  CD2 LEU    59      49.967  42.294  31.290  1.00  0.00           C  
ATOM    937 HD21 LEU    59      49.288  41.660  30.720  1.00  0.00           H  
ATOM    938 HD22 LEU    59      49.435  43.135  31.733  1.00  0.00           H  
ATOM    939 HD23 LEU    59      50.574  42.773  30.521  1.00  0.00           H  
ATOM    940  C   LEU    59      53.599  44.272  32.996  1.00  0.00           C  
ATOM    941  O   LEU    59      52.875  45.116  33.572  1.00  0.00           O  
ATOM    942  N   GLN    60      54.956  44.461  32.947  1.00  0.00           N  
ATOM    943  H   GLN    60      55.485  43.757  32.452  1.00  0.00           H  
ATOM    944  CA  GLN    60      55.555  45.543  33.718  1.00  0.00           C  
ATOM    945  HA  GLN    60      55.386  45.414  34.787  1.00  0.00           H  
ATOM    946  CB  GLN    60      57.100  45.451  33.525  1.00  0.00           C  
ATOM    947  HB2 GLN    60      57.505  44.455  33.710  1.00  0.00           H  
ATOM    948  HB3 GLN    60      57.245  45.647  32.463  1.00  0.00           H  
ATOM    949  CG  GLN    60      58.028  46.505  34.218  1.00  0.00           C  
ATOM    950  HG2 GLN    60      59.018  46.095  34.021  1.00  0.00           H  
ATOM    951  HG3 GLN    60      57.890  47.477  33.745  1.00  0.00           H  
ATOM    952  CD  GLN    60      57.686  46.553  35.712  1.00  0.00           C  
ATOM    953  OE1 GLN    60      57.431  45.508  36.277  1.00  0.00           O  
ATOM    954  NE2 GLN    60      57.767  47.646  36.382  1.00  0.00           N  
ATOM    955 HE21 GLN    60      57.447  47.555  37.336  1.00  0.00           H  
ATOM    956 HE22 GLN    60      58.153  48.482  35.966  1.00  0.00           H  
ATOM    957  C   GLN    60      54.994  46.902  33.272  1.00  0.00           C  
ATOM    958  O   GLN    60      54.655  47.063  32.091  1.00  0.00           O  
ATOM    959  N   GLY    61      54.977  47.837  34.259  1.00  0.00           N  
ATOM    960  H   GLY    61      55.268  47.415  35.130  1.00  0.00           H  
ATOM    961  CA  GLY    61      54.608  49.230  34.069  1.00  0.00           C  
ATOM    962  HA2 GLY    61      55.318  49.948  34.478  1.00  0.00           H  
ATOM    963  HA3 GLY    61      54.430  49.448  33.016  1.00  0.00           H  
ATOM    964  C   GLY    61      53.311  49.649  34.797  1.00  0.00           C  
ATOM    965  O   GLY    61      52.503  48.809  35.201  1.00  0.00           O  
ATOM    966  N   GLY    62      53.122  50.944  34.766  1.00  0.00           N  
ATOM    967  H   GLY    62      53.825  51.451  34.248  1.00  0.00           H  
ATOM    968  CA  GLY    62      52.177  51.780  35.633  1.00  0.00           C  
ATOM    969  HA2 GLY    62      52.427  52.838  35.550  1.00  0.00           H  
ATOM    970  HA3 GLY    62      51.166  51.786  35.224  1.00  0.00           H  
ATOM    971  C   GLY    62      52.128  51.457  37.085  1.00  0.00           C  
ATOM    972  O   GLY    62      53.016  50.782  37.624  1.00  0.00           O  
ATOM    973  N   VAL    63      51.076  51.859  37.723  1.00  0.00           N  
ATOM    974  H   VAL    63      50.528  52.628  37.365  1.00  0.00           H  
ATOM    975  CA  VAL    63      50.514  51.347  39.022  1.00  0.00           C  
ATOM    976  HA  VAL    63      51.204  50.624  39.456  1.00  0.00           H  
ATOM    977  CB  VAL    63      50.539  52.512  40.081  1.00  0.00           C  
ATOM    978  HB  VAL    63      51.558  52.890  39.994  1.00  0.00           H  
ATOM    979  CG1 VAL    63      49.608  53.772  39.784  1.00  0.00           C  
ATOM    980 HG11 VAL    63      48.588  53.387  39.793  1.00  0.00           H  
ATOM    981 HG12 VAL    63      49.732  54.508  40.578  1.00  0.00           H  
ATOM    982 HG13 VAL    63      49.873  54.229  38.831  1.00  0.00           H  
ATOM    983  CG2 VAL    63      50.161  52.067  41.496  1.00  0.00           C  
ATOM    984 HG21 VAL    63      50.859  51.276  41.769  1.00  0.00           H  
ATOM    985 HG22 VAL    63      50.303  52.891  42.196  1.00  0.00           H  
ATOM    986 HG23 VAL    63      49.144  51.677  41.523  1.00  0.00           H  
ATOM    987  C   VAL    63      49.141  50.636  38.957  1.00  0.00           C  
ATOM    988  O   VAL    63      48.168  51.151  38.335  1.00  0.00           O  
ATOM    989  N   GLY    64      49.085  49.460  39.468  1.00  0.00           N  
ATOM    990  H   GLY    64      49.898  49.079  39.931  1.00  0.00           H  
ATOM    991  CA  GLY    64      47.891  48.572  39.215  1.00  0.00           C  
ATOM    992  HA2 GLY    64      47.041  48.785  39.864  1.00  0.00           H  
ATOM    993  HA3 GLY    64      47.498  48.855  38.239  1.00  0.00           H  
ATOM    994  C   GLY    64      48.059  47.092  39.283  1.00  0.00           C  
ATOM    995  O   GLY    64      47.126  46.388  39.635  1.00  0.00           O  
ATOM    996  N   ILE    65      49.254  46.609  38.895  1.00  0.00           N  
ATOM    997  H   ILE    65      49.895  47.311  38.553  1.00  0.00           H  
ATOM    998  CA  ILE    65      49.722  45.183  39.025  1.00  0.00           C  
ATOM    999  HA  ILE    65      48.883  44.527  39.259  1.00  0.00           H  
ATOM   1000  CB  ILE    65      50.330  44.799  37.620  1.00  0.00           C  
ATOM   1001  HB  ILE    65      51.099  45.526  37.356  1.00  0.00           H  
ATOM   1002  CG2 ILE    65      50.851  43.343  37.819  1.00  0.00           C  
ATOM   1003 HG21 ILE    65      51.721  43.305  38.475  1.00  0.00           H  
ATOM   1004 HG22 ILE    65      50.146  42.669  38.304  1.00  0.00           H  
ATOM   1005 HG23 ILE    65      50.986  42.883  36.840  1.00  0.00           H  
ATOM   1006  CG1 ILE    65      49.375  44.836  36.482  1.00  0.00           C  
ATOM   1007 HG12 ILE    65      49.044  45.866  36.351  1.00  0.00           H  
ATOM   1008 HG13 ILE    65      49.830  44.573  35.527  1.00  0.00           H  
ATOM   1009  CD1 ILE    65      48.073  44.017  36.660  1.00  0.00           C  
ATOM   1010 HD11 ILE    65      47.403  44.335  37.459  1.00  0.00           H  
ATOM   1011 HD12 ILE    65      47.485  44.076  35.744  1.00  0.00           H  
ATOM   1012 HD13 ILE    65      48.350  42.988  36.890  1.00  0.00           H  
ATOM   1013  C   ILE    65      50.769  45.238  40.220  1.00  0.00           C  
ATOM   1014  O   ILE    65      51.599  46.173  40.254  1.00  0.00           O  
ATOM   1015  N   PRO    66      50.762  44.336  41.249  1.00  0.00           N  
ATOM   1016  CD  PRO    66      49.713  43.430  41.748  1.00  0.00           C  
ATOM   1017  HD2 PRO    66      49.184  42.968  40.914  1.00  0.00           H  
ATOM   1018  HD3 PRO    66      49.186  44.067  42.458  1.00  0.00           H  
ATOM   1019  CG  PRO    66      50.322  42.344  42.541  1.00  0.00           C  
ATOM   1020  HG2 PRO    66      50.787  41.537  41.975  1.00  0.00           H  
ATOM   1021  HG3 PRO    66      49.672  41.933  43.313  1.00  0.00           H  
ATOM   1022  CB  PRO    66      51.513  43.068  43.166  1.00  0.00           C  
ATOM   1023  HB2 PRO    66      52.388  42.429  43.285  1.00  0.00           H  
ATOM   1024  HB3 PRO    66      51.379  43.666  44.067  1.00  0.00           H  
ATOM   1025  CA  PRO    66      51.946  44.078  42.071  1.00  0.00           C  
ATOM   1026  HA  PRO    66      52.174  45.069  42.463  1.00  0.00           H  
ATOM   1027  C   PRO    66      53.152  43.669  41.195  1.00  0.00           C  
ATOM   1028  O   PRO    66      53.117  42.603  40.604  1.00  0.00           O  
ATOM   1029  N   HIE    67      54.278  44.413  41.180  1.00  0.00           N  
ATOM   1030  H   HIE    67      54.354  45.243  41.751  1.00  0.00           H  
ATOM   1031  CA  HIE    67      55.432  44.081  40.361  1.00  0.00           C  
ATOM   1032  HA  HIE    67      54.969  43.608  39.494  1.00  0.00           H  
ATOM   1033  CB  HIE    67      56.214  45.273  39.861  1.00  0.00           C  
ATOM   1034  HB2 HIE    67      56.631  45.859  40.679  1.00  0.00           H  
ATOM   1035  HB3 HIE    67      57.044  44.980  39.218  1.00  0.00           H  
ATOM   1036  CG  HIE    67      55.504  46.235  39.015  1.00  0.00           C  
ATOM   1037  ND1 HIE    67      55.798  47.642  38.977  1.00  0.00           N  
ATOM   1038  CE1 HIE    67      55.068  48.177  37.930  1.00  0.00           C  
ATOM   1039  HE1 HIE    67      55.119  49.190  37.558  1.00  0.00           H  
ATOM   1040  NE2 HIE    67      54.350  47.234  37.345  1.00  0.00           N  
ATOM   1041  HE2 HIE    67      53.666  47.319  36.607  1.00  0.00           H  
ATOM   1042  CD2 HIE    67      54.602  46.023  38.009  1.00  0.00           C  
ATOM   1043  HD2 HIE    67      54.088  45.098  37.792  1.00  0.00           H  
ATOM   1044  C   HIE    67      56.369  43.044  41.001  1.00  0.00           C  
ATOM   1045  O   HIE    67      56.546  42.960  42.226  1.00  0.00           O  
ATOM   1046  N   ILE    68      56.949  42.164  40.129  1.00  0.00           N  
ATOM   1047  H   ILE    68      56.913  42.399  39.147  1.00  0.00           H  
ATOM   1048  CA  ILE    68      58.003  41.215  40.451  1.00  0.00           C  
ATOM   1049  HA  ILE    68      57.533  40.467  41.090  1.00  0.00           H  
ATOM   1050  CB  ILE    68      58.460  40.487  39.106  1.00  0.00           C  
ATOM   1051  HB  ILE    68      57.584  40.119  38.571  1.00  0.00           H  
ATOM   1052  CG2 ILE    68      59.322  41.419  38.237  1.00  0.00           C  
ATOM   1053 HG21 ILE    68      58.867  42.409  38.187  1.00  0.00           H  
ATOM   1054 HG22 ILE    68      60.263  41.717  38.698  1.00  0.00           H  
ATOM   1055 HG23 ILE    68      59.445  41.055  37.217  1.00  0.00           H  
ATOM   1056  CG1 ILE    68      59.402  39.241  39.469  1.00  0.00           C  
ATOM   1057 HG12 ILE    68      60.422  39.613  39.564  1.00  0.00           H  
ATOM   1058 HG13 ILE    68      59.134  38.701  40.377  1.00  0.00           H  
ATOM   1059  CD1 ILE    68      59.330  38.245  38.319  1.00  0.00           C  
ATOM   1060 HD11 ILE    68      58.336  38.028  37.927  1.00  0.00           H  
ATOM   1061 HD12 ILE    68      59.831  38.662  37.445  1.00  0.00           H  
ATOM   1062 HD13 ILE    68      59.674  37.266  38.651  1.00  0.00           H  
ATOM   1063  C   ILE    68      59.215  41.839  41.209  1.00  0.00           C  
ATOM   1064  O   ILE    68      59.369  43.020  41.118  1.00  0.00           O  
ATOM   1065  N   ARG    69      59.953  41.025  42.019  1.00  0.00           N  
ATOM   1066  H   ARG    69      59.723  40.043  42.064  1.00  0.00           H  
ATOM   1067  CA  ARG    69      61.261  41.402  42.631  1.00  0.00           C  
ATOM   1068  HA  ARG    69      61.666  42.299  42.162  1.00  0.00           H  
ATOM   1069  CB  ARG    69      61.165  41.731  44.083  1.00  0.00           C  
ATOM   1070  HB2 ARG    69      60.745  40.861  44.588  1.00  0.00           H  
ATOM   1071  HB3 ARG    69      62.207  41.849  44.381  1.00  0.00           H  
ATOM   1072  CG  ARG    69      60.281  42.909  44.492  1.00  0.00           C  
ATOM   1073  HG2 ARG    69      60.560  43.795  43.921  1.00  0.00           H  
ATOM   1074  HG3 ARG    69      59.221  42.820  44.254  1.00  0.00           H  
ATOM   1075  CD  ARG    69      60.489  43.295  45.975  1.00  0.00           C  
ATOM   1076  HD2 ARG    69      59.765  44.077  46.205  1.00  0.00           H  
ATOM   1077  HD3 ARG    69      60.330  42.362  46.516  1.00  0.00           H  
ATOM   1078  NE  ARG    69      61.830  43.781  46.298  1.00  0.00           N  
ATOM   1079  HE  ARG    69      62.647  43.421  45.825  1.00  0.00           H  
ATOM   1080  CZ  ARG    69      62.247  44.778  47.073  1.00  0.00           C  
ATOM   1081  NH1 ARG    69      61.392  45.562  47.661  1.00  0.00           N  
ATOM   1082 HH11 ARG    69      60.424  45.573  47.370  1.00  0.00           H  
ATOM   1083 HH12 ARG    69      61.765  46.264  48.284  1.00  0.00           H  
ATOM   1084  NH2 ARG    69      63.503  45.010  47.281  1.00  0.00           N  
ATOM   1085 HH21 ARG    69      64.079  44.196  47.123  1.00  0.00           H  
ATOM   1086 HH22 ARG    69      63.830  45.610  48.025  1.00  0.00           H  
ATOM   1087  C   ARG    69      62.227  40.193  42.416  1.00  0.00           C  
ATOM   1088  O   ARG    69      63.403  40.611  42.294  1.00  0.00           O  
ATOM   1089  N   TRP    70      61.803  38.925  42.439  1.00  0.00           N  
ATOM   1090  H   TRP    70      60.832  38.764  42.666  1.00  0.00           H  
ATOM   1091  CA  TRP    70      62.707  37.768  42.250  1.00  0.00           C  
ATOM   1092  HA  TRP    70      63.281  37.963  41.344  1.00  0.00           H  
ATOM   1093  CB  TRP    70      63.636  37.648  43.517  1.00  0.00           C  
ATOM   1094  HB2 TRP    70      64.168  38.575  43.730  1.00  0.00           H  
ATOM   1095  HB3 TRP    70      62.953  37.421  44.336  1.00  0.00           H  
ATOM   1096  CG  TRP    70      64.562  36.545  43.458  1.00  0.00           C  
ATOM   1097  CD1 TRP    70      65.812  36.576  42.950  1.00  0.00           C  
ATOM   1098  HD1 TRP    70      66.189  37.478  42.490  1.00  0.00           H  
ATOM   1099  NE1 TRP    70      66.533  35.445  43.191  1.00  0.00           N  
ATOM   1100  HE1 TRP    70      67.472  35.366  42.827  1.00  0.00           H  
ATOM   1101  CE2 TRP    70      65.753  34.473  43.769  1.00  0.00           C  
ATOM   1102  CZ2 TRP    70      65.905  33.111  44.048  1.00  0.00           C  
ATOM   1103  HZ2 TRP    70      66.876  32.704  43.809  1.00  0.00           H  
ATOM   1104  CH2 TRP    70      64.796  32.426  44.581  1.00  0.00           C  
ATOM   1105  HH2 TRP    70      64.930  31.371  44.770  1.00  0.00           H  
ATOM   1106  CZ3 TRP    70      63.534  32.981  44.610  1.00  0.00           C  
ATOM   1107  HZ3 TRP    70      62.696  32.379  44.929  1.00  0.00           H  
ATOM   1108  CE3 TRP    70      63.389  34.368  44.401  1.00  0.00           C  
ATOM   1109  HE3 TRP    70      62.410  34.823  44.392  1.00  0.00           H  
ATOM   1110  CD2 TRP    70      64.496  35.127  43.979  1.00  0.00           C  
ATOM   1111  C   TRP    70      61.944  36.474  41.987  1.00  0.00           C  
ATOM   1112  O   TRP    70      60.747  36.380  42.333  1.00  0.00           O  
ATOM   1113  N   TYR    71      62.537  35.542  41.348  1.00  0.00           N  
ATOM   1114  H   TYR    71      63.481  35.627  40.999  1.00  0.00           H  
ATOM   1115  CA  TYR    71      61.869  34.241  41.047  1.00  0.00           C  
ATOM   1116  HA  TYR    71      61.198  33.959  41.858  1.00  0.00           H  
ATOM   1117  CB  TYR    71      61.066  34.273  39.748  1.00  0.00           C  
ATOM   1118  HB2 TYR    71      60.211  34.896  40.010  1.00  0.00           H  
ATOM   1119  HB3 TYR    71      61.657  34.683  38.930  1.00  0.00           H  
ATOM   1120  CG  TYR    71      60.457  32.951  39.344  1.00  0.00           C  
ATOM   1121  CD1 TYR    71      59.359  32.400  40.022  1.00  0.00           C  
ATOM   1122  HD1 TYR    71      59.020  32.890  40.923  1.00  0.00           H  
ATOM   1123  CE1 TYR    71      58.862  31.103  39.742  1.00  0.00           C  
ATOM   1124  HE1 TYR    71      58.262  30.488  40.397  1.00  0.00           H  
ATOM   1125  CZ  TYR    71      59.472  30.319  38.737  1.00  0.00           C  
ATOM   1126  OH  TYR    71      59.090  29.018  38.549  1.00  0.00           O  
ATOM   1127  HH  TYR    71      59.703  28.554  37.974  1.00  0.00           H  
ATOM   1128  CE2 TYR    71      60.597  30.886  38.062  1.00  0.00           C  
ATOM   1129  HE2 TYR    71      61.145  30.237  37.395  1.00  0.00           H  
ATOM   1130  CD2 TYR    71      61.134  32.182  38.340  1.00  0.00           C  
ATOM   1131  HD2 TYR    71      62.012  32.616  37.884  1.00  0.00           H  
ATOM   1132  C   TYR    71      62.979  33.170  40.999  1.00  0.00           C  
ATOM   1133  O   TYR    71      64.050  33.493  40.462  1.00  0.00           O  
ATOM   1134  N   GLY    72      62.686  31.937  41.425  1.00  0.00           N  
ATOM   1135  H   GLY    72      61.734  31.761  41.714  1.00  0.00           H  
ATOM   1136  CA  GLY    72      63.588  30.812  41.515  1.00  0.00           C  
ATOM   1137  HA2 GLY    72      63.869  30.528  40.501  1.00  0.00           H  
ATOM   1138  HA3 GLY    72      64.567  31.103  41.897  1.00  0.00           H  
ATOM   1139  C   GLY    72      62.903  29.649  42.218  1.00  0.00           C  
ATOM   1140  O   GLY    72      61.700  29.433  42.132  1.00  0.00           O  
ATOM   1141  N   GLN    73      63.603  28.940  43.068  1.00  0.00           N  
ATOM   1142  H   GLN    73      64.519  29.278  43.328  1.00  0.00           H  
ATOM   1143  CA  GLN    73      63.165  27.767  43.809  1.00  0.00           C  
ATOM   1144  HA  GLN    73      62.115  27.900  44.071  1.00  0.00           H  
ATOM   1145  CB  GLN    73      63.376  26.470  42.994  1.00  0.00           C  
ATOM   1146  HB2 GLN    73      63.004  25.675  43.640  1.00  0.00           H  
ATOM   1147  HB3 GLN    73      62.667  26.372  42.172  1.00  0.00           H  
ATOM   1148  CG  GLN    73      64.840  26.055  42.656  1.00  0.00           C  
ATOM   1149  HG2 GLN    73      65.499  26.182  43.514  1.00  0.00           H  
ATOM   1150  HG3 GLN    73      64.734  25.005  42.382  1.00  0.00           H  
ATOM   1151  CD  GLN    73      65.466  26.695  41.430  1.00  0.00           C  
ATOM   1152  OE1 GLN    73      64.922  27.429  40.604  1.00  0.00           O  
ATOM   1153  NE2 GLN    73      66.798  26.510  41.353  1.00  0.00           N  
ATOM   1154 HE21 GLN    73      67.150  26.589  40.410  1.00  0.00           H  
ATOM   1155 HE22 GLN    73      67.362  26.002  42.020  1.00  0.00           H  
ATOM   1156  C   GLN    73      63.951  27.784  45.153  1.00  0.00           C  
ATOM   1157  O   GLN    73      65.089  28.248  45.250  1.00  0.00           O  
ATOM   1158  N   GLU    74      63.353  27.205  46.197  1.00  0.00           N  
ATOM   1159  H   GLU    74      62.541  26.624  46.045  1.00  0.00           H  
ATOM   1160  CA  GLU    74      63.819  27.015  47.535  1.00  0.00           C  
ATOM   1161  HA  GLU    74      64.905  26.953  47.592  1.00  0.00           H  
ATOM   1162  CB  GLU    74      63.331  28.290  48.306  1.00  0.00           C  
ATOM   1163  HB2 GLU    74      62.263  28.485  48.215  1.00  0.00           H  
ATOM   1164  HB3 GLU    74      63.625  28.064  49.331  1.00  0.00           H  
ATOM   1165  CG  GLU    74      63.919  29.656  47.846  1.00  0.00           C  
ATOM   1166  HG2 GLU    74      63.614  29.790  46.808  1.00  0.00           H  
ATOM   1167  HG3 GLU    74      63.386  30.423  48.408  1.00  0.00           H  
ATOM   1168  CD  GLU    74      65.468  29.839  48.047  1.00  0.00           C  
ATOM   1169  OE1 GLU    74      65.956  30.922  47.672  1.00  0.00           O  
ATOM   1170  OE2 GLU    74      66.105  28.987  48.712  1.00  0.00           O  
ATOM   1171  C   GLU    74      63.328  25.722  48.244  1.00  0.00           C  
ATOM   1172  O   GLU    74      62.181  25.336  48.033  1.00  0.00           O  
ATOM   1173  N   LYS    75      64.199  25.011  48.997  1.00  0.00           N  
ATOM   1174  H   LYS    75      65.176  25.241  49.108  1.00  0.00           H  
ATOM   1175  CA  LYS    75      63.908  23.690  49.544  1.00  0.00           C  
ATOM   1176  HA  LYS    75      64.792  23.208  49.961  1.00  0.00           H  
ATOM   1177  CB  LYS    75      62.990  23.875  50.798  1.00  0.00           C  
ATOM   1178  HB2 LYS    75      62.022  24.279  50.504  1.00  0.00           H  
ATOM   1179  HB3 LYS    75      62.771  22.943  51.320  1.00  0.00           H  
ATOM   1180  CG  LYS    75      63.496  24.836  51.868  1.00  0.00           C  
ATOM   1181  HG2 LYS    75      64.561  24.617  51.939  1.00  0.00           H  
ATOM   1182  HG3 LYS    75      63.305  25.806  51.409  1.00  0.00           H  
ATOM   1183  CD  LYS    75      62.669  24.756  53.131  1.00  0.00           C  
ATOM   1184  HD2 LYS    75      62.972  25.626  53.714  1.00  0.00           H  
ATOM   1185  HD3 LYS    75      61.622  24.494  52.978  1.00  0.00           H  
ATOM   1186  CE  LYS    75      63.310  23.531  53.946  1.00  0.00           C  
ATOM   1187  HE2 LYS    75      63.757  22.848  53.225  1.00  0.00           H  
ATOM   1188  HE3 LYS    75      64.069  23.892  54.641  1.00  0.00           H  
ATOM   1189  NZ  LYS    75      62.356  22.632  54.629  1.00  0.00           N  
ATOM   1190  HZ1 LYS    75      61.726  22.276  53.924  1.00  0.00           H  
ATOM   1191  HZ2 LYS    75      62.778  21.966  55.260  1.00  0.00           H  
ATOM   1192  HZ3 LYS    75      61.869  23.332  55.170  1.00  0.00           H  
ATOM   1193  C   LYS    75      63.391  22.654  48.502  1.00  0.00           C  
ATOM   1194  O   LYS    75      64.189  21.944  47.809  1.00  0.00           O  
ATOM   1195  N   ASP    76      62.128  22.630  48.401  1.00  0.00           N  
ATOM   1196  H   ASP    76      61.591  23.354  48.855  1.00  0.00           H  
ATOM   1197  CA  ASP    76      61.332  21.555  47.644  1.00  0.00           C  
ATOM   1198  HA  ASP    76      62.001  20.861  47.136  1.00  0.00           H  
ATOM   1199  CB  ASP    76      60.439  20.726  48.566  1.00  0.00           C  
ATOM   1200  HB2 ASP    76      59.535  21.315  48.726  1.00  0.00           H  
ATOM   1201  HB3 ASP    76      60.190  19.796  48.054  1.00  0.00           H  
ATOM   1202  CG  ASP    76      60.982  20.303  49.916  1.00  0.00           C  
ATOM   1203  OD1 ASP    76      60.237  20.204  50.881  1.00  0.00           O  
ATOM   1204  OD2 ASP    76      62.240  19.915  49.972  1.00  0.00           O  
ATOM   1205  C   ASP    76      60.462  22.089  46.537  1.00  0.00           C  
ATOM   1206  O   ASP    76      59.835  21.296  45.811  1.00  0.00           O  
ATOM   1207  N   TYR    77      60.413  23.424  46.215  1.00  0.00           N  
ATOM   1208  H   TYR    77      61.086  24.030  46.663  1.00  0.00           H  
ATOM   1209  CA  TYR    77      59.360  24.011  45.362  1.00  0.00           C  
ATOM   1210  HA  TYR    77      59.104  23.352  44.532  1.00  0.00           H  
ATOM   1211  CB  TYR    77      58.082  24.167  46.246  1.00  0.00           C  
ATOM   1212  HB2 TYR    77      57.380  24.900  45.848  1.00  0.00           H  
ATOM   1213  HB3 TYR    77      57.572  23.204  46.229  1.00  0.00           H  
ATOM   1214  CG  TYR    77      58.395  24.415  47.731  1.00  0.00           C  
ATOM   1215  CD1 TYR    77      58.079  23.507  48.775  1.00  0.00           C  
ATOM   1216  HD1 TYR    77      57.589  22.585  48.498  1.00  0.00           H  
ATOM   1217  CE1 TYR    77      58.438  23.739  50.145  1.00  0.00           C  
ATOM   1218  HE1 TYR    77      58.079  23.101  50.939  1.00  0.00           H  
ATOM   1219  CZ  TYR    77      59.085  24.911  50.514  1.00  0.00           C  
ATOM   1220  OH  TYR    77      59.322  25.248  51.795  1.00  0.00           O  
ATOM   1221  HH  TYR    77      58.825  24.650  52.357  1.00  0.00           H  
ATOM   1222  CE2 TYR    77      59.368  25.868  49.521  1.00  0.00           C  
ATOM   1223  HE2 TYR    77      59.930  26.757  49.765  1.00  0.00           H  
ATOM   1224  CD2 TYR    77      58.952  25.641  48.216  1.00  0.00           C  
ATOM   1225  HD2 TYR    77      59.367  26.367  47.533  1.00  0.00           H  
ATOM   1226  C   TYR    77      59.831  25.314  44.676  1.00  0.00           C  
ATOM   1227  O   TYR    77      60.796  25.935  45.094  1.00  0.00           O  
ATOM   1228  N   ASN    78      59.019  25.789  43.731  1.00  0.00           N  
ATOM   1229  H   ASN    78      58.230  25.242  43.418  1.00  0.00           H  
ATOM   1230  CA  ASN    78      59.190  27.127  43.158  1.00  0.00           C  
ATOM   1231  HA  ASN    78      60.251  27.375  43.140  1.00  0.00           H  
ATOM   1232  CB  ASN    78      58.589  27.140  41.752  1.00  0.00           C  
ATOM   1233  HB2 ASN    78      57.521  26.990  41.909  1.00  0.00           H  
ATOM   1234  HB3 ASN    78      58.725  28.113  41.280  1.00  0.00           H  
ATOM   1235  CG  ASN    78      58.991  26.070  40.794  1.00  0.00           C  
ATOM   1236  OD1 ASN    78      60.184  25.985  40.398  1.00  0.00           O  
ATOM   1237  ND2 ASN    78      58.017  25.291  40.315  1.00  0.00           N  
ATOM   1238 HD21 ASN    78      58.228  24.783  39.468  1.00  0.00           H  
ATOM   1239 HD22 ASN    78      57.070  25.492  40.603  1.00  0.00           H  
ATOM   1240  C   ASN    78      58.548  28.289  44.002  1.00  0.00           C  
ATOM   1241  O   ASN    78      57.468  28.144  44.572  1.00  0.00           O  
ATOM   1242  N   VAL    79      59.188  29.473  44.054  1.00  0.00           N  
ATOM   1243  H   VAL    79      59.931  29.558  43.375  1.00  0.00           H  
ATOM   1244  CA  VAL    79      58.810  30.673  44.843  1.00  0.00           C  
ATOM   1245  HA  VAL    79      57.742  30.646  45.061  1.00  0.00           H  
ATOM   1246  CB  VAL    79      59.603  30.707  46.192  1.00  0.00           C  
ATOM   1247  HB  VAL    79      60.639  30.909  45.920  1.00  0.00           H  
ATOM   1248  CG1 VAL    79      59.076  31.900  47.051  1.00  0.00           C  
ATOM   1249 HG11 VAL    79      58.042  31.665  47.304  1.00  0.00           H  
ATOM   1250 HG12 VAL    79      59.569  31.779  48.015  1.00  0.00           H  
ATOM   1251 HG13 VAL    79      59.249  32.839  46.526  1.00  0.00           H  
ATOM   1252  CG2 VAL    79      59.533  29.357  46.972  1.00  0.00           C  
ATOM   1253 HG21 VAL    79      60.040  28.630  46.338  1.00  0.00           H  
ATOM   1254 HG22 VAL    79      60.105  29.465  47.894  1.00  0.00           H  
ATOM   1255 HG23 VAL    79      58.489  29.052  47.041  1.00  0.00           H  
ATOM   1256  C   VAL    79      59.009  31.956  44.042  1.00  0.00           C  
ATOM   1257  O   VAL    79      60.116  32.148  43.605  1.00  0.00           O  
ATOM   1258  N   LEU    80      57.943  32.711  43.852  1.00  0.00           N  
ATOM   1259  H   LEU    80      57.065  32.392  44.237  1.00  0.00           H  
ATOM   1260  CA  LEU    80      57.925  34.116  43.439  1.00  0.00           C  
ATOM   1261  HA  LEU    80      58.820  34.310  42.847  1.00  0.00           H  
ATOM   1262  CB  LEU    80      56.744  34.214  42.533  1.00  0.00           C  
ATOM   1263  HB2 LEU    80      56.934  33.623  41.638  1.00  0.00           H  
ATOM   1264  HB3 LEU    80      55.843  33.862  43.036  1.00  0.00           H  
ATOM   1265  CG  LEU    80      56.373  35.689  42.206  1.00  0.00           C  
ATOM   1266  HG  LEU    80      56.289  36.401  43.027  1.00  0.00           H  
ATOM   1267  CD1 LEU    80      57.352  36.305  41.153  1.00  0.00           C  
ATOM   1268 HD11 LEU    80      58.398  36.296  41.458  1.00  0.00           H  
ATOM   1269 HD12 LEU    80      57.425  35.571  40.351  1.00  0.00           H  
ATOM   1270 HD13 LEU    80      57.042  37.281  40.778  1.00  0.00           H  
ATOM   1271  CD2 LEU    80      55.100  35.620  41.272  1.00  0.00           C  
ATOM   1272 HD21 LEU    80      54.259  35.293  41.884  1.00  0.00           H  
ATOM   1273 HD22 LEU    80      54.736  36.599  40.961  1.00  0.00           H  
ATOM   1274 HD23 LEU    80      55.174  34.938  40.425  1.00  0.00           H  
ATOM   1275  C   LEU    80      58.019  35.068  44.661  1.00  0.00           C  
ATOM   1276  O   LEU    80      57.563  34.756  45.757  1.00  0.00           O  
ATOM   1277  N   VAL    81      58.775  36.151  44.425  1.00  0.00           N  
ATOM   1278  H   VAL    81      59.131  36.321  43.495  1.00  0.00           H  
ATOM   1279  CA  VAL    81      58.867  37.365  45.354  1.00  0.00           C  
ATOM   1280  HA  VAL    81      58.227  37.233  46.226  1.00  0.00           H  
ATOM   1281  CB  VAL    81      60.317  37.485  45.983  1.00  0.00           C  
ATOM   1282  HB  VAL    81      61.117  37.410  45.247  1.00  0.00           H  
ATOM   1283  CG1 VAL    81      60.430  38.829  46.713  1.00  0.00           C  
ATOM   1284 HG11 VAL    81      59.735  38.837  47.552  1.00  0.00           H  
ATOM   1285 HG12 VAL    81      61.461  38.945  47.049  1.00  0.00           H  
ATOM   1286 HG13 VAL    81      60.096  39.638  46.063  1.00  0.00           H  
ATOM   1287  CG2 VAL    81      60.679  36.321  46.825  1.00  0.00           C  
ATOM   1288 HG21 VAL    81      60.731  35.388  46.263  1.00  0.00           H  
ATOM   1289 HG22 VAL    81      61.670  36.423  47.269  1.00  0.00           H  
ATOM   1290 HG23 VAL    81      59.938  36.223  47.618  1.00  0.00           H  
ATOM   1291  C   VAL    81      58.398  38.617  44.581  1.00  0.00           C  
ATOM   1292  O   VAL    81      58.647  38.654  43.393  1.00  0.00           O  
ATOM   1293  N   MET    82      57.720  39.577  45.252  1.00  0.00           N  
ATOM   1294  H   MET    82      57.548  39.480  46.243  1.00  0.00           H  
ATOM   1295  CA  MET    82      56.907  40.634  44.550  1.00  0.00           C  
ATOM   1296  HA  MET    82      57.547  41.056  43.775  1.00  0.00           H  
ATOM   1297  CB  MET    82      55.673  40.090  43.879  1.00  0.00           C  
ATOM   1298  HB2 MET    82      55.224  40.820  43.206  1.00  0.00           H  
ATOM   1299  HB3 MET    82      55.965  39.207  43.311  1.00  0.00           H  
ATOM   1300  CG  MET    82      54.633  39.688  44.957  1.00  0.00           C  
ATOM   1301  HG2 MET    82      55.027  39.420  45.938  1.00  0.00           H  
ATOM   1302  HG3 MET    82      53.986  40.538  45.172  1.00  0.00           H  
ATOM   1303  SD  MET    82      53.616  38.321  44.414  1.00  0.00           S  
ATOM   1304  CE  MET    82      52.512  39.300  43.279  1.00  0.00           C  
ATOM   1305  HE1 MET    82      52.010  40.117  43.797  1.00  0.00           H  
ATOM   1306  HE2 MET    82      53.167  39.860  42.612  1.00  0.00           H  
ATOM   1307  HE3 MET    82      51.887  38.628  42.690  1.00  0.00           H  
ATOM   1308  C   MET    82      56.599  41.764  45.556  1.00  0.00           C  
ATOM   1309  O   MET    82      56.968  41.671  46.724  1.00  0.00           O  
ATOM   1310  N   ASP    83      55.861  42.727  45.000  1.00  0.00           N  
ATOM   1311  H   ASP    83      55.604  42.713  44.024  1.00  0.00           H  
ATOM   1312  CA  ASP    83      55.381  43.833  45.785  1.00  0.00           C  
ATOM   1313  HA  ASP    83      56.275  44.167  46.312  1.00  0.00           H  
ATOM   1314  CB  ASP    83      54.788  45.057  44.976  1.00  0.00           C  
ATOM   1315  HB2 ASP    83      54.004  44.554  44.410  1.00  0.00           H  
ATOM   1316  HB3 ASP    83      54.324  45.717  45.709  1.00  0.00           H  
ATOM   1317  CG  ASP    83      55.770  45.786  44.123  1.00  0.00           C  
ATOM   1318  OD1 ASP    83      55.171  46.263  43.130  1.00  0.00           O  
ATOM   1319  OD2 ASP    83      56.938  46.056  44.469  1.00  0.00           O  
ATOM   1320  C   ASP    83      54.405  43.407  46.889  1.00  0.00           C  
ATOM   1321  O   ASP    83      53.613  42.530  46.739  1.00  0.00           O  
ATOM   1322  N   LEU    84      54.405  44.120  47.970  1.00  0.00           N  
ATOM   1323  H   LEU    84      55.005  44.931  47.912  1.00  0.00           H  
ATOM   1324  CA  LEU    84      53.602  43.941  49.177  1.00  0.00           C  
ATOM   1325  HA  LEU    84      53.302  42.907  49.349  1.00  0.00           H  
ATOM   1326  CB  LEU    84      54.350  44.179  50.445  1.00  0.00           C  
ATOM   1327  HB2 LEU    84      55.239  43.552  50.517  1.00  0.00           H  
ATOM   1328  HB3 LEU    84      54.644  45.219  50.306  1.00  0.00           H  
ATOM   1329  CG  LEU    84      53.546  43.962  51.765  1.00  0.00           C  
ATOM   1330  HG  LEU    84      52.684  44.628  51.804  1.00  0.00           H  
ATOM   1331  CD1 LEU    84      53.131  42.500  51.936  1.00  0.00           C  
ATOM   1332 HD11 LEU    84      52.448  42.207  51.140  1.00  0.00           H  
ATOM   1333 HD12 LEU    84      54.014  41.864  51.882  1.00  0.00           H  
ATOM   1334 HD13 LEU    84      52.486  42.427  52.812  1.00  0.00           H  
ATOM   1335  CD2 LEU    84      54.458  44.260  52.937  1.00  0.00           C  
ATOM   1336 HD21 LEU    84      54.791  45.298  52.955  1.00  0.00           H  
ATOM   1337 HD22 LEU    84      54.075  44.075  53.940  1.00  0.00           H  
ATOM   1338 HD23 LEU    84      55.325  43.603  53.017  1.00  0.00           H  
ATOM   1339  C   LEU    84      52.442  44.853  48.962  1.00  0.00           C  
ATOM   1340  O   LEU    84      52.612  46.040  48.592  1.00  0.00           O  
ATOM   1341  N   LEU    85      51.274  44.363  49.384  1.00  0.00           N  
ATOM   1342  H   LEU    85      51.174  43.359  49.414  1.00  0.00           H  
ATOM   1343  CA  LEU    85      50.008  45.050  49.331  1.00  0.00           C  
ATOM   1344  HA  LEU    85      50.142  46.131  49.300  1.00  0.00           H  
ATOM   1345  CB  LEU    85      49.190  44.631  48.017  1.00  0.00           C  
ATOM   1346  HB2 LEU    85      49.281  43.548  47.932  1.00  0.00           H  
ATOM   1347  HB3 LEU    85      48.160  44.986  47.987  1.00  0.00           H  
ATOM   1348  CG  LEU    85      49.823  45.269  46.719  1.00  0.00           C  
ATOM   1349  HG  LEU    85      50.856  44.976  46.532  1.00  0.00           H  
ATOM   1350  CD1 LEU    85      49.148  44.582  45.528  1.00  0.00           C  
ATOM   1351 HD11 LEU    85      48.073  44.750  45.573  1.00  0.00           H  
ATOM   1352 HD12 LEU    85      49.531  44.950  44.576  1.00  0.00           H  
ATOM   1353 HD13 LEU    85      49.262  43.515  45.723  1.00  0.00           H  
ATOM   1354  CD2 LEU    85      49.745  46.723  46.485  1.00  0.00           C  
ATOM   1355 HD21 LEU    85      48.715  47.069  46.575  1.00  0.00           H  
ATOM   1356 HD22 LEU    85      50.339  47.206  47.260  1.00  0.00           H  
ATOM   1357 HD23 LEU    85      50.209  46.914  45.517  1.00  0.00           H  
ATOM   1358  C   LEU    85      49.206  44.765  50.601  1.00  0.00           C  
ATOM   1359  O   LEU    85      49.626  43.963  51.418  1.00  0.00           O  
ATOM   1360  N   GLY    86      48.131  45.415  50.851  1.00  0.00           N  
ATOM   1361  H   GLY    86      47.796  45.962  50.071  1.00  0.00           H  
ATOM   1362  CA  GLY    86      47.226  45.344  52.024  1.00  0.00           C  
ATOM   1363  HA2 GLY    86      47.747  45.172  52.966  1.00  0.00           H  
ATOM   1364  HA3 GLY    86      46.694  46.284  52.170  1.00  0.00           H  
ATOM   1365  C   GLY    86      46.257  44.136  51.921  1.00  0.00           C  
ATOM   1366  O   GLY    86      46.525  43.215  51.097  1.00  0.00           O  
ATOM   1367  N   PRO    87      45.228  44.008  52.768  1.00  0.00           N  
ATOM   1368  CD  PRO    87      44.940  44.768  53.968  1.00  0.00           C  
ATOM   1369  HD2 PRO    87      44.383  45.664  53.694  1.00  0.00           H  
ATOM   1370  HD3 PRO    87      45.859  45.091  54.458  1.00  0.00           H  
ATOM   1371  CG  PRO    87      43.999  43.885  54.820  1.00  0.00           C  
ATOM   1372  HG2 PRO    87      43.374  44.528  55.439  1.00  0.00           H  
ATOM   1373  HG3 PRO    87      44.637  43.302  55.485  1.00  0.00           H  
ATOM   1374  CB  PRO    87      43.213  43.071  53.806  1.00  0.00           C  
ATOM   1375  HB2 PRO    87      42.345  43.663  53.517  1.00  0.00           H  
ATOM   1376  HB3 PRO    87      42.943  42.040  54.035  1.00  0.00           H  
ATOM   1377  CA  PRO    87      44.138  43.020  52.550  1.00  0.00           C  
ATOM   1378  HA  PRO    87      44.562  42.019  52.479  1.00  0.00           H  
ATOM   1379  C   PRO    87      43.310  43.123  51.219  1.00  0.00           C  
ATOM   1380  O   PRO    87      43.393  44.120  50.526  1.00  0.00           O  
ATOM   1381  N   SER    88      42.361  42.151  50.906  1.00  0.00           N  
ATOM   1382  H   SER    88      42.330  41.307  51.461  1.00  0.00           H  
ATOM   1383  CA  SER    88      41.595  42.202  49.638  1.00  0.00           C  
ATOM   1384  HA  SER    88      42.118  42.754  48.857  1.00  0.00           H  
ATOM   1385  CB  SER    88      41.337  40.823  49.031  1.00  0.00           C  
ATOM   1386  HB2 SER    88      40.731  41.021  48.147  1.00  0.00           H  
ATOM   1387  HB3 SER    88      42.279  40.352  48.751  1.00  0.00           H  
ATOM   1388  OG  SER    88      40.562  40.082  49.941  1.00  0.00           O  
ATOM   1389  HG  SER    88      41.016  39.931  50.774  1.00  0.00           H  
ATOM   1390  C   SER    88      40.277  42.942  49.827  1.00  0.00           C  
ATOM   1391  O   SER    88      39.876  43.014  51.027  1.00  0.00           O  
ATOM   1392  N   LEU    89      39.556  43.382  48.811  1.00  0.00           N  
ATOM   1393  H   LEU    89      39.916  43.268  47.874  1.00  0.00           H  
ATOM   1394  CA  LEU    89      38.223  43.948  49.060  1.00  0.00           C  
ATOM   1395  HA  LEU    89      38.322  44.794  49.741  1.00  0.00           H  
ATOM   1396  CB  LEU    89      37.659  44.303  47.748  1.00  0.00           C  
ATOM   1397  HB2 LEU    89      37.929  43.569  46.990  1.00  0.00           H  
ATOM   1398  HB3 LEU    89      36.581  44.168  47.837  1.00  0.00           H  
ATOM   1399  CG  LEU    89      37.968  45.721  47.282  1.00  0.00           C  
ATOM   1400  HG  LEU    89      37.456  46.460  47.898  1.00  0.00           H  
ATOM   1401  CD1 LEU    89      39.493  46.013  47.064  1.00  0.00           C  
ATOM   1402 HD11 LEU    89      39.456  46.985  46.571  1.00  0.00           H  
ATOM   1403 HD12 LEU    89      40.098  46.122  47.964  1.00  0.00           H  
ATOM   1404 HD13 LEU    89      39.937  45.371  46.304  1.00  0.00           H  
ATOM   1405  CD2 LEU    89      37.378  45.780  45.884  1.00  0.00           C  
ATOM   1406 HD21 LEU    89      36.372  45.360  45.881  1.00  0.00           H  
ATOM   1407 HD22 LEU    89      37.340  46.806  45.518  1.00  0.00           H  
ATOM   1408 HD23 LEU    89      37.901  45.220  45.110  1.00  0.00           H  
ATOM   1409  C   LEU    89      37.359  42.889  49.793  1.00  0.00           C  
ATOM   1410  O   LEU    89      36.612  43.372  50.643  1.00  0.00           O  
ATOM   1411  N   GLU    90      37.480  41.617  49.402  1.00  0.00           N  
ATOM   1412  H   GLU    90      38.069  41.335  48.631  1.00  0.00           H  
ATOM   1413  CA  GLU    90      36.722  40.509  50.063  1.00  0.00           C  
ATOM   1414  HA  GLU    90      35.656  40.737  50.040  1.00  0.00           H  
ATOM   1415  CB  GLU    90      37.161  39.183  49.380  1.00  0.00           C  
ATOM   1416  HB2 GLU    90      37.477  39.451  48.372  1.00  0.00           H  
ATOM   1417  HB3 GLU    90      37.920  38.651  49.953  1.00  0.00           H  
ATOM   1418  CG  GLU    90      36.071  38.150  49.260  1.00  0.00           C  
ATOM   1419  HG2 GLU    90      35.283  38.371  48.540  1.00  0.00           H  
ATOM   1420  HG3 GLU    90      36.556  37.211  48.991  1.00  0.00           H  
ATOM   1421  CD  GLU    90      35.306  37.962  50.600  1.00  0.00           C  
ATOM   1422  OE1 GLU    90      35.805  37.329  51.534  1.00  0.00           O  
ATOM   1423  OE2 GLU    90      34.174  38.477  50.718  1.00  0.00           O  
ATOM   1424  C   GLU    90      36.986  40.527  51.597  1.00  0.00           C  
ATOM   1425  O   GLU    90      35.998  40.648  52.335  1.00  0.00           O  
ATOM   1426  N   ASP    91      38.222  40.718  52.053  1.00  0.00           N  
ATOM   1427  H   ASP    91      39.023  40.714  51.439  1.00  0.00           H  
ATOM   1428  CA  ASP    91      38.527  40.595  53.460  1.00  0.00           C  
ATOM   1429  HA  ASP    91      38.001  39.717  53.837  1.00  0.00           H  
ATOM   1430  CB  ASP    91      39.980  40.295  53.838  1.00  0.00           C  
ATOM   1431  HB2 ASP    91      40.619  41.177  53.807  1.00  0.00           H  
ATOM   1432  HB3 ASP    91      40.051  39.825  54.820  1.00  0.00           H  
ATOM   1433  CG  ASP    91      40.646  39.216  52.980  1.00  0.00           C  
ATOM   1434  OD1 ASP    91      41.581  39.506  52.189  1.00  0.00           O  
ATOM   1435  OD2 ASP    91      40.266  38.021  53.087  1.00  0.00           O  
ATOM   1436  C   ASP    91      38.084  41.855  54.240  1.00  0.00           C  
ATOM   1437  O   ASP    91      37.485  41.793  55.289  1.00  0.00           O  
ATOM   1438  N   LEU    92      38.217  43.032  53.664  1.00  0.00           N  
ATOM   1439  H   LEU    92      38.734  43.011  52.797  1.00  0.00           H  
ATOM   1440  CA  LEU    92      37.727  44.327  54.218  1.00  0.00           C  
ATOM   1441  HA  LEU    92      38.144  44.332  55.225  1.00  0.00           H  
ATOM   1442  CB  LEU    92      38.359  45.439  53.347  1.00  0.00           C  
ATOM   1443  HB2 LEU    92      37.945  45.224  52.362  1.00  0.00           H  
ATOM   1444  HB3 LEU    92      37.896  46.382  53.635  1.00  0.00           H  
ATOM   1445  CG  LEU    92      39.985  45.593  53.284  1.00  0.00           C  
ATOM   1446  HG  LEU    92      40.503  44.766  52.797  1.00  0.00           H  
ATOM   1447  CD1 LEU    92      40.408  46.840  52.563  1.00  0.00           C  
ATOM   1448 HD11 LEU    92      41.492  46.896  52.463  1.00  0.00           H  
ATOM   1449 HD12 LEU    92      39.955  46.903  51.574  1.00  0.00           H  
ATOM   1450 HD13 LEU    92      40.083  47.688  53.167  1.00  0.00           H  
ATOM   1451  CD2 LEU    92      40.502  45.740  54.689  1.00  0.00           C  
ATOM   1452 HD21 LEU    92      40.631  44.754  55.136  1.00  0.00           H  
ATOM   1453 HD22 LEU    92      41.475  46.220  54.580  1.00  0.00           H  
ATOM   1454 HD23 LEU    92      39.791  46.395  55.193  1.00  0.00           H  
ATOM   1455  C   LEU    92      36.182  44.328  54.150  1.00  0.00           C  
ATOM   1456  O   LEU    92      35.574  44.808  55.090  1.00  0.00           O  
ATOM   1457  N   PHE    93      35.493  43.724  53.140  1.00  0.00           N  
ATOM   1458  H   PHE    93      36.075  43.300  52.432  1.00  0.00           H  
ATOM   1459  CA  PHE    93      34.014  43.506  53.063  1.00  0.00           C  
ATOM   1460  HA  PHE    93      33.448  44.406  53.301  1.00  0.00           H  
ATOM   1461  CB  PHE    93      33.747  43.164  51.558  1.00  0.00           C  
ATOM   1462  HB2 PHE    93      34.150  44.035  51.042  1.00  0.00           H  
ATOM   1463  HB3 PHE    93      34.260  42.221  51.367  1.00  0.00           H  
ATOM   1464  CG  PHE    93      32.345  42.951  51.141  1.00  0.00           C  
ATOM   1465  CD1 PHE    93      31.423  44.058  51.421  1.00  0.00           C  
ATOM   1466  HD1 PHE    93      31.891  44.854  51.981  1.00  0.00           H  
ATOM   1467  CE1 PHE    93      30.210  44.115  50.715  1.00  0.00           C  
ATOM   1468  HE1 PHE    93      29.627  45.018  50.610  1.00  0.00           H  
ATOM   1469  CZ  PHE    93      29.690  42.956  50.058  1.00  0.00           C  
ATOM   1470  HZ  PHE    93      28.709  42.901  49.609  1.00  0.00           H  
ATOM   1471  CE2 PHE    93      30.506  41.773  49.992  1.00  0.00           C  
ATOM   1472  HE2 PHE    93      30.101  40.907  49.489  1.00  0.00           H  
ATOM   1473  CD2 PHE    93      31.887  41.856  50.388  1.00  0.00           C  
ATOM   1474  HD2 PHE    93      32.590  41.063  50.180  1.00  0.00           H  
ATOM   1475  C   PHE    93      33.534  42.496  54.033  1.00  0.00           C  
ATOM   1476  O   PHE    93      32.462  42.659  54.608  1.00  0.00           O  
ATOM   1477  N   ASN    94      34.364  41.518  54.292  1.00  0.00           N  
ATOM   1478  H   ASN    94      35.070  41.285  53.609  1.00  0.00           H  
ATOM   1479  CA  ASN    94      34.167  40.600  55.459  1.00  0.00           C  
ATOM   1480  HA  ASN    94      33.189  40.146  55.298  1.00  0.00           H  
ATOM   1481  CB  ASN    94      35.178  39.437  55.309  1.00  0.00           C  
ATOM   1482  HB2 ASN    94      35.282  39.125  54.270  1.00  0.00           H  
ATOM   1483  HB3 ASN    94      36.076  39.957  55.644  1.00  0.00           H  
ATOM   1484  CG  ASN    94      34.877  38.274  56.259  1.00  0.00           C  
ATOM   1485  OD1 ASN    94      33.952  38.349  57.031  1.00  0.00           O  
ATOM   1486  ND2 ASN    94      35.725  37.279  56.140  1.00  0.00           N  
ATOM   1487 HD21 ASN    94      35.469  36.500  56.728  1.00  0.00           H  
ATOM   1488 HD22 ASN    94      36.492  37.260  55.482  1.00  0.00           H  
ATOM   1489  C   ASN    94      34.279  41.201  56.845  1.00  0.00           C  
ATOM   1490  O   ASN    94      33.458  40.975  57.750  1.00  0.00           O  
ATOM   1491  N   PHE    95      35.178  42.203  56.947  1.00  0.00           N  
ATOM   1492  H   PHE    95      35.905  42.201  56.246  1.00  0.00           H  
ATOM   1493  CA  PHE    95      35.294  43.065  58.101  1.00  0.00           C  
ATOM   1494  HA  PHE    95      35.321  42.416  58.976  1.00  0.00           H  
ATOM   1495  CB  PHE    95      36.678  43.866  58.212  1.00  0.00           C  
ATOM   1496  HB2 PHE    95      37.451  43.374  58.802  1.00  0.00           H  
ATOM   1497  HB3 PHE    95      37.112  43.943  57.215  1.00  0.00           H  
ATOM   1498  CG  PHE    95      36.528  45.282  58.886  1.00  0.00           C  
ATOM   1499  CD1 PHE    95      36.807  46.454  58.220  1.00  0.00           C  
ATOM   1500  HD1 PHE    95      37.103  46.393  57.183  1.00  0.00           H  
ATOM   1501  CE1 PHE    95      36.874  47.728  58.915  1.00  0.00           C  
ATOM   1502  HE1 PHE    95      37.069  48.633  58.359  1.00  0.00           H  
ATOM   1503  CZ  PHE    95      36.468  47.812  60.275  1.00  0.00           C  
ATOM   1504  HZ  PHE    95      36.442  48.802  60.707  1.00  0.00           H  
ATOM   1505  CE2 PHE    95      36.084  46.616  60.885  1.00  0.00           C  
ATOM   1506  HE2 PHE    95      35.650  46.655  61.873  1.00  0.00           H  
ATOM   1507  CD2 PHE    95      36.141  45.345  60.255  1.00  0.00           C  
ATOM   1508  HD2 PHE    95      35.909  44.377  60.672  1.00  0.00           H  
ATOM   1509  C   PHE    95      34.085  43.983  58.373  1.00  0.00           C  
ATOM   1510  O   PHE    95      33.544  44.102  59.476  1.00  0.00           O  
ATOM   1511  N   CYS    96      33.632  44.547  57.254  1.00  0.00           N  
ATOM   1512  H   CYS    96      34.204  44.486  56.424  1.00  0.00           H  
ATOM   1513  CA  CYS    96      32.330  45.272  57.061  1.00  0.00           C  
ATOM   1514  HA  CYS    96      32.072  45.861  57.941  1.00  0.00           H  
ATOM   1515  CB  CYS    96      32.543  46.234  55.846  1.00  0.00           C  
ATOM   1516  HB2 CYS    96      32.662  45.657  54.928  1.00  0.00           H  
ATOM   1517  HB3 CYS    96      31.639  46.842  55.825  1.00  0.00           H  
ATOM   1518  SG  CYS    96      33.977  47.381  56.048  1.00  0.00           S  
ATOM   1519  HG  CYS    96      34.820  46.390  56.348  1.00  0.00           H  
ATOM   1520  C   CYS    96      31.108  44.357  56.934  1.00  0.00           C  
ATOM   1521  O   CYS    96      30.098  44.804  56.396  1.00  0.00           O  
ATOM   1522  N   SER    97      31.107  43.116  57.519  1.00  0.00           N  
ATOM   1523  H   SER    97      32.046  42.765  57.642  1.00  0.00           H  
ATOM   1524  CA  SER    97      29.989  42.202  57.642  1.00  0.00           C  
ATOM   1525  HA  SER    97      30.415  41.264  57.997  1.00  0.00           H  
ATOM   1526  CB  SER    97      29.024  42.690  58.681  1.00  0.00           C  
ATOM   1527  HB2 SER    97      28.659  43.709  58.554  1.00  0.00           H  
ATOM   1528  HB3 SER    97      28.140  42.056  58.748  1.00  0.00           H  
ATOM   1529  OG  SER    97      29.765  42.578  59.879  1.00  0.00           O  
ATOM   1530  HG  SER    97      29.437  41.814  60.358  1.00  0.00           H  
ATOM   1531  C   SER    97      29.194  41.918  56.329  1.00  0.00           C  
ATOM   1532  O   SER    97      28.029  41.506  56.337  1.00  0.00           O  
ATOM   1533  N   ARG    98      29.839  42.172  55.187  1.00  0.00           N  
ATOM   1534  H   ARG    98      30.799  42.471  55.286  1.00  0.00           H  
ATOM   1535  CA  ARG    98      29.411  42.025  53.774  1.00  0.00           C  
ATOM   1536  HA  ARG    98      30.293  42.441  53.286  1.00  0.00           H  
ATOM   1537  CB  ARG    98      29.311  40.509  53.415  1.00  0.00           C  
ATOM   1538  HB2 ARG    98      28.700  40.056  54.196  1.00  0.00           H  
ATOM   1539  HB3 ARG    98      28.813  40.410  52.451  1.00  0.00           H  
ATOM   1540  CG  ARG    98      30.681  39.820  53.436  1.00  0.00           C  
ATOM   1541  HG2 ARG    98      31.478  40.491  53.115  1.00  0.00           H  
ATOM   1542  HG3 ARG    98      30.814  39.480  54.464  1.00  0.00           H  
ATOM   1543  CD  ARG    98      30.718  38.610  52.490  1.00  0.00           C  
ATOM   1544  HD2 ARG    98      29.890  37.925  52.674  1.00  0.00           H  
ATOM   1545  HD3 ARG    98      30.494  38.957  51.481  1.00  0.00           H  
ATOM   1546  NE  ARG    98      32.106  38.119  52.675  1.00  0.00           N  
ATOM   1547  HE  ARG    98      32.797  38.391  51.991  1.00  0.00           H  
ATOM   1548  CZ  ARG    98      32.607  37.343  53.574  1.00  0.00           C  
ATOM   1549  NH1 ARG    98      31.986  36.876  54.586  1.00  0.00           N  
ATOM   1550 HH11 ARG    98      30.981  36.942  54.661  1.00  0.00           H  
ATOM   1551 HH12 ARG    98      32.465  36.434  55.357  1.00  0.00           H  
ATOM   1552  NH2 ARG    98      33.840  36.994  53.431  1.00  0.00           N  
ATOM   1553 HH21 ARG    98      34.437  37.317  52.682  1.00  0.00           H  
ATOM   1554 HH22 ARG    98      34.183  36.145  53.855  1.00  0.00           H  
ATOM   1555  C   ARG    98      28.232  42.975  53.533  1.00  0.00           C  
ATOM   1556  O   ARG    98      27.221  42.758  52.840  1.00  0.00           O  
ATOM   1557  N   ARG    99      28.482  44.199  54.020  1.00  0.00           N  
ATOM   1558  H   ARG    99      29.272  44.206  54.648  1.00  0.00           H  
ATOM   1559  CA  ARG    99      27.819  45.452  53.595  1.00  0.00           C  
ATOM   1560  HA  ARG    99      27.046  45.247  52.854  1.00  0.00           H  
ATOM   1561  CB  ARG    99      26.902  45.958  54.715  1.00  0.00           C  
ATOM   1562  HB2 ARG    99      27.470  46.437  55.513  1.00  0.00           H  
ATOM   1563  HB3 ARG    99      26.333  46.742  54.215  1.00  0.00           H  
ATOM   1564  CG  ARG    99      25.857  45.065  55.428  1.00  0.00           C  
ATOM   1565  HG2 ARG    99      25.300  44.467  54.707  1.00  0.00           H  
ATOM   1566  HG3 ARG    99      26.384  44.298  55.995  1.00  0.00           H  
ATOM   1567  CD  ARG    99      24.845  45.724  56.365  1.00  0.00           C  
ATOM   1568  HD2 ARG    99      24.292  44.883  56.782  1.00  0.00           H  
ATOM   1569  HD3 ARG    99      25.216  46.305  57.210  1.00  0.00           H  
ATOM   1570  NE  ARG    99      23.869  46.548  55.726  1.00  0.00           N  
ATOM   1571  HE  ARG    99      23.544  46.225  54.826  1.00  0.00           H  
ATOM   1572  CZ  ARG    99      23.145  47.452  56.191  1.00  0.00           C  
ATOM   1573  NH1 ARG    99      23.065  47.666  57.428  1.00  0.00           N  
ATOM   1574 HH11 ARG    99      23.603  47.133  58.096  1.00  0.00           H  
ATOM   1575 HH12 ARG    99      22.487  48.412  57.788  1.00  0.00           H  
ATOM   1576  NH2 ARG    99      22.468  48.013  55.268  1.00  0.00           N  
ATOM   1577 HH21 ARG    99      22.649  47.809  54.295  1.00  0.00           H  
ATOM   1578 HH22 ARG    99      21.669  48.612  55.423  1.00  0.00           H  
ATOM   1579  C   ARG    99      28.749  46.501  53.004  1.00  0.00           C  
ATOM   1580  O   ARG    99      29.734  46.867  53.698  1.00  0.00           O  
ATOM   1581  N   PHE   100      28.495  47.055  51.816  1.00  0.00           N  
ATOM   1582  H   PHE   100      27.755  46.652  51.259  1.00  0.00           H  
ATOM   1583  CA  PHE   100      29.158  48.317  51.355  1.00  0.00           C  
ATOM   1584  HA  PHE   100      29.558  48.744  52.275  1.00  0.00           H  
ATOM   1585  CB  PHE   100      30.194  48.055  50.389  1.00  0.00           C  
ATOM   1586  HB2 PHE   100      29.804  47.328  49.677  1.00  0.00           H  
ATOM   1587  HB3 PHE   100      30.341  48.917  49.738  1.00  0.00           H  
ATOM   1588  CG  PHE   100      31.641  47.679  50.790  1.00  0.00           C  
ATOM   1589  CD1 PHE   100      32.257  47.870  52.063  1.00  0.00           C  
ATOM   1590  HD1 PHE   100      31.753  48.393  52.862  1.00  0.00           H  
ATOM   1591  CE1 PHE   100      33.497  47.353  52.395  1.00  0.00           C  
ATOM   1592  HE1 PHE   100      33.882  47.532  53.388  1.00  0.00           H  
ATOM   1593  CZ  PHE   100      34.206  46.723  51.368  1.00  0.00           C  
ATOM   1594  HZ  PHE   100      35.208  46.371  51.568  1.00  0.00           H  
ATOM   1595  CE2 PHE   100      33.695  46.512  50.109  1.00  0.00           C  
ATOM   1596  HE2 PHE   100      34.286  46.046  49.335  1.00  0.00           H  
ATOM   1597  CD2 PHE   100      32.423  46.919  49.910  1.00  0.00           C  
ATOM   1598  HD2 PHE   100      32.012  46.661  48.945  1.00  0.00           H  
ATOM   1599  C   PHE   100      28.112  49.297  50.827  1.00  0.00           C  
ATOM   1600  O   PHE   100      27.192  49.064  50.054  1.00  0.00           O  
ATOM   1601  N   THR   101      28.335  50.570  51.117  1.00  0.00           N  
ATOM   1602  H   THR   101      29.147  50.775  51.681  1.00  0.00           H  
ATOM   1603  CA  THR   101      27.598  51.664  50.451  1.00  0.00           C  
ATOM   1604  HA  THR   101      26.555  51.429  50.662  1.00  0.00           H  
ATOM   1605  CB  THR   101      28.083  52.983  51.151  1.00  0.00           C  
ATOM   1606  HB  THR   101      27.404  53.709  50.704  1.00  0.00           H  
ATOM   1607  CG2 THR   101      27.800  53.037  52.646  1.00  0.00           C  
ATOM   1608 HG21 THR   101      26.842  52.651  52.993  1.00  0.00           H  
ATOM   1609 HG22 THR   101      28.599  52.442  53.089  1.00  0.00           H  
ATOM   1610 HG23 THR   101      27.896  54.073  52.970  1.00  0.00           H  
ATOM   1611  OG1 THR   101      29.438  53.159  50.947  1.00  0.00           O  
ATOM   1612  HG1 THR   101      29.947  52.750  51.652  1.00  0.00           H  
ATOM   1613  C   THR   101      27.948  51.828  48.985  1.00  0.00           C  
ATOM   1614  O   THR   101      28.919  51.365  48.447  1.00  0.00           O  
ATOM   1615  N   MET   102      27.058  52.483  48.326  1.00  0.00           N  
ATOM   1616  H   MET   102      26.256  52.782  48.863  1.00  0.00           H  
ATOM   1617  CA  MET   102      27.283  52.950  46.901  1.00  0.00           C  
ATOM   1618  HA  MET   102      27.542  52.065  46.320  1.00  0.00           H  
ATOM   1619  CB  MET   102      25.966  53.549  46.295  1.00  0.00           C  
ATOM   1620  HB2 MET   102      25.628  54.453  46.801  1.00  0.00           H  
ATOM   1621  HB3 MET   102      26.172  53.777  45.249  1.00  0.00           H  
ATOM   1622  CG  MET   102      24.806  52.456  46.291  1.00  0.00           C  
ATOM   1623  HG2 MET   102      25.230  51.637  45.710  1.00  0.00           H  
ATOM   1624  HG3 MET   102      24.476  52.122  47.275  1.00  0.00           H  
ATOM   1625  SD  MET   102      23.356  52.884  45.241  1.00  0.00           S  
ATOM   1626  CE  MET   102      22.219  51.556  45.856  1.00  0.00           C  
ATOM   1627  HE1 MET   102      22.524  50.512  45.787  1.00  0.00           H  
ATOM   1628  HE2 MET   102      22.000  51.700  46.914  1.00  0.00           H  
ATOM   1629  HE3 MET   102      21.304  51.787  45.310  1.00  0.00           H  
ATOM   1630  C   MET   102      28.503  53.859  46.758  1.00  0.00           C  
ATOM   1631  O   MET   102      29.137  53.856  45.718  1.00  0.00           O  
ATOM   1632  N   LYS   103      28.767  54.691  47.723  1.00  0.00           N  
ATOM   1633  H   LYS   103      28.231  54.803  48.572  1.00  0.00           H  
ATOM   1634  CA  LYS   103      30.003  55.541  47.637  1.00  0.00           C  
ATOM   1635  HA  LYS   103      29.961  56.077  46.689  1.00  0.00           H  
ATOM   1636  CB  LYS   103      29.963  56.513  48.827  1.00  0.00           C  
ATOM   1637  HB2 LYS   103      29.144  57.211  48.658  1.00  0.00           H  
ATOM   1638  HB3 LYS   103      29.679  55.960  49.723  1.00  0.00           H  
ATOM   1639  CG  LYS   103      31.277  57.328  49.101  1.00  0.00           C  
ATOM   1640  HG2 LYS   103      31.010  57.890  49.996  1.00  0.00           H  
ATOM   1641  HG3 LYS   103      32.024  56.595  49.408  1.00  0.00           H  
ATOM   1642  CD  LYS   103      31.700  58.302  47.982  1.00  0.00           C  
ATOM   1643  HD2 LYS   103      32.199  57.677  47.242  1.00  0.00           H  
ATOM   1644  HD3 LYS   103      30.836  58.665  47.424  1.00  0.00           H  
ATOM   1645  CE  LYS   103      32.732  59.346  48.290  1.00  0.00           C  
ATOM   1646  HE2 LYS   103      33.666  58.974  48.709  1.00  0.00           H  
ATOM   1647  HE3 LYS   103      33.055  59.899  47.407  1.00  0.00           H  
ATOM   1648  NZ  LYS   103      32.081  60.313  49.237  1.00  0.00           N  
ATOM   1649  HZ1 LYS   103      31.840  59.895  50.125  1.00  0.00           H  
ATOM   1650  HZ2 LYS   103      32.739  61.063  49.396  1.00  0.00           H  
ATOM   1651  HZ3 LYS   103      31.209  60.676  48.881  1.00  0.00           H  
ATOM   1652  C   LYS   103      31.234  54.678  47.583  1.00  0.00           C  
ATOM   1653  O   LYS   103      32.065  54.926  46.719  1.00  0.00           O  
ATOM   1654  N   THR   104      31.242  53.631  48.364  1.00  0.00           N  
ATOM   1655  H   THR   104      30.640  53.585  49.173  1.00  0.00           H  
ATOM   1656  CA  THR   104      32.321  52.662  48.308  1.00  0.00           C  
ATOM   1657  HA  THR   104      33.289  53.162  48.330  1.00  0.00           H  
ATOM   1658  CB  THR   104      32.307  51.661  49.538  1.00  0.00           C  
ATOM   1659  HB  THR   104      31.347  51.163  49.673  1.00  0.00           H  
ATOM   1660  CG2 THR   104      33.405  50.637  49.293  1.00  0.00           C  
ATOM   1661 HG21 THR   104      33.473  50.169  50.275  1.00  0.00           H  
ATOM   1662 HG22 THR   104      33.083  49.890  48.567  1.00  0.00           H  
ATOM   1663 HG23 THR   104      34.338  51.099  48.971  1.00  0.00           H  
ATOM   1664  OG1 THR   104      32.757  52.424  50.615  1.00  0.00           O  
ATOM   1665  HG1 THR   104      32.073  52.446  51.288  1.00  0.00           H  
ATOM   1666  C   THR   104      32.256  51.963  46.948  1.00  0.00           C  
ATOM   1667  O   THR   104      33.304  51.980  46.287  1.00  0.00           O  
ATOM   1668  N   VAL   105      31.181  51.429  46.408  1.00  0.00           N  
ATOM   1669  H   VAL   105      30.343  51.630  46.935  1.00  0.00           H  
ATOM   1670  CA  VAL   105      31.111  50.520  45.286  1.00  0.00           C  
ATOM   1671  HA  VAL   105      31.888  49.782  45.486  1.00  0.00           H  
ATOM   1672  CB  VAL   105      29.792  49.686  45.245  1.00  0.00           C  
ATOM   1673  HB  VAL   105      28.941  50.364  45.320  1.00  0.00           H  
ATOM   1674  CG1 VAL   105      29.578  48.893  43.998  1.00  0.00           C  
ATOM   1675 HG11 VAL   105      28.595  48.422  44.003  1.00  0.00           H  
ATOM   1676 HG12 VAL   105      29.576  49.378  43.022  1.00  0.00           H  
ATOM   1677 HG13 VAL   105      30.229  48.025  43.894  1.00  0.00           H  
ATOM   1678  CG2 VAL   105      29.985  48.778  46.455  1.00  0.00           C  
ATOM   1679 HG21 VAL   105      29.077  48.177  46.407  1.00  0.00           H  
ATOM   1680 HG22 VAL   105      30.905  48.196  46.503  1.00  0.00           H  
ATOM   1681 HG23 VAL   105      29.887  49.402  47.344  1.00  0.00           H  
ATOM   1682  C   VAL   105      31.397  51.136  43.961  1.00  0.00           C  
ATOM   1683  O   VAL   105      32.262  50.664  43.285  1.00  0.00           O  
ATOM   1684  N   LEU   106      30.871  52.345  43.626  1.00  0.00           N  
ATOM   1685  H   LEU   106      30.213  52.779  44.258  1.00  0.00           H  
ATOM   1686  CA  LEU   106      31.160  53.109  42.391  1.00  0.00           C  
ATOM   1687  HA  LEU   106      31.003  52.420  41.561  1.00  0.00           H  
ATOM   1688  CB  LEU   106      30.260  54.330  42.413  1.00  0.00           C  
ATOM   1689  HB2 LEU   106      30.348  54.847  43.369  1.00  0.00           H  
ATOM   1690  HB3 LEU   106      30.555  55.039  41.640  1.00  0.00           H  
ATOM   1691  CG  LEU   106      28.791  53.877  42.246  1.00  0.00           C  
ATOM   1692  HG  LEU   106      28.708  52.875  42.668  1.00  0.00           H  
ATOM   1693  CD1 LEU   106      27.713  54.874  42.676  1.00  0.00           C  
ATOM   1694 HD11 LEU   106      27.872  55.861  42.243  1.00  0.00           H  
ATOM   1695 HD12 LEU   106      26.720  54.501  42.427  1.00  0.00           H  
ATOM   1696 HD13 LEU   106      27.574  54.898  43.757  1.00  0.00           H  
ATOM   1697  CD2 LEU   106      28.563  53.595  40.730  1.00  0.00           C  
ATOM   1698 HD21 LEU   106      27.515  53.340  40.576  1.00  0.00           H  
ATOM   1699 HD22 LEU   106      28.871  54.426  40.096  1.00  0.00           H  
ATOM   1700 HD23 LEU   106      29.008  52.657  40.396  1.00  0.00           H  
ATOM   1701  C   LEU   106      32.569  53.587  42.339  1.00  0.00           C  
ATOM   1702  O   LEU   106      33.181  53.559  41.266  1.00  0.00           O  
ATOM   1703  N   MET   107      33.176  53.991  43.466  1.00  0.00           N  
ATOM   1704  H   MET   107      32.735  54.069  44.372  1.00  0.00           H  
ATOM   1705  CA  MET   107      34.549  54.500  43.505  1.00  0.00           C  
ATOM   1706  HA  MET   107      34.829  55.166  42.689  1.00  0.00           H  
ATOM   1707  CB  MET   107      34.641  55.309  44.812  1.00  0.00           C  
ATOM   1708  HB2 MET   107      34.018  56.203  44.846  1.00  0.00           H  
ATOM   1709  HB3 MET   107      34.344  54.638  45.618  1.00  0.00           H  
ATOM   1710  CG  MET   107      35.999  55.765  45.292  1.00  0.00           C  
ATOM   1711  HG2 MET   107      36.581  55.023  45.839  1.00  0.00           H  
ATOM   1712  HG3 MET   107      36.587  55.913  44.386  1.00  0.00           H  
ATOM   1713  SD  MET   107      35.926  57.307  46.312  1.00  0.00           S  
ATOM   1714  CE  MET   107      35.300  56.623  47.875  1.00  0.00           C  
ATOM   1715  HE1 MET   107      35.209  57.490  48.529  1.00  0.00           H  
ATOM   1716  HE2 MET   107      34.279  56.266  47.737  1.00  0.00           H  
ATOM   1717  HE3 MET   107      35.959  55.879  48.321  1.00  0.00           H  
ATOM   1718  C   MET   107      35.517  53.331  43.458  1.00  0.00           C  
ATOM   1719  O   MET   107      36.641  53.546  42.908  1.00  0.00           O  
ATOM   1720  N   LEU   108      35.091  52.086  43.642  1.00  0.00           N  
ATOM   1721  H   LEU   108      34.131  52.007  43.945  1.00  0.00           H  
ATOM   1722  CA  LEU   108      35.859  50.907  43.235  1.00  0.00           C  
ATOM   1723  HA  LEU   108      36.907  51.094  43.467  1.00  0.00           H  
ATOM   1724  CB  LEU   108      35.431  49.589  44.084  1.00  0.00           C  
ATOM   1725  HB2 LEU   108      34.429  49.187  43.932  1.00  0.00           H  
ATOM   1726  HB3 LEU   108      36.031  48.730  43.783  1.00  0.00           H  
ATOM   1727  CG  LEU   108      35.564  49.819  45.585  1.00  0.00           C  
ATOM   1728  HG  LEU   108      35.151  50.769  45.923  1.00  0.00           H  
ATOM   1729  CD1 LEU   108      34.856  48.728  46.433  1.00  0.00           C  
ATOM   1730 HD11 LEU   108      35.392  47.785  46.336  1.00  0.00           H  
ATOM   1731 HD12 LEU   108      34.851  49.098  47.458  1.00  0.00           H  
ATOM   1732 HD13 LEU   108      33.833  48.569  46.092  1.00  0.00           H  
ATOM   1733  CD2 LEU   108      37.014  49.908  46.010  1.00  0.00           C  
ATOM   1734 HD21 LEU   108      37.590  49.010  45.785  1.00  0.00           H  
ATOM   1735 HD22 LEU   108      37.621  50.752  45.684  1.00  0.00           H  
ATOM   1736 HD23 LEU   108      37.060  50.005  47.095  1.00  0.00           H  
ATOM   1737  C   LEU   108      35.591  50.594  41.744  1.00  0.00           C  
ATOM   1738  O   LEU   108      36.548  50.151  41.107  1.00  0.00           O  
ATOM   1739  N   ALA   109      34.331  50.707  41.288  1.00  0.00           N  
ATOM   1740  H   ALA   109      33.665  51.122  41.924  1.00  0.00           H  
ATOM   1741  CA  ALA   109      33.949  50.397  39.895  1.00  0.00           C  
ATOM   1742  HA  ALA   109      34.039  49.321  39.745  1.00  0.00           H  
ATOM   1743  CB  ALA   109      32.434  50.626  39.804  1.00  0.00           C  
ATOM   1744  HB1 ALA   109      32.119  50.233  38.838  1.00  0.00           H  
ATOM   1745  HB2 ALA   109      31.861  50.054  40.534  1.00  0.00           H  
ATOM   1746  HB3 ALA   109      32.126  51.669  39.880  1.00  0.00           H  
ATOM   1747  C   ALA   109      34.765  51.086  38.820  1.00  0.00           C  
ATOM   1748  O   ALA   109      35.309  50.477  37.908  1.00  0.00           O  
ATOM   1749  N   ASP   110      35.112  52.324  39.074  1.00  0.00           N  
ATOM   1750  H   ASP   110      34.724  52.655  39.946  1.00  0.00           H  
ATOM   1751  CA  ASP   110      35.961  53.176  38.255  1.00  0.00           C  
ATOM   1752  HA  ASP   110      35.558  53.011  37.256  1.00  0.00           H  
ATOM   1753  CB  ASP   110      35.745  54.688  38.666  1.00  0.00           C  
ATOM   1754  HB2 ASP   110      34.669  54.818  38.789  1.00  0.00           H  
ATOM   1755  HB3 ASP   110      36.249  54.940  39.599  1.00  0.00           H  
ATOM   1756  CG  ASP   110      36.236  55.661  37.590  1.00  0.00           C  
ATOM   1757  OD1 ASP   110      36.885  56.736  37.835  1.00  0.00           O  
ATOM   1758  OD2 ASP   110      36.065  55.429  36.406  1.00  0.00           O  
ATOM   1759  C   ASP   110      37.400  52.700  38.209  1.00  0.00           C  
ATOM   1760  O   ASP   110      38.047  52.864  37.162  1.00  0.00           O  
ATOM   1761  N   GLN   111      37.921  52.035  39.259  1.00  0.00           N  
ATOM   1762  H   GLN   111      37.450  52.015  40.152  1.00  0.00           H  
ATOM   1763  CA  GLN   111      39.287  51.511  39.288  1.00  0.00           C  
ATOM   1764  HA  GLN   111      39.897  51.997  38.527  1.00  0.00           H  
ATOM   1765  CB  GLN   111      39.814  51.758  40.687  1.00  0.00           C  
ATOM   1766  HB2 GLN   111      39.197  51.213  41.401  1.00  0.00           H  
ATOM   1767  HB3 GLN   111      40.765  51.225  40.668  1.00  0.00           H  
ATOM   1768  CG  GLN   111      40.052  53.237  41.071  1.00  0.00           C  
ATOM   1769  HG2 GLN   111      40.390  53.882  40.260  1.00  0.00           H  
ATOM   1770  HG3 GLN   111      39.092  53.643  41.390  1.00  0.00           H  
ATOM   1771  CD  GLN   111      40.992  53.412  42.242  1.00  0.00           C  
ATOM   1772  OE1 GLN   111      42.136  52.922  42.226  1.00  0.00           O  
ATOM   1773  NE2 GLN   111      40.528  53.935  43.343  1.00  0.00           N  
ATOM   1774 HE21 GLN   111      41.158  53.960  44.132  1.00  0.00           H  
ATOM   1775 HE22 GLN   111      39.564  54.235  43.320  1.00  0.00           H  
ATOM   1776  C   GLN   111      39.300  50.011  38.803  1.00  0.00           C  
ATOM   1777  O   GLN   111      40.405  49.669  38.297  1.00  0.00           O  
ATOM   1778  N   MET   112      38.211  49.264  38.879  1.00  0.00           N  
ATOM   1779  H   MET   112      37.305  49.636  39.125  1.00  0.00           H  
ATOM   1780  CA  MET   112      38.263  47.934  38.453  1.00  0.00           C  
ATOM   1781  HA  MET   112      39.091  47.390  38.908  1.00  0.00           H  
ATOM   1782  CB  MET   112      37.001  47.290  39.006  1.00  0.00           C  
ATOM   1783  HB2 MET   112      36.162  47.909  38.686  1.00  0.00           H  
ATOM   1784  HB3 MET   112      36.797  46.362  38.470  1.00  0.00           H  
ATOM   1785  CG  MET   112      37.104  46.963  40.506  1.00  0.00           C  
ATOM   1786  HG2 MET   112      37.861  46.198  40.680  1.00  0.00           H  
ATOM   1787  HG3 MET   112      37.503  47.813  41.060  1.00  0.00           H  
ATOM   1788  SD  MET   112      35.549  46.519  41.217  1.00  0.00           S  
ATOM   1789  CE  MET   112      36.114  45.879  42.722  1.00  0.00           C  
ATOM   1790  HE1 MET   112      35.236  45.649  43.324  1.00  0.00           H  
ATOM   1791  HE2 MET   112      36.741  45.030  42.449  1.00  0.00           H  
ATOM   1792  HE3 MET   112      36.613  46.720  43.203  1.00  0.00           H  
ATOM   1793  C   MET   112      38.434  47.872  36.913  1.00  0.00           C  
ATOM   1794  O   MET   112      39.250  47.054  36.441  1.00  0.00           O  
ATOM   1795  N   ILE   113      37.508  48.523  36.228  1.00  0.00           N  
ATOM   1796  H   ILE   113      36.743  48.985  36.698  1.00  0.00           H  
ATOM   1797  CA  ILE   113      37.385  48.364  34.756  1.00  0.00           C  
ATOM   1798  HA  ILE   113      37.152  47.314  34.582  1.00  0.00           H  
ATOM   1799  CB  ILE   113      36.265  49.209  34.213  1.00  0.00           C  
ATOM   1800  HB  ILE   113      36.331  50.247  34.541  1.00  0.00           H  
ATOM   1801  CG2 ILE   113      36.197  49.261  32.674  1.00  0.00           C  
ATOM   1802 HG21 ILE   113      37.130  49.538  32.183  1.00  0.00           H  
ATOM   1803 HG22 ILE   113      35.980  48.233  32.387  1.00  0.00           H  
ATOM   1804 HG23 ILE   113      35.415  49.954  32.363  1.00  0.00           H  
ATOM   1805  CG1 ILE   113      34.912  48.678  34.783  1.00  0.00           C  
ATOM   1806 HG12 ILE   113      34.650  47.764  34.249  1.00  0.00           H  
ATOM   1807 HG13 ILE   113      34.838  48.394  35.833  1.00  0.00           H  
ATOM   1808  CD1 ILE   113      33.777  49.724  34.556  1.00  0.00           C  
ATOM   1809 HD11 ILE   113      34.072  50.699  34.943  1.00  0.00           H  
ATOM   1810 HD12 ILE   113      33.613  49.790  33.480  1.00  0.00           H  
ATOM   1811 HD13 ILE   113      32.868  49.447  35.090  1.00  0.00           H  
ATOM   1812  C   ILE   113      38.786  48.697  34.118  1.00  0.00           C  
ATOM   1813  O   ILE   113      39.195  48.071  33.164  1.00  0.00           O  
ATOM   1814  N   SER   114      39.536  49.719  34.764  1.00  0.00           N  
ATOM   1815  H   SER   114      39.050  50.216  35.496  1.00  0.00           H  
ATOM   1816  CA  SER   114      40.869  50.172  34.300  1.00  0.00           C  
ATOM   1817  HA  SER   114      40.800  50.259  33.216  1.00  0.00           H  
ATOM   1818  CB  SER   114      41.291  51.453  35.068  1.00  0.00           C  
ATOM   1819  HB2 SER   114      41.419  51.364  36.147  1.00  0.00           H  
ATOM   1820  HB3 SER   114      42.232  51.881  34.721  1.00  0.00           H  
ATOM   1821  OG  SER   114      40.175  52.433  34.893  1.00  0.00           O  
ATOM   1822  HG  SER   114      40.260  53.155  35.520  1.00  0.00           H  
ATOM   1823  C   SER   114      41.990  49.140  34.497  1.00  0.00           C  
ATOM   1824  O   SER   114      42.769  49.039  33.583  1.00  0.00           O  
ATOM   1825  N   ARG   115      41.898  48.262  35.513  1.00  0.00           N  
ATOM   1826  H   ARG   115      41.164  48.400  36.193  1.00  0.00           H  
ATOM   1827  CA  ARG   115      42.731  47.061  35.621  1.00  0.00           C  
ATOM   1828  HA  ARG   115      43.773  47.291  35.395  1.00  0.00           H  
ATOM   1829  CB  ARG   115      42.777  46.332  37.083  1.00  0.00           C  
ATOM   1830  HB2 ARG   115      41.817  45.911  37.381  1.00  0.00           H  
ATOM   1831  HB3 ARG   115      43.444  45.469  37.076  1.00  0.00           H  
ATOM   1832  CG  ARG   115      43.154  47.220  38.236  1.00  0.00           C  
ATOM   1833  HG2 ARG   115      42.467  48.066  38.201  1.00  0.00           H  
ATOM   1834  HG3 ARG   115      43.019  46.696  39.182  1.00  0.00           H  
ATOM   1835  CD  ARG   115      44.587  47.709  38.316  1.00  0.00           C  
ATOM   1836  HD2 ARG   115      44.937  47.891  39.332  1.00  0.00           H  
ATOM   1837  HD3 ARG   115      45.242  46.924  37.940  1.00  0.00           H  
ATOM   1838  NE  ARG   115      44.842  48.927  37.561  1.00  0.00           N  
ATOM   1839  HE  ARG   115      45.279  48.880  36.652  1.00  0.00           H  
ATOM   1840  CZ  ARG   115      44.789  50.115  38.157  1.00  0.00           C  
ATOM   1841  NH1 ARG   115      44.462  50.338  39.400  1.00  0.00           N  
ATOM   1842 HH11 ARG   115      44.343  49.527  39.990  1.00  0.00           H  
ATOM   1843 HH12 ARG   115      44.604  51.271  39.760  1.00  0.00           H  
ATOM   1844  NH2 ARG   115      45.050  51.145  37.463  1.00  0.00           N  
ATOM   1845 HH21 ARG   115      45.304  51.024  36.493  1.00  0.00           H  
ATOM   1846 HH22 ARG   115      45.015  52.062  37.887  1.00  0.00           H  
ATOM   1847  C   ARG   115      42.436  45.997  34.578  1.00  0.00           C  
ATOM   1848  O   ARG   115      43.323  45.179  34.312  1.00  0.00           O  
ATOM   1849  N   ILE   116      41.174  45.846  34.201  1.00  0.00           N  
ATOM   1850  H   ILE   116      40.461  46.408  34.643  1.00  0.00           H  
ATOM   1851  CA  ILE   116      40.828  44.876  33.164  1.00  0.00           C  
ATOM   1852  HA  ILE   116      41.282  43.894  33.296  1.00  0.00           H  
ATOM   1853  CB  ILE   116      39.324  44.719  33.045  1.00  0.00           C  
ATOM   1854  HB  ILE   116      38.921  45.568  32.494  1.00  0.00           H  
ATOM   1855  CG2 ILE   116      39.173  43.524  32.123  1.00  0.00           C  
ATOM   1856 HG21 ILE   116      39.676  43.737  31.180  1.00  0.00           H  
ATOM   1857 HG22 ILE   116      39.737  42.684  32.528  1.00  0.00           H  
ATOM   1858 HG23 ILE   116      38.157  43.251  31.836  1.00  0.00           H  
ATOM   1859  CG1 ILE   116      38.591  44.546  34.430  1.00  0.00           C  
ATOM   1860 HG12 ILE   116      38.641  45.492  34.970  1.00  0.00           H  
ATOM   1861 HG13 ILE   116      37.545  44.405  34.161  1.00  0.00           H  
ATOM   1862  CD1 ILE   116      39.041  43.312  35.271  1.00  0.00           C  
ATOM   1863 HD11 ILE   116      40.110  43.336  35.482  1.00  0.00           H  
ATOM   1864 HD12 ILE   116      38.453  43.103  36.165  1.00  0.00           H  
ATOM   1865 HD13 ILE   116      38.926  42.442  34.625  1.00  0.00           H  
ATOM   1866  C   ILE   116      41.468  45.469  31.821  1.00  0.00           C  
ATOM   1867  O   ILE   116      42.332  44.813  31.180  1.00  0.00           O  
ATOM   1868  N   GLU   117      41.136  46.741  31.462  1.00  0.00           N  
ATOM   1869  H   GLU   117      40.492  47.269  32.034  1.00  0.00           H  
ATOM   1870  CA  GLU   117      41.604  47.421  30.250  1.00  0.00           C  
ATOM   1871  HA  GLU   117      41.141  46.902  29.411  1.00  0.00           H  
ATOM   1872  CB  GLU   117      41.205  48.910  30.218  1.00  0.00           C  
ATOM   1873  HB2 GLU   117      40.119  48.927  30.304  1.00  0.00           H  
ATOM   1874  HB3 GLU   117      41.724  49.573  30.910  1.00  0.00           H  
ATOM   1875  CG  GLU   117      41.584  49.544  28.851  1.00  0.00           C  
ATOM   1876  HG2 GLU   117      42.672  49.567  28.800  1.00  0.00           H  
ATOM   1877  HG3 GLU   117      41.136  48.919  28.079  1.00  0.00           H  
ATOM   1878  CD  GLU   117      41.149  50.990  28.675  1.00  0.00           C  
ATOM   1879  OE1 GLU   117      40.667  51.600  29.645  1.00  0.00           O  
ATOM   1880  OE2 GLU   117      41.390  51.580  27.612  1.00  0.00           O  
ATOM   1881  C   GLU   117      43.157  47.393  30.114  1.00  0.00           C  
ATOM   1882  O   GLU   117      43.631  47.126  28.985  1.00  0.00           O  
ATOM   1883  N   TYR   118      43.936  47.550  31.216  1.00  0.00           N  
ATOM   1884  H   TYR   118      43.520  47.832  32.093  1.00  0.00           H  
ATOM   1885  CA  TYR   118      45.368  47.496  31.096  1.00  0.00           C  
ATOM   1886  HA  TYR   118      45.699  48.263  30.395  1.00  0.00           H  
ATOM   1887  CB  TYR   118      45.991  47.678  32.499  1.00  0.00           C  
ATOM   1888  HB2 TYR   118      45.741  48.684  32.835  1.00  0.00           H  
ATOM   1889  HB3 TYR   118      45.550  46.951  33.181  1.00  0.00           H  
ATOM   1890  CG  TYR   118      47.461  47.608  32.517  1.00  0.00           C  
ATOM   1891  CD1 TYR   118      48.198  48.674  31.960  1.00  0.00           C  
ATOM   1892  HD1 TYR   118      47.628  49.522  31.611  1.00  0.00           H  
ATOM   1893  CE1 TYR   118      49.584  48.621  31.969  1.00  0.00           C  
ATOM   1894  HE1 TYR   118      50.099  49.407  31.437  1.00  0.00           H  
ATOM   1895  CZ  TYR   118      50.253  47.444  32.458  1.00  0.00           C  
ATOM   1896  OH  TYR   118      51.608  47.230  32.207  1.00  0.00           O  
ATOM   1897  HH  TYR   118      52.007  46.613  32.824  1.00  0.00           H  
ATOM   1898  CE2 TYR   118      49.501  46.378  32.981  1.00  0.00           C  
ATOM   1899  HE2 TYR   118      49.999  45.481  33.319  1.00  0.00           H  
ATOM   1900  CD2 TYR   118      48.118  46.529  33.106  1.00  0.00           C  
ATOM   1901  HD2 TYR   118      47.608  45.757  33.663  1.00  0.00           H  
ATOM   1902  C   TYR   118      45.799  46.151  30.468  1.00  0.00           C  
ATOM   1903  O   TYR   118      46.454  46.113  29.411  1.00  0.00           O  
ATOM   1904  N   VAL   119      45.351  45.075  31.095  1.00  0.00           N  
ATOM   1905  H   VAL   119      44.685  45.032  31.854  1.00  0.00           H  
ATOM   1906  CA  VAL   119      45.693  43.735  30.617  1.00  0.00           C  
ATOM   1907  HA  VAL   119      46.772  43.585  30.652  1.00  0.00           H  
ATOM   1908  CB  VAL   119      45.122  42.730  31.639  1.00  0.00           C  
ATOM   1909  HB  VAL   119      44.035  42.811  31.663  1.00  0.00           H  
ATOM   1910  CG1 VAL   119      45.497  41.277  31.385  1.00  0.00           C  
ATOM   1911 HG11 VAL   119      45.098  40.823  30.478  1.00  0.00           H  
ATOM   1912 HG12 VAL   119      46.578  41.214  31.262  1.00  0.00           H  
ATOM   1913 HG13 VAL   119      45.206  40.571  32.164  1.00  0.00           H  
ATOM   1914  CG2 VAL   119      45.497  42.940  33.130  1.00  0.00           C  
ATOM   1915 HG21 VAL   119      45.400  43.983  33.430  1.00  0.00           H  
ATOM   1916 HG22 VAL   119      44.761  42.373  33.700  1.00  0.00           H  
ATOM   1917 HG23 VAL   119      46.550  42.678  33.229  1.00  0.00           H  
ATOM   1918  C   VAL   119      45.236  43.472  29.210  1.00  0.00           C  
ATOM   1919  O   VAL   119      45.907  42.931  28.326  1.00  0.00           O  
ATOM   1920  N   HIE   120      43.966  43.779  28.898  1.00  0.00           N  
ATOM   1921  H   HIE   120      43.346  44.156  29.599  1.00  0.00           H  
ATOM   1922  CA  HIE   120      43.363  43.666  27.590  1.00  0.00           C  
ATOM   1923  HA  HIE   120      43.531  42.612  27.367  1.00  0.00           H  
ATOM   1924  CB  HIE   120      41.902  44.006  27.628  1.00  0.00           C  
ATOM   1925  HB2 HIE   120      41.775  45.010  28.032  1.00  0.00           H  
ATOM   1926  HB3 HIE   120      41.478  44.118  26.630  1.00  0.00           H  
ATOM   1927  CG  HIE   120      40.999  43.071  28.377  1.00  0.00           C  
ATOM   1928  ND1 HIE   120      39.612  43.157  28.278  1.00  0.00           N  
ATOM   1929  CE1 HIE   120      39.100  42.141  28.991  1.00  0.00           C  
ATOM   1930  HE1 HIE   120      38.055  42.010  29.229  1.00  0.00           H  
ATOM   1931  NE2 HIE   120      40.107  41.461  29.498  1.00  0.00           N  
ATOM   1932  HE2 HIE   120      40.000  40.587  29.992  1.00  0.00           H  
ATOM   1933  CD2 HIE   120      41.280  41.962  29.091  1.00  0.00           C  
ATOM   1934  HD2 HIE   120      42.257  41.530  29.248  1.00  0.00           H  
ATOM   1935  C   HIE   120      44.092  44.516  26.514  1.00  0.00           C  
ATOM   1936  O   HIE   120      44.266  44.091  25.379  1.00  0.00           O  
ATOM   1937  N   THR   121      44.620  45.676  26.868  1.00  0.00           N  
ATOM   1938  H   THR   121      44.497  45.954  27.831  1.00  0.00           H  
ATOM   1939  CA  THR   121      45.478  46.476  25.971  1.00  0.00           C  
ATOM   1940  HA  THR   121      45.144  46.385  24.937  1.00  0.00           H  
ATOM   1941  CB  THR   121      45.407  47.897  26.243  1.00  0.00           C  
ATOM   1942  HB  THR   121      46.062  48.463  25.581  1.00  0.00           H  
ATOM   1943  CG2 THR   121      43.989  48.477  26.073  1.00  0.00           C  
ATOM   1944 HG21 THR   121      43.523  48.091  25.166  1.00  0.00           H  
ATOM   1945 HG22 THR   121      43.417  48.025  26.884  1.00  0.00           H  
ATOM   1946 HG23 THR   121      44.014  49.565  26.133  1.00  0.00           H  
ATOM   1947  OG1 THR   121      45.820  48.066  27.578  1.00  0.00           O  
ATOM   1948  HG1 THR   121      45.009  47.968  28.082  1.00  0.00           H  
ATOM   1949  C   THR   121      46.871  45.807  25.860  1.00  0.00           C  
ATOM   1950  O   THR   121      47.536  45.804  24.806  1.00  0.00           O  
ATOM   1951  N   LYS   122      47.311  45.107  26.938  1.00  0.00           N  
ATOM   1952  H   LYS   122      46.805  45.335  27.782  1.00  0.00           H  
ATOM   1953  CA  LYS   122      48.594  44.338  27.043  1.00  0.00           C  
ATOM   1954  HA  LYS   122      49.402  44.833  26.506  1.00  0.00           H  
ATOM   1955  CB  LYS   122      49.098  44.344  28.531  1.00  0.00           C  
ATOM   1956  HB2 LYS   122      48.434  43.831  29.227  1.00  0.00           H  
ATOM   1957  HB3 LYS   122      49.944  43.657  28.580  1.00  0.00           H  
ATOM   1958  CG  LYS   122      49.626  45.581  29.242  1.00  0.00           C  
ATOM   1959  HG2 LYS   122      48.922  46.413  29.229  1.00  0.00           H  
ATOM   1960  HG3 LYS   122      49.794  45.303  30.283  1.00  0.00           H  
ATOM   1961  CD  LYS   122      50.928  46.099  28.581  1.00  0.00           C  
ATOM   1962  HD2 LYS   122      51.667  45.381  28.934  1.00  0.00           H  
ATOM   1963  HD3 LYS   122      50.933  45.983  27.497  1.00  0.00           H  
ATOM   1964  CE  LYS   122      51.340  47.526  29.007  1.00  0.00           C  
ATOM   1965  HE2 LYS   122      51.199  47.505  30.088  1.00  0.00           H  
ATOM   1966  HE3 LYS   122      52.369  47.641  28.666  1.00  0.00           H  
ATOM   1967  NZ  LYS   122      50.555  48.614  28.327  1.00  0.00           N  
ATOM   1968  HZ1 LYS   122      49.638  48.752  28.728  1.00  0.00           H  
ATOM   1969  HZ2 LYS   122      51.074  49.477  28.403  1.00  0.00           H  
ATOM   1970  HZ3 LYS   122      50.428  48.449  27.339  1.00  0.00           H  
ATOM   1971  C   LYS   122      48.438  42.923  26.386  1.00  0.00           C  
ATOM   1972  O   LYS   122      49.152  42.015  26.679  1.00  0.00           O  
ATOM   1973  N   ASN   123      47.465  42.790  25.472  1.00  0.00           N  
ATOM   1974  H   ASN   123      47.042  43.661  25.186  1.00  0.00           H  
ATOM   1975  CA  ASN   123      47.156  41.676  24.728  1.00  0.00           C  
ATOM   1976  HA  ASN   123      46.368  41.940  24.023  1.00  0.00           H  
ATOM   1977  CB  ASN   123      48.314  41.389  23.765  1.00  0.00           C  
ATOM   1978  HB2 ASN   123      49.135  40.919  24.306  1.00  0.00           H  
ATOM   1979  HB3 ASN   123      47.961  40.657  23.038  1.00  0.00           H  
ATOM   1980  CG  ASN   123      48.731  42.580  22.976  1.00  0.00           C  
ATOM   1981  OD1 ASN   123      47.901  43.268  22.384  1.00  0.00           O  
ATOM   1982  ND2 ASN   123      49.976  42.925  22.878  1.00  0.00           N  
ATOM   1983 HD21 ASN   123      50.123  43.644  22.184  1.00  0.00           H  
ATOM   1984 HD22 ASN   123      50.616  42.620  23.598  1.00  0.00           H  
ATOM   1985  C   ASN   123      46.516  40.524  25.411  1.00  0.00           C  
ATOM   1986  O   ASN   123      46.211  39.524  24.763  1.00  0.00           O  
ATOM   1987  N   PHE   124      46.272  40.518  26.760  1.00  0.00           N  
ATOM   1988  H   PHE   124      46.466  41.380  27.249  1.00  0.00           H  
ATOM   1989  CA  PHE   124      46.003  39.357  27.521  1.00  0.00           C  
ATOM   1990  HA  PHE   124      45.912  38.474  26.889  1.00  0.00           H  
ATOM   1991  CB  PHE   124      47.026  39.218  28.649  1.00  0.00           C  
ATOM   1992  HB2 PHE   124      47.242  40.156  29.161  1.00  0.00           H  
ATOM   1993  HB3 PHE   124      46.654  38.638  29.494  1.00  0.00           H  
ATOM   1994  CG  PHE   124      48.163  38.380  28.172  1.00  0.00           C  
ATOM   1995  CD1 PHE   124      49.156  38.855  27.309  1.00  0.00           C  
ATOM   1996  HD1 PHE   124      49.017  39.761  26.738  1.00  0.00           H  
ATOM   1997  CE1 PHE   124      50.338  38.164  27.068  1.00  0.00           C  
ATOM   1998  HE1 PHE   124      51.082  38.614  26.428  1.00  0.00           H  
ATOM   1999  CZ  PHE   124      50.504  36.871  27.640  1.00  0.00           C  
ATOM   2000  HZ  PHE   124      51.370  36.284  27.374  1.00  0.00           H  
ATOM   2001  CE2 PHE   124      49.455  36.310  28.287  1.00  0.00           C  
ATOM   2002  HE2 PHE   124      49.495  35.277  28.602  1.00  0.00           H  
ATOM   2003  CD2 PHE   124      48.293  37.064  28.601  1.00  0.00           C  
ATOM   2004  HD2 PHE   124      47.478  36.569  29.107  1.00  0.00           H  
ATOM   2005  C   PHE   124      44.513  39.392  28.173  1.00  0.00           C  
ATOM   2006  O   PHE   124      43.903  40.410  28.198  1.00  0.00           O  
ATOM   2007  N   ILE   125      43.941  38.253  28.633  1.00  0.00           N  
ATOM   2008  H   ILE   125      44.426  37.372  28.544  1.00  0.00           H  
ATOM   2009  CA  ILE   125      42.639  38.164  29.341  1.00  0.00           C  
ATOM   2010  HA  ILE   125      42.231  39.157  29.530  1.00  0.00           H  
ATOM   2011  CB  ILE   125      41.473  37.608  28.478  1.00  0.00           C  
ATOM   2012  HB  ILE   125      40.606  37.720  29.129  1.00  0.00           H  
ATOM   2013  CG2 ILE   125      41.068  38.499  27.275  1.00  0.00           C  
ATOM   2014 HG21 ILE   125      41.698  38.224  26.429  1.00  0.00           H  
ATOM   2015 HG22 ILE   125      40.100  38.197  26.878  1.00  0.00           H  
ATOM   2016 HG23 ILE   125      41.100  39.563  27.512  1.00  0.00           H  
ATOM   2017  CG1 ILE   125      41.636  36.090  27.943  1.00  0.00           C  
ATOM   2018 HG12 ILE   125      42.579  36.020  27.401  1.00  0.00           H  
ATOM   2019 HG13 ILE   125      41.852  35.473  28.816  1.00  0.00           H  
ATOM   2020  CD1 ILE   125      40.489  35.376  27.122  1.00  0.00           C  
ATOM   2021 HD11 ILE   125      40.765  34.361  26.835  1.00  0.00           H  
ATOM   2022 HD12 ILE   125      39.638  35.319  27.801  1.00  0.00           H  
ATOM   2023 HD13 ILE   125      40.216  35.893  26.202  1.00  0.00           H  
ATOM   2024  C   ILE   125      42.919  37.520  30.714  1.00  0.00           C  
ATOM   2025  O   ILE   125      43.785  36.598  30.777  1.00  0.00           O  
ATOM   2026  N   HIE   126      42.219  38.003  31.749  1.00  0.00           N  
ATOM   2027  H   HIE   126      41.515  38.705  31.570  1.00  0.00           H  
ATOM   2028  CA  HIE   126      42.400  37.417  33.143  1.00  0.00           C  
ATOM   2029  HA  HIE   126      43.471  37.359  33.336  1.00  0.00           H  
ATOM   2030  CB  HIE   126      41.992  38.466  34.149  1.00  0.00           C  
ATOM   2031  HB2 HIE   126      42.563  39.390  34.067  1.00  0.00           H  
ATOM   2032  HB3 HIE   126      40.929  38.702  34.105  1.00  0.00           H  
ATOM   2033  CG  HIE   126      42.313  37.973  35.539  1.00  0.00           C  
ATOM   2034  ND1 HIE   126      41.639  36.906  36.217  1.00  0.00           N  
ATOM   2035  CE1 HIE   126      42.142  36.775  37.482  1.00  0.00           C  
ATOM   2036  HE1 HIE   126      41.758  36.168  38.289  1.00  0.00           H  
ATOM   2037  NE2 HIE   126      43.131  37.652  37.637  1.00  0.00           N  
ATOM   2038  HE2 HIE   126      43.732  37.600  38.447  1.00  0.00           H  
ATOM   2039  CD2 HIE   126      43.273  38.360  36.464  1.00  0.00           C  
ATOM   2040  HD2 HIE   126      43.895  39.236  36.352  1.00  0.00           H  
ATOM   2041  C   HIE   126      41.788  36.049  33.293  1.00  0.00           C  
ATOM   2042  O   HIE   126      42.457  35.272  34.010  1.00  0.00           O  
ATOM   2043  N   ARG   127      40.631  35.713  32.772  1.00  0.00           N  
ATOM   2044  H   ARG   127      40.055  36.446  32.383  1.00  0.00           H  
ATOM   2045  CA  ARG   127      39.810  34.468  32.971  1.00  0.00           C  
ATOM   2046  HA  ARG   127      38.805  34.604  32.572  1.00  0.00           H  
ATOM   2047  CB  ARG   127      40.409  33.411  32.115  1.00  0.00           C  
ATOM   2048  HB2 ARG   127      41.320  33.112  32.634  1.00  0.00           H  
ATOM   2049  HB3 ARG   127      39.695  32.597  31.985  1.00  0.00           H  
ATOM   2050  CG  ARG   127      40.893  33.784  30.658  1.00  0.00           C  
ATOM   2051  HG2 ARG   127      40.336  34.613  30.221  1.00  0.00           H  
ATOM   2052  HG3 ARG   127      41.908  34.179  30.695  1.00  0.00           H  
ATOM   2053  CD  ARG   127      40.833  32.533  29.762  1.00  0.00           C  
ATOM   2054  HD2 ARG   127      39.902  32.004  29.963  1.00  0.00           H  
ATOM   2055  HD3 ARG   127      40.923  32.881  28.732  1.00  0.00           H  
ATOM   2056  NE  ARG   127      41.954  31.641  30.018  1.00  0.00           N  
ATOM   2057  HE  ARG   127      42.575  31.813  30.796  1.00  0.00           H  
ATOM   2058  CZ  ARG   127      42.280  30.604  29.353  1.00  0.00           C  
ATOM   2059  NH1 ARG   127      41.700  30.286  28.215  1.00  0.00           N  
ATOM   2060 HH11 ARG   127      40.967  30.889  27.871  1.00  0.00           H  
ATOM   2061 HH12 ARG   127      41.917  29.434  27.716  1.00  0.00           H  
ATOM   2062  NH2 ARG   127      43.230  29.883  29.792  1.00  0.00           N  
ATOM   2063 HH21 ARG   127      43.827  30.180  30.550  1.00  0.00           H  
ATOM   2064 HH22 ARG   127      43.454  28.981  29.396  1.00  0.00           H  
ATOM   2065  C   ARG   127      39.359  33.950  34.261  1.00  0.00           C  
ATOM   2066  O   ARG   127      38.586  32.988  34.351  1.00  0.00           O  
ATOM   2067  N   ASP   128      39.824  34.573  35.372  1.00  0.00           N  
ATOM   2068  H   ASP   128      40.449  35.349  35.206  1.00  0.00           H  
ATOM   2069  CA  ASP   128      39.568  34.122  36.698  1.00  0.00           C  
ATOM   2070  HA  ASP   128      38.741  33.411  36.710  1.00  0.00           H  
ATOM   2071  CB  ASP   128      40.845  33.497  37.197  1.00  0.00           C  
ATOM   2072  HB2 ASP   128      41.325  32.865  36.450  1.00  0.00           H  
ATOM   2073  HB3 ASP   128      41.531  34.344  37.210  1.00  0.00           H  
ATOM   2074  CG  ASP   128      40.707  32.640  38.444  1.00  0.00           C  
ATOM   2075  OD1 ASP   128      41.756  32.366  39.109  1.00  0.00           O  
ATOM   2076  OD2 ASP   128      39.632  32.233  38.856  1.00  0.00           O  
ATOM   2077  C   ASP   128      39.073  35.248  37.601  1.00  0.00           C  
ATOM   2078  O   ASP   128      39.456  35.338  38.717  1.00  0.00           O  
ATOM   2079  N   ILE   129      38.356  36.270  37.014  1.00  0.00           N  
ATOM   2080  H   ILE   129      38.342  36.173  36.009  1.00  0.00           H  
ATOM   2081  CA  ILE   129      38.040  37.528  37.741  1.00  0.00           C  
ATOM   2082  HA  ILE   129      38.887  37.824  38.361  1.00  0.00           H  
ATOM   2083  CB  ILE   129      37.633  38.634  36.719  1.00  0.00           C  
ATOM   2084  HB  ILE   129      36.963  38.151  36.007  1.00  0.00           H  
ATOM   2085  CG2 ILE   129      36.843  39.851  37.359  1.00  0.00           C  
ATOM   2086 HG21 ILE   129      36.716  40.538  36.522  1.00  0.00           H  
ATOM   2087 HG22 ILE   129      35.889  39.596  37.820  1.00  0.00           H  
ATOM   2088 HG23 ILE   129      37.533  40.281  38.085  1.00  0.00           H  
ATOM   2089  CG1 ILE   129      38.817  39.125  35.908  1.00  0.00           C  
ATOM   2090 HG12 ILE   129      39.246  38.177  35.583  1.00  0.00           H  
ATOM   2091 HG13 ILE   129      38.498  39.701  35.039  1.00  0.00           H  
ATOM   2092  CD1 ILE   129      39.865  39.926  36.653  1.00  0.00           C  
ATOM   2093 HD11 ILE   129      40.082  39.520  37.641  1.00  0.00           H  
ATOM   2094 HD12 ILE   129      40.758  40.040  36.038  1.00  0.00           H  
ATOM   2095 HD13 ILE   129      39.392  40.850  36.987  1.00  0.00           H  
ATOM   2096  C   ILE   129      36.922  37.421  38.845  1.00  0.00           C  
ATOM   2097  O   ILE   129      35.813  37.092  38.500  1.00  0.00           O  
ATOM   2098  N   LYS   130      37.270  37.536  40.119  1.00  0.00           N  
ATOM   2099  H   LYS   130      38.251  37.648  40.334  1.00  0.00           H  
ATOM   2100  CA  LYS   130      36.345  37.416  41.216  1.00  0.00           C  
ATOM   2101  HA  LYS   130      35.303  37.646  40.992  1.00  0.00           H  
ATOM   2102  CB  LYS   130      36.499  35.950  41.806  1.00  0.00           C  
ATOM   2103  HB2 LYS   130      37.459  35.923  42.322  1.00  0.00           H  
ATOM   2104  HB3 LYS   130      35.702  35.769  42.527  1.00  0.00           H  
ATOM   2105  CG  LYS   130      36.514  34.747  40.797  1.00  0.00           C  
ATOM   2106  HG2 LYS   130      35.540  34.714  40.310  1.00  0.00           H  
ATOM   2107  HG3 LYS   130      37.113  34.990  39.920  1.00  0.00           H  
ATOM   2108  CD  LYS   130      36.946  33.342  41.308  1.00  0.00           C  
ATOM   2109  HD2 LYS   130      36.124  32.882  41.857  1.00  0.00           H  
ATOM   2110  HD3 LYS   130      37.060  32.647  40.476  1.00  0.00           H  
ATOM   2111  CE  LYS   130      38.204  33.256  42.143  1.00  0.00           C  
ATOM   2112  HE2 LYS   130      38.088  33.948  42.977  1.00  0.00           H  
ATOM   2113  HE3 LYS   130      38.132  32.231  42.506  1.00  0.00           H  
ATOM   2114  NZ  LYS   130      39.397  33.651  41.312  1.00  0.00           N  
ATOM   2115  HZ1 LYS   130      40.278  33.660  41.807  1.00  0.00           H  
ATOM   2116  HZ2 LYS   130      39.553  33.047  40.518  1.00  0.00           H  
ATOM   2117  HZ3 LYS   130      39.282  34.593  40.966  1.00  0.00           H  
ATOM   2118  C   LYS   130      36.642  38.470  42.279  1.00  0.00           C  
ATOM   2119  O   LYS   130      37.501  39.343  42.100  1.00  0.00           O  
ATOM   2120  N   PRO   131      35.896  38.526  43.371  1.00  0.00           N  
ATOM   2121  CD  PRO   131      34.791  37.649  43.769  1.00  0.00           C  
ATOM   2122  HD2 PRO   131      35.218  36.979  44.515  1.00  0.00           H  
ATOM   2123  HD3 PRO   131      34.206  37.231  42.949  1.00  0.00           H  
ATOM   2124  CG  PRO   131      33.811  38.636  44.457  1.00  0.00           C  
ATOM   2125  HG2 PRO   131      33.142  38.036  45.073  1.00  0.00           H  
ATOM   2126  HG3 PRO   131      33.279  39.138  43.649  1.00  0.00           H  
ATOM   2127  CB  PRO   131      34.807  39.479  45.285  1.00  0.00           C  
ATOM   2128  HB2 PRO   131      35.002  38.955  46.221  1.00  0.00           H  
ATOM   2129  HB3 PRO   131      34.265  40.336  45.685  1.00  0.00           H  
ATOM   2130  CA  PRO   131      36.007  39.614  44.330  1.00  0.00           C  
ATOM   2131  HA  PRO   131      36.000  40.582  43.828  1.00  0.00           H  
ATOM   2132  C   PRO   131      37.357  39.654  45.185  1.00  0.00           C  
ATOM   2133  O   PRO   131      37.706  40.702  45.695  1.00  0.00           O  
ATOM   2134  N   ASP   132      37.999  38.556  45.302  1.00  0.00           N  
ATOM   2135  H   ASP   132      37.646  37.692  44.917  1.00  0.00           H  
ATOM   2136  CA  ASP   132      39.290  38.411  46.073  1.00  0.00           C  
ATOM   2137  HA  ASP   132      39.304  39.303  46.698  1.00  0.00           H  
ATOM   2138  CB  ASP   132      39.334  37.144  46.979  1.00  0.00           C  
ATOM   2139  HB2 ASP   132      40.354  37.067  47.355  1.00  0.00           H  
ATOM   2140  HB3 ASP   132      38.654  37.369  47.800  1.00  0.00           H  
ATOM   2141  CG  ASP   132      38.935  35.855  46.360  1.00  0.00           C  
ATOM   2142  OD1 ASP   132      38.857  35.769  45.121  1.00  0.00           O  
ATOM   2143  OD2 ASP   132      38.703  34.797  47.076  1.00  0.00           O  
ATOM   2144  C   ASP   132      40.622  38.584  45.237  1.00  0.00           C  
ATOM   2145  O   ASP   132      41.733  38.759  45.749  1.00  0.00           O  
ATOM   2146  N   ASN   133      40.555  38.682  43.922  1.00  0.00           N  
ATOM   2147  H   ASN   133      39.655  38.570  43.477  1.00  0.00           H  
ATOM   2148  CA  ASN   133      41.467  39.194  42.957  1.00  0.00           C  
ATOM   2149  HA  ASN   133      42.415  38.700  43.168  1.00  0.00           H  
ATOM   2150  CB  ASN   133      40.921  38.727  41.559  1.00  0.00           C  
ATOM   2151  HB2 ASN   133      39.984  39.208  41.276  1.00  0.00           H  
ATOM   2152  HB3 ASN   133      41.574  39.194  40.822  1.00  0.00           H  
ATOM   2153  CG  ASN   133      40.876  37.217  41.443  1.00  0.00           C  
ATOM   2154  OD1 ASN   133      39.847  36.532  41.542  1.00  0.00           O  
ATOM   2155  ND2 ASN   133      41.998  36.593  41.071  1.00  0.00           N  
ATOM   2156 HD21 ASN   133      42.014  35.588  41.163  1.00  0.00           H  
ATOM   2157 HD22 ASN   133      42.870  37.086  40.939  1.00  0.00           H  
ATOM   2158  C   ASN   133      41.608  40.691  42.981  1.00  0.00           C  
ATOM   2159  O   ASN   133      42.348  41.180  42.114  1.00  0.00           O  
ATOM   2160  N   PHE   134      41.002  41.382  43.883  1.00  0.00           N  
ATOM   2161  H   PHE   134      40.523  40.851  44.596  1.00  0.00           H  
ATOM   2162  CA  PHE   134      41.109  42.843  44.017  1.00  0.00           C  
ATOM   2163  HA  PHE   134      41.912  43.096  43.325  1.00  0.00           H  
ATOM   2164  CB  PHE   134      39.742  43.503  43.565  1.00  0.00           C  
ATOM   2165  HB2 PHE   134      38.971  43.111  44.229  1.00  0.00           H  
ATOM   2166  HB3 PHE   134      39.650  44.581  43.699  1.00  0.00           H  
ATOM   2167  CG  PHE   134      39.273  43.274  42.125  1.00  0.00           C  
ATOM   2168  CD1 PHE   134      39.958  43.887  41.049  1.00  0.00           C  
ATOM   2169  HD1 PHE   134      40.843  44.488  41.200  1.00  0.00           H  
ATOM   2170  CE1 PHE   134      39.471  43.719  39.764  1.00  0.00           C  
ATOM   2171  HE1 PHE   134      40.030  44.156  38.949  1.00  0.00           H  
ATOM   2172  CZ  PHE   134      38.374  42.933  39.533  1.00  0.00           C  
ATOM   2173  HZ  PHE   134      38.087  42.751  38.508  1.00  0.00           H  
ATOM   2174  CE2 PHE   134      37.531  42.485  40.617  1.00  0.00           C  
ATOM   2175  HE2 PHE   134      36.742  41.788  40.376  1.00  0.00           H  
ATOM   2176  CD2 PHE   134      38.153  42.471  41.873  1.00  0.00           C  
ATOM   2177  HD2 PHE   134      37.716  41.943  42.708  1.00  0.00           H  
ATOM   2178  C   PHE   134      41.623  43.237  45.401  1.00  0.00           C  
ATOM   2179  O   PHE   134      40.935  42.898  46.359  1.00  0.00           O  
ATOM   2180  N   LEU   135      42.746  44.025  45.468  1.00  0.00           N  
ATOM   2181  H   LEU   135      43.142  44.354  44.598  1.00  0.00           H  
ATOM   2182  CA  LEU   135      43.363  44.576  46.666  1.00  0.00           C  
ATOM   2183  HA  LEU   135      42.729  44.251  47.490  1.00  0.00           H  
ATOM   2184  CB  LEU   135      44.811  43.993  46.737  1.00  0.00           C  
ATOM   2185  HB2 LEU   135      45.224  43.944  45.729  1.00  0.00           H  
ATOM   2186  HB3 LEU   135      45.506  44.695  47.200  1.00  0.00           H  
ATOM   2187  CG  LEU   135      44.959  42.619  47.445  1.00  0.00           C  
ATOM   2188  HG  LEU   135      44.534  42.788  48.434  1.00  0.00           H  
ATOM   2189  CD1 LEU   135      44.290  41.446  46.722  1.00  0.00           C  
ATOM   2190 HD11 LEU   135      44.571  41.522  45.671  1.00  0.00           H  
ATOM   2191 HD12 LEU   135      44.626  40.499  47.144  1.00  0.00           H  
ATOM   2192 HD13 LEU   135      43.203  41.503  46.781  1.00  0.00           H  
ATOM   2193  CD2 LEU   135      46.423  42.253  47.756  1.00  0.00           C  
ATOM   2194 HD21 LEU   135      46.965  42.034  46.836  1.00  0.00           H  
ATOM   2195 HD22 LEU   135      46.874  43.052  48.345  1.00  0.00           H  
ATOM   2196 HD23 LEU   135      46.446  41.325  48.327  1.00  0.00           H  
ATOM   2197  C   LEU   135      43.356  46.089  46.701  1.00  0.00           C  
ATOM   2198  O   LEU   135      43.174  46.686  45.596  1.00  0.00           O  
ATOM   2199  N   MET   136      43.720  46.689  47.838  1.00  0.00           N  
ATOM   2200  H   MET   136      43.746  46.205  48.725  1.00  0.00           H  
ATOM   2201  CA  MET   136      44.142  48.042  47.799  1.00  0.00           C  
ATOM   2202  HA  MET   136      44.026  48.515  46.823  1.00  0.00           H  
ATOM   2203  CB  MET   136      43.458  48.902  48.896  1.00  0.00           C  
ATOM   2204  HB2 MET   136      43.529  48.553  49.926  1.00  0.00           H  
ATOM   2205  HB3 MET   136      43.866  49.910  48.971  1.00  0.00           H  
ATOM   2206  CG  MET   136      41.950  48.942  48.651  1.00  0.00           C  
ATOM   2207  HG2 MET   136      41.659  47.968  49.044  1.00  0.00           H  
ATOM   2208  HG3 MET   136      41.546  49.663  49.362  1.00  0.00           H  
ATOM   2209  SD  MET   136      41.291  49.310  47.038  1.00  0.00           S  
ATOM   2210  CE  MET   136      41.602  51.002  47.134  1.00  0.00           C  
ATOM   2211  HE1 MET   136      42.687  51.060  47.057  1.00  0.00           H  
ATOM   2212  HE2 MET   136      41.034  51.489  46.342  1.00  0.00           H  
ATOM   2213  HE3 MET   136      41.414  51.571  48.044  1.00  0.00           H  
ATOM   2214  C   MET   136      45.652  48.032  48.116  1.00  0.00           C  
ATOM   2215  O   MET   136      46.208  47.091  48.779  1.00  0.00           O  
ATOM   2216  N   GLY   137      46.378  49.042  47.636  1.00  0.00           N  
ATOM   2217  H   GLY   137      45.839  49.705  47.097  1.00  0.00           H  
ATOM   2218  CA  GLY   137      47.779  49.410  48.079  1.00  0.00           C  
ATOM   2219  HA2 GLY   137      48.522  48.642  47.866  1.00  0.00           H  
ATOM   2220  HA3 GLY   137      48.156  50.196  47.423  1.00  0.00           H  
ATOM   2221  C   GLY   137      47.938  49.802  49.532  1.00  0.00           C  
ATOM   2222  O   GLY   137      47.010  49.648  50.318  1.00  0.00           O  
ATOM   2223  N   ILE   138      49.150  50.227  49.866  1.00  0.00           N  
ATOM   2224  H   ILE   138      49.775  50.511  49.126  1.00  0.00           H  
ATOM   2225  CA  ILE   138      49.535  50.456  51.289  1.00  0.00           C  
ATOM   2226  HA  ILE   138      48.666  50.278  51.921  1.00  0.00           H  
ATOM   2227  CB  ILE   138      50.629  49.466  51.782  1.00  0.00           C  
ATOM   2228  HB  ILE   138      50.829  49.801  52.800  1.00  0.00           H  
ATOM   2229  CG2 ILE   138      49.948  48.106  51.912  1.00  0.00           C  
ATOM   2230 HG21 ILE   138      50.648  47.456  52.436  1.00  0.00           H  
ATOM   2231 HG22 ILE   138      48.999  48.178  52.444  1.00  0.00           H  
ATOM   2232 HG23 ILE   138      49.655  47.684  50.950  1.00  0.00           H  
ATOM   2233  CG1 ILE   138      51.956  49.376  50.984  1.00  0.00           C  
ATOM   2234 HG12 ILE   138      51.703  48.814  50.085  1.00  0.00           H  
ATOM   2235 HG13 ILE   138      52.268  50.388  50.725  1.00  0.00           H  
ATOM   2236  CD1 ILE   138      53.127  48.627  51.642  1.00  0.00           C  
ATOM   2237 HD11 ILE   138      53.544  49.293  52.398  1.00  0.00           H  
ATOM   2238 HD12 ILE   138      52.757  47.688  52.052  1.00  0.00           H  
ATOM   2239 HD13 ILE   138      53.913  48.455  50.906  1.00  0.00           H  
ATOM   2240  C   ILE   138      50.022  51.951  51.592  1.00  0.00           C  
ATOM   2241  O   ILE   138      50.463  52.655  50.716  1.00  0.00           O  
ATOM   2242  N   GLY   139      49.928  52.505  52.807  1.00  0.00           N  
ATOM   2243  H   GLY   139      49.321  51.960  53.402  1.00  0.00           H  
ATOM   2244  CA  GLY   139      50.539  53.761  53.241  1.00  0.00           C  
ATOM   2245  HA2 GLY   139      50.221  53.980  54.260  1.00  0.00           H  
ATOM   2246  HA3 GLY   139      51.627  53.815  53.261  1.00  0.00           H  
ATOM   2247  C   GLY   139      50.015  54.943  52.460  1.00  0.00           C  
ATOM   2248  O   GLY   139      48.823  55.079  52.385  1.00  0.00           O  
ATOM   2249  N   ARG   140      50.805  55.709  51.813  1.00  0.00           N  
ATOM   2250  H   ARG   140      51.791  55.531  51.941  1.00  0.00           H  
ATOM   2251  CA  ARG   140      50.436  56.811  50.913  1.00  0.00           C  
ATOM   2252  HA  ARG   140      49.596  57.360  51.340  1.00  0.00           H  
ATOM   2253  CB  ARG   140      51.636  57.804  50.789  1.00  0.00           C  
ATOM   2254  HB2 ARG   140      51.330  58.812  50.508  1.00  0.00           H  
ATOM   2255  HB3 ARG   140      52.056  57.973  51.781  1.00  0.00           H  
ATOM   2256  CG  ARG   140      52.762  57.474  49.762  1.00  0.00           C  
ATOM   2257  HG2 ARG   140      52.989  56.428  49.967  1.00  0.00           H  
ATOM   2258  HG3 ARG   140      52.444  57.684  48.741  1.00  0.00           H  
ATOM   2259  CD  ARG   140      53.988  58.409  49.894  1.00  0.00           C  
ATOM   2260  HD2 ARG   140      53.664  59.394  49.557  1.00  0.00           H  
ATOM   2261  HD3 ARG   140      54.347  58.375  50.923  1.00  0.00           H  
ATOM   2262  NE  ARG   140      55.100  58.102  48.998  1.00  0.00           N  
ATOM   2263  HE  ARG   140      54.994  57.177  48.607  1.00  0.00           H  
ATOM   2264  CZ  ARG   140      56.162  58.808  48.639  1.00  0.00           C  
ATOM   2265  NH1 ARG   140      56.204  60.134  48.856  1.00  0.00           N  
ATOM   2266 HH11 ARG   140      55.460  60.665  49.286  1.00  0.00           H  
ATOM   2267 HH12 ARG   140      57.058  60.569  48.538  1.00  0.00           H  
ATOM   2268  NH2 ARG   140      57.115  58.195  48.050  1.00  0.00           N  
ATOM   2269 HH21 ARG   140      57.099  57.187  48.004  1.00  0.00           H  
ATOM   2270 HH22 ARG   140      57.922  58.799  47.986  1.00  0.00           H  
ATOM   2271  C   ARG   140      49.781  56.422  49.576  1.00  0.00           C  
ATOM   2272  O   ARG   140      49.322  57.284  48.846  1.00  0.00           O  
ATOM   2273  N   HIE   141      49.728  55.138  49.253  1.00  0.00           N  
ATOM   2274  H   HIE   141      50.279  54.474  49.778  1.00  0.00           H  
ATOM   2275  CA  HIE   141      48.935  54.559  48.075  1.00  0.00           C  
ATOM   2276  HA  HIE   141      48.361  55.263  47.472  1.00  0.00           H  
ATOM   2277  CB  HIE   141      49.923  53.928  47.103  1.00  0.00           C  
ATOM   2278  HB2 HIE   141      50.499  53.261  47.743  1.00  0.00           H  
ATOM   2279  HB3 HIE   141      49.418  53.263  46.402  1.00  0.00           H  
ATOM   2280  CG  HIE   141      50.740  54.936  46.317  1.00  0.00           C  
ATOM   2281  ND1 HIE   141      50.253  55.726  45.271  1.00  0.00           N  
ATOM   2282  CE1 HIE   141      51.304  56.476  44.833  1.00  0.00           C  
ATOM   2283  HE1 HIE   141      51.259  57.199  44.032  1.00  0.00           H  
ATOM   2284  NE2 HIE   141      52.341  56.269  45.622  1.00  0.00           N  
ATOM   2285  HE2 HIE   141      53.199  56.795  45.537  1.00  0.00           H  
ATOM   2286  CD2 HIE   141      52.048  55.268  46.537  1.00  0.00           C  
ATOM   2287  HD2 HIE   141      52.724  54.998  47.335  1.00  0.00           H  
ATOM   2288  C   HIE   141      47.871  53.518  48.540  1.00  0.00           C  
ATOM   2289  O   HIE   141      47.545  52.554  47.842  1.00  0.00           O  
ATOM   2290  N   CYS   142      47.224  53.847  49.641  1.00  0.00           N  
ATOM   2291  H   CYS   142      47.596  54.600  50.203  1.00  0.00           H  
ATOM   2292  CA  CYS   142      46.149  53.075  50.126  1.00  0.00           C  
ATOM   2293  HA  CYS   142      46.501  52.045  50.068  1.00  0.00           H  
ATOM   2294  CB  CYS   142      45.891  53.364  51.625  1.00  0.00           C  
ATOM   2295  HB2 CYS   142      45.413  52.503  52.092  1.00  0.00           H  
ATOM   2296  HB3 CYS   142      46.884  53.498  52.055  1.00  0.00           H  
ATOM   2297  SG  CYS   142      44.903  54.855  51.817  1.00  0.00           S  
ATOM   2298  HG  CYS   142      43.953  54.409  50.990  1.00  0.00           H  
ATOM   2299  C   CYS   142      44.812  53.210  49.325  1.00  0.00           C  
ATOM   2300  O   CYS   142      43.956  52.336  49.510  1.00  0.00           O  
ATOM   2301  N   ASN   143      44.627  54.286  48.501  1.00  0.00           N  
ATOM   2302  H   ASN   143      45.309  55.029  48.546  1.00  0.00           H  
ATOM   2303  CA  ASN   143      43.518  54.465  47.568  1.00  0.00           C  
ATOM   2304  HA  ASN   143      42.664  53.938  47.993  1.00  0.00           H  
ATOM   2305  CB  ASN   143      43.307  55.969  47.403  1.00  0.00           C  
ATOM   2306  HB2 ASN   143      42.283  56.123  47.064  1.00  0.00           H  
ATOM   2307  HB3 ASN   143      43.378  56.521  48.340  1.00  0.00           H  
ATOM   2308  CG  ASN   143      44.260  56.673  46.462  1.00  0.00           C  
ATOM   2309  OD1 ASN   143      45.357  56.200  46.183  1.00  0.00           O  
ATOM   2310  ND2 ASN   143      43.893  57.790  45.849  1.00  0.00           N  
ATOM   2311 HD21 ASN   143      44.576  57.976  45.129  1.00  0.00           H  
ATOM   2312 HD22 ASN   143      42.915  58.037  45.905  1.00  0.00           H  
ATOM   2313  C   ASN   143      43.601  53.752  46.198  1.00  0.00           C  
ATOM   2314  O   ASN   143      42.590  53.484  45.554  1.00  0.00           O  
ATOM   2315  N   LYS   144      44.875  53.355  45.815  1.00  0.00           N  
ATOM   2316  H   LYS   144      45.687  53.628  46.350  1.00  0.00           H  
ATOM   2317  CA  LYS   144      45.102  52.663  44.580  1.00  0.00           C  
ATOM   2318  HA  LYS   144      44.640  53.164  43.729  1.00  0.00           H  
ATOM   2319  CB  LYS   144      46.642  52.607  44.296  1.00  0.00           C  
ATOM   2320  HB2 LYS   144      46.958  52.095  45.205  1.00  0.00           H  
ATOM   2321  HB3 LYS   144      46.944  51.885  43.537  1.00  0.00           H  
ATOM   2322  CG  LYS   144      47.448  53.943  44.277  1.00  0.00           C  
ATOM   2323  HG2 LYS   144      47.190  54.625  45.088  1.00  0.00           H  
ATOM   2324  HG3 LYS   144      48.524  53.777  44.312  1.00  0.00           H  
ATOM   2325  CD  LYS   144      47.179  54.706  43.022  1.00  0.00           C  
ATOM   2326  HD2 LYS   144      47.232  54.104  42.115  1.00  0.00           H  
ATOM   2327  HD3 LYS   144      46.119  54.954  42.983  1.00  0.00           H  
ATOM   2328  CE  LYS   144      48.047  55.947  42.899  1.00  0.00           C  
ATOM   2329  HE2 LYS   144      49.080  55.713  43.157  1.00  0.00           H  
ATOM   2330  HE3 LYS   144      48.186  56.329  41.887  1.00  0.00           H  
ATOM   2331  NZ  LYS   144      47.516  56.923  43.865  1.00  0.00           N  
ATOM   2332  HZ1 LYS   144      47.765  56.604  44.790  1.00  0.00           H  
ATOM   2333  HZ2 LYS   144      47.954  57.833  43.864  1.00  0.00           H  
ATOM   2334  HZ3 LYS   144      46.508  56.976  43.820  1.00  0.00           H  
ATOM   2335  C   LYS   144      44.577  51.223  44.659  1.00  0.00           C  
ATOM   2336  O   LYS   144      44.918  50.515  45.553  1.00  0.00           O  
ATOM   2337  N   LEU   145      43.712  50.783  43.703  1.00  0.00           N  
ATOM   2338  H   LEU   145      43.466  51.419  42.959  1.00  0.00           H  
ATOM   2339  CA  LEU   145      43.198  49.393  43.640  1.00  0.00           C  
ATOM   2340  HA  LEU   145      43.192  48.982  44.649  1.00  0.00           H  
ATOM   2341  CB  LEU   145      41.730  49.371  43.284  1.00  0.00           C  
ATOM   2342  HB2 LEU   145      41.116  49.826  44.061  1.00  0.00           H  
ATOM   2343  HB3 LEU   145      41.562  49.982  42.397  1.00  0.00           H  
ATOM   2344  CG  LEU   145      41.088  47.967  43.012  1.00  0.00           C  
ATOM   2345  HG  LEU   145      41.527  47.178  43.622  1.00  0.00           H  
ATOM   2346  CD1 LEU   145      39.628  48.000  43.496  1.00  0.00           C  
ATOM   2347 HD11 LEU   145      39.658  48.191  44.569  1.00  0.00           H  
ATOM   2348 HD12 LEU   145      39.114  48.842  43.032  1.00  0.00           H  
ATOM   2349 HD13 LEU   145      39.077  47.063  43.417  1.00  0.00           H  
ATOM   2350  CD2 LEU   145      41.022  47.623  41.513  1.00  0.00           C  
ATOM   2351 HD21 LEU   145      42.082  47.464  41.314  1.00  0.00           H  
ATOM   2352 HD22 LEU   145      40.480  46.742  41.167  1.00  0.00           H  
ATOM   2353 HD23 LEU   145      40.570  48.540  41.137  1.00  0.00           H  
ATOM   2354  C   LEU   145      44.107  48.510  42.703  1.00  0.00           C  
ATOM   2355  O   LEU   145      44.664  49.015  41.720  1.00  0.00           O  
ATOM   2356  N   PHE   146      44.284  47.226  43.056  1.00  0.00           N  
ATOM   2357  H   PHE   146      43.675  46.843  43.766  1.00  0.00           H  
ATOM   2358  CA  PHE   146      45.138  46.315  42.331  1.00  0.00           C  
ATOM   2359  HA  PHE   146      45.375  46.754  41.362  1.00  0.00           H  
ATOM   2360  CB  PHE   146      46.381  45.915  43.153  1.00  0.00           C  
ATOM   2361  HB2 PHE   146      46.049  45.545  44.123  1.00  0.00           H  
ATOM   2362  HB3 PHE   146      46.896  45.067  42.701  1.00  0.00           H  
ATOM   2363  CG  PHE   146      47.407  47.087  43.330  1.00  0.00           C  
ATOM   2364  CD1 PHE   146      47.079  48.091  44.274  1.00  0.00           C  
ATOM   2365  HD1 PHE   146      46.235  48.002  44.940  1.00  0.00           H  
ATOM   2366  CE1 PHE   146      47.939  49.213  44.467  1.00  0.00           C  
ATOM   2367  HE1 PHE   146      47.807  49.919  45.273  1.00  0.00           H  
ATOM   2368  CZ  PHE   146      49.073  49.326  43.617  1.00  0.00           C  
ATOM   2369  HZ  PHE   146      49.781  50.139  43.695  1.00  0.00           H  
ATOM   2370  CE2 PHE   146      49.380  48.316  42.639  1.00  0.00           C  
ATOM   2371  HE2 PHE   146      50.315  48.413  42.107  1.00  0.00           H  
ATOM   2372  CD2 PHE   146      48.559  47.203  42.501  1.00  0.00           C  
ATOM   2373  HD2 PHE   146      48.851  46.469  41.764  1.00  0.00           H  
ATOM   2374  C   PHE   146      44.495  44.954  41.913  1.00  0.00           C  
ATOM   2375  O   PHE   146      43.574  44.526  42.525  1.00  0.00           O  
ATOM   2376  N   LEU   147      45.073  44.316  40.920  1.00  0.00           N  
ATOM   2377  H   LEU   147      45.856  44.677  40.394  1.00  0.00           H  
ATOM   2378  CA  LEU   147      44.629  43.025  40.331  1.00  0.00           C  
ATOM   2379  HA  LEU   147      43.740  42.690  40.866  1.00  0.00           H  
ATOM   2380  CB  LEU   147      44.400  43.263  38.830  1.00  0.00           C  
ATOM   2381  HB2 LEU   147      43.546  43.941  38.816  1.00  0.00           H  
ATOM   2382  HB3 LEU   147      45.198  43.912  38.470  1.00  0.00           H  
ATOM   2383  CG  LEU   147      44.121  42.012  38.015  1.00  0.00           C  
ATOM   2384  HG  LEU   147      44.927  41.308  37.807  1.00  0.00           H  
ATOM   2385  CD1 LEU   147      42.872  41.174  38.539  1.00  0.00           C  
ATOM   2386 HD11 LEU   147      41.986  41.799  38.659  1.00  0.00           H  
ATOM   2387 HD12 LEU   147      42.602  40.510  37.717  1.00  0.00           H  
ATOM   2388 HD13 LEU   147      43.117  40.585  39.422  1.00  0.00           H  
ATOM   2389  CD2 LEU   147      43.775  42.622  36.603  1.00  0.00           C  
ATOM   2390 HD21 LEU   147      43.716  41.813  35.876  1.00  0.00           H  
ATOM   2391 HD22 LEU   147      42.925  43.298  36.700  1.00  0.00           H  
ATOM   2392 HD23 LEU   147      44.597  43.223  36.215  1.00  0.00           H  
ATOM   2393  C   LEU   147      45.623  41.964  40.621  1.00  0.00           C  
ATOM   2394  O   LEU   147      46.757  42.038  40.290  1.00  0.00           O  
ATOM   2395  N   ILE   148      45.157  40.834  41.137  1.00  0.00           N  
ATOM   2396  H   ILE   148      44.169  40.844  41.347  1.00  0.00           H  
ATOM   2397  CA  ILE   148      46.002  39.697  41.602  1.00  0.00           C  
ATOM   2398  HA  ILE   148      47.018  39.875  41.252  1.00  0.00           H  
ATOM   2399  CB  ILE   148      46.106  39.504  43.131  1.00  0.00           C  
ATOM   2400  HB  ILE   148      46.867  38.727  43.201  1.00  0.00           H  
ATOM   2401  CG2 ILE   148      46.579  40.826  43.647  1.00  0.00           C  
ATOM   2402 HG21 ILE   148      47.239  40.724  44.509  1.00  0.00           H  
ATOM   2403 HG22 ILE   148      47.312  41.148  42.908  1.00  0.00           H  
ATOM   2404 HG23 ILE   148      45.725  41.475  43.843  1.00  0.00           H  
ATOM   2405  CG1 ILE   148      44.959  38.986  43.941  1.00  0.00           C  
ATOM   2406 HG12 ILE   148      44.155  39.687  44.165  1.00  0.00           H  
ATOM   2407 HG13 ILE   148      44.390  38.284  43.332  1.00  0.00           H  
ATOM   2408  CD1 ILE   148      45.392  38.378  45.338  1.00  0.00           C  
ATOM   2409 HD11 ILE   148      46.037  39.001  45.957  1.00  0.00           H  
ATOM   2410 HD12 ILE   148      44.524  38.342  45.996  1.00  0.00           H  
ATOM   2411 HD13 ILE   148      45.909  37.419  45.311  1.00  0.00           H  
ATOM   2412  C   ILE   148      45.545  38.305  40.968  1.00  0.00           C  
ATOM   2413  O   ILE   148      44.408  38.068  40.480  1.00  0.00           O  
ATOM   2414  N   ASP   149      46.549  37.417  41.019  1.00  0.00           N  
ATOM   2415  H   ASP   149      47.415  37.695  41.459  1.00  0.00           H  
ATOM   2416  CA  ASP   149      46.525  36.021  40.572  1.00  0.00           C  
ATOM   2417  HA  ASP   149      47.497  35.653  40.899  1.00  0.00           H  
ATOM   2418  CB  ASP   149      45.467  35.227  41.372  1.00  0.00           C  
ATOM   2419  HB2 ASP   149      45.604  35.541  42.406  1.00  0.00           H  
ATOM   2420  HB3 ASP   149      44.501  35.553  40.985  1.00  0.00           H  
ATOM   2421  CG  ASP   149      45.685  33.753  41.269  1.00  0.00           C  
ATOM   2422  OD1 ASP   149      46.620  33.230  40.576  1.00  0.00           O  
ATOM   2423  OD2 ASP   149      44.951  33.079  42.031  1.00  0.00           O  
ATOM   2424  C   ASP   149      46.288  35.827  39.099  1.00  0.00           C  
ATOM   2425  O   ASP   149      45.158  35.749  38.581  1.00  0.00           O  
ATOM   2426  N   PHE   150      47.390  35.688  38.284  1.00  0.00           N  
ATOM   2427  H   PHE   150      48.300  35.689  38.722  1.00  0.00           H  
ATOM   2428  CA  PHE   150      47.327  35.479  36.861  1.00  0.00           C  
ATOM   2429  HA  PHE   150      46.345  35.654  36.422  1.00  0.00           H  
ATOM   2430  CB  PHE   150      48.258  36.519  36.224  1.00  0.00           C  
ATOM   2431  HB2 PHE   150      49.311  36.471  36.498  1.00  0.00           H  
ATOM   2432  HB3 PHE   150      48.358  36.204  35.185  1.00  0.00           H  
ATOM   2433  CG  PHE   150      47.727  37.973  36.142  1.00  0.00           C  
ATOM   2434  CD1 PHE   150      47.811  38.785  37.321  1.00  0.00           C  
ATOM   2435  HD1 PHE   150      48.374  38.410  38.162  1.00  0.00           H  
ATOM   2436  CE1 PHE   150      47.525  40.123  37.210  1.00  0.00           C  
ATOM   2437  HE1 PHE   150      47.703  40.779  38.050  1.00  0.00           H  
ATOM   2438  CZ  PHE   150      47.006  40.587  36.020  1.00  0.00           C  
ATOM   2439  HZ  PHE   150      46.590  41.583  36.046  1.00  0.00           H  
ATOM   2440  CE2 PHE   150      46.813  39.784  34.906  1.00  0.00           C  
ATOM   2441  HE2 PHE   150      46.399  40.246  34.022  1.00  0.00           H  
ATOM   2442  CD2 PHE   150      47.212  38.421  34.883  1.00  0.00           C  
ATOM   2443  HD2 PHE   150      47.365  37.802  34.012  1.00  0.00           H  
ATOM   2444  C   PHE   150      47.566  33.992  36.327  1.00  0.00           C  
ATOM   2445  O   PHE   150      47.915  33.755  35.216  1.00  0.00           O  
ATOM   2446  N   GLY   151      47.320  32.955  37.230  1.00  0.00           N  
ATOM   2447  H   GLY   151      47.193  33.254  38.187  1.00  0.00           H  
ATOM   2448  CA  GLY   151      47.500  31.559  36.925  1.00  0.00           C  
ATOM   2449  HA2 GLY   151      48.548  31.273  37.006  1.00  0.00           H  
ATOM   2450  HA3 GLY   151      46.903  31.129  37.729  1.00  0.00           H  
ATOM   2451  C   GLY   151      46.917  31.103  35.628  1.00  0.00           C  
ATOM   2452  O   GLY   151      47.579  30.464  34.823  1.00  0.00           O  
ATOM   2453  N   LEU   152      45.643  31.513  35.412  1.00  0.00           N  
ATOM   2454  H   LEU   152      45.231  32.191  36.037  1.00  0.00           H  
ATOM   2455  CA  LEU   152      44.788  31.138  34.222  1.00  0.00           C  
ATOM   2456  HA  LEU   152      44.990  30.108  33.926  1.00  0.00           H  
ATOM   2457  CB  LEU   152      43.331  30.953  34.729  1.00  0.00           C  
ATOM   2458  HB2 LEU   152      43.225  30.360  35.637  1.00  0.00           H  
ATOM   2459  HB3 LEU   152      42.939  31.897  35.106  1.00  0.00           H  
ATOM   2460  CG  LEU   152      42.340  30.387  33.642  1.00  0.00           C  
ATOM   2461  HG  LEU   152      42.412  30.953  32.713  1.00  0.00           H  
ATOM   2462  CD1 LEU   152      42.527  28.906  33.368  1.00  0.00           C  
ATOM   2463 HD11 LEU   152      42.620  28.282  34.257  1.00  0.00           H  
ATOM   2464 HD12 LEU   152      41.684  28.466  32.835  1.00  0.00           H  
ATOM   2465 HD13 LEU   152      43.389  28.748  32.721  1.00  0.00           H  
ATOM   2466  CD2 LEU   152      40.945  30.662  34.215  1.00  0.00           C  
ATOM   2467 HD21 LEU   152      40.838  31.656  34.649  1.00  0.00           H  
ATOM   2468 HD22 LEU   152      40.171  30.516  33.461  1.00  0.00           H  
ATOM   2469 HD23 LEU   152      40.742  29.902  34.969  1.00  0.00           H  
ATOM   2470  C   LEU   152      45.003  32.017  32.993  1.00  0.00           C  
ATOM   2471  O   LEU   152      44.555  31.656  31.887  1.00  0.00           O  
ATOM   2472  N   ALA   153      45.543  33.192  33.122  1.00  0.00           N  
ATOM   2473  H   ALA   153      45.937  33.260  34.050  1.00  0.00           H  
ATOM   2474  CA  ALA   153      45.499  34.362  32.226  1.00  0.00           C  
ATOM   2475  HA  ALA   153      44.512  34.697  31.906  1.00  0.00           H  
ATOM   2476  CB  ALA   153      46.002  35.652  32.937  1.00  0.00           C  
ATOM   2477  HB1 ALA   153      45.532  35.834  33.904  1.00  0.00           H  
ATOM   2478  HB2 ALA   153      47.068  35.522  33.123  1.00  0.00           H  
ATOM   2479  HB3 ALA   153      45.985  36.530  32.292  1.00  0.00           H  
ATOM   2480  C   ALA   153      46.290  34.162  31.005  1.00  0.00           C  
ATOM   2481  O   ALA   153      47.509  33.973  31.034  1.00  0.00           O  
ATOM   2482  N   LYS   154      45.667  34.113  29.781  1.00  0.00           N  
ATOM   2483  H   LYS   154      44.685  34.346  29.739  1.00  0.00           H  
ATOM   2484  CA  LYS   154      46.396  33.793  28.514  1.00  0.00           C  
ATOM   2485  HA  LYS   154      47.478  33.705  28.604  1.00  0.00           H  
ATOM   2486  CB  LYS   154      45.948  32.417  28.032  1.00  0.00           C  
ATOM   2487  HB2 LYS   154      44.915  32.221  28.319  1.00  0.00           H  
ATOM   2488  HB3 LYS   154      46.053  32.333  26.951  1.00  0.00           H  
ATOM   2489  CG  LYS   154      47.012  31.399  28.549  1.00  0.00           C  
ATOM   2490  HG2 LYS   154      48.042  31.753  28.524  1.00  0.00           H  
ATOM   2491  HG3 LYS   154      46.876  31.206  29.613  1.00  0.00           H  
ATOM   2492  CD  LYS   154      46.872  30.078  27.711  1.00  0.00           C  
ATOM   2493  HD2 LYS   154      45.918  29.598  27.931  1.00  0.00           H  
ATOM   2494  HD3 LYS   154      47.079  30.302  26.665  1.00  0.00           H  
ATOM   2495  CE  LYS   154      48.089  29.228  28.092  1.00  0.00           C  
ATOM   2496  HE2 LYS   154      48.985  29.840  28.197  1.00  0.00           H  
ATOM   2497  HE3 LYS   154      47.919  28.774  29.069  1.00  0.00           H  
ATOM   2498  NZ  LYS   154      48.375  28.205  27.103  1.00  0.00           N  
ATOM   2499  HZ1 LYS   154      48.948  28.520  26.333  1.00  0.00           H  
ATOM   2500  HZ2 LYS   154      48.917  27.499  27.581  1.00  0.00           H  
ATOM   2501  HZ3 LYS   154      47.575  27.767  26.670  1.00  0.00           H  
ATOM   2502  C   LYS   154      46.063  34.903  27.500  1.00  0.00           C  
ATOM   2503  O   LYS   154      45.140  35.667  27.793  1.00  0.00           O  
ATOM   2504  N   LYS   155      46.863  34.997  26.442  1.00  0.00           N  
ATOM   2505  H   LYS   155      47.512  34.227  26.371  1.00  0.00           H  
ATOM   2506  CA  LYS   155      46.871  36.163  25.463  1.00  0.00           C  
ATOM   2507  HA  LYS   155      46.745  37.140  25.931  1.00  0.00           H  
ATOM   2508  CB  LYS   155      48.226  36.142  24.665  1.00  0.00           C  
ATOM   2509  HB2 LYS   155      48.986  35.812  25.373  1.00  0.00           H  
ATOM   2510  HB3 LYS   155      48.202  35.348  23.919  1.00  0.00           H  
ATOM   2511  CG  LYS   155      48.578  37.503  24.051  1.00  0.00           C  
ATOM   2512  HG2 LYS   155      47.951  37.824  23.219  1.00  0.00           H  
ATOM   2513  HG3 LYS   155      48.508  38.291  24.801  1.00  0.00           H  
ATOM   2514  CD  LYS   155      50.003  37.408  23.484  1.00  0.00           C  
ATOM   2515  HD2 LYS   155      50.447  38.394  23.348  1.00  0.00           H  
ATOM   2516  HD3 LYS   155      50.542  36.983  24.331  1.00  0.00           H  
ATOM   2517  CE  LYS   155      50.096  36.545  22.199  1.00  0.00           C  
ATOM   2518  HE2 LYS   155      50.149  35.513  22.546  1.00  0.00           H  
ATOM   2519  HE3 LYS   155      49.185  36.768  21.645  1.00  0.00           H  
ATOM   2520  NZ  LYS   155      51.262  36.784  21.378  1.00  0.00           N  
ATOM   2521  HZ1 LYS   155      51.112  36.364  20.472  1.00  0.00           H  
ATOM   2522  HZ2 LYS   155      51.312  37.763  21.135  1.00  0.00           H  
ATOM   2523  HZ3 LYS   155      52.112  36.543  21.867  1.00  0.00           H  
ATOM   2524  C   LYS   155      45.703  35.936  24.540  1.00  0.00           C  
ATOM   2525  O   LYS   155      45.393  34.814  24.226  1.00  0.00           O  
ATOM   2526  N   TYR   156      45.000  36.944  24.162  1.00  0.00           N  
ATOM   2527  H   TYR   156      45.240  37.891  24.417  1.00  0.00           H  
ATOM   2528  CA  TYR   156      43.916  36.751  23.200  1.00  0.00           C  
ATOM   2529  HA  TYR   156      43.587  35.712  23.191  1.00  0.00           H  
ATOM   2530  CB  TYR   156      42.678  37.547  23.700  1.00  0.00           C  
ATOM   2531  HB2 TYR   156      41.848  37.180  23.096  1.00  0.00           H  
ATOM   2532  HB3 TYR   156      42.460  37.229  24.720  1.00  0.00           H  
ATOM   2533  CG  TYR   156      42.662  39.039  23.628  1.00  0.00           C  
ATOM   2534  CD1 TYR   156      42.185  39.644  22.500  1.00  0.00           C  
ATOM   2535  HD1 TYR   156      41.973  39.029  21.638  1.00  0.00           H  
ATOM   2536  CE1 TYR   156      42.203  41.089  22.428  1.00  0.00           C  
ATOM   2537  HE1 TYR   156      41.890  41.561  21.508  1.00  0.00           H  
ATOM   2538  CZ  TYR   156      42.686  41.852  23.455  1.00  0.00           C  
ATOM   2539  OH  TYR   156      42.907  43.198  23.299  1.00  0.00           O  
ATOM   2540  HH  TYR   156      43.344  43.453  24.116  1.00  0.00           H  
ATOM   2541  CE2 TYR   156      43.124  41.222  24.574  1.00  0.00           C  
ATOM   2542  HE2 TYR   156      43.410  41.836  25.415  1.00  0.00           H  
ATOM   2543  CD2 TYR   156      43.080  39.816  24.746  1.00  0.00           C  
ATOM   2544  HD2 TYR   156      43.398  39.385  25.685  1.00  0.00           H  
ATOM   2545  C   TYR   156      44.244  37.342  21.838  1.00  0.00           C  
ATOM   2546  O   TYR   156      43.531  36.971  20.919  1.00  0.00           O  
ATOM   2547  N   ARG   157      45.264  38.169  21.615  1.00  0.00           N  
ATOM   2548  H   ARG   157      45.820  38.512  22.385  1.00  0.00           H  
ATOM   2549  CA  ARG   157      45.653  38.520  20.218  1.00  0.00           C  
ATOM   2550  HA  ARG   157      45.365  37.706  19.553  1.00  0.00           H  
ATOM   2551  CB  ARG   157      44.976  39.831  19.935  1.00  0.00           C  
ATOM   2552  HB2 ARG   157      45.095  39.894  18.854  1.00  0.00           H  
ATOM   2553  HB3 ARG   157      43.927  39.763  20.223  1.00  0.00           H  
ATOM   2554  CG  ARG   157      45.641  41.082  20.583  1.00  0.00           C  
ATOM   2555  HG2 ARG   157      45.594  40.940  21.663  1.00  0.00           H  
ATOM   2556  HG3 ARG   157      46.708  41.183  20.387  1.00  0.00           H  
ATOM   2557  CD  ARG   157      44.970  42.431  20.251  1.00  0.00           C  
ATOM   2558  HD2 ARG   157      44.975  42.560  19.168  1.00  0.00           H  
ATOM   2559  HD3 ARG   157      43.918  42.459  20.534  1.00  0.00           H  
ATOM   2560  NE  ARG   157      45.733  43.508  20.861  1.00  0.00           N  
ATOM   2561  HE  ARG   157      46.570  43.219  21.348  1.00  0.00           H  
ATOM   2562  CZ  ARG   157      45.200  44.582  21.349  1.00  0.00           C  
ATOM   2563  NH1 ARG   157      44.107  45.094  20.965  1.00  0.00           N  
ATOM   2564 HH11 ARG   157      43.568  44.609  20.261  1.00  0.00           H  
ATOM   2565 HH12 ARG   157      43.778  46.006  21.248  1.00  0.00           H  
ATOM   2566  NH2 ARG   157      45.904  45.356  22.043  1.00  0.00           N  
ATOM   2567 HH21 ARG   157      46.821  45.069  22.353  1.00  0.00           H  
ATOM   2568 HH22 ARG   157      45.550  46.248  22.359  1.00  0.00           H  
ATOM   2569  C   ARG   157      47.170  38.529  19.986  1.00  0.00           C  
ATOM   2570  O   ARG   157      47.871  38.886  20.971  1.00  0.00           O  
ATOM   2571  N   ASP   158      47.598  38.428  18.733  1.00  0.00           N  
ATOM   2572  H   ASP   158      46.845  38.339  18.066  1.00  0.00           H  
ATOM   2573  CA  ASP   158      48.960  38.508  18.153  1.00  0.00           C  
ATOM   2574  HA  ASP   158      49.524  37.938  18.891  1.00  0.00           H  
ATOM   2575  CB  ASP   158      49.008  37.831  16.842  1.00  0.00           C  
ATOM   2576  HB2 ASP   158      48.718  36.793  17.005  1.00  0.00           H  
ATOM   2577  HB3 ASP   158      48.217  38.206  16.194  1.00  0.00           H  
ATOM   2578  CG  ASP   158      50.306  37.707  16.092  1.00  0.00           C  
ATOM   2579  OD1 ASP   158      51.283  38.503  16.346  1.00  0.00           O  
ATOM   2580  OD2 ASP   158      50.333  36.831  15.239  1.00  0.00           O  
ATOM   2581  C   ASP   158      49.469  39.907  18.106  1.00  0.00           C  
ATOM   2582  O   ASP   158      48.872  40.831  17.557  1.00  0.00           O  
ATOM   2583  N   ASN   159      50.674  40.134  18.691  1.00  0.00           N  
ATOM   2584  H   ASN   159      51.171  39.398  19.172  1.00  0.00           H  
ATOM   2585  CA  ASN   159      51.266  41.468  18.907  1.00  0.00           C  
ATOM   2586  HA  ASN   159      50.508  42.155  19.282  1.00  0.00           H  
ATOM   2587  CB  ASN   159      52.415  41.270  19.885  1.00  0.00           C  
ATOM   2588  HB2 ASN   159      53.258  40.742  19.439  1.00  0.00           H  
ATOM   2589  HB3 ASN   159      52.857  42.254  20.036  1.00  0.00           H  
ATOM   2590  CG  ASN   159      52.167  40.572  21.197  1.00  0.00           C  
ATOM   2591  OD1 ASN   159      51.524  39.535  21.292  1.00  0.00           O  
ATOM   2592  ND2 ASN   159      52.501  41.215  22.330  1.00  0.00           N  
ATOM   2593 HD21 ASN   159      52.307  40.630  23.130  1.00  0.00           H  
ATOM   2594 HD22 ASN   159      53.172  41.969  22.362  1.00  0.00           H  
ATOM   2595  C   ASN   159      51.808  42.126  17.555  1.00  0.00           C  
ATOM   2596  O   ASN   159      52.097  43.301  17.519  1.00  0.00           O  
ATOM   2597  N   ARG   160      52.018  41.356  16.459  1.00  0.00           N  
ATOM   2598  H   ARG   160      51.744  40.389  16.562  1.00  0.00           H  
ATOM   2599  CA  ARG   160      52.349  41.912  15.161  1.00  0.00           C  
ATOM   2600  HA  ARG   160      52.940  42.826  15.229  1.00  0.00           H  
ATOM   2601  CB  ARG   160      53.101  40.870  14.305  1.00  0.00           C  
ATOM   2602  HB2 ARG   160      52.562  39.923  14.288  1.00  0.00           H  
ATOM   2603  HB3 ARG   160      53.194  41.260  13.291  1.00  0.00           H  
ATOM   2604  CG  ARG   160      54.497  40.647  14.951  1.00  0.00           C  
ATOM   2605  HG2 ARG   160      54.992  41.614  15.046  1.00  0.00           H  
ATOM   2606  HG3 ARG   160      54.390  40.228  15.951  1.00  0.00           H  
ATOM   2607  CD  ARG   160      55.440  39.912  14.082  1.00  0.00           C  
ATOM   2608  HD2 ARG   160      54.877  39.044  13.738  1.00  0.00           H  
ATOM   2609  HD3 ARG   160      55.613  40.430  13.138  1.00  0.00           H  
ATOM   2610  NE  ARG   160      56.741  39.561  14.710  1.00  0.00           N  
ATOM   2611  HE  ARG   160      57.535  40.017  14.284  1.00  0.00           H  
ATOM   2612  CZ  ARG   160      57.067  38.929  15.804  1.00  0.00           C  
ATOM   2613  NH1 ARG   160      56.206  38.362  16.609  1.00  0.00           N  
ATOM   2614 HH11 ARG   160      55.228  38.389  16.361  1.00  0.00           H  
ATOM   2615 HH12 ARG   160      56.575  37.608  17.171  1.00  0.00           H  
ATOM   2616  NH2 ARG   160      58.276  38.752  16.097  1.00  0.00           N  
ATOM   2617 HH21 ARG   160      58.905  39.187  15.437  1.00  0.00           H  
ATOM   2618 HH22 ARG   160      58.504  38.338  16.989  1.00  0.00           H  
ATOM   2619  C   ARG   160      51.209  42.275  14.246  1.00  0.00           C  
ATOM   2620  O   ARG   160      51.352  43.077  13.346  1.00  0.00           O  
ATOM   2621  N   THR   161      50.009  41.714  14.486  1.00  0.00           N  
ATOM   2622  H   THR   161      49.948  40.988  15.185  1.00  0.00           H  
ATOM   2623  CA  THR   161      48.836  41.829  13.598  1.00  0.00           C  
ATOM   2624  HA  THR   161      49.022  42.646  12.901  1.00  0.00           H  
ATOM   2625  CB  THR   161      48.728  40.516  12.756  1.00  0.00           C  
ATOM   2626  HB  THR   161      47.856  40.513  12.101  1.00  0.00           H  
ATOM   2627  CG2 THR   161      49.976  40.232  11.896  1.00  0.00           C  
ATOM   2628 HG21 THR   161      50.019  41.011  11.135  1.00  0.00           H  
ATOM   2629 HG22 THR   161      50.877  40.242  12.509  1.00  0.00           H  
ATOM   2630 HG23 THR   161      49.956  39.255  11.412  1.00  0.00           H  
ATOM   2631  OG1 THR   161      48.561  39.460  13.783  1.00  0.00           O  
ATOM   2632  HG1 THR   161      48.645  38.635  13.300  1.00  0.00           H  
ATOM   2633  C   THR   161      47.454  41.932  14.325  1.00  0.00           C  
ATOM   2634  O   THR   161      46.423  42.080  13.599  1.00  0.00           O  
ATOM   2635  N   ARG   162      47.383  41.871  15.635  1.00  0.00           N  
ATOM   2636  H   ARG   162      48.260  41.845  16.135  1.00  0.00           H  
ATOM   2637  CA  ARG   162      46.153  41.896  16.459  1.00  0.00           C  
ATOM   2638  HA  ARG   162      46.573  41.653  17.435  1.00  0.00           H  
ATOM   2639  CB  ARG   162      45.525  43.290  16.361  1.00  0.00           C  
ATOM   2640  HB2 ARG   162      45.067  43.404  15.379  1.00  0.00           H  
ATOM   2641  HB3 ARG   162      44.626  43.349  16.976  1.00  0.00           H  
ATOM   2642  CG  ARG   162      46.447  44.435  16.950  1.00  0.00           C  
ATOM   2643  HG2 ARG   162      46.514  44.148  17.999  1.00  0.00           H  
ATOM   2644  HG3 ARG   162      47.326  44.392  16.306  1.00  0.00           H  
ATOM   2645  CD  ARG   162      45.623  45.729  16.831  1.00  0.00           C  
ATOM   2646  HD2 ARG   162      46.101  46.079  15.916  1.00  0.00           H  
ATOM   2647  HD3 ARG   162      44.561  45.486  16.852  1.00  0.00           H  
ATOM   2648  NE  ARG   162      45.963  46.619  17.929  1.00  0.00           N  
ATOM   2649  HE  ARG   162      46.870  46.453  18.342  1.00  0.00           H  
ATOM   2650  CZ  ARG   162      45.212  47.561  18.465  1.00  0.00           C  
ATOM   2651  NH1 ARG   162      44.077  47.865  18.060  1.00  0.00           N  
ATOM   2652 HH11 ARG   162      43.662  47.562  17.191  1.00  0.00           H  
ATOM   2653 HH12 ARG   162      43.592  48.576  18.589  1.00  0.00           H  
ATOM   2654  NH2 ARG   162      45.720  48.182  19.499  1.00  0.00           N  
ATOM   2655 HH21 ARG   162      46.666  47.948  19.762  1.00  0.00           H  
ATOM   2656 HH22 ARG   162      45.120  48.824  19.997  1.00  0.00           H  
ATOM   2657  C   ARG   162      45.161  40.791  16.037  1.00  0.00           C  
ATOM   2658  O   ARG   162      44.017  40.921  16.519  1.00  0.00           O  
ATOM   2659  N   GLN   163      45.576  39.747  15.270  1.00  0.00           N  
ATOM   2660  H   GLN   163      46.574  39.655  15.144  1.00  0.00           H  
ATOM   2661  CA  GLN   163      44.732  38.588  15.022  1.00  0.00           C  
ATOM   2662  HA  GLN   163      43.854  38.968  14.500  1.00  0.00           H  
ATOM   2663  CB  GLN   163      45.349  37.574  14.095  1.00  0.00           C  
ATOM   2664  HB2 GLN   163      46.118  37.012  14.624  1.00  0.00           H  
ATOM   2665  HB3 GLN   163      44.565  36.819  14.033  1.00  0.00           H  
ATOM   2666  CG  GLN   163      45.735  38.093  12.734  1.00  0.00           C  
ATOM   2667  HG2 GLN   163      46.157  39.093  12.833  1.00  0.00           H  
ATOM   2668  HG3 GLN   163      46.422  37.419  12.223  1.00  0.00           H  
ATOM   2669  CD  GLN   163      44.531  38.191  11.850  1.00  0.00           C  
ATOM   2670  OE1 GLN   163      43.906  39.210  11.672  1.00  0.00           O  
ATOM   2671  NE2 GLN   163      44.132  37.046  11.310  1.00  0.00           N  
ATOM   2672 HE21 GLN   163      43.325  37.086  10.705  1.00  0.00           H  
ATOM   2673 HE22 GLN   163      44.756  36.252  11.350  1.00  0.00           H  
ATOM   2674  C   GLN   163      44.199  37.894  16.307  1.00  0.00           C  
ATOM   2675  O   GLN   163      44.969  37.472  17.117  1.00  0.00           O  
ATOM   2676  N   HIE   164      42.827  37.783  16.565  1.00  0.00           N  
ATOM   2677  H   HIE   164      42.183  38.281  15.967  1.00  0.00           H  
ATOM   2678  CA  HIE   164      42.078  37.224  17.729  1.00  0.00           C  
ATOM   2679  HA  HIE   164      42.578  37.613  18.616  1.00  0.00           H  
ATOM   2680  CB  HIE   164      40.644  37.702  17.791  1.00  0.00           C  
ATOM   2681  HB2 HIE   164      40.815  38.779  17.794  1.00  0.00           H  
ATOM   2682  HB3 HIE   164      39.973  37.493  16.958  1.00  0.00           H  
ATOM   2683  CG  HIE   164      39.965  37.249  19.120  1.00  0.00           C  
ATOM   2684  ND1 HIE   164      40.295  37.718  20.392  1.00  0.00           N  
ATOM   2685  CE1 HIE   164      39.464  37.044  21.198  1.00  0.00           C  
ATOM   2686  HE1 HIE   164      39.532  37.118  22.273  1.00  0.00           H  
ATOM   2687  NE2 HIE   164      38.582  36.258  20.529  1.00  0.00           N  
ATOM   2688  HE2 HIE   164      37.880  35.654  20.932  1.00  0.00           H  
ATOM   2689  CD2 HIE   164      38.982  36.345  19.218  1.00  0.00           C  
ATOM   2690  HD2 HIE   164      38.411  35.892  18.421  1.00  0.00           H  
ATOM   2691  C   HIE   164      42.146  35.738  17.693  1.00  0.00           C  
ATOM   2692  O   HIE   164      42.048  35.071  16.639  1.00  0.00           O  
ATOM   2693  N   ILE   165      42.162  35.126  18.914  1.00  0.00           N  
ATOM   2694  H   ILE   165      42.239  35.687  19.750  1.00  0.00           H  
ATOM   2695  CA  ILE   165      42.192  33.634  19.094  1.00  0.00           C  
ATOM   2696  HA  ILE   165      43.120  33.245  18.676  1.00  0.00           H  
ATOM   2697  CB  ILE   165      42.282  33.236  20.593  1.00  0.00           C  
ATOM   2698  HB  ILE   165      42.017  32.179  20.642  1.00  0.00           H  
ATOM   2699  CG2 ILE   165      43.696  33.419  21.190  1.00  0.00           C  
ATOM   2700 HG21 ILE   165      44.012  34.459  21.113  1.00  0.00           H  
ATOM   2701 HG22 ILE   165      43.565  33.284  22.264  1.00  0.00           H  
ATOM   2702 HG23 ILE   165      44.391  32.737  20.699  1.00  0.00           H  
ATOM   2703  CG1 ILE   165      41.079  33.850  21.345  1.00  0.00           C  
ATOM   2704 HG12 ILE   165      41.477  34.827  21.618  1.00  0.00           H  
ATOM   2705 HG13 ILE   165      40.163  33.948  20.763  1.00  0.00           H  
ATOM   2706  CD1 ILE   165      40.659  33.109  22.661  1.00  0.00           C  
ATOM   2707 HD11 ILE   165      39.830  33.626  23.145  1.00  0.00           H  
ATOM   2708 HD12 ILE   165      40.370  32.101  22.364  1.00  0.00           H  
ATOM   2709 HD13 ILE   165      41.536  33.002  23.299  1.00  0.00           H  
ATOM   2710  C   ILE   165      40.999  32.872  18.415  1.00  0.00           C  
ATOM   2711  O   ILE   165      39.911  33.389  18.135  1.00  0.00           O  
ATOM   2712  N   PRO   166      41.182  31.566  18.062  1.00  0.00           N  
ATOM   2713  CD  PRO   166      42.420  30.816  17.993  1.00  0.00           C  
ATOM   2714  HD2 PRO   166      42.565  30.272  18.927  1.00  0.00           H  
ATOM   2715  HD3 PRO   166      43.299  31.397  17.713  1.00  0.00           H  
ATOM   2716  CG  PRO   166      42.224  29.776  16.880  1.00  0.00           C  
ATOM   2717  HG2 PRO   166      42.919  28.938  16.930  1.00  0.00           H  
ATOM   2718  HG3 PRO   166      42.272  30.192  15.874  1.00  0.00           H  
ATOM   2719  CB  PRO   166      40.799  29.370  17.095  1.00  0.00           C  
ATOM   2720  HB2 PRO   166      40.858  28.596  17.860  1.00  0.00           H  
ATOM   2721  HB3 PRO   166      40.342  28.864  16.245  1.00  0.00           H  
ATOM   2722  CA  PRO   166      40.115  30.672  17.500  1.00  0.00           C  
ATOM   2723  HA  PRO   166      39.626  31.085  16.618  1.00  0.00           H  
ATOM   2724  C   PRO   166      38.946  30.430  18.427  1.00  0.00           C  
ATOM   2725  O   PRO   166      39.155  30.403  19.612  1.00  0.00           O  
ATOM   2726  N   TYR   167      37.806  30.015  17.947  1.00  0.00           N  
ATOM   2727  H   TYR   167      37.686  29.821  16.963  1.00  0.00           H  
ATOM   2728  CA  TYR   167      36.529  29.861  18.677  1.00  0.00           C  
ATOM   2729  HA  TYR   167      36.733  30.342  19.634  1.00  0.00           H  
ATOM   2730  CB  TYR   167      35.488  30.627  17.884  1.00  0.00           C  
ATOM   2731  HB2 TYR   167      35.834  31.659  17.831  1.00  0.00           H  
ATOM   2732  HB3 TYR   167      35.449  30.337  16.834  1.00  0.00           H  
ATOM   2733  CG  TYR   167      34.055  30.580  18.473  1.00  0.00           C  
ATOM   2734  CD1 TYR   167      33.786  31.282  19.613  1.00  0.00           C  
ATOM   2735  HD1 TYR   167      34.661  31.673  20.111  1.00  0.00           H  
ATOM   2736  CE1 TYR   167      32.483  31.319  20.147  1.00  0.00           C  
ATOM   2737  HE1 TYR   167      32.389  31.911  21.046  1.00  0.00           H  
ATOM   2738  CZ  TYR   167      31.466  30.655  19.543  1.00  0.00           C  
ATOM   2739  OH  TYR   167      30.246  30.594  20.118  1.00  0.00           O  
ATOM   2740  HH  TYR   167      29.663  29.925  19.753  1.00  0.00           H  
ATOM   2741  CE2 TYR   167      31.708  29.989  18.317  1.00  0.00           C  
ATOM   2742  HE2 TYR   167      30.904  29.448  17.840  1.00  0.00           H  
ATOM   2743  CD2 TYR   167      33.004  29.925  17.777  1.00  0.00           C  
ATOM   2744  HD2 TYR   167      33.281  29.366  16.896  1.00  0.00           H  
ATOM   2745  C   TYR   167      36.210  28.384  18.934  1.00  0.00           C  
ATOM   2746  O   TYR   167      36.542  27.503  18.146  1.00  0.00           O  
ATOM   2747  N   ARG   168      35.585  28.146  20.069  1.00  0.00           N  
ATOM   2748  H   ARG   168      35.451  28.911  20.715  1.00  0.00           H  
ATOM   2749  CA  ARG   168      35.076  26.854  20.493  1.00  0.00           C  
ATOM   2750  HA  ARG   168      34.819  26.321  19.578  1.00  0.00           H  
ATOM   2751  CB  ARG   168      36.177  26.127  21.226  1.00  0.00           C  
ATOM   2752  HB2 ARG   168      36.454  26.588  22.174  1.00  0.00           H  
ATOM   2753  HB3 ARG   168      35.880  25.093  21.403  1.00  0.00           H  
ATOM   2754  CG  ARG   168      37.552  26.017  20.568  1.00  0.00           C  
ATOM   2755  HG2 ARG   168      37.439  25.680  19.537  1.00  0.00           H  
ATOM   2756  HG3 ARG   168      38.043  26.987  20.493  1.00  0.00           H  
ATOM   2757  CD  ARG   168      38.554  25.050  21.258  1.00  0.00           C  
ATOM   2758  HD2 ARG   168      38.278  23.998  21.341  1.00  0.00           H  
ATOM   2759  HD3 ARG   168      39.461  24.977  20.659  1.00  0.00           H  
ATOM   2760  NE  ARG   168      38.913  25.586  22.550  1.00  0.00           N  
ATOM   2761  HE  ARG   168      38.515  26.430  22.935  1.00  0.00           H  
ATOM   2762  CZ  ARG   168      39.775  25.134  23.401  1.00  0.00           C  
ATOM   2763  NH1 ARG   168      40.628  24.167  23.180  1.00  0.00           N  
ATOM   2764 HH11 ARG   168      40.729  23.776  22.255  1.00  0.00           H  
ATOM   2765 HH12 ARG   168      41.270  24.006  23.944  1.00  0.00           H  
ATOM   2766  NH2 ARG   168      39.955  25.746  24.549  1.00  0.00           N  
ATOM   2767 HH21 ARG   168      39.232  26.415  24.769  1.00  0.00           H  
ATOM   2768 HH22 ARG   168      40.466  25.412  25.355  1.00  0.00           H  
ATOM   2769  C   ARG   168      33.757  26.894  21.262  1.00  0.00           C  
ATOM   2770  O   ARG   168      33.414  27.914  21.860  1.00  0.00           O  
ATOM   2771  N   GLU   169      33.047  25.791  21.243  1.00  0.00           N  
ATOM   2772  H   GLU   169      33.490  24.933  20.945  1.00  0.00           H  
ATOM   2773  CA  GLU   169      31.707  25.655  21.836  1.00  0.00           C  
ATOM   2774  HA  GLU   169      31.570  26.468  22.549  1.00  0.00           H  
ATOM   2775  CB  GLU   169      30.487  25.836  20.826  1.00  0.00           C  
ATOM   2776  HB2 GLU   169      30.559  25.040  20.086  1.00  0.00           H  
ATOM   2777  HB3 GLU   169      29.587  25.793  21.440  1.00  0.00           H  
ATOM   2778  CG  GLU   169      30.557  27.106  19.974  1.00  0.00           C  
ATOM   2779  HG2 GLU   169      30.790  27.926  20.654  1.00  0.00           H  
ATOM   2780  HG3 GLU   169      31.323  26.965  19.211  1.00  0.00           H  
ATOM   2781  CD  GLU   169      29.164  27.396  19.358  1.00  0.00           C  
ATOM   2782  OE1 GLU   169      28.823  28.607  19.211  1.00  0.00           O  
ATOM   2783  OE2 GLU   169      28.517  26.439  18.781  1.00  0.00           O  
ATOM   2784  C   GLU   169      31.457  24.314  22.584  1.00  0.00           C  
ATOM   2785  O   GLU   169      32.025  23.287  22.257  1.00  0.00           O  
ATOM   2786  N   ASP   170      30.440  24.248  23.479  1.00  0.00           N  
ATOM   2787  H   ASP   170      29.992  25.136  23.654  1.00  0.00           H  
ATOM   2788  CA  ASP   170      29.963  22.985  24.068  1.00  0.00           C  
ATOM   2789  HA  ASP   170      29.260  23.169  24.880  1.00  0.00           H  
ATOM   2790  CB  ASP   170      29.209  22.181  23.002  1.00  0.00           C  
ATOM   2791  HB2 ASP   170      29.992  21.840  22.325  1.00  0.00           H  
ATOM   2792  HB3 ASP   170      28.875  21.238  23.437  1.00  0.00           H  
ATOM   2793  CG  ASP   170      28.031  22.778  22.310  1.00  0.00           C  
ATOM   2794  OD1 ASP   170      27.832  23.986  22.498  1.00  0.00           O  
ATOM   2795  OD2 ASP   170      27.201  22.113  21.633  1.00  0.00           O  
ATOM   2796  C   ASP   170      31.034  22.155  24.755  1.00  0.00           C  
ATOM   2797  O   ASP   170      30.975  20.897  24.745  1.00  0.00           O  
ATOM   2798  N   LYS   171      31.949  22.840  25.420  1.00  0.00           N  
ATOM   2799  H   LYS   171      32.002  23.843  25.319  1.00  0.00           H  
ATOM   2800  CA  LYS   171      32.935  22.323  26.397  1.00  0.00           C  
ATOM   2801  HA  LYS   171      33.336  21.418  25.940  1.00  0.00           H  
ATOM   2802  CB  LYS   171      34.144  23.261  26.534  1.00  0.00           C  
ATOM   2803  HB2 LYS   171      33.753  24.195  26.938  1.00  0.00           H  
ATOM   2804  HB3 LYS   171      34.817  22.790  27.251  1.00  0.00           H  
ATOM   2805  CG  LYS   171      34.944  23.570  25.247  1.00  0.00           C  
ATOM   2806  HG2 LYS   171      35.622  22.752  25.006  1.00  0.00           H  
ATOM   2807  HG3 LYS   171      34.231  23.653  24.427  1.00  0.00           H  
ATOM   2808  CD  LYS   171      35.751  24.882  25.468  1.00  0.00           C  
ATOM   2809  HD2 LYS   171      36.325  25.130  24.576  1.00  0.00           H  
ATOM   2810  HD3 LYS   171      35.070  25.721  25.611  1.00  0.00           H  
ATOM   2811  CE  LYS   171      36.768  24.956  26.645  1.00  0.00           C  
ATOM   2812  HE2 LYS   171      36.321  24.520  27.539  1.00  0.00           H  
ATOM   2813  HE3 LYS   171      37.686  24.422  26.399  1.00  0.00           H  
ATOM   2814  NZ  LYS   171      37.165  26.361  26.954  1.00  0.00           N  
ATOM   2815  HZ1 LYS   171      36.272  26.748  27.224  1.00  0.00           H  
ATOM   2816  HZ2 LYS   171      37.757  26.360  27.772  1.00  0.00           H  
ATOM   2817  HZ3 LYS   171      37.609  26.869  26.202  1.00  0.00           H  
ATOM   2818  C   LYS   171      32.333  22.076  27.804  1.00  0.00           C  
ATOM   2819  O   LYS   171      31.147  22.378  28.008  1.00  0.00           O  
ATOM   2820  N   ASN   172      33.071  21.496  28.743  1.00  0.00           N  
ATOM   2821  H   ASN   172      34.022  21.270  28.490  1.00  0.00           H  
ATOM   2822  CA  ASN   172      32.745  21.312  30.142  1.00  0.00           C  
ATOM   2823  HA  ASN   172      31.760  20.853  30.058  1.00  0.00           H  
ATOM   2824  CB  ASN   172      33.686  20.344  30.836  1.00  0.00           C  
ATOM   2825  HB2 ASN   172      34.709  20.625  30.587  1.00  0.00           H  
ATOM   2826  HB3 ASN   172      33.497  20.335  31.909  1.00  0.00           H  
ATOM   2827  CG  ASN   172      33.384  18.898  30.467  1.00  0.00           C  
ATOM   2828  OD1 ASN   172      34.287  18.095  30.075  1.00  0.00           O  
ATOM   2829  ND2 ASN   172      32.167  18.419  30.721  1.00  0.00           N  
ATOM   2830 HD21 ASN   172      31.980  17.466  30.444  1.00  0.00           H  
ATOM   2831 HD22 ASN   172      31.447  18.953  31.186  1.00  0.00           H  
ATOM   2832  C   ASN   172      32.504  22.643  30.840  1.00  0.00           C  
ATOM   2833  O   ASN   172      33.303  23.569  30.613  1.00  0.00           O  
ATOM   2834  N   LEU   173      31.657  22.675  31.878  1.00  0.00           N  
ATOM   2835  H   LEU   173      31.021  21.900  31.999  1.00  0.00           H  
ATOM   2836  CA  LEU   173      31.448  23.886  32.655  1.00  0.00           C  
ATOM   2837  HA  LEU   173      31.031  24.683  32.040  1.00  0.00           H  
ATOM   2838  CB  LEU   173      30.356  23.521  33.770  1.00  0.00           C  
ATOM   2839  HB2 LEU   173      29.369  23.445  33.313  1.00  0.00           H  
ATOM   2840  HB3 LEU   173      30.700  22.540  34.095  1.00  0.00           H  
ATOM   2841  CG  LEU   173      30.229  24.356  35.102  1.00  0.00           C  
ATOM   2842  HG  LEU   173      31.150  24.305  35.684  1.00  0.00           H  
ATOM   2843  CD1 LEU   173      29.892  25.767  34.828  1.00  0.00           C  
ATOM   2844 HD11 LEU   173      28.962  25.792  34.260  1.00  0.00           H  
ATOM   2845 HD12 LEU   173      29.829  26.378  35.728  1.00  0.00           H  
ATOM   2846 HD13 LEU   173      30.575  26.304  34.169  1.00  0.00           H  
ATOM   2847  CD2 LEU   173      29.037  23.862  36.047  1.00  0.00           C  
ATOM   2848 HD21 LEU   173      29.125  24.294  37.044  1.00  0.00           H  
ATOM   2849 HD22 LEU   173      28.056  24.064  35.618  1.00  0.00           H  
ATOM   2850 HD23 LEU   173      29.094  22.776  36.123  1.00  0.00           H  
ATOM   2851  C   LEU   173      32.814  24.321  33.284  1.00  0.00           C  
ATOM   2852  O   LEU   173      33.639  23.504  33.775  1.00  0.00           O  
ATOM   2853  N   THR   174      33.092  25.610  33.281  1.00  0.00           N  
ATOM   2854  H   THR   174      32.389  26.305  33.077  1.00  0.00           H  
ATOM   2855  CA  THR   174      34.366  26.145  33.726  1.00  0.00           C  
ATOM   2856  HA  THR   174      34.860  25.471  34.425  1.00  0.00           H  
ATOM   2857  CB  THR   174      35.418  26.384  32.587  1.00  0.00           C  
ATOM   2858  HB  THR   174      35.462  25.603  31.827  1.00  0.00           H  
ATOM   2859  CG2 THR   174      35.010  27.631  31.771  1.00  0.00           C  
ATOM   2860 HG21 THR   174      35.675  27.624  30.907  1.00  0.00           H  
ATOM   2861 HG22 THR   174      33.974  27.570  31.439  1.00  0.00           H  
ATOM   2862 HG23 THR   174      35.152  28.574  32.300  1.00  0.00           H  
ATOM   2863  OG1 THR   174      36.718  26.622  33.074  1.00  0.00           O  
ATOM   2864  HG1 THR   174      37.013  25.732  33.281  1.00  0.00           H  
ATOM   2865  C   THR   174      34.105  27.404  34.556  1.00  0.00           C  
ATOM   2866  O   THR   174      33.016  27.937  34.411  1.00  0.00           O  
ATOM   2867  N   GLY   175      35.037  27.818  35.390  1.00  0.00           N  
ATOM   2868  H   GLY   175      35.888  27.279  35.323  1.00  0.00           H  
ATOM   2869  CA  GLY   175      35.008  28.945  36.302  1.00  0.00           C  
ATOM   2870  HA2 GLY   175      35.992  29.289  36.619  1.00  0.00           H  
ATOM   2871  HA3 GLY   175      34.500  29.688  35.687  1.00  0.00           H  
ATOM   2872  C   GLY   175      34.090  28.595  37.457  1.00  0.00           C  
ATOM   2873  O   GLY   175      33.471  27.471  37.569  1.00  0.00           O  
ATOM   2874  N   THR   176      33.967  29.560  38.335  1.00  0.00           N  
ATOM   2875  H   THR   176      34.437  30.433  38.145  1.00  0.00           H  
ATOM   2876  CA  THR   176      33.131  29.476  39.595  1.00  0.00           C  
ATOM   2877  HA  THR   176      33.274  28.447  39.925  1.00  0.00           H  
ATOM   2878  CB  THR   176      33.650  30.322  40.747  1.00  0.00           C  
ATOM   2879  HB  THR   176      33.025  30.093  41.610  1.00  0.00           H  
ATOM   2880  CG2 THR   176      35.094  29.871  41.161  1.00  0.00           C  
ATOM   2881 HG21 THR   176      35.823  29.914  40.352  1.00  0.00           H  
ATOM   2882 HG22 THR   176      35.481  30.430  42.013  1.00  0.00           H  
ATOM   2883 HG23 THR   176      35.059  28.896  41.649  1.00  0.00           H  
ATOM   2884  OG1 THR   176      33.492  31.658  40.766  1.00  0.00           O  
ATOM   2885  HG1 THR   176      34.050  31.995  40.061  1.00  0.00           H  
ATOM   2886  C   THR   176      31.661  29.820  39.381  1.00  0.00           C  
ATOM   2887  O   THR   176      31.323  30.887  38.873  1.00  0.00           O  
ATOM   2888  N   ALA   177      30.726  28.954  39.740  1.00  0.00           N  
ATOM   2889  H   ALA   177      31.019  28.162  40.293  1.00  0.00           H  
ATOM   2890  CA  ALA   177      29.323  29.060  39.212  1.00  0.00           C  
ATOM   2891  HA  ALA   177      29.326  29.095  38.122  1.00  0.00           H  
ATOM   2892  CB  ALA   177      28.594  27.775  39.584  1.00  0.00           C  
ATOM   2893  HB1 ALA   177      28.879  26.871  39.046  1.00  0.00           H  
ATOM   2894  HB2 ALA   177      28.823  27.522  40.619  1.00  0.00           H  
ATOM   2895  HB3 ALA   177      27.545  28.006  39.397  1.00  0.00           H  
ATOM   2896  C   ALA   177      28.479  30.296  39.549  1.00  0.00           C  
ATOM   2897  O   ALA   177      27.567  30.667  38.808  1.00  0.00           O  
ATOM   2898  N   ARG   178      28.847  30.928  40.624  1.00  0.00           N  
ATOM   2899  H   ARG   178      29.542  30.412  41.144  1.00  0.00           H  
ATOM   2900  CA  ARG   178      28.414  32.232  41.172  1.00  0.00           C  
ATOM   2901  HA  ARG   178      27.361  32.263  40.891  1.00  0.00           H  
ATOM   2902  CB  ARG   178      28.487  32.239  42.696  1.00  0.00           C  
ATOM   2903  HB2 ARG   178      28.070  33.152  43.121  1.00  0.00           H  
ATOM   2904  HB3 ARG   178      27.934  31.389  43.095  1.00  0.00           H  
ATOM   2905  CG  ARG   178      29.892  32.103  43.249  1.00  0.00           C  
ATOM   2906  HG2 ARG   178      30.297  31.106  43.081  1.00  0.00           H  
ATOM   2907  HG3 ARG   178      30.667  32.647  42.710  1.00  0.00           H  
ATOM   2908  CD  ARG   178      29.886  32.414  44.724  1.00  0.00           C  
ATOM   2909  HD2 ARG   178      29.601  33.465  44.746  1.00  0.00           H  
ATOM   2910  HD3 ARG   178      29.098  31.895  45.270  1.00  0.00           H  
ATOM   2911  NE  ARG   178      31.184  32.087  45.326  1.00  0.00           N  
ATOM   2912  HE  ARG   178      31.825  31.689  44.653  1.00  0.00           H  
ATOM   2913  CZ  ARG   178      31.722  32.267  46.509  1.00  0.00           C  
ATOM   2914  NH1 ARG   178      31.017  32.742  47.505  1.00  0.00           N  
ATOM   2915 HH11 ARG   178      30.072  33.034  47.303  1.00  0.00           H  
ATOM   2916 HH12 ARG   178      31.515  32.864  48.375  1.00  0.00           H  
ATOM   2917  NH2 ARG   178      32.944  31.928  46.674  1.00  0.00           N  
ATOM   2918 HH21 ARG   178      33.468  31.574  45.886  1.00  0.00           H  
ATOM   2919 HH22 ARG   178      33.396  32.198  47.536  1.00  0.00           H  
ATOM   2920  C   ARG   178      28.951  33.511  40.550  1.00  0.00           C  
ATOM   2921  O   ARG   178      28.221  34.461  40.571  1.00  0.00           O  
ATOM   2922  N   TYR   179      30.124  33.460  39.998  1.00  0.00           N  
ATOM   2923  H   TYR   179      30.628  32.585  40.008  1.00  0.00           H  
ATOM   2924  CA  TYR   179      30.772  34.631  39.457  1.00  0.00           C  
ATOM   2925  HA  TYR   179      30.063  35.459  39.458  1.00  0.00           H  
ATOM   2926  CB  TYR   179      32.018  35.037  40.221  1.00  0.00           C  
ATOM   2927  HB2 TYR   179      32.726  34.208  40.201  1.00  0.00           H  
ATOM   2928  HB3 TYR   179      32.568  35.910  39.872  1.00  0.00           H  
ATOM   2929  CG  TYR   179      31.775  35.269  41.665  1.00  0.00           C  
ATOM   2930  CD1 TYR   179      30.720  35.954  42.151  1.00  0.00           C  
ATOM   2931  HD1 TYR   179      30.024  36.424  41.471  1.00  0.00           H  
ATOM   2932  CE1 TYR   179      30.441  36.110  43.511  1.00  0.00           C  
ATOM   2933  HE1 TYR   179      29.574  36.674  43.819  1.00  0.00           H  
ATOM   2934  CZ  TYR   179      31.323  35.511  44.480  1.00  0.00           C  
ATOM   2935  OH  TYR   179      31.106  35.747  45.832  1.00  0.00           O  
ATOM   2936  HH  TYR   179      31.879  35.823  46.397  1.00  0.00           H  
ATOM   2937  CE2 TYR   179      32.402  34.840  44.051  1.00  0.00           C  
ATOM   2938  HE2 TYR   179      32.945  34.314  44.822  1.00  0.00           H  
ATOM   2939  CD2 TYR   179      32.651  34.771  42.670  1.00  0.00           C  
ATOM   2940  HD2 TYR   179      33.566  34.262  42.408  1.00  0.00           H  
ATOM   2941  C   TYR   179      31.195  34.450  38.005  1.00  0.00           C  
ATOM   2942  O   TYR   179      31.513  35.473  37.361  1.00  0.00           O  
ATOM   2943  N   ALA   180      31.201  33.225  37.505  1.00  0.00           N  
ATOM   2944  H   ALA   180      30.887  32.429  38.042  1.00  0.00           H  
ATOM   2945  CA  ALA   180      31.598  33.017  36.077  1.00  0.00           C  
ATOM   2946  HA  ALA   180      32.576  33.403  35.787  1.00  0.00           H  
ATOM   2947  CB  ALA   180      31.838  31.528  35.839  1.00  0.00           C  
ATOM   2948  HB1 ALA   180      32.634  31.286  36.543  1.00  0.00           H  
ATOM   2949  HB2 ALA   180      30.887  31.019  35.996  1.00  0.00           H  
ATOM   2950  HB3 ALA   180      32.168  31.173  34.862  1.00  0.00           H  
ATOM   2951  C   ALA   180      30.585  33.626  35.081  1.00  0.00           C  
ATOM   2952  O   ALA   180      29.448  33.649  35.350  1.00  0.00           O  
ATOM   2953  N   SER   181      31.021  33.869  33.781  1.00  0.00           N  
ATOM   2954  H   SER   181      31.969  33.549  33.643  1.00  0.00           H  
ATOM   2955  CA  SER   181      30.114  34.164  32.697  1.00  0.00           C  
ATOM   2956  HA  SER   181      29.608  35.086  32.982  1.00  0.00           H  
ATOM   2957  CB  SER   181      30.892  34.531  31.447  1.00  0.00           C  
ATOM   2958  HB2 SER   181      31.443  35.441  31.687  1.00  0.00           H  
ATOM   2959  HB3 SER   181      31.525  33.651  31.334  1.00  0.00           H  
ATOM   2960  OG  SER   181      30.165  34.706  30.285  1.00  0.00           O  
ATOM   2961  HG  SER   181      30.832  34.666  29.596  1.00  0.00           H  
ATOM   2962  C   SER   181      29.129  33.007  32.393  1.00  0.00           C  
ATOM   2963  O   SER   181      29.480  31.866  32.583  1.00  0.00           O  
ATOM   2964  N   ILE   182      27.971  33.248  31.749  1.00  0.00           N  
ATOM   2965  H   ILE   182      27.663  34.209  31.771  1.00  0.00           H  
ATOM   2966  CA  ILE   182      27.058  32.239  31.112  1.00  0.00           C  
ATOM   2967  HA  ILE   182      26.761  31.514  31.870  1.00  0.00           H  
ATOM   2968  CB  ILE   182      25.809  33.009  30.610  1.00  0.00           C  
ATOM   2969  HB  ILE   182      26.091  33.946  30.130  1.00  0.00           H  
ATOM   2970  CG2 ILE   182      24.819  32.155  29.751  1.00  0.00           C  
ATOM   2971 HG21 ILE   182      24.085  32.776  29.237  1.00  0.00           H  
ATOM   2972 HG22 ILE   182      25.488  31.730  29.004  1.00  0.00           H  
ATOM   2973 HG23 ILE   182      24.269  31.386  30.294  1.00  0.00           H  
ATOM   2974  CG1 ILE   182      25.041  33.526  31.852  1.00  0.00           C  
ATOM   2975 HG12 ILE   182      24.623  32.713  32.446  1.00  0.00           H  
ATOM   2976 HG13 ILE   182      25.693  34.125  32.487  1.00  0.00           H  
ATOM   2977  CD1 ILE   182      23.769  34.366  31.644  1.00  0.00           C  
ATOM   2978 HD11 ILE   182      23.432  34.842  32.565  1.00  0.00           H  
ATOM   2979 HD12 ILE   182      24.045  35.108  30.894  1.00  0.00           H  
ATOM   2980 HD13 ILE   182      23.108  33.649  31.157  1.00  0.00           H  
ATOM   2981  C   ILE   182      27.678  31.440  29.933  1.00  0.00           C  
ATOM   2982  O   ILE   182      27.507  30.222  29.841  1.00  0.00           O  
ATOM   2983  N   ASN   183      28.623  32.088  29.249  1.00  0.00           N  
ATOM   2984  H   ASN   183      28.842  33.022  29.565  1.00  0.00           H  
ATOM   2985  CA  ASN   183      29.337  31.445  28.122  1.00  0.00           C  
ATOM   2986  HA  ASN   183      28.527  31.120  27.469  1.00  0.00           H  
ATOM   2987  CB  ASN   183      30.238  32.549  27.394  1.00  0.00           C  
ATOM   2988  HB2 ASN   183      30.964  32.840  28.153  1.00  0.00           H  
ATOM   2989  HB3 ASN   183      30.831  32.056  26.624  1.00  0.00           H  
ATOM   2990  CG  ASN   183      29.461  33.731  26.837  1.00  0.00           C  
ATOM   2991  OD1 ASN   183      28.411  33.600  26.257  1.00  0.00           O  
ATOM   2992  ND2 ASN   183      30.001  34.946  26.832  1.00  0.00           N  
ATOM   2993 HD21 ASN   183      29.392  35.744  26.727  1.00  0.00           H  
ATOM   2994 HD22 ASN   183      30.881  34.982  27.326  1.00  0.00           H  
ATOM   2995  C   ASN   183      30.265  30.258  28.532  1.00  0.00           C  
ATOM   2996  O   ASN   183      30.102  29.169  27.962  1.00  0.00           O  
ATOM   2997  N   ALA   184      31.045  30.490  29.575  1.00  0.00           N  
ATOM   2998  H   ALA   184      31.176  31.418  29.953  1.00  0.00           H  
ATOM   2999  CA  ALA   184      31.838  29.535  30.290  1.00  0.00           C  
ATOM   3000  HA  ALA   184      32.627  29.139  29.651  1.00  0.00           H  
ATOM   3001  CB  ALA   184      32.549  30.415  31.402  1.00  0.00           C  
ATOM   3002  HB1 ALA   184      32.938  29.718  32.145  1.00  0.00           H  
ATOM   3003  HB2 ALA   184      33.268  31.130  31.002  1.00  0.00           H  
ATOM   3004  HB3 ALA   184      31.763  30.989  31.894  1.00  0.00           H  
ATOM   3005  C   ALA   184      30.990  28.272  30.777  1.00  0.00           C  
ATOM   3006  O   ALA   184      31.584  27.242  30.935  1.00  0.00           O  
ATOM   3007  N   HIE   185      29.704  28.406  31.001  1.00  0.00           N  
ATOM   3008  H   HIE   185      29.347  29.341  30.860  1.00  0.00           H  
ATOM   3009  CA  HIE   185      28.730  27.357  31.353  1.00  0.00           C  
ATOM   3010  HA  HIE   185      29.228  26.605  31.965  1.00  0.00           H  
ATOM   3011  CB  HIE   185      27.619  27.959  32.321  1.00  0.00           C  
ATOM   3012  HB2 HIE   185      28.075  28.227  33.274  1.00  0.00           H  
ATOM   3013  HB3 HIE   185      27.284  28.865  31.815  1.00  0.00           H  
ATOM   3014  CG  HIE   185      26.400  27.125  32.420  1.00  0.00           C  
ATOM   3015  ND1 HIE   185      26.409  25.911  33.055  1.00  0.00           N  
ATOM   3016  CE1 HIE   185      25.133  25.418  33.027  1.00  0.00           C  
ATOM   3017  HE1 HIE   185      24.609  24.606  33.510  1.00  0.00           H  
ATOM   3018  NE2 HIE   185      24.403  26.192  32.221  1.00  0.00           N  
ATOM   3019  HE2 HIE   185      23.416  26.133  32.018  1.00  0.00           H  
ATOM   3020  CD2 HIE   185      25.188  27.243  31.835  1.00  0.00           C  
ATOM   3021  HD2 HIE   185      24.894  27.999  31.122  1.00  0.00           H  
ATOM   3022  C   HIE   185      28.186  26.662  30.150  1.00  0.00           C  
ATOM   3023  O   HIE   185      28.183  25.438  30.109  1.00  0.00           O  
ATOM   3024  N   LEU   186      27.749  27.437  29.109  1.00  0.00           N  
ATOM   3025  H   LEU   186      27.812  28.416  29.349  1.00  0.00           H  
ATOM   3026  CA  LEU   186      27.413  26.964  27.759  1.00  0.00           C  
ATOM   3027  HA  LEU   186      26.697  26.156  27.912  1.00  0.00           H  
ATOM   3028  CB  LEU   186      26.747  28.031  26.881  1.00  0.00           C  
ATOM   3029  HB2 LEU   186      27.592  28.692  26.689  1.00  0.00           H  
ATOM   3030  HB3 LEU   186      26.445  27.498  25.980  1.00  0.00           H  
ATOM   3031  CG  LEU   186      25.517  28.751  27.330  1.00  0.00           C  
ATOM   3032  HG  LEU   186      25.754  29.134  28.322  1.00  0.00           H  
ATOM   3033  CD1 LEU   186      25.279  29.972  26.475  1.00  0.00           C  
ATOM   3034 HD11 LEU   186      24.415  30.538  26.823  1.00  0.00           H  
ATOM   3035 HD12 LEU   186      26.152  30.623  26.530  1.00  0.00           H  
ATOM   3036 HD13 LEU   186      25.199  29.749  25.412  1.00  0.00           H  
ATOM   3037  CD2 LEU   186      24.348  27.785  27.492  1.00  0.00           C  
ATOM   3038 HD21 LEU   186      24.140  27.479  26.467  1.00  0.00           H  
ATOM   3039 HD22 LEU   186      24.349  26.889  28.114  1.00  0.00           H  
ATOM   3040 HD23 LEU   186      23.528  28.392  27.874  1.00  0.00           H  
ATOM   3041  C   LEU   186      28.644  26.304  26.975  1.00  0.00           C  
ATOM   3042  O   LEU   186      28.440  25.845  25.831  1.00  0.00           O  
ATOM   3043  N   GLY   187      29.917  26.325  27.536  1.00  0.00           N  
ATOM   3044  H   GLY   187      30.040  26.832  28.401  1.00  0.00           H  
ATOM   3045  CA  GLY   187      31.079  25.744  26.920  1.00  0.00           C  
ATOM   3046  HA2 GLY   187      31.819  25.474  27.673  1.00  0.00           H  
ATOM   3047  HA3 GLY   187      30.831  24.745  26.561  1.00  0.00           H  
ATOM   3048  C   GLY   187      31.661  26.637  25.836  1.00  0.00           C  
ATOM   3049  O   GLY   187      32.631  26.246  25.241  1.00  0.00           O  
ATOM   3050  N   ILE   188      31.174  27.888  25.624  1.00  0.00           N  
ATOM   3051  H   ILE   188      30.446  28.206  26.248  1.00  0.00           H  
ATOM   3052  CA  ILE   188      31.758  28.905  24.756  1.00  0.00           C  
ATOM   3053  HA  ILE   188      31.981  28.469  23.782  1.00  0.00           H  
ATOM   3054  CB  ILE   188      30.752  30.150  24.622  1.00  0.00           C  
ATOM   3055  HB  ILE   188      30.399  30.277  25.645  1.00  0.00           H  
ATOM   3056  CG2 ILE   188      31.365  31.476  24.166  1.00  0.00           C  
ATOM   3057 HG21 ILE   188      31.711  31.423  23.134  1.00  0.00           H  
ATOM   3058 HG22 ILE   188      30.562  32.193  24.336  1.00  0.00           H  
ATOM   3059 HG23 ILE   188      32.259  31.778  24.711  1.00  0.00           H  
ATOM   3060  CG1 ILE   188      29.522  29.903  23.742  1.00  0.00           C  
ATOM   3061 HG12 ILE   188      29.696  30.070  22.679  1.00  0.00           H  
ATOM   3062 HG13 ILE   188      29.402  28.828  23.876  1.00  0.00           H  
ATOM   3063  CD1 ILE   188      28.224  30.596  24.198  1.00  0.00           C  
ATOM   3064 HD11 ILE   188      27.930  30.387  25.227  1.00  0.00           H  
ATOM   3065 HD12 ILE   188      28.286  31.668  24.009  1.00  0.00           H  
ATOM   3066 HD13 ILE   188      27.542  30.172  23.460  1.00  0.00           H  
ATOM   3067  C   ILE   188      33.102  29.391  25.269  1.00  0.00           C  
ATOM   3068  O   ILE   188      33.177  29.704  26.472  1.00  0.00           O  
ATOM   3069  N   GLU   189      34.133  29.402  24.403  1.00  0.00           N  
ATOM   3070  H   GLU   189      33.976  29.044  23.472  1.00  0.00           H  
ATOM   3071  CA  GLU   189      35.520  29.835  24.760  1.00  0.00           C  
ATOM   3072  HA  GLU   189      35.893  29.107  25.481  1.00  0.00           H  
ATOM   3073  CB  GLU   189      36.371  29.811  23.464  1.00  0.00           C  
ATOM   3074  HB2 GLU   189      36.293  28.834  22.988  1.00  0.00           H  
ATOM   3075  HB3 GLU   189      36.038  30.572  22.758  1.00  0.00           H  
ATOM   3076  CG  GLU   189      37.844  30.003  23.655  1.00  0.00           C  
ATOM   3077  HG2 GLU   189      38.303  29.890  22.673  1.00  0.00           H  
ATOM   3078  HG3 GLU   189      38.048  30.996  24.055  1.00  0.00           H  
ATOM   3079  CD  GLU   189      38.448  28.986  24.666  1.00  0.00           C  
ATOM   3080  OE1 GLU   189      39.011  29.417  25.668  1.00  0.00           O  
ATOM   3081  OE2 GLU   189      38.161  27.758  24.571  1.00  0.00           O  
ATOM   3082  C   GLU   189      35.691  31.211  25.452  1.00  0.00           C  
ATOM   3083  O   GLU   189      35.129  32.168  24.865  1.00  0.00           O  
ATOM   3084  N   GLN   190      36.397  31.387  26.564  1.00  0.00           N  
ATOM   3085  H   GLN   190      36.989  30.662  26.943  1.00  0.00           H  
ATOM   3086  CA  GLN   190      36.470  32.717  27.230  1.00  0.00           C  
ATOM   3087  HA  GLN   190      35.449  33.016  27.466  1.00  0.00           H  
ATOM   3088  CB  GLN   190      37.203  32.669  28.574  1.00  0.00           C  
ATOM   3089  HB2 GLN   190      38.020  31.964  28.417  1.00  0.00           H  
ATOM   3090  HB3 GLN   190      37.571  33.639  28.907  1.00  0.00           H  
ATOM   3091  CG  GLN   190      36.373  32.094  29.701  1.00  0.00           C  
ATOM   3092  HG2 GLN   190      35.696  32.840  30.115  1.00  0.00           H  
ATOM   3093  HG3 GLN   190      35.662  31.377  29.290  1.00  0.00           H  
ATOM   3094  CD  GLN   190      37.050  31.343  30.778  1.00  0.00           C  
ATOM   3095  OE1 GLN   190      37.774  30.430  30.480  1.00  0.00           O  
ATOM   3096  NE2 GLN   190      37.012  31.802  32.043  1.00  0.00           N  
ATOM   3097 HE21 GLN   190      37.656  31.407  32.713  1.00  0.00           H  
ATOM   3098 HE22 GLN   190      36.536  32.658  32.291  1.00  0.00           H  
ATOM   3099  C   GLN   190      37.167  33.740  26.317  1.00  0.00           C  
ATOM   3100  O   GLN   190      38.156  33.468  25.646  1.00  0.00           O  
ATOM   3101  N   SER   191      36.713  34.997  26.361  1.00  0.00           N  
ATOM   3102  H   SER   191      35.903  35.188  26.932  1.00  0.00           H  
ATOM   3103  CA  SER   191      37.232  36.129  25.613  1.00  0.00           C  
ATOM   3104  HA  SER   191      38.257  35.951  25.288  1.00  0.00           H  
ATOM   3105  CB  SER   191      36.452  36.262  24.317  1.00  0.00           C  
ATOM   3106  HB2 SER   191      36.546  35.331  23.758  1.00  0.00           H  
ATOM   3107  HB3 SER   191      35.403  36.470  24.527  1.00  0.00           H  
ATOM   3108  OG  SER   191      36.970  37.290  23.506  1.00  0.00           O  
ATOM   3109  HG  SER   191      36.508  37.310  22.664  1.00  0.00           H  
ATOM   3110  C   SER   191      37.373  37.420  26.442  1.00  0.00           C  
ATOM   3111  O   SER   191      37.349  37.303  27.655  1.00  0.00           O  
ATOM   3112  N   ARG   192      37.699  38.610  25.825  1.00  0.00           N  
ATOM   3113  H   ARG   192      37.813  38.578  24.822  1.00  0.00           H  
ATOM   3114  CA  ARG   192      37.750  39.880  26.569  1.00  0.00           C  
ATOM   3115  HA  ARG   192      38.522  39.840  27.339  1.00  0.00           H  
ATOM   3116  CB  ARG   192      38.035  41.048  25.700  1.00  0.00           C  
ATOM   3117  HB2 ARG   192      37.342  41.007  24.859  1.00  0.00           H  
ATOM   3118  HB3 ARG   192      37.857  41.961  26.269  1.00  0.00           H  
ATOM   3119  CG  ARG   192      39.430  41.154  25.119  1.00  0.00           C  
ATOM   3120  HG2 ARG   192      40.155  41.175  25.933  1.00  0.00           H  
ATOM   3121  HG3 ARG   192      39.659  40.321  24.454  1.00  0.00           H  
ATOM   3122  CD  ARG   192      39.444  42.411  24.267  1.00  0.00           C  
ATOM   3123  HD2 ARG   192      38.994  43.284  24.740  1.00  0.00           H  
ATOM   3124  HD3 ARG   192      40.503  42.657  24.197  1.00  0.00           H  
ATOM   3125  NE  ARG   192      39.009  42.330  22.911  1.00  0.00           N  
ATOM   3126  HE  ARG   192      38.397  41.586  22.607  1.00  0.00           H  
ATOM   3127  CZ  ARG   192      39.486  43.034  21.866  1.00  0.00           C  
ATOM   3128  NH1 ARG   192      40.337  44.029  21.973  1.00  0.00           N  
ATOM   3129 HH11 ARG   192      40.613  44.262  22.916  1.00  0.00           H  
ATOM   3130 HH12 ARG   192      40.669  44.540  21.168  1.00  0.00           H  
ATOM   3131  NH2 ARG   192      39.180  42.685  20.709  1.00  0.00           N  
ATOM   3132 HH21 ARG   192      38.718  41.810  20.505  1.00  0.00           H  
ATOM   3133 HH22 ARG   192      39.573  43.261  19.978  1.00  0.00           H  
ATOM   3134  C   ARG   192      36.381  40.173  27.299  1.00  0.00           C  
ATOM   3135  O   ARG   192      36.393  40.516  28.535  1.00  0.00           O  
ATOM   3136  N   ARG   193      35.237  39.957  26.605  1.00  0.00           N  
ATOM   3137  H   ARG   193      35.381  39.753  25.627  1.00  0.00           H  
ATOM   3138  CA  ARG   193      33.893  40.208  27.156  1.00  0.00           C  
ATOM   3139  HA  ARG   193      33.723  41.281  27.244  1.00  0.00           H  
ATOM   3140  CB  ARG   193      32.840  39.815  26.130  1.00  0.00           C  
ATOM   3141  HB2 ARG   193      31.884  40.165  26.518  1.00  0.00           H  
ATOM   3142  HB3 ARG   193      33.037  40.289  25.169  1.00  0.00           H  
ATOM   3143  CG  ARG   193      32.666  38.320  25.779  1.00  0.00           C  
ATOM   3144  HG2 ARG   193      33.658  37.969  25.494  1.00  0.00           H  
ATOM   3145  HG3 ARG   193      32.348  37.806  26.686  1.00  0.00           H  
ATOM   3146  CD  ARG   193      31.724  38.001  24.662  1.00  0.00           C  
ATOM   3147  HD2 ARG   193      30.687  38.230  24.908  1.00  0.00           H  
ATOM   3148  HD3 ARG   193      32.031  38.527  23.758  1.00  0.00           H  
ATOM   3149  NE  ARG   193      31.878  36.542  24.263  1.00  0.00           N  
ATOM   3150  HE  ARG   193      32.442  35.928  24.833  1.00  0.00           H  
ATOM   3151  CZ  ARG   193      31.139  35.945  23.309  1.00  0.00           C  
ATOM   3152  NH1 ARG   193      30.314  36.645  22.567  1.00  0.00           N  
ATOM   3153 HH11 ARG   193      30.091  37.593  22.837  1.00  0.00           H  
ATOM   3154 HH12 ARG   193      29.730  36.194  21.877  1.00  0.00           H  
ATOM   3155  NH2 ARG   193      31.246  34.682  23.172  1.00  0.00           N  
ATOM   3156 HH21 ARG   193      31.705  34.245  23.959  1.00  0.00           H  
ATOM   3157 HH22 ARG   193      30.716  34.109  22.531  1.00  0.00           H  
ATOM   3158  C   ARG   193      33.672  39.489  28.481  1.00  0.00           C  
ATOM   3159  O   ARG   193      32.956  39.975  29.362  1.00  0.00           O  
ATOM   3160  N   ASP   194      34.197  38.240  28.668  1.00  0.00           N  
ATOM   3161  H   ASP   194      34.785  37.827  27.959  1.00  0.00           H  
ATOM   3162  CA  ASP   194      33.958  37.382  29.856  1.00  0.00           C  
ATOM   3163  HA  ASP   194      32.932  37.538  30.191  1.00  0.00           H  
ATOM   3164  CB  ASP   194      34.087  35.911  29.567  1.00  0.00           C  
ATOM   3165  HB2 ASP   194      35.133  35.625  29.458  1.00  0.00           H  
ATOM   3166  HB3 ASP   194      33.577  35.398  30.383  1.00  0.00           H  
ATOM   3167  CG  ASP   194      33.337  35.370  28.357  1.00  0.00           C  
ATOM   3168  OD1 ASP   194      32.251  34.820  28.522  1.00  0.00           O  
ATOM   3169  OD2 ASP   194      33.870  35.510  27.231  1.00  0.00           O  
ATOM   3170  C   ASP   194      34.701  37.838  31.118  1.00  0.00           C  
ATOM   3171  O   ASP   194      34.262  37.427  32.237  1.00  0.00           O  
ATOM   3172  N   ASP   195      35.776  38.689  31.047  1.00  0.00           N  
ATOM   3173  H   ASP   195      36.037  39.011  30.126  1.00  0.00           H  
ATOM   3174  CA  ASP   195      36.236  39.359  32.289  1.00  0.00           C  
ATOM   3175  HA  ASP   195      36.144  38.684  33.139  1.00  0.00           H  
ATOM   3176  CB  ASP   195      37.618  40.023  32.224  1.00  0.00           C  
ATOM   3177  HB2 ASP   195      37.525  40.820  31.487  1.00  0.00           H  
ATOM   3178  HB3 ASP   195      37.788  40.566  33.154  1.00  0.00           H  
ATOM   3179  CG  ASP   195      38.719  39.024  31.945  1.00  0.00           C  
ATOM   3180  OD1 ASP   195      38.716  37.956  32.552  1.00  0.00           O  
ATOM   3181  OD2 ASP   195      39.589  39.267  31.086  1.00  0.00           O  
ATOM   3182  C   ASP   195      35.178  40.442  32.698  1.00  0.00           C  
ATOM   3183  O   ASP   195      34.943  40.705  33.906  1.00  0.00           O  
ATOM   3184  N   MET   196      34.721  41.126  31.665  1.00  0.00           N  
ATOM   3185  H   MET   196      34.955  40.854  30.721  1.00  0.00           H  
ATOM   3186  CA  MET   196      33.678  42.134  31.874  1.00  0.00           C  
ATOM   3187  HA  MET   196      33.998  42.863  32.618  1.00  0.00           H  
ATOM   3188  CB  MET   196      33.388  42.941  30.554  1.00  0.00           C  
ATOM   3189  HB2 MET   196      32.687  42.411  29.908  1.00  0.00           H  
ATOM   3190  HB3 MET   196      33.041  43.911  30.911  1.00  0.00           H  
ATOM   3191  CG  MET   196      34.616  43.248  29.662  1.00  0.00           C  
ATOM   3192  HG2 MET   196      34.891  42.346  29.115  1.00  0.00           H  
ATOM   3193  HG3 MET   196      34.271  43.966  28.918  1.00  0.00           H  
ATOM   3194  SD  MET   196      36.178  43.996  30.289  1.00  0.00           S  
ATOM   3195  CE  MET   196      35.559  45.601  31.074  1.00  0.00           C  
ATOM   3196  HE1 MET   196      34.826  45.347  31.840  1.00  0.00           H  
ATOM   3197  HE2 MET   196      36.461  46.077  31.460  1.00  0.00           H  
ATOM   3198  HE3 MET   196      35.037  46.251  30.372  1.00  0.00           H  
ATOM   3199  C   MET   196      32.347  41.565  32.410  1.00  0.00           C  
ATOM   3200  O   MET   196      31.718  42.168  33.227  1.00  0.00           O  
ATOM   3201  N   GLU   197      31.909  40.396  31.928  1.00  0.00           N  
ATOM   3202  H   GLU   197      32.334  39.967  31.118  1.00  0.00           H  
ATOM   3203  CA  GLU   197      30.638  39.719  32.406  1.00  0.00           C  
ATOM   3204  HA  GLU   197      29.773  40.382  32.435  1.00  0.00           H  
ATOM   3205  CB  GLU   197      30.447  38.450  31.513  1.00  0.00           C  
ATOM   3206  HB2 GLU   197      31.442  38.042  31.333  1.00  0.00           H  
ATOM   3207  HB3 GLU   197      29.725  37.730  31.899  1.00  0.00           H  
ATOM   3208  CG  GLU   197      29.980  38.768  30.074  1.00  0.00           C  
ATOM   3209  HG2 GLU   197      30.387  39.715  29.719  1.00  0.00           H  
ATOM   3210  HG3 GLU   197      30.362  38.005  29.395  1.00  0.00           H  
ATOM   3211  CD  GLU   197      28.468  38.891  30.037  1.00  0.00           C  
ATOM   3212  OE1 GLU   197      27.843  38.255  29.159  1.00  0.00           O  
ATOM   3213  OE2 GLU   197      27.764  39.576  30.851  1.00  0.00           O  
ATOM   3214  C   GLU   197      30.825  39.245  33.815  1.00  0.00           C  
ATOM   3215  O   GLU   197      29.994  39.551  34.628  1.00  0.00           O  
ATOM   3216  N   SER   198      31.990  38.624  34.109  1.00  0.00           N  
ATOM   3217  H   SER   198      32.689  38.694  33.383  1.00  0.00           H  
ATOM   3218  CA  SER   198      32.346  38.148  35.469  1.00  0.00           C  
ATOM   3219  HA  SER   198      31.567  37.459  35.796  1.00  0.00           H  
ATOM   3220  CB  SER   198      33.648  37.305  35.585  1.00  0.00           C  
ATOM   3221  HB2 SER   198      34.531  37.888  35.324  1.00  0.00           H  
ATOM   3222  HB3 SER   198      33.604  36.992  36.628  1.00  0.00           H  
ATOM   3223  OG  SER   198      33.711  36.203  34.734  1.00  0.00           O  
ATOM   3224  HG  SER   198      33.888  36.559  33.861  1.00  0.00           H  
ATOM   3225  C   SER   198      32.456  39.301  36.515  1.00  0.00           C  
ATOM   3226  O   SER   198      31.863  39.351  37.543  1.00  0.00           O  
ATOM   3227  N   LEU   199      33.105  40.450  36.140  1.00  0.00           N  
ATOM   3228  H   LEU   199      33.621  40.409  35.272  1.00  0.00           H  
ATOM   3229  CA  LEU   199      33.060  41.734  36.751  1.00  0.00           C  
ATOM   3230  HA  LEU   199      33.336  41.562  37.791  1.00  0.00           H  
ATOM   3231  CB  LEU   199      34.097  42.693  36.047  1.00  0.00           C  
ATOM   3232  HB2 LEU   199      35.096  42.264  35.972  1.00  0.00           H  
ATOM   3233  HB3 LEU   199      33.701  42.918  35.057  1.00  0.00           H  
ATOM   3234  CG  LEU   199      34.166  44.023  36.794  1.00  0.00           C  
ATOM   3235  HG  LEU   199      33.194  44.335  37.177  1.00  0.00           H  
ATOM   3236  CD1 LEU   199      35.007  43.846  38.089  1.00  0.00           C  
ATOM   3237 HD11 LEU   199      35.994  43.410  37.937  1.00  0.00           H  
ATOM   3238 HD12 LEU   199      35.049  44.761  38.680  1.00  0.00           H  
ATOM   3239 HD13 LEU   199      34.360  43.265  38.747  1.00  0.00           H  
ATOM   3240  CD2 LEU   199      34.703  45.231  36.043  1.00  0.00           C  
ATOM   3241 HD21 LEU   199      34.245  45.423  35.073  1.00  0.00           H  
ATOM   3242 HD22 LEU   199      34.383  46.076  36.652  1.00  0.00           H  
ATOM   3243 HD23 LEU   199      35.787  45.151  35.966  1.00  0.00           H  
ATOM   3244  C   LEU   199      31.645  42.283  36.889  1.00  0.00           C  
ATOM   3245  O   LEU   199      31.424  42.799  38.012  1.00  0.00           O  
ATOM   3246  N   GLY   200      30.638  42.091  36.037  1.00  0.00           N  
ATOM   3247  H   GLY   200      30.882  41.612  35.182  1.00  0.00           H  
ATOM   3248  CA  GLY   200      29.240  42.565  36.210  1.00  0.00           C  
ATOM   3249  HA2 GLY   200      29.389  43.641  36.298  1.00  0.00           H  
ATOM   3250  HA3 GLY   200      28.528  42.449  35.394  1.00  0.00           H  
ATOM   3251  C   GLY   200      28.595  41.966  37.462  1.00  0.00           C  
ATOM   3252  O   GLY   200      28.201  42.647  38.365  1.00  0.00           O  
ATOM   3253  N   TYR   201      28.766  40.696  37.621  1.00  0.00           N  
ATOM   3254  H   TYR   201      29.196  40.240  36.828  1.00  0.00           H  
ATOM   3255  CA  TYR   201      28.458  39.931  38.790  1.00  0.00           C  
ATOM   3256  HA  TYR   201      27.434  40.172  39.078  1.00  0.00           H  
ATOM   3257  CB  TYR   201      28.508  38.445  38.658  1.00  0.00           C  
ATOM   3258  HB2 TYR   201      29.560  38.169  38.586  1.00  0.00           H  
ATOM   3259  HB3 TYR   201      28.200  37.941  39.574  1.00  0.00           H  
ATOM   3260  CG  TYR   201      27.771  37.813  37.518  1.00  0.00           C  
ATOM   3261  CD1 TYR   201      26.380  38.025  37.418  1.00  0.00           C  
ATOM   3262  HD1 TYR   201      25.863  38.534  38.218  1.00  0.00           H  
ATOM   3263  CE1 TYR   201      25.641  37.499  36.357  1.00  0.00           C  
ATOM   3264  HE1 TYR   201      24.591  37.734  36.263  1.00  0.00           H  
ATOM   3265  CZ  TYR   201      26.377  36.740  35.412  1.00  0.00           C  
ATOM   3266  OH  TYR   201      25.685  36.296  34.263  1.00  0.00           O  
ATOM   3267  HH  TYR   201      26.201  36.480  33.474  1.00  0.00           H  
ATOM   3268  CE2 TYR   201      27.778  36.546  35.446  1.00  0.00           C  
ATOM   3269  HE2 TYR   201      28.315  36.129  34.607  1.00  0.00           H  
ATOM   3270  CD2 TYR   201      28.473  37.113  36.519  1.00  0.00           C  
ATOM   3271  HD2 TYR   201      29.544  36.984  36.557  1.00  0.00           H  
ATOM   3272  C   TYR   201      29.290  40.313  39.942  1.00  0.00           C  
ATOM   3273  O   TYR   201      28.713  40.391  41.045  1.00  0.00           O  
ATOM   3274  N   VAL   202      30.590  40.580  39.783  1.00  0.00           N  
ATOM   3275  H   VAL   202      30.999  40.582  38.859  1.00  0.00           H  
ATOM   3276  CA  VAL   202      31.455  40.855  40.951  1.00  0.00           C  
ATOM   3277  HA  VAL   202      31.305  40.038  41.656  1.00  0.00           H  
ATOM   3278  CB  VAL   202      33.001  40.977  40.621  1.00  0.00           C  
ATOM   3279  HB  VAL   202      33.167  41.554  39.712  1.00  0.00           H  
ATOM   3280  CG1 VAL   202      33.886  41.723  41.637  1.00  0.00           C  
ATOM   3281 HG11 VAL   202      34.949  41.671  41.402  1.00  0.00           H  
ATOM   3282 HG12 VAL   202      33.514  42.736  41.787  1.00  0.00           H  
ATOM   3283 HG13 VAL   202      33.699  41.252  42.602  1.00  0.00           H  
ATOM   3284  CG2 VAL   202      33.616  39.604  40.355  1.00  0.00           C  
ATOM   3285 HG21 VAL   202      33.483  39.019  41.265  1.00  0.00           H  
ATOM   3286 HG22 VAL   202      33.107  39.055  39.563  1.00  0.00           H  
ATOM   3287 HG23 VAL   202      34.691  39.628  40.173  1.00  0.00           H  
ATOM   3288  C   VAL   202      30.965  42.187  41.609  1.00  0.00           C  
ATOM   3289  O   VAL   202      30.893  42.388  42.852  1.00  0.00           O  
ATOM   3290  N   LEU   203      30.583  43.200  40.772  1.00  0.00           N  
ATOM   3291  H   LEU   203      30.741  43.079  39.782  1.00  0.00           H  
ATOM   3292  CA  LEU   203      30.166  44.527  41.212  1.00  0.00           C  
ATOM   3293  HA  LEU   203      30.911  44.802  41.958  1.00  0.00           H  
ATOM   3294  CB  LEU   203      30.145  45.517  40.013  1.00  0.00           C  
ATOM   3295  HB2 LEU   203      29.746  45.002  39.139  1.00  0.00           H  
ATOM   3296  HB3 LEU   203      29.514  46.401  40.101  1.00  0.00           H  
ATOM   3297  CG  LEU   203      31.535  46.086  39.599  1.00  0.00           C  
ATOM   3298  HG  LEU   203      32.293  45.309  39.495  1.00  0.00           H  
ATOM   3299  CD1 LEU   203      31.421  46.794  38.215  1.00  0.00           C  
ATOM   3300 HD11 LEU   203      32.396  47.205  37.956  1.00  0.00           H  
ATOM   3301 HD12 LEU   203      31.186  45.986  37.522  1.00  0.00           H  
ATOM   3302 HD13 LEU   203      30.602  47.514  38.210  1.00  0.00           H  
ATOM   3303  CD2 LEU   203      32.088  46.907  40.758  1.00  0.00           C  
ATOM   3304 HD21 LEU   203      32.335  46.401  41.691  1.00  0.00           H  
ATOM   3305 HD22 LEU   203      33.062  47.287  40.451  1.00  0.00           H  
ATOM   3306 HD23 LEU   203      31.372  47.688  41.012  1.00  0.00           H  
ATOM   3307  C   LEU   203      28.839  44.465  41.871  1.00  0.00           C  
ATOM   3308  O   LEU   203      28.717  45.095  42.973  1.00  0.00           O  
ATOM   3309  N   MET   204      27.883  43.623  41.415  1.00  0.00           N  
ATOM   3310  H   MET   204      28.066  43.178  40.527  1.00  0.00           H  
ATOM   3311  CA  MET   204      26.592  43.376  42.072  1.00  0.00           C  
ATOM   3312  HA  MET   204      26.159  44.345  42.319  1.00  0.00           H  
ATOM   3313  CB  MET   204      25.763  42.622  41.020  1.00  0.00           C  
ATOM   3314  HB2 MET   204      26.271  41.766  40.577  1.00  0.00           H  
ATOM   3315  HB3 MET   204      24.823  42.198  41.373  1.00  0.00           H  
ATOM   3316  CG  MET   204      25.325  43.666  39.960  1.00  0.00           C  
ATOM   3317  HG2 MET   204      25.250  44.704  40.286  1.00  0.00           H  
ATOM   3318  HG3 MET   204      26.028  43.738  39.130  1.00  0.00           H  
ATOM   3319  SD  MET   204      23.930  43.146  39.014  1.00  0.00           S  
ATOM   3320  CE  MET   204      22.686  43.762  40.207  1.00  0.00           C  
ATOM   3321  HE1 MET   204      22.767  43.319  41.200  1.00  0.00           H  
ATOM   3322  HE2 MET   204      22.597  44.848  40.216  1.00  0.00           H  
ATOM   3323  HE3 MET   204      21.728  43.344  39.898  1.00  0.00           H  
ATOM   3324  C   MET   204      26.697  42.509  43.390  1.00  0.00           C  
ATOM   3325  O   MET   204      25.914  42.795  44.288  1.00  0.00           O  
ATOM   3326  N   TYR   205      27.723  41.595  43.507  1.00  0.00           N  
ATOM   3327  H   TYR   205      28.348  41.359  42.750  1.00  0.00           H  
ATOM   3328  CA  TYR   205      28.070  40.968  44.793  1.00  0.00           C  
ATOM   3329  HA  TYR   205      27.188  40.388  45.064  1.00  0.00           H  
ATOM   3330  CB  TYR   205      29.313  39.997  44.573  1.00  0.00           C  
ATOM   3331  HB2 TYR   205      28.905  39.102  44.105  1.00  0.00           H  
ATOM   3332  HB3 TYR   205      30.004  40.385  43.825  1.00  0.00           H  
ATOM   3333  CG  TYR   205      30.014  39.518  45.831  1.00  0.00           C  
ATOM   3334  CD1 TYR   205      29.531  38.384  46.527  1.00  0.00           C  
ATOM   3335  HD1 TYR   205      28.644  37.895  46.152  1.00  0.00           H  
ATOM   3336  CE1 TYR   205      30.071  37.959  47.714  1.00  0.00           C  
ATOM   3337  HE1 TYR   205      29.717  37.165  48.354  1.00  0.00           H  
ATOM   3338  CZ  TYR   205      31.236  38.606  48.120  1.00  0.00           C  
ATOM   3339  OH  TYR   205      31.792  38.237  49.297  1.00  0.00           O  
ATOM   3340  HH  TYR   205      32.640  38.649  49.477  1.00  0.00           H  
ATOM   3341  CE2 TYR   205      31.791  39.746  47.430  1.00  0.00           C  
ATOM   3342  HE2 TYR   205      32.670  40.264  47.784  1.00  0.00           H  
ATOM   3343  CD2 TYR   205      31.186  40.221  46.266  1.00  0.00           C  
ATOM   3344  HD2 TYR   205      31.541  41.067  45.696  1.00  0.00           H  
ATOM   3345  C   TYR   205      28.367  41.914  45.937  1.00  0.00           C  
ATOM   3346  O   TYR   205      27.717  41.779  47.008  1.00  0.00           O  
ATOM   3347  N   PHE   206      29.168  42.944  45.693  1.00  0.00           N  
ATOM   3348  H   PHE   206      29.562  43.027  44.767  1.00  0.00           H  
ATOM   3349  CA  PHE   206      29.430  44.016  46.680  1.00  0.00           C  
ATOM   3350  HA  PHE   206      29.714  43.493  47.593  1.00  0.00           H  
ATOM   3351  CB  PHE   206      30.563  44.989  46.317  1.00  0.00           C  
ATOM   3352  HB2 PHE   206      30.392  45.533  45.388  1.00  0.00           H  
ATOM   3353  HB3 PHE   206      30.767  45.651  47.159  1.00  0.00           H  
ATOM   3354  CG  PHE   206      31.839  44.200  46.138  1.00  0.00           C  
ATOM   3355  CD1 PHE   206      32.462  43.728  47.294  1.00  0.00           C  
ATOM   3356  HD1 PHE   206      31.929  43.886  48.220  1.00  0.00           H  
ATOM   3357  CE1 PHE   206      33.732  43.117  47.236  1.00  0.00           C  
ATOM   3358  HE1 PHE   206      34.194  42.674  48.106  1.00  0.00           H  
ATOM   3359  CZ  PHE   206      34.399  42.977  45.991  1.00  0.00           C  
ATOM   3360  HZ  PHE   206      35.324  42.427  45.901  1.00  0.00           H  
ATOM   3361  CE2 PHE   206      33.772  43.467  44.816  1.00  0.00           C  
ATOM   3362  HE2 PHE   206      34.298  43.366  43.878  1.00  0.00           H  
ATOM   3363  CD2 PHE   206      32.520  44.058  44.883  1.00  0.00           C  
ATOM   3364  HD2 PHE   206      32.042  44.440  43.993  1.00  0.00           H  
ATOM   3365  C   PHE   206      28.189  44.918  47.095  1.00  0.00           C  
ATOM   3366  O   PHE   206      28.201  45.513  48.174  1.00  0.00           O  
ATOM   3367  N   ASN   207      27.265  45.128  46.150  1.00  0.00           N  
ATOM   3368  H   ASN   207      27.422  44.607  45.298  1.00  0.00           H  
ATOM   3369  CA  ASN   207      26.014  45.867  46.318  1.00  0.00           C  
ATOM   3370  HA  ASN   207      26.275  46.831  46.756  1.00  0.00           H  
ATOM   3371  CB  ASN   207      25.367  46.049  44.893  1.00  0.00           C  
ATOM   3372  HB2 ASN   207      26.054  46.506  44.181  1.00  0.00           H  
ATOM   3373  HB3 ASN   207      24.932  45.128  44.506  1.00  0.00           H  
ATOM   3374  CG  ASN   207      24.207  47.038  45.021  1.00  0.00           C  
ATOM   3375  OD1 ASN   207      24.489  48.216  45.172  1.00  0.00           O  
ATOM   3376  ND2 ASN   207      22.996  46.621  45.128  1.00  0.00           N  
ATOM   3377 HD21 ASN   207      22.257  47.297  45.255  1.00  0.00           H  
ATOM   3378 HD22 ASN   207      22.636  45.694  44.949  1.00  0.00           H  
ATOM   3379  C   ASN   207      25.081  45.142  47.307  1.00  0.00           C  
ATOM   3380  O   ASN   207      24.825  45.769  48.344  1.00  0.00           O  
ATOM   3381  N   ARG   208      24.667  43.845  47.129  1.00  0.00           N  
ATOM   3382  H   ARG   208      24.923  43.351  46.287  1.00  0.00           H  
ATOM   3383  CA  ARG   208      24.044  43.022  48.198  1.00  0.00           C  
ATOM   3384  HA  ARG   208      24.503  43.357  49.128  1.00  0.00           H  
ATOM   3385  CB  ARG   208      22.607  43.466  48.382  1.00  0.00           C  
ATOM   3386  HB2 ARG   208      22.409  43.452  49.454  1.00  0.00           H  
ATOM   3387  HB3 ARG   208      22.505  44.508  48.078  1.00  0.00           H  
ATOM   3388  CG  ARG   208      21.556  42.616  47.668  1.00  0.00           C  
ATOM   3389  HG2 ARG   208      21.889  42.541  46.632  1.00  0.00           H  
ATOM   3390  HG3 ARG   208      21.689  41.591  48.012  1.00  0.00           H  
ATOM   3391  CD  ARG   208      20.133  43.070  47.811  1.00  0.00           C  
ATOM   3392  HD2 ARG   208      19.847  42.992  48.860  1.00  0.00           H  
ATOM   3393  HD3 ARG   208      20.070  44.132  47.575  1.00  0.00           H  
ATOM   3394  NE  ARG   208      19.282  42.337  46.809  1.00  0.00           N  
ATOM   3395  HE  ARG   208      19.800  41.657  46.270  1.00  0.00           H  
ATOM   3396  CZ  ARG   208      17.916  42.253  46.852  1.00  0.00           C  
ATOM   3397  NH1 ARG   208      17.195  43.067  47.589  1.00  0.00           N  
ATOM   3398 HH11 ARG   208      17.645  43.718  48.216  1.00  0.00           H  
ATOM   3399 HH12 ARG   208      16.187  43.090  47.528  1.00  0.00           H  
ATOM   3400  NH2 ARG   208      17.214  41.383  46.204  1.00  0.00           N  
ATOM   3401 HH21 ARG   208      17.738  40.815  45.554  1.00  0.00           H  
ATOM   3402 HH22 ARG   208      16.253  41.183  46.445  1.00  0.00           H  
ATOM   3403  C   ARG   208      24.333  41.559  47.926  1.00  0.00           C  
ATOM   3404  O   ARG   208      24.464  41.200  46.792  1.00  0.00           O  
ATOM   3405  N   THR   209      24.368  40.749  49.015  1.00  0.00           N  
ATOM   3406  H   THR   209      24.251  41.241  49.889  1.00  0.00           H  
ATOM   3407  CA  THR   209      24.692  39.382  48.936  1.00  0.00           C  
ATOM   3408  HA  THR   209      25.395  39.127  48.142  1.00  0.00           H  
ATOM   3409  CB  THR   209      25.270  38.886  50.237  1.00  0.00           C  
ATOM   3410  HB  THR   209      25.108  37.809  50.202  1.00  0.00           H  
ATOM   3411  CG2 THR   209      26.794  39.259  50.426  1.00  0.00           C  
ATOM   3412 HG21 THR   209      26.952  40.282  50.767  1.00  0.00           H  
ATOM   3413 HG22 THR   209      27.255  38.701  51.241  1.00  0.00           H  
ATOM   3414 HG23 THR   209      27.327  39.019  49.506  1.00  0.00           H  
ATOM   3415  OG1 THR   209      24.643  39.327  51.458  1.00  0.00           O  
ATOM   3416  HG1 THR   209      23.770  38.934  51.385  1.00  0.00           H  
ATOM   3417  C   THR   209      23.452  38.593  48.560  1.00  0.00           C  
ATOM   3418  O   THR   209      23.688  37.562  47.975  1.00  0.00           O  
ATOM   3419  N   SER   210      22.183  39.031  48.809  1.00  0.00           N  
ATOM   3420  H   SER   210      22.015  39.780  49.465  1.00  0.00           H  
ATOM   3421  CA  SER   210      21.049  38.375  48.167  1.00  0.00           C  
ATOM   3422  HA  SER   210      21.045  37.314  48.416  1.00  0.00           H  
ATOM   3423  CB  SER   210      19.772  39.034  48.646  1.00  0.00           C  
ATOM   3424  HB2 SER   210      19.791  39.019  49.736  1.00  0.00           H  
ATOM   3425  HB3 SER   210      19.861  40.065  48.304  1.00  0.00           H  
ATOM   3426  OG  SER   210      18.731  38.401  47.998  1.00  0.00           O  
ATOM   3427  HG  SER   210      18.706  37.480  48.266  1.00  0.00           H  
ATOM   3428  C   SER   210      21.137  38.552  46.625  1.00  0.00           C  
ATOM   3429  O   SER   210      20.962  39.687  46.187  1.00  0.00           O  
ATOM   3430  N   LEU   211      21.232  37.377  45.824  1.00  0.00           N  
ATOM   3431  H   LEU   211      21.101  36.539  46.373  1.00  0.00           H  
ATOM   3432  CA  LEU   211      21.302  37.263  44.417  1.00  0.00           C  
ATOM   3433  HA  LEU   211      20.966  38.151  43.883  1.00  0.00           H  
ATOM   3434  CB  LEU   211      22.799  36.883  44.168  1.00  0.00           C  
ATOM   3435  HB2 LEU   211      23.048  36.052  44.828  1.00  0.00           H  
ATOM   3436  HB3 LEU   211      22.849  36.448  43.170  1.00  0.00           H  
ATOM   3437  CG  LEU   211      23.736  38.132  44.253  1.00  0.00           C  
ATOM   3438  HG  LEU   211      23.482  38.833  45.048  1.00  0.00           H  
ATOM   3439  CD1 LEU   211      25.130  37.626  44.538  1.00  0.00           C  
ATOM   3440 HD11 LEU   211      25.366  36.766  43.911  1.00  0.00           H  
ATOM   3441 HD12 LEU   211      25.826  38.438  44.327  1.00  0.00           H  
ATOM   3442 HD13 LEU   211      25.208  37.378  45.596  1.00  0.00           H  
ATOM   3443  CD2 LEU   211      23.814  38.914  42.937  1.00  0.00           C  
ATOM   3444 HD21 LEU   211      23.901  38.137  42.177  1.00  0.00           H  
ATOM   3445 HD22 LEU   211      22.883  39.434  42.714  1.00  0.00           H  
ATOM   3446 HD23 LEU   211      24.611  39.654  42.858  1.00  0.00           H  
ATOM   3447  C   LEU   211      20.382  36.127  43.994  1.00  0.00           C  
ATOM   3448  O   LEU   211      20.173  35.135  44.696  1.00  0.00           O  
ATOM   3449  N   PRO   212      19.759  36.147  42.789  1.00  0.00           N  
ATOM   3450  CD  PRO   212      19.707  37.247  41.915  1.00  0.00           C  
ATOM   3451  HD2 PRO   212      20.363  36.868  41.131  1.00  0.00           H  
ATOM   3452  HD3 PRO   212      19.904  38.262  42.262  1.00  0.00           H  
ATOM   3453  CG  PRO   212      18.294  37.265  41.362  1.00  0.00           C  
ATOM   3454  HG2 PRO   212      18.256  37.750  40.386  1.00  0.00           H  
ATOM   3455  HG3 PRO   212      17.672  37.805  42.076  1.00  0.00           H  
ATOM   3456  CB  PRO   212      17.889  35.806  41.316  1.00  0.00           C  
ATOM   3457  HB2 PRO   212      18.010  35.418  40.304  1.00  0.00           H  
ATOM   3458  HB3 PRO   212      16.825  35.740  41.544  1.00  0.00           H  
ATOM   3459  CA  PRO   212      18.667  35.232  42.507  1.00  0.00           C  
ATOM   3460  HA  PRO   212      17.999  35.235  43.368  1.00  0.00           H  
ATOM   3461  C   PRO   212      19.017  33.757  42.339  1.00  0.00           C  
ATOM   3462  O   PRO   212      18.092  32.939  42.009  1.00  0.00           O  
ATOM   3463  N   TRP   213      20.286  33.343  42.442  1.00  0.00           N  
ATOM   3464  H   TRP   213      20.889  34.059  42.822  1.00  0.00           H  
ATOM   3465  CA  TRP   213      20.667  31.901  42.353  1.00  0.00           C  
ATOM   3466  HA  TRP   213      19.738  31.364  42.161  1.00  0.00           H  
ATOM   3467  CB  TRP   213      21.705  31.742  41.236  1.00  0.00           C  
ATOM   3468  HB2 TRP   213      22.247  30.805  41.359  1.00  0.00           H  
ATOM   3469  HB3 TRP   213      21.330  31.721  40.212  1.00  0.00           H  
ATOM   3470  CG  TRP   213      22.780  32.699  41.377  1.00  0.00           C  
ATOM   3471  CD1 TRP   213      23.863  32.438  42.141  1.00  0.00           C  
ATOM   3472  HD1 TRP   213      24.019  31.584  42.784  1.00  0.00           H  
ATOM   3473  NE1 TRP   213      24.711  33.497  42.146  1.00  0.00           N  
ATOM   3474  HE1 TRP   213      25.499  33.594  42.769  1.00  0.00           H  
ATOM   3475  CE2 TRP   213      24.207  34.528  41.407  1.00  0.00           C  
ATOM   3476  CZ2 TRP   213      24.778  35.771  41.071  1.00  0.00           C  
ATOM   3477  HZ2 TRP   213      25.803  35.995  41.327  1.00  0.00           H  
ATOM   3478  CH2 TRP   213      24.065  36.588  40.204  1.00  0.00           C  
ATOM   3479  HH2 TRP   213      24.473  37.520  39.841  1.00  0.00           H  
ATOM   3480  CZ3 TRP   213      22.787  36.167  39.744  1.00  0.00           C  
ATOM   3481  HZ3 TRP   213      22.270  36.902  39.144  1.00  0.00           H  
ATOM   3482  CE3 TRP   213      22.183  34.912  40.086  1.00  0.00           C  
ATOM   3483  HE3 TRP   213      21.140  34.737  39.870  1.00  0.00           H  
ATOM   3484  CD2 TRP   213      22.960  34.079  40.914  1.00  0.00           C  
ATOM   3485  C   TRP   213      21.166  31.456  43.747  1.00  0.00           C  
ATOM   3486  O   TRP   213      21.858  30.446  43.862  1.00  0.00           O  
ATOM   3487  N   GLN   214      20.846  32.186  44.813  1.00  0.00           N  
ATOM   3488  H   GLN   214      20.355  33.052  44.640  1.00  0.00           H  
ATOM   3489  CA  GLN   214      21.167  31.873  46.238  1.00  0.00           C  
ATOM   3490  HA  GLN   214      22.245  31.810  46.390  1.00  0.00           H  
ATOM   3491  CB  GLN   214      20.627  33.046  47.019  1.00  0.00           C  
ATOM   3492  HB2 GLN   214      20.742  32.881  48.090  1.00  0.00           H  
ATOM   3493  HB3 GLN   214      21.053  33.985  46.665  1.00  0.00           H  
ATOM   3494  CG  GLN   214      19.071  33.184  46.884  1.00  0.00           C  
ATOM   3495  HG2 GLN   214      18.766  33.106  45.840  1.00  0.00           H  
ATOM   3496  HG3 GLN   214      18.560  32.364  47.389  1.00  0.00           H  
ATOM   3497  CD  GLN   214      18.584  34.559  47.401  1.00  0.00           C  
ATOM   3498  OE1 GLN   214      19.201  35.335  48.159  1.00  0.00           O  
ATOM   3499  NE2 GLN   214      17.391  35.032  47.094  1.00  0.00           N  
ATOM   3500 HE21 GLN   214      17.048  35.824  47.619  1.00  0.00           H  
ATOM   3501 HE22 GLN   214      16.954  34.617  46.283  1.00  0.00           H  
ATOM   3502  C   GLN   214      20.597  30.494  46.708  1.00  0.00           C  
ATOM   3503  O   GLN   214      19.472  30.123  46.338  1.00  0.00           O  
ATOM   3504  N   GLY   215      21.381  29.792  47.545  1.00  0.00           N  
ATOM   3505  H   GLY   215      22.358  30.040  47.616  1.00  0.00           H  
ATOM   3506  CA  GLY   215      20.900  28.805  48.507  1.00  0.00           C  
ATOM   3507  HA2 GLY   215      21.725  28.501  49.150  1.00  0.00           H  
ATOM   3508  HA3 GLY   215      20.079  29.195  49.108  1.00  0.00           H  
ATOM   3509  C   GLY   215      20.310  27.561  47.885  1.00  0.00           C  
ATOM   3510  O   GLY   215      19.526  26.919  48.578  1.00  0.00           O  
ATOM   3511  N   LEU   216      20.495  27.267  46.629  1.00  0.00           N  
ATOM   3512  H   LEU   216      20.893  27.987  46.042  1.00  0.00           H  
ATOM   3513  CA  LEU   216      20.020  26.076  45.877  1.00  0.00           C  
ATOM   3514  HA  LEU   216      18.930  26.066  45.870  1.00  0.00           H  
ATOM   3515  CB  LEU   216      20.520  26.085  44.408  1.00  0.00           C  
ATOM   3516  HB2 LEU   216      21.605  26.183  44.424  1.00  0.00           H  
ATOM   3517  HB3 LEU   216      20.224  25.158  43.916  1.00  0.00           H  
ATOM   3518  CG  LEU   216      19.909  27.256  43.632  1.00  0.00           C  
ATOM   3519  HG  LEU   216      19.831  28.159  44.237  1.00  0.00           H  
ATOM   3520  CD1 LEU   216      20.698  27.642  42.363  1.00  0.00           C  
ATOM   3521 HD11 LEU   216      20.474  26.935  41.564  1.00  0.00           H  
ATOM   3522 HD12 LEU   216      20.397  28.665  42.139  1.00  0.00           H  
ATOM   3523 HD13 LEU   216      21.770  27.677  42.557  1.00  0.00           H  
ATOM   3524  CD2 LEU   216      18.468  26.922  43.171  1.00  0.00           C  
ATOM   3525 HD21 LEU   216      18.256  27.591  42.337  1.00  0.00           H  
ATOM   3526 HD22 LEU   216      18.325  25.849  43.047  1.00  0.00           H  
ATOM   3527 HD23 LEU   216      17.827  27.193  44.010  1.00  0.00           H  
ATOM   3528  C   LEU   216      20.445  24.799  46.614  1.00  0.00           C  
ATOM   3529  O   LEU   216      21.471  24.705  47.300  1.00  0.00           O  
ATOM   3530  N   LYS   217      19.679  23.709  46.385  1.00  0.00           N  
ATOM   3531  H   LYS   217      18.853  23.856  45.823  1.00  0.00           H  
ATOM   3532  CA  LYS   217      19.865  22.387  46.969  1.00  0.00           C  
ATOM   3533  HA  LYS   217      20.794  22.508  47.526  1.00  0.00           H  
ATOM   3534  CB  LYS   217      18.825  22.098  48.051  1.00  0.00           C  
ATOM   3535  HB2 LYS   217      17.838  21.978  47.606  1.00  0.00           H  
ATOM   3536  HB3 LYS   217      19.108  21.110  48.415  1.00  0.00           H  
ATOM   3537  CG  LYS   217      18.761  23.079  49.172  1.00  0.00           C  
ATOM   3538  HG2 LYS   217      18.389  24.028  48.788  1.00  0.00           H  
ATOM   3539  HG3 LYS   217      18.104  22.743  49.974  1.00  0.00           H  
ATOM   3540  CD  LYS   217      20.068  23.364  49.987  1.00  0.00           C  
ATOM   3541  HD2 LYS   217      20.353  22.354  50.280  1.00  0.00           H  
ATOM   3542  HD3 LYS   217      20.829  23.847  49.375  1.00  0.00           H  
ATOM   3543  CE  LYS   217      19.654  24.236  51.168  1.00  0.00           C  
ATOM   3544  HE2 LYS   217      19.316  25.243  50.923  1.00  0.00           H  
ATOM   3545  HE3 LYS   217      18.795  23.843  51.712  1.00  0.00           H  
ATOM   3546  NZ  LYS   217      20.819  24.359  52.060  1.00  0.00           N  
ATOM   3547  HZ1 LYS   217      21.602  24.889  51.703  1.00  0.00           H  
ATOM   3548  HZ2 LYS   217      20.480  24.803  52.901  1.00  0.00           H  
ATOM   3549  HZ3 LYS   217      21.158  23.428  52.257  1.00  0.00           H  
ATOM   3550  C   LYS   217      20.075  21.242  46.041  1.00  0.00           C  
ATOM   3551  O   LYS   217      19.338  21.168  45.080  1.00  0.00           O  
ATOM   3552  N   ALA   218      21.106  20.382  46.163  1.00  0.00           N  
ATOM   3553  H   ALA   218      21.650  20.220  46.999  1.00  0.00           H  
ATOM   3554  CA  ALA   218      21.237  19.196  45.320  1.00  0.00           C  
ATOM   3555  HA  ALA   218      20.263  18.726  45.183  1.00  0.00           H  
ATOM   3556  CB  ALA   218      21.886  19.759  43.985  1.00  0.00           C  
ATOM   3557  HB1 ALA   218      21.246  20.497  43.502  1.00  0.00           H  
ATOM   3558  HB2 ALA   218      22.831  20.204  44.297  1.00  0.00           H  
ATOM   3559  HB3 ALA   218      22.151  18.895  43.375  1.00  0.00           H  
ATOM   3560  C   ALA   218      22.166  18.137  45.989  1.00  0.00           C  
ATOM   3561  O   ALA   218      22.883  18.537  46.869  1.00  0.00           O  
ATOM   3562  N   ALA   219      22.100  16.876  45.552  1.00  0.00           N  
ATOM   3563  H   ALA   219      21.373  16.633  44.894  1.00  0.00           H  
ATOM   3564  CA  ALA   219      22.793  15.781  46.215  1.00  0.00           C  
ATOM   3565  HA  ALA   219      22.539  15.920  47.266  1.00  0.00           H  
ATOM   3566  CB  ALA   219      22.241  14.453  45.800  1.00  0.00           C  
ATOM   3567  HB1 ALA   219      22.579  13.748  46.559  1.00  0.00           H  
ATOM   3568  HB2 ALA   219      21.151  14.480  45.778  1.00  0.00           H  
ATOM   3569  HB3 ALA   219      22.656  14.184  44.829  1.00  0.00           H  
ATOM   3570  C   ALA   219      24.287  15.899  46.131  1.00  0.00           C  
ATOM   3571  O   ALA   219      25.016  15.529  47.097  1.00  0.00           O  
ATOM   3572  N   THR   220      24.847  16.356  45.090  1.00  0.00           N  
ATOM   3573  H   THR   220      24.360  16.809  44.329  1.00  0.00           H  
ATOM   3574  CA  THR   220      26.323  16.424  44.956  1.00  0.00           C  
ATOM   3575  HA  THR   220      26.739  16.101  45.910  1.00  0.00           H  
ATOM   3576  CB  THR   220      26.800  15.395  43.960  1.00  0.00           C  
ATOM   3577  HB  THR   220      27.890  15.408  43.982  1.00  0.00           H  
ATOM   3578  CG2 THR   220      26.309  13.978  44.351  1.00  0.00           C  
ATOM   3579 HG21 THR   220      25.220  13.962  44.318  1.00  0.00           H  
ATOM   3580 HG22 THR   220      26.864  13.224  43.792  1.00  0.00           H  
ATOM   3581 HG23 THR   220      26.599  13.680  45.358  1.00  0.00           H  
ATOM   3582  OG1 THR   220      26.388  15.680  42.633  1.00  0.00           O  
ATOM   3583  HG1 THR   220      25.511  15.297  42.556  1.00  0.00           H  
ATOM   3584  C   THR   220      26.746  17.882  44.704  1.00  0.00           C  
ATOM   3585  O   THR   220      26.058  18.555  43.892  1.00  0.00           O  
ATOM   3586  N   LYS   221      27.708  18.385  45.391  1.00  0.00           N  
ATOM   3587  H   LYS   221      28.083  17.774  46.103  1.00  0.00           H  
ATOM   3588  CA  LYS   221      28.292  19.818  45.319  1.00  0.00           C  
ATOM   3589  HA  LYS   221      27.532  20.574  45.519  1.00  0.00           H  
ATOM   3590  CB  LYS   221      29.343  19.958  46.412  1.00  0.00           C  
ATOM   3591  HB2 LYS   221      28.901  19.824  47.399  1.00  0.00           H  
ATOM   3592  HB3 LYS   221      30.166  19.280  46.183  1.00  0.00           H  
ATOM   3593  CG  LYS   221      29.964  21.349  46.614  1.00  0.00           C  
ATOM   3594  HG2 LYS   221      30.490  21.708  45.729  1.00  0.00           H  
ATOM   3595  HG3 LYS   221      29.125  21.916  47.019  1.00  0.00           H  
ATOM   3596  CD  LYS   221      31.014  21.113  47.716  1.00  0.00           C  
ATOM   3597  HD2 LYS   221      30.568  21.222  48.705  1.00  0.00           H  
ATOM   3598  HD3 LYS   221      31.549  20.180  47.538  1.00  0.00           H  
ATOM   3599  CE  LYS   221      32.129  22.258  47.515  1.00  0.00           C  
ATOM   3600  HE2 LYS   221      32.476  22.088  46.496  1.00  0.00           H  
ATOM   3601  HE3 LYS   221      31.651  23.237  47.572  1.00  0.00           H  
ATOM   3602  NZ  LYS   221      33.242  22.211  48.497  1.00  0.00           N  
ATOM   3603  HZ1 LYS   221      34.116  21.985  48.044  1.00  0.00           H  
ATOM   3604  HZ2 LYS   221      33.454  23.107  48.912  1.00  0.00           H  
ATOM   3605  HZ3 LYS   221      33.066  21.451  49.138  1.00  0.00           H  
ATOM   3606  C   LYS   221      28.815  20.165  43.912  1.00  0.00           C  
ATOM   3607  O   LYS   221      28.591  21.351  43.497  1.00  0.00           O  
ATOM   3608  N   LYS   222      29.244  19.221  43.113  1.00  0.00           N  
ATOM   3609  H   LYS   222      29.462  18.292  43.444  1.00  0.00           H  
ATOM   3610  CA  LYS   222      29.498  19.392  41.665  1.00  0.00           C  
ATOM   3611  HA  LYS   222      30.081  20.301  41.516  1.00  0.00           H  
ATOM   3612  CB  LYS   222      30.263  18.150  41.165  1.00  0.00           C  
ATOM   3613  HB2 LYS   222      30.981  17.919  41.951  1.00  0.00           H  
ATOM   3614  HB3 LYS   222      29.511  17.366  41.069  1.00  0.00           H  
ATOM   3615  CG  LYS   222      30.869  18.407  39.787  1.00  0.00           C  
ATOM   3616  HG2 LYS   222      31.289  17.448  39.483  1.00  0.00           H  
ATOM   3617  HG3 LYS   222      30.067  18.612  39.078  1.00  0.00           H  
ATOM   3618  CD  LYS   222      31.996  19.344  39.768  1.00  0.00           C  
ATOM   3619  HD2 LYS   222      31.750  20.376  40.017  1.00  0.00           H  
ATOM   3620  HD3 LYS   222      32.849  18.959  40.326  1.00  0.00           H  
ATOM   3621  CE  LYS   222      32.484  19.440  38.345  1.00  0.00           C  
ATOM   3622  HE2 LYS   222      32.832  18.413  38.233  1.00  0.00           H  
ATOM   3623  HE3 LYS   222      31.705  19.576  37.594  1.00  0.00           H  
ATOM   3624  NZ  LYS   222      33.579  20.372  38.191  1.00  0.00           N  
ATOM   3625  HZ1 LYS   222      33.232  21.320  38.218  1.00  0.00           H  
ATOM   3626  HZ2 LYS   222      34.307  20.178  38.864  1.00  0.00           H  
ATOM   3627  HZ3 LYS   222      33.975  20.237  37.272  1.00  0.00           H  
ATOM   3628  C   LYS   222      28.193  19.695  40.899  1.00  0.00           C  
ATOM   3629  O   LYS   222      28.178  20.654  40.147  1.00  0.00           O  
ATOM   3630  N   GLN   223      27.090  19.020  41.157  1.00  0.00           N  
ATOM   3631  H   GLN   223      27.160  18.301  41.863  1.00  0.00           H  
ATOM   3632  CA  GLN   223      25.788  19.283  40.440  1.00  0.00           C  
ATOM   3633  HA  GLN   223      25.943  19.701  39.445  1.00  0.00           H  
ATOM   3634  CB  GLN   223      24.943  18.004  40.537  1.00  0.00           C  
ATOM   3635  HB2 GLN   223      25.465  17.093  40.245  1.00  0.00           H  
ATOM   3636  HB3 GLN   223      24.702  17.816  41.583  1.00  0.00           H  
ATOM   3637  CG  GLN   223      23.660  17.996  39.676  1.00  0.00           C  
ATOM   3638  HG2 GLN   223      23.181  17.026  39.802  1.00  0.00           H  
ATOM   3639  HG3 GLN   223      22.919  18.730  39.994  1.00  0.00           H  
ATOM   3640  CD  GLN   223      23.999  18.080  38.213  1.00  0.00           C  
ATOM   3641  OE1 GLN   223      25.102  17.766  37.779  1.00  0.00           O  
ATOM   3642  NE2 GLN   223      23.067  18.314  37.393  1.00  0.00           N  
ATOM   3643 HE21 GLN   223      23.251  18.360  36.402  1.00  0.00           H  
ATOM   3644 HE22 GLN   223      22.159  18.555  37.765  1.00  0.00           H  
ATOM   3645  C   GLN   223      25.061  20.477  41.053  1.00  0.00           C  
ATOM   3646  O   GLN   223      24.369  21.207  40.288  1.00  0.00           O  
ATOM   3647  N   LYS   224      25.358  20.797  42.322  1.00  0.00           N  
ATOM   3648  H   LYS   224      26.002  20.215  42.838  1.00  0.00           H  
ATOM   3649  CA  LYS   224      24.998  22.031  43.054  1.00  0.00           C  
ATOM   3650  HA  LYS   224      23.908  22.018  43.028  1.00  0.00           H  
ATOM   3651  CB  LYS   224      25.549  21.927  44.451  1.00  0.00           C  
ATOM   3652  HB2 LYS   224      25.604  20.945  44.920  1.00  0.00           H  
ATOM   3653  HB3 LYS   224      26.582  22.275  44.445  1.00  0.00           H  
ATOM   3654  CG  LYS   224      24.837  22.930  45.362  1.00  0.00           C  
ATOM   3655  HG2 LYS   224      25.216  23.940  45.204  1.00  0.00           H  
ATOM   3656  HG3 LYS   224      23.753  22.949  45.242  1.00  0.00           H  
ATOM   3657  CD  LYS   224      25.047  22.631  46.821  1.00  0.00           C  
ATOM   3658  HD2 LYS   224      26.113  22.432  46.932  1.00  0.00           H  
ATOM   3659  HD3 LYS   224      24.804  23.499  47.434  1.00  0.00           H  
ATOM   3660  CE  LYS   224      24.291  21.392  47.400  1.00  0.00           C  
ATOM   3661  HE2 LYS   224      23.235  21.643  47.301  1.00  0.00           H  
ATOM   3662  HE3 LYS   224      24.483  20.503  46.799  1.00  0.00           H  
ATOM   3663  NZ  LYS   224      24.562  21.103  48.828  1.00  0.00           N  
ATOM   3664  HZ1 LYS   224      23.748  20.603  49.155  1.00  0.00           H  
ATOM   3665  HZ2 LYS   224      25.394  20.549  48.972  1.00  0.00           H  
ATOM   3666  HZ3 LYS   224      24.635  21.951  49.371  1.00  0.00           H  
ATOM   3667  C   LYS   224      25.493  23.276  42.243  1.00  0.00           C  
ATOM   3668  O   LYS   224      24.679  24.107  41.959  1.00  0.00           O  
ATOM   3669  N   TYR   225      26.768  23.334  41.828  1.00  0.00           N  
ATOM   3670  H   TYR   225      27.410  22.619  42.138  1.00  0.00           H  
ATOM   3671  CA  TYR   225      27.295  24.374  40.928  1.00  0.00           C  
ATOM   3672  HA  TYR   225      27.197  25.354  41.396  1.00  0.00           H  
ATOM   3673  CB  TYR   225      28.880  24.228  40.759  1.00  0.00           C  
ATOM   3674  HB2 TYR   225      29.181  23.254  40.375  1.00  0.00           H  
ATOM   3675  HB3 TYR   225      29.312  24.972  40.090  1.00  0.00           H  
ATOM   3676  CG  TYR   225      29.578  24.351  42.132  1.00  0.00           C  
ATOM   3677  CD1 TYR   225      29.333  25.526  42.920  1.00  0.00           C  
ATOM   3678  HD1 TYR   225      28.775  26.395  42.602  1.00  0.00           H  
ATOM   3679  CE1 TYR   225      30.025  25.726  44.140  1.00  0.00           C  
ATOM   3680  HE1 TYR   225      29.952  26.670  44.659  1.00  0.00           H  
ATOM   3681  CZ  TYR   225      30.912  24.718  44.644  1.00  0.00           C  
ATOM   3682  OH  TYR   225      31.593  24.864  45.806  1.00  0.00           O  
ATOM   3683  HH  TYR   225      31.260  25.593  46.335  1.00  0.00           H  
ATOM   3684  CE2 TYR   225      31.171  23.620  43.772  1.00  0.00           C  
ATOM   3685  HE2 TYR   225      31.850  22.812  44.001  1.00  0.00           H  
ATOM   3686  CD2 TYR   225      30.568  23.439  42.506  1.00  0.00           C  
ATOM   3687  HD2 TYR   225      30.762  22.477  42.054  1.00  0.00           H  
ATOM   3688  C   TYR   225      26.736  24.351  39.512  1.00  0.00           C  
ATOM   3689  O   TYR   225      26.608  25.487  38.965  1.00  0.00           O  
ATOM   3690  N   GLU   226      26.344  23.237  38.920  1.00  0.00           N  
ATOM   3691  H   GLU   226      26.618  22.358  39.335  1.00  0.00           H  
ATOM   3692  CA  GLU   226      25.587  23.172  37.713  1.00  0.00           C  
ATOM   3693  HA  GLU   226      26.155  23.738  36.975  1.00  0.00           H  
ATOM   3694  CB  GLU   226      25.502  21.807  36.965  1.00  0.00           C  
ATOM   3695  HB2 GLU   226      26.507  21.391  37.033  1.00  0.00           H  
ATOM   3696  HB3 GLU   226      24.750  21.126  37.362  1.00  0.00           H  
ATOM   3697  CG  GLU   226      25.087  21.934  35.544  1.00  0.00           C  
ATOM   3698  HG2 GLU   226      24.019  22.122  35.431  1.00  0.00           H  
ATOM   3699  HG3 GLU   226      25.634  22.681  34.969  1.00  0.00           H  
ATOM   3700  CD  GLU   226      25.365  20.510  34.896  1.00  0.00           C  
ATOM   3701  OE1 GLU   226      26.343  19.823  35.221  1.00  0.00           O  
ATOM   3702  OE2 GLU   226      24.474  20.198  34.079  1.00  0.00           O  
ATOM   3703  C   GLU   226      24.192  23.849  37.864  1.00  0.00           C  
ATOM   3704  O   GLU   226      23.779  24.767  37.205  1.00  0.00           O  
ATOM   3705  N   LYS   227      23.430  23.504  38.866  1.00  0.00           N  
ATOM   3706  H   LYS   227      23.877  22.884  39.526  1.00  0.00           H  
ATOM   3707  CA  LYS   227      22.150  24.119  39.212  1.00  0.00           C  
ATOM   3708  HA  LYS   227      21.516  24.101  38.326  1.00  0.00           H  
ATOM   3709  CB  LYS   227      21.517  23.210  40.309  1.00  0.00           C  
ATOM   3710  HB2 LYS   227      21.442  22.197  39.913  1.00  0.00           H  
ATOM   3711  HB3 LYS   227      22.163  23.124  41.183  1.00  0.00           H  
ATOM   3712  CG  LYS   227      20.066  23.631  40.805  1.00  0.00           C  
ATOM   3713  HG2 LYS   227      20.129  24.663  41.148  1.00  0.00           H  
ATOM   3714  HG3 LYS   227      19.406  23.667  39.938  1.00  0.00           H  
ATOM   3715  CD  LYS   227      19.454  22.806  41.967  1.00  0.00           C  
ATOM   3716  HD2 LYS   227      19.601  21.742  41.783  1.00  0.00           H  
ATOM   3717  HD3 LYS   227      20.014  23.177  42.825  1.00  0.00           H  
ATOM   3718  CE  LYS   227      17.987  23.023  42.131  1.00  0.00           C  
ATOM   3719  HE2 LYS   227      17.780  23.999  42.569  1.00  0.00           H  
ATOM   3720  HE3 LYS   227      17.500  23.078  41.157  1.00  0.00           H  
ATOM   3721  NZ  LYS   227      17.409  21.937  42.983  1.00  0.00           N  
ATOM   3722  HZ1 LYS   227      16.503  22.175  43.363  1.00  0.00           H  
ATOM   3723  HZ2 LYS   227      17.336  21.070  42.471  1.00  0.00           H  
ATOM   3724  HZ3 LYS   227      17.946  21.916  43.839  1.00  0.00           H  
ATOM   3725  C   LYS   227      22.256  25.527  39.678  1.00  0.00           C  
ATOM   3726  O   LYS   227      21.508  26.350  39.257  1.00  0.00           O  
ATOM   3727  N   ILE   228      23.354  25.895  40.283  1.00  0.00           N  
ATOM   3728  H   ILE   228      24.004  25.179  40.575  1.00  0.00           H  
ATOM   3729  CA  ILE   228      23.756  27.345  40.521  1.00  0.00           C  
ATOM   3730  HA  ILE   228      22.950  27.941  40.947  1.00  0.00           H  
ATOM   3731  CB  ILE   228      24.891  27.535  41.552  1.00  0.00           C  
ATOM   3732  HB  ILE   228      25.702  26.929  41.148  1.00  0.00           H  
ATOM   3733  CG2 ILE   228      25.434  29.039  41.552  1.00  0.00           C  
ATOM   3734 HG21 ILE   228      24.669  29.763  41.830  1.00  0.00           H  
ATOM   3735 HG22 ILE   228      26.199  29.080  42.328  1.00  0.00           H  
ATOM   3736 HG23 ILE   228      25.884  29.232  40.578  1.00  0.00           H  
ATOM   3737  CG1 ILE   228      24.393  27.080  42.975  1.00  0.00           C  
ATOM   3738 HG12 ILE   228      23.914  27.956  43.411  1.00  0.00           H  
ATOM   3739 HG13 ILE   228      23.751  26.208  42.847  1.00  0.00           H  
ATOM   3740  CD1 ILE   228      25.637  26.696  43.870  1.00  0.00           C  
ATOM   3741 HD11 ILE   228      26.229  25.971  43.310  1.00  0.00           H  
ATOM   3742 HD12 ILE   228      26.167  27.635  44.025  1.00  0.00           H  
ATOM   3743 HD13 ILE   228      25.299  26.342  44.844  1.00  0.00           H  
ATOM   3744  C   ILE   228      24.022  28.051  39.172  1.00  0.00           C  
ATOM   3745  O   ILE   228      23.392  29.080  38.940  1.00  0.00           O  
ATOM   3746  N   SER   229      24.772  27.451  38.209  1.00  0.00           N  
ATOM   3747  H   SER   229      25.208  26.547  38.324  1.00  0.00           H  
ATOM   3748  CA  SER   229      24.986  28.128  36.878  1.00  0.00           C  
ATOM   3749  HA  SER   229      25.257  29.161  37.096  1.00  0.00           H  
ATOM   3750  CB  SER   229      26.162  27.421  36.109  1.00  0.00           C  
ATOM   3751  HB2 SER   229      25.912  26.436  35.714  1.00  0.00           H  
ATOM   3752  HB3 SER   229      26.267  28.112  35.272  1.00  0.00           H  
ATOM   3753  OG  SER   229      27.315  27.315  36.867  1.00  0.00           O  
ATOM   3754  HG  SER   229      27.406  26.405  37.158  1.00  0.00           H  
ATOM   3755  C   SER   229      23.812  28.127  35.867  1.00  0.00           C  
ATOM   3756  O   SER   229      23.639  29.115  35.148  1.00  0.00           O  
ATOM   3757  N   GLU   230      22.912  27.093  35.901  1.00  0.00           N  
ATOM   3758  H   GLU   230      23.042  26.415  36.639  1.00  0.00           H  
ATOM   3759  CA  GLU   230      21.583  27.049  35.238  1.00  0.00           C  
ATOM   3760  HA  GLU   230      21.686  27.294  34.181  1.00  0.00           H  
ATOM   3761  CB  GLU   230      20.951  25.645  35.328  1.00  0.00           C  
ATOM   3762  HB2 GLU   230      20.889  25.201  36.321  1.00  0.00           H  
ATOM   3763  HB3 GLU   230      19.933  25.704  34.944  1.00  0.00           H  
ATOM   3764  CG  GLU   230      21.650  24.599  34.382  1.00  0.00           C  
ATOM   3765  HG2 GLU   230      22.721  24.796  34.435  1.00  0.00           H  
ATOM   3766  HG3 GLU   230      21.567  23.567  34.723  1.00  0.00           H  
ATOM   3767  CD  GLU   230      21.109  24.778  32.945  1.00  0.00           C  
ATOM   3768  OE1 GLU   230      21.803  25.142  31.981  1.00  0.00           O  
ATOM   3769  OE2 GLU   230      19.900  24.455  32.841  1.00  0.00           O  
ATOM   3770  C   GLU   230      20.553  28.035  35.800  1.00  0.00           C  
ATOM   3771  O   GLU   230      19.795  28.584  35.022  1.00  0.00           O  
ATOM   3772  N   LYS   231      20.520  28.331  37.065  1.00  0.00           N  
ATOM   3773  H   LYS   231      21.158  27.827  37.664  1.00  0.00           H  
ATOM   3774  CA  LYS   231      19.646  29.330  37.716  1.00  0.00           C  
ATOM   3775  HA  LYS   231      18.751  29.331  37.093  1.00  0.00           H  
ATOM   3776  CB  LYS   231      19.404  29.030  39.230  1.00  0.00           C  
ATOM   3777  HB2 LYS   231      18.826  28.119  39.382  1.00  0.00           H  
ATOM   3778  HB3 LYS   231      20.377  28.907  39.706  1.00  0.00           H  
ATOM   3779  CG  LYS   231      18.534  30.026  39.937  1.00  0.00           C  
ATOM   3780  HG2 LYS   231      18.472  29.702  40.976  1.00  0.00           H  
ATOM   3781  HG3 LYS   231      18.932  31.039  39.889  1.00  0.00           H  
ATOM   3782  CD  LYS   231      17.099  30.093  39.446  1.00  0.00           C  
ATOM   3783  HD2 LYS   231      17.053  30.480  38.429  1.00  0.00           H  
ATOM   3784  HD3 LYS   231      16.595  29.131  39.550  1.00  0.00           H  
ATOM   3785  CE  LYS   231      16.228  31.003  40.324  1.00  0.00           C  
ATOM   3786  HE2 LYS   231      16.489  32.062  40.321  1.00  0.00           H  
ATOM   3787  HE3 LYS   231      15.188  30.972  39.998  1.00  0.00           H  
ATOM   3788  NZ  LYS   231      16.166  30.481  41.727  1.00  0.00           N  
ATOM   3789  HZ1 LYS   231      15.815  29.534  41.744  1.00  0.00           H  
ATOM   3790  HZ2 LYS   231      17.034  30.421  42.241  1.00  0.00           H  
ATOM   3791  HZ3 LYS   231      15.594  31.124  42.256  1.00  0.00           H  
ATOM   3792  C   LYS   231      20.147  30.754  37.435  1.00  0.00           C  
ATOM   3793  O   LYS   231      19.418  31.721  37.135  1.00  0.00           O  
ATOM   3794  N   LYS   232      21.490  30.881  37.619  1.00  0.00           N  
ATOM   3795  H   LYS   232      21.994  30.045  37.879  1.00  0.00           H  
ATOM   3796  CA  LYS   232      22.174  32.066  37.210  1.00  0.00           C  
ATOM   3797  HA  LYS   232      21.746  32.868  37.812  1.00  0.00           H  
ATOM   3798  CB  LYS   232      23.655  31.979  37.638  1.00  0.00           C  
ATOM   3799  HB2 LYS   232      23.843  31.428  38.560  1.00  0.00           H  
ATOM   3800  HB3 LYS   232      24.068  31.342  36.856  1.00  0.00           H  
ATOM   3801  CG  LYS   232      24.373  33.324  37.606  1.00  0.00           C  
ATOM   3802  HG2 LYS   232      24.597  33.570  36.568  1.00  0.00           H  
ATOM   3803  HG3 LYS   232      23.594  33.989  37.979  1.00  0.00           H  
ATOM   3804  CD  LYS   232      25.649  33.253  38.404  1.00  0.00           C  
ATOM   3805  HD2 LYS   232      25.653  33.931  39.257  1.00  0.00           H  
ATOM   3806  HD3 LYS   232      25.785  32.312  38.937  1.00  0.00           H  
ATOM   3807  CE  LYS   232      26.967  33.586  37.562  1.00  0.00           C  
ATOM   3808  HE2 LYS   232      26.873  34.551  37.065  1.00  0.00           H  
ATOM   3809  HE3 LYS   232      27.814  33.722  38.235  1.00  0.00           H  
ATOM   3810  NZ  LYS   232      27.382  32.535  36.651  1.00  0.00           N  
ATOM   3811  HZ1 LYS   232      26.851  32.523  35.791  1.00  0.00           H  
ATOM   3812  HZ2 LYS   232      28.298  32.610  36.234  1.00  0.00           H  
ATOM   3813  HZ3 LYS   232      27.321  31.668  37.165  1.00  0.00           H  
ATOM   3814  C   LYS   232      22.011  32.454  35.720  1.00  0.00           C  
ATOM   3815  O   LYS   232      21.887  33.610  35.322  1.00  0.00           O  
ATOM   3816  N   MET   233      21.880  31.457  34.863  1.00  0.00           N  
ATOM   3817  H   MET   233      22.137  30.544  35.210  1.00  0.00           H  
ATOM   3818  CA  MET   233      21.587  31.643  33.438  1.00  0.00           C  
ATOM   3819  HA  MET   233      22.307  32.377  33.075  1.00  0.00           H  
ATOM   3820  CB  MET   233      21.739  30.409  32.595  1.00  0.00           C  
ATOM   3821  HB2 MET   233      22.787  30.112  32.605  1.00  0.00           H  
ATOM   3822  HB3 MET   233      21.223  29.528  32.977  1.00  0.00           H  
ATOM   3823  CG  MET   233      21.262  30.713  31.161  1.00  0.00           C  
ATOM   3824  HG2 MET   233      20.176  30.645  31.097  1.00  0.00           H  
ATOM   3825  HG3 MET   233      21.615  31.718  30.930  1.00  0.00           H  
ATOM   3826  SD  MET   233      22.080  29.581  29.965  1.00  0.00           S  
ATOM   3827  CE  MET   233      21.692  30.226  28.371  1.00  0.00           C  
ATOM   3828  HE1 MET   233      20.681  30.630  28.407  1.00  0.00           H  
ATOM   3829  HE2 MET   233      22.464  30.989  28.270  1.00  0.00           H  
ATOM   3830  HE3 MET   233      21.881  29.547  27.539  1.00  0.00           H  
ATOM   3831  C   MET   233      20.077  32.061  33.334  1.00  0.00           C  
ATOM   3832  O   MET   233      19.718  32.955  32.553  1.00  0.00           O  
ATOM   3833  N   SER   234      19.130  31.335  33.950  1.00  0.00           N  
ATOM   3834  H   SER   234      19.511  30.477  34.321  1.00  0.00           H  
ATOM   3835  CA  SER   234      17.683  31.615  33.882  1.00  0.00           C  
ATOM   3836  HA  SER   234      17.319  31.581  32.855  1.00  0.00           H  
ATOM   3837  CB  SER   234      16.813  30.574  34.558  1.00  0.00           C  
ATOM   3838  HB2 SER   234      15.838  30.617  34.073  1.00  0.00           H  
ATOM   3839  HB3 SER   234      17.207  29.643  34.150  1.00  0.00           H  
ATOM   3840  OG  SER   234      16.848  30.518  36.006  1.00  0.00           O  
ATOM   3841  HG  SER   234      16.071  29.981  36.181  1.00  0.00           H  
ATOM   3842  C   SER   234      17.239  32.931  34.487  1.00  0.00           C  
ATOM   3843  O   SER   234      16.182  33.532  34.158  1.00  0.00           O  
ATOM   3844  N   THR   235      18.058  33.513  35.450  1.00  0.00           N  
ATOM   3845  H   THR   235      18.938  33.118  35.750  1.00  0.00           H  
ATOM   3846  CA  THR   235      17.840  34.879  36.038  1.00  0.00           C  
ATOM   3847  HA  THR   235      16.908  34.913  36.602  1.00  0.00           H  
ATOM   3848  CB  THR   235      18.912  35.116  37.145  1.00  0.00           C  
ATOM   3849  HB  THR   235      19.893  35.209  36.678  1.00  0.00           H  
ATOM   3850  CG2 THR   235      18.728  36.404  37.807  1.00  0.00           C  
ATOM   3851 HG21 THR   235      19.474  36.630  38.568  1.00  0.00           H  
ATOM   3852 HG22 THR   235      18.968  37.227  37.133  1.00  0.00           H  
ATOM   3853 HG23 THR   235      17.701  36.484  38.165  1.00  0.00           H  
ATOM   3854  OG1 THR   235      18.868  34.110  38.084  1.00  0.00           O  
ATOM   3855  HG1 THR   235      19.024  33.272  37.642  1.00  0.00           H  
ATOM   3856  C   THR   235      17.920  35.966  34.926  1.00  0.00           C  
ATOM   3857  O   THR   235      19.010  36.132  34.345  1.00  0.00           O  
ATOM   3858  N   PRO   236      16.838  36.709  34.591  1.00  0.00           N  
ATOM   3859  CD  PRO   236      15.536  36.525  35.000  1.00  0.00           C  
ATOM   3860  HD2 PRO   236      15.313  37.141  35.871  1.00  0.00           H  
ATOM   3861  HD3 PRO   236      15.222  35.511  35.249  1.00  0.00           H  
ATOM   3862  CG  PRO   236      14.716  37.053  33.813  1.00  0.00           C  
ATOM   3863  HG2 PRO   236      13.697  37.370  34.036  1.00  0.00           H  
ATOM   3864  HG3 PRO   236      14.653  36.175  33.169  1.00  0.00           H  
ATOM   3865  CB  PRO   236      15.608  38.123  33.155  1.00  0.00           C  
ATOM   3866  HB2 PRO   236      15.516  39.166  33.459  1.00  0.00           H  
ATOM   3867  HB3 PRO   236      15.586  38.032  32.069  1.00  0.00           H  
ATOM   3868  CA  PRO   236      16.990  37.702  33.551  1.00  0.00           C  
ATOM   3869  HA  PRO   236      17.538  37.190  32.759  1.00  0.00           H  
ATOM   3870  C   PRO   236      17.787  38.979  33.993  1.00  0.00           C  
ATOM   3871  O   PRO   236      17.627  39.424  35.132  1.00  0.00           O  
ATOM   3872  N   VAL   237      18.433  39.603  33.037  1.00  0.00           N  
ATOM   3873  H   VAL   237      18.494  39.208  32.109  1.00  0.00           H  
ATOM   3874  CA  VAL   237      19.190  40.754  33.288  1.00  0.00           C  
ATOM   3875  HA  VAL   237      19.933  40.510  34.047  1.00  0.00           H  
ATOM   3876  CB  VAL   237      20.075  41.188  32.123  1.00  0.00           C  
ATOM   3877  HB  VAL   237      19.494  41.409  31.228  1.00  0.00           H  
ATOM   3878  CG1 VAL   237      20.817  42.552  32.330  1.00  0.00           C  
ATOM   3879 HG11 VAL   237      20.069  43.344  32.303  1.00  0.00           H  
ATOM   3880 HG12 VAL   237      21.430  42.441  33.224  1.00  0.00           H  
ATOM   3881 HG13 VAL   237      21.471  42.677  31.467  1.00  0.00           H  
ATOM   3882  CG2 VAL   237      21.053  40.048  31.691  1.00  0.00           C  
ATOM   3883 HG21 VAL   237      21.548  40.314  30.757  1.00  0.00           H  
ATOM   3884 HG22 VAL   237      21.848  39.898  32.422  1.00  0.00           H  
ATOM   3885 HG23 VAL   237      20.591  39.061  31.704  1.00  0.00           H  
ATOM   3886  C   VAL   237      18.357  41.954  33.880  1.00  0.00           C  
ATOM   3887  O   VAL   237      18.738  42.521  34.891  1.00  0.00           O  
ATOM   3888  N   GLU   238      17.166  42.239  33.246  1.00  0.00           N  
ATOM   3889  H   GLU   238      16.869  41.674  32.463  1.00  0.00           H  
ATOM   3890  CA  GLU   238      16.286  43.345  33.654  1.00  0.00           C  
ATOM   3891  HA  GLU   238      16.864  44.261  33.775  1.00  0.00           H  
ATOM   3892  CB  GLU   238      15.380  43.682  32.420  1.00  0.00           C  
ATOM   3893  HB2 GLU   238      16.068  43.720  31.576  1.00  0.00           H  
ATOM   3894  HB3 GLU   238      14.651  42.877  32.320  1.00  0.00           H  
ATOM   3895  CG  GLU   238      14.783  45.096  32.430  1.00  0.00           C  
ATOM   3896  HG2 GLU   238      14.063  45.076  33.247  1.00  0.00           H  
ATOM   3897  HG3 GLU   238      15.571  45.766  32.772  1.00  0.00           H  
ATOM   3898  CD  GLU   238      14.263  45.542  31.096  1.00  0.00           C  
ATOM   3899  OE1 GLU   238      14.449  46.754  30.806  1.00  0.00           O  
ATOM   3900  OE2 GLU   238      13.700  44.778  30.276  1.00  0.00           O  
ATOM   3901  C   GLU   238      15.575  43.090  34.986  1.00  0.00           C  
ATOM   3902  O   GLU   238      15.320  44.033  35.703  1.00  0.00           O  
ATOM   3903  N   VAL   239      15.393  41.822  35.443  1.00  0.00           N  
ATOM   3904  H   VAL   239      15.850  41.085  34.924  1.00  0.00           H  
ATOM   3905  CA  VAL   239      14.847  41.354  36.752  1.00  0.00           C  
ATOM   3906  HA  VAL   239      14.158  42.132  37.080  1.00  0.00           H  
ATOM   3907  CB  VAL   239      14.128  39.971  36.523  1.00  0.00           C  
ATOM   3908  HB  VAL   239      14.923  39.354  36.103  1.00  0.00           H  
ATOM   3909  CG1 VAL   239      13.494  39.297  37.750  1.00  0.00           C  
ATOM   3910 HG11 VAL   239      14.284  38.869  38.367  1.00  0.00           H  
ATOM   3911 HG12 VAL   239      12.829  40.005  38.245  1.00  0.00           H  
ATOM   3912 HG13 VAL   239      12.840  38.497  37.403  1.00  0.00           H  
ATOM   3913  CG2 VAL   239      12.956  40.068  35.509  1.00  0.00           C  
ATOM   3914 HG21 VAL   239      13.384  40.425  34.573  1.00  0.00           H  
ATOM   3915 HG22 VAL   239      12.685  39.016  35.427  1.00  0.00           H  
ATOM   3916 HG23 VAL   239      12.141  40.690  35.880  1.00  0.00           H  
ATOM   3917  C   VAL   239      15.950  41.287  37.793  1.00  0.00           C  
ATOM   3918  O   VAL   239      15.719  41.580  38.985  1.00  0.00           O  
ATOM   3919  N   LEU   240      17.148  40.845  37.479  1.00  0.00           N  
ATOM   3920  H   LEU   240      17.167  40.485  36.536  1.00  0.00           H  
ATOM   3921  CA  LEU   240      18.313  40.888  38.249  1.00  0.00           C  
ATOM   3922  HA  LEU   240      18.126  40.210  39.082  1.00  0.00           H  
ATOM   3923  CB  LEU   240      19.444  40.363  37.404  1.00  0.00           C  
ATOM   3924  HB2 LEU   240      19.312  39.301  37.197  1.00  0.00           H  
ATOM   3925  HB3 LEU   240      19.518  40.885  36.450  1.00  0.00           H  
ATOM   3926  CG  LEU   240      20.846  40.401  37.993  1.00  0.00           C  
ATOM   3927  HG  LEU   240      21.044  41.467  38.099  1.00  0.00           H  
ATOM   3928  CD1 LEU   240      20.994  39.753  39.396  1.00  0.00           C  
ATOM   3929 HD11 LEU   240      20.622  40.398  40.192  1.00  0.00           H  
ATOM   3930 HD12 LEU   240      20.388  38.849  39.456  1.00  0.00           H  
ATOM   3931 HD13 LEU   240      22.042  39.486  39.532  1.00  0.00           H  
ATOM   3932  CD2 LEU   240      21.821  39.788  37.057  1.00  0.00           C  
ATOM   3933 HD21 LEU   240      22.812  40.163  37.310  1.00  0.00           H  
ATOM   3934 HD22 LEU   240      21.798  38.718  37.261  1.00  0.00           H  
ATOM   3935 HD23 LEU   240      21.669  40.039  36.007  1.00  0.00           H  
ATOM   3936  C   LEU   240      18.610  42.243  38.861  1.00  0.00           C  
ATOM   3937  O   LEU   240      18.661  42.534  40.059  1.00  0.00           O  
ATOM   3938  N   CYS   241      18.683  43.189  37.956  1.00  0.00           N  
ATOM   3939  H   CYS   241      18.500  43.014  36.979  1.00  0.00           H  
ATOM   3940  CA  CYS   241      18.896  44.612  38.364  1.00  0.00           C  
ATOM   3941  HA  CYS   241      19.588  44.663  39.205  1.00  0.00           H  
ATOM   3942  CB  CYS   241      19.483  45.438  37.163  1.00  0.00           C  
ATOM   3943  HB2 CYS   241      18.675  45.442  36.432  1.00  0.00           H  
ATOM   3944  HB3 CYS   241      19.588  46.448  37.560  1.00  0.00           H  
ATOM   3945  SG  CYS   241      20.943  44.641  36.509  1.00  0.00           S  
ATOM   3946  HG  CYS   241      21.356  44.195  37.698  1.00  0.00           H  
ATOM   3947  C   CYS   241      17.735  45.416  38.972  1.00  0.00           C  
ATOM   3948  O   CYS   241      17.858  46.551  39.328  1.00  0.00           O  
ATOM   3949  N   LYS   242      16.619  44.676  39.206  1.00  0.00           N  
ATOM   3950  H   LYS   242      16.560  43.670  39.141  1.00  0.00           H  
ATOM   3951  CA  LYS   242      15.365  45.286  39.694  1.00  0.00           C  
ATOM   3952  HA  LYS   242      15.009  46.142  39.121  1.00  0.00           H  
ATOM   3953  CB  LYS   242      14.224  44.370  39.393  1.00  0.00           C  
ATOM   3954  HB2 LYS   242      14.327  44.129  38.335  1.00  0.00           H  
ATOM   3955  HB3 LYS   242      14.354  43.468  39.990  1.00  0.00           H  
ATOM   3956  CG  LYS   242      12.838  44.955  39.820  1.00  0.00           C  
ATOM   3957  HG2 LYS   242      12.752  44.628  40.856  1.00  0.00           H  
ATOM   3958  HG3 LYS   242      12.774  46.024  39.617  1.00  0.00           H  
ATOM   3959  CD  LYS   242      11.752  44.186  39.108  1.00  0.00           C  
ATOM   3960  HD2 LYS   242      11.957  44.325  38.047  1.00  0.00           H  
ATOM   3961  HD3 LYS   242      11.805  43.138  39.403  1.00  0.00           H  
ATOM   3962  CE  LYS   242      10.332  44.648  39.477  1.00  0.00           C  
ATOM   3963  HE2 LYS   242      10.247  44.395  40.534  1.00  0.00           H  
ATOM   3964  HE3 LYS   242      10.122  45.717  39.459  1.00  0.00           H  
ATOM   3965  NZ  LYS   242       9.241  44.118  38.541  1.00  0.00           N  
ATOM   3966  HZ1 LYS   242       9.513  44.097  37.569  1.00  0.00           H  
ATOM   3967  HZ2 LYS   242       8.984  43.162  38.742  1.00  0.00           H  
ATOM   3968  HZ3 LYS   242       8.394  44.667  38.579  1.00  0.00           H  
ATOM   3969  C   LYS   242      15.519  45.769  41.106  1.00  0.00           C  
ATOM   3970  O   LYS   242      16.029  45.149  42.041  1.00  0.00           O  
ATOM   3971  N   GLY   243      15.018  46.982  41.369  1.00  0.00           N  
ATOM   3972  H   GLY   243      14.481  47.424  40.636  1.00  0.00           H  
ATOM   3973  CA  GLY   243      14.902  47.524  42.755  1.00  0.00           C  
ATOM   3974  HA2 GLY   243      14.048  48.194  42.846  1.00  0.00           H  
ATOM   3975  HA3 GLY   243      14.702  46.736  43.482  1.00  0.00           H  
ATOM   3976  C   GLY   243      16.241  48.246  43.115  1.00  0.00           C  
ATOM   3977  O   GLY   243      16.288  48.751  44.222  1.00  0.00           O  
ATOM   3978  N   PHE   244      17.042  48.519  42.092  1.00  0.00           N  
ATOM   3979  H   PHE   244      16.800  48.102  41.205  1.00  0.00           H  
ATOM   3980  CA  PHE   244      18.398  49.066  42.053  1.00  0.00           C  
ATOM   3981  HA  PHE   244      18.396  49.836  42.825  1.00  0.00           H  
ATOM   3982  CB  PHE   244      19.484  47.988  42.363  1.00  0.00           C  
ATOM   3983  HB2 PHE   244      19.188  47.161  41.717  1.00  0.00           H  
ATOM   3984  HB3 PHE   244      20.469  48.354  42.071  1.00  0.00           H  
ATOM   3985  CG  PHE   244      19.618  47.712  43.846  1.00  0.00           C  
ATOM   3986  CD1 PHE   244      20.414  48.540  44.650  1.00  0.00           C  
ATOM   3987  HD1 PHE   244      20.904  49.423  44.267  1.00  0.00           H  
ATOM   3988  CE1 PHE   244      20.506  48.222  45.994  1.00  0.00           C  
ATOM   3989  HE1 PHE   244      21.067  48.912  46.607  1.00  0.00           H  
ATOM   3990  CZ  PHE   244      19.921  47.070  46.485  1.00  0.00           C  
ATOM   3991  HZ  PHE   244      20.050  46.858  47.536  1.00  0.00           H  
ATOM   3992  CE2 PHE   244      19.119  46.242  45.660  1.00  0.00           C  
ATOM   3993  HE2 PHE   244      18.580  45.370  46.000  1.00  0.00           H  
ATOM   3994  CD2 PHE   244      19.023  46.516  44.285  1.00  0.00           C  
ATOM   3995  HD2 PHE   244      18.350  45.885  43.723  1.00  0.00           H  
ATOM   3996  C   PHE   244      18.748  49.818  40.801  1.00  0.00           C  
ATOM   3997  O   PHE   244      18.022  49.656  39.807  1.00  0.00           O  
ATOM   3998  N   PRO   245      19.717  50.713  40.740  1.00  0.00           N  
ATOM   3999  CD  PRO   245      20.621  51.062  41.863  1.00  0.00           C  
ATOM   4000  HD2 PRO   245      21.352  50.282  42.078  1.00  0.00           H  
ATOM   4001  HD3 PRO   245      20.092  51.270  42.793  1.00  0.00           H  
ATOM   4002  CG  PRO   245      21.423  52.274  41.427  1.00  0.00           C  
ATOM   4003  HG2 PRO   245      22.461  52.226  41.756  1.00  0.00           H  
ATOM   4004  HG3 PRO   245      20.849  53.171  41.659  1.00  0.00           H  
ATOM   4005  CB  PRO   245      21.394  52.093  39.862  1.00  0.00           C  
ATOM   4006  HB2 PRO   245      22.208  51.439  39.551  1.00  0.00           H  
ATOM   4007  HB3 PRO   245      21.597  53.057  39.395  1.00  0.00           H  
ATOM   4008  CA  PRO   245      20.085  51.514  39.579  1.00  0.00           C  
ATOM   4009  HA  PRO   245      19.377  52.339  39.499  1.00  0.00           H  
ATOM   4010  C   PRO   245      20.186  50.828  38.192  1.00  0.00           C  
ATOM   4011  O   PRO   245      20.771  49.756  37.997  1.00  0.00           O  
ATOM   4012  N   ALA   246      19.518  51.411  37.155  1.00  0.00           N  
ATOM   4013  H   ALA   246      19.030  52.262  37.395  1.00  0.00           H  
ATOM   4014  CA  ALA   246      19.610  50.937  35.787  1.00  0.00           C  
ATOM   4015  HA  ALA   246      19.042  50.008  35.745  1.00  0.00           H  
ATOM   4016  CB  ALA   246      18.934  51.928  34.799  1.00  0.00           C  
ATOM   4017  HB1 ALA   246      19.522  52.842  34.720  1.00  0.00           H  
ATOM   4018  HB2 ALA   246      18.725  51.539  33.802  1.00  0.00           H  
ATOM   4019  HB3 ALA   246      17.964  52.120  35.258  1.00  0.00           H  
ATOM   4020  C   ALA   246      21.021  50.718  35.268  1.00  0.00           C  
ATOM   4021  O   ALA   246      21.187  50.072  34.222  1.00  0.00           O  
ATOM   4022  N   GLU   247      22.028  51.326  35.779  1.00  0.00           N  
ATOM   4023  H   GLU   247      21.787  51.879  36.589  1.00  0.00           H  
ATOM   4024  CA  GLU   247      23.457  51.287  35.382  1.00  0.00           C  
ATOM   4025  HA  GLU   247      23.579  51.728  34.392  1.00  0.00           H  
ATOM   4026  CB  GLU   247      24.183  52.217  36.259  1.00  0.00           C  
ATOM   4027  HB2 GLU   247      24.010  52.047  37.322  1.00  0.00           H  
ATOM   4028  HB3 GLU   247      25.265  52.089  36.210  1.00  0.00           H  
ATOM   4029  CG  GLU   247      24.010  53.719  36.012  1.00  0.00           C  
ATOM   4030  HG2 GLU   247      24.782  54.257  36.563  1.00  0.00           H  
ATOM   4031  HG3 GLU   247      24.318  53.952  34.993  1.00  0.00           H  
ATOM   4032  CD  GLU   247      22.642  54.302  36.206  1.00  0.00           C  
ATOM   4033  OE1 GLU   247      22.379  55.387  35.627  1.00  0.00           O  
ATOM   4034  OE2 GLU   247      21.833  53.809  37.043  1.00  0.00           O  
ATOM   4035  C   GLU   247      24.056  49.943  35.500  1.00  0.00           C  
ATOM   4036  O   GLU   247      24.873  49.604  34.664  1.00  0.00           O  
ATOM   4037  N   PHE   248      23.544  48.991  36.317  1.00  0.00           N  
ATOM   4038  H   PHE   248      22.761  49.284  36.885  1.00  0.00           H  
ATOM   4039  CA  PHE   248      23.850  47.602  36.335  1.00  0.00           C  
ATOM   4040  HA  PHE   248      24.926  47.487  36.202  1.00  0.00           H  
ATOM   4041  CB  PHE   248      23.306  47.011  37.666  1.00  0.00           C  
ATOM   4042  HB2 PHE   248      22.329  47.443  37.886  1.00  0.00           H  
ATOM   4043  HB3 PHE   248      23.270  45.922  37.695  1.00  0.00           H  
ATOM   4044  CG  PHE   248      24.162  47.395  38.804  1.00  0.00           C  
ATOM   4045  CD1 PHE   248      23.707  48.321  39.743  1.00  0.00           C  
ATOM   4046  HD1 PHE   248      22.671  48.609  39.640  1.00  0.00           H  
ATOM   4047  CE1 PHE   248      24.492  48.749  40.800  1.00  0.00           C  
ATOM   4048  HE1 PHE   248      24.151  49.360  41.623  1.00  0.00           H  
ATOM   4049  CZ  PHE   248      25.750  48.164  40.938  1.00  0.00           C  
ATOM   4050  HZ  PHE   248      26.363  48.488  41.766  1.00  0.00           H  
ATOM   4051  CE2 PHE   248      26.237  47.216  40.025  1.00  0.00           C  
ATOM   4052  HE2 PHE   248      27.216  46.795  40.201  1.00  0.00           H  
ATOM   4053  CD2 PHE   248      25.463  46.828  38.911  1.00  0.00           C  
ATOM   4054  HD2 PHE   248      25.780  46.143  38.138  1.00  0.00           H  
ATOM   4055  C   PHE   248      23.182  46.910  35.133  1.00  0.00           C  
ATOM   4056  O   PHE   248      23.867  46.097  34.488  1.00  0.00           O  
ATOM   4057  N   ALA   249      21.944  47.207  34.763  1.00  0.00           N  
ATOM   4058  H   ALA   249      21.357  47.755  35.376  1.00  0.00           H  
ATOM   4059  CA  ALA   249      21.307  46.504  33.598  1.00  0.00           C  
ATOM   4060  HA  ALA   249      21.521  45.441  33.709  1.00  0.00           H  
ATOM   4061  CB  ALA   249      19.789  46.621  33.554  1.00  0.00           C  
ATOM   4062  HB1 ALA   249      19.563  46.395  34.596  1.00  0.00           H  
ATOM   4063  HB2 ALA   249      19.587  47.670  33.339  1.00  0.00           H  
ATOM   4064  HB3 ALA   249      19.456  46.016  32.711  1.00  0.00           H  
ATOM   4065  C   ALA   249      21.839  47.099  32.271  1.00  0.00           C  
ATOM   4066  O   ALA   249      22.053  46.312  31.332  1.00  0.00           O  
ATOM   4067  N   MET   250      22.238  48.374  32.219  1.00  0.00           N  
ATOM   4068  H   MET   250      21.871  48.898  33.001  1.00  0.00           H  
ATOM   4069  CA  MET   250      22.933  48.927  31.052  1.00  0.00           C  
ATOM   4070  HA  MET   250      22.407  48.573  30.166  1.00  0.00           H  
ATOM   4071  CB  MET   250      22.964  50.462  31.074  1.00  0.00           C  
ATOM   4072  HB2 MET   250      23.400  50.722  32.039  1.00  0.00           H  
ATOM   4073  HB3 MET   250      23.605  50.885  30.301  1.00  0.00           H  
ATOM   4074  CG  MET   250      21.681  51.231  30.965  1.00  0.00           C  
ATOM   4075  HG2 MET   250      21.044  50.823  30.180  1.00  0.00           H  
ATOM   4076  HG3 MET   250      21.273  51.032  31.956  1.00  0.00           H  
ATOM   4077  SD  MET   250      21.690  53.041  30.912  1.00  0.00           S  
ATOM   4078  CE  MET   250      22.380  53.584  32.509  1.00  0.00           C  
ATOM   4079  HE1 MET   250      23.465  53.530  32.598  1.00  0.00           H  
ATOM   4080  HE2 MET   250      22.118  54.637  32.611  1.00  0.00           H  
ATOM   4081  HE3 MET   250      21.992  52.937  33.296  1.00  0.00           H  
ATOM   4082  C   MET   250      24.381  48.275  30.983  1.00  0.00           C  
ATOM   4083  O   MET   250      24.923  48.046  29.911  1.00  0.00           O  
ATOM   4084  N   TYR   251      24.981  47.917  32.173  1.00  0.00           N  
ATOM   4085  H   TYR   251      24.580  48.078  33.086  1.00  0.00           H  
ATOM   4086  CA  TYR   251      26.283  47.416  32.116  1.00  0.00           C  
ATOM   4087  HA  TYR   251      26.827  48.026  31.395  1.00  0.00           H  
ATOM   4088  CB  TYR   251      27.008  47.552  33.457  1.00  0.00           C  
ATOM   4089  HB2 TYR   251      26.989  48.559  33.873  1.00  0.00           H  
ATOM   4090  HB3 TYR   251      26.378  46.987  34.144  1.00  0.00           H  
ATOM   4091  CG  TYR   251      28.386  46.930  33.513  1.00  0.00           C  
ATOM   4092  CD1 TYR   251      29.520  47.723  33.402  1.00  0.00           C  
ATOM   4093  HD1 TYR   251      29.494  48.803  33.426  1.00  0.00           H  
ATOM   4094  CE1 TYR   251      30.786  47.124  33.434  1.00  0.00           C  
ATOM   4095  HE1 TYR   251      31.685  47.668  33.185  1.00  0.00           H  
ATOM   4096  CZ  TYR   251      30.926  45.682  33.566  1.00  0.00           C  
ATOM   4097  OH  TYR   251      32.172  45.049  33.403  1.00  0.00           O  
ATOM   4098  HH  TYR   251      31.943  44.118  33.365  1.00  0.00           H  
ATOM   4099  CE2 TYR   251      29.731  44.877  33.741  1.00  0.00           C  
ATOM   4100  HE2 TYR   251      29.798  43.801  33.800  1.00  0.00           H  
ATOM   4101  CD2 TYR   251      28.434  45.497  33.653  1.00  0.00           C  
ATOM   4102  HD2 TYR   251      27.483  44.985  33.645  1.00  0.00           H  
ATOM   4103  C   TYR   251      26.163  45.943  31.504  1.00  0.00           C  
ATOM   4104  O   TYR   251      26.872  45.501  30.643  1.00  0.00           O  
ATOM   4105  N   LEU   252      25.250  45.169  32.002  1.00  0.00           N  
ATOM   4106  H   LEU   252      24.627  45.633  32.647  1.00  0.00           H  
ATOM   4107  CA  LEU   252      25.060  43.753  31.725  1.00  0.00           C  
ATOM   4108  HA  LEU   252      26.070  43.345  31.692  1.00  0.00           H  
ATOM   4109  CB  LEU   252      24.267  43.210  32.910  1.00  0.00           C  
ATOM   4110  HB2 LEU   252      23.388  43.815  33.135  1.00  0.00           H  
ATOM   4111  HB3 LEU   252      23.735  42.288  32.673  1.00  0.00           H  
ATOM   4112  CG  LEU   252      25.076  43.025  34.205  1.00  0.00           C  
ATOM   4113  HG  LEU   252      25.614  43.939  34.458  1.00  0.00           H  
ATOM   4114  CD1 LEU   252      24.139  42.694  35.317  1.00  0.00           C  
ATOM   4115 HD11 LEU   252      23.714  43.625  35.690  1.00  0.00           H  
ATOM   4116 HD12 LEU   252      23.329  42.011  35.061  1.00  0.00           H  
ATOM   4117 HD13 LEU   252      24.637  42.260  36.184  1.00  0.00           H  
ATOM   4118  CD2 LEU   252      26.107  41.876  34.049  1.00  0.00           C  
ATOM   4119 HD21 LEU   252      26.442  41.301  34.912  1.00  0.00           H  
ATOM   4120 HD22 LEU   252      25.720  41.189  33.295  1.00  0.00           H  
ATOM   4121 HD23 LEU   252      27.023  42.265  33.604  1.00  0.00           H  
ATOM   4122  C   LEU   252      24.533  43.515  30.262  1.00  0.00           C  
ATOM   4123  O   LEU   252      25.130  42.646  29.566  1.00  0.00           O  
ATOM   4124  N   ASN   253      23.501  44.261  29.849  1.00  0.00           N  
ATOM   4125  H   ASN   253      23.143  44.989  30.452  1.00  0.00           H  
ATOM   4126  CA  ASN   253      23.118  44.204  28.556  1.00  0.00           C  
ATOM   4127  HA  ASN   253      22.652  43.221  28.476  1.00  0.00           H  
ATOM   4128  CB  ASN   253      21.895  45.270  28.274  1.00  0.00           C  
ATOM   4129  HB2 ASN   253      22.262  46.221  28.659  1.00  0.00           H  
ATOM   4130  HB3 ASN   253      21.774  45.381  27.196  1.00  0.00           H  
ATOM   4131  CG  ASN   253      20.535  44.794  28.783  1.00  0.00           C  
ATOM   4132  OD1 ASN   253      20.227  43.630  28.975  1.00  0.00           O  
ATOM   4133  ND2 ASN   253      19.632  45.687  28.980  1.00  0.00           N  
ATOM   4134 HD21 ASN   253      18.758  45.324  29.332  1.00  0.00           H  
ATOM   4135 HD22 ASN   253      19.790  46.685  28.978  1.00  0.00           H  
ATOM   4136  C   ASN   253      24.285  44.469  27.535  1.00  0.00           C  
ATOM   4137  O   ASN   253      24.306  43.710  26.544  1.00  0.00           O  
ATOM   4138  N   TYR   254      25.208  45.362  27.700  1.00  0.00           N  
ATOM   4139  H   TYR   254      25.221  45.975  28.503  1.00  0.00           H  
ATOM   4140  CA  TYR   254      26.256  45.563  26.738  1.00  0.00           C  
ATOM   4141  HA  TYR   254      25.821  45.626  25.741  1.00  0.00           H  
ATOM   4142  CB  TYR   254      27.060  46.860  27.013  1.00  0.00           C  
ATOM   4143  HB2 TYR   254      26.331  47.669  26.990  1.00  0.00           H  
ATOM   4144  HB3 TYR   254      27.228  46.801  28.088  1.00  0.00           H  
ATOM   4145  CG  TYR   254      28.270  47.251  26.138  1.00  0.00           C  
ATOM   4146  CD1 TYR   254      28.117  47.950  24.931  1.00  0.00           C  
ATOM   4147  HD1 TYR   254      27.202  48.409  24.587  1.00  0.00           H  
ATOM   4148  CE1 TYR   254      29.191  48.237  24.110  1.00  0.00           C  
ATOM   4149  HE1 TYR   254      29.070  48.750  23.168  1.00  0.00           H  
ATOM   4150  CZ  TYR   254      30.422  47.706  24.433  1.00  0.00           C  
ATOM   4151  OH  TYR   254      31.488  47.783  23.573  1.00  0.00           O  
ATOM   4152  HH  TYR   254      31.196  47.857  22.661  1.00  0.00           H  
ATOM   4153  CE2 TYR   254      30.586  47.010  25.615  1.00  0.00           C  
ATOM   4154  HE2 TYR   254      31.555  46.601  25.864  1.00  0.00           H  
ATOM   4155  CD2 TYR   254      29.530  46.719  26.472  1.00  0.00           C  
ATOM   4156  HD2 TYR   254      29.688  46.006  27.268  1.00  0.00           H  
ATOM   4157  C   TYR   254      27.257  44.412  26.758  1.00  0.00           C  
ATOM   4158  O   TYR   254      27.825  44.093  25.729  1.00  0.00           O  
ATOM   4159  N   CYS   255      27.572  43.857  27.929  1.00  0.00           N  
ATOM   4160  H   CYS   255      27.155  44.189  28.786  1.00  0.00           H  
ATOM   4161  CA  CYS   255      28.500  42.693  28.002  1.00  0.00           C  
ATOM   4162  HA  CYS   255      29.447  42.940  27.520  1.00  0.00           H  
ATOM   4163  CB  CYS   255      28.947  42.491  29.407  1.00  0.00           C  
ATOM   4164  HB2 CYS   255      28.143  42.168  30.068  1.00  0.00           H  
ATOM   4165  HB3 CYS   255      29.780  41.793  29.330  1.00  0.00           H  
ATOM   4166  SG  CYS   255      29.701  44.048  29.980  1.00  0.00           S  
ATOM   4167  HG  CYS   255      28.576  44.711  30.261  1.00  0.00           H  
ATOM   4168  C   CYS   255      27.883  41.431  27.343  1.00  0.00           C  
ATOM   4169  O   CYS   255      28.586  40.764  26.517  1.00  0.00           O  
ATOM   4170  N   ARG   256      26.625  41.219  27.592  1.00  0.00           N  
ATOM   4171  H   ARG   256      26.160  41.890  28.186  1.00  0.00           H  
ATOM   4172  CA  ARG   256      25.775  40.218  26.867  1.00  0.00           C  
ATOM   4173  HA  ARG   256      26.248  39.260  27.082  1.00  0.00           H  
ATOM   4174  CB  ARG   256      24.345  40.184  27.453  1.00  0.00           C  
ATOM   4175  HB2 ARG   256      24.339  40.534  28.485  1.00  0.00           H  
ATOM   4176  HB3 ARG   256      23.775  40.953  26.932  1.00  0.00           H  
ATOM   4177  CG  ARG   256      23.559  38.863  27.318  1.00  0.00           C  
ATOM   4178  HG2 ARG   256      22.635  38.950  27.889  1.00  0.00           H  
ATOM   4179  HG3 ARG   256      23.389  38.690  26.255  1.00  0.00           H  
ATOM   4180  CD  ARG   256      24.283  37.676  27.937  1.00  0.00           C  
ATOM   4181  HD2 ARG   256      23.578  36.897  28.227  1.00  0.00           H  
ATOM   4182  HD3 ARG   256      25.073  37.276  27.301  1.00  0.00           H  
ATOM   4183  NE  ARG   256      24.926  38.108  29.241  1.00  0.00           N  
ATOM   4184  HE  ARG   256      25.899  38.374  29.200  1.00  0.00           H  
ATOM   4185  CZ  ARG   256      24.325  38.242  30.461  1.00  0.00           C  
ATOM   4186  NH1 ARG   256      23.141  37.868  30.757  1.00  0.00           N  
ATOM   4187 HH11 ARG   256      22.626  37.393  30.029  1.00  0.00           H  
ATOM   4188 HH12 ARG   256      22.903  38.034  31.724  1.00  0.00           H  
ATOM   4189  NH2 ARG   256      25.055  38.879  31.293  1.00  0.00           N  
ATOM   4190 HH21 ARG   256      26.045  39.027  31.158  1.00  0.00           H  
ATOM   4191 HH22 ARG   256      24.753  38.731  32.246  1.00  0.00           H  
ATOM   4192  C   ARG   256      25.813  40.405  25.356  1.00  0.00           C  
ATOM   4193  O   ARG   256      25.923  39.467  24.556  1.00  0.00           O  
ATOM   4194  N   GLY   257      25.747  41.665  24.907  1.00  0.00           N  
ATOM   4195  H   GLY   257      25.661  42.350  25.644  1.00  0.00           H  
ATOM   4196  CA  GLY   257      25.790  42.062  23.458  1.00  0.00           C  
ATOM   4197  HA2 GLY   257      25.058  41.511  22.869  1.00  0.00           H  
ATOM   4198  HA3 GLY   257      25.620  43.137  23.394  1.00  0.00           H  
ATOM   4199  C   GLY   257      27.213  41.927  22.789  1.00  0.00           C  
ATOM   4200  O   GLY   257      27.281  42.031  21.598  1.00  0.00           O  
ATOM   4201  N   LEU   258      28.382  41.890  23.512  1.00  0.00           N  
ATOM   4202  H   LEU   258      28.350  41.945  24.520  1.00  0.00           H  
ATOM   4203  CA  LEU   258      29.677  41.722  22.837  1.00  0.00           C  
ATOM   4204  HA  LEU   258      29.787  42.441  22.025  1.00  0.00           H  
ATOM   4205  CB  LEU   258      30.907  41.934  23.807  1.00  0.00           C  
ATOM   4206  HB2 LEU   258      30.765  41.214  24.613  1.00  0.00           H  
ATOM   4207  HB3 LEU   258      31.814  41.617  23.293  1.00  0.00           H  
ATOM   4208  CG  LEU   258      30.995  43.398  24.312  1.00  0.00           C  
ATOM   4209  HG  LEU   258      30.042  43.841  24.603  1.00  0.00           H  
ATOM   4210  CD1 LEU   258      31.863  43.392  25.575  1.00  0.00           C  
ATOM   4211 HD11 LEU   258      32.881  43.172  25.251  1.00  0.00           H  
ATOM   4212 HD12 LEU   258      31.708  44.378  26.012  1.00  0.00           H  
ATOM   4213 HD13 LEU   258      31.438  42.678  26.281  1.00  0.00           H  
ATOM   4214  CD2 LEU   258      31.673  44.288  23.276  1.00  0.00           C  
ATOM   4215 HD21 LEU   258      32.574  43.804  22.899  1.00  0.00           H  
ATOM   4216 HD22 LEU   258      31.011  44.373  22.415  1.00  0.00           H  
ATOM   4217 HD23 LEU   258      31.844  45.297  23.653  1.00  0.00           H  
ATOM   4218  C   LEU   258      29.789  40.368  22.169  1.00  0.00           C  
ATOM   4219  O   LEU   258      29.511  39.227  22.692  1.00  0.00           O  
ATOM   4220  N   ARG   259      30.343  40.439  20.979  1.00  0.00           N  
ATOM   4221  H   ARG   259      30.578  41.359  20.634  1.00  0.00           H  
ATOM   4222  CA  ARG   259      30.730  39.280  20.057  1.00  0.00           C  
ATOM   4223  HA  ARG   259      30.040  38.474  20.307  1.00  0.00           H  
ATOM   4224  CB  ARG   259      30.609  39.703  18.626  1.00  0.00           C  
ATOM   4225  HB2 ARG   259      29.775  40.401  18.561  1.00  0.00           H  
ATOM   4226  HB3 ARG   259      31.498  40.235  18.288  1.00  0.00           H  
ATOM   4227  CG  ARG   259      30.305  38.647  17.525  1.00  0.00           C  
ATOM   4228  HG2 ARG   259      31.178  38.001  17.437  1.00  0.00           H  
ATOM   4229  HG3 ARG   259      29.372  38.145  17.783  1.00  0.00           H  
ATOM   4230  CD  ARG   259      30.015  39.295  16.166  1.00  0.00           C  
ATOM   4231  HD2 ARG   259      29.573  38.551  15.504  1.00  0.00           H  
ATOM   4232  HD3 ARG   259      29.248  40.047  16.351  1.00  0.00           H  
ATOM   4233  NE  ARG   259      31.172  39.953  15.399  1.00  0.00           N  
ATOM   4234  HE  ARG   259      32.040  40.045  15.907  1.00  0.00           H  
ATOM   4235  CZ  ARG   259      31.350  39.986  14.073  1.00  0.00           C  
ATOM   4236  NH1 ARG   259      30.421  39.814  13.235  1.00  0.00           N  
ATOM   4237 HH11 ARG   259      29.434  39.775  13.446  1.00  0.00           H  
ATOM   4238 HH12 ARG   259      30.682  39.864  12.260  1.00  0.00           H  
ATOM   4239  NH2 ARG   259      32.554  40.224  13.644  1.00  0.00           N  
ATOM   4240 HH21 ARG   259      33.238  40.314  14.382  1.00  0.00           H  
ATOM   4241 HH22 ARG   259      32.754  40.269  12.655  1.00  0.00           H  
ATOM   4242  C   ARG   259      32.131  38.754  20.406  1.00  0.00           C  
ATOM   4243  O   ARG   259      32.917  39.418  21.069  1.00  0.00           O  
ATOM   4244  N   PHE   260      32.499  37.595  19.876  1.00  0.00           N  
ATOM   4245  H   PHE   260      31.922  37.128  19.190  1.00  0.00           H  
ATOM   4246  CA  PHE   260      33.647  36.820  20.435  1.00  0.00           C  
ATOM   4247  HA  PHE   260      33.469  36.871  21.509  1.00  0.00           H  
ATOM   4248  CB  PHE   260      33.587  35.381  19.879  1.00  0.00           C  
ATOM   4249  HB2 PHE   260      32.759  34.782  20.257  1.00  0.00           H  
ATOM   4250  HB3 PHE   260      33.566  35.561  18.804  1.00  0.00           H  
ATOM   4251  CG  PHE   260      34.774  34.594  20.281  1.00  0.00           C  
ATOM   4252  CD1 PHE   260      35.060  34.212  21.597  1.00  0.00           C  
ATOM   4253  HD1 PHE   260      34.448  34.513  22.435  1.00  0.00           H  
ATOM   4254  CE1 PHE   260      36.216  33.527  21.965  1.00  0.00           C  
ATOM   4255  HE1 PHE   260      36.443  33.297  22.996  1.00  0.00           H  
ATOM   4256  CZ  PHE   260      37.092  33.097  20.967  1.00  0.00           C  
ATOM   4257  HZ  PHE   260      37.936  32.477  21.229  1.00  0.00           H  
ATOM   4258  CE2 PHE   260      36.870  33.499  19.598  1.00  0.00           C  
ATOM   4259  HE2 PHE   260      37.609  33.292  18.839  1.00  0.00           H  
ATOM   4260  CD2 PHE   260      35.713  34.264  19.269  1.00  0.00           C  
ATOM   4261  HD2 PHE   260      35.491  34.559  18.254  1.00  0.00           H  
ATOM   4262  C   PHE   260      35.033  37.573  20.274  1.00  0.00           C  
ATOM   4263  O   PHE   260      35.784  37.549  21.204  1.00  0.00           O  
ATOM   4264  N   GLU   261      35.262  38.088  19.083  1.00  0.00           N  
ATOM   4265  H   GLU   261      34.644  37.839  18.324  1.00  0.00           H  
ATOM   4266  CA  GLU   261      36.517  38.767  18.791  1.00  0.00           C  
ATOM   4267  HA  GLU   261      37.281  38.344  19.442  1.00  0.00           H  
ATOM   4268  CB  GLU   261      36.922  38.504  17.303  1.00  0.00           C  
ATOM   4269  HB2 GLU   261      37.940  38.892  17.262  1.00  0.00           H  
ATOM   4270  HB3 GLU   261      36.936  37.423  17.166  1.00  0.00           H  
ATOM   4271  CG  GLU   261      36.001  39.047  16.196  1.00  0.00           C  
ATOM   4272  HG2 GLU   261      36.268  40.103  16.224  1.00  0.00           H  
ATOM   4273  HG3 GLU   261      36.380  38.655  15.253  1.00  0.00           H  
ATOM   4274  CD  GLU   261      34.513  38.926  16.293  1.00  0.00           C  
ATOM   4275  OE1 GLU   261      33.894  39.983  15.979  1.00  0.00           O  
ATOM   4276  OE2 GLU   261      33.942  37.882  16.592  1.00  0.00           O  
ATOM   4277  C   GLU   261      36.486  40.283  19.089  1.00  0.00           C  
ATOM   4278  O   GLU   261      37.502  40.994  19.020  1.00  0.00           O  
ATOM   4279  N   GLU   262      35.343  40.832  19.542  1.00  0.00           N  
ATOM   4280  H   GLU   262      34.557  40.225  19.728  1.00  0.00           H  
ATOM   4281  CA  GLU   262      35.077  42.278  19.582  1.00  0.00           C  
ATOM   4282  HA  GLU   262      35.448  42.736  18.665  1.00  0.00           H  
ATOM   4283  CB  GLU   262      33.539  42.403  19.608  1.00  0.00           C  
ATOM   4284  HB2 GLU   262      33.125  42.009  18.680  1.00  0.00           H  
ATOM   4285  HB3 GLU   262      33.089  41.781  20.382  1.00  0.00           H  
ATOM   4286  CG  GLU   262      32.958  43.815  19.812  1.00  0.00           C  
ATOM   4287  HG2 GLU   262      32.960  44.037  20.879  1.00  0.00           H  
ATOM   4288  HG3 GLU   262      33.523  44.491  19.171  1.00  0.00           H  
ATOM   4289  CD  GLU   262      31.502  43.872  19.324  1.00  0.00           C  
ATOM   4290  OE1 GLU   262      30.654  43.143  19.842  1.00  0.00           O  
ATOM   4291  OE2 GLU   262      31.147  44.690  18.454  1.00  0.00           O  
ATOM   4292  C   GLU   262      35.801  42.986  20.731  1.00  0.00           C  
ATOM   4293  O   GLU   262      36.041  42.364  21.785  1.00  0.00           O  
ATOM   4294  N   ALA   263      36.161  44.251  20.630  1.00  0.00           N  
ATOM   4295  H   ALA   263      36.157  44.637  19.696  1.00  0.00           H  
ATOM   4296  CA  ALA   263      36.681  45.054  21.746  1.00  0.00           C  
ATOM   4297  HA  ALA   263      37.381  44.458  22.332  1.00  0.00           H  
ATOM   4298  CB  ALA   263      37.435  46.179  21.023  1.00  0.00           C  
ATOM   4299  HB1 ALA   263      37.931  46.782  21.784  1.00  0.00           H  
ATOM   4300  HB2 ALA   263      38.277  45.842  20.417  1.00  0.00           H  
ATOM   4301  HB3 ALA   263      36.825  46.878  20.451  1.00  0.00           H  
ATOM   4302  C   ALA   263      35.497  45.614  22.636  1.00  0.00           C  
ATOM   4303  O   ALA   263      34.724  46.422  22.112  1.00  0.00           O  
ATOM   4304  N   PRO   264      35.572  45.274  23.944  1.00  0.00           N  
ATOM   4305  CD  PRO   264      36.520  44.469  24.596  1.00  0.00           C  
ATOM   4306  HD2 PRO   264      37.399  45.099  24.737  1.00  0.00           H  
ATOM   4307  HD3 PRO   264      36.608  43.516  24.075  1.00  0.00           H  
ATOM   4308  CG  PRO   264      35.809  44.143  25.922  1.00  0.00           C  
ATOM   4309  HG2 PRO   264      36.601  44.072  26.667  1.00  0.00           H  
ATOM   4310  HG3 PRO   264      35.211  43.241  25.794  1.00  0.00           H  
ATOM   4311  CB  PRO   264      34.970  45.282  26.244  1.00  0.00           C  
ATOM   4312  HB2 PRO   264      35.528  45.936  26.915  1.00  0.00           H  
ATOM   4313  HB3 PRO   264      34.045  44.962  26.722  1.00  0.00           H  
ATOM   4314  CA  PRO   264      34.730  45.992  24.924  1.00  0.00           C  
ATOM   4315  HA  PRO   264      33.693  45.840  24.625  1.00  0.00           H  
ATOM   4316  C   PRO   264      35.034  47.523  25.049  1.00  0.00           C  
ATOM   4317  O   PRO   264      36.191  47.954  25.130  1.00  0.00           O  
ATOM   4318  N   ASP   265      34.003  48.390  25.108  1.00  0.00           N  
ATOM   4319  H   ASP   265      33.111  48.042  24.787  1.00  0.00           H  
ATOM   4320  CA  ASP   265      34.182  49.858  25.351  1.00  0.00           C  
ATOM   4321  HA  ASP   265      35.108  50.186  24.879  1.00  0.00           H  
ATOM   4322  CB  ASP   265      33.046  50.584  24.705  1.00  0.00           C  
ATOM   4323  HB2 ASP   265      32.982  50.239  23.673  1.00  0.00           H  
ATOM   4324  HB3 ASP   265      32.086  50.436  25.199  1.00  0.00           H  
ATOM   4325  CG  ASP   265      33.354  52.118  24.588  1.00  0.00           C  
ATOM   4326  OD1 ASP   265      34.252  52.645  25.268  1.00  0.00           O  
ATOM   4327  OD2 ASP   265      32.584  52.821  23.947  1.00  0.00           O  
ATOM   4328  C   ASP   265      34.265  50.187  26.911  1.00  0.00           C  
ATOM   4329  O   ASP   265      33.205  50.319  27.556  1.00  0.00           O  
ATOM   4330  N   TYR   266      35.428  50.142  27.494  1.00  0.00           N  
ATOM   4331  H   TYR   266      36.219  49.922  26.906  1.00  0.00           H  
ATOM   4332  CA  TYR   266      35.832  50.371  28.874  1.00  0.00           C  
ATOM   4333  HA  TYR   266      35.422  49.539  29.447  1.00  0.00           H  
ATOM   4334  CB  TYR   266      37.325  50.246  28.927  1.00  0.00           C  
ATOM   4335  HB2 TYR   266      37.614  51.078  28.285  1.00  0.00           H  
ATOM   4336  HB3 TYR   266      37.609  50.422  29.965  1.00  0.00           H  
ATOM   4337  CG  TYR   266      37.832  48.932  28.443  1.00  0.00           C  
ATOM   4338  CD1 TYR   266      37.628  47.730  29.171  1.00  0.00           C  
ATOM   4339  HD1 TYR   266      37.187  47.756  30.157  1.00  0.00           H  
ATOM   4340  CE1 TYR   266      38.001  46.526  28.603  1.00  0.00           C  
ATOM   4341  HE1 TYR   266      37.913  45.602  29.156  1.00  0.00           H  
ATOM   4342  CZ  TYR   266      38.554  46.518  27.278  1.00  0.00           C  
ATOM   4343  OH  TYR   266      39.013  45.332  26.701  1.00  0.00           O  
ATOM   4344  HH  TYR   266      38.809  44.536  27.196  1.00  0.00           H  
ATOM   4345  CE2 TYR   266      38.862  47.676  26.581  1.00  0.00           C  
ATOM   4346  HE2 TYR   266      39.337  47.639  25.611  1.00  0.00           H  
ATOM   4347  CD2 TYR   266      38.530  48.885  27.170  1.00  0.00           C  
ATOM   4348  HD2 TYR   266      38.743  49.787  26.616  1.00  0.00           H  
ATOM   4349  C   TYR   266      35.423  51.747  29.440  1.00  0.00           C  
ATOM   4350  O   TYR   266      34.972  51.924  30.608  1.00  0.00           O  
ATOM   4351  N   MET   267      35.587  52.689  28.573  1.00  0.00           N  
ATOM   4352  H   MET   267      35.758  52.230  27.690  1.00  0.00           H  
ATOM   4353  CA  MET   267      35.190  54.128  28.618  1.00  0.00           C  
ATOM   4354  HA  MET   267      35.606  54.624  29.495  1.00  0.00           H  
ATOM   4355  CB  MET   267      35.712  54.900  27.457  1.00  0.00           C  
ATOM   4356  HB2 MET   267      36.758  54.692  27.230  1.00  0.00           H  
ATOM   4357  HB3 MET   267      35.067  54.676  26.608  1.00  0.00           H  
ATOM   4358  CG  MET   267      35.539  56.427  27.500  1.00  0.00           C  
ATOM   4359  HG2 MET   267      34.508  56.629  27.206  1.00  0.00           H  
ATOM   4360  HG3 MET   267      35.775  56.830  28.485  1.00  0.00           H  
ATOM   4361  SD  MET   267      36.489  57.188  26.225  1.00  0.00           S  
ATOM   4362  CE  MET   267      35.976  58.873  26.469  1.00  0.00           C  
ATOM   4363  HE1 MET   267      34.922  58.986  26.217  1.00  0.00           H  
ATOM   4364  HE2 MET   267      36.155  59.220  27.486  1.00  0.00           H  
ATOM   4365  HE3 MET   267      36.407  59.562  25.742  1.00  0.00           H  
ATOM   4366  C   MET   267      33.631  54.264  28.772  1.00  0.00           C  
ATOM   4367  O   MET   267      33.107  54.880  29.710  1.00  0.00           O  
ATOM   4368  N   TYR   268      32.914  53.666  27.865  1.00  0.00           N  
ATOM   4369  H   TYR   268      33.453  53.135  27.196  1.00  0.00           H  
ATOM   4370  CA  TYR   268      31.404  53.606  27.952  1.00  0.00           C  
ATOM   4371  HA  TYR   268      31.057  54.639  27.927  1.00  0.00           H  
ATOM   4372  CB  TYR   268      30.891  52.869  26.677  1.00  0.00           C  
ATOM   4373  HB2 TYR   268      31.122  53.354  25.729  1.00  0.00           H  
ATOM   4374  HB3 TYR   268      31.458  51.939  26.629  1.00  0.00           H  
ATOM   4375  CG  TYR   268      29.433  52.473  26.724  1.00  0.00           C  
ATOM   4376  CD1 TYR   268      29.031  51.147  27.010  1.00  0.00           C  
ATOM   4377  HD1 TYR   268      29.811  50.441  27.257  1.00  0.00           H  
ATOM   4378  CE1 TYR   268      27.699  50.857  27.339  1.00  0.00           C  
ATOM   4379  HE1 TYR   268      27.336  49.895  27.671  1.00  0.00           H  
ATOM   4380  CZ  TYR   268      26.743  51.832  27.212  1.00  0.00           C  
ATOM   4381  OH  TYR   268      25.465  51.479  27.449  1.00  0.00           O  
ATOM   4382  HH  TYR   268      24.764  52.104  27.250  1.00  0.00           H  
ATOM   4383  CE2 TYR   268      27.115  53.183  26.838  1.00  0.00           C  
ATOM   4384  HE2 TYR   268      26.307  53.897  26.779  1.00  0.00           H  
ATOM   4385  CD2 TYR   268      28.478  53.507  26.653  1.00  0.00           C  
ATOM   4386  HD2 TYR   268      28.773  54.514  26.397  1.00  0.00           H  
ATOM   4387  C   TYR   268      30.949  52.960  29.287  1.00  0.00           C  
ATOM   4388  O   TYR   268      30.131  53.499  30.029  1.00  0.00           O  
ATOM   4389  N   LEU   269      31.502  51.779  29.601  1.00  0.00           N  
ATOM   4390  H   LEU   269      31.978  51.405  28.793  1.00  0.00           H  
ATOM   4391  CA  LEU   269      31.180  50.991  30.753  1.00  0.00           C  
ATOM   4392  HA  LEU   269      30.093  50.905  30.770  1.00  0.00           H  
ATOM   4393  CB  LEU   269      31.805  49.573  30.665  1.00  0.00           C  
ATOM   4394  HB2 LEU   269      32.872  49.684  30.471  1.00  0.00           H  
ATOM   4395  HB3 LEU   269      31.666  49.023  31.595  1.00  0.00           H  
ATOM   4396  CG  LEU   269      31.204  48.612  29.495  1.00  0.00           C  
ATOM   4397  HG  LEU   269      31.263  49.090  28.517  1.00  0.00           H  
ATOM   4398  CD1 LEU   269      32.016  47.311  29.434  1.00  0.00           C  
ATOM   4399 HD11 LEU   269      31.799  46.703  28.555  1.00  0.00           H  
ATOM   4400 HD12 LEU   269      33.070  47.551  29.293  1.00  0.00           H  
ATOM   4401 HD13 LEU   269      31.815  46.599  30.235  1.00  0.00           H  
ATOM   4402  CD2 LEU   269      29.767  48.206  29.882  1.00  0.00           C  
ATOM   4403 HD21 LEU   269      29.065  49.028  30.015  1.00  0.00           H  
ATOM   4404 HD22 LEU   269      29.269  47.596  29.127  1.00  0.00           H  
ATOM   4405 HD23 LEU   269      29.790  47.631  30.807  1.00  0.00           H  
ATOM   4406  C   LEU   269      31.568  51.624  32.077  1.00  0.00           C  
ATOM   4407  O   LEU   269      30.881  51.444  33.091  1.00  0.00           O  
ATOM   4408  N   ARG   270      32.639  52.410  32.128  1.00  0.00           N  
ATOM   4409  H   ARG   270      33.180  52.603  31.297  1.00  0.00           H  
ATOM   4410  CA  ARG   270      32.988  53.298  33.279  1.00  0.00           C  
ATOM   4411  HA  ARG   270      32.820  52.702  34.176  1.00  0.00           H  
ATOM   4412  CB  ARG   270      34.434  53.875  33.214  1.00  0.00           C  
ATOM   4413  HB2 ARG   270      34.720  54.122  32.191  1.00  0.00           H  
ATOM   4414  HB3 ARG   270      34.362  54.840  33.716  1.00  0.00           H  
ATOM   4415  CG  ARG   270      35.481  52.898  33.816  1.00  0.00           C  
ATOM   4416  HG2 ARG   270      35.233  52.813  34.874  1.00  0.00           H  
ATOM   4417  HG3 ARG   270      35.298  51.927  33.358  1.00  0.00           H  
ATOM   4418  CD  ARG   270      36.877  53.439  33.656  1.00  0.00           C  
ATOM   4419  HD2 ARG   270      36.971  54.432  34.096  1.00  0.00           H  
ATOM   4420  HD3 ARG   270      37.675  53.038  34.281  1.00  0.00           H  
ATOM   4421  NE  ARG   270      37.261  53.645  32.241  1.00  0.00           N  
ATOM   4422  HE  ARG   270      36.790  54.347  31.690  1.00  0.00           H  
ATOM   4423  CZ  ARG   270      38.249  53.087  31.532  1.00  0.00           C  
ATOM   4424  NH1 ARG   270      39.104  52.180  31.964  1.00  0.00           N  
ATOM   4425 HH11 ARG   270      39.133  51.932  32.943  1.00  0.00           H  
ATOM   4426 HH12 ARG   270      39.717  51.835  31.239  1.00  0.00           H  
ATOM   4427  NH2 ARG   270      38.470  53.436  30.235  1.00  0.00           N  
ATOM   4428 HH21 ARG   270      38.180  54.343  29.897  1.00  0.00           H  
ATOM   4429 HH22 ARG   270      39.250  52.957  29.809  1.00  0.00           H  
ATOM   4430  C   ARG   270      31.955  54.475  33.310  1.00  0.00           C  
ATOM   4431  O   ARG   270      31.407  54.664  34.417  1.00  0.00           O  
ATOM   4432  N   GLN   271      31.640  55.101  32.231  1.00  0.00           N  
ATOM   4433  H   GLN   271      31.968  54.856  31.308  1.00  0.00           H  
ATOM   4434  CA  GLN   271      30.767  56.305  32.225  1.00  0.00           C  
ATOM   4435  HA  GLN   271      31.234  57.088  32.823  1.00  0.00           H  
ATOM   4436  CB  GLN   271      30.586  56.812  30.808  1.00  0.00           C  
ATOM   4437  HB2 GLN   271      31.573  56.832  30.346  1.00  0.00           H  
ATOM   4438  HB3 GLN   271      30.056  56.098  30.177  1.00  0.00           H  
ATOM   4439  CG  GLN   271      29.847  58.146  30.787  1.00  0.00           C  
ATOM   4440  HG2 GLN   271      29.605  58.363  29.746  1.00  0.00           H  
ATOM   4441  HG3 GLN   271      28.928  58.028  31.360  1.00  0.00           H  
ATOM   4442  CD  GLN   271      30.701  59.307  31.302  1.00  0.00           C  
ATOM   4443  OE1 GLN   271      31.630  59.189  32.053  1.00  0.00           O  
ATOM   4444  NE2 GLN   271      30.498  60.513  30.827  1.00  0.00           N  
ATOM   4445 HE21 GLN   271      31.030  61.277  31.218  1.00  0.00           H  
ATOM   4446 HE22 GLN   271      29.820  60.542  30.078  1.00  0.00           H  
ATOM   4447  C   GLN   271      29.374  56.061  32.826  1.00  0.00           C  
ATOM   4448  O   GLN   271      28.989  56.952  33.595  1.00  0.00           O  
ATOM   4449  N   LEU   272      28.769  54.896  32.578  1.00  0.00           N  
ATOM   4450  H   LEU   272      29.288  54.184  32.085  1.00  0.00           H  
ATOM   4451  CA  LEU   272      27.418  54.514  33.166  1.00  0.00           C  
ATOM   4452  HA  LEU   272      26.646  55.079  32.644  1.00  0.00           H  
ATOM   4453  CB  LEU   272      27.168  53.048  32.930  1.00  0.00           C  
ATOM   4454  HB2 LEU   272      27.961  52.479  33.416  1.00  0.00           H  
ATOM   4455  HB3 LEU   272      26.197  52.798  33.357  1.00  0.00           H  
ATOM   4456  CG  LEU   272      27.271  52.479  31.501  1.00  0.00           C  
ATOM   4457  HG  LEU   272      28.342  52.562  31.317  1.00  0.00           H  
ATOM   4458  CD1 LEU   272      26.833  51.053  31.490  1.00  0.00           C  
ATOM   4459 HD11 LEU   272      27.466  50.515  32.196  1.00  0.00           H  
ATOM   4460 HD12 LEU   272      25.763  51.038  31.696  1.00  0.00           H  
ATOM   4461 HD13 LEU   272      26.793  50.693  30.462  1.00  0.00           H  
ATOM   4462  CD2 LEU   272      26.279  53.318  30.664  1.00  0.00           C  
ATOM   4463 HD21 LEU   272      26.104  52.968  29.647  1.00  0.00           H  
ATOM   4464 HD22 LEU   272      25.291  53.309  31.125  1.00  0.00           H  
ATOM   4465 HD23 LEU   272      26.671  54.335  30.667  1.00  0.00           H  
ATOM   4466  C   LEU   272      27.526  54.866  34.716  1.00  0.00           C  
ATOM   4467  O   LEU   272      26.542  55.442  35.195  1.00  0.00           O  
ATOM   4468  N   PHE   273      28.524  54.350  35.399  1.00  0.00           N  
ATOM   4469  H   PHE   273      29.135  53.769  34.843  1.00  0.00           H  
ATOM   4470  CA  PHE   273      28.819  54.425  36.798  1.00  0.00           C  
ATOM   4471  HA  PHE   273      27.863  54.242  37.289  1.00  0.00           H  
ATOM   4472  CB  PHE   273      29.823  53.359  37.379  1.00  0.00           C  
ATOM   4473  HB2 PHE   273      30.839  53.374  36.985  1.00  0.00           H  
ATOM   4474  HB3 PHE   273      29.942  53.626  38.429  1.00  0.00           H  
ATOM   4475  CG  PHE   273      29.361  51.858  37.227  1.00  0.00           C  
ATOM   4476  CD1 PHE   273      28.113  51.453  37.704  1.00  0.00           C  
ATOM   4477  HD1 PHE   273      27.522  52.134  38.298  1.00  0.00           H  
ATOM   4478  CE1 PHE   273      27.583  50.196  37.384  1.00  0.00           C  
ATOM   4479  HE1 PHE   273      26.680  49.858  37.869  1.00  0.00           H  
ATOM   4480  CZ  PHE   273      28.418  49.345  36.676  1.00  0.00           C  
ATOM   4481  HZ  PHE   273      28.184  48.291  36.655  1.00  0.00           H  
ATOM   4482  CE2 PHE   273      29.636  49.715  36.125  1.00  0.00           C  
ATOM   4483  HE2 PHE   273      30.269  48.994  35.628  1.00  0.00           H  
ATOM   4484  CD2 PHE   273      30.189  51.010  36.448  1.00  0.00           C  
ATOM   4485  HD2 PHE   273      31.119  51.362  36.027  1.00  0.00           H  
ATOM   4486  C   PHE   273      29.117  55.904  37.194  1.00  0.00           C  
ATOM   4487  O   PHE   273      28.748  56.319  38.231  1.00  0.00           O  
ATOM   4488  N   ARG   274      29.946  56.637  36.356  1.00  0.00           N  
ATOM   4489  H   ARG   274      30.238  56.262  35.464  1.00  0.00           H  
ATOM   4490  CA  ARG   274      30.489  57.962  36.707  1.00  0.00           C  
ATOM   4491  HA  ARG   274      30.904  57.983  37.715  1.00  0.00           H  
ATOM   4492  CB  ARG   274      31.566  58.428  35.725  1.00  0.00           C  
ATOM   4493  HB2 ARG   274      31.122  58.330  34.734  1.00  0.00           H  
ATOM   4494  HB3 ARG   274      31.888  59.447  35.940  1.00  0.00           H  
ATOM   4495  CG  ARG   274      32.839  57.556  35.670  1.00  0.00           C  
ATOM   4496  HG2 ARG   274      33.298  57.463  36.654  1.00  0.00           H  
ATOM   4497  HG3 ARG   274      32.560  56.575  35.287  1.00  0.00           H  
ATOM   4498  CD  ARG   274      33.750  58.147  34.647  1.00  0.00           C  
ATOM   4499  HD2 ARG   274      33.296  58.066  33.659  1.00  0.00           H  
ATOM   4500  HD3 ARG   274      33.950  59.181  34.927  1.00  0.00           H  
ATOM   4501  NE  ARG   274      34.987  57.360  34.669  1.00  0.00           N  
ATOM   4502  HE  ARG   274      35.123  56.577  35.292  1.00  0.00           H  
ATOM   4503  CZ  ARG   274      36.143  57.706  34.142  1.00  0.00           C  
ATOM   4504  NH1 ARG   274      36.335  58.767  33.488  1.00  0.00           N  
ATOM   4505 HH11 ARG   274      35.562  59.407  33.373  1.00  0.00           H  
ATOM   4506 HH12 ARG   274      37.248  59.196  33.532  1.00  0.00           H  
ATOM   4507  NH2 ARG   274      37.090  56.957  34.466  1.00  0.00           N  
ATOM   4508 HH21 ARG   274      36.944  56.243  35.166  1.00  0.00           H  
ATOM   4509 HH22 ARG   274      37.996  57.172  34.076  1.00  0.00           H  
ATOM   4510  C   ARG   274      29.325  58.938  36.738  1.00  0.00           C  
ATOM   4511  O   ARG   274      29.222  59.813  37.609  1.00  0.00           O  
ATOM   4512  N   ILE   275      28.377  58.864  35.806  1.00  0.00           N  
ATOM   4513  H   ILE   275      28.585  58.264  35.020  1.00  0.00           H  
ATOM   4514  CA  ILE   275      27.125  59.740  35.797  1.00  0.00           C  
ATOM   4515  HA  ILE   275      27.357  60.780  36.029  1.00  0.00           H  
ATOM   4516  CB  ILE   275      26.395  59.464  34.445  1.00  0.00           C  
ATOM   4517  HB  ILE   275      26.318  58.402  34.216  1.00  0.00           H  
ATOM   4518  CG2 ILE   275      24.894  59.977  34.539  1.00  0.00           C  
ATOM   4519 HG21 ILE   275      24.246  59.404  35.202  1.00  0.00           H  
ATOM   4520 HG22 ILE   275      24.789  61.041  34.749  1.00  0.00           H  
ATOM   4521 HG23 ILE   275      24.352  59.868  33.599  1.00  0.00           H  
ATOM   4522  CG1 ILE   275      27.260  60.134  33.437  1.00  0.00           C  
ATOM   4523 HG12 ILE   275      27.627  61.117  33.734  1.00  0.00           H  
ATOM   4524 HG13 ILE   275      28.115  59.503  33.193  1.00  0.00           H  
ATOM   4525  CD1 ILE   275      26.706  60.327  32.039  1.00  0.00           C  
ATOM   4526 HD11 ILE   275      27.484  60.873  31.505  1.00  0.00           H  
ATOM   4527 HD12 ILE   275      26.516  59.348  31.601  1.00  0.00           H  
ATOM   4528 HD13 ILE   275      25.823  60.965  31.986  1.00  0.00           H  
ATOM   4529  C   ILE   275      26.270  59.324  37.000  1.00  0.00           C  
ATOM   4530  O   ILE   275      25.843  60.196  37.801  1.00  0.00           O  
ATOM   4531  N   LEU   276      26.146  57.997  37.372  1.00  0.00           N  
ATOM   4532  H   LEU   276      26.711  57.285  36.933  1.00  0.00           H  
ATOM   4533  CA  LEU   276      25.460  57.620  38.637  1.00  0.00           C  
ATOM   4534  HA  LEU   276      24.456  58.043  38.609  1.00  0.00           H  
ATOM   4535  CB  LEU   276      25.314  56.109  38.602  1.00  0.00           C  
ATOM   4536  HB2 LEU   276      24.572  55.895  37.833  1.00  0.00           H  
ATOM   4537  HB3 LEU   276      26.296  55.687  38.390  1.00  0.00           H  
ATOM   4538  CG  LEU   276      24.678  55.417  39.857  1.00  0.00           C  
ATOM   4539  HG  LEU   276      25.272  55.639  40.744  1.00  0.00           H  
ATOM   4540  CD1 LEU   276      23.285  55.842  40.095  1.00  0.00           C  
ATOM   4541 HD11 LEU   276      22.764  55.260  40.856  1.00  0.00           H  
ATOM   4542 HD12 LEU   276      23.189  56.926  40.051  1.00  0.00           H  
ATOM   4543 HD13 LEU   276      22.752  55.600  39.176  1.00  0.00           H  
ATOM   4544  CD2 LEU   276      24.603  53.885  39.637  1.00  0.00           C  
ATOM   4545 HD21 LEU   276      24.645  53.477  40.647  1.00  0.00           H  
ATOM   4546 HD22 LEU   276      23.745  53.653  39.005  1.00  0.00           H  
ATOM   4547 HD23 LEU   276      25.534  53.536  39.190  1.00  0.00           H  
ATOM   4548  C   LEU   276      26.096  58.253  39.913  1.00  0.00           C  
ATOM   4549  O   LEU   276      25.437  58.886  40.775  1.00  0.00           O  
ATOM   4550  N   PHE   277      27.456  58.124  39.959  1.00  0.00           N  
ATOM   4551  H   PHE   277      27.854  57.560  39.222  1.00  0.00           H  
ATOM   4552  CA  PHE   277      28.363  58.663  40.927  1.00  0.00           C  
ATOM   4553  HA  PHE   277      28.301  58.110  41.864  1.00  0.00           H  
ATOM   4554  CB  PHE   277      29.873  58.584  40.535  1.00  0.00           C  
ATOM   4555  HB2 PHE   277      30.052  57.653  39.996  1.00  0.00           H  
ATOM   4556  HB3 PHE   277      30.173  59.499  40.025  1.00  0.00           H  
ATOM   4557  CG  PHE   277      30.939  58.511  41.670  1.00  0.00           C  
ATOM   4558  CD1 PHE   277      30.924  57.630  42.693  1.00  0.00           C  
ATOM   4559  HD1 PHE   277      30.123  56.905  42.708  1.00  0.00           H  
ATOM   4560  CE1 PHE   277      31.857  57.738  43.760  1.00  0.00           C  
ATOM   4561  HE1 PHE   277      31.731  57.031  44.566  1.00  0.00           H  
ATOM   4562  CZ  PHE   277      32.897  58.708  43.755  1.00  0.00           C  
ATOM   4563  HZ  PHE   277      33.579  58.731  44.592  1.00  0.00           H  
ATOM   4564  CE2 PHE   277      32.895  59.621  42.649  1.00  0.00           C  
ATOM   4565  HE2 PHE   277      33.727  60.310  42.675  1.00  0.00           H  
ATOM   4566  CD2 PHE   277      31.894  59.547  41.641  1.00  0.00           C  
ATOM   4567  HD2 PHE   277      31.903  60.206  40.786  1.00  0.00           H  
ATOM   4568  C   PHE   277      27.989  60.111  41.205  1.00  0.00           C  
ATOM   4569  O   PHE   277      27.598  60.405  42.335  1.00  0.00           O  
ATOM   4570  N   ARG   278      27.960  60.977  40.158  1.00  0.00           N  
ATOM   4571  H   ARG   278      28.258  60.561  39.288  1.00  0.00           H  
ATOM   4572  CA  ARG   278      27.716  62.396  40.205  1.00  0.00           C  
ATOM   4573  HA  ARG   278      28.377  62.789  40.978  1.00  0.00           H  
ATOM   4574  CB  ARG   278      28.188  62.945  38.812  1.00  0.00           C  
ATOM   4575  HB2 ARG   278      27.489  62.544  38.079  1.00  0.00           H  
ATOM   4576  HB3 ARG   278      28.020  64.022  38.818  1.00  0.00           H  
ATOM   4577  CG  ARG   278      29.708  62.776  38.608  1.00  0.00           C  
ATOM   4578  HG2 ARG   278      30.195  63.460  39.304  1.00  0.00           H  
ATOM   4579  HG3 ARG   278      30.056  61.810  38.973  1.00  0.00           H  
ATOM   4580  CD  ARG   278      30.078  63.047  37.147  1.00  0.00           C  
ATOM   4581  HD2 ARG   278      29.349  62.546  36.510  1.00  0.00           H  
ATOM   4582  HD3 ARG   278      29.982  64.116  36.958  1.00  0.00           H  
ATOM   4583  NE  ARG   278      31.374  62.542  36.683  1.00  0.00           N  
ATOM   4584  HE  ARG   278      32.083  62.215  37.323  1.00  0.00           H  
ATOM   4585  CZ  ARG   278      31.732  62.558  35.375  1.00  0.00           C  
ATOM   4586  NH1 ARG   278      30.942  63.020  34.450  1.00  0.00           N  
ATOM   4587 HH11 ARG   278      30.133  63.577  34.686  1.00  0.00           H  
ATOM   4588 HH12 ARG   278      31.311  62.909  33.517  1.00  0.00           H  
ATOM   4589  NH2 ARG   278      32.865  61.988  34.938  1.00  0.00           N  
ATOM   4590 HH21 ARG   278      33.450  61.498  35.600  1.00  0.00           H  
ATOM   4591 HH22 ARG   278      33.190  62.155  33.996  1.00  0.00           H  
ATOM   4592  C   ARG   278      26.277  62.666  40.605  1.00  0.00           C  
ATOM   4593  O   ARG   278      26.056  63.786  41.182  1.00  0.00           O  
ATOM   4594  N   THR   279      25.313  61.775  40.429  1.00  0.00           N  
ATOM   4595  H   THR   279      25.531  60.819  40.185  1.00  0.00           H  
ATOM   4596  CA  THR   279      23.863  62.015  40.874  1.00  0.00           C  
ATOM   4597  HA  THR   279      23.515  62.980  40.507  1.00  0.00           H  
ATOM   4598  CB  THR   279      22.901  61.046  40.177  1.00  0.00           C  
ATOM   4599  HB  THR   279      23.066  59.990  40.387  1.00  0.00           H  
ATOM   4600  CG2 THR   279      21.430  61.268  40.417  1.00  0.00           C  
ATOM   4601 HG21 THR   279      21.260  62.296  40.738  1.00  0.00           H  
ATOM   4602 HG22 THR   279      20.831  60.990  39.550  1.00  0.00           H  
ATOM   4603 HG23 THR   279      21.206  60.635  41.276  1.00  0.00           H  
ATOM   4604  OG1 THR   279      23.096  61.167  38.767  1.00  0.00           O  
ATOM   4605  HG1 THR   279      24.026  61.061  38.556  1.00  0.00           H  
ATOM   4606  C   THR   279      23.605  61.816  42.332  1.00  0.00           C  
ATOM   4607  O   THR   279      22.941  62.681  42.928  1.00  0.00           O  
ATOM   4608  N   LEU   280      24.276  60.896  42.890  1.00  0.00           N  
ATOM   4609  H   LEU   280      24.919  60.326  42.359  1.00  0.00           H  
ATOM   4610  CA  LEU   280      24.478  60.663  44.331  1.00  0.00           C  
ATOM   4611  HA  LEU   280      23.496  60.732  44.798  1.00  0.00           H  
ATOM   4612  CB  LEU   280      25.023  59.282  44.587  1.00  0.00           C  
ATOM   4613  HB2 LEU   280      25.991  59.114  44.113  1.00  0.00           H  
ATOM   4614  HB3 LEU   280      25.169  59.116  45.654  1.00  0.00           H  
ATOM   4615  CG  LEU   280      24.127  58.121  44.138  1.00  0.00           C  
ATOM   4616  HG  LEU   280      23.885  58.159  43.076  1.00  0.00           H  
ATOM   4617  CD1 LEU   280      24.851  56.840  44.345  1.00  0.00           C  
ATOM   4618 HD11 LEU   280      24.260  56.022  43.932  1.00  0.00           H  
ATOM   4619 HD12 LEU   280      25.792  56.890  43.798  1.00  0.00           H  
ATOM   4620 HD13 LEU   280      25.012  56.541  45.381  1.00  0.00           H  
ATOM   4621  CD2 LEU   280      22.841  58.040  44.900  1.00  0.00           C  
ATOM   4622 HD21 LEU   280      22.169  58.891  44.792  1.00  0.00           H  
ATOM   4623 HD22 LEU   280      22.213  57.236  44.515  1.00  0.00           H  
ATOM   4624 HD23 LEU   280      23.136  57.882  45.937  1.00  0.00           H  
ATOM   4625  C   LEU   280      25.360  61.791  44.942  1.00  0.00           C  
ATOM   4626  O   LEU   280      25.607  61.771  46.144  1.00  0.00           O  
ATOM   4627  N   ASN   281      25.820  62.783  44.130  1.00  0.00           N  
ATOM   4628  H   ASN   281      25.665  62.572  43.155  1.00  0.00           H  
ATOM   4629  CA  ASN   281      26.790  63.848  44.492  1.00  0.00           C  
ATOM   4630  HA  ASN   281      27.211  64.242  43.567  1.00  0.00           H  
ATOM   4631  CB  ASN   281      26.050  64.947  45.292  1.00  0.00           C  
ATOM   4632  HB2 ASN   281      25.670  64.593  46.250  1.00  0.00           H  
ATOM   4633  HB3 ASN   281      26.771  65.722  45.550  1.00  0.00           H  
ATOM   4634  CG  ASN   281      25.052  65.691  44.403  1.00  0.00           C  
ATOM   4635  OD1 ASN   281      23.868  65.728  44.769  1.00  0.00           O  
ATOM   4636  ND2 ASN   281      25.359  66.336  43.231  1.00  0.00           N  
ATOM   4637 HD21 ASN   281      24.647  66.585  42.559  1.00  0.00           H  
ATOM   4638 HD22 ASN   281      26.234  66.134  42.768  1.00  0.00           H  
ATOM   4639  C   ASN   281      28.023  63.315  45.222  1.00  0.00           C  
ATOM   4640  O   ASN   281      28.493  63.879  46.230  1.00  0.00           O  
ATOM   4641  N   HIE   282      28.536  62.258  44.569  1.00  0.00           N  
ATOM   4642  H   HIE   282      28.047  61.887  43.767  1.00  0.00           H  
ATOM   4643  CA  HIE   282      29.700  61.555  45.044  1.00  0.00           C  
ATOM   4644  HA  HIE   282      29.864  61.616  46.120  1.00  0.00           H  
ATOM   4645  CB  HIE   282      29.549  60.058  44.855  1.00  0.00           C  
ATOM   4646  HB2 HIE   282      29.406  59.732  43.824  1.00  0.00           H  
ATOM   4647  HB3 HIE   282      30.496  59.612  45.158  1.00  0.00           H  
ATOM   4648  CG  HIE   282      28.463  59.505  45.753  1.00  0.00           C  
ATOM   4649  ND1 HIE   282      28.113  58.093  45.778  1.00  0.00           N  
ATOM   4650  CE1 HIE   282      27.245  57.873  46.784  1.00  0.00           C  
ATOM   4651  HE1 HIE   282      26.818  56.915  47.038  1.00  0.00           H  
ATOM   4652  NE2 HIE   282      27.085  59.043  47.473  1.00  0.00           N  
ATOM   4653  HE2 HIE   282      26.489  59.092  48.287  1.00  0.00           H  
ATOM   4654  CD2 HIE   282      27.860  59.987  46.908  1.00  0.00           C  
ATOM   4655  HD2 HIE   282      27.862  61.006  47.264  1.00  0.00           H  
ATOM   4656  C   HIE   282      30.985  62.116  44.516  1.00  0.00           C  
ATOM   4657  O   HIE   282      31.048  62.607  43.385  1.00  0.00           O  
ATOM   4658  N   GLN   283      32.111  62.028  45.235  1.00  0.00           N  
ATOM   4659  H   GLN   283      32.155  61.413  46.035  1.00  0.00           H  
ATOM   4660  CA  GLN   283      33.408  62.716  44.918  1.00  0.00           C  
ATOM   4661  HA  GLN   283      33.618  62.846  43.856  1.00  0.00           H  
ATOM   4662  CB  GLN   283      33.451  63.930  45.837  1.00  0.00           C  
ATOM   4663  HB2 GLN   283      33.565  63.657  46.886  1.00  0.00           H  
ATOM   4664  HB3 GLN   283      34.315  64.525  45.541  1.00  0.00           H  
ATOM   4665  CG  GLN   283      32.309  64.932  45.753  1.00  0.00           C  
ATOM   4666  HG2 GLN   283      31.329  64.483  45.914  1.00  0.00           H  
ATOM   4667  HG3 GLN   283      32.655  65.697  46.448  1.00  0.00           H  
ATOM   4668  CD  GLN   283      32.131  65.521  44.385  1.00  0.00           C  
ATOM   4669  OE1 GLN   283      32.867  65.437  43.456  1.00  0.00           O  
ATOM   4670  NE2 GLN   283      31.163  66.422  44.236  1.00  0.00           N  
ATOM   4671 HE21 GLN   283      30.919  66.691  43.293  1.00  0.00           H  
ATOM   4672 HE22 GLN   283      30.476  66.479  44.973  1.00  0.00           H  
ATOM   4673  C   GLN   283      34.577  61.650  45.276  1.00  0.00           C  
ATOM   4674  O   GLN   283      34.503  60.910  46.256  1.00  0.00           O  
ATOM   4675  N   TYR   284      35.703  61.798  44.549  1.00  0.00           N  
ATOM   4676  H   TYR   284      35.769  62.588  43.923  1.00  0.00           H  
ATOM   4677  CA  TYR   284      36.863  61.009  44.801  1.00  0.00           C  
ATOM   4678  HA  TYR   284      36.453  60.005  44.909  1.00  0.00           H  
ATOM   4679  CB  TYR   284      37.810  60.916  43.612  1.00  0.00           C  
ATOM   4680  HB2 TYR   284      38.113  61.937  43.378  1.00  0.00           H  
ATOM   4681  HB3 TYR   284      38.681  60.294  43.816  1.00  0.00           H  
ATOM   4682  CG  TYR   284      37.176  60.374  42.343  1.00  0.00           C  
ATOM   4683  CD1 TYR   284      36.730  59.059  42.159  1.00  0.00           C  
ATOM   4684  HD1 TYR   284      36.756  58.355  42.978  1.00  0.00           H  
ATOM   4685  CE1 TYR   284      36.104  58.627  40.941  1.00  0.00           C  
ATOM   4686  HE1 TYR   284      35.860  57.583  40.809  1.00  0.00           H  
ATOM   4687  CZ  TYR   284      36.071  59.522  39.869  1.00  0.00           C  
ATOM   4688  OH  TYR   284      35.812  59.090  38.549  1.00  0.00           O  
ATOM   4689  HH  TYR   284      36.136  58.217  38.316  1.00  0.00           H  
ATOM   4690  CE2 TYR   284      36.535  60.887  40.025  1.00  0.00           C  
ATOM   4691  HE2 TYR   284      36.457  61.538  39.167  1.00  0.00           H  
ATOM   4692  CD2 TYR   284      37.053  61.319  41.268  1.00  0.00           C  
ATOM   4693  HD2 TYR   284      37.525  62.285  41.367  1.00  0.00           H  
ATOM   4694  C   TYR   284      37.658  61.424  46.087  1.00  0.00           C  
ATOM   4695  O   TYR   284      38.859  61.543  46.050  1.00  0.00           O  
ATOM   4696  N   ASP   285      36.927  61.581  47.160  1.00  0.00           N  
ATOM   4697  H   ASP   285      35.972  61.268  47.059  1.00  0.00           H  
ATOM   4698  CA  ASP   285      37.546  61.686  48.486  1.00  0.00           C  
ATOM   4699  HA  ASP   285      38.260  62.496  48.337  1.00  0.00           H  
ATOM   4700  CB  ASP   285      36.482  62.263  49.382  1.00  0.00           C  
ATOM   4701  HB2 ASP   285      36.924  62.421  50.365  1.00  0.00           H  
ATOM   4702  HB3 ASP   285      36.217  63.240  48.978  1.00  0.00           H  
ATOM   4703  CG  ASP   285      35.210  61.409  49.651  1.00  0.00           C  
ATOM   4704  OD1 ASP   285      35.237  60.172  49.793  1.00  0.00           O  
ATOM   4705  OD2 ASP   285      34.173  62.038  49.865  1.00  0.00           O  
ATOM   4706  C   ASP   285      38.159  60.406  49.068  1.00  0.00           C  
ATOM   4707  O   ASP   285      39.003  60.538  49.954  1.00  0.00           O  
ATOM   4708  N   TYR   286      37.727  59.230  48.606  1.00  0.00           N  
ATOM   4709  H   TYR   286      37.008  59.341  47.906  1.00  0.00           H  
ATOM   4710  CA  TYR   286      38.300  57.906  49.001  1.00  0.00           C  
ATOM   4711  HA  TYR   286      37.913  57.125  48.347  1.00  0.00           H  
ATOM   4712  CB  TYR   286      39.817  57.752  48.766  1.00  0.00           C  
ATOM   4713  HB2 TYR   286      40.404  58.345  49.467  1.00  0.00           H  
ATOM   4714  HB3 TYR   286      39.966  56.675  48.835  1.00  0.00           H  
ATOM   4715  CG  TYR   286      40.269  58.280  47.387  1.00  0.00           C  
ATOM   4716  CD1 TYR   286      40.026  57.551  46.212  1.00  0.00           C  
ATOM   4717  HD1 TYR   286      39.475  56.622  46.209  1.00  0.00           H  
ATOM   4718  CE1 TYR   286      40.552  58.097  44.978  1.00  0.00           C  
ATOM   4719  HE1 TYR   286      40.375  57.481  44.109  1.00  0.00           H  
ATOM   4720  CZ  TYR   286      41.316  59.275  44.948  1.00  0.00           C  
ATOM   4721  OH  TYR   286      41.974  59.566  43.766  1.00  0.00           O  
ATOM   4722  HH  TYR   286      42.482  60.378  43.836  1.00  0.00           H  
ATOM   4723  CE2 TYR   286      41.494  59.970  46.159  1.00  0.00           C  
ATOM   4724  HE2 TYR   286      41.980  60.928  46.049  1.00  0.00           H  
ATOM   4725  CD2 TYR   286      40.936  59.500  47.392  1.00  0.00           C  
ATOM   4726  HD2 TYR   286      40.985  60.108  48.283  1.00  0.00           H  
ATOM   4727  C   TYR   286      37.968  57.464  50.436  1.00  0.00           C  
ATOM   4728  O   TYR   286      38.715  56.679  51.021  1.00  0.00           O  
ATOM   4729  N   THR   287      36.837  57.935  50.955  1.00  0.00           N  
ATOM   4730  H   THR   287      36.375  58.648  50.409  1.00  0.00           H  
ATOM   4731  CA  THR   287      36.181  57.513  52.141  1.00  0.00           C  
ATOM   4732  HA  THR   287      37.011  57.424  52.843  1.00  0.00           H  
ATOM   4733  CB  THR   287      35.258  58.619  52.775  1.00  0.00           C  
ATOM   4734  HB  THR   287      34.722  58.198  53.625  1.00  0.00           H  
ATOM   4735  CG2 THR   287      36.141  59.799  53.153  1.00  0.00           C  
ATOM   4736 HG21 THR   287      36.713  60.151  52.294  1.00  0.00           H  
ATOM   4737 HG22 THR   287      35.583  60.585  53.661  1.00  0.00           H  
ATOM   4738 HG23 THR   287      36.814  59.532  53.969  1.00  0.00           H  
ATOM   4739  OG1 THR   287      34.306  59.008  51.797  1.00  0.00           O  
ATOM   4740  HG1 THR   287      34.736  59.419  51.043  1.00  0.00           H  
ATOM   4741  C   THR   287      35.545  56.156  51.843  1.00  0.00           C  
ATOM   4742  O   THR   287      34.331  56.033  51.857  1.00  0.00           O  
ATOM   4743  N   PHE   288      36.300  55.146  51.488  1.00  0.00           N  
ATOM   4744  H   PHE   288      37.310  55.183  51.490  1.00  0.00           H  
ATOM   4745  CA  PHE   288      35.776  53.748  51.515  1.00  0.00           C  
ATOM   4746  HA  PHE   288      34.972  53.620  50.790  1.00  0.00           H  
ATOM   4747  CB  PHE   288      36.974  52.895  51.135  1.00  0.00           C  
ATOM   4748  HB2 PHE   288      37.682  53.012  51.955  1.00  0.00           H  
ATOM   4749  HB3 PHE   288      36.589  51.876  51.167  1.00  0.00           H  
ATOM   4750  CG  PHE   288      37.548  53.184  49.777  1.00  0.00           C  
ATOM   4751  CD1 PHE   288      36.759  52.959  48.604  1.00  0.00           C  
ATOM   4752  HD1 PHE   288      35.730  52.682  48.782  1.00  0.00           H  
ATOM   4753  CE1 PHE   288      37.357  53.131  47.378  1.00  0.00           C  
ATOM   4754  HE1 PHE   288      36.752  52.946  46.504  1.00  0.00           H  
ATOM   4755  CZ  PHE   288      38.719  53.475  47.251  1.00  0.00           C  
ATOM   4756  HZ  PHE   288      39.059  53.750  46.264  1.00  0.00           H  
ATOM   4757  CE2 PHE   288      39.509  53.611  48.444  1.00  0.00           C  
ATOM   4758  HE2 PHE   288      40.586  53.697  48.432  1.00  0.00           H  
ATOM   4759  CD2 PHE   288      38.904  53.525  49.662  1.00  0.00           C  
ATOM   4760  HD2 PHE   288      39.460  53.720  50.567  1.00  0.00           H  
ATOM   4761  C   PHE   288      35.262  53.283  52.924  1.00  0.00           C  
ATOM   4762  O   PHE   288      35.668  53.870  53.961  1.00  0.00           O  
ATOM   4763  N   ASP   289      34.456  52.270  52.941  1.00  0.00           N  
ATOM   4764  H   ASP   289      33.939  51.952  52.134  1.00  0.00           H  
ATOM   4765  CA  ASP   289      33.721  51.979  54.209  1.00  0.00           C  
ATOM   4766  HA  ASP   289      33.282  52.869  54.658  1.00  0.00           H  
ATOM   4767  CB  ASP   289      32.623  50.943  53.936  1.00  0.00           C  
ATOM   4768  HB2 ASP   289      33.100  50.259  53.234  1.00  0.00           H  
ATOM   4769  HB3 ASP   289      32.358  50.348  54.810  1.00  0.00           H  
ATOM   4770  CG  ASP   289      31.298  51.385  53.283  1.00  0.00           C  
ATOM   4771  OD1 ASP   289      31.204  52.548  52.834  1.00  0.00           O  
ATOM   4772  OD2 ASP   289      30.351  50.580  53.201  1.00  0.00           O  
ATOM   4773  C   ASP   289      34.635  51.400  55.354  1.00  0.00           C  
ATOM   4774  O   ASP   289      34.373  51.685  56.513  1.00  0.00           O  
ATOM   4775  N   TRP   290      35.731  50.735  55.036  1.00  0.00           N  
ATOM   4776  H   TRP   290      35.979  50.570  54.071  1.00  0.00           H  
ATOM   4777  CA  TRP   290      36.639  50.236  56.042  1.00  0.00           C  
ATOM   4778  HA  TRP   290      36.156  49.771  56.901  1.00  0.00           H  
ATOM   4779  CB  TRP   290      37.675  49.234  55.468  1.00  0.00           C  
ATOM   4780  HB2 TRP   290      38.420  49.051  56.242  1.00  0.00           H  
ATOM   4781  HB3 TRP   290      37.018  48.374  55.334  1.00  0.00           H  
ATOM   4782  CG  TRP   290      38.421  49.630  54.192  1.00  0.00           C  
ATOM   4783  CD1 TRP   290      39.594  50.267  54.181  1.00  0.00           C  
ATOM   4784  HD1 TRP   290      40.158  50.455  55.083  1.00  0.00           H  
ATOM   4785  NE1 TRP   290      39.978  50.595  52.949  1.00  0.00           N  
ATOM   4786  HE1 TRP   290      40.825  51.109  52.752  1.00  0.00           H  
ATOM   4787  CE2 TRP   290      39.033  50.198  52.082  1.00  0.00           C  
ATOM   4788  CZ2 TRP   290      38.988  50.229  50.687  1.00  0.00           C  
ATOM   4789  HZ2 TRP   290      39.819  50.761  50.248  1.00  0.00           H  
ATOM   4790  CH2 TRP   290      37.932  49.753  49.994  1.00  0.00           C  
ATOM   4791  HH2 TRP   290      37.985  49.969  48.937  1.00  0.00           H  
ATOM   4792  CZ3 TRP   290      36.801  49.228  50.729  1.00  0.00           C  
ATOM   4793  HZ3 TRP   290      35.901  48.934  50.210  1.00  0.00           H  
ATOM   4794  CE3 TRP   290      36.914  49.036  52.098  1.00  0.00           C  
ATOM   4795  HE3 TRP   290      36.175  48.455  52.630  1.00  0.00           H  
ATOM   4796  CD2 TRP   290      38.050  49.539  52.835  1.00  0.00           C  
ATOM   4797  C   TRP   290      37.474  51.424  56.581  1.00  0.00           C  
ATOM   4798  O   TRP   290      37.775  51.459  57.764  1.00  0.00           O  
ATOM   4799  N   THR   291      37.669  52.504  55.799  1.00  0.00           N  
ATOM   4800  H   THR   291      37.267  52.449  54.874  1.00  0.00           H  
ATOM   4801  CA  THR   291      38.288  53.775  56.131  1.00  0.00           C  
ATOM   4802  HA  THR   291      39.316  53.603  56.451  1.00  0.00           H  
ATOM   4803  CB  THR   291      38.566  54.622  54.882  1.00  0.00           C  
ATOM   4804  HB  THR   291      37.668  55.035  54.422  1.00  0.00           H  
ATOM   4805  CG2 THR   291      39.539  55.745  55.056  1.00  0.00           C  
ATOM   4806 HG21 THR   291      40.166  55.493  55.912  1.00  0.00           H  
ATOM   4807 HG22 THR   291      40.046  55.876  54.100  1.00  0.00           H  
ATOM   4808 HG23 THR   291      39.145  56.746  55.234  1.00  0.00           H  
ATOM   4809  OG1 THR   291      39.171  53.756  53.890  1.00  0.00           O  
ATOM   4810  HG1 THR   291      40.088  53.574  54.109  1.00  0.00           H  
ATOM   4811  C   THR   291      37.424  54.636  57.060  1.00  0.00           C  
ATOM   4812  O   THR   291      37.917  55.202  58.042  1.00  0.00           O  
ATOM   4813  N   MET   292      36.103  54.585  56.793  1.00  0.00           N  
ATOM   4814  H   MET   292      35.729  54.266  55.910  1.00  0.00           H  
ATOM   4815  CA  MET   292      35.091  55.169  57.696  1.00  0.00           C  
ATOM   4816  HA  MET   292      35.523  56.109  58.039  1.00  0.00           H  
ATOM   4817  CB  MET   292      33.805  55.507  56.932  1.00  0.00           C  
ATOM   4818  HB2 MET   292      33.294  54.645  56.502  1.00  0.00           H  
ATOM   4819  HB3 MET   292      33.097  55.970  57.619  1.00  0.00           H  
ATOM   4820  CG  MET   292      34.177  56.531  55.775  1.00  0.00           C  
ATOM   4821  HG2 MET   292      34.719  56.057  54.957  1.00  0.00           H  
ATOM   4822  HG3 MET   292      33.290  56.977  55.325  1.00  0.00           H  
ATOM   4823  SD  MET   292      35.131  57.992  56.248  1.00  0.00           S  
ATOM   4824  CE  MET   292      33.910  58.712  57.369  1.00  0.00           C  
ATOM   4825  HE1 MET   292      34.157  59.752  57.579  1.00  0.00           H  
ATOM   4826  HE2 MET   292      32.893  58.609  56.991  1.00  0.00           H  
ATOM   4827  HE3 MET   292      33.857  58.116  58.281  1.00  0.00           H  
ATOM   4828  C   MET   292      34.780  54.371  58.988  1.00  0.00           C  
ATOM   4829  O   MET   292      34.444  55.014  60.002  1.00  0.00           O  
ATOM   4830  N   LEU   293      34.691  53.038  58.991  1.00  0.00           N  
ATOM   4831  H   LEU   293      34.827  52.526  58.130  1.00  0.00           H  
ATOM   4832  CA  LEU   293      34.364  52.208  60.157  1.00  0.00           C  
ATOM   4833  HA  LEU   293      33.438  52.518  60.643  1.00  0.00           H  
ATOM   4834  CB  LEU   293      33.928  50.792  59.637  1.00  0.00           C  
ATOM   4835  HB2 LEU   293      33.256  50.846  58.780  1.00  0.00           H  
ATOM   4836  HB3 LEU   293      34.833  50.410  59.164  1.00  0.00           H  
ATOM   4837  CG  LEU   293      33.339  49.680  60.541  1.00  0.00           C  
ATOM   4838  HG  LEU   293      34.163  49.325  61.161  1.00  0.00           H  
ATOM   4839  CD1 LEU   293      32.213  50.164  61.370  1.00  0.00           C  
ATOM   4840 HD11 LEU   293      32.531  50.928  62.079  1.00  0.00           H  
ATOM   4841 HD12 LEU   293      31.340  50.529  60.830  1.00  0.00           H  
ATOM   4842 HD13 LEU   293      31.982  49.386  62.097  1.00  0.00           H  
ATOM   4843  CD2 LEU   293      32.900  48.495  59.677  1.00  0.00           C  
ATOM   4844 HD21 LEU   293      32.574  47.609  60.222  1.00  0.00           H  
ATOM   4845 HD22 LEU   293      32.024  48.715  59.066  1.00  0.00           H  
ATOM   4846 HD23 LEU   293      33.636  48.252  58.911  1.00  0.00           H  
ATOM   4847  C   LEU   293      35.454  52.204  61.278  1.00  0.00           C  
ATOM   4848  O   LEU   293      36.105  51.187  61.557  1.00  0.00           O  
ATOM   4849  N   LYS   294      35.680  53.379  61.965  1.00  0.00           N  
ATOM   4850  H   LYS   294      35.316  54.298  61.759  1.00  0.00           H  
ATOM   4851  CA  LYS   294      36.777  53.603  62.916  1.00  0.00           C  
ATOM   4852  HA  LYS   294      37.683  53.335  62.372  1.00  0.00           H  
ATOM   4853  CB  LYS   294      36.827  55.068  63.511  1.00  0.00           C  
ATOM   4854  HB2 LYS   294      35.968  55.267  64.152  1.00  0.00           H  
ATOM   4855  HB3 LYS   294      37.680  55.108  64.188  1.00  0.00           H  
ATOM   4856  CG  LYS   294      36.847  56.268  62.613  1.00  0.00           C  
ATOM   4857  HG2 LYS   294      35.922  56.309  62.037  1.00  0.00           H  
ATOM   4858  HG3 LYS   294      36.868  57.220  63.145  1.00  0.00           H  
ATOM   4859  CD  LYS   294      37.999  56.352  61.594  1.00  0.00           C  
ATOM   4860  HD2 LYS   294      38.875  56.548  62.213  1.00  0.00           H  
ATOM   4861  HD3 LYS   294      38.135  55.407  61.069  1.00  0.00           H  
ATOM   4862  CE  LYS   294      37.778  57.520  60.608  1.00  0.00           C  
ATOM   4863  HE2 LYS   294      36.729  57.576  60.314  1.00  0.00           H  
ATOM   4864  HE3 LYS   294      38.049  58.442  61.123  1.00  0.00           H  
ATOM   4865  NZ  LYS   294      38.694  57.450  59.478  1.00  0.00           N  
ATOM   4866  HZ1 LYS   294      38.775  58.349  59.023  1.00  0.00           H  
ATOM   4867  HZ2 LYS   294      39.619  57.224  59.816  1.00  0.00           H  
ATOM   4868  HZ3 LYS   294      38.363  56.804  58.777  1.00  0.00           H  
ATOM   4869  C   LYS   294      36.769  52.623  64.106  1.00  0.00           C  
ATOM   4870  O   LYS   294      37.795  52.318  64.759  1.00  0.00           O  
ATOM   4871  N   GLN   295      35.542  52.175  64.419  1.00  0.00           N  
ATOM   4872  H   GLN   295      34.755  52.536  63.900  1.00  0.00           H  
ATOM   4873  CA  GLN   295      35.332  51.358  65.638  1.00  0.00           C  
ATOM   4874  HA  GLN   295      36.272  50.927  65.983  1.00  0.00           H  
ATOM   4875  CB  GLN   295      34.713  52.123  66.811  1.00  0.00           C  
ATOM   4876  HB2 GLN   295      33.897  52.732  66.423  1.00  0.00           H  
ATOM   4877  HB3 GLN   295      34.375  51.472  67.617  1.00  0.00           H  
ATOM   4878  CG  GLN   295      35.693  53.151  67.498  1.00  0.00           C  
ATOM   4879  HG2 GLN   295      36.175  53.705  66.693  1.00  0.00           H  
ATOM   4880  HG3 GLN   295      35.044  53.776  68.111  1.00  0.00           H  
ATOM   4881  CD  GLN   295      36.862  52.586  68.275  1.00  0.00           C  
ATOM   4882  OE1 GLN   295      37.193  51.445  68.157  1.00  0.00           O  
ATOM   4883  NE2 GLN   295      37.644  53.351  68.978  1.00  0.00           N  
ATOM   4884 HE21 GLN   295      38.436  53.009  69.504  1.00  0.00           H  
ATOM   4885 HE22 GLN   295      37.402  54.331  68.971  1.00  0.00           H  
ATOM   4886  C   GLN   295      34.316  50.211  65.369  1.00  0.00           C  
ATOM   4887  O   GLN   295      33.174  50.433  64.895  1.00  0.00           O  
ATOM   4888  N   NME   296      34.718  48.992  65.605  1.00  0.00           N  
ATOM   4889  H   NME   296      35.642  48.918  66.008  1.00  0.00           H  
ATOM   4890  CH3 NME   296      33.982  47.719  65.494  1.00  0.00           C  
ATOM   4891 HH31 NME   296      33.314  47.764  64.634  1.00  0.00           H  
ATOM   4892 HH32 NME   296      34.706  46.907  65.425  1.00  0.00           H  
ATOM   4893 HH33 NME   296      33.322  47.634  66.357  1.00  0.00           H  
TER    4894      NME   296 
END   
