# Supplementary material for: Lenalidomide Stabilizes Protein–Protein Complexes by Turning Labile Intermolecular H-Bonds into Robust Interactions
Source: J Med Chem. 2023 Apr 21;66(9):6037–46. doi: 10.1021/acs.jmedchem.2c01692 (PMC10184122; doi:10.1021/acs.jmedchem.2c01692)
Supplement: Supplementary file 2 — jm2c01692_si_002.zip [file jm2c01692_si_002.zip › ck1_lastpdbs/ck1-I35G/r3/ck1-I35G.lastpdb.pdb]

CRYST1   79.953   79.953   79.953 109.47 109.47 109.47               1
ATOM      1  H1  ACE     1      60.454  51.793  24.475  1.00  0.00           H  
ATOM      2  CH3 ACE     1      60.455  51.477  25.519  1.00  0.00           C  
ATOM      3  H2  ACE     1      60.129  50.452  25.696  1.00  0.00           H  
ATOM      4  H3  ACE     1      59.838  52.240  25.992  1.00  0.00           H  
ATOM      5  C   ACE     1      61.906  51.489  26.025  1.00  0.00           C  
ATOM      6  O   ACE     1      62.414  50.578  26.610  1.00  0.00           O  
ATOM      7  N   GLU     2      62.527  52.571  25.644  1.00  0.00           N  
ATOM      8  H   GLU     2      61.874  53.169  25.158  1.00  0.00           H  
ATOM      9  CA  GLU     2      63.973  52.847  25.798  1.00  0.00           C  
ATOM     10  HA  GLU     2      64.446  51.980  26.259  1.00  0.00           H  
ATOM     11  CB  GLU     2      64.616  52.790  24.402  1.00  0.00           C  
ATOM     12  HB2 GLU     2      65.671  52.555  24.542  1.00  0.00           H  
ATOM     13  HB3 GLU     2      64.193  51.987  23.798  1.00  0.00           H  
ATOM     14  CG  GLU     2      64.415  54.088  23.457  1.00  0.00           C  
ATOM     15  HG2 GLU     2      65.289  54.730  23.569  1.00  0.00           H  
ATOM     16  HG3 GLU     2      64.443  53.642  22.463  1.00  0.00           H  
ATOM     17  CD  GLU     2      63.187  54.864  23.601  1.00  0.00           C  
ATOM     18  OE1 GLU     2      63.308  56.101  23.676  1.00  0.00           O  
ATOM     19  OE2 GLU     2      62.123  54.250  23.490  1.00  0.00           O  
ATOM     20  C   GLU     2      64.315  54.131  26.621  1.00  0.00           C  
ATOM     21  O   GLU     2      65.493  54.490  26.778  1.00  0.00           O  
ATOM     22  N   PHE     3      63.277  54.848  27.017  1.00  0.00           N  
ATOM     23  H   PHE     3      62.404  54.349  27.117  1.00  0.00           H  
ATOM     24  CA  PHE     3      63.424  56.133  27.719  1.00  0.00           C  
ATOM     25  HA  PHE     3      64.443  56.489  27.563  1.00  0.00           H  
ATOM     26  CB  PHE     3      62.523  57.134  27.059  1.00  0.00           C  
ATOM     27  HB2 PHE     3      62.835  58.095  27.468  1.00  0.00           H  
ATOM     28  HB3 PHE     3      62.759  57.096  25.996  1.00  0.00           H  
ATOM     29  CG  PHE     3      61.025  56.818  27.201  1.00  0.00           C  
ATOM     30  CD1 PHE     3      60.355  55.693  26.607  1.00  0.00           C  
ATOM     31  HD1 PHE     3      60.819  55.029  25.894  1.00  0.00           H  
ATOM     32  CE1 PHE     3      58.982  55.474  26.724  1.00  0.00           C  
ATOM     33  HE1 PHE     3      58.460  54.659  26.244  1.00  0.00           H  
ATOM     34  CZ  PHE     3      58.168  56.286  27.545  1.00  0.00           C  
ATOM     35  HZ  PHE     3      57.184  55.973  27.863  1.00  0.00           H  
ATOM     36  CE2 PHE     3      58.835  57.347  28.211  1.00  0.00           C  
ATOM     37  HE2 PHE     3      58.249  57.874  28.949  1.00  0.00           H  
ATOM     38  CD2 PHE     3      60.200  57.687  27.999  1.00  0.00           C  
ATOM     39  HD2 PHE     3      60.656  58.488  28.562  1.00  0.00           H  
ATOM     40  C   PHE     3      63.326  56.069  29.234  1.00  0.00           C  
ATOM     41  O   PHE     3      63.118  54.979  29.857  1.00  0.00           O  
ATOM     42  N   ILE     4      63.675  57.154  29.962  1.00  0.00           N  
ATOM     43  H   ILE     4      63.707  58.038  29.475  1.00  0.00           H  
ATOM     44  CA  ILE     4      63.605  57.317  31.438  1.00  0.00           C  
ATOM     45  HA  ILE     4      63.678  56.348  31.932  1.00  0.00           H  
ATOM     46  CB  ILE     4      64.751  58.148  31.980  1.00  0.00           C  
ATOM     47  HB  ILE     4      64.648  59.197  31.704  1.00  0.00           H  
ATOM     48  CG2 ILE     4      64.873  57.975  33.493  1.00  0.00           C  
ATOM     49 HG21 ILE     4      63.870  57.948  33.920  1.00  0.00           H  
ATOM     50 HG22 ILE     4      65.301  56.995  33.705  1.00  0.00           H  
ATOM     51 HG23 ILE     4      65.433  58.802  33.929  1.00  0.00           H  
ATOM     52  CG1 ILE     4      66.126  57.630  31.363  1.00  0.00           C  
ATOM     53 HG12 ILE     4      66.223  56.553  31.494  1.00  0.00           H  
ATOM     54 HG13 ILE     4      66.106  57.843  30.294  1.00  0.00           H  
ATOM     55  CD1 ILE     4      67.513  58.137  31.767  1.00  0.00           C  
ATOM     56 HD11 ILE     4      67.440  59.220  31.668  1.00  0.00           H  
ATOM     57 HD12 ILE     4      67.750  57.860  32.794  1.00  0.00           H  
ATOM     58 HD13 ILE     4      68.249  57.747  31.064  1.00  0.00           H  
ATOM     59  C   ILE     4      62.196  57.956  31.845  1.00  0.00           C  
ATOM     60  O   ILE     4      61.717  58.906  31.300  1.00  0.00           O  
ATOM     61  N   VAL     5      61.613  57.308  32.846  1.00  0.00           N  
ATOM     62  H   VAL     5      62.058  56.515  33.284  1.00  0.00           H  
ATOM     63  CA  VAL     5      60.414  57.876  33.521  1.00  0.00           C  
ATOM     64  HA  VAL     5      59.915  58.635  32.919  1.00  0.00           H  
ATOM     65  CB  VAL     5      59.248  56.857  33.588  1.00  0.00           C  
ATOM     66  HB  VAL     5      58.361  57.286  34.055  1.00  0.00           H  
ATOM     67  CG1 VAL     5      58.738  56.492  32.156  1.00  0.00           C  
ATOM     68 HG11 VAL     5      58.611  57.450  31.652  1.00  0.00           H  
ATOM     69 HG12 VAL     5      59.508  56.019  31.546  1.00  0.00           H  
ATOM     70 HG13 VAL     5      57.770  55.993  32.205  1.00  0.00           H  
ATOM     71  CG2 VAL     5      59.632  55.475  34.245  1.00  0.00           C  
ATOM     72 HG21 VAL     5      58.702  54.909  34.188  1.00  0.00           H  
ATOM     73 HG22 VAL     5      60.266  54.917  33.556  1.00  0.00           H  
ATOM     74 HG23 VAL     5      60.059  55.684  35.226  1.00  0.00           H  
ATOM     75  C   VAL     5      60.628  58.412  34.955  1.00  0.00           C  
ATOM     76  O   VAL     5      61.382  57.780  35.744  1.00  0.00           O  
ATOM     77  N   GLY     6      59.906  59.475  35.304  1.00  0.00           N  
ATOM     78  H   GLY     6      59.356  59.981  34.625  1.00  0.00           H  
ATOM     79  CA  GLY     6      60.032  60.173  36.614  1.00  0.00           C  
ATOM     80  HA2 GLY     6      59.519  61.133  36.557  1.00  0.00           H  
ATOM     81  HA3 GLY     6      59.466  59.665  37.395  1.00  0.00           H  
ATOM     82  C   GLY     6      61.391  60.524  37.172  1.00  0.00           C  
ATOM     83  O   GLY     6      61.506  60.771  38.325  1.00  0.00           O  
ATOM     84  N   GLY     7      62.392  60.620  36.324  1.00  0.00           N  
ATOM     85  H   GLY     7      62.159  60.507  35.347  1.00  0.00           H  
ATOM     86  CA  GLY     7      63.881  60.721  36.679  1.00  0.00           C  
ATOM     87  HA2 GLY     7      64.451  61.005  35.794  1.00  0.00           H  
ATOM     88  HA3 GLY     7      64.078  61.520  37.394  1.00  0.00           H  
ATOM     89  C   GLY     7      64.505  59.559  37.370  1.00  0.00           C  
ATOM     90  O   GLY     7      65.507  59.699  38.081  1.00  0.00           O  
ATOM     91  N   LYS     8      63.885  58.355  37.467  1.00  0.00           N  
ATOM     92  H   LYS     8      63.049  58.172  36.929  1.00  0.00           H  
ATOM     93  CA  LYS     8      64.145  57.247  38.352  1.00  0.00           C  
ATOM     94  HA  LYS     8      65.187  57.338  38.659  1.00  0.00           H  
ATOM     95  CB  LYS     8      63.090  57.263  39.453  1.00  0.00           C  
ATOM     96  HB2 LYS     8      63.168  58.319  39.712  1.00  0.00           H  
ATOM     97  HB3 LYS     8      62.109  57.186  38.984  1.00  0.00           H  
ATOM     98  CG  LYS     8      63.317  56.302  40.692  1.00  0.00           C  
ATOM     99  HG2 LYS     8      63.289  55.231  40.493  1.00  0.00           H  
ATOM    100  HG3 LYS     8      64.335  56.507  41.026  1.00  0.00           H  
ATOM    101  CD  LYS     8      62.407  56.771  41.849  1.00  0.00           C  
ATOM    102  HD2 LYS     8      62.662  57.820  41.994  1.00  0.00           H  
ATOM    103  HD3 LYS     8      61.357  56.666  41.575  1.00  0.00           H  
ATOM    104  CE  LYS     8      62.819  55.931  43.082  1.00  0.00           C  
ATOM    105  HE2 LYS     8      62.698  54.871  42.861  1.00  0.00           H  
ATOM    106  HE3 LYS     8      63.866  56.066  43.354  1.00  0.00           H  
ATOM    107  NZ  LYS     8      61.989  56.186  44.262  1.00  0.00           N  
ATOM    108  HZ1 LYS     8      61.879  57.171  44.459  1.00  0.00           H  
ATOM    109  HZ2 LYS     8      61.023  55.978  44.050  1.00  0.00           H  
ATOM    110  HZ3 LYS     8      62.130  55.518  45.006  1.00  0.00           H  
ATOM    111  C   LYS     8      64.192  55.938  37.655  1.00  0.00           C  
ATOM    112  O   LYS     8      65.204  55.239  37.950  1.00  0.00           O  
ATOM    113  N   TYR     9      63.293  55.688  36.755  1.00  0.00           N  
ATOM    114  H   TYR     9      62.466  56.244  36.593  1.00  0.00           H  
ATOM    115  CA  TYR     9      63.363  54.346  36.090  1.00  0.00           C  
ATOM    116  HA  TYR     9      64.174  53.747  36.504  1.00  0.00           H  
ATOM    117  CB  TYR     9      62.053  53.631  36.318  1.00  0.00           C  
ATOM    118  HB2 TYR     9      61.322  54.023  35.610  1.00  0.00           H  
ATOM    119  HB3 TYR     9      62.222  52.576  36.099  1.00  0.00           H  
ATOM    120  CG  TYR     9      61.391  53.742  37.660  1.00  0.00           C  
ATOM    121  CD1 TYR     9      61.516  52.773  38.613  1.00  0.00           C  
ATOM    122  HD1 TYR     9      61.965  51.805  38.450  1.00  0.00           H  
ATOM    123  CE1 TYR     9      60.830  52.930  39.848  1.00  0.00           C  
ATOM    124  HE1 TYR     9      60.955  52.208  40.641  1.00  0.00           H  
ATOM    125  CZ  TYR     9      60.072  54.067  40.086  1.00  0.00           C  
ATOM    126  OH  TYR     9      59.393  54.267  41.264  1.00  0.00           O  
ATOM    127  HH  TYR     9      59.840  53.820  41.987  1.00  0.00           H  
ATOM    128  CE2 TYR     9      59.873  54.979  39.047  1.00  0.00           C  
ATOM    129  HE2 TYR     9      59.292  55.871  39.223  1.00  0.00           H  
ATOM    130  CD2 TYR     9      60.566  54.849  37.854  1.00  0.00           C  
ATOM    131  HD2 TYR     9      60.370  55.638  37.144  1.00  0.00           H  
ATOM    132  C   TYR     9      63.708  54.440  34.626  1.00  0.00           C  
ATOM    133  O   TYR     9      63.151  55.356  33.959  1.00  0.00           O  
ATOM    134  N   LYS    10      64.477  53.497  34.100  1.00  0.00           N  
ATOM    135  H   LYS    10      64.685  52.710  34.698  1.00  0.00           H  
ATOM    136  CA  LYS    10      64.652  53.418  32.614  1.00  0.00           C  
ATOM    137  HA  LYS    10      63.942  54.137  32.205  1.00  0.00           H  
ATOM    138  CB  LYS    10      66.079  53.861  32.234  1.00  0.00           C  
ATOM    139  HB2 LYS    10      66.179  54.864  32.647  1.00  0.00           H  
ATOM    140  HB3 LYS    10      66.806  53.194  32.698  1.00  0.00           H  
ATOM    141  CG  LYS    10      66.209  53.937  30.707  1.00  0.00           C  
ATOM    142  HG2 LYS    10      66.067  52.976  30.212  1.00  0.00           H  
ATOM    143  HG3 LYS    10      65.513  54.645  30.258  1.00  0.00           H  
ATOM    144  CD  LYS    10      67.675  54.258  30.334  1.00  0.00           C  
ATOM    145  HD2 LYS    10      67.889  55.222  30.795  1.00  0.00           H  
ATOM    146  HD3 LYS    10      68.369  53.489  30.675  1.00  0.00           H  
ATOM    147  CE  LYS    10      67.896  54.374  28.819  1.00  0.00           C  
ATOM    148  HE2 LYS    10      67.993  53.400  28.341  1.00  0.00           H  
ATOM    149  HE3 LYS    10      67.064  54.924  28.380  1.00  0.00           H  
ATOM    150  NZ  LYS    10      69.189  55.009  28.492  1.00  0.00           N  
ATOM    151  HZ1 LYS    10      69.135  55.302  27.527  1.00  0.00           H  
ATOM    152  HZ2 LYS    10      69.500  55.719  29.140  1.00  0.00           H  
ATOM    153  HZ3 LYS    10      69.846  54.244  28.449  1.00  0.00           H  
ATOM    154  C   LYS    10      64.252  52.032  32.109  1.00  0.00           C  
ATOM    155  O   LYS    10      64.684  51.006  32.626  1.00  0.00           O  
ATOM    156  N   LEU    11      63.341  52.038  31.105  1.00  0.00           N  
ATOM    157  H   LEU    11      63.083  52.973  30.825  1.00  0.00           H  
ATOM    158  CA  LEU    11      62.708  50.900  30.466  1.00  0.00           C  
ATOM    159  HA  LEU    11      62.253  50.386  31.313  1.00  0.00           H  
ATOM    160  CB  LEU    11      61.559  51.335  29.553  1.00  0.00           C  
ATOM    161  HB2 LEU    11      61.873  52.125  28.870  1.00  0.00           H  
ATOM    162  HB3 LEU    11      61.268  50.477  28.946  1.00  0.00           H  
ATOM    163  CG  LEU    11      60.284  51.981  30.213  1.00  0.00           C  
ATOM    164  HG  LEU    11      59.821  51.338  30.961  1.00  0.00           H  
ATOM    165  CD1 LEU    11      60.498  53.284  31.016  1.00  0.00           C  
ATOM    166 HD11 LEU    11      59.543  53.752  31.255  1.00  0.00           H  
ATOM    167 HD12 LEU    11      61.079  53.108  31.922  1.00  0.00           H  
ATOM    168 HD13 LEU    11      61.139  53.821  30.317  1.00  0.00           H  
ATOM    169  CD2 LEU    11      59.167  52.287  29.208  1.00  0.00           C  
ATOM    170 HD21 LEU    11      59.303  53.213  28.650  1.00  0.00           H  
ATOM    171 HD22 LEU    11      59.118  51.451  28.510  1.00  0.00           H  
ATOM    172 HD23 LEU    11      58.239  52.470  29.750  1.00  0.00           H  
ATOM    173  C   LEU    11      63.774  50.006  29.731  1.00  0.00           C  
ATOM    174  O   LEU    11      64.890  50.395  29.409  1.00  0.00           O  
ATOM    175  N   VAL    12      63.467  48.714  29.604  1.00  0.00           N  
ATOM    176  H   VAL    12      62.519  48.526  29.897  1.00  0.00           H  
ATOM    177  CA  VAL    12      64.175  47.668  28.886  1.00  0.00           C  
ATOM    178  HA  VAL    12      65.017  48.098  28.344  1.00  0.00           H  
ATOM    179  CB  VAL    12      64.873  46.656  29.820  1.00  0.00           C  
ATOM    180  HB  VAL    12      64.054  46.042  30.196  1.00  0.00           H  
ATOM    181  CG1 VAL    12      65.848  45.768  29.065  1.00  0.00           C  
ATOM    182 HG11 VAL    12      66.615  46.490  28.784  1.00  0.00           H  
ATOM    183 HG12 VAL    12      66.303  45.057  29.755  1.00  0.00           H  
ATOM    184 HG13 VAL    12      65.393  45.215  28.243  1.00  0.00           H  
ATOM    185  CG2 VAL    12      65.446  47.328  30.987  1.00  0.00           C  
ATOM    186 HG21 VAL    12      64.642  47.768  31.575  1.00  0.00           H  
ATOM    187 HG22 VAL    12      65.917  46.542  31.578  1.00  0.00           H  
ATOM    188 HG23 VAL    12      66.170  48.110  30.759  1.00  0.00           H  
ATOM    189  C   VAL    12      63.425  47.041  27.727  1.00  0.00           C  
ATOM    190  O   VAL    12      63.799  47.214  26.522  1.00  0.00           O  
ATOM    191  N   ARG    13      62.490  46.136  28.141  1.00  0.00           N  
ATOM    192  H   ARG    13      62.353  46.027  29.136  1.00  0.00           H  
ATOM    193  CA  ARG    13      61.970  45.070  27.397  1.00  0.00           C  
ATOM    194  HA  ARG    13      62.048  45.465  26.384  1.00  0.00           H  
ATOM    195  CB  ARG    13      62.789  43.767  27.507  1.00  0.00           C  
ATOM    196  HB2 ARG    13      62.346  42.907  27.004  1.00  0.00           H  
ATOM    197  HB3 ARG    13      63.757  44.016  27.073  1.00  0.00           H  
ATOM    198  CG  ARG    13      62.893  43.295  28.984  1.00  0.00           C  
ATOM    199  HG2 ARG    13      63.490  44.034  29.519  1.00  0.00           H  
ATOM    200  HG3 ARG    13      61.912  43.245  29.457  1.00  0.00           H  
ATOM    201  CD  ARG    13      63.515  41.887  29.112  1.00  0.00           C  
ATOM    202  HD2 ARG    13      63.102  41.049  28.550  1.00  0.00           H  
ATOM    203  HD3 ARG    13      64.522  41.866  28.697  1.00  0.00           H  
ATOM    204  NE  ARG    13      63.709  41.526  30.489  1.00  0.00           N  
ATOM    205  HE  ARG    13      64.641  41.511  30.877  1.00  0.00           H  
ATOM    206  CZ  ARG    13      62.891  40.872  31.255  1.00  0.00           C  
ATOM    207  NH1 ARG    13      61.661  40.673  30.967  1.00  0.00           N  
ATOM    208 HH11 ARG    13      61.362  40.841  30.017  1.00  0.00           H  
ATOM    209 HH12 ARG    13      61.135  39.988  31.491  1.00  0.00           H  
ATOM    210  NH2 ARG    13      63.214  40.565  32.485  1.00  0.00           N  
ATOM    211 HH21 ARG    13      64.030  40.812  33.026  1.00  0.00           H  
ATOM    212 HH22 ARG    13      62.465  40.099  32.977  1.00  0.00           H  
ATOM    213  C   ARG    13      60.482  44.898  27.626  1.00  0.00           C  
ATOM    214  O   ARG    13      60.058  44.903  28.777  1.00  0.00           O  
ATOM    215  N   LYS    14      59.684  44.666  26.600  1.00  0.00           N  
ATOM    216  H   LYS    14      60.116  44.866  25.710  1.00  0.00           H  
ATOM    217  CA  LYS    14      58.249  44.403  26.507  1.00  0.00           C  
ATOM    218  HA  LYS    14      57.717  45.134  27.115  1.00  0.00           H  
ATOM    219  CB  LYS    14      57.742  44.560  25.083  1.00  0.00           C  
ATOM    220  HB2 LYS    14      58.099  45.476  24.614  1.00  0.00           H  
ATOM    221  HB3 LYS    14      58.148  43.657  24.627  1.00  0.00           H  
ATOM    222  CG  LYS    14      56.288  44.724  24.900  1.00  0.00           C  
ATOM    223  HG2 LYS    14      55.826  43.906  25.453  1.00  0.00           H  
ATOM    224  HG3 LYS    14      56.025  45.692  25.326  1.00  0.00           H  
ATOM    225  CD  LYS    14      55.649  44.622  23.500  1.00  0.00           C  
ATOM    226  HD2 LYS    14      54.563  44.705  23.549  1.00  0.00           H  
ATOM    227  HD3 LYS    14      55.951  45.448  22.857  1.00  0.00           H  
ATOM    228  CE  LYS    14      55.834  43.195  22.928  1.00  0.00           C  
ATOM    229  HE2 LYS    14      56.114  42.474  23.696  1.00  0.00           H  
ATOM    230  HE3 LYS    14      54.829  42.998  22.556  1.00  0.00           H  
ATOM    231  NZ  LYS    14      56.897  43.318  21.871  1.00  0.00           N  
ATOM    232  HZ1 LYS    14      57.730  43.848  22.086  1.00  0.00           H  
ATOM    233  HZ2 LYS    14      57.355  42.436  21.692  1.00  0.00           H  
ATOM    234  HZ3 LYS    14      56.557  43.466  20.931  1.00  0.00           H  
ATOM    235  C   LYS    14      57.975  43.041  27.252  1.00  0.00           C  
ATOM    236  O   LYS    14      58.469  41.972  26.847  1.00  0.00           O  
ATOM    237  N   ILE    15      57.073  43.083  28.219  1.00  0.00           N  
ATOM    238  H   ILE    15      56.684  43.972  28.501  1.00  0.00           H  
ATOM    239  CA  ILE    15      56.507  41.907  28.933  1.00  0.00           C  
ATOM    240  HA  ILE    15      56.905  41.067  28.363  1.00  0.00           H  
ATOM    241  CB  ILE    15      56.915  42.009  30.420  1.00  0.00           C  
ATOM    242  HB  ILE    15      56.462  41.218  31.017  1.00  0.00           H  
ATOM    243  CG2 ILE    15      58.402  41.799  30.681  1.00  0.00           C  
ATOM    244 HG21 ILE    15      59.009  42.638  30.340  1.00  0.00           H  
ATOM    245 HG22 ILE    15      58.590  41.562  31.728  1.00  0.00           H  
ATOM    246 HG23 ILE    15      58.798  40.950  30.124  1.00  0.00           H  
ATOM    247  CG1 ILE    15      56.510  43.365  31.076  1.00  0.00           C  
ATOM    248 HG12 ILE    15      57.092  44.148  30.590  1.00  0.00           H  
ATOM    249 HG13 ILE    15      55.532  43.644  30.682  1.00  0.00           H  
ATOM    250  CD1 ILE    15      56.681  43.492  32.574  1.00  0.00           C  
ATOM    251 HD11 ILE    15      57.686  43.686  32.948  1.00  0.00           H  
ATOM    252 HD12 ILE    15      56.099  44.351  32.908  1.00  0.00           H  
ATOM    253 HD13 ILE    15      56.341  42.566  33.037  1.00  0.00           H  
ATOM    254  C   ILE    15      54.987  41.691  28.834  1.00  0.00           C  
ATOM    255  O   ILE    15      54.430  40.910  29.547  1.00  0.00           O  
ATOM    256  N   GLY    16      54.278  42.588  28.104  1.00  0.00           N  
ATOM    257  H   GLY    16      54.803  43.203  27.500  1.00  0.00           H  
ATOM    258  CA  GLY    16      52.885  42.545  27.792  1.00  0.00           C  
ATOM    259  HA2 GLY    16      52.754  41.550  27.368  1.00  0.00           H  
ATOM    260  HA3 GLY    16      52.223  42.551  28.658  1.00  0.00           H  
ATOM    261  C   GLY    16      52.344  43.599  26.933  1.00  0.00           C  
ATOM    262  O   GLY    16      53.009  44.558  26.531  1.00  0.00           O  
ATOM    263  N   SER    17      51.119  43.304  26.485  1.00  0.00           N  
ATOM    264  H   SER    17      50.583  42.524  26.837  1.00  0.00           H  
ATOM    265  CA  SER    17      50.292  44.190  25.711  1.00  0.00           C  
ATOM    266  HA  SER    17      50.528  45.235  25.914  1.00  0.00           H  
ATOM    267  CB  SER    17      50.531  43.894  24.159  1.00  0.00           C  
ATOM    268  HB2 SER    17      51.572  43.653  23.947  1.00  0.00           H  
ATOM    269  HB3 SER    17      49.995  42.979  23.909  1.00  0.00           H  
ATOM    270  OG  SER    17      50.071  45.097  23.473  1.00  0.00           O  
ATOM    271  HG  SER    17      50.855  45.594  23.229  1.00  0.00           H  
ATOM    272  C   SER    17      48.806  43.938  26.045  1.00  0.00           C  
ATOM    273  O   SER    17      48.193  42.873  26.186  1.00  0.00           O  
ATOM    274  N   GLY    18      48.100  45.066  26.223  1.00  0.00           N  
ATOM    275  H   GLY    18      48.606  45.930  26.086  1.00  0.00           H  
ATOM    276  CA  GLY    18      46.680  45.161  26.686  1.00  0.00           C  
ATOM    277  HA2 GLY    18      46.158  44.216  26.533  1.00  0.00           H  
ATOM    278  HA3 GLY    18      46.680  45.394  27.750  1.00  0.00           H  
ATOM    279  C   GLY    18      45.949  46.406  26.209  1.00  0.00           C  
ATOM    280  O   GLY    18      46.324  47.041  25.262  1.00  0.00           O  
ATOM    281  N   SER    19      44.737  46.640  26.694  1.00  0.00           N  
ATOM    282  H   SER    19      44.328  45.983  27.342  1.00  0.00           H  
ATOM    283  CA  SER    19      43.827  47.700  26.220  1.00  0.00           C  
ATOM    284  HA  SER    19      43.566  47.535  25.174  1.00  0.00           H  
ATOM    285  CB  SER    19      42.533  47.695  27.073  1.00  0.00           C  
ATOM    286  HB2 SER    19      42.794  47.742  28.130  1.00  0.00           H  
ATOM    287  HB3 SER    19      41.984  48.579  26.750  1.00  0.00           H  
ATOM    288  OG  SER    19      41.831  46.457  26.932  1.00  0.00           O  
ATOM    289  HG  SER    19      41.205  46.473  27.661  1.00  0.00           H  
ATOM    290  C   SER    19      44.338  49.169  26.413  1.00  0.00           C  
ATOM    291  O   SER    19      43.831  50.093  25.784  1.00  0.00           O  
ATOM    292  N   PHE    20      45.383  49.360  27.182  1.00  0.00           N  
ATOM    293  H   PHE    20      45.759  48.632  27.772  1.00  0.00           H  
ATOM    294  CA  PHE    20      46.128  50.639  27.382  1.00  0.00           C  
ATOM    295  HA  PHE    20      45.401  51.450  27.343  1.00  0.00           H  
ATOM    296  CB  PHE    20      46.864  50.733  28.718  1.00  0.00           C  
ATOM    297  HB2 PHE    20      47.706  50.042  28.740  1.00  0.00           H  
ATOM    298  HB3 PHE    20      47.281  51.740  28.690  1.00  0.00           H  
ATOM    299  CG  PHE    20      46.042  50.589  29.991  1.00  0.00           C  
ATOM    300  CD1 PHE    20      46.213  49.472  30.856  1.00  0.00           C  
ATOM    301  HD1 PHE    20      46.903  48.677  30.616  1.00  0.00           H  
ATOM    302  CE1 PHE    20      45.574  49.368  32.076  1.00  0.00           C  
ATOM    303  HE1 PHE    20      45.614  48.461  32.661  1.00  0.00           H  
ATOM    304  CZ  PHE    20      44.867  50.508  32.660  1.00  0.00           C  
ATOM    305  HZ  PHE    20      44.373  50.467  33.619  1.00  0.00           H  
ATOM    306  CE2 PHE    20      44.747  51.606  31.828  1.00  0.00           C  
ATOM    307  HE2 PHE    20      44.126  52.420  32.171  1.00  0.00           H  
ATOM    308  CD2 PHE    20      45.279  51.599  30.511  1.00  0.00           C  
ATOM    309  HD2 PHE    20      45.047  52.481  29.934  1.00  0.00           H  
ATOM    310  C   PHE    20      47.091  50.861  26.164  1.00  0.00           C  
ATOM    311  O   PHE    20      47.336  52.018  25.763  1.00  0.00           O  
ATOM    312  N   GLY    21      47.648  49.760  25.588  1.00  0.00           N  
ATOM    313  H   GLY    21      47.373  48.857  25.947  1.00  0.00           H  
ATOM    314  CA  GLY    21      48.951  49.818  24.863  1.00  0.00           C  
ATOM    315  HA2 GLY    21      48.870  49.925  23.782  1.00  0.00           H  
ATOM    316  HA3 GLY    21      49.488  50.667  25.286  1.00  0.00           H  
ATOM    317  C   GLY    21      49.846  48.578  25.067  1.00  0.00           C  
ATOM    318  O   GLY    21      49.374  47.612  25.726  1.00  0.00           O  
ATOM    319  N   ASP    22      51.115  48.530  24.617  1.00  0.00           N  
ATOM    320  H   ASP    22      51.391  49.312  24.040  1.00  0.00           H  
ATOM    321  CA  ASP    22      52.210  47.795  25.232  1.00  0.00           C  
ATOM    322  HA  ASP    22      51.920  46.749  25.335  1.00  0.00           H  
ATOM    323  CB  ASP    22      53.410  47.979  24.263  1.00  0.00           C  
ATOM    324  HB2 ASP    22      53.386  49.014  23.925  1.00  0.00           H  
ATOM    325  HB3 ASP    22      54.297  47.647  24.803  1.00  0.00           H  
ATOM    326  CG  ASP    22      53.195  47.142  23.052  1.00  0.00           C  
ATOM    327  OD1 ASP    22      53.565  47.594  21.942  1.00  0.00           O  
ATOM    328  OD2 ASP    22      52.556  46.079  23.122  1.00  0.00           O  
ATOM    329  C   ASP    22      52.703  48.119  26.643  1.00  0.00           C  
ATOM    330  O   ASP    22      52.499  49.267  27.149  1.00  0.00           O  
ATOM    331  N   ILE    23      53.320  47.143  27.305  1.00  0.00           N  
ATOM    332  H   ILE    23      53.264  46.287  26.771  1.00  0.00           H  
ATOM    333  CA  ILE    23      53.713  47.101  28.747  1.00  0.00           C  
ATOM    334  HA  ILE    23      53.693  48.099  29.185  1.00  0.00           H  
ATOM    335  CB  ILE    23      52.807  46.143  29.642  1.00  0.00           C  
ATOM    336  HB  ILE    23      52.720  45.171  29.157  1.00  0.00           H  
ATOM    337  CG2 ILE    23      53.341  46.069  31.039  1.00  0.00           C  
ATOM    338 HG21 ILE    23      52.741  45.443  31.700  1.00  0.00           H  
ATOM    339 HG22 ILE    23      54.313  45.582  30.961  1.00  0.00           H  
ATOM    340 HG23 ILE    23      53.553  47.069  31.417  1.00  0.00           H  
ATOM    341  CG1 ILE    23      51.391  46.705  29.686  1.00  0.00           C  
ATOM    342 HG12 ILE    23      51.337  47.688  30.154  1.00  0.00           H  
ATOM    343 HG13 ILE    23      50.895  46.723  28.715  1.00  0.00           H  
ATOM    344  CD1 ILE    23      50.412  45.736  30.435  1.00  0.00           C  
ATOM    345 HD11 ILE    23      50.665  44.740  30.071  1.00  0.00           H  
ATOM    346 HD12 ILE    23      50.526  45.777  31.518  1.00  0.00           H  
ATOM    347 HD13 ILE    23      49.378  45.963  30.172  1.00  0.00           H  
ATOM    348  C   ILE    23      55.222  46.604  28.913  1.00  0.00           C  
ATOM    349  O   ILE    23      55.694  45.618  28.305  1.00  0.00           O  
ATOM    350  N   TYR    24      55.983  47.226  29.811  1.00  0.00           N  
ATOM    351  H   TYR    24      55.498  48.029  30.185  1.00  0.00           H  
ATOM    352  CA  TYR    24      57.495  47.210  29.772  1.00  0.00           C  
ATOM    353  HA  TYR    24      57.819  46.410  29.106  1.00  0.00           H  
ATOM    354  CB  TYR    24      58.067  48.457  29.071  1.00  0.00           C  
ATOM    355  HB2 TYR    24      57.672  49.346  29.562  1.00  0.00           H  
ATOM    356  HB3 TYR    24      59.155  48.463  29.126  1.00  0.00           H  
ATOM    357  CG  TYR    24      57.602  48.646  27.607  1.00  0.00           C  
ATOM    358  CD1 TYR    24      56.439  49.488  27.308  1.00  0.00           C  
ATOM    359  HD1 TYR    24      55.833  49.877  28.113  1.00  0.00           H  
ATOM    360  CE1 TYR    24      56.004  49.705  25.960  1.00  0.00           C  
ATOM    361  HE1 TYR    24      55.183  50.391  25.813  1.00  0.00           H  
ATOM    362  CZ  TYR    24      56.830  49.251  24.971  1.00  0.00           C  
ATOM    363  OH  TYR    24      56.536  49.738  23.731  1.00  0.00           O  
ATOM    364  HH  TYR    24      56.216  50.642  23.727  1.00  0.00           H  
ATOM    365  CE2 TYR    24      57.913  48.450  25.202  1.00  0.00           C  
ATOM    366  HE2 TYR    24      58.554  48.096  24.408  1.00  0.00           H  
ATOM    367  CD2 TYR    24      58.302  48.156  26.505  1.00  0.00           C  
ATOM    368  HD2 TYR    24      59.153  47.512  26.669  1.00  0.00           H  
ATOM    369  C   TYR    24      58.017  46.864  31.145  1.00  0.00           C  
ATOM    370  O   TYR    24      57.392  47.246  32.180  1.00  0.00           O  
ATOM    371  N   LEU    25      59.192  46.246  31.239  1.00  0.00           N  
ATOM    372  H   LEU    25      59.706  46.187  30.371  1.00  0.00           H  
ATOM    373  CA  LEU    25      60.073  46.223  32.455  1.00  0.00           C  
ATOM    374  HA  LEU    25      59.415  46.226  33.323  1.00  0.00           H  
ATOM    375  CB  LEU    25      61.087  45.057  32.372  1.00  0.00           C  
ATOM    376  HB2 LEU    25      60.518  44.129  32.421  1.00  0.00           H  
ATOM    377  HB3 LEU    25      61.493  45.098  31.361  1.00  0.00           H  
ATOM    378  CG  LEU    25      62.216  45.063  33.390  1.00  0.00           C  
ATOM    379  HG  LEU    25      62.611  46.078  33.433  1.00  0.00           H  
ATOM    380  CD1 LEU    25      61.827  44.593  34.780  1.00  0.00           C  
ATOM    381 HD11 LEU    25      61.582  43.533  34.847  1.00  0.00           H  
ATOM    382 HD12 LEU    25      62.694  44.794  35.409  1.00  0.00           H  
ATOM    383 HD13 LEU    25      61.044  45.192  35.244  1.00  0.00           H  
ATOM    384  CD2 LEU    25      63.337  44.087  33.038  1.00  0.00           C  
ATOM    385 HD21 LEU    25      64.083  44.139  33.831  1.00  0.00           H  
ATOM    386 HD22 LEU    25      63.038  43.039  33.014  1.00  0.00           H  
ATOM    387 HD23 LEU    25      63.950  44.297  32.161  1.00  0.00           H  
ATOM    388  C   LEU    25      60.762  47.662  32.482  1.00  0.00           C  
ATOM    389  O   LEU    25      61.163  48.231  31.460  1.00  0.00           O  
ATOM    390  N   ALA    26      60.908  48.157  33.698  1.00  0.00           N  
ATOM    391  H   ALA    26      60.375  47.679  34.411  1.00  0.00           H  
ATOM    392  CA  ALA    26      61.850  49.242  34.016  1.00  0.00           C  
ATOM    393  HA  ALA    26      62.657  49.261  33.283  1.00  0.00           H  
ATOM    394  CB  ALA    26      61.118  50.626  33.957  1.00  0.00           C  
ATOM    395  HB1 ALA    26      60.477  50.663  34.838  1.00  0.00           H  
ATOM    396  HB2 ALA    26      61.856  51.415  34.101  1.00  0.00           H  
ATOM    397  HB3 ALA    26      60.655  50.735  32.977  1.00  0.00           H  
ATOM    398  C   ALA    26      62.734  49.038  35.286  1.00  0.00           C  
ATOM    399  O   ALA    26      62.214  48.509  36.295  1.00  0.00           O  
ATOM    400  N   GLY    27      64.013  49.389  35.209  1.00  0.00           N  
ATOM    401  H   GLY    27      64.328  49.672  34.292  1.00  0.00           H  
ATOM    402  CA  GLY    27      64.879  49.326  36.394  1.00  0.00           C  
ATOM    403  HA2 GLY    27      64.422  48.689  37.151  1.00  0.00           H  
ATOM    404  HA3 GLY    27      65.849  49.004  36.015  1.00  0.00           H  
ATOM    405  C   GLY    27      65.068  50.748  36.833  1.00  0.00           C  
ATOM    406  O   GLY    27      65.204  51.677  35.996  1.00  0.00           O  
ATOM    407  N   ASN    28      65.027  50.956  38.161  1.00  0.00           N  
ATOM    408  H   ASN    28      65.032  50.107  38.708  1.00  0.00           H  
ATOM    409  CA  ASN    28      65.550  52.158  38.876  1.00  0.00           C  
ATOM    410  HA  ASN    28      64.983  53.080  38.748  1.00  0.00           H  
ATOM    411  CB  ASN    28      65.410  51.946  40.422  1.00  0.00           C  
ATOM    412  HB2 ASN    28      64.479  51.489  40.759  1.00  0.00           H  
ATOM    413  HB3 ASN    28      66.135  51.174  40.683  1.00  0.00           H  
ATOM    414  CG  ASN    28      65.757  53.214  41.313  1.00  0.00           C  
ATOM    415  OD1 ASN    28      66.757  53.791  40.991  1.00  0.00           O  
ATOM    416  ND2 ASN    28      65.077  53.532  42.395  1.00  0.00           N  
ATOM    417 HD21 ASN    28      65.459  54.150  43.097  1.00  0.00           H  
ATOM    418 HD22 ASN    28      64.234  52.995  42.542  1.00  0.00           H  
ATOM    419  C   ASN    28      67.062  52.366  38.466  1.00  0.00           C  
ATOM    420  O   ASN    28      67.891  51.492  38.457  1.00  0.00           O  
ATOM    421  N   ILE    29      67.404  53.596  38.093  1.00  0.00           N  
ATOM    422  H   ILE    29      66.667  54.277  37.975  1.00  0.00           H  
ATOM    423  CA  ILE    29      68.763  53.974  37.555  1.00  0.00           C  
ATOM    424  HA  ILE    29      69.187  53.195  36.921  1.00  0.00           H  
ATOM    425  CB  ILE    29      68.758  55.186  36.544  1.00  0.00           C  
ATOM    426  HB  ILE    29      69.739  55.362  36.103  1.00  0.00           H  
ATOM    427  CG2 ILE    29      67.917  54.870  35.349  1.00  0.00           C  
ATOM    428 HG21 ILE    29      67.972  53.832  35.023  1.00  0.00           H  
ATOM    429 HG22 ILE    29      66.889  55.160  35.568  1.00  0.00           H  
ATOM    430 HG23 ILE    29      68.342  55.451  34.531  1.00  0.00           H  
ATOM    431  CG1 ILE    29      68.377  56.453  37.290  1.00  0.00           C  
ATOM    432 HG12 ILE    29      67.469  56.425  37.893  1.00  0.00           H  
ATOM    433 HG13 ILE    29      69.179  56.689  37.988  1.00  0.00           H  
ATOM    434  CD1 ILE    29      68.078  57.730  36.473  1.00  0.00           C  
ATOM    435 HD11 ILE    29      68.796  57.994  35.696  1.00  0.00           H  
ATOM    436 HD12 ILE    29      67.023  57.707  36.201  1.00  0.00           H  
ATOM    437 HD13 ILE    29      68.085  58.551  37.190  1.00  0.00           H  
ATOM    438  C   ILE    29      69.863  54.094  38.610  1.00  0.00           C  
ATOM    439  O   ILE    29      70.989  54.104  38.179  1.00  0.00           O  
ATOM    440  N   THR    30      69.560  54.035  39.923  1.00  0.00           N  
ATOM    441  H   THR    30      68.577  53.958  40.145  1.00  0.00           H  
ATOM    442  CA  THR    30      70.473  54.048  41.113  1.00  0.00           C  
ATOM    443  HA  THR    30      71.487  54.120  40.721  1.00  0.00           H  
ATOM    444  CB  THR    30      70.257  55.308  41.969  1.00  0.00           C  
ATOM    445  HB  THR    30      70.947  55.152  42.798  1.00  0.00           H  
ATOM    446  CG2 THR    30      70.505  56.577  41.255  1.00  0.00           C  
ATOM    447 HG21 THR    30      71.583  56.703  41.152  1.00  0.00           H  
ATOM    448 HG22 THR    30      70.261  56.369  40.214  1.00  0.00           H  
ATOM    449 HG23 THR    30      70.151  57.406  41.869  1.00  0.00           H  
ATOM    450  OG1 THR    30      68.897  55.393  42.428  1.00  0.00           O  
ATOM    451  HG1 THR    30      69.020  55.233  43.366  1.00  0.00           H  
ATOM    452  C   THR    30      70.435  52.834  41.987  1.00  0.00           C  
ATOM    453  O   THR    30      71.058  52.779  43.063  1.00  0.00           O  
ATOM    454  N   ASN    31      69.648  51.816  41.681  1.00  0.00           N  
ATOM    455  H   ASN    31      69.131  51.885  40.816  1.00  0.00           H  
ATOM    456  CA  ASN    31      69.127  50.822  42.653  1.00  0.00           C  
ATOM    457  HA  ASN    31      69.913  50.595  43.374  1.00  0.00           H  
ATOM    458  CB  ASN    31      67.924  51.484  43.425  1.00  0.00           C  
ATOM    459  HB2 ASN    31      68.016  52.570  43.473  1.00  0.00           H  
ATOM    460  HB3 ASN    31      67.047  51.273  42.814  1.00  0.00           H  
ATOM    461  CG  ASN    31      67.505  50.962  44.765  1.00  0.00           C  
ATOM    462  OD1 ASN    31      66.596  50.155  44.769  1.00  0.00           O  
ATOM    463  ND2 ASN    31      68.162  51.231  45.781  1.00  0.00           N  
ATOM    464 HD21 ASN    31      67.759  51.040  46.687  1.00  0.00           H  
ATOM    465 HD22 ASN    31      69.024  51.723  45.594  1.00  0.00           H  
ATOM    466  C   ASN    31      68.759  49.522  41.914  1.00  0.00           C  
ATOM    467  O   ASN    31      68.348  49.569  40.758  1.00  0.00           O  
ATOM    468  N   GLY    32      68.848  48.401  42.618  1.00  0.00           N  
ATOM    469  H   GLY    32      69.187  48.416  43.569  1.00  0.00           H  
ATOM    470  CA  GLY    32      68.440  47.066  42.087  1.00  0.00           C  
ATOM    471  HA2 GLY    32      68.831  46.796  41.106  1.00  0.00           H  
ATOM    472  HA3 GLY    32      68.856  46.321  42.764  1.00  0.00           H  
ATOM    473  C   GLY    32      66.920  46.765  41.983  1.00  0.00           C  
ATOM    474  O   GLY    32      66.502  45.617  41.816  1.00  0.00           O  
ATOM    475  N   GLU    33      66.174  47.780  42.193  1.00  0.00           N  
ATOM    476  H   GLU    33      66.677  48.611  42.468  1.00  0.00           H  
ATOM    477  CA  GLU    33      64.690  47.974  42.052  1.00  0.00           C  
ATOM    478  HA  GLU    33      64.139  47.244  42.644  1.00  0.00           H  
ATOM    479  CB  GLU    33      64.274  49.360  42.644  1.00  0.00           C  
ATOM    480  HB2 GLU    33      64.299  49.238  43.727  1.00  0.00           H  
ATOM    481  HB3 GLU    33      64.937  50.135  42.260  1.00  0.00           H  
ATOM    482  CG  GLU    33      62.828  49.766  42.207  1.00  0.00           C  
ATOM    483  HG2 GLU    33      62.884  50.172  41.197  1.00  0.00           H  
ATOM    484  HG3 GLU    33      62.126  48.937  42.119  1.00  0.00           H  
ATOM    485  CD  GLU    33      62.317  50.883  43.101  1.00  0.00           C  
ATOM    486  OE1 GLU    33      62.909  51.989  43.145  1.00  0.00           O  
ATOM    487  OE2 GLU    33      61.261  50.781  43.752  1.00  0.00           O  
ATOM    488  C   GLU    33      64.363  47.843  40.594  1.00  0.00           C  
ATOM    489  O   GLU    33      64.928  48.572  39.735  1.00  0.00           O  
ATOM    490  N   GLU    34      63.305  47.048  40.310  1.00  0.00           N  
ATOM    491  H   GLU    34      62.801  46.830  41.158  1.00  0.00           H  
ATOM    492  CA  GLU    34      62.892  46.609  39.014  1.00  0.00           C  
ATOM    493  HA  GLU    34      62.952  47.444  38.316  1.00  0.00           H  
ATOM    494  CB  GLU    34      63.603  45.293  38.630  1.00  0.00           C  
ATOM    495  HB2 GLU    34      63.710  44.710  39.545  1.00  0.00           H  
ATOM    496  HB3 GLU    34      63.132  44.737  37.820  1.00  0.00           H  
ATOM    497  CG  GLU    34      65.009  45.573  38.152  1.00  0.00           C  
ATOM    498  HG2 GLU    34      65.104  46.239  37.295  1.00  0.00           H  
ATOM    499  HG3 GLU    34      65.621  46.013  38.939  1.00  0.00           H  
ATOM    500  CD  GLU    34      65.826  44.313  37.927  1.00  0.00           C  
ATOM    501  OE1 GLU    34      66.659  44.319  36.958  1.00  0.00           O  
ATOM    502  OE2 GLU    34      65.804  43.359  38.737  1.00  0.00           O  
ATOM    503  C   GLU    34      61.338  46.374  39.084  1.00  0.00           C  
ATOM    504  O   GLU    34      60.951  45.566  39.926  1.00  0.00           O  
ATOM    505  N   VAL    35      60.570  47.070  38.239  1.00  0.00           N  
ATOM    506  H   VAL    35      61.044  47.488  37.451  1.00  0.00           H  
ATOM    507  CA  VAL    35      59.116  47.365  38.229  1.00  0.00           C  
ATOM    508  HA  VAL    35      58.589  46.663  38.875  1.00  0.00           H  
ATOM    509  CB  VAL    35      58.836  48.850  38.751  1.00  0.00           C  
ATOM    510  HB  VAL    35      57.869  49.200  38.390  1.00  0.00           H  
ATOM    511  CG1 VAL    35      58.912  48.892  40.259  1.00  0.00           C  
ATOM    512 HG11 VAL    35      58.072  48.332  40.668  1.00  0.00           H  
ATOM    513 HG12 VAL    35      59.881  48.437  40.464  1.00  0.00           H  
ATOM    514 HG13 VAL    35      58.895  49.947  40.535  1.00  0.00           H  
ATOM    515  CG2 VAL    35      59.919  49.771  38.208  1.00  0.00           C  
ATOM    516 HG21 VAL    35      60.013  49.733  37.123  1.00  0.00           H  
ATOM    517 HG22 VAL    35      59.684  50.798  38.487  1.00  0.00           H  
ATOM    518 HG23 VAL    35      60.857  49.429  38.645  1.00  0.00           H  
ATOM    519  C   VAL    35      58.507  47.180  36.829  1.00  0.00           C  
ATOM    520  O   VAL    35      59.203  47.190  35.877  1.00  0.00           O  
ATOM    521  N   ALA    36      57.248  46.947  36.708  1.00  0.00           N  
ATOM    522  H   ALA    36      56.752  46.778  37.572  1.00  0.00           H  
ATOM    523  CA  ALA    36      56.517  47.018  35.444  1.00  0.00           C  
ATOM    524  HA  ALA    36      57.098  46.665  34.591  1.00  0.00           H  
ATOM    525  CB  ALA    36      55.338  46.044  35.584  1.00  0.00           C  
ATOM    526  HB1 ALA    36      55.706  45.025  35.705  1.00  0.00           H  
ATOM    527  HB2 ALA    36      54.689  46.348  36.406  1.00  0.00           H  
ATOM    528  HB3 ALA    36      54.745  46.024  34.670  1.00  0.00           H  
ATOM    529  C   ALA    36      56.094  48.438  35.095  1.00  0.00           C  
ATOM    530  O   ALA    36      55.763  49.231  36.016  1.00  0.00           O  
ATOM    531  N   VAL    37      55.856  48.745  33.863  1.00  0.00           N  
ATOM    532  H   VAL    37      55.839  48.030  33.150  1.00  0.00           H  
ATOM    533  CA  VAL    37      55.494  50.061  33.328  1.00  0.00           C  
ATOM    534  HA  VAL    37      55.088  50.681  34.127  1.00  0.00           H  
ATOM    535  CB  VAL    37      56.691  50.852  32.852  1.00  0.00           C  
ATOM    536  HB  VAL    37      57.086  50.435  31.925  1.00  0.00           H  
ATOM    537  CG1 VAL    37      56.328  52.318  32.487  1.00  0.00           C  
ATOM    538 HG11 VAL    37      55.512  52.272  31.766  1.00  0.00           H  
ATOM    539 HG12 VAL    37      56.203  52.901  33.399  1.00  0.00           H  
ATOM    540 HG13 VAL    37      57.180  52.707  31.929  1.00  0.00           H  
ATOM    541  CG2 VAL    37      57.840  51.001  33.853  1.00  0.00           C  
ATOM    542 HG21 VAL    37      58.233  50.003  34.049  1.00  0.00           H  
ATOM    543 HG22 VAL    37      58.656  51.567  33.404  1.00  0.00           H  
ATOM    544 HG23 VAL    37      57.474  51.503  34.748  1.00  0.00           H  
ATOM    545  C   VAL    37      54.482  49.873  32.181  1.00  0.00           C  
ATOM    546  O   VAL    37      54.666  49.233  31.176  1.00  0.00           O  
ATOM    547  N   LYS    38      53.262  50.281  32.467  1.00  0.00           N  
ATOM    548  H   LYS    38      53.246  50.812  33.325  1.00  0.00           H  
ATOM    549  CA  LYS    38      52.103  50.257  31.530  1.00  0.00           C  
ATOM    550  HA  LYS    38      52.099  49.468  30.778  1.00  0.00           H  
ATOM    551  CB  LYS    38      50.764  49.879  32.296  1.00  0.00           C  
ATOM    552  HB2 LYS    38      50.425  50.667  32.968  1.00  0.00           H  
ATOM    553  HB3 LYS    38      49.938  49.677  31.613  1.00  0.00           H  
ATOM    554  CG  LYS    38      50.995  48.723  33.229  1.00  0.00           C  
ATOM    555  HG2 LYS    38      51.644  47.938  32.841  1.00  0.00           H  
ATOM    556  HG3 LYS    38      51.431  49.144  34.135  1.00  0.00           H  
ATOM    557  CD  LYS    38      49.619  48.085  33.666  1.00  0.00           C  
ATOM    558  HD2 LYS    38      49.012  48.800  34.221  1.00  0.00           H  
ATOM    559  HD3 LYS    38      49.115  47.593  32.834  1.00  0.00           H  
ATOM    560  CE  LYS    38      49.986  46.933  34.602  1.00  0.00           C  
ATOM    561  HE2 LYS    38      50.861  46.363  34.289  1.00  0.00           H  
ATOM    562  HE3 LYS    38      50.222  47.232  35.623  1.00  0.00           H  
ATOM    563  NZ  LYS    38      48.932  45.950  34.646  1.00  0.00           N  
ATOM    564  HZ1 LYS    38      49.245  45.127  35.141  1.00  0.00           H  
ATOM    565  HZ2 LYS    38      48.182  46.196  35.277  1.00  0.00           H  
ATOM    566  HZ3 LYS    38      48.561  45.532  33.805  1.00  0.00           H  
ATOM    567  C   LYS    38      51.980  51.659  30.937  1.00  0.00           C  
ATOM    568  O   LYS    38      52.153  52.570  31.664  1.00  0.00           O  
ATOM    569  N   LEU    39      51.832  51.758  29.596  1.00  0.00           N  
ATOM    570  H   LEU    39      51.687  50.905  29.076  1.00  0.00           H  
ATOM    571  CA  LEU    39      51.959  52.996  28.836  1.00  0.00           C  
ATOM    572  HA  LEU    39      52.093  53.858  29.489  1.00  0.00           H  
ATOM    573  CB  LEU    39      53.222  52.875  27.940  1.00  0.00           C  
ATOM    574  HB2 LEU    39      53.371  51.859  27.575  1.00  0.00           H  
ATOM    575  HB3 LEU    39      53.071  53.552  27.099  1.00  0.00           H  
ATOM    576  CG  LEU    39      54.665  53.098  28.498  1.00  0.00           C  
ATOM    577  HG  LEU    39      54.960  52.188  29.020  1.00  0.00           H  
ATOM    578  CD1 LEU    39      55.649  53.530  27.427  1.00  0.00           C  
ATOM    579 HD11 LEU    39      55.661  52.788  26.628  1.00  0.00           H  
ATOM    580 HD12 LEU    39      55.300  54.481  27.023  1.00  0.00           H  
ATOM    581 HD13 LEU    39      56.679  53.659  27.759  1.00  0.00           H  
ATOM    582  CD2 LEU    39      54.660  54.342  29.491  1.00  0.00           C  
ATOM    583 HD21 LEU    39      54.631  55.240  28.875  1.00  0.00           H  
ATOM    584 HD22 LEU    39      53.910  54.557  30.251  1.00  0.00           H  
ATOM    585 HD23 LEU    39      55.629  54.241  29.981  1.00  0.00           H  
ATOM    586  C   LEU    39      50.614  53.047  28.064  1.00  0.00           C  
ATOM    587  O   LEU    39      50.189  52.124  27.497  1.00  0.00           O  
ATOM    588  N   GLU    40      50.019  54.258  28.109  1.00  0.00           N  
ATOM    589  H   GLU    40      50.569  54.979  28.555  1.00  0.00           H  
ATOM    590  CA  GLU    40      48.825  54.670  27.387  1.00  0.00           C  
ATOM    591  HA  GLU    40      48.563  53.850  26.718  1.00  0.00           H  
ATOM    592  CB  GLU    40      47.710  54.840  28.393  1.00  0.00           C  
ATOM    593  HB2 GLU    40      47.255  53.906  28.724  1.00  0.00           H  
ATOM    594  HB3 GLU    40      48.207  55.381  29.198  1.00  0.00           H  
ATOM    595  CG  GLU    40      46.551  55.645  27.843  1.00  0.00           C  
ATOM    596  HG2 GLU    40      46.895  56.594  27.432  1.00  0.00           H  
ATOM    597  HG3 GLU    40      46.128  55.061  27.025  1.00  0.00           H  
ATOM    598  CD  GLU    40      45.540  55.982  28.934  1.00  0.00           C  
ATOM    599  OE1 GLU    40      44.614  55.183  29.107  1.00  0.00           O  
ATOM    600  OE2 GLU    40      45.655  57.047  29.575  1.00  0.00           O  
ATOM    601  C   GLU    40      49.267  55.907  26.666  1.00  0.00           C  
ATOM    602  O   GLU    40      49.957  56.647  27.280  1.00  0.00           O  
ATOM    603  N   SER    41      48.850  56.106  25.416  1.00  0.00           N  
ATOM    604  H   SER    41      48.217  55.468  24.955  1.00  0.00           H  
ATOM    605  CA  SER    41      49.186  57.292  24.554  1.00  0.00           C  
ATOM    606  HA  SER    41      50.256  57.494  24.600  1.00  0.00           H  
ATOM    607  CB  SER    41      48.809  56.956  23.111  1.00  0.00           C  
ATOM    608  HB2 SER    41      49.185  55.971  22.833  1.00  0.00           H  
ATOM    609  HB3 SER    41      47.720  56.939  23.061  1.00  0.00           H  
ATOM    610  OG  SER    41      49.277  57.988  22.292  1.00  0.00           O  
ATOM    611  HG  SER    41      49.111  57.770  21.372  1.00  0.00           H  
ATOM    612  C   SER    41      48.544  58.643  25.010  1.00  0.00           C  
ATOM    613  O   SER    41      47.314  58.637  25.331  1.00  0.00           O  
ATOM    614  N   GLN    42      49.232  59.784  24.948  1.00  0.00           N  
ATOM    615  H   GLN    42      50.136  59.831  24.499  1.00  0.00           H  
ATOM    616  CA  GLN    42      48.638  61.053  25.446  1.00  0.00           C  
ATOM    617  HA  GLN    42      48.215  60.901  26.439  1.00  0.00           H  
ATOM    618  CB  GLN    42      49.780  62.148  25.538  1.00  0.00           C  
ATOM    619  HB2 GLN    42      50.388  62.162  24.633  1.00  0.00           H  
ATOM    620  HB3 GLN    42      49.251  63.090  25.684  1.00  0.00           H  
ATOM    621  CG  GLN    42      50.609  61.922  26.813  1.00  0.00           C  
ATOM    622  HG2 GLN    42      50.021  62.121  27.709  1.00  0.00           H  
ATOM    623  HG3 GLN    42      50.958  60.889  26.797  1.00  0.00           H  
ATOM    624  CD  GLN    42      51.822  62.842  26.974  1.00  0.00           C  
ATOM    625  OE1 GLN    42      51.892  64.004  26.541  1.00  0.00           O  
ATOM    626  NE2 GLN    42      52.825  62.407  27.655  1.00  0.00           N  
ATOM    627 HE21 GLN    42      53.619  62.995  27.866  1.00  0.00           H  
ATOM    628 HE22 GLN    42      52.864  61.471  28.032  1.00  0.00           H  
ATOM    629  C   GLN    42      47.518  61.583  24.510  1.00  0.00           C  
ATOM    630  O   GLN    42      47.748  61.804  23.341  1.00  0.00           O  
ATOM    631  N   LYS    43      46.348  61.932  25.096  1.00  0.00           N  
ATOM    632  H   LYS    43      46.274  61.651  26.064  1.00  0.00           H  
ATOM    633  CA  LYS    43      45.147  62.698  24.552  1.00  0.00           C  
ATOM    634  HA  LYS    43      44.586  63.079  25.405  1.00  0.00           H  
ATOM    635  CB  LYS    43      45.543  64.004  23.835  1.00  0.00           C  
ATOM    636  HB2 LYS    43      46.058  63.607  22.960  1.00  0.00           H  
ATOM    637  HB3 LYS    43      44.644  64.392  23.356  1.00  0.00           H  
ATOM    638  CG  LYS    43      46.412  65.087  24.480  1.00  0.00           C  
ATOM    639  HG2 LYS    43      45.684  65.609  25.101  1.00  0.00           H  
ATOM    640  HG3 LYS    43      47.206  64.595  25.043  1.00  0.00           H  
ATOM    641  CD  LYS    43      47.015  66.095  23.474  1.00  0.00           C  
ATOM    642  HD2 LYS    43      47.616  65.538  22.755  1.00  0.00           H  
ATOM    643  HD3 LYS    43      46.178  66.645  23.045  1.00  0.00           H  
ATOM    644  CE  LYS    43      48.002  66.994  24.236  1.00  0.00           C  
ATOM    645  HE2 LYS    43      47.508  67.438  25.100  1.00  0.00           H  
ATOM    646  HE3 LYS    43      48.747  66.302  24.628  1.00  0.00           H  
ATOM    647  NZ  LYS    43      48.635  68.055  23.410  1.00  0.00           N  
ATOM    648  HZ1 LYS    43      48.984  67.637  22.560  1.00  0.00           H  
ATOM    649  HZ2 LYS    43      47.901  68.668  23.085  1.00  0.00           H  
ATOM    650  HZ3 LYS    43      49.440  68.464  23.863  1.00  0.00           H  
ATOM    651  C   LYS    43      44.296  61.753  23.631  1.00  0.00           C  
ATOM    652  O   LYS    43      43.101  62.028  23.423  1.00  0.00           O  
ATOM    653  N   ALA    44      44.900  60.746  23.088  1.00  0.00           N  
ATOM    654  H   ALA    44      45.898  60.678  23.228  1.00  0.00           H  
ATOM    655  CA  ALA    44      44.220  59.818  22.086  1.00  0.00           C  
ATOM    656  HA  ALA    44      43.708  60.502  21.410  1.00  0.00           H  
ATOM    657  CB  ALA    44      45.326  59.089  21.335  1.00  0.00           C  
ATOM    658  HB1 ALA    44      45.807  59.774  20.637  1.00  0.00           H  
ATOM    659  HB2 ALA    44      46.153  58.675  21.912  1.00  0.00           H  
ATOM    660  HB3 ALA    44      44.932  58.381  20.607  1.00  0.00           H  
ATOM    661  C   ALA    44      43.201  58.880  22.777  1.00  0.00           C  
ATOM    662  O   ALA    44      43.423  58.416  23.898  1.00  0.00           O  
ATOM    663  N   ARG    45      42.185  58.472  21.957  1.00  0.00           N  
ATOM    664  H   ARG    45      42.213  58.898  21.042  1.00  0.00           H  
ATOM    665  CA  ARG    45      41.258  57.291  22.176  1.00  0.00           C  
ATOM    666  HA  ARG    45      40.435  57.574  21.519  1.00  0.00           H  
ATOM    667  CB  ARG    45      42.056  56.016  21.788  1.00  0.00           C  
ATOM    668  HB2 ARG    45      42.681  56.312  20.945  1.00  0.00           H  
ATOM    669  HB3 ARG    45      42.779  55.717  22.547  1.00  0.00           H  
ATOM    670  CG  ARG    45      41.154  54.771  21.497  1.00  0.00           C  
ATOM    671  HG2 ARG    45      40.556  54.609  22.394  1.00  0.00           H  
ATOM    672  HG3 ARG    45      40.623  54.982  20.569  1.00  0.00           H  
ATOM    673  CD  ARG    45      41.963  53.462  21.296  1.00  0.00           C  
ATOM    674  HD2 ARG    45      41.226  52.666  21.193  1.00  0.00           H  
ATOM    675  HD3 ARG    45      42.733  53.561  20.531  1.00  0.00           H  
ATOM    676  NE  ARG    45      42.675  53.099  22.474  1.00  0.00           N  
ATOM    677  HE  ARG    45      42.731  53.791  23.208  1.00  0.00           H  
ATOM    678  CZ  ARG    45      43.351  52.049  22.714  1.00  0.00           C  
ATOM    679  NH1 ARG    45      43.424  50.993  21.989  1.00  0.00           N  
ATOM    680 HH11 ARG    45      43.154  51.102  21.022  1.00  0.00           H  
ATOM    681 HH12 ARG    45      44.240  50.414  22.125  1.00  0.00           H  
ATOM    682  NH2 ARG    45      44.003  51.969  23.869  1.00  0.00           N  
ATOM    683 HH21 ARG    45      43.930  52.752  24.503  1.00  0.00           H  
ATOM    684 HH22 ARG    45      44.333  51.097  24.257  1.00  0.00           H  
ATOM    685  C   ARG    45      40.592  57.238  23.596  1.00  0.00           C  
ATOM    686  O   ARG    45      40.494  56.176  24.143  1.00  0.00           O  
ATOM    687  N   HIE    46      40.184  58.373  24.167  1.00  0.00           N  
ATOM    688  H   HIE    46      40.467  59.256  23.767  1.00  0.00           H  
ATOM    689  CA  HIE    46      39.616  58.587  25.558  1.00  0.00           C  
ATOM    690  HA  HIE    46      39.686  59.675  25.579  1.00  0.00           H  
ATOM    691  CB  HIE    46      38.126  58.078  25.606  1.00  0.00           C  
ATOM    692  HB2 HIE    46      38.018  57.037  25.300  1.00  0.00           H  
ATOM    693  HB3 HIE    46      37.878  58.193  26.661  1.00  0.00           H  
ATOM    694  CG  HIE    46      37.270  59.022  24.795  1.00  0.00           C  
ATOM    695  ND1 HIE    46      37.136  60.385  24.929  1.00  0.00           N  
ATOM    696  CE1 HIE    46      36.097  60.790  24.222  1.00  0.00           C  
ATOM    697  HE1 HIE    46      35.852  61.841  24.233  1.00  0.00           H  
ATOM    698  NE2 HIE    46      35.420  59.647  23.801  1.00  0.00           N  
ATOM    699  HE2 HIE    46      34.528  59.535  23.342  1.00  0.00           H  
ATOM    700  CD2 HIE    46      36.206  58.562  24.045  1.00  0.00           C  
ATOM    701  HD2 HIE    46      35.986  57.529  23.821  1.00  0.00           H  
ATOM    702  C   HIE    46      40.661  58.059  26.680  1.00  0.00           C  
ATOM    703  O   HIE    46      40.616  56.913  27.076  1.00  0.00           O  
ATOM    704  N   PRO    47      41.531  58.931  27.283  1.00  0.00           N  
ATOM    705  CD  PRO    47      41.785  60.314  26.975  1.00  0.00           C  
ATOM    706  HD2 PRO    47      41.173  60.959  27.606  1.00  0.00           H  
ATOM    707  HD3 PRO    47      41.608  60.473  25.911  1.00  0.00           H  
ATOM    708  CG  PRO    47      43.208  60.561  27.321  1.00  0.00           C  
ATOM    709  HG2 PRO    47      43.296  61.628  27.528  1.00  0.00           H  
ATOM    710  HG3 PRO    47      43.829  60.382  26.444  1.00  0.00           H  
ATOM    711  CB  PRO    47      43.475  59.601  28.471  1.00  0.00           C  
ATOM    712  HB2 PRO    47      43.280  60.102  29.420  1.00  0.00           H  
ATOM    713  HB3 PRO    47      44.516  59.284  28.415  1.00  0.00           H  
ATOM    714  CA  PRO    47      42.558  58.415  28.236  1.00  0.00           C  
ATOM    715  HA  PRO    47      43.068  57.562  27.788  1.00  0.00           H  
ATOM    716  C   PRO    47      41.964  57.972  29.545  1.00  0.00           C  
ATOM    717  O   PRO    47      41.017  58.558  30.102  1.00  0.00           O  
ATOM    718  N   GLN    48      42.551  56.902  30.070  1.00  0.00           N  
ATOM    719  H   GLN    48      43.315  56.528  29.525  1.00  0.00           H  
ATOM    720  CA  GLN    48      42.032  56.034  31.161  1.00  0.00           C  
ATOM    721  HA  GLN    48      41.207  56.544  31.659  1.00  0.00           H  
ATOM    722  CB  GLN    48      41.433  54.748  30.585  1.00  0.00           C  
ATOM    723  HB2 GLN    48      40.663  55.093  29.895  1.00  0.00           H  
ATOM    724  HB3 GLN    48      42.193  54.195  30.033  1.00  0.00           H  
ATOM    725  CG  GLN    48      40.722  53.828  31.663  1.00  0.00           C  
ATOM    726  HG2 GLN    48      41.498  53.201  32.103  1.00  0.00           H  
ATOM    727  HG3 GLN    48      40.095  54.414  32.335  1.00  0.00           H  
ATOM    728  CD  GLN    48      39.708  52.843  31.111  1.00  0.00           C  
ATOM    729  OE1 GLN    48      39.233  52.907  29.918  1.00  0.00           O  
ATOM    730  NE2 GLN    48      39.255  51.825  31.894  1.00  0.00           N  
ATOM    731 HE21 GLN    48      38.452  51.355  31.501  1.00  0.00           H  
ATOM    732 HE22 GLN    48      39.458  51.716  32.877  1.00  0.00           H  
ATOM    733  C   GLN    48      43.071  55.617  32.282  1.00  0.00           C  
ATOM    734  O   GLN    48      42.677  55.376  33.451  1.00  0.00           O  
ATOM    735  N   LEU    49      44.343  55.558  31.991  1.00  0.00           N  
ATOM    736  H   LEU    49      44.725  55.817  31.093  1.00  0.00           H  
ATOM    737  CA  LEU    49      45.377  54.994  32.945  1.00  0.00           C  
ATOM    738  HA  LEU    49      45.119  53.964  33.190  1.00  0.00           H  
ATOM    739  CB  LEU    49      46.635  54.753  32.151  1.00  0.00           C  
ATOM    740  HB2 LEU    49      46.326  54.045  31.382  1.00  0.00           H  
ATOM    741  HB3 LEU    49      46.948  55.705  31.721  1.00  0.00           H  
ATOM    742  CG  LEU    49      47.830  54.098  32.873  1.00  0.00           C  
ATOM    743  HG  LEU    49      48.247  54.729  33.658  1.00  0.00           H  
ATOM    744  CD1 LEU    49      47.579  52.697  33.314  1.00  0.00           C  
ATOM    745 HD11 LEU    49      46.768  52.665  34.042  1.00  0.00           H  
ATOM    746 HD12 LEU    49      47.305  52.082  32.458  1.00  0.00           H  
ATOM    747 HD13 LEU    49      48.431  52.264  33.837  1.00  0.00           H  
ATOM    748  CD2 LEU    49      48.941  53.987  31.867  1.00  0.00           C  
ATOM    749 HD21 LEU    49      48.619  53.606  30.898  1.00  0.00           H  
ATOM    750 HD22 LEU    49      49.298  55.016  31.810  1.00  0.00           H  
ATOM    751 HD23 LEU    49      49.790  53.460  32.301  1.00  0.00           H  
ATOM    752  C   LEU    49      45.655  55.760  34.189  1.00  0.00           C  
ATOM    753  O   LEU    49      45.834  55.186  35.245  1.00  0.00           O  
ATOM    754  N   LEU    50      45.605  57.103  34.187  1.00  0.00           N  
ATOM    755  H   LEU    50      45.462  57.570  33.304  1.00  0.00           H  
ATOM    756  CA  LEU    50      45.690  57.931  35.447  1.00  0.00           C  
ATOM    757  HA  LEU    50      46.451  57.463  36.072  1.00  0.00           H  
ATOM    758  CB  LEU    50      46.243  59.359  35.038  1.00  0.00           C  
ATOM    759  HB2 LEU    50      45.455  59.853  34.468  1.00  0.00           H  
ATOM    760  HB3 LEU    50      46.378  59.861  35.996  1.00  0.00           H  
ATOM    761  CG  LEU    50      47.620  59.375  34.374  1.00  0.00           C  
ATOM    762  HG  LEU    50      47.562  59.120  33.316  1.00  0.00           H  
ATOM    763  CD1 LEU    50      48.054  60.841  34.390  1.00  0.00           C  
ATOM    764 HD11 LEU    50      48.407  61.066  35.396  1.00  0.00           H  
ATOM    765 HD12 LEU    50      48.963  60.926  33.794  1.00  0.00           H  
ATOM    766 HD13 LEU    50      47.236  61.461  34.024  1.00  0.00           H  
ATOM    767  CD2 LEU    50      48.594  58.508  35.078  1.00  0.00           C  
ATOM    768 HD21 LEU    50      48.347  57.490  34.779  1.00  0.00           H  
ATOM    769 HD22 LEU    50      49.565  58.635  34.600  1.00  0.00           H  
ATOM    770 HD23 LEU    50      48.638  58.656  36.157  1.00  0.00           H  
ATOM    771  C   LEU    50      44.382  57.966  36.281  1.00  0.00           C  
ATOM    772  O   LEU    50      44.446  58.048  37.545  1.00  0.00           O  
ATOM    773  N   TYR    51      43.244  57.697  35.665  1.00  0.00           N  
ATOM    774  H   TYR    51      43.250  57.622  34.657  1.00  0.00           H  
ATOM    775  CA  TYR    51      41.997  57.404  36.492  1.00  0.00           C  
ATOM    776  HA  TYR    51      42.016  58.054  37.366  1.00  0.00           H  
ATOM    777  CB  TYR    51      40.710  57.678  35.534  1.00  0.00           C  
ATOM    778  HB2 TYR    51      40.727  58.737  35.278  1.00  0.00           H  
ATOM    779  HB3 TYR    51      40.752  56.972  34.704  1.00  0.00           H  
ATOM    780  CG  TYR    51      39.317  57.517  36.152  1.00  0.00           C  
ATOM    781  CD1 TYR    51      39.119  57.760  37.526  1.00  0.00           C  
ATOM    782  HD1 TYR    51      39.969  58.022  38.139  1.00  0.00           H  
ATOM    783  CE1 TYR    51      37.851  57.453  38.129  1.00  0.00           C  
ATOM    784  HE1 TYR    51      37.803  57.586  39.200  1.00  0.00           H  
ATOM    785  CZ  TYR    51      36.749  57.207  37.314  1.00  0.00           C  
ATOM    786  OH  TYR    51      35.517  57.219  37.862  1.00  0.00           O  
ATOM    787  HH  TYR    51      35.405  57.239  38.815  1.00  0.00           H  
ATOM    788  CE2 TYR    51      36.996  56.991  35.891  1.00  0.00           C  
ATOM    789  HE2 TYR    51      36.075  56.877  35.337  1.00  0.00           H  
ATOM    790  CD2 TYR    51      38.276  57.048  35.353  1.00  0.00           C  
ATOM    791  HD2 TYR    51      38.483  56.935  34.299  1.00  0.00           H  
ATOM    792  C   TYR    51      41.968  55.973  37.079  1.00  0.00           C  
ATOM    793  O   TYR    51      41.850  55.712  38.280  1.00  0.00           O  
ATOM    794  N   GLU    52      42.485  55.013  36.301  1.00  0.00           N  
ATOM    795  H   GLU    52      42.615  55.159  35.310  1.00  0.00           H  
ATOM    796  CA  GLU    52      42.750  53.609  36.836  1.00  0.00           C  
ATOM    797  HA  GLU    52      41.869  53.236  37.358  1.00  0.00           H  
ATOM    798  CB  GLU    52      43.190  52.615  35.722  1.00  0.00           C  
ATOM    799  HB2 GLU    52      44.086  52.986  35.225  1.00  0.00           H  
ATOM    800  HB3 GLU    52      43.709  51.783  36.197  1.00  0.00           H  
ATOM    801  CG  GLU    52      42.076  52.305  34.681  1.00  0.00           C  
ATOM    802  HG2 GLU    52      41.593  53.249  34.426  1.00  0.00           H  
ATOM    803  HG3 GLU    52      42.443  51.788  33.794  1.00  0.00           H  
ATOM    804  CD  GLU    52      40.997  51.456  35.335  1.00  0.00           C  
ATOM    805  OE1 GLU    52      41.108  51.152  36.507  1.00  0.00           O  
ATOM    806  OE2 GLU    52      40.061  51.133  34.554  1.00  0.00           O  
ATOM    807  C   GLU    52      43.782  53.623  37.965  1.00  0.00           C  
ATOM    808  O   GLU    52      43.587  53.016  38.968  1.00  0.00           O  
ATOM    809  N   SER    53      44.847  54.373  37.760  1.00  0.00           N  
ATOM    810  H   SER    53      44.835  54.900  36.898  1.00  0.00           H  
ATOM    811  CA  SER    53      45.847  54.666  38.803  1.00  0.00           C  
ATOM    812  HA  SER    53      46.180  53.683  39.138  1.00  0.00           H  
ATOM    813  CB  SER    53      46.964  55.509  38.283  1.00  0.00           C  
ATOM    814  HB2 SER    53      46.517  56.427  37.900  1.00  0.00           H  
ATOM    815  HB3 SER    53      47.635  55.820  39.084  1.00  0.00           H  
ATOM    816  OG  SER    53      47.680  54.880  37.227  1.00  0.00           O  
ATOM    817  HG  SER    53      47.093  54.792  36.472  1.00  0.00           H  
ATOM    818  C   SER    53      45.256  55.428  40.024  1.00  0.00           C  
ATOM    819  O   SER    53      45.648  55.145  41.116  1.00  0.00           O  
ATOM    820  N   LYS    54      44.298  56.383  39.925  1.00  0.00           N  
ATOM    821  H   LYS    54      43.929  56.654  39.024  1.00  0.00           H  
ATOM    822  CA  LYS    54      43.656  57.021  41.118  1.00  0.00           C  
ATOM    823  HA  LYS    54      44.512  57.175  41.775  1.00  0.00           H  
ATOM    824  CB  LYS    54      42.993  58.360  40.795  1.00  0.00           C  
ATOM    825  HB2 LYS    54      42.356  58.323  39.911  1.00  0.00           H  
ATOM    826  HB3 LYS    54      42.314  58.638  41.600  1.00  0.00           H  
ATOM    827  CG  LYS    54      44.103  59.374  40.643  1.00  0.00           C  
ATOM    828  HG2 LYS    54      44.354  59.839  41.596  1.00  0.00           H  
ATOM    829  HG3 LYS    54      45.017  58.899  40.287  1.00  0.00           H  
ATOM    830  CD  LYS    54      43.725  60.456  39.662  1.00  0.00           C  
ATOM    831  HD2 LYS    54      43.726  60.090  38.635  1.00  0.00           H  
ATOM    832  HD3 LYS    54      42.833  60.963  40.031  1.00  0.00           H  
ATOM    833  CE  LYS    54      44.755  61.489  39.564  1.00  0.00           C  
ATOM    834  HE2 LYS    54      44.727  62.073  40.484  1.00  0.00           H  
ATOM    835  HE3 LYS    54      45.731  61.075  39.313  1.00  0.00           H  
ATOM    836  NZ  LYS    54      44.355  62.459  38.526  1.00  0.00           N  
ATOM    837  HZ1 LYS    54      44.111  61.965  37.679  1.00  0.00           H  
ATOM    838  HZ2 LYS    54      43.587  63.069  38.767  1.00  0.00           H  
ATOM    839  HZ3 LYS    54      45.178  62.959  38.221  1.00  0.00           H  
ATOM    840  C   LYS    54      42.635  56.133  41.844  1.00  0.00           C  
ATOM    841  O   LYS    54      42.424  56.329  43.047  1.00  0.00           O  
ATOM    842  N   LEU    55      42.035  55.186  41.167  1.00  0.00           N  
ATOM    843  H   LEU    55      42.102  55.255  40.161  1.00  0.00           H  
ATOM    844  CA  LEU    55      41.202  54.121  41.704  1.00  0.00           C  
ATOM    845  HA  LEU    55      40.408  54.468  42.366  1.00  0.00           H  
ATOM    846  CB  LEU    55      40.389  53.437  40.519  1.00  0.00           C  
ATOM    847  HB2 LEU    55      41.155  53.063  39.841  1.00  0.00           H  
ATOM    848  HB3 LEU    55      39.853  52.525  40.783  1.00  0.00           H  
ATOM    849  CG  LEU    55      39.454  54.491  39.879  1.00  0.00           C  
ATOM    850  HG  LEU    55      39.856  55.484  39.677  1.00  0.00           H  
ATOM    851  CD1 LEU    55      38.969  53.883  38.562  1.00  0.00           C  
ATOM    852 HD11 LEU    55      38.489  54.610  37.907  1.00  0.00           H  
ATOM    853 HD12 LEU    55      39.739  53.482  37.904  1.00  0.00           H  
ATOM    854 HD13 LEU    55      38.310  53.024  38.693  1.00  0.00           H  
ATOM    855  CD2 LEU    55      38.157  54.740  40.720  1.00  0.00           C  
ATOM    856 HD21 LEU    55      37.324  55.096  40.113  1.00  0.00           H  
ATOM    857 HD22 LEU    55      37.822  53.835  41.226  1.00  0.00           H  
ATOM    858 HD23 LEU    55      38.374  55.489  41.482  1.00  0.00           H  
ATOM    859  C   LEU    55      41.993  53.021  42.409  1.00  0.00           C  
ATOM    860  O   LEU    55      41.527  52.455  43.401  1.00  0.00           O  
ATOM    861  N   TYR    56      43.220  52.805  41.954  1.00  0.00           N  
ATOM    862  H   TYR    56      43.498  53.215  41.074  1.00  0.00           H  
ATOM    863  CA  TYR    56      44.174  51.850  42.466  1.00  0.00           C  
ATOM    864  HA  TYR    56      43.691  50.984  42.921  1.00  0.00           H  
ATOM    865  CB  TYR    56      45.113  51.451  41.297  1.00  0.00           C  
ATOM    866  HB2 TYR    56      44.540  50.998  40.488  1.00  0.00           H  
ATOM    867  HB3 TYR    56      45.431  52.398  40.863  1.00  0.00           H  
ATOM    868  CG  TYR    56      46.269  50.476  41.552  1.00  0.00           C  
ATOM    869  CD1 TYR    56      46.362  49.567  42.613  1.00  0.00           C  
ATOM    870  HD1 TYR    56      45.606  49.652  43.380  1.00  0.00           H  
ATOM    871  CE1 TYR    56      47.464  48.722  42.773  1.00  0.00           C  
ATOM    872  HE1 TYR    56      47.500  48.050  43.618  1.00  0.00           H  
ATOM    873  CZ  TYR    56      48.537  48.818  41.906  1.00  0.00           C  
ATOM    874  OH  TYR    56      49.739  48.213  42.037  1.00  0.00           O  
ATOM    875  HH  TYR    56      49.889  47.757  42.868  1.00  0.00           H  
ATOM    876  CE2 TYR    56      48.433  49.675  40.834  1.00  0.00           C  
ATOM    877  HE2 TYR    56      49.300  49.783  40.199  1.00  0.00           H  
ATOM    878  CD2 TYR    56      47.287  50.432  40.546  1.00  0.00           C  
ATOM    879  HD2 TYR    56      47.202  50.995  39.628  1.00  0.00           H  
ATOM    880  C   TYR    56      44.929  52.373  43.665  1.00  0.00           C  
ATOM    881  O   TYR    56      45.202  51.747  44.665  1.00  0.00           O  
ATOM    882  N   LYS    57      45.197  53.705  43.716  1.00  0.00           N  
ATOM    883  H   LYS    57      45.071  54.323  42.927  1.00  0.00           H  
ATOM    884  CA  LYS    57      45.793  54.436  44.947  1.00  0.00           C  
ATOM    885  HA  LYS    57      46.774  54.002  45.137  1.00  0.00           H  
ATOM    886  CB  LYS    57      46.043  55.915  44.451  1.00  0.00           C  
ATOM    887  HB2 LYS    57      46.917  56.005  43.805  1.00  0.00           H  
ATOM    888  HB3 LYS    57      45.202  56.213  43.825  1.00  0.00           H  
ATOM    889  CG  LYS    57      46.184  57.006  45.463  1.00  0.00           C  
ATOM    890  HG2 LYS    57      45.327  57.062  46.134  1.00  0.00           H  
ATOM    891  HG3 LYS    57      47.013  56.601  46.043  1.00  0.00           H  
ATOM    892  CD  LYS    57      46.643  58.391  45.040  1.00  0.00           C  
ATOM    893  HD2 LYS    57      47.637  58.281  44.606  1.00  0.00           H  
ATOM    894  HD3 LYS    57      46.002  58.730  44.225  1.00  0.00           H  
ATOM    895  CE  LYS    57      46.678  59.388  46.208  1.00  0.00           C  
ATOM    896  HE2 LYS    57      45.623  59.364  46.479  1.00  0.00           H  
ATOM    897  HE3 LYS    57      47.348  59.051  46.998  1.00  0.00           H  
ATOM    898  NZ  LYS    57      46.983  60.774  45.664  1.00  0.00           N  
ATOM    899  HZ1 LYS    57      47.968  60.949  45.528  1.00  0.00           H  
ATOM    900  HZ2 LYS    57      46.523  60.987  44.791  1.00  0.00           H  
ATOM    901  HZ3 LYS    57      46.622  61.509  46.255  1.00  0.00           H  
ATOM    902  C   LYS    57      45.011  54.250  46.219  1.00  0.00           C  
ATOM    903  O   LYS    57      45.573  54.253  47.298  1.00  0.00           O  
ATOM    904  N   ILE    58      43.712  53.960  46.129  1.00  0.00           N  
ATOM    905  H   ILE    58      43.213  54.111  45.263  1.00  0.00           H  
ATOM    906  CA  ILE    58      42.832  53.570  47.219  1.00  0.00           C  
ATOM    907  HA  ILE    58      42.890  54.328  48.000  1.00  0.00           H  
ATOM    908  CB  ILE    58      41.405  53.575  46.736  1.00  0.00           C  
ATOM    909  HB  ILE    58      41.191  52.750  46.056  1.00  0.00           H  
ATOM    910  CG2 ILE    58      40.453  53.414  47.945  1.00  0.00           C  
ATOM    911 HG21 ILE    58      39.487  53.845  47.685  1.00  0.00           H  
ATOM    912 HG22 ILE    58      40.290  52.399  48.308  1.00  0.00           H  
ATOM    913 HG23 ILE    58      40.738  53.934  48.860  1.00  0.00           H  
ATOM    914  CG1 ILE    58      41.126  54.767  45.837  1.00  0.00           C  
ATOM    915 HG12 ILE    58      41.279  55.653  46.453  1.00  0.00           H  
ATOM    916 HG13 ILE    58      41.884  54.887  45.063  1.00  0.00           H  
ATOM    917  CD1 ILE    58      39.729  54.755  45.191  1.00  0.00           C  
ATOM    918 HD11 ILE    58      39.753  55.496  44.392  1.00  0.00           H  
ATOM    919 HD12 ILE    58      39.530  53.767  44.777  1.00  0.00           H  
ATOM    920 HD13 ILE    58      38.981  55.006  45.944  1.00  0.00           H  
ATOM    921  C   ILE    58      43.296  52.275  47.990  1.00  0.00           C  
ATOM    922  O   ILE    58      43.200  52.233  49.238  1.00  0.00           O  
ATOM    923  N   LEU    59      43.954  51.307  47.249  1.00  0.00           N  
ATOM    924  H   LEU    59      44.110  51.439  46.260  1.00  0.00           H  
ATOM    925  CA  LEU    59      44.045  49.901  47.743  1.00  0.00           C  
ATOM    926  HA  LEU    59      43.655  49.818  48.757  1.00  0.00           H  
ATOM    927  CB  LEU    59      42.956  49.113  46.963  1.00  0.00           C  
ATOM    928  HB2 LEU    59      43.105  49.194  45.886  1.00  0.00           H  
ATOM    929  HB3 LEU    59      42.955  48.053  47.215  1.00  0.00           H  
ATOM    930  CG  LEU    59      41.453  49.417  47.247  1.00  0.00           C  
ATOM    931  HG  LEU    59      41.181  50.450  47.032  1.00  0.00           H  
ATOM    932  CD1 LEU    59      40.642  48.528  46.233  1.00  0.00           C  
ATOM    933 HD11 LEU    59      39.558  48.626  46.301  1.00  0.00           H  
ATOM    934 HD12 LEU    59      40.935  48.938  45.266  1.00  0.00           H  
ATOM    935 HD13 LEU    59      40.861  47.462  46.295  1.00  0.00           H  
ATOM    936  CD2 LEU    59      41.005  49.063  48.668  1.00  0.00           C  
ATOM    937 HD21 LEU    59      39.928  49.017  48.826  1.00  0.00           H  
ATOM    938 HD22 LEU    59      41.685  48.283  49.011  1.00  0.00           H  
ATOM    939 HD23 LEU    59      41.257  49.965  49.226  1.00  0.00           H  
ATOM    940  C   LEU    59      45.519  49.345  47.486  1.00  0.00           C  
ATOM    941  O   LEU    59      45.976  48.400  48.100  1.00  0.00           O  
ATOM    942  N   GLN    60      46.381  50.078  46.754  1.00  0.00           N  
ATOM    943  H   GLN    60      46.030  50.859  46.219  1.00  0.00           H  
ATOM    944  CA  GLN    60      47.737  49.688  46.447  1.00  0.00           C  
ATOM    945  HA  GLN    60      47.753  48.862  45.735  1.00  0.00           H  
ATOM    946  CB  GLN    60      48.398  50.712  45.529  1.00  0.00           C  
ATOM    947  HB2 GLN    60      49.369  50.245  45.368  1.00  0.00           H  
ATOM    948  HB3 GLN    60      47.846  50.698  44.590  1.00  0.00           H  
ATOM    949  CG  GLN    60      48.620  52.068  46.231  1.00  0.00           C  
ATOM    950  HG2 GLN    60      48.564  52.811  45.436  1.00  0.00           H  
ATOM    951  HG3 GLN    60      47.692  52.231  46.779  1.00  0.00           H  
ATOM    952  CD  GLN    60      49.918  52.231  47.070  1.00  0.00           C  
ATOM    953  OE1 GLN    60      50.891  51.566  46.777  1.00  0.00           O  
ATOM    954  NE2 GLN    60      49.892  52.962  48.099  1.00  0.00           N  
ATOM    955 HE21 GLN    60      50.624  52.822  48.780  1.00  0.00           H  
ATOM    956 HE22 GLN    60      49.200  53.662  48.326  1.00  0.00           H  
ATOM    957  C   GLN    60      48.682  49.392  47.628  1.00  0.00           C  
ATOM    958  O   GLN    60      48.484  49.937  48.748  1.00  0.00           O  
ATOM    959  N   GLY    61      49.589  48.451  47.378  1.00  0.00           N  
ATOM    960  H   GLY    61      49.659  48.050  46.454  1.00  0.00           H  
ATOM    961  CA  GLY    61      50.623  48.027  48.295  1.00  0.00           C  
ATOM    962  HA2 GLY    61      51.288  47.370  47.735  1.00  0.00           H  
ATOM    963  HA3 GLY    61      51.234  48.893  48.550  1.00  0.00           H  
ATOM    964  C   GLY    61      50.143  47.211  49.517  1.00  0.00           C  
ATOM    965  O   GLY    61      50.914  47.046  50.419  1.00  0.00           O  
ATOM    966  N   GLY    62      48.897  46.750  49.539  1.00  0.00           N  
ATOM    967  H   GLY    62      48.340  46.985  48.731  1.00  0.00           H  
ATOM    968  CA  GLY    62      48.303  45.901  50.544  1.00  0.00           C  
ATOM    969  HA2 GLY    62      48.477  46.363  51.516  1.00  0.00           H  
ATOM    970  HA3 GLY    62      47.237  45.826  50.332  1.00  0.00           H  
ATOM    971  C   GLY    62      48.884  44.421  50.620  1.00  0.00           C  
ATOM    972  O   GLY    62      49.696  44.010  49.767  1.00  0.00           O  
ATOM    973  N   VAL    63      48.456  43.632  51.609  1.00  0.00           N  
ATOM    974  H   VAL    63      47.823  44.054  52.274  1.00  0.00           H  
ATOM    975  CA  VAL    63      48.684  42.116  51.592  1.00  0.00           C  
ATOM    976  HA  VAL    63      49.757  41.938  51.671  1.00  0.00           H  
ATOM    977  CB  VAL    63      47.999  41.536  52.892  1.00  0.00           C  
ATOM    978  HB  VAL    63      46.935  41.775  52.861  1.00  0.00           H  
ATOM    979  CG1 VAL    63      48.234  40.017  53.048  1.00  0.00           C  
ATOM    980 HG11 VAL    63      49.281  39.733  52.941  1.00  0.00           H  
ATOM    981 HG12 VAL    63      47.906  39.713  54.042  1.00  0.00           H  
ATOM    982 HG13 VAL    63      47.702  39.545  52.222  1.00  0.00           H  
ATOM    983  CG2 VAL    63      48.617  42.245  54.172  1.00  0.00           C  
ATOM    984 HG21 VAL    63      49.678  42.451  54.033  1.00  0.00           H  
ATOM    985 HG22 VAL    63      48.268  43.277  54.212  1.00  0.00           H  
ATOM    986 HG23 VAL    63      48.311  41.720  55.077  1.00  0.00           H  
ATOM    987  C   VAL    63      48.028  41.495  50.359  1.00  0.00           C  
ATOM    988  O   VAL    63      46.758  41.541  50.135  1.00  0.00           O  
ATOM    989  N   GLY    64      48.837  40.806  49.568  1.00  0.00           N  
ATOM    990  H   GLY    64      49.816  40.764  49.811  1.00  0.00           H  
ATOM    991  CA  GLY    64      48.398  40.312  48.236  1.00  0.00           C  
ATOM    992  HA2 GLY    64      49.217  39.812  47.720  1.00  0.00           H  
ATOM    993  HA3 GLY    64      47.579  39.620  48.435  1.00  0.00           H  
ATOM    994  C   GLY    64      47.887  41.402  47.249  1.00  0.00           C  
ATOM    995  O   GLY    64      47.158  41.014  46.316  1.00  0.00           O  
ATOM    996  N   ILE    65      48.271  42.655  47.396  1.00  0.00           N  
ATOM    997  H   ILE    65      48.845  42.882  48.195  1.00  0.00           H  
ATOM    998  CA  ILE    65      48.071  43.630  46.342  1.00  0.00           C  
ATOM    999  HA  ILE    65      47.709  43.079  45.474  1.00  0.00           H  
ATOM   1000  CB  ILE    65      46.960  44.676  46.774  1.00  0.00           C  
ATOM   1001  HB  ILE    65      47.151  45.236  47.689  1.00  0.00           H  
ATOM   1002  CG2 ILE    65      46.665  45.762  45.679  1.00  0.00           C  
ATOM   1003 HG21 ILE    65      45.989  46.503  46.107  1.00  0.00           H  
ATOM   1004 HG22 ILE    65      47.575  46.333  45.499  1.00  0.00           H  
ATOM   1005 HG23 ILE    65      46.181  45.329  44.804  1.00  0.00           H  
ATOM   1006  CG1 ILE    65      45.650  43.928  46.927  1.00  0.00           C  
ATOM   1007 HG12 ILE    65      45.437  43.342  46.033  1.00  0.00           H  
ATOM   1008 HG13 ILE    65      45.775  43.318  47.822  1.00  0.00           H  
ATOM   1009  CD1 ILE    65      44.423  44.725  47.153  1.00  0.00           C  
ATOM   1010 HD11 ILE    65      44.121  45.493  46.442  1.00  0.00           H  
ATOM   1011 HD12 ILE    65      43.659  43.955  47.260  1.00  0.00           H  
ATOM   1012 HD13 ILE    65      44.493  45.194  48.135  1.00  0.00           H  
ATOM   1013  C   ILE    65      49.428  44.358  46.065  1.00  0.00           C  
ATOM   1014  O   ILE    65      50.033  44.882  46.969  1.00  0.00           O  
ATOM   1015  N   PRO    66      49.947  44.519  44.841  1.00  0.00           N  
ATOM   1016  CD  PRO    66      49.255  44.088  43.646  1.00  0.00           C  
ATOM   1017  HD2 PRO    66      48.234  44.446  43.509  1.00  0.00           H  
ATOM   1018  HD3 PRO    66      49.128  43.009  43.555  1.00  0.00           H  
ATOM   1019  CG  PRO    66      50.025  44.690  42.469  1.00  0.00           C  
ATOM   1020  HG2 PRO    66      49.533  45.543  42.002  1.00  0.00           H  
ATOM   1021  HG3 PRO    66      50.100  43.964  41.660  1.00  0.00           H  
ATOM   1022  CB  PRO    66      51.436  44.880  43.033  1.00  0.00           C  
ATOM   1023  HB2 PRO    66      51.899  45.789  42.649  1.00  0.00           H  
ATOM   1024  HB3 PRO    66      51.933  43.914  42.949  1.00  0.00           H  
ATOM   1025  CA  PRO    66      51.275  45.134  44.518  1.00  0.00           C  
ATOM   1026  HA  PRO    66      52.029  44.651  45.141  1.00  0.00           H  
ATOM   1027  C   PRO    66      51.264  46.737  44.842  1.00  0.00           C  
ATOM   1028  O   PRO    66      50.224  47.387  44.623  1.00  0.00           O  
ATOM   1029  N   HIE    67      52.413  47.279  45.114  1.00  0.00           N  
ATOM   1030  H   HIE    67      53.275  46.754  45.100  1.00  0.00           H  
ATOM   1031  CA  HIE    67      52.539  48.708  45.281  1.00  0.00           C  
ATOM   1032  HA  HIE    67      51.679  49.048  45.859  1.00  0.00           H  
ATOM   1033  CB  HIE    67      53.739  49.019  46.164  1.00  0.00           C  
ATOM   1034  HB2 HIE    67      54.630  48.595  45.700  1.00  0.00           H  
ATOM   1035  HB3 HIE    67      53.969  50.081  46.237  1.00  0.00           H  
ATOM   1036  CG  HIE    67      53.807  48.483  47.605  1.00  0.00           C  
ATOM   1037  ND1 HIE    67      53.827  49.285  48.718  1.00  0.00           N  
ATOM   1038  CE1 HIE    67      53.919  48.471  49.752  1.00  0.00           C  
ATOM   1039  HE1 HIE    67      53.940  48.678  50.812  1.00  0.00           H  
ATOM   1040  NE2 HIE    67      53.991  47.213  49.330  1.00  0.00           N  
ATOM   1041  HE2 HIE    67      53.803  46.462  49.978  1.00  0.00           H  
ATOM   1042  CD2 HIE    67      53.954  47.152  47.972  1.00  0.00           C  
ATOM   1043  HD2 HIE    67      54.037  46.330  47.277  1.00  0.00           H  
ATOM   1044  C   HIE    67      52.481  49.556  43.994  1.00  0.00           C  
ATOM   1045  O   HIE    67      53.081  49.074  43.033  1.00  0.00           O  
ATOM   1046  N   ILE    68      51.813  50.687  44.053  1.00  0.00           N  
ATOM   1047  H   ILE    68      51.267  50.732  44.902  1.00  0.00           H  
ATOM   1048  CA  ILE    68      52.110  51.863  43.223  1.00  0.00           C  
ATOM   1049  HA  ILE    68      52.145  51.550  42.180  1.00  0.00           H  
ATOM   1050  CB  ILE    68      51.001  52.894  43.208  1.00  0.00           C  
ATOM   1051  HB  ILE    68      50.586  53.061  44.202  1.00  0.00           H  
ATOM   1052  CG2 ILE    68      51.485  54.274  42.672  1.00  0.00           C  
ATOM   1053 HG21 ILE    68      51.744  54.183  41.616  1.00  0.00           H  
ATOM   1054 HG22 ILE    68      50.730  55.024  42.906  1.00  0.00           H  
ATOM   1055 HG23 ILE    68      52.314  54.603  43.298  1.00  0.00           H  
ATOM   1056  CG1 ILE    68      49.917  52.312  42.301  1.00  0.00           C  
ATOM   1057 HG12 ILE    68      50.367  52.268  41.310  1.00  0.00           H  
ATOM   1058 HG13 ILE    68      49.670  51.299  42.619  1.00  0.00           H  
ATOM   1059  CD1 ILE    68      48.665  53.282  42.299  1.00  0.00           C  
ATOM   1060 HD11 ILE    68      48.237  53.447  43.288  1.00  0.00           H  
ATOM   1061 HD12 ILE    68      48.752  54.264  41.832  1.00  0.00           H  
ATOM   1062 HD13 ILE    68      47.877  52.758  41.759  1.00  0.00           H  
ATOM   1063  C   ILE    68      53.566  52.387  43.523  1.00  0.00           C  
ATOM   1064  O   ILE    68      53.934  52.515  44.696  1.00  0.00           O  
ATOM   1065  N   ARG    69      54.372  52.714  42.456  1.00  0.00           N  
ATOM   1066  H   ARG    69      54.059  52.530  41.514  1.00  0.00           H  
ATOM   1067  CA  ARG    69      55.717  53.247  42.666  1.00  0.00           C  
ATOM   1068  HA  ARG    69      55.931  53.390  43.725  1.00  0.00           H  
ATOM   1069  CB  ARG    69      56.756  52.248  42.147  1.00  0.00           C  
ATOM   1070  HB2 ARG    69      56.681  52.277  41.060  1.00  0.00           H  
ATOM   1071  HB3 ARG    69      57.728  52.655  42.425  1.00  0.00           H  
ATOM   1072  CG  ARG    69      56.677  50.899  42.919  1.00  0.00           C  
ATOM   1073  HG2 ARG    69      55.657  50.573  43.123  1.00  0.00           H  
ATOM   1074  HG3 ARG    69      57.249  50.125  42.407  1.00  0.00           H  
ATOM   1075  CD  ARG    69      57.288  50.933  44.253  1.00  0.00           C  
ATOM   1076  HD2 ARG    69      58.316  51.284  44.156  1.00  0.00           H  
ATOM   1077  HD3 ARG    69      56.794  51.747  44.783  1.00  0.00           H  
ATOM   1078  NE  ARG    69      57.233  49.668  44.997  1.00  0.00           N  
ATOM   1079  HE  ARG    69      57.017  48.828  44.481  1.00  0.00           H  
ATOM   1080  CZ  ARG    69      57.558  49.479  46.235  1.00  0.00           C  
ATOM   1081  NH1 ARG    69      57.969  50.449  47.041  1.00  0.00           N  
ATOM   1082 HH11 ARG    69      57.843  51.424  46.810  1.00  0.00           H  
ATOM   1083 HH12 ARG    69      58.314  50.143  47.939  1.00  0.00           H  
ATOM   1084  NH2 ARG    69      57.502  48.243  46.703  1.00  0.00           N  
ATOM   1085 HH21 ARG    69      57.070  47.618  46.037  1.00  0.00           H  
ATOM   1086 HH22 ARG    69      57.658  48.087  47.688  1.00  0.00           H  
ATOM   1087  C   ARG    69      55.923  54.702  42.127  1.00  0.00           C  
ATOM   1088  O   ARG    69      56.599  55.478  42.749  1.00  0.00           O  
ATOM   1089  N   TRP    70      55.230  54.973  41.001  1.00  0.00           N  
ATOM   1090  H   TRP    70      54.668  54.249  40.576  1.00  0.00           H  
ATOM   1091  CA  TRP    70      54.983  56.312  40.458  1.00  0.00           C  
ATOM   1092  HA  TRP    70      54.816  56.930  41.341  1.00  0.00           H  
ATOM   1093  CB  TRP    70      56.231  56.797  39.714  1.00  0.00           C  
ATOM   1094  HB2 TRP    70      56.983  56.669  40.492  1.00  0.00           H  
ATOM   1095  HB3 TRP    70      56.501  56.216  38.832  1.00  0.00           H  
ATOM   1096  CG  TRP    70      56.239  58.195  39.265  1.00  0.00           C  
ATOM   1097  CD1 TRP    70      56.128  59.225  40.127  1.00  0.00           C  
ATOM   1098  HD1 TRP    70      55.975  59.120  41.191  1.00  0.00           H  
ATOM   1099  NE1 TRP    70      56.327  60.425  39.454  1.00  0.00           N  
ATOM   1100  HE1 TRP    70      56.145  61.331  39.862  1.00  0.00           H  
ATOM   1101  CE2 TRP    70      56.492  60.183  38.152  1.00  0.00           C  
ATOM   1102  CZ2 TRP    70      56.585  61.031  37.041  1.00  0.00           C  
ATOM   1103  HZ2 TRP    70      56.603  62.107  37.129  1.00  0.00           H  
ATOM   1104  CH2 TRP    70      56.625  60.460  35.770  1.00  0.00           C  
ATOM   1105  HH2 TRP    70      56.832  61.031  34.877  1.00  0.00           H  
ATOM   1106  CZ3 TRP    70      56.502  59.085  35.658  1.00  0.00           C  
ATOM   1107  HZ3 TRP    70      56.657  58.760  34.640  1.00  0.00           H  
ATOM   1108  CE3 TRP    70      56.293  58.219  36.704  1.00  0.00           C  
ATOM   1109  HE3 TRP    70      56.217  57.158  36.514  1.00  0.00           H  
ATOM   1110  CD2 TRP    70      56.339  58.774  37.977  1.00  0.00           C  
ATOM   1111  C   TRP    70      53.859  56.255  39.381  1.00  0.00           C  
ATOM   1112  O   TRP    70      53.499  55.237  38.781  1.00  0.00           O  
ATOM   1113  N   TYR    71      53.363  57.473  39.004  1.00  0.00           N  
ATOM   1114  H   TYR    71      53.714  58.351  39.360  1.00  0.00           H  
ATOM   1115  CA  TYR    71      52.605  57.663  37.792  1.00  0.00           C  
ATOM   1116  HA  TYR    71      53.003  57.052  36.982  1.00  0.00           H  
ATOM   1117  CB  TYR    71      51.087  57.338  37.992  1.00  0.00           C  
ATOM   1118  HB2 TYR    71      50.512  57.621  37.110  1.00  0.00           H  
ATOM   1119  HB3 TYR    71      50.973  56.270  38.179  1.00  0.00           H  
ATOM   1120  CG  TYR    71      50.405  58.061  39.174  1.00  0.00           C  
ATOM   1121  CD1 TYR    71      50.237  57.396  40.416  1.00  0.00           C  
ATOM   1122  HD1 TYR    71      50.739  56.465  40.635  1.00  0.00           H  
ATOM   1123  CE1 TYR    71      49.522  58.065  41.449  1.00  0.00           C  
ATOM   1124  HE1 TYR    71      49.550  57.787  42.492  1.00  0.00           H  
ATOM   1125  CZ  TYR    71      49.054  59.325  41.284  1.00  0.00           C  
ATOM   1126  OH  TYR    71      48.380  59.943  42.274  1.00  0.00           O  
ATOM   1127  HH  TYR    71      48.909  60.696  42.547  1.00  0.00           H  
ATOM   1128  CE2 TYR    71      49.154  59.992  40.052  1.00  0.00           C  
ATOM   1129  HE2 TYR    71      48.760  60.987  39.908  1.00  0.00           H  
ATOM   1130  CD2 TYR    71      49.798  59.319  38.997  1.00  0.00           C  
ATOM   1131  HD2 TYR    71      49.732  59.835  38.050  1.00  0.00           H  
ATOM   1132  C   TYR    71      52.607  59.174  37.403  1.00  0.00           C  
ATOM   1133  O   TYR    71      52.750  59.986  38.350  1.00  0.00           O  
ATOM   1134  N   GLY    72      52.533  59.557  36.127  1.00  0.00           N  
ATOM   1135  H   GLY    72      52.452  58.809  35.454  1.00  0.00           H  
ATOM   1136  CA  GLY    72      52.810  60.906  35.566  1.00  0.00           C  
ATOM   1137  HA2 GLY    72      52.078  61.641  35.900  1.00  0.00           H  
ATOM   1138  HA3 GLY    72      53.843  61.087  35.861  1.00  0.00           H  
ATOM   1139  C   GLY    72      52.728  60.841  34.020  1.00  0.00           C  
ATOM   1140  O   GLY    72      52.258  59.803  33.535  1.00  0.00           O  
ATOM   1141  N   GLN    73      53.265  61.900  33.355  1.00  0.00           N  
ATOM   1142  H   GLN    73      53.492  62.697  33.933  1.00  0.00           H  
ATOM   1143  CA  GLN    73      53.286  61.896  31.866  1.00  0.00           C  
ATOM   1144  HA  GLN    73      53.259  60.835  31.618  1.00  0.00           H  
ATOM   1145  CB  GLN    73      52.219  62.901  31.448  1.00  0.00           C  
ATOM   1146  HB2 GLN    73      52.191  63.777  32.097  1.00  0.00           H  
ATOM   1147  HB3 GLN    73      52.448  63.323  30.469  1.00  0.00           H  
ATOM   1148  CG  GLN    73      50.871  62.293  31.491  1.00  0.00           C  
ATOM   1149  HG2 GLN    73      50.828  61.471  30.777  1.00  0.00           H  
ATOM   1150  HG3 GLN    73      50.771  61.944  32.519  1.00  0.00           H  
ATOM   1151  CD  GLN    73      49.833  63.339  31.066  1.00  0.00           C  
ATOM   1152  OE1 GLN    73      49.735  63.819  29.998  1.00  0.00           O  
ATOM   1153  NE2 GLN    73      49.122  63.900  32.047  1.00  0.00           N  
ATOM   1154 HE21 GLN    73      48.503  64.656  31.794  1.00  0.00           H  
ATOM   1155 HE22 GLN    73      48.976  63.554  32.985  1.00  0.00           H  
ATOM   1156  C   GLN    73      54.714  62.313  31.476  1.00  0.00           C  
ATOM   1157  O   GLN    73      55.315  63.123  32.067  1.00  0.00           O  
ATOM   1158  N   GLU    74      55.131  61.838  30.340  1.00  0.00           N  
ATOM   1159  H   GLU    74      54.413  61.340  29.834  1.00  0.00           H  
ATOM   1160  CA  GLU    74      56.491  61.668  29.751  1.00  0.00           C  
ATOM   1161  HA  GLU    74      57.038  62.604  29.856  1.00  0.00           H  
ATOM   1162  CB  GLU    74      57.222  60.506  30.428  1.00  0.00           C  
ATOM   1163  HB2 GLU    74      56.455  59.733  30.397  1.00  0.00           H  
ATOM   1164  HB3 GLU    74      58.039  60.365  29.721  1.00  0.00           H  
ATOM   1165  CG  GLU    74      57.764  60.666  31.907  1.00  0.00           C  
ATOM   1166  HG2 GLU    74      56.852  60.903  32.455  1.00  0.00           H  
ATOM   1167  HG3 GLU    74      58.078  59.668  32.215  1.00  0.00           H  
ATOM   1168  CD  GLU    74      58.955  61.594  32.071  1.00  0.00           C  
ATOM   1169  OE1 GLU    74      59.418  62.314  31.159  1.00  0.00           O  
ATOM   1170  OE2 GLU    74      59.608  61.445  33.122  1.00  0.00           O  
ATOM   1171  C   GLU    74      56.471  61.357  28.215  1.00  0.00           C  
ATOM   1172  O   GLU    74      55.657  60.538  27.830  1.00  0.00           O  
ATOM   1173  N   LYS    75      57.447  61.904  27.437  1.00  0.00           N  
ATOM   1174  H   LYS    75      58.181  62.438  27.880  1.00  0.00           H  
ATOM   1175  CA  LYS    75      57.549  61.646  25.956  1.00  0.00           C  
ATOM   1176  HA  LYS    75      58.204  62.377  25.480  1.00  0.00           H  
ATOM   1177  CB  LYS    75      58.367  60.296  25.848  1.00  0.00           C  
ATOM   1178  HB2 LYS    75      59.287  60.485  26.400  1.00  0.00           H  
ATOM   1179  HB3 LYS    75      57.851  59.456  26.312  1.00  0.00           H  
ATOM   1180  CG  LYS    75      58.762  59.720  24.478  1.00  0.00           C  
ATOM   1181  HG2 LYS    75      57.875  59.392  23.935  1.00  0.00           H  
ATOM   1182  HG3 LYS    75      59.094  60.608  23.939  1.00  0.00           H  
ATOM   1183  CD  LYS    75      59.808  58.608  24.471  1.00  0.00           C  
ATOM   1184  HD2 LYS    75      60.732  58.998  24.897  1.00  0.00           H  
ATOM   1185  HD3 LYS    75      59.366  57.698  24.877  1.00  0.00           H  
ATOM   1186  CE  LYS    75      60.263  58.356  22.975  1.00  0.00           C  
ATOM   1187  HE2 LYS    75      59.417  58.491  22.301  1.00  0.00           H  
ATOM   1188  HE3 LYS    75      61.043  59.075  22.723  1.00  0.00           H  
ATOM   1189  NZ  LYS    75      60.779  57.032  22.827  1.00  0.00           N  
ATOM   1190  HZ1 LYS    75      60.825  56.857  21.833  1.00  0.00           H  
ATOM   1191  HZ2 LYS    75      61.694  56.860  23.218  1.00  0.00           H  
ATOM   1192  HZ3 LYS    75      60.161  56.362  23.263  1.00  0.00           H  
ATOM   1193  C   LYS    75      56.243  61.637  25.131  1.00  0.00           C  
ATOM   1194  O   LYS    75      55.869  62.721  24.731  1.00  0.00           O  
ATOM   1195  N   ASP    76      55.573  60.496  24.870  1.00  0.00           N  
ATOM   1196  H   ASP    76      55.897  59.766  25.489  1.00  0.00           H  
ATOM   1197  CA  ASP    76      54.347  60.268  24.100  1.00  0.00           C  
ATOM   1198  HA  ASP    76      54.052  61.273  23.799  1.00  0.00           H  
ATOM   1199  CB  ASP    76      54.675  59.350  22.900  1.00  0.00           C  
ATOM   1200  HB2 ASP    76      55.036  58.408  23.311  1.00  0.00           H  
ATOM   1201  HB3 ASP    76      53.851  59.031  22.262  1.00  0.00           H  
ATOM   1202  CG  ASP    76      55.844  59.851  22.006  1.00  0.00           C  
ATOM   1203  OD1 ASP    76      56.449  59.011  21.270  1.00  0.00           O  
ATOM   1204  OD2 ASP    76      56.004  61.065  22.016  1.00  0.00           O  
ATOM   1205  C   ASP    76      53.108  59.837  24.954  1.00  0.00           C  
ATOM   1206  O   ASP    76      52.015  59.629  24.426  1.00  0.00           O  
ATOM   1207  N   TYR    77      53.251  59.764  26.300  1.00  0.00           N  
ATOM   1208  H   TYR    77      54.169  59.997  26.652  1.00  0.00           H  
ATOM   1209  CA  TYR    77      52.607  58.702  27.130  1.00  0.00           C  
ATOM   1210  HA  TYR    77      51.691  58.496  26.577  1.00  0.00           H  
ATOM   1211  CB  TYR    77      53.539  57.468  27.288  1.00  0.00           C  
ATOM   1212  HB2 TYR    77      54.444  57.729  27.836  1.00  0.00           H  
ATOM   1213  HB3 TYR    77      52.922  56.728  27.798  1.00  0.00           H  
ATOM   1214  CG  TYR    77      54.107  56.857  26.095  1.00  0.00           C  
ATOM   1215  CD1 TYR    77      55.479  57.121  25.745  1.00  0.00           C  
ATOM   1216  HD1 TYR    77      56.050  57.721  26.437  1.00  0.00           H  
ATOM   1217  CE1 TYR    77      56.068  56.399  24.649  1.00  0.00           C  
ATOM   1218  HE1 TYR    77      57.134  56.462  24.486  1.00  0.00           H  
ATOM   1219  CZ  TYR    77      55.251  55.639  23.793  1.00  0.00           C  
ATOM   1220  OH  TYR    77      55.735  55.141  22.626  1.00  0.00           O  
ATOM   1221  HH  TYR    77      56.444  55.579  22.150  1.00  0.00           H  
ATOM   1222  CE2 TYR    77      53.869  55.411  24.100  1.00  0.00           C  
ATOM   1223  HE2 TYR    77      53.190  54.886  23.444  1.00  0.00           H  
ATOM   1224  CD2 TYR    77      53.351  55.983  25.327  1.00  0.00           C  
ATOM   1225  HD2 TYR    77      52.310  55.816  25.565  1.00  0.00           H  
ATOM   1226  C   TYR    77      52.230  59.150  28.577  1.00  0.00           C  
ATOM   1227  O   TYR    77      52.984  59.919  29.158  1.00  0.00           O  
ATOM   1228  N   ASN    78      51.025  58.664  29.016  1.00  0.00           N  
ATOM   1229  H   ASN    78      50.579  58.046  28.353  1.00  0.00           H  
ATOM   1230  CA  ASN    78      50.515  58.481  30.349  1.00  0.00           C  
ATOM   1231  HA  ASN    78      50.845  59.378  30.873  1.00  0.00           H  
ATOM   1232  CB  ASN    78      48.977  58.413  30.221  1.00  0.00           C  
ATOM   1233  HB2 ASN    78      48.715  57.504  29.679  1.00  0.00           H  
ATOM   1234  HB3 ASN    78      48.511  58.345  31.204  1.00  0.00           H  
ATOM   1235  CG  ASN    78      48.401  59.558  29.456  1.00  0.00           C  
ATOM   1236  OD1 ASN    78      48.678  60.734  29.598  1.00  0.00           O  
ATOM   1237  ND2 ASN    78      47.341  59.313  28.673  1.00  0.00           N  
ATOM   1238 HD21 ASN    78      46.731  60.068  28.393  1.00  0.00           H  
ATOM   1239 HD22 ASN    78      46.984  58.370  28.620  1.00  0.00           H  
ATOM   1240  C   ASN    78      51.165  57.228  30.970  1.00  0.00           C  
ATOM   1241  O   ASN    78      51.089  56.130  30.424  1.00  0.00           O  
ATOM   1242  N   VAL    79      51.886  57.422  32.044  1.00  0.00           N  
ATOM   1243  H   VAL    79      51.872  58.300  32.544  1.00  0.00           H  
ATOM   1244  CA  VAL    79      52.713  56.385  32.715  1.00  0.00           C  
ATOM   1245  HA  VAL    79      52.749  55.548  32.018  1.00  0.00           H  
ATOM   1246  CB  VAL    79      54.128  56.902  32.832  1.00  0.00           C  
ATOM   1247  HB  VAL    79      54.133  57.791  33.461  1.00  0.00           H  
ATOM   1248  CG1 VAL    79      55.204  56.007  33.385  1.00  0.00           C  
ATOM   1249 HG11 VAL    79      56.080  56.628  33.573  1.00  0.00           H  
ATOM   1250 HG12 VAL    79      54.938  55.508  34.317  1.00  0.00           H  
ATOM   1251 HG13 VAL    79      55.321  55.207  32.654  1.00  0.00           H  
ATOM   1252  CG2 VAL    79      54.617  57.400  31.427  1.00  0.00           C  
ATOM   1253 HG21 VAL    79      55.679  57.647  31.436  1.00  0.00           H  
ATOM   1254 HG22 VAL    79      54.379  56.678  30.646  1.00  0.00           H  
ATOM   1255 HG23 VAL    79      54.070  58.301  31.150  1.00  0.00           H  
ATOM   1256  C   VAL    79      52.145  55.968  34.045  1.00  0.00           C  
ATOM   1257  O   VAL    79      51.732  56.831  34.866  1.00  0.00           O  
ATOM   1258  N   LEU    80      52.180  54.621  34.205  1.00  0.00           N  
ATOM   1259  H   LEU    80      52.397  54.005  33.435  1.00  0.00           H  
ATOM   1260  CA  LEU    80      51.975  54.056  35.491  1.00  0.00           C  
ATOM   1261  HA  LEU    80      51.877  54.799  36.282  1.00  0.00           H  
ATOM   1262  CB  LEU    80      50.604  53.263  35.508  1.00  0.00           C  
ATOM   1263  HB2 LEU    80      49.801  53.992  35.401  1.00  0.00           H  
ATOM   1264  HB3 LEU    80      50.565  52.630  34.621  1.00  0.00           H  
ATOM   1265  CG  LEU    80      50.382  52.477  36.827  1.00  0.00           C  
ATOM   1266  HG  LEU    80      51.249  51.823  36.917  1.00  0.00           H  
ATOM   1267  CD1 LEU    80      50.433  53.211  38.154  1.00  0.00           C  
ATOM   1268 HD11 LEU    80      49.936  54.172  38.019  1.00  0.00           H  
ATOM   1269 HD12 LEU    80      50.036  52.625  38.983  1.00  0.00           H  
ATOM   1270 HD13 LEU    80      51.472  53.517  38.277  1.00  0.00           H  
ATOM   1271  CD2 LEU    80      49.144  51.539  36.857  1.00  0.00           C  
ATOM   1272 HD21 LEU    80      48.194  52.073  36.849  1.00  0.00           H  
ATOM   1273 HD22 LEU    80      49.221  50.884  35.990  1.00  0.00           H  
ATOM   1274 HD23 LEU    80      49.216  50.944  37.768  1.00  0.00           H  
ATOM   1275  C   LEU    80      53.084  53.009  35.684  1.00  0.00           C  
ATOM   1276  O   LEU    80      53.361  52.094  34.844  1.00  0.00           O  
ATOM   1277  N   VAL    81      53.768  53.208  36.825  1.00  0.00           N  
ATOM   1278  H   VAL    81      53.503  53.945  37.461  1.00  0.00           H  
ATOM   1279  CA  VAL    81      54.809  52.297  37.312  1.00  0.00           C  
ATOM   1280  HA  VAL    81      55.012  51.504  36.593  1.00  0.00           H  
ATOM   1281  CB  VAL    81      56.129  52.988  37.513  1.00  0.00           C  
ATOM   1282  HB  VAL    81      56.081  53.556  38.443  1.00  0.00           H  
ATOM   1283  CG1 VAL    81      57.283  52.048  37.762  1.00  0.00           C  
ATOM   1284 HG11 VAL    81      57.201  51.215  37.065  1.00  0.00           H  
ATOM   1285 HG12 VAL    81      58.262  52.527  37.797  1.00  0.00           H  
ATOM   1286 HG13 VAL    81      57.153  51.612  38.752  1.00  0.00           H  
ATOM   1287  CG2 VAL    81      56.431  53.864  36.274  1.00  0.00           C  
ATOM   1288 HG21 VAL    81      56.051  53.364  35.382  1.00  0.00           H  
ATOM   1289 HG22 VAL    81      55.926  54.828  36.333  1.00  0.00           H  
ATOM   1290 HG23 VAL    81      57.463  53.953  35.937  1.00  0.00           H  
ATOM   1291  C   VAL    81      54.390  51.574  38.544  1.00  0.00           C  
ATOM   1292  O   VAL    81      54.059  52.214  39.599  1.00  0.00           O  
ATOM   1293  N   MET    82      54.371  50.208  38.542  1.00  0.00           N  
ATOM   1294  H   MET    82      54.745  49.740  37.728  1.00  0.00           H  
ATOM   1295  CA  MET    82      53.995  49.447  39.770  1.00  0.00           C  
ATOM   1296  HA  MET    82      54.115  49.981  40.713  1.00  0.00           H  
ATOM   1297  CB  MET    82      52.544  49.107  39.586  1.00  0.00           C  
ATOM   1298  HB2 MET    82      52.122  48.661  40.487  1.00  0.00           H  
ATOM   1299  HB3 MET    82      51.931  49.996  39.444  1.00  0.00           H  
ATOM   1300  CG  MET    82      52.286  48.174  38.349  1.00  0.00           C  
ATOM   1301  HG2 MET    82      52.673  48.696  37.474  1.00  0.00           H  
ATOM   1302  HG3 MET    82      52.694  47.169  38.457  1.00  0.00           H  
ATOM   1303  SD  MET    82      50.452  47.986  38.262  1.00  0.00           S  
ATOM   1304  CE  MET    82      50.304  46.438  39.278  1.00  0.00           C  
ATOM   1305  HE1 MET    82      49.247  46.188  39.372  1.00  0.00           H  
ATOM   1306  HE2 MET    82      50.806  45.617  38.765  1.00  0.00           H  
ATOM   1307  HE3 MET    82      50.722  46.694  40.252  1.00  0.00           H  
ATOM   1308  C   MET    82      54.864  48.168  39.871  1.00  0.00           C  
ATOM   1309  O   MET    82      55.674  47.824  39.023  1.00  0.00           O  
ATOM   1310  N   ASP    83      54.721  47.466  40.974  1.00  0.00           N  
ATOM   1311  H   ASP    83      54.001  47.649  41.659  1.00  0.00           H  
ATOM   1312  CA  ASP    83      55.548  46.340  41.339  1.00  0.00           C  
ATOM   1313  HA  ASP    83      56.582  46.652  41.192  1.00  0.00           H  
ATOM   1314  CB  ASP    83      55.225  45.864  42.733  1.00  0.00           C  
ATOM   1315  HB2 ASP    83      54.141  45.874  42.846  1.00  0.00           H  
ATOM   1316  HB3 ASP    83      55.582  44.839  42.840  1.00  0.00           H  
ATOM   1317  CG  ASP    83      55.769  46.528  43.931  1.00  0.00           C  
ATOM   1318  OD1 ASP    83      56.825  47.048  43.915  1.00  0.00           O  
ATOM   1319  OD2 ASP    83      55.149  46.389  44.990  1.00  0.00           O  
ATOM   1320  C   ASP    83      55.414  45.151  40.334  1.00  0.00           C  
ATOM   1321  O   ASP    83      54.281  44.749  40.001  1.00  0.00           O  
ATOM   1322  N   LEU    84      56.546  44.642  39.869  1.00  0.00           N  
ATOM   1323  H   LEU    84      57.393  44.928  40.340  1.00  0.00           H  
ATOM   1324  CA  LEU    84      56.642  43.453  39.015  1.00  0.00           C  
ATOM   1325  HA  LEU    84      56.030  43.599  38.125  1.00  0.00           H  
ATOM   1326  CB  LEU    84      58.123  43.263  38.680  1.00  0.00           C  
ATOM   1327  HB2 LEU    84      58.558  44.207  38.352  1.00  0.00           H  
ATOM   1328  HB3 LEU    84      58.597  42.846  39.569  1.00  0.00           H  
ATOM   1329  CG  LEU    84      58.322  42.183  37.636  1.00  0.00           C  
ATOM   1330  HG  LEU    84      57.615  41.377  37.832  1.00  0.00           H  
ATOM   1331  CD1 LEU    84      58.052  42.777  36.289  1.00  0.00           C  
ATOM   1332 HD11 LEU    84      58.207  41.976  35.566  1.00  0.00           H  
ATOM   1333 HD12 LEU    84      57.023  43.136  36.296  1.00  0.00           H  
ATOM   1334 HD13 LEU    84      58.753  43.594  36.119  1.00  0.00           H  
ATOM   1335  CD2 LEU    84      59.783  41.605  37.732  1.00  0.00           C  
ATOM   1336 HD21 LEU    84      59.868  40.824  36.977  1.00  0.00           H  
ATOM   1337 HD22 LEU    84      60.567  42.319  37.482  1.00  0.00           H  
ATOM   1338 HD23 LEU    84      59.976  41.070  38.662  1.00  0.00           H  
ATOM   1339  C   LEU    84      56.002  42.165  39.714  1.00  0.00           C  
ATOM   1340  O   LEU    84      56.298  41.904  40.905  1.00  0.00           O  
ATOM   1341  N   LEU    85      55.226  41.421  38.943  1.00  0.00           N  
ATOM   1342  H   LEU    85      55.005  41.774  38.023  1.00  0.00           H  
ATOM   1343  CA  LEU    85      54.608  40.132  39.388  1.00  0.00           C  
ATOM   1344  HA  LEU    85      55.163  39.813  40.271  1.00  0.00           H  
ATOM   1345  CB  LEU    85      53.134  40.386  39.775  1.00  0.00           C  
ATOM   1346  HB2 LEU    85      52.638  40.992  39.017  1.00  0.00           H  
ATOM   1347  HB3 LEU    85      52.560  39.460  39.804  1.00  0.00           H  
ATOM   1348  CG  LEU    85      52.935  41.008  41.099  1.00  0.00           C  
ATOM   1349  HG  LEU    85      53.631  41.847  41.117  1.00  0.00           H  
ATOM   1350  CD1 LEU    85      51.484  41.622  41.227  1.00  0.00           C  
ATOM   1351 HD11 LEU    85      50.777  40.802  41.098  1.00  0.00           H  
ATOM   1352 HD12 LEU    85      51.268  41.957  42.242  1.00  0.00           H  
ATOM   1353 HD13 LEU    85      51.339  42.430  40.511  1.00  0.00           H  
ATOM   1354  CD2 LEU    85      53.113  40.037  42.292  1.00  0.00           C  
ATOM   1355 HD21 LEU    85      52.346  39.263  42.322  1.00  0.00           H  
ATOM   1356 HD22 LEU    85      54.087  39.639  42.007  1.00  0.00           H  
ATOM   1357 HD23 LEU    85      53.065  40.414  43.313  1.00  0.00           H  
ATOM   1358  C   LEU    85      54.850  39.039  38.330  1.00  0.00           C  
ATOM   1359  O   LEU    85      55.555  39.243  37.299  1.00  0.00           O  
ATOM   1360  N   GLY    86      54.312  37.890  38.473  1.00  0.00           N  
ATOM   1361  H   GLY    86      53.729  37.828  39.296  1.00  0.00           H  
ATOM   1362  CA  GLY    86      54.205  36.775  37.478  1.00  0.00           C  
ATOM   1363  HA2 GLY    86      55.129  36.632  36.917  1.00  0.00           H  
ATOM   1364  HA3 GLY    86      53.979  35.889  38.070  1.00  0.00           H  
ATOM   1365  C   GLY    86      53.024  36.882  36.514  1.00  0.00           C  
ATOM   1366  O   GLY    86      52.384  37.928  36.384  1.00  0.00           O  
ATOM   1367  N   PRO    87      52.794  35.905  35.638  1.00  0.00           N  
ATOM   1368  CD  PRO    87      53.529  34.653  35.539  1.00  0.00           C  
ATOM   1369  HD2 PRO    87      53.592  34.323  36.576  1.00  0.00           H  
ATOM   1370  HD3 PRO    87      54.489  34.830  35.055  1.00  0.00           H  
ATOM   1371  CG  PRO    87      52.631  33.651  34.698  1.00  0.00           C  
ATOM   1372  HG2 PRO    87      51.769  33.347  35.291  1.00  0.00           H  
ATOM   1373  HG3 PRO    87      53.061  32.726  34.316  1.00  0.00           H  
ATOM   1374  CB  PRO    87      52.111  34.658  33.631  1.00  0.00           C  
ATOM   1375  HB2 PRO    87      51.264  34.280  33.059  1.00  0.00           H  
ATOM   1376  HB3 PRO    87      52.887  34.856  32.891  1.00  0.00           H  
ATOM   1377  CA  PRO    87      51.781  35.920  34.539  1.00  0.00           C  
ATOM   1378  HA  PRO    87      51.872  36.783  33.879  1.00  0.00           H  
ATOM   1379  C   PRO    87      50.316  35.843  35.157  1.00  0.00           C  
ATOM   1380  O   PRO    87      50.126  35.481  36.337  1.00  0.00           O  
ATOM   1381  N   SER    88      49.410  36.351  34.338  1.00  0.00           N  
ATOM   1382  H   SER    88      49.691  36.660  33.418  1.00  0.00           H  
ATOM   1383  CA  SER    88      48.007  36.256  34.737  1.00  0.00           C  
ATOM   1384  HA  SER    88      47.819  36.861  35.624  1.00  0.00           H  
ATOM   1385  CB  SER    88      47.242  36.773  33.519  1.00  0.00           C  
ATOM   1386  HB2 SER    88      47.541  37.805  33.337  1.00  0.00           H  
ATOM   1387  HB3 SER    88      47.340  36.119  32.652  1.00  0.00           H  
ATOM   1388  OG  SER    88      45.864  36.824  33.739  1.00  0.00           O  
ATOM   1389  HG  SER    88      45.729  37.745  33.973  1.00  0.00           H  
ATOM   1390  C   SER    88      47.484  34.904  35.087  1.00  0.00           C  
ATOM   1391  O   SER    88      47.758  33.959  34.291  1.00  0.00           O  
ATOM   1392  N   LEU    89      46.639  34.781  36.120  1.00  0.00           N  
ATOM   1393  H   LEU    89      46.302  35.638  36.535  1.00  0.00           H  
ATOM   1394  CA  LEU    89      45.813  33.569  36.196  1.00  0.00           C  
ATOM   1395  HA  LEU    89      46.481  32.745  36.449  1.00  0.00           H  
ATOM   1396  CB  LEU    89      44.831  33.796  37.364  1.00  0.00           C  
ATOM   1397  HB2 LEU    89      45.430  34.098  38.223  1.00  0.00           H  
ATOM   1398  HB3 LEU    89      44.219  34.653  37.083  1.00  0.00           H  
ATOM   1399  CG  LEU    89      43.901  32.606  37.702  1.00  0.00           C  
ATOM   1400  HG  LEU    89      43.340  32.291  36.823  1.00  0.00           H  
ATOM   1401  CD1 LEU    89      44.645  31.463  38.293  1.00  0.00           C  
ATOM   1402 HD11 LEU    89      43.947  30.809  38.816  1.00  0.00           H  
ATOM   1403 HD12 LEU    89      45.032  30.876  37.460  1.00  0.00           H  
ATOM   1404 HD13 LEU    89      45.358  31.676  39.090  1.00  0.00           H  
ATOM   1405  CD2 LEU    89      42.934  33.044  38.757  1.00  0.00           C  
ATOM   1406 HD21 LEU    89      43.478  33.536  39.564  1.00  0.00           H  
ATOM   1407 HD22 LEU    89      42.327  33.783  38.234  1.00  0.00           H  
ATOM   1408 HD23 LEU    89      42.339  32.187  39.073  1.00  0.00           H  
ATOM   1409  C   LEU    89      44.989  33.236  34.919  1.00  0.00           C  
ATOM   1410  O   LEU    89      44.868  32.025  34.606  1.00  0.00           O  
ATOM   1411  N   GLU    90      44.544  34.162  34.106  1.00  0.00           N  
ATOM   1412  H   GLU    90      44.646  35.150  34.292  1.00  0.00           H  
ATOM   1413  CA  GLU    90      43.832  33.842  32.838  1.00  0.00           C  
ATOM   1414  HA  GLU    90      43.040  33.135  33.086  1.00  0.00           H  
ATOM   1415  CB  GLU    90      43.242  35.105  32.268  1.00  0.00           C  
ATOM   1416  HB2 GLU    90      42.492  35.618  32.868  1.00  0.00           H  
ATOM   1417  HB3 GLU    90      44.038  35.845  32.349  1.00  0.00           H  
ATOM   1418  CG  GLU    90      42.624  35.046  30.831  1.00  0.00           C  
ATOM   1419  HG2 GLU    90      43.404  34.787  30.115  1.00  0.00           H  
ATOM   1420  HG3 GLU    90      41.816  34.314  30.837  1.00  0.00           H  
ATOM   1421  CD  GLU    90      42.098  36.415  30.451  1.00  0.00           C  
ATOM   1422  OE1 GLU    90      40.850  36.438  30.412  1.00  0.00           O  
ATOM   1423  OE2 GLU    90      42.900  37.313  30.132  1.00  0.00           O  
ATOM   1424  C   GLU    90      44.694  33.189  31.831  1.00  0.00           C  
ATOM   1425  O   GLU    90      44.290  32.295  31.100  1.00  0.00           O  
ATOM   1426  N   ASP    91      45.992  33.593  31.808  1.00  0.00           N  
ATOM   1427  H   ASP    91      46.249  34.283  32.499  1.00  0.00           H  
ATOM   1428  CA  ASP    91      47.010  32.989  30.994  1.00  0.00           C  
ATOM   1429  HA  ASP    91      46.770  33.029  29.931  1.00  0.00           H  
ATOM   1430  CB  ASP    91      48.145  33.987  31.060  1.00  0.00           C  
ATOM   1431  HB2 ASP    91      47.601  34.923  30.928  1.00  0.00           H  
ATOM   1432  HB3 ASP    91      48.648  33.836  32.015  1.00  0.00           H  
ATOM   1433  CG  ASP    91      49.230  33.777  29.916  1.00  0.00           C  
ATOM   1434  OD1 ASP    91      48.857  33.507  28.714  1.00  0.00           O  
ATOM   1435  OD2 ASP    91      50.432  33.759  30.251  1.00  0.00           O  
ATOM   1436  C   ASP    91      47.545  31.611  31.480  1.00  0.00           C  
ATOM   1437  O   ASP    91      47.982  30.771  30.709  1.00  0.00           O  
ATOM   1438  N   LEU    92      47.579  31.414  32.799  1.00  0.00           N  
ATOM   1439  H   LEU    92      47.280  32.116  33.460  1.00  0.00           H  
ATOM   1440  CA  LEU    92      47.893  30.085  33.326  1.00  0.00           C  
ATOM   1441  HA  LEU    92      48.673  29.599  32.741  1.00  0.00           H  
ATOM   1442  CB  LEU    92      48.316  30.233  34.812  1.00  0.00           C  
ATOM   1443  HB2 LEU    92      47.537  30.794  35.328  1.00  0.00           H  
ATOM   1444  HB3 LEU    92      48.363  29.213  35.194  1.00  0.00           H  
ATOM   1445  CG  LEU    92      49.668  31.008  34.904  1.00  0.00           C  
ATOM   1446  HG  LEU    92      49.718  31.886  34.261  1.00  0.00           H  
ATOM   1447  CD1 LEU    92      49.839  31.498  36.331  1.00  0.00           C  
ATOM   1448 HD11 LEU    92      49.397  32.458  36.599  1.00  0.00           H  
ATOM   1449 HD12 LEU    92      49.544  30.704  37.017  1.00  0.00           H  
ATOM   1450 HD13 LEU    92      50.874  31.788  36.513  1.00  0.00           H  
ATOM   1451  CD2 LEU    92      50.872  30.210  34.471  1.00  0.00           C  
ATOM   1452 HD21 LEU    92      50.803  29.968  33.411  1.00  0.00           H  
ATOM   1453 HD22 LEU    92      51.652  30.971  34.499  1.00  0.00           H  
ATOM   1454 HD23 LEU    92      51.054  29.293  35.032  1.00  0.00           H  
ATOM   1455  C   LEU    92      46.645  29.094  33.123  1.00  0.00           C  
ATOM   1456  O   LEU    92      46.869  27.912  32.874  1.00  0.00           O  
ATOM   1457  N   PHE    93      45.399  29.608  33.012  1.00  0.00           N  
ATOM   1458  H   PHE    93      45.338  30.608  33.139  1.00  0.00           H  
ATOM   1459  CA  PHE    93      44.180  28.865  32.662  1.00  0.00           C  
ATOM   1460  HA  PHE    93      44.239  27.947  33.246  1.00  0.00           H  
ATOM   1461  CB  PHE    93      42.972  29.717  33.119  1.00  0.00           C  
ATOM   1462  HB2 PHE    93      42.850  29.497  34.180  1.00  0.00           H  
ATOM   1463  HB3 PHE    93      43.237  30.764  32.971  1.00  0.00           H  
ATOM   1464  CG  PHE    93      41.630  29.466  32.395  1.00  0.00           C  
ATOM   1465  CD1 PHE    93      40.737  28.455  32.773  1.00  0.00           C  
ATOM   1466  HD1 PHE    93      40.920  27.776  33.593  1.00  0.00           H  
ATOM   1467  CE1 PHE    93      39.409  28.352  32.256  1.00  0.00           C  
ATOM   1468  HE1 PHE    93      38.790  27.541  32.610  1.00  0.00           H  
ATOM   1469  CZ  PHE    93      39.098  29.171  31.110  1.00  0.00           C  
ATOM   1470  HZ  PHE    93      38.227  29.092  30.477  1.00  0.00           H  
ATOM   1471  CE2 PHE    93      40.100  30.043  30.600  1.00  0.00           C  
ATOM   1472  HE2 PHE    93      39.938  30.662  29.730  1.00  0.00           H  
ATOM   1473  CD2 PHE    93      41.267  30.325  31.329  1.00  0.00           C  
ATOM   1474  HD2 PHE    93      41.960  31.077  30.980  1.00  0.00           H  
ATOM   1475  C   PHE    93      44.073  28.416  31.187  1.00  0.00           C  
ATOM   1476  O   PHE    93      43.832  27.241  30.863  1.00  0.00           O  
ATOM   1477  N   ASN    94      44.420  29.376  30.318  1.00  0.00           N  
ATOM   1478  H   ASN    94      44.594  30.309  30.663  1.00  0.00           H  
ATOM   1479  CA  ASN    94      44.623  29.070  28.902  1.00  0.00           C  
ATOM   1480  HA  ASN    94      43.707  28.593  28.554  1.00  0.00           H  
ATOM   1481  CB  ASN    94      44.891  30.351  28.086  1.00  0.00           C  
ATOM   1482  HB2 ASN    94      45.666  30.977  28.528  1.00  0.00           H  
ATOM   1483  HB3 ASN    94      45.296  30.147  27.095  1.00  0.00           H  
ATOM   1484  CG  ASN    94      43.725  31.162  27.697  1.00  0.00           C  
ATOM   1485  OD1 ASN    94      43.157  31.109  26.617  1.00  0.00           O  
ATOM   1486  ND2 ASN    94      43.182  31.943  28.609  1.00  0.00           N  
ATOM   1487 HD21 ASN    94      42.388  32.487  28.300  1.00  0.00           H  
ATOM   1488 HD22 ASN    94      43.448  31.919  29.583  1.00  0.00           H  
ATOM   1489  C   ASN    94      45.748  28.079  28.637  1.00  0.00           C  
ATOM   1490  O   ASN    94      45.607  27.127  27.885  1.00  0.00           O  
ATOM   1491  N   PHE    95      46.821  28.202  29.358  1.00  0.00           N  
ATOM   1492  H   PHE    95      46.852  28.988  29.991  1.00  0.00           H  
ATOM   1493  CA  PHE    95      48.009  27.273  29.275  1.00  0.00           C  
ATOM   1494  HA  PHE    95      48.317  27.069  28.249  1.00  0.00           H  
ATOM   1495  CB  PHE    95      49.178  27.995  30.076  1.00  0.00           C  
ATOM   1496  HB2 PHE    95      49.329  29.002  29.687  1.00  0.00           H  
ATOM   1497  HB3 PHE    95      48.825  28.044  31.106  1.00  0.00           H  
ATOM   1498  CG  PHE    95      50.609  27.377  30.218  1.00  0.00           C  
ATOM   1499  CD1 PHE    95      51.536  27.504  29.155  1.00  0.00           C  
ATOM   1500  HD1 PHE    95      51.185  28.016  28.272  1.00  0.00           H  
ATOM   1501  CE1 PHE    95      52.806  27.009  29.166  1.00  0.00           C  
ATOM   1502  HE1 PHE    95      53.421  27.041  28.278  1.00  0.00           H  
ATOM   1503  CZ  PHE    95      53.210  26.340  30.360  1.00  0.00           C  
ATOM   1504  HZ  PHE    95      54.182  25.870  30.383  1.00  0.00           H  
ATOM   1505  CE2 PHE    95      52.334  26.291  31.474  1.00  0.00           C  
ATOM   1506  HE2 PHE    95      52.620  25.671  32.311  1.00  0.00           H  
ATOM   1507  CD2 PHE    95      51.048  26.802  31.437  1.00  0.00           C  
ATOM   1508  HD2 PHE    95      50.345  26.735  32.254  1.00  0.00           H  
ATOM   1509  C   PHE    95      47.670  25.860  29.797  1.00  0.00           C  
ATOM   1510  O   PHE    95      48.094  24.852  29.255  1.00  0.00           O  
ATOM   1511  N   CYS    96      46.781  25.733  30.764  1.00  0.00           N  
ATOM   1512  H   CYS    96      46.314  26.584  31.044  1.00  0.00           H  
ATOM   1513  CA  CYS    96      46.156  24.465  31.263  1.00  0.00           C  
ATOM   1514  HA  CYS    96      46.831  23.636  31.051  1.00  0.00           H  
ATOM   1515  CB  CYS    96      45.813  24.565  32.815  1.00  0.00           C  
ATOM   1516  HB2 CYS    96      44.982  25.254  32.963  1.00  0.00           H  
ATOM   1517  HB3 CYS    96      45.522  23.540  33.044  1.00  0.00           H  
ATOM   1518  SG  CYS    96      47.410  24.877  33.661  1.00  0.00           S  
ATOM   1519  HG  CYS    96      47.416  26.192  33.427  1.00  0.00           H  
ATOM   1520  C   CYS    96      44.903  24.136  30.434  1.00  0.00           C  
ATOM   1521  O   CYS    96      43.912  23.564  30.892  1.00  0.00           O  
ATOM   1522  N   SER    97      44.847  24.556  29.144  1.00  0.00           N  
ATOM   1523  H   SER    97      45.571  25.169  28.796  1.00  0.00           H  
ATOM   1524  CA  SER    97      43.789  24.161  28.048  1.00  0.00           C  
ATOM   1525  HA  SER    97      43.988  24.775  27.170  1.00  0.00           H  
ATOM   1526  CB  SER    97      43.878  22.759  27.594  1.00  0.00           C  
ATOM   1527  HB2 SER    97      43.313  22.172  28.318  1.00  0.00           H  
ATOM   1528  HB3 SER    97      43.326  22.698  26.656  1.00  0.00           H  
ATOM   1529  OG  SER    97      45.220  22.268  27.416  1.00  0.00           O  
ATOM   1530  HG  SER    97      45.687  22.942  26.918  1.00  0.00           H  
ATOM   1531  C   SER    97      42.379  24.461  28.465  1.00  0.00           C  
ATOM   1532  O   SER    97      41.432  23.670  28.306  1.00  0.00           O  
ATOM   1533  N   ARG    98      42.282  25.766  28.973  1.00  0.00           N  
ATOM   1534  H   ARG    98      43.165  26.257  28.984  1.00  0.00           H  
ATOM   1535  CA  ARG    98      41.018  26.429  29.546  1.00  0.00           C  
ATOM   1536  HA  ARG    98      41.308  27.279  30.165  1.00  0.00           H  
ATOM   1537  CB  ARG    98      40.179  26.809  28.398  1.00  0.00           C  
ATOM   1538  HB2 ARG    98      39.986  25.981  27.715  1.00  0.00           H  
ATOM   1539  HB3 ARG    98      39.208  27.251  28.621  1.00  0.00           H  
ATOM   1540  CG  ARG    98      40.877  27.837  27.506  1.00  0.00           C  
ATOM   1541  HG2 ARG    98      40.878  28.793  28.030  1.00  0.00           H  
ATOM   1542  HG3 ARG    98      41.873  27.583  27.143  1.00  0.00           H  
ATOM   1543  CD  ARG    98      40.029  28.254  26.332  1.00  0.00           C  
ATOM   1544  HD2 ARG    98      40.033  27.405  25.649  1.00  0.00           H  
ATOM   1545  HD3 ARG    98      38.980  28.343  26.614  1.00  0.00           H  
ATOM   1546  NE  ARG    98      40.548  29.455  25.683  1.00  0.00           N  
ATOM   1547  HE  ARG    98      41.553  29.536  25.727  1.00  0.00           H  
ATOM   1548  CZ  ARG    98      39.989  30.492  25.059  1.00  0.00           C  
ATOM   1549  NH1 ARG    98      38.735  30.423  24.766  1.00  0.00           N  
ATOM   1550 HH11 ARG    98      38.240  29.554  24.907  1.00  0.00           H  
ATOM   1551 HH12 ARG    98      38.393  31.115  24.114  1.00  0.00           H  
ATOM   1552  NH2 ARG    98      40.620  31.504  24.638  1.00  0.00           N  
ATOM   1553 HH21 ARG    98      41.625  31.538  24.737  1.00  0.00           H  
ATOM   1554 HH22 ARG    98      40.087  32.198  24.134  1.00  0.00           H  
ATOM   1555  C   ARG    98      40.310  25.543  30.615  1.00  0.00           C  
ATOM   1556  O   ARG    98      39.102  25.578  30.774  1.00  0.00           O  
ATOM   1557  N   ARG    99      41.024  24.790  31.410  1.00  0.00           N  
ATOM   1558  H   ARG    99      42.032  24.819  31.351  1.00  0.00           H  
ATOM   1559  CA  ARG    99      40.448  24.065  32.609  1.00  0.00           C  
ATOM   1560  HA  ARG    99      39.759  24.759  33.090  1.00  0.00           H  
ATOM   1561  CB  ARG    99      39.567  22.815  32.178  1.00  0.00           C  
ATOM   1562  HB2 ARG    99      39.187  22.407  33.115  1.00  0.00           H  
ATOM   1563  HB3 ARG    99      38.860  23.270  31.485  1.00  0.00           H  
ATOM   1564  CG  ARG    99      40.404  21.791  31.323  1.00  0.00           C  
ATOM   1565  HG2 ARG    99      41.219  22.216  30.738  1.00  0.00           H  
ATOM   1566  HG3 ARG    99      40.767  21.087  32.072  1.00  0.00           H  
ATOM   1567  CD  ARG    99      39.531  20.885  30.418  1.00  0.00           C  
ATOM   1568  HD2 ARG    99      38.792  20.350  31.015  1.00  0.00           H  
ATOM   1569  HD3 ARG    99      39.036  21.486  29.655  1.00  0.00           H  
ATOM   1570  NE  ARG    99      40.390  19.843  29.704  1.00  0.00           N  
ATOM   1571  HE  ARG    99      40.443  18.968  30.206  1.00  0.00           H  
ATOM   1572  CZ  ARG    99      40.758  19.836  28.391  1.00  0.00           C  
ATOM   1573  NH1 ARG    99      40.624  20.895  27.641  1.00  0.00           N  
ATOM   1574 HH11 ARG    99      40.314  21.759  28.063  1.00  0.00           H  
ATOM   1575 HH12 ARG    99      41.033  20.976  26.721  1.00  0.00           H  
ATOM   1576  NH2 ARG    99      41.364  18.755  27.951  1.00  0.00           N  
ATOM   1577 HH21 ARG    99      41.368  17.970  28.585  1.00  0.00           H  
ATOM   1578 HH22 ARG    99      41.552  18.576  26.975  1.00  0.00           H  
ATOM   1579  C   ARG    99      41.512  23.609  33.642  1.00  0.00           C  
ATOM   1580  O   ARG    99      42.669  23.402  33.282  1.00  0.00           O  
ATOM   1581  N   PHE   100      41.181  23.668  34.897  1.00  0.00           N  
ATOM   1582  H   PHE   100      40.249  23.904  35.208  1.00  0.00           H  
ATOM   1583  CA  PHE   100      42.036  23.226  35.973  1.00  0.00           C  
ATOM   1584  HA  PHE   100      43.056  22.982  35.677  1.00  0.00           H  
ATOM   1585  CB  PHE   100      42.191  24.324  37.014  1.00  0.00           C  
ATOM   1586  HB2 PHE   100      41.233  24.547  37.483  1.00  0.00           H  
ATOM   1587  HB3 PHE   100      42.893  24.019  37.790  1.00  0.00           H  
ATOM   1588  CG  PHE   100      42.778  25.678  36.658  1.00  0.00           C  
ATOM   1589  CD1 PHE   100      43.871  25.728  35.744  1.00  0.00           C  
ATOM   1590  HD1 PHE   100      44.438  24.880  35.389  1.00  0.00           H  
ATOM   1591  CE1 PHE   100      44.550  26.957  35.602  1.00  0.00           C  
ATOM   1592  HE1 PHE   100      45.473  26.997  35.044  1.00  0.00           H  
ATOM   1593  CZ  PHE   100      44.034  28.108  36.207  1.00  0.00           C  
ATOM   1594  HZ  PHE   100      44.599  29.024  36.126  1.00  0.00           H  
ATOM   1595  CE2 PHE   100      42.861  28.047  36.983  1.00  0.00           C  
ATOM   1596  HE2 PHE   100      42.348  28.914  37.375  1.00  0.00           H  
ATOM   1597  CD2 PHE   100      42.256  26.820  37.251  1.00  0.00           C  
ATOM   1598  HD2 PHE   100      41.396  26.674  37.888  1.00  0.00           H  
ATOM   1599  C   PHE   100      41.435  21.955  36.657  1.00  0.00           C  
ATOM   1600  O   PHE   100      40.209  21.744  36.633  1.00  0.00           O  
ATOM   1601  N   THR   101      42.290  21.221  37.324  1.00  0.00           N  
ATOM   1602  H   THR   101      43.264  21.467  37.220  1.00  0.00           H  
ATOM   1603  CA  THR   101      42.073  20.185  38.298  1.00  0.00           C  
ATOM   1604  HA  THR   101      41.240  19.611  37.892  1.00  0.00           H  
ATOM   1605  CB  THR   101      43.353  19.420  38.601  1.00  0.00           C  
ATOM   1606  HB  THR   101      43.032  18.536  39.152  1.00  0.00           H  
ATOM   1607  CG2 THR   101      43.978  18.857  37.294  1.00  0.00           C  
ATOM   1608 HG21 THR   101      44.831  18.226  37.545  1.00  0.00           H  
ATOM   1609 HG22 THR   101      43.223  18.311  36.729  1.00  0.00           H  
ATOM   1610 HG23 THR   101      44.240  19.604  36.545  1.00  0.00           H  
ATOM   1611  OG1 THR   101      44.315  20.106  39.410  1.00  0.00           O  
ATOM   1612  HG1 THR   101      45.038  20.358  38.830  1.00  0.00           H  
ATOM   1613  C   THR   101      41.480  20.754  39.602  1.00  0.00           C  
ATOM   1614  O   THR   101      41.758  21.895  40.032  1.00  0.00           O  
ATOM   1615  N   MET   102      40.756  20.002  40.372  1.00  0.00           N  
ATOM   1616  H   MET   102      40.536  19.055  40.098  1.00  0.00           H  
ATOM   1617  CA  MET   102      40.160  20.385  41.623  1.00  0.00           C  
ATOM   1618  HA  MET   102      39.501  21.242  41.491  1.00  0.00           H  
ATOM   1619  CB  MET   102      39.282  19.251  42.229  1.00  0.00           C  
ATOM   1620  HB2 MET   102      38.584  18.946  41.450  1.00  0.00           H  
ATOM   1621  HB3 MET   102      39.862  18.388  42.556  1.00  0.00           H  
ATOM   1622  CG  MET   102      38.525  19.617  43.523  1.00  0.00           C  
ATOM   1623  HG2 MET   102      37.992  18.706  43.797  1.00  0.00           H  
ATOM   1624  HG3 MET   102      39.266  19.791  44.304  1.00  0.00           H  
ATOM   1625  SD  MET   102      37.264  21.012  43.458  1.00  0.00           S  
ATOM   1626  CE  MET   102      36.306  20.841  41.966  1.00  0.00           C  
ATOM   1627  HE1 MET   102      35.661  21.701  41.785  1.00  0.00           H  
ATOM   1628  HE2 MET   102      37.016  20.792  41.141  1.00  0.00           H  
ATOM   1629  HE3 MET   102      35.727  19.918  41.934  1.00  0.00           H  
ATOM   1630  C   MET   102      41.282  20.905  42.585  1.00  0.00           C  
ATOM   1631  O   MET   102      41.030  21.889  43.259  1.00  0.00           O  
ATOM   1632  N   LYS   103      42.337  20.129  42.851  1.00  0.00           N  
ATOM   1633  H   LYS   103      42.458  19.238  42.391  1.00  0.00           H  
ATOM   1634  CA  LYS   103      43.448  20.572  43.794  1.00  0.00           C  
ATOM   1635  HA  LYS   103      43.054  20.561  44.810  1.00  0.00           H  
ATOM   1636  CB  LYS   103      44.630  19.632  43.736  1.00  0.00           C  
ATOM   1637  HB2 LYS   103      44.310  18.590  43.763  1.00  0.00           H  
ATOM   1638  HB3 LYS   103      45.141  19.777  42.784  1.00  0.00           H  
ATOM   1639  CG  LYS   103      45.655  19.931  44.831  1.00  0.00           C  
ATOM   1640  HG2 LYS   103      45.848  20.998  44.939  1.00  0.00           H  
ATOM   1641  HG3 LYS   103      45.375  19.598  45.830  1.00  0.00           H  
ATOM   1642  CD  LYS   103      46.942  19.130  44.650  1.00  0.00           C  
ATOM   1643  HD2 LYS   103      46.739  18.140  45.058  1.00  0.00           H  
ATOM   1644  HD3 LYS   103      47.194  18.983  43.600  1.00  0.00           H  
ATOM   1645  CE  LYS   103      48.025  19.644  45.613  1.00  0.00           C  
ATOM   1646  HE2 LYS   103      48.174  20.723  45.589  1.00  0.00           H  
ATOM   1647  HE3 LYS   103      47.688  19.473  46.635  1.00  0.00           H  
ATOM   1648  NZ  LYS   103      49.263  18.931  45.361  1.00  0.00           N  
ATOM   1649  HZ1 LYS   103      49.390  18.733  44.379  1.00  0.00           H  
ATOM   1650  HZ2 LYS   103      50.094  19.403  45.690  1.00  0.00           H  
ATOM   1651  HZ3 LYS   103      49.130  18.005  45.741  1.00  0.00           H  
ATOM   1652  C   LYS   103      43.782  22.045  43.411  1.00  0.00           C  
ATOM   1653  O   LYS   103      43.885  22.896  44.346  1.00  0.00           O  
ATOM   1654  N   THR   104      44.044  22.277  42.080  1.00  0.00           N  
ATOM   1655  H   THR   104      44.057  21.487  41.451  1.00  0.00           H  
ATOM   1656  CA  THR   104      44.357  23.655  41.670  1.00  0.00           C  
ATOM   1657  HA  THR   104      45.251  23.939  42.225  1.00  0.00           H  
ATOM   1658  CB  THR   104      44.603  23.682  40.159  1.00  0.00           C  
ATOM   1659  HB  THR   104      43.742  23.170  39.728  1.00  0.00           H  
ATOM   1660  CG2 THR   104      44.727  25.090  39.570  1.00  0.00           C  
ATOM   1661 HG21 THR   104      43.784  25.615  39.418  1.00  0.00           H  
ATOM   1662 HG22 THR   104      45.296  25.723  40.252  1.00  0.00           H  
ATOM   1663 HG23 THR   104      45.224  25.108  38.600  1.00  0.00           H  
ATOM   1664  OG1 THR   104      45.745  22.909  39.854  1.00  0.00           O  
ATOM   1665  HG1 THR   104      45.411  22.012  39.929  1.00  0.00           H  
ATOM   1666  C   THR   104      43.195  24.664  41.984  1.00  0.00           C  
ATOM   1667  O   THR   104      43.452  25.759  42.545  1.00  0.00           O  
ATOM   1668  N   VAL   105      41.945  24.384  41.611  1.00  0.00           N  
ATOM   1669  H   VAL   105      41.828  23.458  41.225  1.00  0.00           H  
ATOM   1670  CA  VAL   105      40.764  25.247  41.854  1.00  0.00           C  
ATOM   1671  HA  VAL   105      40.832  26.168  41.275  1.00  0.00           H  
ATOM   1672  CB  VAL   105      39.431  24.605  41.283  1.00  0.00           C  
ATOM   1673  HB  VAL   105      39.325  23.615  41.726  1.00  0.00           H  
ATOM   1674  CG1 VAL   105      38.109  25.387  41.703  1.00  0.00           C  
ATOM   1675 HG11 VAL   105      38.264  26.390  41.306  1.00  0.00           H  
ATOM   1676 HG12 VAL   105      37.168  24.902  41.440  1.00  0.00           H  
ATOM   1677 HG13 VAL   105      38.158  25.484  42.787  1.00  0.00           H  
ATOM   1678  CG2 VAL   105      39.378  24.438  39.766  1.00  0.00           C  
ATOM   1679 HG21 VAL   105      39.498  25.361  39.199  1.00  0.00           H  
ATOM   1680 HG22 VAL   105      39.954  23.573  39.437  1.00  0.00           H  
ATOM   1681 HG23 VAL   105      38.359  24.201  39.461  1.00  0.00           H  
ATOM   1682  C   VAL   105      40.677  25.651  43.346  1.00  0.00           C  
ATOM   1683  O   VAL   105      40.370  26.817  43.578  1.00  0.00           O  
ATOM   1684  N   LEU   106      40.831  24.731  44.313  1.00  0.00           N  
ATOM   1685  H   LEU   106      41.101  23.827  43.952  1.00  0.00           H  
ATOM   1686  CA  LEU   106      40.926  24.958  45.787  1.00  0.00           C  
ATOM   1687  HA  LEU   106      40.021  25.498  46.066  1.00  0.00           H  
ATOM   1688  CB  LEU   106      40.823  23.585  46.495  1.00  0.00           C  
ATOM   1689  HB2 LEU   106      41.707  22.975  46.311  1.00  0.00           H  
ATOM   1690  HB3 LEU   106      40.833  23.856  47.551  1.00  0.00           H  
ATOM   1691  CG  LEU   106      39.521  22.758  46.108  1.00  0.00           C  
ATOM   1692  HG  LEU   106      39.388  22.784  45.027  1.00  0.00           H  
ATOM   1693  CD1 LEU   106      39.699  21.269  46.618  1.00  0.00           C  
ATOM   1694 HD11 LEU   106      39.837  21.281  47.699  1.00  0.00           H  
ATOM   1695 HD12 LEU   106      38.850  20.667  46.295  1.00  0.00           H  
ATOM   1696 HD13 LEU   106      40.627  20.859  46.219  1.00  0.00           H  
ATOM   1697  CD2 LEU   106      38.227  23.238  46.796  1.00  0.00           C  
ATOM   1698 HD21 LEU   106      38.172  22.943  47.845  1.00  0.00           H  
ATOM   1699 HD22 LEU   106      38.175  24.304  46.577  1.00  0.00           H  
ATOM   1700 HD23 LEU   106      37.415  22.751  46.256  1.00  0.00           H  
ATOM   1701  C   LEU   106      42.101  25.838  46.337  1.00  0.00           C  
ATOM   1702  O   LEU   106      41.864  26.692  47.186  1.00  0.00           O  
ATOM   1703  N   MET   107      43.365  25.601  45.870  1.00  0.00           N  
ATOM   1704  H   MET   107      43.570  24.851  45.225  1.00  0.00           H  
ATOM   1705  CA  MET   107      44.611  26.277  46.287  1.00  0.00           C  
ATOM   1706  HA  MET   107      44.694  26.261  47.374  1.00  0.00           H  
ATOM   1707  CB  MET   107      45.779  25.503  45.742  1.00  0.00           C  
ATOM   1708  HB2 MET   107      45.639  25.254  44.690  1.00  0.00           H  
ATOM   1709  HB3 MET   107      46.635  26.176  45.782  1.00  0.00           H  
ATOM   1710  CG  MET   107      46.314  24.303  46.476  1.00  0.00           C  
ATOM   1711  HG2 MET   107      46.579  24.445  47.524  1.00  0.00           H  
ATOM   1712  HG3 MET   107      45.503  23.586  46.351  1.00  0.00           H  
ATOM   1713  SD  MET   107      47.852  23.674  45.764  1.00  0.00           S  
ATOM   1714  CE  MET   107      47.321  23.249  44.089  1.00  0.00           C  
ATOM   1715  HE1 MET   107      47.983  22.565  43.558  1.00  0.00           H  
ATOM   1716  HE2 MET   107      46.317  22.841  43.967  1.00  0.00           H  
ATOM   1717  HE3 MET   107      47.351  24.192  43.543  1.00  0.00           H  
ATOM   1718  C   MET   107      44.644  27.796  45.857  1.00  0.00           C  
ATOM   1719  O   MET   107      45.343  28.631  46.402  1.00  0.00           O  
ATOM   1720  N   LEU   108      43.863  28.100  44.812  1.00  0.00           N  
ATOM   1721  H   LEU   108      43.752  27.312  44.190  1.00  0.00           H  
ATOM   1722  CA  LEU   108      43.251  29.369  44.359  1.00  0.00           C  
ATOM   1723  HA  LEU   108      44.078  30.079  44.361  1.00  0.00           H  
ATOM   1724  CB  LEU   108      42.715  29.150  42.925  1.00  0.00           C  
ATOM   1725  HB2 LEU   108      42.150  28.218  42.924  1.00  0.00           H  
ATOM   1726  HB3 LEU   108      42.000  29.959  42.772  1.00  0.00           H  
ATOM   1727  CG  LEU   108      43.658  29.007  41.713  1.00  0.00           C  
ATOM   1728  HG  LEU   108      44.242  28.112  41.927  1.00  0.00           H  
ATOM   1729  CD1 LEU   108      42.903  28.971  40.379  1.00  0.00           C  
ATOM   1730 HD11 LEU   108      42.401  29.901  40.114  1.00  0.00           H  
ATOM   1731 HD12 LEU   108      43.655  28.609  39.677  1.00  0.00           H  
ATOM   1732 HD13 LEU   108      42.154  28.187  40.493  1.00  0.00           H  
ATOM   1733  CD2 LEU   108      44.669  30.227  41.671  1.00  0.00           C  
ATOM   1734 HD21 LEU   108      45.202  30.332  42.616  1.00  0.00           H  
ATOM   1735 HD22 LEU   108      45.375  30.155  40.843  1.00  0.00           H  
ATOM   1736 HD23 LEU   108      44.111  31.163  41.647  1.00  0.00           H  
ATOM   1737  C   LEU   108      42.113  29.915  45.249  1.00  0.00           C  
ATOM   1738  O   LEU   108      42.217  30.991  45.790  1.00  0.00           O  
ATOM   1739  N   ALA   109      40.991  29.287  45.292  1.00  0.00           N  
ATOM   1740  H   ALA   109      40.885  28.438  44.754  1.00  0.00           H  
ATOM   1741  CA  ALA   109      39.813  29.801  46.006  1.00  0.00           C  
ATOM   1742  HA  ALA   109      39.405  30.663  45.479  1.00  0.00           H  
ATOM   1743  CB  ALA   109      38.870  28.693  45.979  1.00  0.00           C  
ATOM   1744  HB1 ALA   109      38.619  28.428  44.951  1.00  0.00           H  
ATOM   1745  HB2 ALA   109      39.306  27.823  46.470  1.00  0.00           H  
ATOM   1746  HB3 ALA   109      37.964  29.008  46.496  1.00  0.00           H  
ATOM   1747  C   ALA   109      40.040  30.290  47.436  1.00  0.00           C  
ATOM   1748  O   ALA   109      39.506  31.333  47.761  1.00  0.00           O  
ATOM   1749  N   ASP   110      40.888  29.615  48.256  1.00  0.00           N  
ATOM   1750  H   ASP   110      41.295  28.763  47.898  1.00  0.00           H  
ATOM   1751  CA  ASP   110      41.229  30.046  49.643  1.00  0.00           C  
ATOM   1752  HA  ASP   110      40.289  30.059  50.195  1.00  0.00           H  
ATOM   1753  CB  ASP   110      42.163  28.997  50.239  1.00  0.00           C  
ATOM   1754  HB2 ASP   110      41.627  28.048  50.264  1.00  0.00           H  
ATOM   1755  HB3 ASP   110      43.091  28.968  49.667  1.00  0.00           H  
ATOM   1756  CG  ASP   110      42.499  29.255  51.678  1.00  0.00           C  
ATOM   1757  OD1 ASP   110      43.630  28.927  52.169  1.00  0.00           O  
ATOM   1758  OD2 ASP   110      41.661  29.783  52.418  1.00  0.00           O  
ATOM   1759  C   ASP   110      41.912  31.459  49.713  1.00  0.00           C  
ATOM   1760  O   ASP   110      41.562  32.433  50.392  1.00  0.00           O  
ATOM   1761  N   GLN   111      42.939  31.673  48.875  1.00  0.00           N  
ATOM   1762  H   GLN   111      43.132  30.948  48.199  1.00  0.00           H  
ATOM   1763  CA  GLN   111      43.610  32.911  48.653  1.00  0.00           C  
ATOM   1764  HA  GLN   111      43.982  33.255  49.619  1.00  0.00           H  
ATOM   1765  CB  GLN   111      44.846  32.737  47.759  1.00  0.00           C  
ATOM   1766  HB2 GLN   111      44.534  32.609  46.722  1.00  0.00           H  
ATOM   1767  HB3 GLN   111      45.253  33.747  47.701  1.00  0.00           H  
ATOM   1768  CG  GLN   111      45.840  31.716  48.267  1.00  0.00           C  
ATOM   1769  HG2 GLN   111      46.023  32.055  49.286  1.00  0.00           H  
ATOM   1770  HG3 GLN   111      45.435  30.706  48.333  1.00  0.00           H  
ATOM   1771  CD  GLN   111      47.224  31.800  47.580  1.00  0.00           C  
ATOM   1772  OE1 GLN   111      47.923  32.763  47.657  1.00  0.00           O  
ATOM   1773  NE2 GLN   111      47.578  30.812  46.802  1.00  0.00           N  
ATOM   1774 HE21 GLN   111      48.441  31.019  46.321  1.00  0.00           H  
ATOM   1775 HE22 GLN   111      46.948  30.056  46.573  1.00  0.00           H  
ATOM   1776  C   GLN   111      42.707  34.047  48.031  1.00  0.00           C  
ATOM   1777  O   GLN   111      42.772  35.223  48.473  1.00  0.00           O  
ATOM   1778  N   MET   112      41.809  33.748  47.062  1.00  0.00           N  
ATOM   1779  H   MET   112      41.638  32.758  46.960  1.00  0.00           H  
ATOM   1780  CA  MET   112      40.933  34.746  46.431  1.00  0.00           C  
ATOM   1781  HA  MET   112      41.565  35.563  46.085  1.00  0.00           H  
ATOM   1782  CB  MET   112      40.314  34.146  45.150  1.00  0.00           C  
ATOM   1783  HB2 MET   112      39.602  33.383  45.464  1.00  0.00           H  
ATOM   1784  HB3 MET   112      39.723  34.901  44.630  1.00  0.00           H  
ATOM   1785  CG  MET   112      41.282  33.499  44.122  1.00  0.00           C  
ATOM   1786  HG2 MET   112      41.714  34.341  43.579  1.00  0.00           H  
ATOM   1787  HG3 MET   112      42.095  32.975  44.625  1.00  0.00           H  
ATOM   1788  SD  MET   112      40.583  32.333  42.975  1.00  0.00           S  
ATOM   1789  CE  MET   112      40.153  33.623  41.829  1.00  0.00           C  
ATOM   1790  HE1 MET   112      39.570  34.309  42.444  1.00  0.00           H  
ATOM   1791  HE2 MET   112      40.972  34.128  41.317  1.00  0.00           H  
ATOM   1792  HE3 MET   112      39.528  33.267  41.010  1.00  0.00           H  
ATOM   1793  C   MET   112      39.880  35.347  47.425  1.00  0.00           C  
ATOM   1794  O   MET   112      39.490  36.529  47.175  1.00  0.00           O  
ATOM   1795  N   ILE   113      39.432  34.569  48.383  1.00  0.00           N  
ATOM   1796  H   ILE   113      39.734  33.605  48.385  1.00  0.00           H  
ATOM   1797  CA  ILE   113      38.608  35.011  49.493  1.00  0.00           C  
ATOM   1798  HA  ILE   113      37.792  35.606  49.082  1.00  0.00           H  
ATOM   1799  CB  ILE   113      38.031  33.915  50.327  1.00  0.00           C  
ATOM   1800  HB  ILE   113      38.920  33.411  50.708  1.00  0.00           H  
ATOM   1801  CG2 ILE   113      37.240  34.359  51.538  1.00  0.00           C  
ATOM   1802 HG21 ILE   113      37.799  34.918  52.288  1.00  0.00           H  
ATOM   1803 HG22 ILE   113      36.400  34.906  51.110  1.00  0.00           H  
ATOM   1804 HG23 ILE   113      36.858  33.516  52.114  1.00  0.00           H  
ATOM   1805  CG1 ILE   113      37.122  32.849  49.627  1.00  0.00           C  
ATOM   1806 HG12 ILE   113      36.059  33.064  49.738  1.00  0.00           H  
ATOM   1807 HG13 ILE   113      37.373  32.851  48.566  1.00  0.00           H  
ATOM   1808  CD1 ILE   113      37.378  31.462  50.240  1.00  0.00           C  
ATOM   1809 HD11 ILE   113      36.899  30.593  49.789  1.00  0.00           H  
ATOM   1810 HD12 ILE   113      38.451  31.274  50.292  1.00  0.00           H  
ATOM   1811 HD13 ILE   113      37.070  31.463  51.285  1.00  0.00           H  
ATOM   1812  C   ILE   113      39.392  36.037  50.297  1.00  0.00           C  
ATOM   1813  O   ILE   113      38.903  37.159  50.414  1.00  0.00           O  
ATOM   1814  N   SER   114      40.630  35.675  50.706  1.00  0.00           N  
ATOM   1815  H   SER   114      40.852  34.700  50.563  1.00  0.00           H  
ATOM   1816  CA  SER   114      41.449  36.561  51.549  1.00  0.00           C  
ATOM   1817  HA  SER   114      40.910  36.643  52.493  1.00  0.00           H  
ATOM   1818  CB  SER   114      42.779  35.873  51.940  1.00  0.00           C  
ATOM   1819  HB2 SER   114      42.608  34.882  52.361  1.00  0.00           H  
ATOM   1820  HB3 SER   114      43.383  35.854  51.032  1.00  0.00           H  
ATOM   1821  OG  SER   114      43.509  36.710  52.881  1.00  0.00           O  
ATOM   1822  HG  SER   114      42.972  37.067  53.592  1.00  0.00           H  
ATOM   1823  C   SER   114      41.783  37.912  50.809  1.00  0.00           C  
ATOM   1824  O   SER   114      41.917  38.975  51.461  1.00  0.00           O  
ATOM   1825  N   ARG   115      42.022  37.842  49.475  1.00  0.00           N  
ATOM   1826  H   ARG   115      41.932  36.951  49.007  1.00  0.00           H  
ATOM   1827  CA  ARG   115      42.237  39.106  48.718  1.00  0.00           C  
ATOM   1828  HA  ARG   115      43.048  39.715  49.117  1.00  0.00           H  
ATOM   1829  CB  ARG   115      42.708  38.829  47.316  1.00  0.00           C  
ATOM   1830  HB2 ARG   115      42.335  37.912  46.860  1.00  0.00           H  
ATOM   1831  HB3 ARG   115      42.459  39.629  46.619  1.00  0.00           H  
ATOM   1832  CG  ARG   115      44.248  38.835  47.256  1.00  0.00           C  
ATOM   1833  HG2 ARG   115      44.599  38.976  46.233  1.00  0.00           H  
ATOM   1834  HG3 ARG   115      44.664  39.647  47.852  1.00  0.00           H  
ATOM   1835  CD  ARG   115      44.944  37.554  47.775  1.00  0.00           C  
ATOM   1836  HD2 ARG   115      44.333  36.689  47.515  1.00  0.00           H  
ATOM   1837  HD3 ARG   115      45.932  37.546  47.315  1.00  0.00           H  
ATOM   1838  NE  ARG   115      45.181  37.587  49.269  1.00  0.00           N  
ATOM   1839  HE  ARG   115      44.700  38.304  49.792  1.00  0.00           H  
ATOM   1840  CZ  ARG   115      46.098  36.866  49.902  1.00  0.00           C  
ATOM   1841  NH1 ARG   115      46.763  35.940  49.232  1.00  0.00           N  
ATOM   1842 HH11 ARG   115      46.605  35.840  48.240  1.00  0.00           H  
ATOM   1843 HH12 ARG   115      47.429  35.334  49.689  1.00  0.00           H  
ATOM   1844  NH2 ARG   115      46.277  36.967  51.152  1.00  0.00           N  
ATOM   1845 HH21 ARG   115      45.601  37.531  51.647  1.00  0.00           H  
ATOM   1846 HH22 ARG   115      47.090  36.647  51.659  1.00  0.00           H  
ATOM   1847  C   ARG   115      41.015  40.036  48.659  1.00  0.00           C  
ATOM   1848  O   ARG   115      41.154  41.264  48.695  1.00  0.00           O  
ATOM   1849  N   ILE   116      39.863  39.418  48.442  1.00  0.00           N  
ATOM   1850  H   ILE   116      39.849  38.427  48.247  1.00  0.00           H  
ATOM   1851  CA  ILE   116      38.554  40.076  48.488  1.00  0.00           C  
ATOM   1852  HA  ILE   116      38.657  40.953  47.848  1.00  0.00           H  
ATOM   1853  CB  ILE   116      37.422  39.160  47.894  1.00  0.00           C  
ATOM   1854  HB  ILE   116      37.531  38.156  48.305  1.00  0.00           H  
ATOM   1855  CG2 ILE   116      36.076  39.622  48.372  1.00  0.00           C  
ATOM   1856 HG21 ILE   116      35.323  39.160  47.733  1.00  0.00           H  
ATOM   1857 HG22 ILE   116      35.917  39.363  49.419  1.00  0.00           H  
ATOM   1858 HG23 ILE   116      35.992  40.709  48.380  1.00  0.00           H  
ATOM   1859  CG1 ILE   116      37.477  39.162  46.398  1.00  0.00           C  
ATOM   1860 HG12 ILE   116      37.213  40.157  46.038  1.00  0.00           H  
ATOM   1861 HG13 ILE   116      38.542  39.070  46.181  1.00  0.00           H  
ATOM   1862  CD1 ILE   116      36.725  38.018  45.691  1.00  0.00           C  
ATOM   1863 HD11 ILE   116      35.684  38.336  45.628  1.00  0.00           H  
ATOM   1864 HD12 ILE   116      37.243  37.809  44.755  1.00  0.00           H  
ATOM   1865 HD13 ILE   116      36.843  37.142  46.329  1.00  0.00           H  
ATOM   1866  C   ILE   116      38.279  40.625  49.900  1.00  0.00           C  
ATOM   1867  O   ILE   116      38.081  41.849  50.030  1.00  0.00           O  
ATOM   1868  N   GLU   117      38.390  39.797  50.919  1.00  0.00           N  
ATOM   1869  H   GLU   117      38.538  38.834  50.651  1.00  0.00           H  
ATOM   1870  CA  GLU   117      38.446  40.138  52.402  1.00  0.00           C  
ATOM   1871  HA  GLU   117      37.436  40.455  52.662  1.00  0.00           H  
ATOM   1872  CB  GLU   117      38.816  38.870  53.247  1.00  0.00           C  
ATOM   1873  HB2 GLU   117      38.463  37.980  52.725  1.00  0.00           H  
ATOM   1874  HB3 GLU   117      39.891  38.695  53.285  1.00  0.00           H  
ATOM   1875  CG  GLU   117      38.384  38.973  54.648  1.00  0.00           C  
ATOM   1876  HG2 GLU   117      39.042  39.585  55.265  1.00  0.00           H  
ATOM   1877  HG3 GLU   117      37.341  39.263  54.773  1.00  0.00           H  
ATOM   1878  CD  GLU   117      38.346  37.604  55.471  1.00  0.00           C  
ATOM   1879  OE1 GLU   117      38.946  36.618  55.014  1.00  0.00           O  
ATOM   1880  OE2 GLU   117      37.881  37.600  56.635  1.00  0.00           O  
ATOM   1881  C   GLU   117      39.275  41.414  52.608  1.00  0.00           C  
ATOM   1882  O   GLU   117      38.729  42.365  53.179  1.00  0.00           O  
ATOM   1883  N   TYR   118      40.564  41.492  52.221  1.00  0.00           N  
ATOM   1884  H   TYR   118      40.837  40.721  51.628  1.00  0.00           H  
ATOM   1885  CA  TYR   118      41.363  42.708  52.211  1.00  0.00           C  
ATOM   1886  HA  TYR   118      41.403  42.957  53.271  1.00  0.00           H  
ATOM   1887  CB  TYR   118      42.790  42.379  51.683  1.00  0.00           C  
ATOM   1888  HB2 TYR   118      43.069  41.389  52.045  1.00  0.00           H  
ATOM   1889  HB3 TYR   118      42.696  42.236  50.606  1.00  0.00           H  
ATOM   1890  CG  TYR   118      43.754  43.457  51.958  1.00  0.00           C  
ATOM   1891  CD1 TYR   118      44.424  43.430  53.169  1.00  0.00           C  
ATOM   1892  HD1 TYR   118      44.324  42.590  53.840  1.00  0.00           H  
ATOM   1893  CE1 TYR   118      45.390  44.358  53.507  1.00  0.00           C  
ATOM   1894  HE1 TYR   118      45.918  44.129  54.421  1.00  0.00           H  
ATOM   1895  CZ  TYR   118      45.574  45.469  52.633  1.00  0.00           C  
ATOM   1896  OH  TYR   118      46.397  46.475  53.007  1.00  0.00           O  
ATOM   1897  HH  TYR   118      46.461  47.161  52.338  1.00  0.00           H  
ATOM   1898  CE2 TYR   118      44.871  45.519  51.455  1.00  0.00           C  
ATOM   1899  HE2 TYR   118      45.025  46.337  50.767  1.00  0.00           H  
ATOM   1900  CD2 TYR   118      43.946  44.563  51.124  1.00  0.00           C  
ATOM   1901  HD2 TYR   118      43.418  44.486  50.185  1.00  0.00           H  
ATOM   1902  C   TYR   118      40.775  43.911  51.615  1.00  0.00           C  
ATOM   1903  O   TYR   118      40.875  44.998  52.225  1.00  0.00           O  
ATOM   1904  N   VAL   119      40.183  43.838  50.405  1.00  0.00           N  
ATOM   1905  H   VAL   119      40.096  42.916  50.001  1.00  0.00           H  
ATOM   1906  CA  VAL   119      39.593  45.067  49.781  1.00  0.00           C  
ATOM   1907  HA  VAL   119      40.352  45.842  49.672  1.00  0.00           H  
ATOM   1908  CB  VAL   119      39.206  44.691  48.363  1.00  0.00           C  
ATOM   1909  HB  VAL   119      38.516  43.861  48.511  1.00  0.00           H  
ATOM   1910  CG1 VAL   119      38.461  45.830  47.701  1.00  0.00           C  
ATOM   1911 HG11 VAL   119      38.428  45.600  46.636  1.00  0.00           H  
ATOM   1912 HG12 VAL   119      37.410  45.856  47.987  1.00  0.00           H  
ATOM   1913 HG13 VAL   119      38.950  46.757  48.001  1.00  0.00           H  
ATOM   1914  CG2 VAL   119      40.255  44.281  47.357  1.00  0.00           C  
ATOM   1915 HG21 VAL   119      39.813  43.672  46.568  1.00  0.00           H  
ATOM   1916 HG22 VAL   119      40.782  45.170  47.013  1.00  0.00           H  
ATOM   1917 HG23 VAL   119      40.952  43.583  47.822  1.00  0.00           H  
ATOM   1918  C   VAL   119      38.389  45.481  50.588  1.00  0.00           C  
ATOM   1919  O   VAL   119      38.283  46.661  50.894  1.00  0.00           O  
ATOM   1920  N   HIE   120      37.555  44.588  51.086  1.00  0.00           N  
ATOM   1921  H   HIE   120      37.712  43.649  50.747  1.00  0.00           H  
ATOM   1922  CA  HIE   120      36.415  44.801  51.954  1.00  0.00           C  
ATOM   1923  HA  HIE   120      35.836  45.560  51.429  1.00  0.00           H  
ATOM   1924  CB  HIE   120      35.593  43.488  52.097  1.00  0.00           C  
ATOM   1925  HB2 HIE   120      36.258  42.698  52.448  1.00  0.00           H  
ATOM   1926  HB3 HIE   120      34.854  43.715  52.866  1.00  0.00           H  
ATOM   1927  CG  HIE   120      34.893  43.041  50.852  1.00  0.00           C  
ATOM   1928  ND1 HIE   120      33.947  41.943  50.852  1.00  0.00           N  
ATOM   1929  CE1 HIE   120      33.546  41.887  49.538  1.00  0.00           C  
ATOM   1930  HE1 HIE   120      32.836  41.131  49.237  1.00  0.00           H  
ATOM   1931  NE2 HIE   120      34.039  42.885  48.771  1.00  0.00           N  
ATOM   1932  HE2 HIE   120      33.723  43.203  47.865  1.00  0.00           H  
ATOM   1933  CD2 HIE   120      34.887  43.587  49.569  1.00  0.00           C  
ATOM   1934  HD2 HIE   120      35.502  44.417  49.253  1.00  0.00           H  
ATOM   1935  C   HIE   120      36.762  45.400  53.277  1.00  0.00           C  
ATOM   1936  O   HIE   120      36.084  46.285  53.807  1.00  0.00           O  
ATOM   1937  N   THR   121      37.928  44.974  53.783  1.00  0.00           N  
ATOM   1938  H   THR   121      38.389  44.206  53.317  1.00  0.00           H  
ATOM   1939  CA  THR   121      38.466  45.391  55.071  1.00  0.00           C  
ATOM   1940  HA  THR   121      37.608  45.486  55.736  1.00  0.00           H  
ATOM   1941  CB  THR   121      39.323  44.322  55.622  1.00  0.00           C  
ATOM   1942  HB  THR   121      40.128  44.166  54.903  1.00  0.00           H  
ATOM   1943  CG2 THR   121      39.828  44.621  56.983  1.00  0.00           C  
ATOM   1944 HG21 THR   121      40.654  45.321  56.861  1.00  0.00           H  
ATOM   1945 HG22 THR   121      39.095  45.060  57.660  1.00  0.00           H  
ATOM   1946 HG23 THR   121      40.184  43.699  57.444  1.00  0.00           H  
ATOM   1947  OG1 THR   121      38.487  43.206  55.764  1.00  0.00           O  
ATOM   1948  HG1 THR   121      38.247  42.955  54.869  1.00  0.00           H  
ATOM   1949  C   THR   121      39.223  46.791  54.952  1.00  0.00           C  
ATOM   1950  O   THR   121      39.582  47.434  55.930  1.00  0.00           O  
ATOM   1951  N   LYS   122      39.525  47.152  53.680  1.00  0.00           N  
ATOM   1952  H   LYS   122      39.225  46.511  52.959  1.00  0.00           H  
ATOM   1953  CA  LYS   122      39.856  48.505  53.182  1.00  0.00           C  
ATOM   1954  HA  LYS   122      40.164  49.083  54.053  1.00  0.00           H  
ATOM   1955  CB  LYS   122      41.213  48.512  52.366  1.00  0.00           C  
ATOM   1956  HB2 LYS   122      41.826  47.672  52.689  1.00  0.00           H  
ATOM   1957  HB3 LYS   122      40.859  48.308  51.355  1.00  0.00           H  
ATOM   1958  CG  LYS   122      41.966  49.846  52.536  1.00  0.00           C  
ATOM   1959  HG2 LYS   122      41.330  50.572  52.030  1.00  0.00           H  
ATOM   1960  HG3 LYS   122      42.082  50.053  53.600  1.00  0.00           H  
ATOM   1961  CD  LYS   122      43.397  49.773  51.958  1.00  0.00           C  
ATOM   1962  HD2 LYS   122      43.863  49.141  52.714  1.00  0.00           H  
ATOM   1963  HD3 LYS   122      43.417  49.232  51.012  1.00  0.00           H  
ATOM   1964  CE  LYS   122      44.115  51.086  51.839  1.00  0.00           C  
ATOM   1965  HE2 LYS   122      44.874  51.017  51.060  1.00  0.00           H  
ATOM   1966  HE3 LYS   122      43.422  51.867  51.526  1.00  0.00           H  
ATOM   1967  NZ  LYS   122      44.667  51.417  53.133  1.00  0.00           N  
ATOM   1968  HZ1 LYS   122      45.152  52.303  53.111  1.00  0.00           H  
ATOM   1969  HZ2 LYS   122      43.924  51.453  53.817  1.00  0.00           H  
ATOM   1970  HZ3 LYS   122      45.283  50.717  53.522  1.00  0.00           H  
ATOM   1971  C   LYS   122      38.571  49.251  52.618  1.00  0.00           C  
ATOM   1972  O   LYS   122      38.690  50.243  51.872  1.00  0.00           O  
ATOM   1973  N   ASN   123      37.433  48.775  52.995  1.00  0.00           N  
ATOM   1974  H   ASN   123      37.399  47.896  53.491  1.00  0.00           H  
ATOM   1975  CA  ASN   123      36.106  49.385  52.904  1.00  0.00           C  
ATOM   1976  HA  ASN   123      35.403  48.629  53.253  1.00  0.00           H  
ATOM   1977  CB  ASN   123      35.958  50.604  53.795  1.00  0.00           C  
ATOM   1978  HB2 ASN   123      36.439  51.441  53.288  1.00  0.00           H  
ATOM   1979  HB3 ASN   123      34.920  50.918  53.899  1.00  0.00           H  
ATOM   1980  CG  ASN   123      36.521  50.270  55.133  1.00  0.00           C  
ATOM   1981  OD1 ASN   123      36.226  49.301  55.754  1.00  0.00           O  
ATOM   1982  ND2 ASN   123      37.509  51.113  55.482  1.00  0.00           N  
ATOM   1983 HD21 ASN   123      38.065  50.936  56.306  1.00  0.00           H  
ATOM   1984 HD22 ASN   123      37.616  51.967  54.955  1.00  0.00           H  
ATOM   1985  C   ASN   123      35.577  49.632  51.449  1.00  0.00           C  
ATOM   1986  O   ASN   123      34.576  50.239  51.188  1.00  0.00           O  
ATOM   1987  N   PHE   124      36.235  49.065  50.436  1.00  0.00           N  
ATOM   1988  H   PHE   124      37.014  48.431  50.542  1.00  0.00           H  
ATOM   1989  CA  PHE   124      35.736  49.015  49.050  1.00  0.00           C  
ATOM   1990  HA  PHE   124      35.042  49.856  49.050  1.00  0.00           H  
ATOM   1991  CB  PHE   124      36.827  49.377  48.026  1.00  0.00           C  
ATOM   1992  HB2 PHE   124      37.794  49.032  48.393  1.00  0.00           H  
ATOM   1993  HB3 PHE   124      36.691  48.868  47.071  1.00  0.00           H  
ATOM   1994  CG  PHE   124      36.824  50.884  47.737  1.00  0.00           C  
ATOM   1995  CD1 PHE   124      36.596  51.354  46.416  1.00  0.00           C  
ATOM   1996  HD1 PHE   124      36.319  50.663  45.634  1.00  0.00           H  
ATOM   1997  CE1 PHE   124      36.600  52.750  46.227  1.00  0.00           C  
ATOM   1998  HE1 PHE   124      36.225  53.222  45.331  1.00  0.00           H  
ATOM   1999  CZ  PHE   124      36.827  53.608  47.338  1.00  0.00           C  
ATOM   2000  HZ  PHE   124      36.666  54.652  47.113  1.00  0.00           H  
ATOM   2001  CE2 PHE   124      37.052  53.150  48.594  1.00  0.00           C  
ATOM   2002  HE2 PHE   124      37.343  53.801  49.405  1.00  0.00           H  
ATOM   2003  CD2 PHE   124      36.993  51.738  48.869  1.00  0.00           C  
ATOM   2004  HD2 PHE   124      37.174  51.356  49.862  1.00  0.00           H  
ATOM   2005  C   PHE   124      35.063  47.683  48.699  1.00  0.00           C  
ATOM   2006  O   PHE   124      35.491  46.665  49.286  1.00  0.00           O  
ATOM   2007  N   ILE   125      34.052  47.695  47.874  1.00  0.00           N  
ATOM   2008  H   ILE   125      33.842  48.636  47.573  1.00  0.00           H  
ATOM   2009  CA  ILE   125      33.626  46.603  47.020  1.00  0.00           C  
ATOM   2010  HA  ILE   125      33.997  45.698  47.500  1.00  0.00           H  
ATOM   2011  CB  ILE   125      32.040  46.494  46.875  1.00  0.00           C  
ATOM   2012  HB  ILE   125      31.711  45.690  46.216  1.00  0.00           H  
ATOM   2013  CG2 ILE   125      31.639  45.977  48.295  1.00  0.00           C  
ATOM   2014 HG21 ILE   125      31.818  44.913  48.140  1.00  0.00           H  
ATOM   2015 HG22 ILE   125      32.045  46.513  49.153  1.00  0.00           H  
ATOM   2016 HG23 ILE   125      30.560  45.872  48.404  1.00  0.00           H  
ATOM   2017  CG1 ILE   125      31.375  47.782  46.475  1.00  0.00           C  
ATOM   2018 HG12 ILE   125      31.492  48.497  47.290  1.00  0.00           H  
ATOM   2019 HG13 ILE   125      31.916  48.189  45.620  1.00  0.00           H  
ATOM   2020  CD1 ILE   125      29.886  47.655  46.261  1.00  0.00           C  
ATOM   2021 HD11 ILE   125      29.467  47.622  47.267  1.00  0.00           H  
ATOM   2022 HD12 ILE   125      29.588  48.611  45.830  1.00  0.00           H  
ATOM   2023 HD13 ILE   125      29.485  46.936  45.548  1.00  0.00           H  
ATOM   2024  C   ILE   125      34.328  46.766  45.699  1.00  0.00           C  
ATOM   2025  O   ILE   125      34.599  47.861  45.144  1.00  0.00           O  
ATOM   2026  N   HIE   126      34.551  45.675  44.980  1.00  0.00           N  
ATOM   2027  H   HIE   126      34.206  44.796  45.339  1.00  0.00           H  
ATOM   2028  CA  HIE   126      35.232  45.636  43.733  1.00  0.00           C  
ATOM   2029  HA  HIE   126      35.909  46.482  43.619  1.00  0.00           H  
ATOM   2030  CB  HIE   126      35.939  44.351  43.522  1.00  0.00           C  
ATOM   2031  HB2 HIE   126      36.679  44.367  44.322  1.00  0.00           H  
ATOM   2032  HB3 HIE   126      35.179  43.575  43.611  1.00  0.00           H  
ATOM   2033  CG  HIE   126      36.785  44.260  42.274  1.00  0.00           C  
ATOM   2034  ND1 HIE   126      36.293  43.850  41.014  1.00  0.00           N  
ATOM   2035  CE1 HIE   126      37.348  43.937  40.173  1.00  0.00           C  
ATOM   2036  HE1 HIE   126      37.273  43.750  39.112  1.00  0.00           H  
ATOM   2037  NE2 HIE   126      38.446  44.182  40.902  1.00  0.00           N  
ATOM   2038  HE2 HIE   126      39.376  44.225  40.510  1.00  0.00           H  
ATOM   2039  CD2 HIE   126      38.135  44.501  42.189  1.00  0.00           C  
ATOM   2040  HD2 HIE   126      38.843  44.920  42.889  1.00  0.00           H  
ATOM   2041  C   HIE   126      34.245  45.816  42.601  1.00  0.00           C  
ATOM   2042  O   HIE   126      34.590  46.442  41.544  1.00  0.00           O  
ATOM   2043  N   ARG   127      33.066  45.203  42.614  1.00  0.00           N  
ATOM   2044  H   ARG   127      32.928  44.503  43.329  1.00  0.00           H  
ATOM   2045  CA  ARG   127      32.035  45.361  41.589  1.00  0.00           C  
ATOM   2046  HA  ARG   127      31.244  44.679  41.903  1.00  0.00           H  
ATOM   2047  CB  ARG   127      31.347  46.729  41.518  1.00  0.00           C  
ATOM   2048  HB2 ARG   127      32.031  47.373  40.966  1.00  0.00           H  
ATOM   2049  HB3 ARG   127      30.435  46.719  40.921  1.00  0.00           H  
ATOM   2050  CG  ARG   127      31.029  47.365  42.841  1.00  0.00           C  
ATOM   2051  HG2 ARG   127      30.643  46.622  43.538  1.00  0.00           H  
ATOM   2052  HG3 ARG   127      31.964  47.696  43.293  1.00  0.00           H  
ATOM   2053  CD  ARG   127      30.117  48.622  42.787  1.00  0.00           C  
ATOM   2054  HD2 ARG   127      29.074  48.423  42.542  1.00  0.00           H  
ATOM   2055  HD3 ARG   127      30.013  49.080  43.771  1.00  0.00           H  
ATOM   2056  NE  ARG   127      30.541  49.624  41.771  1.00  0.00           N  
ATOM   2057  HE  ARG   127      31.530  49.668  41.573  1.00  0.00           H  
ATOM   2058  CZ  ARG   127      29.818  50.510  41.070  1.00  0.00           C  
ATOM   2059  NH1 ARG   127      28.483  50.405  41.100  1.00  0.00           N  
ATOM   2060 HH11 ARG   127      27.993  49.664  41.582  1.00  0.00           H  
ATOM   2061 HH12 ARG   127      27.888  51.029  40.574  1.00  0.00           H  
ATOM   2062  NH2 ARG   127      30.363  51.468  40.457  1.00  0.00           N  
ATOM   2063 HH21 ARG   127      31.343  51.532  40.221  1.00  0.00           H  
ATOM   2064 HH22 ARG   127      29.865  52.170  39.928  1.00  0.00           H  
ATOM   2065  C   ARG   127      32.230  44.706  40.239  1.00  0.00           C  
ATOM   2066  O   ARG   127      31.331  44.730  39.461  1.00  0.00           O  
ATOM   2067  N   ASP   128      33.430  44.161  39.881  1.00  0.00           N  
ATOM   2068  H   ASP   128      34.258  44.159  40.459  1.00  0.00           H  
ATOM   2069  CA  ASP   128      33.741  43.736  38.508  1.00  0.00           C  
ATOM   2070  HA  ASP   128      32.837  43.303  38.079  1.00  0.00           H  
ATOM   2071  CB  ASP   128      34.070  44.982  37.629  1.00  0.00           C  
ATOM   2072  HB2 ASP   128      33.510  45.834  38.016  1.00  0.00           H  
ATOM   2073  HB3 ASP   128      35.131  45.219  37.712  1.00  0.00           H  
ATOM   2074  CG  ASP   128      33.710  44.770  36.121  1.00  0.00           C  
ATOM   2075  OD1 ASP   128      34.369  45.424  35.294  1.00  0.00           O  
ATOM   2076  OD2 ASP   128      32.848  43.980  35.766  1.00  0.00           O  
ATOM   2077  C   ASP   128      34.736  42.564  38.428  1.00  0.00           C  
ATOM   2078  O   ASP   128      35.741  42.618  37.726  1.00  0.00           O  
ATOM   2079  N   ILE   129      34.553  41.571  39.283  1.00  0.00           N  
ATOM   2080  H   ILE   129      33.660  41.529  39.751  1.00  0.00           H  
ATOM   2081  CA  ILE   129      35.455  40.470  39.515  1.00  0.00           C  
ATOM   2082  HA  ILE   129      36.462  40.881  39.582  1.00  0.00           H  
ATOM   2083  CB  ILE   129      35.094  39.715  40.807  1.00  0.00           C  
ATOM   2084  HB  ILE   129      34.007  39.661  40.750  1.00  0.00           H  
ATOM   2085  CG2 ILE   129      35.642  38.276  40.839  1.00  0.00           C  
ATOM   2086 HG21 ILE   129      36.651  38.192  40.436  1.00  0.00           H  
ATOM   2087 HG22 ILE   129      35.636  37.958  41.882  1.00  0.00           H  
ATOM   2088 HG23 ILE   129      34.998  37.585  40.297  1.00  0.00           H  
ATOM   2089  CG1 ILE   129      35.557  40.490  42.024  1.00  0.00           C  
ATOM   2090 HG12 ILE   129      35.268  41.534  41.901  1.00  0.00           H  
ATOM   2091 HG13 ILE   129      35.038  40.129  42.912  1.00  0.00           H  
ATOM   2092  CD1 ILE   129      37.069  40.484  42.262  1.00  0.00           C  
ATOM   2093 HD11 ILE   129      37.259  41.285  42.976  1.00  0.00           H  
ATOM   2094 HD12 ILE   129      37.379  39.562  42.755  1.00  0.00           H  
ATOM   2095 HD13 ILE   129      37.561  40.647  41.303  1.00  0.00           H  
ATOM   2096  C   ILE   129      35.567  39.456  38.365  1.00  0.00           C  
ATOM   2097  O   ILE   129      34.554  39.080  37.779  1.00  0.00           O  
ATOM   2098  N   LYS   130      36.828  39.137  37.922  1.00  0.00           N  
ATOM   2099  H   LYS   130      37.588  39.626  38.372  1.00  0.00           H  
ATOM   2100  CA  LYS   130      37.073  38.331  36.708  1.00  0.00           C  
ATOM   2101  HA  LYS   130      36.280  37.584  36.755  1.00  0.00           H  
ATOM   2102  CB  LYS   130      36.862  39.292  35.462  1.00  0.00           C  
ATOM   2103  HB2 LYS   130      36.450  38.681  34.659  1.00  0.00           H  
ATOM   2104  HB3 LYS   130      36.106  40.005  35.790  1.00  0.00           H  
ATOM   2105  CG  LYS   130      38.051  40.050  35.026  1.00  0.00           C  
ATOM   2106  HG2 LYS   130      38.606  40.391  35.900  1.00  0.00           H  
ATOM   2107  HG3 LYS   130      38.670  39.428  34.379  1.00  0.00           H  
ATOM   2108  CD  LYS   130      37.702  41.147  34.058  1.00  0.00           C  
ATOM   2109  HD2 LYS   130      38.642  41.554  33.685  1.00  0.00           H  
ATOM   2110  HD3 LYS   130      37.026  40.759  33.296  1.00  0.00           H  
ATOM   2111  CE  LYS   130      36.896  42.302  34.743  1.00  0.00           C  
ATOM   2112  HE2 LYS   130      36.673  43.132  34.072  1.00  0.00           H  
ATOM   2113  HE3 LYS   130      36.006  41.943  35.260  1.00  0.00           H  
ATOM   2114  NZ  LYS   130      37.740  42.831  35.769  1.00  0.00           N  
ATOM   2115  HZ1 LYS   130      38.726  42.848  35.553  1.00  0.00           H  
ATOM   2116  HZ2 LYS   130      37.428  43.764  35.998  1.00  0.00           H  
ATOM   2117  HZ3 LYS   130      37.531  42.402  36.659  1.00  0.00           H  
ATOM   2118  C   LYS   130      38.422  37.594  36.764  1.00  0.00           C  
ATOM   2119  O   LYS   130      39.294  37.991  37.531  1.00  0.00           O  
ATOM   2120  N   PRO   131      38.727  36.569  35.945  1.00  0.00           N  
ATOM   2121  CD  PRO   131      37.868  35.903  34.925  1.00  0.00           C  
ATOM   2122  HD2 PRO   131      37.838  36.522  34.029  1.00  0.00           H  
ATOM   2123  HD3 PRO   131      36.820  35.868  35.223  1.00  0.00           H  
ATOM   2124  CG  PRO   131      38.492  34.497  34.588  1.00  0.00           C  
ATOM   2125  HG2 PRO   131      38.280  34.107  33.592  1.00  0.00           H  
ATOM   2126  HG3 PRO   131      38.157  33.776  35.334  1.00  0.00           H  
ATOM   2127  CB  PRO   131      39.976  34.766  34.814  1.00  0.00           C  
ATOM   2128  HB2 PRO   131      40.412  35.084  33.867  1.00  0.00           H  
ATOM   2129  HB3 PRO   131      40.462  33.859  35.174  1.00  0.00           H  
ATOM   2130  CA  PRO   131      40.022  35.834  35.954  1.00  0.00           C  
ATOM   2131  HA  PRO   131      40.194  35.263  36.866  1.00  0.00           H  
ATOM   2132  C   PRO   131      41.299  36.706  35.783  1.00  0.00           C  
ATOM   2133  O   PRO   131      42.236  36.684  36.513  1.00  0.00           O  
ATOM   2134  N   ASP   132      41.185  37.676  34.806  1.00  0.00           N  
ATOM   2135  H   ASP   132      40.323  37.730  34.283  1.00  0.00           H  
ATOM   2136  CA  ASP   132      42.237  38.706  34.510  1.00  0.00           C  
ATOM   2137  HA  ASP   132      43.185  38.326  34.130  1.00  0.00           H  
ATOM   2138  CB  ASP   132      41.622  39.573  33.391  1.00  0.00           C  
ATOM   2139  HB2 ASP   132      41.660  38.960  32.491  1.00  0.00           H  
ATOM   2140  HB3 ASP   132      40.609  39.873  33.661  1.00  0.00           H  
ATOM   2141  CG  ASP   132      42.354  40.893  32.965  1.00  0.00           C  
ATOM   2142  OD1 ASP   132      41.615  41.891  32.884  1.00  0.00           O  
ATOM   2143  OD2 ASP   132      43.592  40.880  32.714  1.00  0.00           O  
ATOM   2144  C   ASP   132      42.539  39.690  35.727  1.00  0.00           C  
ATOM   2145  O   ASP   132      43.625  40.282  35.758  1.00  0.00           O  
ATOM   2146  N   ASN   133      41.617  39.868  36.765  1.00  0.00           N  
ATOM   2147  H   ASN   133      40.769  39.320  36.779  1.00  0.00           H  
ATOM   2148  CA  ASN   133      42.001  40.535  38.055  1.00  0.00           C  
ATOM   2149  HA  ASN   133      42.388  41.535  37.858  1.00  0.00           H  
ATOM   2150  CB  ASN   133      40.739  40.560  38.945  1.00  0.00           C  
ATOM   2151  HB2 ASN   133      40.244  39.591  39.005  1.00  0.00           H  
ATOM   2152  HB3 ASN   133      41.070  40.872  39.936  1.00  0.00           H  
ATOM   2153  CG  ASN   133      39.834  41.670  38.431  1.00  0.00           C  
ATOM   2154  OD1 ASN   133      38.822  41.462  37.861  1.00  0.00           O  
ATOM   2155  ND2 ASN   133      40.137  42.942  38.659  1.00  0.00           N  
ATOM   2156 HD21 ASN   133      39.504  43.584  38.204  1.00  0.00           H  
ATOM   2157 HD22 ASN   133      40.990  43.227  39.118  1.00  0.00           H  
ATOM   2158  C   ASN   133      43.109  39.818  38.845  1.00  0.00           C  
ATOM   2159  O   ASN   133      43.739  40.533  39.618  1.00  0.00           O  
ATOM   2160  N   PHE   134      43.272  38.484  38.729  1.00  0.00           N  
ATOM   2161  H   PHE   134      42.844  38.032  37.934  1.00  0.00           H  
ATOM   2162  CA  PHE   134      44.260  37.737  39.542  1.00  0.00           C  
ATOM   2163  HA  PHE   134      44.554  38.372  40.378  1.00  0.00           H  
ATOM   2164  CB  PHE   134      43.528  36.514  40.227  1.00  0.00           C  
ATOM   2165  HB2 PHE   134      43.275  35.733  39.510  1.00  0.00           H  
ATOM   2166  HB3 PHE   134      44.184  36.162  41.024  1.00  0.00           H  
ATOM   2167  CG  PHE   134      42.270  36.958  40.895  1.00  0.00           C  
ATOM   2168  CD1 PHE   134      42.233  37.465  42.202  1.00  0.00           C  
ATOM   2169  HD1 PHE   134      43.153  37.657  42.734  1.00  0.00           H  
ATOM   2170  CE1 PHE   134      40.990  37.736  42.768  1.00  0.00           C  
ATOM   2171  HE1 PHE   134      40.965  38.041  43.804  1.00  0.00           H  
ATOM   2172  CZ  PHE   134      39.833  37.312  42.164  1.00  0.00           C  
ATOM   2173  HZ  PHE   134      38.863  37.460  42.616  1.00  0.00           H  
ATOM   2174  CE2 PHE   134      39.853  36.862  40.864  1.00  0.00           C  
ATOM   2175  HE2 PHE   134      38.923  36.763  40.325  1.00  0.00           H  
ATOM   2176  CD2 PHE   134      41.058  36.719  40.204  1.00  0.00           C  
ATOM   2177  HD2 PHE   134      41.017  36.431  39.164  1.00  0.00           H  
ATOM   2178  C   PHE   134      45.613  37.412  38.750  1.00  0.00           C  
ATOM   2179  O   PHE   134      45.561  37.090  37.558  1.00  0.00           O  
ATOM   2180  N   LEU   135      46.713  37.351  39.466  1.00  0.00           N  
ATOM   2181  H   LEU   135      46.626  37.610  40.438  1.00  0.00           H  
ATOM   2182  CA  LEU   135      48.049  37.044  39.013  1.00  0.00           C  
ATOM   2183  HA  LEU   135      47.852  36.266  38.275  1.00  0.00           H  
ATOM   2184  CB  LEU   135      48.647  38.162  38.271  1.00  0.00           C  
ATOM   2185  HB2 LEU   135      49.522  37.792  37.736  1.00  0.00           H  
ATOM   2186  HB3 LEU   135      48.018  38.497  37.447  1.00  0.00           H  
ATOM   2187  CG  LEU   135      49.275  39.321  39.031  1.00  0.00           C  
ATOM   2188  HG  LEU   135      49.998  38.978  39.772  1.00  0.00           H  
ATOM   2189  CD1 LEU   135      49.851  40.423  38.090  1.00  0.00           C  
ATOM   2190 HD11 LEU   135      50.495  41.161  38.568  1.00  0.00           H  
ATOM   2191 HD12 LEU   135      50.446  39.763  37.459  1.00  0.00           H  
ATOM   2192 HD13 LEU   135      49.011  40.854  37.545  1.00  0.00           H  
ATOM   2193  CD2 LEU   135      48.204  40.040  39.819  1.00  0.00           C  
ATOM   2194 HD21 LEU   135      47.852  39.341  40.578  1.00  0.00           H  
ATOM   2195 HD22 LEU   135      48.667  40.828  40.413  1.00  0.00           H  
ATOM   2196 HD23 LEU   135      47.361  40.463  39.275  1.00  0.00           H  
ATOM   2197  C   LEU   135      48.905  36.356  40.166  1.00  0.00           C  
ATOM   2198  O   LEU   135      48.692  36.573  41.346  1.00  0.00           O  
ATOM   2199  N   MET   136      49.681  35.403  39.800  1.00  0.00           N  
ATOM   2200  H   MET   136      49.651  35.159  38.821  1.00  0.00           H  
ATOM   2201  CA  MET   136      50.698  34.853  40.654  1.00  0.00           C  
ATOM   2202  HA  MET   136      50.322  34.632  41.653  1.00  0.00           H  
ATOM   2203  CB  MET   136      51.118  33.453  40.121  1.00  0.00           C  
ATOM   2204  HB2 MET   136      51.754  33.596  39.248  1.00  0.00           H  
ATOM   2205  HB3 MET   136      51.857  32.961  40.754  1.00  0.00           H  
ATOM   2206  CG  MET   136      50.109  32.392  39.718  1.00  0.00           C  
ATOM   2207  HG2 MET   136      49.700  32.711  38.759  1.00  0.00           H  
ATOM   2208  HG3 MET   136      50.669  31.458  39.671  1.00  0.00           H  
ATOM   2209  SD  MET   136      48.713  32.159  40.852  1.00  0.00           S  
ATOM   2210  CE  MET   136      49.546  31.412  42.276  1.00  0.00           C  
ATOM   2211  HE1 MET   136      50.038  30.500  41.938  1.00  0.00           H  
ATOM   2212  HE2 MET   136      50.423  31.976  42.593  1.00  0.00           H  
ATOM   2213  HE3 MET   136      48.988  31.198  43.188  1.00  0.00           H  
ATOM   2214  C   MET   136      51.934  35.725  40.968  1.00  0.00           C  
ATOM   2215  O   MET   136      52.251  36.648  40.283  1.00  0.00           O  
ATOM   2216  N   GLY   137      52.546  35.334  42.068  1.00  0.00           N  
ATOM   2217  H   GLY   137      52.232  34.609  42.698  1.00  0.00           H  
ATOM   2218  CA  GLY   137      53.801  35.867  42.470  1.00  0.00           C  
ATOM   2219  HA2 GLY   137      53.610  36.940  42.459  1.00  0.00           H  
ATOM   2220  HA3 GLY   137      53.967  35.652  43.525  1.00  0.00           H  
ATOM   2221  C   GLY   137      55.056  35.577  41.550  1.00  0.00           C  
ATOM   2222  O   GLY   137      54.960  35.010  40.464  1.00  0.00           O  
ATOM   2223  N   ILE   138      56.223  36.038  41.891  1.00  0.00           N  
ATOM   2224  H   ILE   138      56.158  36.571  42.747  1.00  0.00           H  
ATOM   2225  CA  ILE   138      57.540  35.945  41.211  1.00  0.00           C  
ATOM   2226  HA  ILE   138      57.370  35.111  40.530  1.00  0.00           H  
ATOM   2227  CB  ILE   138      57.859  37.302  40.583  1.00  0.00           C  
ATOM   2228  HB  ILE   138      56.910  37.821  40.448  1.00  0.00           H  
ATOM   2229  CG2 ILE   138      58.723  38.171  41.510  1.00  0.00           C  
ATOM   2230 HG21 ILE   138      59.787  37.933  41.510  1.00  0.00           H  
ATOM   2231 HG22 ILE   138      58.683  39.228  41.248  1.00  0.00           H  
ATOM   2232 HG23 ILE   138      58.429  38.056  42.554  1.00  0.00           H  
ATOM   2233  CG1 ILE   138      58.464  37.062  39.237  1.00  0.00           C  
ATOM   2234 HG12 ILE   138      59.405  36.537  39.403  1.00  0.00           H  
ATOM   2235 HG13 ILE   138      57.732  36.674  38.529  1.00  0.00           H  
ATOM   2236  CD1 ILE   138      58.847  38.347  38.538  1.00  0.00           C  
ATOM   2237 HD11 ILE   138      59.739  38.678  39.069  1.00  0.00           H  
ATOM   2238 HD12 ILE   138      59.113  38.211  37.490  1.00  0.00           H  
ATOM   2239 HD13 ILE   138      58.043  39.083  38.558  1.00  0.00           H  
ATOM   2240  C   ILE   138      58.609  35.492  42.189  1.00  0.00           C  
ATOM   2241  O   ILE   138      58.650  35.704  43.450  1.00  0.00           O  
ATOM   2242  N   GLY   139      59.571  34.813  41.504  1.00  0.00           N  
ATOM   2243  H   GLY   139      59.330  34.583  40.550  1.00  0.00           H  
ATOM   2244  CA  GLY   139      60.838  34.363  42.224  1.00  0.00           C  
ATOM   2245  HA2 GLY   139      61.588  33.914  41.573  1.00  0.00           H  
ATOM   2246  HA3 GLY   139      61.366  35.138  42.781  1.00  0.00           H  
ATOM   2247  C   GLY   139      60.448  33.329  43.256  1.00  0.00           C  
ATOM   2248  O   GLY   139      60.003  32.227  42.875  1.00  0.00           O  
ATOM   2249  N   ARG   140      60.655  33.582  44.526  1.00  0.00           N  
ATOM   2250  H   ARG   140      60.984  34.500  44.790  1.00  0.00           H  
ATOM   2251  CA  ARG   140      60.326  32.608  45.554  1.00  0.00           C  
ATOM   2252  HA  ARG   140      60.710  31.625  45.282  1.00  0.00           H  
ATOM   2253  CB  ARG   140      61.042  32.993  46.884  1.00  0.00           C  
ATOM   2254  HB2 ARG   140      62.082  32.669  46.895  1.00  0.00           H  
ATOM   2255  HB3 ARG   140      60.985  34.079  46.949  1.00  0.00           H  
ATOM   2256  CG  ARG   140      60.525  32.406  48.188  1.00  0.00           C  
ATOM   2257  HG2 ARG   140      59.445  32.440  48.329  1.00  0.00           H  
ATOM   2258  HG3 ARG   140      60.539  31.322  48.069  1.00  0.00           H  
ATOM   2259  CD  ARG   140      61.286  32.838  49.399  1.00  0.00           C  
ATOM   2260  HD2 ARG   140      62.102  32.135  49.567  1.00  0.00           H  
ATOM   2261  HD3 ARG   140      61.647  33.859  49.279  1.00  0.00           H  
ATOM   2262  NE  ARG   140      60.463  32.864  50.610  1.00  0.00           N  
ATOM   2263  HE  ARG   140      59.492  33.071  50.425  1.00  0.00           H  
ATOM   2264  CZ  ARG   140      60.670  32.586  51.911  1.00  0.00           C  
ATOM   2265  NH1 ARG   140      61.909  32.373  52.358  1.00  0.00           N  
ATOM   2266 HH11 ARG   140      62.593  32.585  51.646  1.00  0.00           H  
ATOM   2267 HH12 ARG   140      62.094  32.286  53.347  1.00  0.00           H  
ATOM   2268  NH2 ARG   140      59.816  32.621  52.913  1.00  0.00           N  
ATOM   2269 HH21 ARG   140      58.840  32.817  52.741  1.00  0.00           H  
ATOM   2270 HH22 ARG   140      60.077  32.384  53.860  1.00  0.00           H  
ATOM   2271  C   ARG   140      58.760  32.517  45.759  1.00  0.00           C  
ATOM   2272  O   ARG   140      58.301  31.474  46.219  1.00  0.00           O  
ATOM   2273  N   HIE   141      58.020  33.574  45.386  1.00  0.00           N  
ATOM   2274  H   HIE   141      58.616  34.330  45.081  1.00  0.00           H  
ATOM   2275  CA  HIE   141      56.651  33.854  45.763  1.00  0.00           C  
ATOM   2276  HA  HIE   141      56.323  33.231  46.595  1.00  0.00           H  
ATOM   2277  CB  HIE   141      56.475  35.346  46.108  1.00  0.00           C  
ATOM   2278  HB2 HIE   141      56.452  35.817  45.125  1.00  0.00           H  
ATOM   2279  HB3 HIE   141      55.485  35.467  46.548  1.00  0.00           H  
ATOM   2280  CG  HIE   141      57.559  35.932  46.954  1.00  0.00           C  
ATOM   2281  ND1 HIE   141      57.928  35.511  48.186  1.00  0.00           N  
ATOM   2282  CE1 HIE   141      59.051  36.118  48.517  1.00  0.00           C  
ATOM   2283  HE1 HIE   141      59.539  36.119  49.480  1.00  0.00           H  
ATOM   2284  NE2 HIE   141      59.472  36.761  47.484  1.00  0.00           N  
ATOM   2285  HE2 HIE   141      60.270  37.375  47.561  1.00  0.00           H  
ATOM   2286  CD2 HIE   141      58.544  36.733  46.471  1.00  0.00           C  
ATOM   2287  HD2 HIE   141      58.608  37.111  45.461  1.00  0.00           H  
ATOM   2288  C   HIE   141      55.631  33.355  44.718  1.00  0.00           C  
ATOM   2289  O   HIE   141      54.470  33.643  44.845  1.00  0.00           O  
ATOM   2290  N   CYS   142      56.057  32.552  43.737  1.00  0.00           N  
ATOM   2291  H   CYS   142      57.044  32.376  43.618  1.00  0.00           H  
ATOM   2292  CA  CYS   142      55.048  32.100  42.724  1.00  0.00           C  
ATOM   2293  HA  CYS   142      54.648  32.953  42.176  1.00  0.00           H  
ATOM   2294  CB  CYS   142      55.808  31.328  41.627  1.00  0.00           C  
ATOM   2295  HB2 CYS   142      56.120  30.401  42.109  1.00  0.00           H  
ATOM   2296  HB3 CYS   142      55.112  31.041  40.839  1.00  0.00           H  
ATOM   2297  SG  CYS   142      56.988  32.423  40.891  1.00  0.00           S  
ATOM   2298  HG  CYS   142      57.064  31.888  39.669  1.00  0.00           H  
ATOM   2299  C   CYS   142      53.827  31.298  43.233  1.00  0.00           C  
ATOM   2300  O   CYS   142      52.843  31.262  42.567  1.00  0.00           O  
ATOM   2301  N   ASN   143      53.905  30.715  44.435  1.00  0.00           N  
ATOM   2302  H   ASN   143      54.856  30.678  44.772  1.00  0.00           H  
ATOM   2303  CA  ASN   143      52.849  30.018  45.173  1.00  0.00           C  
ATOM   2304  HA  ASN   143      52.440  29.258  44.507  1.00  0.00           H  
ATOM   2305  CB  ASN   143      53.419  29.317  46.457  1.00  0.00           C  
ATOM   2306  HB2 ASN   143      52.576  29.007  47.073  1.00  0.00           H  
ATOM   2307  HB3 ASN   143      53.962  28.414  46.179  1.00  0.00           H  
ATOM   2308  CG  ASN   143      54.199  30.258  47.332  1.00  0.00           C  
ATOM   2309  OD1 ASN   143      53.739  30.838  48.304  1.00  0.00           O  
ATOM   2310  ND2 ASN   143      55.458  30.318  47.173  1.00  0.00           N  
ATOM   2311 HD21 ASN   143      55.990  30.754  47.913  1.00  0.00           H  
ATOM   2312 HD22 ASN   143      55.881  29.838  46.392  1.00  0.00           H  
ATOM   2313  C   ASN   143      51.625  30.939  45.617  1.00  0.00           C  
ATOM   2314  O   ASN   143      50.566  30.434  45.846  1.00  0.00           O  
ATOM   2315  N   LYS   144      51.853  32.265  45.621  1.00  0.00           N  
ATOM   2316  H   LYS   144      52.763  32.488  45.245  1.00  0.00           H  
ATOM   2317  CA  LYS   144      50.925  33.274  46.059  1.00  0.00           C  
ATOM   2318  HA  LYS   144      50.118  32.727  46.546  1.00  0.00           H  
ATOM   2319  CB  LYS   144      51.688  34.290  46.949  1.00  0.00           C  
ATOM   2320  HB2 LYS   144      52.009  33.738  47.833  1.00  0.00           H  
ATOM   2321  HB3 LYS   144      52.499  34.731  46.370  1.00  0.00           H  
ATOM   2322  CG  LYS   144      50.820  35.479  47.353  1.00  0.00           C  
ATOM   2323  HG2 LYS   144      50.589  36.200  46.569  1.00  0.00           H  
ATOM   2324  HG3 LYS   144      49.862  35.017  47.594  1.00  0.00           H  
ATOM   2325  CD  LYS   144      51.373  36.276  48.549  1.00  0.00           C  
ATOM   2326  HD2 LYS   144      50.583  36.959  48.861  1.00  0.00           H  
ATOM   2327  HD3 LYS   144      51.456  35.567  49.373  1.00  0.00           H  
ATOM   2328  CE  LYS   144      52.806  36.879  48.468  1.00  0.00           C  
ATOM   2329  HE2 LYS   144      53.410  36.103  48.000  1.00  0.00           H  
ATOM   2330  HE3 LYS   144      52.840  37.780  47.855  1.00  0.00           H  
ATOM   2331  NZ  LYS   144      53.340  37.173  49.814  1.00  0.00           N  
ATOM   2332  HZ1 LYS   144      54.277  37.543  49.745  1.00  0.00           H  
ATOM   2333  HZ2 LYS   144      52.834  37.931  50.248  1.00  0.00           H  
ATOM   2334  HZ3 LYS   144      53.440  36.367  50.415  1.00  0.00           H  
ATOM   2335  C   LYS   144      50.316  34.069  44.882  1.00  0.00           C  
ATOM   2336  O   LYS   144      50.905  34.293  43.927  1.00  0.00           O  
ATOM   2337  N   LEU   145      49.026  34.301  45.064  1.00  0.00           N  
ATOM   2338  H   LEU   145      48.700  34.123  46.004  1.00  0.00           H  
ATOM   2339  CA  LEU   145      48.123  34.959  44.278  1.00  0.00           C  
ATOM   2340  HA  LEU   145      48.402  34.885  43.227  1.00  0.00           H  
ATOM   2341  CB  LEU   145      46.734  34.207  44.355  1.00  0.00           C  
ATOM   2342  HB2 LEU   145      46.993  33.188  44.069  1.00  0.00           H  
ATOM   2343  HB3 LEU   145      46.495  34.225  45.419  1.00  0.00           H  
ATOM   2344  CG  LEU   145      45.610  34.839  43.402  1.00  0.00           C  
ATOM   2345  HG  LEU   145      46.056  35.471  42.634  1.00  0.00           H  
ATOM   2346  CD1 LEU   145      44.819  33.739  42.635  1.00  0.00           C  
ATOM   2347 HD11 LEU   145      44.573  33.032  43.427  1.00  0.00           H  
ATOM   2348 HD12 LEU   145      43.854  34.023  42.215  1.00  0.00           H  
ATOM   2349 HD13 LEU   145      45.467  33.411  41.822  1.00  0.00           H  
ATOM   2350  CD2 LEU   145      44.522  35.531  44.312  1.00  0.00           C  
ATOM   2351 HD21 LEU   145      44.942  36.492  44.610  1.00  0.00           H  
ATOM   2352 HD22 LEU   145      43.583  35.719  43.791  1.00  0.00           H  
ATOM   2353 HD23 LEU   145      44.382  34.950  45.224  1.00  0.00           H  
ATOM   2354  C   LEU   145      47.961  36.449  44.769  1.00  0.00           C  
ATOM   2355  O   LEU   145      48.049  36.723  45.994  1.00  0.00           O  
ATOM   2356  N   PHE   146      47.782  37.357  43.803  1.00  0.00           N  
ATOM   2357  H   PHE   146      47.793  37.087  42.829  1.00  0.00           H  
ATOM   2358  CA  PHE   146      47.663  38.736  44.050  1.00  0.00           C  
ATOM   2359  HA  PHE   146      47.511  38.842  45.124  1.00  0.00           H  
ATOM   2360  CB  PHE   146      48.963  39.444  43.694  1.00  0.00           C  
ATOM   2361  HB2 PHE   146      49.348  39.112  42.729  1.00  0.00           H  
ATOM   2362  HB3 PHE   146      48.851  40.524  43.605  1.00  0.00           H  
ATOM   2363  CG  PHE   146      50.129  39.252  44.610  1.00  0.00           C  
ATOM   2364  CD1 PHE   146      50.884  38.088  44.542  1.00  0.00           C  
ATOM   2365  HD1 PHE   146      50.553  37.248  43.949  1.00  0.00           H  
ATOM   2366  CE1 PHE   146      52.091  37.946  45.265  1.00  0.00           C  
ATOM   2367  HE1 PHE   146      52.693  37.082  45.027  1.00  0.00           H  
ATOM   2368  CZ  PHE   146      52.617  39.073  45.914  1.00  0.00           C  
ATOM   2369  HZ  PHE   146      53.640  39.076  46.261  1.00  0.00           H  
ATOM   2370  CE2 PHE   146      51.800  40.252  46.086  1.00  0.00           C  
ATOM   2371  HE2 PHE   146      52.281  41.068  46.607  1.00  0.00           H  
ATOM   2372  CD2 PHE   146      50.611  40.374  45.338  1.00  0.00           C  
ATOM   2373  HD2 PHE   146      50.044  41.293  45.379  1.00  0.00           H  
ATOM   2374  C   PHE   146      46.456  39.356  43.272  1.00  0.00           C  
ATOM   2375  O   PHE   146      46.037  38.733  42.286  1.00  0.00           O  
ATOM   2376  N   LEU   147      46.026  40.602  43.625  1.00  0.00           N  
ATOM   2377  H   LEU   147      46.468  41.082  44.396  1.00  0.00           H  
ATOM   2378  CA  LEU   147      44.874  41.258  43.096  1.00  0.00           C  
ATOM   2379  HA  LEU   147      44.624  40.681  42.206  1.00  0.00           H  
ATOM   2380  CB  LEU   147      43.681  41.212  44.088  1.00  0.00           C  
ATOM   2381  HB2 LEU   147      43.375  40.180  44.263  1.00  0.00           H  
ATOM   2382  HB3 LEU   147      44.057  41.617  45.027  1.00  0.00           H  
ATOM   2383  CG  LEU   147      42.470  42.178  43.710  1.00  0.00           C  
ATOM   2384  HG  LEU   147      42.837  43.200  43.613  1.00  0.00           H  
ATOM   2385  CD1 LEU   147      41.636  41.703  42.506  1.00  0.00           C  
ATOM   2386 HD11 LEU   147      41.018  40.821  42.680  1.00  0.00           H  
ATOM   2387 HD12 LEU   147      41.014  42.512  42.124  1.00  0.00           H  
ATOM   2388 HD13 LEU   147      42.263  41.538  41.631  1.00  0.00           H  
ATOM   2389  CD2 LEU   147      41.491  42.130  44.880  1.00  0.00           C  
ATOM   2390 HD21 LEU   147      41.386  41.130  45.301  1.00  0.00           H  
ATOM   2391 HD22 LEU   147      41.898  42.873  45.565  1.00  0.00           H  
ATOM   2392 HD23 LEU   147      40.489  42.441  44.584  1.00  0.00           H  
ATOM   2393  C   LEU   147      45.274  42.615  42.532  1.00  0.00           C  
ATOM   2394  O   LEU   147      45.839  43.485  43.175  1.00  0.00           O  
ATOM   2395  N   ILE   148      44.839  42.855  41.264  1.00  0.00           N  
ATOM   2396  H   ILE   148      44.279  42.083  40.932  1.00  0.00           H  
ATOM   2397  CA  ILE   148      45.021  44.016  40.466  1.00  0.00           C  
ATOM   2398  HA  ILE   148      45.232  44.808  41.184  1.00  0.00           H  
ATOM   2399  CB  ILE   148      46.230  43.957  39.436  1.00  0.00           C  
ATOM   2400  HB  ILE   148      46.237  44.937  38.958  1.00  0.00           H  
ATOM   2401  CG2 ILE   148      47.566  43.883  40.192  1.00  0.00           C  
ATOM   2402 HG21 ILE   148      48.400  44.010  39.502  1.00  0.00           H  
ATOM   2403 HG22 ILE   148      47.520  44.552  41.051  1.00  0.00           H  
ATOM   2404 HG23 ILE   148      47.748  42.854  40.502  1.00  0.00           H  
ATOM   2405  CG1 ILE   148      45.984  42.957  38.265  1.00  0.00           C  
ATOM   2406 HG12 ILE   148      46.011  41.959  38.702  1.00  0.00           H  
ATOM   2407 HG13 ILE   148      44.953  43.067  37.931  1.00  0.00           H  
ATOM   2408  CD1 ILE   148      46.836  42.951  36.964  1.00  0.00           C  
ATOM   2409 HD11 ILE   148      46.690  43.863  36.386  1.00  0.00           H  
ATOM   2410 HD12 ILE   148      47.886  42.783  37.204  1.00  0.00           H  
ATOM   2411 HD13 ILE   148      46.466  42.161  36.311  1.00  0.00           H  
ATOM   2412  C   ILE   148      43.779  44.421  39.682  1.00  0.00           C  
ATOM   2413  O   ILE   148      42.833  43.596  39.575  1.00  0.00           O  
ATOM   2414  N   ASP   149      43.676  45.609  39.126  1.00  0.00           N  
ATOM   2415  H   ASP   149      44.492  46.202  39.183  1.00  0.00           H  
ATOM   2416  CA  ASP   149      42.528  46.070  38.397  1.00  0.00           C  
ATOM   2417  HA  ASP   149      42.834  47.093  38.181  1.00  0.00           H  
ATOM   2418  CB  ASP   149      42.308  45.407  37.015  1.00  0.00           C  
ATOM   2419  HB2 ASP   149      43.296  45.308  36.564  1.00  0.00           H  
ATOM   2420  HB3 ASP   149      42.052  44.383  37.287  1.00  0.00           H  
ATOM   2421  CG  ASP   149      41.402  46.097  35.970  1.00  0.00           C  
ATOM   2422  OD1 ASP   149      41.254  45.467  34.968  1.00  0.00           O  
ATOM   2423  OD2 ASP   149      40.656  47.102  36.193  1.00  0.00           O  
ATOM   2424  C   ASP   149      41.198  46.405  39.158  1.00  0.00           C  
ATOM   2425  O   ASP   149      40.447  45.532  39.649  1.00  0.00           O  
ATOM   2426  N   PHE   150      40.858  47.691  39.255  1.00  0.00           N  
ATOM   2427  H   PHE   150      41.620  48.341  39.130  1.00  0.00           H  
ATOM   2428  CA  PHE   150      39.824  48.255  40.157  1.00  0.00           C  
ATOM   2429  HA  PHE   150      39.209  47.454  40.567  1.00  0.00           H  
ATOM   2430  CB  PHE   150      40.426  48.812  41.459  1.00  0.00           C  
ATOM   2431  HB2 PHE   150      40.879  49.782  41.255  1.00  0.00           H  
ATOM   2432  HB3 PHE   150      39.564  48.961  42.110  1.00  0.00           H  
ATOM   2433  CG  PHE   150      41.481  47.920  42.098  1.00  0.00           C  
ATOM   2434  CD1 PHE   150      41.052  46.918  43.046  1.00  0.00           C  
ATOM   2435  HD1 PHE   150      40.024  46.625  43.196  1.00  0.00           H  
ATOM   2436  CE1 PHE   150      41.985  46.026  43.577  1.00  0.00           C  
ATOM   2437  HE1 PHE   150      41.762  45.237  44.281  1.00  0.00           H  
ATOM   2438  CZ  PHE   150      43.331  46.216  43.272  1.00  0.00           C  
ATOM   2439  HZ  PHE   150      44.070  45.542  43.680  1.00  0.00           H  
ATOM   2440  CE2 PHE   150      43.785  47.338  42.517  1.00  0.00           C  
ATOM   2441  HE2 PHE   150      44.787  47.603  42.212  1.00  0.00           H  
ATOM   2442  CD2 PHE   150      42.867  48.172  41.924  1.00  0.00           C  
ATOM   2443  HD2 PHE   150      43.228  49.056  41.419  1.00  0.00           H  
ATOM   2444  C   PHE   150      38.880  49.297  39.552  1.00  0.00           C  
ATOM   2445  O   PHE   150      38.308  50.176  40.176  1.00  0.00           O  
ATOM   2446  N   GLY   151      38.670  49.093  38.219  1.00  0.00           N  
ATOM   2447  H   GLY   151      39.096  48.301  37.759  1.00  0.00           H  
ATOM   2448  CA  GLY   151      38.062  50.084  37.357  1.00  0.00           C  
ATOM   2449  HA2 GLY   151      38.785  50.886  37.212  1.00  0.00           H  
ATOM   2450  HA3 GLY   151      37.964  49.573  36.399  1.00  0.00           H  
ATOM   2451  C   GLY   151      36.666  50.570  37.743  1.00  0.00           C  
ATOM   2452  O   GLY   151      36.213  51.604  37.229  1.00  0.00           O  
ATOM   2453  N   LEU   152      35.936  49.767  38.544  1.00  0.00           N  
ATOM   2454  H   LEU   152      36.314  48.855  38.757  1.00  0.00           H  
ATOM   2455  CA  LEU   152      34.536  49.913  38.889  1.00  0.00           C  
ATOM   2456  HA  LEU   152      34.297  50.958  38.696  1.00  0.00           H  
ATOM   2457  CB  LEU   152      33.616  49.120  37.938  1.00  0.00           C  
ATOM   2458  HB2 LEU   152      34.082  49.193  36.955  1.00  0.00           H  
ATOM   2459  HB3 LEU   152      33.808  48.058  38.090  1.00  0.00           H  
ATOM   2460  CG  LEU   152      32.090  49.348  38.001  1.00  0.00           C  
ATOM   2461  HG  LEU   152      31.650  49.080  38.961  1.00  0.00           H  
ATOM   2462  CD1 LEU   152      31.635  50.813  37.571  1.00  0.00           C  
ATOM   2463 HD11 LEU   152      32.144  51.043  36.635  1.00  0.00           H  
ATOM   2464 HD12 LEU   152      30.557  50.786  37.411  1.00  0.00           H  
ATOM   2465 HD13 LEU   152      31.863  51.550  38.340  1.00  0.00           H  
ATOM   2466  CD2 LEU   152      31.470  48.420  36.931  1.00  0.00           C  
ATOM   2467 HD21 LEU   152      30.390  48.491  37.056  1.00  0.00           H  
ATOM   2468 HD22 LEU   152      31.769  48.733  35.931  1.00  0.00           H  
ATOM   2469 HD23 LEU   152      31.784  47.385  37.074  1.00  0.00           H  
ATOM   2470  C   LEU   152      34.343  49.676  40.441  1.00  0.00           C  
ATOM   2471  O   LEU   152      33.175  49.644  40.891  1.00  0.00           O  
ATOM   2472  N   ALA   153      35.452  49.523  41.168  1.00  0.00           N  
ATOM   2473  H   ALA   153      36.324  49.767  40.721  1.00  0.00           H  
ATOM   2474  CA  ALA   153      35.435  49.439  42.585  1.00  0.00           C  
ATOM   2475  HA  ALA   153      34.834  48.561  42.824  1.00  0.00           H  
ATOM   2476  CB  ALA   153      36.896  49.400  42.986  1.00  0.00           C  
ATOM   2477  HB1 ALA   153      37.000  49.270  44.063  1.00  0.00           H  
ATOM   2478  HB2 ALA   153      37.411  48.569  42.504  1.00  0.00           H  
ATOM   2479  HB3 ALA   153      37.358  50.310  42.604  1.00  0.00           H  
ATOM   2480  C   ALA   153      34.760  50.726  43.177  1.00  0.00           C  
ATOM   2481  O   ALA   153      35.007  51.843  42.677  1.00  0.00           O  
ATOM   2482  N   LYS   154      33.966  50.625  44.256  1.00  0.00           N  
ATOM   2483  H   LYS   154      33.828  49.708  44.658  1.00  0.00           H  
ATOM   2484  CA  LYS   154      33.348  51.738  45.020  1.00  0.00           C  
ATOM   2485  HA  LYS   154      33.968  52.619  44.857  1.00  0.00           H  
ATOM   2486  CB  LYS   154      31.999  52.106  44.424  1.00  0.00           C  
ATOM   2487  HB2 LYS   154      32.084  52.147  43.338  1.00  0.00           H  
ATOM   2488  HB3 LYS   154      31.173  51.442  44.680  1.00  0.00           H  
ATOM   2489  CG  LYS   154      31.517  53.429  44.981  1.00  0.00           C  
ATOM   2490  HG2 LYS   154      31.096  53.386  45.986  1.00  0.00           H  
ATOM   2491  HG3 LYS   154      32.372  54.105  45.006  1.00  0.00           H  
ATOM   2492  CD  LYS   154      30.478  54.175  44.121  1.00  0.00           C  
ATOM   2493  HD2 LYS   154      29.564  53.581  44.137  1.00  0.00           H  
ATOM   2494  HD3 LYS   154      30.333  55.124  44.636  1.00  0.00           H  
ATOM   2495  CE  LYS   154      30.626  54.450  42.632  1.00  0.00           C  
ATOM   2496  HE2 LYS   154      30.688  53.518  42.070  1.00  0.00           H  
ATOM   2497  HE3 LYS   154      29.802  55.114  42.374  1.00  0.00           H  
ATOM   2498  NZ  LYS   154      31.880  55.231  42.388  1.00  0.00           N  
ATOM   2499  HZ1 LYS   154      32.080  55.357  41.406  1.00  0.00           H  
ATOM   2500  HZ2 LYS   154      31.946  56.133  42.837  1.00  0.00           H  
ATOM   2501  HZ3 LYS   154      32.666  54.713  42.755  1.00  0.00           H  
ATOM   2502  C   LYS   154      33.327  51.460  46.511  1.00  0.00           C  
ATOM   2503  O   LYS   154      33.208  50.288  46.932  1.00  0.00           O  
ATOM   2504  N   LYS   155      33.542  52.491  47.334  1.00  0.00           N  
ATOM   2505  H   LYS   155      33.581  53.357  46.816  1.00  0.00           H  
ATOM   2506  CA  LYS   155      33.475  52.469  48.832  1.00  0.00           C  
ATOM   2507  HA  LYS   155      34.209  51.807  49.291  1.00  0.00           H  
ATOM   2508  CB  LYS   155      33.718  53.936  49.345  1.00  0.00           C  
ATOM   2509  HB2 LYS   155      34.655  54.299  48.925  1.00  0.00           H  
ATOM   2510  HB3 LYS   155      32.901  54.519  48.921  1.00  0.00           H  
ATOM   2511  CG  LYS   155      33.751  54.082  50.862  1.00  0.00           C  
ATOM   2512  HG2 LYS   155      32.801  53.746  51.277  1.00  0.00           H  
ATOM   2513  HG3 LYS   155      34.482  53.399  51.296  1.00  0.00           H  
ATOM   2514  CD  LYS   155      33.961  55.527  51.346  1.00  0.00           C  
ATOM   2515  HD2 LYS   155      33.182  56.080  50.821  1.00  0.00           H  
ATOM   2516  HD3 LYS   155      33.849  55.552  52.430  1.00  0.00           H  
ATOM   2517  CE  LYS   155      35.380  56.134  51.089  1.00  0.00           C  
ATOM   2518  HE2 LYS   155      36.161  55.551  51.576  1.00  0.00           H  
ATOM   2519  HE3 LYS   155      35.678  56.011  50.048  1.00  0.00           H  
ATOM   2520  NZ  LYS   155      35.524  57.564  51.461  1.00  0.00           N  
ATOM   2521  HZ1 LYS   155      35.473  57.571  52.470  1.00  0.00           H  
ATOM   2522  HZ2 LYS   155      36.396  57.952  51.130  1.00  0.00           H  
ATOM   2523  HZ3 LYS   155      34.703  58.072  51.166  1.00  0.00           H  
ATOM   2524  C   LYS   155      32.062  51.922  49.202  1.00  0.00           C  
ATOM   2525  O   LYS   155      31.063  52.334  48.631  1.00  0.00           O  
ATOM   2526  N   TYR   156      31.966  51.001  50.159  1.00  0.00           N  
ATOM   2527  H   TYR   156      32.844  50.721  50.572  1.00  0.00           H  
ATOM   2528  CA  TYR   156      30.634  50.402  50.663  1.00  0.00           C  
ATOM   2529  HA  TYR   156      29.847  50.709  49.975  1.00  0.00           H  
ATOM   2530  CB  TYR   156      30.627  48.846  50.584  1.00  0.00           C  
ATOM   2531  HB2 TYR   156      29.605  48.468  50.574  1.00  0.00           H  
ATOM   2532  HB3 TYR   156      31.103  48.530  49.656  1.00  0.00           H  
ATOM   2533  CG  TYR   156      31.349  48.188  51.773  1.00  0.00           C  
ATOM   2534  CD1 TYR   156      30.800  48.122  53.052  1.00  0.00           C  
ATOM   2535  HD1 TYR   156      29.816  48.554  53.158  1.00  0.00           H  
ATOM   2536  CE1 TYR   156      31.483  47.492  54.082  1.00  0.00           C  
ATOM   2537  HE1 TYR   156      31.097  47.434  55.089  1.00  0.00           H  
ATOM   2538  CZ  TYR   156      32.815  46.922  53.787  1.00  0.00           C  
ATOM   2539  OH  TYR   156      33.458  46.250  54.837  1.00  0.00           O  
ATOM   2540  HH  TYR   156      34.418  46.243  54.829  1.00  0.00           H  
ATOM   2541  CE2 TYR   156      33.324  46.973  52.522  1.00  0.00           C  
ATOM   2542  HE2 TYR   156      34.225  46.422  52.296  1.00  0.00           H  
ATOM   2543  CD2 TYR   156      32.614  47.641  51.502  1.00  0.00           C  
ATOM   2544  HD2 TYR   156      33.009  47.714  50.500  1.00  0.00           H  
ATOM   2545  C   TYR   156      30.133  50.915  52.034  1.00  0.00           C  
ATOM   2546  O   TYR   156      28.944  50.780  52.329  1.00  0.00           O  
ATOM   2547  N   ARG   157      31.021  51.360  52.902  1.00  0.00           N  
ATOM   2548  H   ARG   157      31.977  51.407  52.580  1.00  0.00           H  
ATOM   2549  CA  ARG   157      30.664  52.187  54.115  1.00  0.00           C  
ATOM   2550  HA  ARG   157      29.629  52.509  53.998  1.00  0.00           H  
ATOM   2551  CB  ARG   157      30.638  51.407  55.466  1.00  0.00           C  
ATOM   2552  HB2 ARG   157      30.417  52.106  56.274  1.00  0.00           H  
ATOM   2553  HB3 ARG   157      29.837  50.672  55.549  1.00  0.00           H  
ATOM   2554  CG  ARG   157      32.055  50.623  55.741  1.00  0.00           C  
ATOM   2555  HG2 ARG   157      32.319  50.039  54.859  1.00  0.00           H  
ATOM   2556  HG3 ARG   157      32.824  51.369  55.941  1.00  0.00           H  
ATOM   2557  CD  ARG   157      32.096  49.760  56.988  1.00  0.00           C  
ATOM   2558  HD2 ARG   157      32.100  50.458  57.826  1.00  0.00           H  
ATOM   2559  HD3 ARG   157      31.156  49.209  57.024  1.00  0.00           H  
ATOM   2560  NE  ARG   157      33.328  48.990  57.099  1.00  0.00           N  
ATOM   2561  HE  ARG   157      34.116  49.246  56.522  1.00  0.00           H  
ATOM   2562  CZ  ARG   157      33.460  47.828  57.728  1.00  0.00           C  
ATOM   2563  NH1 ARG   157      32.488  47.122  58.270  1.00  0.00           N  
ATOM   2564 HH11 ARG   157      31.521  47.412  58.276  1.00  0.00           H  
ATOM   2565 HH12 ARG   157      32.748  46.255  58.718  1.00  0.00           H  
ATOM   2566  NH2 ARG   157      34.636  47.310  57.621  1.00  0.00           N  
ATOM   2567 HH21 ARG   157      35.310  47.815  57.063  1.00  0.00           H  
ATOM   2568 HH22 ARG   157      34.685  46.310  57.755  1.00  0.00           H  
ATOM   2569  C   ARG   157      31.408  53.467  54.258  1.00  0.00           C  
ATOM   2570  O   ARG   157      32.506  53.492  53.763  1.00  0.00           O  
ATOM   2571  N   ASP   158      30.877  54.405  54.975  1.00  0.00           N  
ATOM   2572  H   ASP   158      29.938  54.295  55.330  1.00  0.00           H  
ATOM   2573  CA  ASP   158      31.474  55.787  55.194  1.00  0.00           C  
ATOM   2574  HA  ASP   158      32.035  56.065  54.301  1.00  0.00           H  
ATOM   2575  CB  ASP   158      30.384  56.837  55.277  1.00  0.00           C  
ATOM   2576  HB2 ASP   158      30.030  56.847  54.246  1.00  0.00           H  
ATOM   2577  HB3 ASP   158      29.610  56.423  55.924  1.00  0.00           H  
ATOM   2578  CG  ASP   158      30.861  58.177  55.736  1.00  0.00           C  
ATOM   2579  OD1 ASP   158      31.772  58.706  55.087  1.00  0.00           O  
ATOM   2580  OD2 ASP   158      30.415  58.650  56.775  1.00  0.00           O  
ATOM   2581  C   ASP   158      32.550  55.805  56.342  1.00  0.00           C  
ATOM   2582  O   ASP   158      32.416  55.353  57.505  1.00  0.00           O  
ATOM   2583  N   ASN   159      33.698  56.417  56.069  1.00  0.00           N  
ATOM   2584  H   ASN   159      33.731  56.923  55.195  1.00  0.00           H  
ATOM   2585  CA  ASN   159      34.919  56.691  56.872  1.00  0.00           C  
ATOM   2586  HA  ASN   159      35.399  55.798  57.274  1.00  0.00           H  
ATOM   2587  CB  ASN   159      35.896  57.482  55.956  1.00  0.00           C  
ATOM   2588  HB2 ASN   159      35.406  58.382  55.584  1.00  0.00           H  
ATOM   2589  HB3 ASN   159      36.813  57.691  56.506  1.00  0.00           H  
ATOM   2590  CG  ASN   159      36.364  56.686  54.688  1.00  0.00           C  
ATOM   2591  OD1 ASN   159      36.019  55.567  54.284  1.00  0.00           O  
ATOM   2592  ND2 ASN   159      37.280  57.266  53.947  1.00  0.00           N  
ATOM   2593 HD21 ASN   159      37.781  56.652  53.321  1.00  0.00           H  
ATOM   2594 HD22 ASN   159      37.767  58.020  54.410  1.00  0.00           H  
ATOM   2595  C   ASN   159      34.689  57.596  58.150  1.00  0.00           C  
ATOM   2596  O   ASN   159      35.380  57.612  59.167  1.00  0.00           O  
ATOM   2597  N   ARG   160      33.580  58.408  58.090  1.00  0.00           N  
ATOM   2598  H   ARG   160      33.095  58.465  57.206  1.00  0.00           H  
ATOM   2599  CA  ARG   160      32.967  59.101  59.285  1.00  0.00           C  
ATOM   2600  HA  ARG   160      33.831  59.252  59.932  1.00  0.00           H  
ATOM   2601  CB  ARG   160      32.454  60.441  58.769  1.00  0.00           C  
ATOM   2602  HB2 ARG   160      33.326  60.919  58.322  1.00  0.00           H  
ATOM   2603  HB3 ARG   160      31.717  60.324  57.974  1.00  0.00           H  
ATOM   2604  CG  ARG   160      31.956  61.375  59.896  1.00  0.00           C  
ATOM   2605  HG2 ARG   160      31.286  60.777  60.514  1.00  0.00           H  
ATOM   2606  HG3 ARG   160      32.781  61.709  60.525  1.00  0.00           H  
ATOM   2607  CD  ARG   160      31.206  62.634  59.411  1.00  0.00           C  
ATOM   2608  HD2 ARG   160      30.292  62.254  58.954  1.00  0.00           H  
ATOM   2609  HD3 ARG   160      30.844  63.252  60.233  1.00  0.00           H  
ATOM   2610  NE  ARG   160      31.886  63.413  58.352  1.00  0.00           N  
ATOM   2611  HE  ARG   160      32.069  62.882  57.513  1.00  0.00           H  
ATOM   2612  CZ  ARG   160      32.638  64.462  58.589  1.00  0.00           C  
ATOM   2613  NH1 ARG   160      32.822  65.015  59.768  1.00  0.00           N  
ATOM   2614 HH11 ARG   160      32.263  64.729  60.559  1.00  0.00           H  
ATOM   2615 HH12 ARG   160      33.525  65.731  59.884  1.00  0.00           H  
ATOM   2616  NH2 ARG   160      33.185  64.921  57.450  1.00  0.00           N  
ATOM   2617 HH21 ARG   160      32.929  64.432  56.604  1.00  0.00           H  
ATOM   2618 HH22 ARG   160      33.854  65.678  57.417  1.00  0.00           H  
ATOM   2619  C   ARG   160      31.969  58.231  60.092  1.00  0.00           C  
ATOM   2620  O   ARG   160      32.175  57.969  61.282  1.00  0.00           O  
ATOM   2621  N   THR   161      30.848  57.905  59.410  1.00  0.00           N  
ATOM   2622  H   THR   161      30.790  58.242  58.460  1.00  0.00           H  
ATOM   2623  CA  THR   161      29.548  57.456  60.081  1.00  0.00           C  
ATOM   2624  HA  THR   161      29.682  57.944  61.047  1.00  0.00           H  
ATOM   2625  CB  THR   161      28.325  57.937  59.267  1.00  0.00           C  
ATOM   2626  HB  THR   161      27.381  57.686  59.750  1.00  0.00           H  
ATOM   2627  CG2 THR   161      28.223  59.471  59.013  1.00  0.00           C  
ATOM   2628 HG21 THR   161      27.487  59.597  58.220  1.00  0.00           H  
ATOM   2629 HG22 THR   161      27.801  59.969  59.886  1.00  0.00           H  
ATOM   2630 HG23 THR   161      29.188  59.919  58.774  1.00  0.00           H  
ATOM   2631  OG1 THR   161      28.294  57.439  57.955  1.00  0.00           O  
ATOM   2632  HG1 THR   161      29.000  57.931  57.529  1.00  0.00           H  
ATOM   2633  C   THR   161      29.548  55.960  60.221  1.00  0.00           C  
ATOM   2634  O   THR   161      28.758  55.377  61.037  1.00  0.00           O  
ATOM   2635  N   ARG   162      30.389  55.214  59.483  1.00  0.00           N  
ATOM   2636  H   ARG   162      31.214  55.617  59.063  1.00  0.00           H  
ATOM   2637  CA  ARG   162      30.425  53.775  59.370  1.00  0.00           C  
ATOM   2638  HA  ARG   162      31.132  53.448  58.607  1.00  0.00           H  
ATOM   2639  CB  ARG   162      30.944  53.163  60.684  1.00  0.00           C  
ATOM   2640  HB2 ARG   162      30.195  53.243  61.471  1.00  0.00           H  
ATOM   2641  HB3 ARG   162      30.914  52.082  60.548  1.00  0.00           H  
ATOM   2642  CG  ARG   162      32.359  53.510  61.177  1.00  0.00           C  
ATOM   2643  HG2 ARG   162      32.449  54.572  60.948  1.00  0.00           H  
ATOM   2644  HG3 ARG   162      32.406  53.372  62.257  1.00  0.00           H  
ATOM   2645  CD  ARG   162      33.467  52.683  60.444  1.00  0.00           C  
ATOM   2646  HD2 ARG   162      33.264  52.651  59.374  1.00  0.00           H  
ATOM   2647  HD3 ARG   162      34.384  53.170  60.776  1.00  0.00           H  
ATOM   2648  NE  ARG   162      33.540  51.291  60.938  1.00  0.00           N  
ATOM   2649  HE  ARG   162      32.738  50.913  61.422  1.00  0.00           H  
ATOM   2650  CZ  ARG   162      34.455  50.409  60.755  1.00  0.00           C  
ATOM   2651  NH1 ARG   162      35.338  50.527  59.842  1.00  0.00           N  
ATOM   2652 HH11 ARG   162      35.284  51.186  59.078  1.00  0.00           H  
ATOM   2653 HH12 ARG   162      36.151  49.939  59.951  1.00  0.00           H  
ATOM   2654  NH2 ARG   162      34.406  49.292  61.457  1.00  0.00           N  
ATOM   2655 HH21 ARG   162      33.680  49.221  62.156  1.00  0.00           H  
ATOM   2656 HH22 ARG   162      35.020  48.505  61.299  1.00  0.00           H  
ATOM   2657  C   ARG   162      29.136  53.094  58.894  1.00  0.00           C  
ATOM   2658  O   ARG   162      29.094  51.842  58.799  1.00  0.00           O  
ATOM   2659  N   GLN   163      28.240  53.896  58.338  1.00  0.00           N  
ATOM   2660  H   GLN   163      28.606  54.835  58.266  1.00  0.00           H  
ATOM   2661  CA  GLN   163      26.956  53.481  57.708  1.00  0.00           C  
ATOM   2662  HA  GLN   163      26.548  52.680  58.324  1.00  0.00           H  
ATOM   2663  CB  GLN   163      25.972  54.702  57.734  1.00  0.00           C  
ATOM   2664  HB2 GLN   163      26.377  55.514  57.130  1.00  0.00           H  
ATOM   2665  HB3 GLN   163      25.020  54.313  57.373  1.00  0.00           H  
ATOM   2666  CG  GLN   163      25.739  55.303  59.197  1.00  0.00           C  
ATOM   2667  HG2 GLN   163      25.395  54.489  59.835  1.00  0.00           H  
ATOM   2668  HG3 GLN   163      26.679  55.651  59.624  1.00  0.00           H  
ATOM   2669  CD  GLN   163      24.685  56.408  59.191  1.00  0.00           C  
ATOM   2670  OE1 GLN   163      24.991  57.581  59.407  1.00  0.00           O  
ATOM   2671  NE2 GLN   163      23.504  56.151  58.760  1.00  0.00           N  
ATOM   2672 HE21 GLN   163      22.947  56.915  58.405  1.00  0.00           H  
ATOM   2673 HE22 GLN   163      23.515  55.186  58.463  1.00  0.00           H  
ATOM   2674  C   GLN   163      27.177  52.953  56.270  1.00  0.00           C  
ATOM   2675  O   GLN   163      28.051  53.479  55.618  1.00  0.00           O  
ATOM   2676  N   HIE   164      26.443  51.851  55.927  1.00  0.00           N  
ATOM   2677  H   HIE   164      25.878  51.491  56.683  1.00  0.00           H  
ATOM   2678  CA  HIE   164      26.496  51.184  54.645  1.00  0.00           C  
ATOM   2679  HA  HIE   164      27.548  50.942  54.497  1.00  0.00           H  
ATOM   2680  CB  HIE   164      25.747  49.845  54.688  1.00  0.00           C  
ATOM   2681  HB2 HIE   164      26.221  49.217  55.443  1.00  0.00           H  
ATOM   2682  HB3 HIE   164      24.719  50.079  54.964  1.00  0.00           H  
ATOM   2683  CG  HIE   164      25.842  49.025  53.375  1.00  0.00           C  
ATOM   2684  ND1 HIE   164      26.964  48.384  52.850  1.00  0.00           N  
ATOM   2685  CE1 HIE   164      26.590  47.951  51.603  1.00  0.00           C  
ATOM   2686  HE1 HIE   164      27.161  47.348  50.912  1.00  0.00           H  
ATOM   2687  NE2 HIE   164      25.294  48.187  51.398  1.00  0.00           N  
ATOM   2688  HE2 HIE   164      24.718  47.720  50.712  1.00  0.00           H  
ATOM   2689  CD2 HIE   164      24.825  48.945  52.460  1.00  0.00           C  
ATOM   2690  HD2 HIE   164      23.835  49.371  52.531  1.00  0.00           H  
ATOM   2691  C   HIE   164      25.832  52.177  53.612  1.00  0.00           C  
ATOM   2692  O   HIE   164      25.006  53.012  54.013  1.00  0.00           O  
ATOM   2693  N   ILE   165      26.182  52.093  52.362  1.00  0.00           N  
ATOM   2694  H   ILE   165      26.943  51.451  52.198  1.00  0.00           H  
ATOM   2695  CA  ILE   165      25.640  52.852  51.250  1.00  0.00           C  
ATOM   2696  HA  ILE   165      25.827  53.890  51.525  1.00  0.00           H  
ATOM   2697  CB  ILE   165      26.225  52.542  49.901  1.00  0.00           C  
ATOM   2698  HB  ILE   165      25.617  53.042  49.147  1.00  0.00           H  
ATOM   2699  CG2 ILE   165      27.655  53.062  49.736  1.00  0.00           C  
ATOM   2700 HG21 ILE   165      28.076  52.869  48.749  1.00  0.00           H  
ATOM   2701 HG22 ILE   165      27.652  54.142  49.883  1.00  0.00           H  
ATOM   2702 HG23 ILE   165      28.357  52.539  50.386  1.00  0.00           H  
ATOM   2703  CG1 ILE   165      26.192  51.022  49.631  1.00  0.00           C  
ATOM   2704 HG12 ILE   165      26.932  50.477  50.218  1.00  0.00           H  
ATOM   2705 HG13 ILE   165      25.220  50.644  49.947  1.00  0.00           H  
ATOM   2706  CD1 ILE   165      26.279  50.674  48.098  1.00  0.00           C  
ATOM   2707 HD11 ILE   165      25.495  51.165  47.522  1.00  0.00           H  
ATOM   2708 HD12 ILE   165      27.273  50.895  47.710  1.00  0.00           H  
ATOM   2709 HD13 ILE   165      26.191  49.615  47.855  1.00  0.00           H  
ATOM   2710  C   ILE   165      24.032  52.694  51.123  1.00  0.00           C  
ATOM   2711  O   ILE   165      23.484  51.597  51.444  1.00  0.00           O  
ATOM   2712  N   PRO   166      23.370  53.780  50.707  1.00  0.00           N  
ATOM   2713  CD  PRO   166      23.938  55.114  50.373  1.00  0.00           C  
ATOM   2714  HD2 PRO   166      24.843  54.957  49.787  1.00  0.00           H  
ATOM   2715  HD3 PRO   166      24.210  55.758  51.210  1.00  0.00           H  
ATOM   2716  CG  PRO   166      22.876  55.869  49.671  1.00  0.00           C  
ATOM   2717  HG2 PRO   166      23.093  55.945  48.605  1.00  0.00           H  
ATOM   2718  HG3 PRO   166      22.865  56.873  50.096  1.00  0.00           H  
ATOM   2719  CB  PRO   166      21.570  55.112  49.886  1.00  0.00           C  
ATOM   2720  HB2 PRO   166      20.914  54.990  49.024  1.00  0.00           H  
ATOM   2721  HB3 PRO   166      21.045  55.533  50.743  1.00  0.00           H  
ATOM   2722  CA  PRO   166      21.958  53.698  50.336  1.00  0.00           C  
ATOM   2723  HA  PRO   166      21.580  53.357  51.300  1.00  0.00           H  
ATOM   2724  C   PRO   166      21.666  52.628  49.306  1.00  0.00           C  
ATOM   2725  O   PRO   166      22.355  52.464  48.319  1.00  0.00           O  
ATOM   2726  N   TYR   167      20.503  51.885  49.502  1.00  0.00           N  
ATOM   2727  H   TYR   167      20.018  51.956  50.385  1.00  0.00           H  
ATOM   2728  CA  TYR   167      19.956  50.964  48.566  1.00  0.00           C  
ATOM   2729  HA  TYR   167      20.817  50.479  48.105  1.00  0.00           H  
ATOM   2730  CB  TYR   167      19.010  49.981  49.292  1.00  0.00           C  
ATOM   2731  HB2 TYR   167      19.543  49.515  50.120  1.00  0.00           H  
ATOM   2732  HB3 TYR   167      18.266  50.532  49.868  1.00  0.00           H  
ATOM   2733  CG  TYR   167      18.279  49.057  48.355  1.00  0.00           C  
ATOM   2734  CD1 TYR   167      18.839  47.761  48.187  1.00  0.00           C  
ATOM   2735  HD1 TYR   167      19.543  47.303  48.866  1.00  0.00           H  
ATOM   2736  CE1 TYR   167      18.256  46.867  47.281  1.00  0.00           C  
ATOM   2737  HE1 TYR   167      18.674  45.885  47.117  1.00  0.00           H  
ATOM   2738  CZ  TYR   167      17.124  47.294  46.511  1.00  0.00           C  
ATOM   2739  OH  TYR   167      16.474  46.400  45.684  1.00  0.00           O  
ATOM   2740  HH  TYR   167      15.859  46.846  45.098  1.00  0.00           H  
ATOM   2741  CE2 TYR   167      16.544  48.567  46.741  1.00  0.00           C  
ATOM   2742  HE2 TYR   167      15.680  48.891  46.181  1.00  0.00           H  
ATOM   2743  CD2 TYR   167      17.143  49.434  47.652  1.00  0.00           C  
ATOM   2744  HD2 TYR   167      16.682  50.359  47.964  1.00  0.00           H  
ATOM   2745  C   TYR   167      19.233  51.599  47.317  1.00  0.00           C  
ATOM   2746  O   TYR   167      18.351  52.400  47.506  1.00  0.00           O  
ATOM   2747  N   ARG   168      19.573  51.135  46.082  1.00  0.00           N  
ATOM   2748  H   ARG   168      20.320  50.457  46.015  1.00  0.00           H  
ATOM   2749  CA  ARG   168      19.050  51.553  44.807  1.00  0.00           C  
ATOM   2750  HA  ARG   168      18.106  52.042  45.049  1.00  0.00           H  
ATOM   2751  CB  ARG   168      19.940  52.590  44.095  1.00  0.00           C  
ATOM   2752  HB2 ARG   168      20.883  52.124  43.809  1.00  0.00           H  
ATOM   2753  HB3 ARG   168      19.396  52.970  43.230  1.00  0.00           H  
ATOM   2754  CG  ARG   168      20.245  53.768  44.985  1.00  0.00           C  
ATOM   2755  HG2 ARG   168      19.246  54.173  45.141  1.00  0.00           H  
ATOM   2756  HG3 ARG   168      20.701  53.302  45.858  1.00  0.00           H  
ATOM   2757  CD  ARG   168      21.235  54.792  44.456  1.00  0.00           C  
ATOM   2758  HD2 ARG   168      22.195  54.285  44.367  1.00  0.00           H  
ATOM   2759  HD3 ARG   168      20.983  55.191  43.474  1.00  0.00           H  
ATOM   2760  NE  ARG   168      21.529  55.999  45.253  1.00  0.00           N  
ATOM   2761  HE  ARG   168      20.891  56.267  45.990  1.00  0.00           H  
ATOM   2762  CZ  ARG   168      22.586  56.743  45.097  1.00  0.00           C  
ATOM   2763  NH1 ARG   168      23.613  56.392  44.317  1.00  0.00           N  
ATOM   2764 HH11 ARG   168      23.596  55.454  43.943  1.00  0.00           H  
ATOM   2765 HH12 ARG   168      24.378  56.986  44.032  1.00  0.00           H  
ATOM   2766  NH2 ARG   168      22.596  57.949  45.551  1.00  0.00           N  
ATOM   2767 HH21 ARG   168      21.784  58.294  46.042  1.00  0.00           H  
ATOM   2768 HH22 ARG   168      23.228  58.622  45.141  1.00  0.00           H  
ATOM   2769  C   ARG   168      18.749  50.360  43.931  1.00  0.00           C  
ATOM   2770  O   ARG   168      19.405  49.311  44.050  1.00  0.00           O  
ATOM   2771  N   GLU   169      17.727  50.500  43.073  1.00  0.00           N  
ATOM   2772  H   GLU   169      17.234  51.379  43.016  1.00  0.00           H  
ATOM   2773  CA  GLU   169      17.317  49.510  42.108  1.00  0.00           C  
ATOM   2774  HA  GLU   169      18.119  48.823  41.835  1.00  0.00           H  
ATOM   2775  CB  GLU   169      16.338  48.568  42.779  1.00  0.00           C  
ATOM   2776  HB2 GLU   169      16.160  47.744  42.088  1.00  0.00           H  
ATOM   2777  HB3 GLU   169      16.760  48.279  43.741  1.00  0.00           H  
ATOM   2778  CG  GLU   169      14.929  49.188  43.048  1.00  0.00           C  
ATOM   2779  HG2 GLU   169      15.076  50.088  43.645  1.00  0.00           H  
ATOM   2780  HG3 GLU   169      14.344  49.485  42.178  1.00  0.00           H  
ATOM   2781  CD  GLU   169      14.025  48.190  43.855  1.00  0.00           C  
ATOM   2782  OE1 GLU   169      14.446  47.099  44.374  1.00  0.00           O  
ATOM   2783  OE2 GLU   169      12.851  48.553  44.050  1.00  0.00           O  
ATOM   2784  C   GLU   169      16.831  50.077  40.811  1.00  0.00           C  
ATOM   2785  O   GLU   169      16.526  51.260  40.707  1.00  0.00           O  
ATOM   2786  N   ASP   170      16.693  49.146  39.865  1.00  0.00           N  
ATOM   2787  H   ASP   170      16.881  48.212  40.200  1.00  0.00           H  
ATOM   2788  CA  ASP   170      16.617  49.508  38.450  1.00  0.00           C  
ATOM   2789  HA  ASP   170      16.698  48.567  37.907  1.00  0.00           H  
ATOM   2790  CB  ASP   170      15.175  50.070  38.130  1.00  0.00           C  
ATOM   2791  HB2 ASP   170      15.089  51.083  38.522  1.00  0.00           H  
ATOM   2792  HB3 ASP   170      14.976  50.154  37.061  1.00  0.00           H  
ATOM   2793  CG  ASP   170      14.022  49.142  38.667  1.00  0.00           C  
ATOM   2794  OD1 ASP   170      13.788  48.008  38.131  1.00  0.00           O  
ATOM   2795  OD2 ASP   170      13.349  49.666  39.606  1.00  0.00           O  
ATOM   2796  C   ASP   170      17.744  50.352  37.888  1.00  0.00           C  
ATOM   2797  O   ASP   170      17.629  51.131  36.982  1.00  0.00           O  
ATOM   2798  N   LYS   171      18.971  50.134  38.424  1.00  0.00           N  
ATOM   2799  H   LYS   171      18.938  49.527  39.231  1.00  0.00           H  
ATOM   2800  CA  LYS   171      20.264  50.521  37.871  1.00  0.00           C  
ATOM   2801  HA  LYS   171      20.274  51.535  37.471  1.00  0.00           H  
ATOM   2802  CB  LYS   171      21.475  50.269  38.795  1.00  0.00           C  
ATOM   2803  HB2 LYS   171      21.402  49.225  39.099  1.00  0.00           H  
ATOM   2804  HB3 LYS   171      22.390  50.408  38.220  1.00  0.00           H  
ATOM   2805  CG  LYS   171      21.454  51.142  40.038  1.00  0.00           C  
ATOM   2806  HG2 LYS   171      21.384  52.154  39.639  1.00  0.00           H  
ATOM   2807  HG3 LYS   171      20.564  50.908  40.623  1.00  0.00           H  
ATOM   2808  CD  LYS   171      22.725  51.008  40.934  1.00  0.00           C  
ATOM   2809  HD2 LYS   171      22.675  51.778  41.704  1.00  0.00           H  
ATOM   2810  HD3 LYS   171      22.631  50.055  41.455  1.00  0.00           H  
ATOM   2811  CE  LYS   171      24.113  51.176  40.212  1.00  0.00           C  
ATOM   2812  HE2 LYS   171      24.178  50.668  39.250  1.00  0.00           H  
ATOM   2813  HE3 LYS   171      24.127  52.234  39.953  1.00  0.00           H  
ATOM   2814  NZ  LYS   171      25.270  51.019  41.085  1.00  0.00           N  
ATOM   2815  HZ1 LYS   171      25.407  50.053  41.346  1.00  0.00           H  
ATOM   2816  HZ2 LYS   171      26.061  51.369  40.563  1.00  0.00           H  
ATOM   2817  HZ3 LYS   171      25.160  51.560  41.931  1.00  0.00           H  
ATOM   2818  C   LYS   171      20.628  49.777  36.559  1.00  0.00           C  
ATOM   2819  O   LYS   171      20.126  48.689  36.244  1.00  0.00           O  
ATOM   2820  N   ASN   172      21.296  50.454  35.678  1.00  0.00           N  
ATOM   2821  H   ASN   172      21.696  51.352  35.909  1.00  0.00           H  
ATOM   2822  CA  ASN   172      21.736  50.042  34.386  1.00  0.00           C  
ATOM   2823  HA  ASN   172      20.807  49.891  33.836  1.00  0.00           H  
ATOM   2824  CB  ASN   172      22.550  51.126  33.669  1.00  0.00           C  
ATOM   2825  HB2 ASN   172      22.007  52.070  33.615  1.00  0.00           H  
ATOM   2826  HB3 ASN   172      23.367  51.243  34.382  1.00  0.00           H  
ATOM   2827  CG  ASN   172      22.991  50.681  32.321  1.00  0.00           C  
ATOM   2828  OD1 ASN   172      22.278  49.918  31.637  1.00  0.00           O  
ATOM   2829  ND2 ASN   172      24.100  51.267  31.848  1.00  0.00           N  
ATOM   2830 HD21 ASN   172      24.404  50.826  30.991  1.00  0.00           H  
ATOM   2831 HD22 ASN   172      24.758  51.588  32.543  1.00  0.00           H  
ATOM   2832  C   ASN   172      22.485  48.630  34.431  1.00  0.00           C  
ATOM   2833  O   ASN   172      23.270  48.380  35.329  1.00  0.00           O  
ATOM   2834  N   LEU   173      22.339  47.799  33.399  1.00  0.00           N  
ATOM   2835  H   LEU   173      21.670  48.175  32.743  1.00  0.00           H  
ATOM   2836  CA  LEU   173      23.116  46.546  33.315  1.00  0.00           C  
ATOM   2837  HA  LEU   173      23.147  45.999  34.258  1.00  0.00           H  
ATOM   2838  CB  LEU   173      22.508  45.674  32.247  1.00  0.00           C  
ATOM   2839  HB2 LEU   173      21.490  45.324  32.420  1.00  0.00           H  
ATOM   2840  HB3 LEU   173      22.418  46.317  31.372  1.00  0.00           H  
ATOM   2841  CG  LEU   173      23.412  44.508  31.797  1.00  0.00           C  
ATOM   2842  HG  LEU   173      24.406  44.869  31.534  1.00  0.00           H  
ATOM   2843  CD1 LEU   173      23.530  43.445  32.943  1.00  0.00           C  
ATOM   2844 HD11 LEU   173      22.533  43.197  33.308  1.00  0.00           H  
ATOM   2845 HD12 LEU   173      23.974  42.536  32.538  1.00  0.00           H  
ATOM   2846 HD13 LEU   173      24.107  43.891  33.753  1.00  0.00           H  
ATOM   2847  CD2 LEU   173      22.686  43.943  30.545  1.00  0.00           C  
ATOM   2848 HD21 LEU   173      22.911  44.452  29.608  1.00  0.00           H  
ATOM   2849 HD22 LEU   173      22.860  42.867  30.559  1.00  0.00           H  
ATOM   2850 HD23 LEU   173      21.599  43.883  30.583  1.00  0.00           H  
ATOM   2851  C   LEU   173      24.520  46.894  32.952  1.00  0.00           C  
ATOM   2852  O   LEU   173      24.769  47.551  31.955  1.00  0.00           O  
ATOM   2853  N   THR   174      25.472  46.477  33.793  1.00  0.00           N  
ATOM   2854  H   THR   174      25.201  45.888  34.567  1.00  0.00           H  
ATOM   2855  CA  THR   174      26.793  47.051  33.847  1.00  0.00           C  
ATOM   2856  HA  THR   174      27.049  47.336  32.826  1.00  0.00           H  
ATOM   2857  CB  THR   174      26.919  48.149  34.887  1.00  0.00           C  
ATOM   2858  HB  THR   174      26.882  47.776  35.911  1.00  0.00           H  
ATOM   2859  CG2 THR   174      28.262  48.918  34.653  1.00  0.00           C  
ATOM   2860 HG21 THR   174      28.517  49.141  33.617  1.00  0.00           H  
ATOM   2861 HG22 THR   174      28.116  49.852  35.196  1.00  0.00           H  
ATOM   2862 HG23 THR   174      29.064  48.350  35.124  1.00  0.00           H  
ATOM   2863  OG1 THR   174      25.862  49.136  34.815  1.00  0.00           O  
ATOM   2864  HG1 THR   174      25.116  48.686  35.219  1.00  0.00           H  
ATOM   2865  C   THR   174      27.828  46.013  34.243  1.00  0.00           C  
ATOM   2866  O   THR   174      27.512  45.125  35.059  1.00  0.00           O  
ATOM   2867  N   GLY   175      29.036  46.100  33.678  1.00  0.00           N  
ATOM   2868  H   GLY   175      29.123  46.820  32.975  1.00  0.00           H  
ATOM   2869  CA  GLY   175      30.197  45.257  34.048  1.00  0.00           C  
ATOM   2870  HA2 GLY   175      31.033  45.934  33.872  1.00  0.00           H  
ATOM   2871  HA3 GLY   175      30.211  45.202  35.137  1.00  0.00           H  
ATOM   2872  C   GLY   175      30.336  43.947  33.312  1.00  0.00           C  
ATOM   2873  O   GLY   175      29.498  43.594  32.476  1.00  0.00           O  
ATOM   2874  N   THR   176      31.383  43.162  33.613  1.00  0.00           N  
ATOM   2875  H   THR   176      31.939  43.624  34.318  1.00  0.00           H  
ATOM   2876  CA  THR   176      31.786  41.783  33.186  1.00  0.00           C  
ATOM   2877  HA  THR   176      32.017  41.806  32.121  1.00  0.00           H  
ATOM   2878  CB  THR   176      32.991  41.377  33.984  1.00  0.00           C  
ATOM   2879  HB  THR   176      32.696  41.118  35.001  1.00  0.00           H  
ATOM   2880  CG2 THR   176      33.721  40.174  33.406  1.00  0.00           C  
ATOM   2881 HG21 THR   176      34.526  39.817  34.049  1.00  0.00           H  
ATOM   2882 HG22 THR   176      33.001  39.364  33.292  1.00  0.00           H  
ATOM   2883 HG23 THR   176      34.104  40.523  32.448  1.00  0.00           H  
ATOM   2884  OG1 THR   176      34.016  42.398  34.004  1.00  0.00           O  
ATOM   2885  HG1 THR   176      33.731  43.098  34.596  1.00  0.00           H  
ATOM   2886  C   THR   176      30.641  40.797  33.305  1.00  0.00           C  
ATOM   2887  O   THR   176      30.542  40.007  34.240  1.00  0.00           O  
ATOM   2888  N   ALA   177      29.687  40.873  32.345  1.00  0.00           N  
ATOM   2889  H   ALA   177      29.806  41.597  31.651  1.00  0.00           H  
ATOM   2890  CA  ALA   177      28.372  40.213  32.409  1.00  0.00           C  
ATOM   2891  HA  ALA   177      27.891  40.485  33.349  1.00  0.00           H  
ATOM   2892  CB  ALA   177      27.583  40.660  31.189  1.00  0.00           C  
ATOM   2893  HB1 ALA   177      27.410  41.735  31.138  1.00  0.00           H  
ATOM   2894  HB2 ALA   177      28.087  40.298  30.293  1.00  0.00           H  
ATOM   2895  HB3 ALA   177      26.592  40.210  31.129  1.00  0.00           H  
ATOM   2896  C   ALA   177      28.424  38.770  32.408  1.00  0.00           C  
ATOM   2897  O   ALA   177      27.451  38.123  32.753  1.00  0.00           O  
ATOM   2898  N   ARG   178      29.524  38.135  32.000  1.00  0.00           N  
ATOM   2899  H   ARG   178      30.224  38.709  31.553  1.00  0.00           H  
ATOM   2900  CA  ARG   178      29.772  36.725  32.074  1.00  0.00           C  
ATOM   2901  HA  ARG   178      28.978  36.127  31.627  1.00  0.00           H  
ATOM   2902  CB  ARG   178      31.072  36.314  31.446  1.00  0.00           C  
ATOM   2903  HB2 ARG   178      31.820  37.009  31.829  1.00  0.00           H  
ATOM   2904  HB3 ARG   178      31.391  35.348  31.835  1.00  0.00           H  
ATOM   2905  CG  ARG   178      31.094  36.340  29.880  1.00  0.00           C  
ATOM   2906  HG2 ARG   178      30.710  35.389  29.512  1.00  0.00           H  
ATOM   2907  HG3 ARG   178      30.484  37.099  29.392  1.00  0.00           H  
ATOM   2908  CD  ARG   178      32.524  36.615  29.309  1.00  0.00           C  
ATOM   2909  HD2 ARG   178      32.444  36.776  28.234  1.00  0.00           H  
ATOM   2910  HD3 ARG   178      32.885  37.555  29.726  1.00  0.00           H  
ATOM   2911  NE  ARG   178      33.421  35.507  29.703  1.00  0.00           N  
ATOM   2912  HE  ARG   178      34.138  35.715  30.383  1.00  0.00           H  
ATOM   2913  CZ  ARG   178      33.523  34.292  29.069  1.00  0.00           C  
ATOM   2914  NH1 ARG   178      32.642  33.807  28.272  1.00  0.00           N  
ATOM   2915 HH11 ARG   178      31.900  34.370  27.881  1.00  0.00           H  
ATOM   2916 HH12 ARG   178      32.741  32.829  28.038  1.00  0.00           H  
ATOM   2917  NH2 ARG   178      34.469  33.442  29.331  1.00  0.00           N  
ATOM   2918 HH21 ARG   178      35.279  33.773  29.835  1.00  0.00           H  
ATOM   2919 HH22 ARG   178      34.487  32.588  28.791  1.00  0.00           H  
ATOM   2920  C   ARG   178      29.751  36.236  33.510  1.00  0.00           C  
ATOM   2921  O   ARG   178      29.075  35.203  33.772  1.00  0.00           O  
ATOM   2922  N   TYR   179      30.515  36.857  34.449  1.00  0.00           N  
ATOM   2923  H   TYR   179      30.893  37.757  34.190  1.00  0.00           H  
ATOM   2924  CA  TYR   179      30.797  36.382  35.819  1.00  0.00           C  
ATOM   2925  HA  TYR   179      30.338  35.394  35.864  1.00  0.00           H  
ATOM   2926  CB  TYR   179      32.235  36.059  36.233  1.00  0.00           C  
ATOM   2927  HB2 TYR   179      32.651  37.017  36.543  1.00  0.00           H  
ATOM   2928  HB3 TYR   179      32.187  35.447  37.134  1.00  0.00           H  
ATOM   2929  CG  TYR   179      33.093  35.510  35.173  1.00  0.00           C  
ATOM   2930  CD1 TYR   179      33.259  34.153  34.880  1.00  0.00           C  
ATOM   2931  HD1 TYR   179      32.728  33.486  35.543  1.00  0.00           H  
ATOM   2932  CE1 TYR   179      34.070  33.748  33.828  1.00  0.00           C  
ATOM   2933  HE1 TYR   179      34.233  32.731  33.503  1.00  0.00           H  
ATOM   2934  CZ  TYR   179      34.869  34.651  33.098  1.00  0.00           C  
ATOM   2935  OH  TYR   179      35.800  34.369  32.122  1.00  0.00           O  
ATOM   2936  HH  TYR   179      36.460  35.039  31.931  1.00  0.00           H  
ATOM   2937  CE2 TYR   179      34.630  35.981  33.417  1.00  0.00           C  
ATOM   2938  HE2 TYR   179      35.227  36.707  32.885  1.00  0.00           H  
ATOM   2939  CD2 TYR   179      33.743  36.468  34.364  1.00  0.00           C  
ATOM   2940  HD2 TYR   179      33.741  37.500  34.680  1.00  0.00           H  
ATOM   2941  C   TYR   179      29.976  37.159  36.819  1.00  0.00           C  
ATOM   2942  O   TYR   179      30.180  36.893  38.010  1.00  0.00           O  
ATOM   2943  N   ALA   180      29.072  38.076  36.419  1.00  0.00           N  
ATOM   2944  H   ALA   180      28.921  38.331  35.454  1.00  0.00           H  
ATOM   2945  CA  ALA   180      28.432  38.997  37.390  1.00  0.00           C  
ATOM   2946  HA  ALA   180      29.222  39.515  37.934  1.00  0.00           H  
ATOM   2947  CB  ALA   180      27.699  40.102  36.691  1.00  0.00           C  
ATOM   2948  HB1 ALA   180      28.338  40.673  36.017  1.00  0.00           H  
ATOM   2949  HB2 ALA   180      26.851  39.750  36.103  1.00  0.00           H  
ATOM   2950  HB3 ALA   180      27.286  40.723  37.486  1.00  0.00           H  
ATOM   2951  C   ALA   180      27.419  38.344  38.341  1.00  0.00           C  
ATOM   2952  O   ALA   180      26.798  37.413  37.946  1.00  0.00           O  
ATOM   2953  N   SER   181      27.150  38.886  39.521  1.00  0.00           N  
ATOM   2954  H   SER   181      27.803  39.562  39.892  1.00  0.00           H  
ATOM   2955  CA  SER   181      25.997  38.585  40.376  1.00  0.00           C  
ATOM   2956  HA  SER   181      26.102  37.564  40.744  1.00  0.00           H  
ATOM   2957  CB  SER   181      25.967  39.508  41.618  1.00  0.00           C  
ATOM   2958  HB2 SER   181      26.914  39.481  42.156  1.00  0.00           H  
ATOM   2959  HB3 SER   181      25.859  40.510  41.202  1.00  0.00           H  
ATOM   2960  OG  SER   181      24.813  39.313  42.370  1.00  0.00           O  
ATOM   2961  HG  SER   181      24.982  39.797  43.181  1.00  0.00           H  
ATOM   2962  C   SER   181      24.583  38.765  39.690  1.00  0.00           C  
ATOM   2963  O   SER   181      24.406  39.586  38.805  1.00  0.00           O  
ATOM   2964  N   ILE   182      23.627  37.998  40.146  1.00  0.00           N  
ATOM   2965  H   ILE   182      23.798  37.288  40.844  1.00  0.00           H  
ATOM   2966  CA  ILE   182      22.221  38.132  39.681  1.00  0.00           C  
ATOM   2967  HA  ILE   182      22.219  38.119  38.591  1.00  0.00           H  
ATOM   2968  CB  ILE   182      21.370  36.985  40.259  1.00  0.00           C  
ATOM   2969  HB  ILE   182      21.429  37.022  41.347  1.00  0.00           H  
ATOM   2970  CG2 ILE   182      19.837  37.123  40.067  1.00  0.00           C  
ATOM   2971 HG21 ILE   182      19.391  36.166  40.337  1.00  0.00           H  
ATOM   2972 HG22 ILE   182      19.423  37.886  40.727  1.00  0.00           H  
ATOM   2973 HG23 ILE   182      19.523  37.385  39.057  1.00  0.00           H  
ATOM   2974  CG1 ILE   182      21.743  35.549  39.836  1.00  0.00           C  
ATOM   2975 HG12 ILE   182      22.684  35.305  40.330  1.00  0.00           H  
ATOM   2976 HG13 ILE   182      20.945  34.824  39.995  1.00  0.00           H  
ATOM   2977  CD1 ILE   182      21.803  35.454  38.284  1.00  0.00           C  
ATOM   2978 HD11 ILE   182      21.674  34.416  37.977  1.00  0.00           H  
ATOM   2979 HD12 ILE   182      21.055  36.125  37.861  1.00  0.00           H  
ATOM   2980 HD13 ILE   182      22.809  35.763  38.001  1.00  0.00           H  
ATOM   2981  C   ILE   182      21.588  39.432  40.227  1.00  0.00           C  
ATOM   2982  O   ILE   182      20.780  40.069  39.538  1.00  0.00           O  
ATOM   2983  N   ASN   183      22.032  39.873  41.435  1.00  0.00           N  
ATOM   2984  H   ASN   183      22.806  39.357  41.828  1.00  0.00           H  
ATOM   2985  CA  ASN   183      21.574  41.215  41.930  1.00  0.00           C  
ATOM   2986  HA  ASN   183      20.506  41.300  42.130  1.00  0.00           H  
ATOM   2987  CB  ASN   183      22.269  41.550  43.199  1.00  0.00           C  
ATOM   2988  HB2 ASN   183      23.330  41.340  43.065  1.00  0.00           H  
ATOM   2989  HB3 ASN   183      22.012  42.545  43.561  1.00  0.00           H  
ATOM   2990  CG  ASN   183      21.717  40.671  44.305  1.00  0.00           C  
ATOM   2991  OD1 ASN   183      20.511  40.436  44.510  1.00  0.00           O  
ATOM   2992  ND2 ASN   183      22.620  40.029  45.021  1.00  0.00           N  
ATOM   2993 HD21 ASN   183      22.366  39.295  45.666  1.00  0.00           H  
ATOM   2994 HD22 ASN   183      23.559  40.391  44.926  1.00  0.00           H  
ATOM   2995  C   ASN   183      21.946  42.375  40.946  1.00  0.00           C  
ATOM   2996  O   ASN   183      21.131  43.292  40.610  1.00  0.00           O  
ATOM   2997  N   ALA   184      23.152  42.340  40.414  1.00  0.00           N  
ATOM   2998  H   ALA   184      23.783  41.597  40.677  1.00  0.00           H  
ATOM   2999  CA  ALA   184      23.680  43.373  39.526  1.00  0.00           C  
ATOM   3000  HA  ALA   184      23.413  44.333  39.967  1.00  0.00           H  
ATOM   3001  CB  ALA   184      25.158  43.174  39.371  1.00  0.00           C  
ATOM   3002  HB1 ALA   184      25.557  44.006  38.789  1.00  0.00           H  
ATOM   3003  HB2 ALA   184      25.700  43.189  40.316  1.00  0.00           H  
ATOM   3004  HB3 ALA   184      25.279  42.252  38.803  1.00  0.00           H  
ATOM   3005  C   ALA   184      22.967  43.324  38.155  1.00  0.00           C  
ATOM   3006  O   ALA   184      22.497  44.348  37.684  1.00  0.00           O  
ATOM   3007  N   HIE   185      22.702  42.099  37.600  1.00  0.00           N  
ATOM   3008  H   HIE   185      23.129  41.292  38.032  1.00  0.00           H  
ATOM   3009  CA  HIE   185      21.830  41.944  36.369  1.00  0.00           C  
ATOM   3010  HA  HIE   185      22.199  42.694  35.670  1.00  0.00           H  
ATOM   3011  CB  HIE   185      22.022  40.582  35.717  1.00  0.00           C  
ATOM   3012  HB2 HIE   185      21.885  39.841  36.504  1.00  0.00           H  
ATOM   3013  HB3 HIE   185      21.313  40.503  34.892  1.00  0.00           H  
ATOM   3014  CG  HIE   185      23.359  40.299  35.107  1.00  0.00           C  
ATOM   3015  ND1 HIE   185      23.552  39.185  34.287  1.00  0.00           N  
ATOM   3016  CE1 HIE   185      24.776  39.359  33.754  1.00  0.00           C  
ATOM   3017  HE1 HIE   185      25.233  38.834  32.928  1.00  0.00           H  
ATOM   3018  NE2 HIE   185      25.254  40.541  34.073  1.00  0.00           N  
ATOM   3019  HE2 HIE   185      26.066  41.052  33.759  1.00  0.00           H  
ATOM   3020  CD2 HIE   185      24.359  41.142  34.930  1.00  0.00           C  
ATOM   3021  HD2 HIE   185      24.382  42.115  35.396  1.00  0.00           H  
ATOM   3022  C   HIE   185      20.309  42.308  36.524  1.00  0.00           C  
ATOM   3023  O   HIE   185      19.670  42.678  35.557  1.00  0.00           O  
ATOM   3024  N   LEU   186      19.790  42.146  37.812  1.00  0.00           N  
ATOM   3025  H   LEU   186      20.273  41.607  38.516  1.00  0.00           H  
ATOM   3026  CA  LEU   186      18.428  42.654  38.184  1.00  0.00           C  
ATOM   3027  HA  LEU   186      17.672  42.377  37.449  1.00  0.00           H  
ATOM   3028  CB  LEU   186      18.041  42.064  39.575  1.00  0.00           C  
ATOM   3029  HB2 LEU   186      18.932  42.114  40.201  1.00  0.00           H  
ATOM   3030  HB3 LEU   186      17.279  42.703  40.022  1.00  0.00           H  
ATOM   3031  CG  LEU   186      17.589  40.584  39.474  1.00  0.00           C  
ATOM   3032  HG  LEU   186      18.335  39.895  39.081  1.00  0.00           H  
ATOM   3033  CD1 LEU   186      17.189  40.053  40.848  1.00  0.00           C  
ATOM   3034 HD11 LEU   186      18.016  40.008  41.557  1.00  0.00           H  
ATOM   3035 HD12 LEU   186      16.408  40.640  41.331  1.00  0.00           H  
ATOM   3036 HD13 LEU   186      16.888  39.017  40.691  1.00  0.00           H  
ATOM   3037  CD2 LEU   186      16.350  40.504  38.628  1.00  0.00           C  
ATOM   3038 HD21 LEU   186      15.989  39.512  38.902  1.00  0.00           H  
ATOM   3039 HD22 LEU   186      15.746  41.400  38.764  1.00  0.00           H  
ATOM   3040 HD23 LEU   186      16.520  40.337  37.565  1.00  0.00           H  
ATOM   3041  C   LEU   186      18.363  44.144  38.243  1.00  0.00           C  
ATOM   3042  O   LEU   186      17.249  44.716  38.237  1.00  0.00           O  
ATOM   3043  N   GLY   187      19.561  44.784  38.272  1.00  0.00           N  
ATOM   3044  H   GLY   187      20.406  44.232  38.275  1.00  0.00           H  
ATOM   3045  CA  GLY   187      19.688  46.217  38.419  1.00  0.00           C  
ATOM   3046  HA2 GLY   187      20.574  46.524  37.865  1.00  0.00           H  
ATOM   3047  HA3 GLY   187      18.809  46.736  38.037  1.00  0.00           H  
ATOM   3048  C   GLY   187      19.705  46.765  39.839  1.00  0.00           C  
ATOM   3049  O   GLY   187      19.423  47.915  40.207  1.00  0.00           O  
ATOM   3050  N   ILE   188      20.107  45.920  40.791  1.00  0.00           N  
ATOM   3051  H   ILE   188      20.400  44.990  40.525  1.00  0.00           H  
ATOM   3052  CA  ILE   188      20.274  46.316  42.234  1.00  0.00           C  
ATOM   3053  HA  ILE   188      19.534  47.107  42.356  1.00  0.00           H  
ATOM   3054  CB  ILE   188      19.825  45.134  43.284  1.00  0.00           C  
ATOM   3055  HB  ILE   188      20.483  44.282  43.110  1.00  0.00           H  
ATOM   3056  CG2 ILE   188      19.907  45.542  44.790  1.00  0.00           C  
ATOM   3057 HG21 ILE   188      19.356  46.480  44.862  1.00  0.00           H  
ATOM   3058 HG22 ILE   188      19.421  44.806  45.431  1.00  0.00           H  
ATOM   3059 HG23 ILE   188      20.945  45.710  45.077  1.00  0.00           H  
ATOM   3060  CG1 ILE   188      18.389  44.582  43.039  1.00  0.00           C  
ATOM   3061 HG12 ILE   188      17.713  45.285  43.526  1.00  0.00           H  
ATOM   3062 HG13 ILE   188      18.149  44.708  41.983  1.00  0.00           H  
ATOM   3063  CD1 ILE   188      18.194  43.034  43.365  1.00  0.00           C  
ATOM   3064 HD11 ILE   188      18.721  42.514  42.565  1.00  0.00           H  
ATOM   3065 HD12 ILE   188      18.599  42.705  44.322  1.00  0.00           H  
ATOM   3066 HD13 ILE   188      17.123  42.866  43.245  1.00  0.00           H  
ATOM   3067  C   ILE   188      21.711  46.886  42.400  1.00  0.00           C  
ATOM   3068  O   ILE   188      22.660  46.527  41.687  1.00  0.00           O  
ATOM   3069  N   GLU   189      21.771  47.921  43.219  1.00  0.00           N  
ATOM   3070  H   GLU   189      20.931  48.309  43.624  1.00  0.00           H  
ATOM   3071  CA  GLU   189      23.003  48.484  43.756  1.00  0.00           C  
ATOM   3072  HA  GLU   189      23.560  49.037  42.999  1.00  0.00           H  
ATOM   3073  CB  GLU   189      22.645  49.613  44.818  1.00  0.00           C  
ATOM   3074  HB2 GLU   189      22.044  50.318  44.244  1.00  0.00           H  
ATOM   3075  HB3 GLU   189      22.021  49.144  45.578  1.00  0.00           H  
ATOM   3076  CG  GLU   189      23.861  50.246  45.474  1.00  0.00           C  
ATOM   3077  HG2 GLU   189      23.470  50.892  46.260  1.00  0.00           H  
ATOM   3078  HG3 GLU   189      24.530  49.506  45.912  1.00  0.00           H  
ATOM   3079  CD  GLU   189      24.650  51.088  44.473  1.00  0.00           C  
ATOM   3080  OE1 GLU   189      24.549  52.322  44.387  1.00  0.00           O  
ATOM   3081  OE2 GLU   189      25.363  50.433  43.695  1.00  0.00           O  
ATOM   3082  C   GLU   189      23.871  47.393  44.306  1.00  0.00           C  
ATOM   3083  O   GLU   189      23.501  46.579  45.203  1.00  0.00           O  
ATOM   3084  N   GLN   190      25.139  47.363  43.898  1.00  0.00           N  
ATOM   3085  H   GLN   190      25.496  48.131  43.347  1.00  0.00           H  
ATOM   3086  CA  GLN   190      26.077  46.297  44.217  1.00  0.00           C  
ATOM   3087  HA  GLN   190      25.599  45.317  44.193  1.00  0.00           H  
ATOM   3088  CB  GLN   190      27.176  46.395  43.174  1.00  0.00           C  
ATOM   3089  HB2 GLN   190      27.725  47.312  43.382  1.00  0.00           H  
ATOM   3090  HB3 GLN   190      27.902  45.641  43.479  1.00  0.00           H  
ATOM   3091  CG  GLN   190      26.644  46.156  41.771  1.00  0.00           C  
ATOM   3092  HG2 GLN   190      27.295  45.454  41.250  1.00  0.00           H  
ATOM   3093  HG3 GLN   190      25.638  45.744  41.688  1.00  0.00           H  
ATOM   3094  CD  GLN   190      26.666  47.444  40.982  1.00  0.00           C  
ATOM   3095  OE1 GLN   190      26.270  48.486  41.493  1.00  0.00           O  
ATOM   3096  NE2 GLN   190      27.089  47.420  39.671  1.00  0.00           N  
ATOM   3097 HE21 GLN   190      27.025  48.274  39.136  1.00  0.00           H  
ATOM   3098 HE22 GLN   190      27.359  46.547  39.241  1.00  0.00           H  
ATOM   3099  C   GLN   190      26.724  46.531  45.635  1.00  0.00           C  
ATOM   3100  O   GLN   190      26.821  47.660  46.115  1.00  0.00           O  
ATOM   3101  N   SER   191      27.145  45.399  46.269  1.00  0.00           N  
ATOM   3102  H   SER   191      27.021  44.504  45.818  1.00  0.00           H  
ATOM   3103  CA  SER   191      27.590  45.273  47.636  1.00  0.00           C  
ATOM   3104  HA  SER   191      28.163  46.146  47.950  1.00  0.00           H  
ATOM   3105  CB  SER   191      26.309  45.203  48.561  1.00  0.00           C  
ATOM   3106  HB2 SER   191      25.684  46.055  48.293  1.00  0.00           H  
ATOM   3107  HB3 SER   191      25.731  44.336  48.241  1.00  0.00           H  
ATOM   3108  OG  SER   191      26.648  45.259  49.917  1.00  0.00           O  
ATOM   3109  HG  SER   191      25.943  44.804  50.383  1.00  0.00           H  
ATOM   3110  C   SER   191      28.519  44.059  47.997  1.00  0.00           C  
ATOM   3111  O   SER   191      29.011  43.395  47.078  1.00  0.00           O  
ATOM   3112  N   ARG   192      28.842  43.720  49.218  1.00  0.00           N  
ATOM   3113  H   ARG   192      28.352  44.200  49.959  1.00  0.00           H  
ATOM   3114  CA  ARG   192      29.823  42.716  49.570  1.00  0.00           C  
ATOM   3115  HA  ARG   192      30.763  42.876  49.042  1.00  0.00           H  
ATOM   3116  CB  ARG   192      30.136  42.811  51.089  1.00  0.00           C  
ATOM   3117  HB2 ARG   192      29.176  42.860  51.601  1.00  0.00           H  
ATOM   3118  HB3 ARG   192      30.600  41.896  51.457  1.00  0.00           H  
ATOM   3119  CG  ARG   192      31.029  44.007  51.412  1.00  0.00           C  
ATOM   3120  HG2 ARG   192      31.773  44.121  50.624  1.00  0.00           H  
ATOM   3121  HG3 ARG   192      30.335  44.847  51.393  1.00  0.00           H  
ATOM   3122  CD  ARG   192      31.555  43.839  52.833  1.00  0.00           C  
ATOM   3123  HD2 ARG   192      31.948  42.864  53.121  1.00  0.00           H  
ATOM   3124  HD3 ARG   192      32.279  44.639  52.986  1.00  0.00           H  
ATOM   3125  NE  ARG   192      30.504  44.137  53.818  1.00  0.00           N  
ATOM   3126  HE  ARG   192      29.740  44.678  53.439  1.00  0.00           H  
ATOM   3127  CZ  ARG   192      30.513  44.134  55.163  1.00  0.00           C  
ATOM   3128  NH1 ARG   192      31.376  43.470  55.882  1.00  0.00           N  
ATOM   3129 HH11 ARG   192      32.224  43.121  55.457  1.00  0.00           H  
ATOM   3130 HH12 ARG   192      31.313  43.577  56.884  1.00  0.00           H  
ATOM   3131  NH2 ARG   192      29.551  44.681  55.846  1.00  0.00           N  
ATOM   3132 HH21 ARG   192      28.920  45.322  55.386  1.00  0.00           H  
ATOM   3133 HH22 ARG   192      29.342  44.344  56.774  1.00  0.00           H  
ATOM   3134  C   ARG   192      29.432  41.292  49.172  1.00  0.00           C  
ATOM   3135  O   ARG   192      30.295  40.500  48.779  1.00  0.00           O  
ATOM   3136  N   ARG   193      28.157  40.920  49.220  1.00  0.00           N  
ATOM   3137  H   ARG   193      27.590  41.408  49.899  1.00  0.00           H  
ATOM   3138  CA  ARG   193      27.774  39.576  48.695  1.00  0.00           C  
ATOM   3139  HA  ARG   193      28.183  38.786  49.325  1.00  0.00           H  
ATOM   3140  CB  ARG   193      26.192  39.552  48.938  1.00  0.00           C  
ATOM   3141  HB2 ARG   193      25.802  38.631  48.505  1.00  0.00           H  
ATOM   3142  HB3 ARG   193      25.950  39.452  49.996  1.00  0.00           H  
ATOM   3143  CG  ARG   193      25.356  40.696  48.353  1.00  0.00           C  
ATOM   3144  HG2 ARG   193      25.765  41.639  48.717  1.00  0.00           H  
ATOM   3145  HG3 ARG   193      25.498  40.714  47.272  1.00  0.00           H  
ATOM   3146  CD  ARG   193      23.911  40.557  48.784  1.00  0.00           C  
ATOM   3147  HD2 ARG   193      23.673  39.581  48.360  1.00  0.00           H  
ATOM   3148  HD3 ARG   193      23.809  40.480  49.867  1.00  0.00           H  
ATOM   3149  NE  ARG   193      23.055  41.603  48.175  1.00  0.00           N  
ATOM   3150  HE  ARG   193      23.544  42.356  47.712  1.00  0.00           H  
ATOM   3151  CZ  ARG   193      21.749  41.609  48.119  1.00  0.00           C  
ATOM   3152  NH1 ARG   193      21.033  40.692  48.666  1.00  0.00           N  
ATOM   3153 HH11 ARG   193      21.562  40.026  49.211  1.00  0.00           H  
ATOM   3154 HH12 ARG   193      20.085  40.529  48.360  1.00  0.00           H  
ATOM   3155  NH2 ARG   193      21.109  42.468  47.406  1.00  0.00           N  
ATOM   3156 HH21 ARG   193      21.673  43.164  46.939  1.00  0.00           H  
ATOM   3157 HH22 ARG   193      20.121  42.570  47.588  1.00  0.00           H  
ATOM   3158  C   ARG   193      28.160  39.361  47.220  1.00  0.00           C  
ATOM   3159  O   ARG   193      28.361  38.243  46.786  1.00  0.00           O  
ATOM   3160  N   ASP   194      28.257  40.394  46.407  1.00  0.00           N  
ATOM   3161  H   ASP   194      28.114  41.312  46.803  1.00  0.00           H  
ATOM   3162  CA  ASP   194      28.355  40.322  44.931  1.00  0.00           C  
ATOM   3163  HA  ASP   194      27.733  39.497  44.582  1.00  0.00           H  
ATOM   3164  CB  ASP   194      27.739  41.577  44.277  1.00  0.00           C  
ATOM   3165  HB2 ASP   194      28.318  42.478  44.479  1.00  0.00           H  
ATOM   3166  HB3 ASP   194      27.754  41.453  43.194  1.00  0.00           H  
ATOM   3167  CG  ASP   194      26.352  41.831  44.740  1.00  0.00           C  
ATOM   3168  OD1 ASP   194      25.558  40.866  44.582  1.00  0.00           O  
ATOM   3169  OD2 ASP   194      26.080  42.928  45.354  1.00  0.00           O  
ATOM   3170  C   ASP   194      29.798  40.026  44.350  1.00  0.00           C  
ATOM   3171  O   ASP   194      29.819  39.299  43.384  1.00  0.00           O  
ATOM   3172  N   ASP   195      30.895  40.498  44.952  1.00  0.00           N  
ATOM   3173  H   ASP   195      30.815  41.158  45.712  1.00  0.00           H  
ATOM   3174  CA  ASP   195      32.252  40.033  44.576  1.00  0.00           C  
ATOM   3175  HA  ASP   195      32.286  40.195  43.499  1.00  0.00           H  
ATOM   3176  CB  ASP   195      33.362  40.884  45.341  1.00  0.00           C  
ATOM   3177  HB2 ASP   195      33.147  40.679  46.389  1.00  0.00           H  
ATOM   3178  HB3 ASP   195      34.349  40.534  45.039  1.00  0.00           H  
ATOM   3179  CG  ASP   195      33.163  42.373  45.071  1.00  0.00           C  
ATOM   3180  OD1 ASP   195      32.598  42.742  43.997  1.00  0.00           O  
ATOM   3181  OD2 ASP   195      33.654  43.153  45.903  1.00  0.00           O  
ATOM   3182  C   ASP   195      32.414  38.513  44.961  1.00  0.00           C  
ATOM   3183  O   ASP   195      33.226  37.744  44.409  1.00  0.00           O  
ATOM   3184  N   MET   196      31.649  38.053  45.966  1.00  0.00           N  
ATOM   3185  H   MET   196      31.051  38.795  46.302  1.00  0.00           H  
ATOM   3186  CA  MET   196      31.602  36.734  46.526  1.00  0.00           C  
ATOM   3187  HA  MET   196      32.633  36.380  46.571  1.00  0.00           H  
ATOM   3188  CB  MET   196      31.066  36.782  47.987  1.00  0.00           C  
ATOM   3189  HB2 MET   196      29.992  36.969  47.991  1.00  0.00           H  
ATOM   3190  HB3 MET   196      31.125  35.753  48.341  1.00  0.00           H  
ATOM   3191  CG  MET   196      31.805  37.748  48.966  1.00  0.00           C  
ATOM   3192  HG2 MET   196      31.829  38.724  48.482  1.00  0.00           H  
ATOM   3193  HG3 MET   196      31.208  37.856  49.872  1.00  0.00           H  
ATOM   3194  SD  MET   196      33.529  37.325  49.370  1.00  0.00           S  
ATOM   3195  CE  MET   196      33.361  35.585  49.832  1.00  0.00           C  
ATOM   3196  HE1 MET   196      34.292  35.164  50.213  1.00  0.00           H  
ATOM   3197  HE2 MET   196      32.657  35.559  50.663  1.00  0.00           H  
ATOM   3198  HE3 MET   196      32.870  35.042  49.026  1.00  0.00           H  
ATOM   3199  C   MET   196      30.827  35.770  45.718  1.00  0.00           C  
ATOM   3200  O   MET   196      31.342  34.756  45.305  1.00  0.00           O  
ATOM   3201  N   GLU   197      29.578  36.110  45.359  1.00  0.00           N  
ATOM   3202  H   GLU   197      29.271  36.968  45.794  1.00  0.00           H  
ATOM   3203  CA  GLU   197      28.815  35.452  44.264  1.00  0.00           C  
ATOM   3204  HA  GLU   197      28.641  34.399  44.485  1.00  0.00           H  
ATOM   3205  CB  GLU   197      27.411  36.071  44.263  1.00  0.00           C  
ATOM   3206  HB2 GLU   197      26.965  35.958  45.251  1.00  0.00           H  
ATOM   3207  HB3 GLU   197      27.431  37.127  43.991  1.00  0.00           H  
ATOM   3208  CG  GLU   197      26.576  35.446  43.249  1.00  0.00           C  
ATOM   3209  HG2 GLU   197      27.108  35.619  42.313  1.00  0.00           H  
ATOM   3210  HG3 GLU   197      26.507  34.380  43.466  1.00  0.00           H  
ATOM   3211  CD  GLU   197      25.187  36.132  43.064  1.00  0.00           C  
ATOM   3212  OE1 GLU   197      24.621  36.628  44.021  1.00  0.00           O  
ATOM   3213  OE2 GLU   197      24.591  36.016  41.988  1.00  0.00           O  
ATOM   3214  C   GLU   197      29.603  35.438  42.872  1.00  0.00           C  
ATOM   3215  O   GLU   197      29.797  34.417  42.230  1.00  0.00           O  
ATOM   3216  N   SER   198      30.121  36.530  42.449  1.00  0.00           N  
ATOM   3217  H   SER   198      30.016  37.367  43.004  1.00  0.00           H  
ATOM   3218  CA  SER   198      30.953  36.575  41.286  1.00  0.00           C  
ATOM   3219  HA  SER   198      30.405  36.213  40.416  1.00  0.00           H  
ATOM   3220  CB  SER   198      31.285  38.010  40.956  1.00  0.00           C  
ATOM   3221  HB2 SER   198      31.830  38.427  41.804  1.00  0.00           H  
ATOM   3222  HB3 SER   198      31.867  38.041  40.034  1.00  0.00           H  
ATOM   3223  OG  SER   198      30.185  38.912  40.842  1.00  0.00           O  
ATOM   3224  HG  SER   198      29.836  38.958  41.735  1.00  0.00           H  
ATOM   3225  C   SER   198      32.206  35.706  41.431  1.00  0.00           C  
ATOM   3226  O   SER   198      32.644  35.179  40.418  1.00  0.00           O  
ATOM   3227  N   LEU   199      32.934  35.607  42.543  1.00  0.00           N  
ATOM   3228  H   LEU   199      32.879  36.415  43.147  1.00  0.00           H  
ATOM   3229  CA  LEU   199      34.042  34.699  42.675  1.00  0.00           C  
ATOM   3230  HA  LEU   199      34.803  34.936  41.930  1.00  0.00           H  
ATOM   3231  CB  LEU   199      34.729  34.893  44.080  1.00  0.00           C  
ATOM   3232  HB2 LEU   199      35.261  35.841  44.158  1.00  0.00           H  
ATOM   3233  HB3 LEU   199      33.916  35.021  44.795  1.00  0.00           H  
ATOM   3234  CG  LEU   199      35.754  33.758  44.373  1.00  0.00           C  
ATOM   3235  HG  LEU   199      35.267  32.793  44.232  1.00  0.00           H  
ATOM   3236  CD1 LEU   199      36.958  33.896  43.448  1.00  0.00           C  
ATOM   3237 HD11 LEU   199      36.732  33.633  42.414  1.00  0.00           H  
ATOM   3238 HD12 LEU   199      37.204  34.956  43.377  1.00  0.00           H  
ATOM   3239 HD13 LEU   199      37.733  33.199  43.765  1.00  0.00           H  
ATOM   3240  CD2 LEU   199      36.343  33.837  45.783  1.00  0.00           C  
ATOM   3241 HD21 LEU   199      37.001  34.698  45.900  1.00  0.00           H  
ATOM   3242 HD22 LEU   199      35.571  33.974  46.539  1.00  0.00           H  
ATOM   3243 HD23 LEU   199      36.885  32.939  46.079  1.00  0.00           H  
ATOM   3244  C   LEU   199      33.614  33.262  42.492  1.00  0.00           C  
ATOM   3245  O   LEU   199      34.329  32.476  41.889  1.00  0.00           O  
ATOM   3246  N   GLY   200      32.399  32.872  42.922  1.00  0.00           N  
ATOM   3247  H   GLY   200      31.802  33.631  43.216  1.00  0.00           H  
ATOM   3248  CA  GLY   200      31.738  31.555  42.726  1.00  0.00           C  
ATOM   3249  HA2 GLY   200      32.338  30.807  43.244  1.00  0.00           H  
ATOM   3250  HA3 GLY   200      30.744  31.445  43.158  1.00  0.00           H  
ATOM   3251  C   GLY   200      31.561  31.314  41.254  1.00  0.00           C  
ATOM   3252  O   GLY   200      32.211  30.403  40.661  1.00  0.00           O  
ATOM   3253  N   TYR   201      30.874  32.186  40.576  1.00  0.00           N  
ATOM   3254  H   TYR   201      30.500  32.970  41.092  1.00  0.00           H  
ATOM   3255  CA  TYR   201      30.839  32.169  39.065  1.00  0.00           C  
ATOM   3256  HA  TYR   201      30.395  31.195  38.855  1.00  0.00           H  
ATOM   3257  CB  TYR   201      29.935  33.374  38.629  1.00  0.00           C  
ATOM   3258  HB2 TYR   201      30.510  34.264  38.885  1.00  0.00           H  
ATOM   3259  HB3 TYR   201      29.857  33.237  37.550  1.00  0.00           H  
ATOM   3260  CG  TYR   201      28.505  33.414  39.183  1.00  0.00           C  
ATOM   3261  CD1 TYR   201      27.750  32.214  39.533  1.00  0.00           C  
ATOM   3262  HD1 TYR   201      28.296  31.282  39.507  1.00  0.00           H  
ATOM   3263  CE1 TYR   201      26.407  32.206  39.977  1.00  0.00           C  
ATOM   3264  HE1 TYR   201      25.870  31.322  40.288  1.00  0.00           H  
ATOM   3265  CZ  TYR   201      25.823  33.485  40.220  1.00  0.00           C  
ATOM   3266  OH  TYR   201      24.545  33.696  40.692  1.00  0.00           O  
ATOM   3267  HH  TYR   201      24.541  34.533  41.162  1.00  0.00           H  
ATOM   3268  CE2 TYR   201      26.505  34.661  39.921  1.00  0.00           C  
ATOM   3269  HE2 TYR   201      25.936  35.578  39.959  1.00  0.00           H  
ATOM   3270  CD2 TYR   201      27.826  34.623  39.418  1.00  0.00           C  
ATOM   3271  HD2 TYR   201      28.275  35.550  39.096  1.00  0.00           H  
ATOM   3272  C   TYR   201      32.234  32.150  38.245  1.00  0.00           C  
ATOM   3273  O   TYR   201      32.202  31.599  37.144  1.00  0.00           O  
ATOM   3274  N   VAL   202      33.307  32.664  38.785  1.00  0.00           N  
ATOM   3275  H   VAL   202      33.145  33.160  39.650  1.00  0.00           H  
ATOM   3276  CA  VAL   202      34.664  32.532  38.293  1.00  0.00           C  
ATOM   3277  HA  VAL   202      34.686  32.555  37.204  1.00  0.00           H  
ATOM   3278  CB  VAL   202      35.610  33.700  38.714  1.00  0.00           C  
ATOM   3279  HB  VAL   202      35.464  33.880  39.779  1.00  0.00           H  
ATOM   3280  CG1 VAL   202      37.077  33.460  38.448  1.00  0.00           C  
ATOM   3281 HG11 VAL   202      37.632  34.376  38.654  1.00  0.00           H  
ATOM   3282 HG12 VAL   202      37.479  32.704  39.123  1.00  0.00           H  
ATOM   3283 HG13 VAL   202      37.240  33.172  37.409  1.00  0.00           H  
ATOM   3284  CG2 VAL   202      35.243  34.959  37.916  1.00  0.00           C  
ATOM   3285 HG21 VAL   202      34.202  35.245  38.060  1.00  0.00           H  
ATOM   3286 HG22 VAL   202      35.914  35.802  38.083  1.00  0.00           H  
ATOM   3287 HG23 VAL   202      35.226  34.778  36.841  1.00  0.00           H  
ATOM   3288  C   VAL   202      35.277  31.146  38.648  1.00  0.00           C  
ATOM   3289  O   VAL   202      35.740  30.510  37.669  1.00  0.00           O  
ATOM   3290  N   LEU   203      35.112  30.677  39.924  1.00  0.00           N  
ATOM   3291  H   LEU   203      34.592  31.225  40.594  1.00  0.00           H  
ATOM   3292  CA  LEU   203      35.615  29.287  40.336  1.00  0.00           C  
ATOM   3293  HA  LEU   203      36.684  29.230  40.131  1.00  0.00           H  
ATOM   3294  CB  LEU   203      35.367  29.167  41.850  1.00  0.00           C  
ATOM   3295  HB2 LEU   203      34.338  29.490  42.004  1.00  0.00           H  
ATOM   3296  HB3 LEU   203      35.468  28.140  42.200  1.00  0.00           H  
ATOM   3297  CG  LEU   203      36.287  30.085  42.802  1.00  0.00           C  
ATOM   3298  HG  LEU   203      36.320  31.084  42.369  1.00  0.00           H  
ATOM   3299  CD1 LEU   203      35.775  29.942  44.250  1.00  0.00           C  
ATOM   3300 HD11 LEU   203      34.768  30.354  44.320  1.00  0.00           H  
ATOM   3301 HD12 LEU   203      35.828  28.881  44.498  1.00  0.00           H  
ATOM   3302 HD13 LEU   203      36.369  30.622  44.860  1.00  0.00           H  
ATOM   3303  CD2 LEU   203      37.732  29.613  42.713  1.00  0.00           C  
ATOM   3304 HD21 LEU   203      38.092  29.769  41.696  1.00  0.00           H  
ATOM   3305 HD22 LEU   203      38.468  30.121  43.337  1.00  0.00           H  
ATOM   3306 HD23 LEU   203      37.766  28.567  43.017  1.00  0.00           H  
ATOM   3307  C   LEU   203      35.054  28.132  39.462  1.00  0.00           C  
ATOM   3308  O   LEU   203      35.809  27.235  39.116  1.00  0.00           O  
ATOM   3309  N   MET   204      33.773  28.192  39.161  1.00  0.00           N  
ATOM   3310  H   MET   204      33.248  28.823  39.749  1.00  0.00           H  
ATOM   3311  CA  MET   204      33.031  27.213  38.320  1.00  0.00           C  
ATOM   3312  HA  MET   204      33.199  26.189  38.653  1.00  0.00           H  
ATOM   3313  CB  MET   204      31.577  27.447  38.387  1.00  0.00           C  
ATOM   3314  HB2 MET   204      31.393  28.485  38.108  1.00  0.00           H  
ATOM   3315  HB3 MET   204      31.008  26.729  37.797  1.00  0.00           H  
ATOM   3316  CG  MET   204      31.134  27.278  39.849  1.00  0.00           C  
ATOM   3317  HG2 MET   204      31.534  26.348  40.253  1.00  0.00           H  
ATOM   3318  HG3 MET   204      31.626  28.014  40.484  1.00  0.00           H  
ATOM   3319  SD  MET   204      29.368  27.462  40.236  1.00  0.00           S  
ATOM   3320  CE  MET   204      28.742  25.870  39.751  1.00  0.00           C  
ATOM   3321  HE1 MET   204      29.112  25.127  40.457  1.00  0.00           H  
ATOM   3322  HE2 MET   204      27.661  25.796  39.878  1.00  0.00           H  
ATOM   3323  HE3 MET   204      28.971  25.709  38.698  1.00  0.00           H  
ATOM   3324  C   MET   204      33.535  27.235  36.816  1.00  0.00           C  
ATOM   3325  O   MET   204      33.592  26.165  36.201  1.00  0.00           O  
ATOM   3326  N   TYR   205      33.848  28.366  36.329  1.00  0.00           N  
ATOM   3327  H   TYR   205      33.870  29.173  36.935  1.00  0.00           H  
ATOM   3328  CA  TYR   205      34.329  28.553  34.901  1.00  0.00           C  
ATOM   3329  HA  TYR   205      33.652  28.093  34.181  1.00  0.00           H  
ATOM   3330  CB  TYR   205      34.394  30.074  34.624  1.00  0.00           C  
ATOM   3331  HB2 TYR   205      33.425  30.533  34.819  1.00  0.00           H  
ATOM   3332  HB3 TYR   205      35.156  30.538  35.251  1.00  0.00           H  
ATOM   3333  CG  TYR   205      34.844  30.333  33.182  1.00  0.00           C  
ATOM   3334  CD1 TYR   205      36.087  30.858  32.947  1.00  0.00           C  
ATOM   3335  HD1 TYR   205      36.758  31.120  33.752  1.00  0.00           H  
ATOM   3336  CE1 TYR   205      36.469  31.127  31.676  1.00  0.00           C  
ATOM   3337  HE1 TYR   205      37.424  31.599  31.497  1.00  0.00           H  
ATOM   3338  CZ  TYR   205      35.729  30.743  30.541  1.00  0.00           C  
ATOM   3339  OH  TYR   205      36.158  30.895  29.253  1.00  0.00           O  
ATOM   3340  HH  TYR   205      36.876  31.530  29.200  1.00  0.00           H  
ATOM   3341  CE2 TYR   205      34.479  30.174  30.797  1.00  0.00           C  
ATOM   3342  HE2 TYR   205      33.894  29.940  29.919  1.00  0.00           H  
ATOM   3343  CD2 TYR   205      34.017  29.919  32.120  1.00  0.00           C  
ATOM   3344  HD2 TYR   205      33.063  29.421  32.217  1.00  0.00           H  
ATOM   3345  C   TYR   205      35.662  27.887  34.651  1.00  0.00           C  
ATOM   3346  O   TYR   205      35.764  27.038  33.751  1.00  0.00           O  
ATOM   3347  N   PHE   206      36.555  27.997  35.631  1.00  0.00           N  
ATOM   3348  H   PHE   206      36.444  28.757  36.287  1.00  0.00           H  
ATOM   3349  CA  PHE   206      37.807  27.205  35.662  1.00  0.00           C  
ATOM   3350  HA  PHE   206      38.408  27.403  34.774  1.00  0.00           H  
ATOM   3351  CB  PHE   206      38.703  27.550  36.829  1.00  0.00           C  
ATOM   3352  HB2 PHE   206      38.160  27.151  37.686  1.00  0.00           H  
ATOM   3353  HB3 PHE   206      39.677  27.074  36.715  1.00  0.00           H  
ATOM   3354  CG  PHE   206      38.954  29.007  37.018  1.00  0.00           C  
ATOM   3355  CD1 PHE   206      39.592  29.797  36.027  1.00  0.00           C  
ATOM   3356  HD1 PHE   206      39.622  29.492  34.992  1.00  0.00           H  
ATOM   3357  CE1 PHE   206      40.104  31.108  36.296  1.00  0.00           C  
ATOM   3358  HE1 PHE   206      40.581  31.777  35.596  1.00  0.00           H  
ATOM   3359  CZ  PHE   206      40.103  31.477  37.695  1.00  0.00           C  
ATOM   3360  HZ  PHE   206      40.405  32.466  38.009  1.00  0.00           H  
ATOM   3361  CE2 PHE   206      39.595  30.656  38.682  1.00  0.00           C  
ATOM   3362  HE2 PHE   206      39.678  30.945  39.720  1.00  0.00           H  
ATOM   3363  CD2 PHE   206      39.027  29.434  38.357  1.00  0.00           C  
ATOM   3364  HD2 PHE   206      38.790  28.810  39.206  1.00  0.00           H  
ATOM   3365  C   PHE   206      37.572  25.680  35.659  1.00  0.00           C  
ATOM   3366  O   PHE   206      38.508  24.968  35.394  1.00  0.00           O  
ATOM   3367  N   ASN   207      36.359  25.214  36.052  1.00  0.00           N  
ATOM   3368  H   ASN   207      35.685  25.925  36.297  1.00  0.00           H  
ATOM   3369  CA  ASN   207      36.002  23.869  36.339  1.00  0.00           C  
ATOM   3370  HA  ASN   207      36.875  23.216  36.357  1.00  0.00           H  
ATOM   3371  CB  ASN   207      35.368  23.798  37.741  1.00  0.00           C  
ATOM   3372  HB2 ASN   207      36.178  23.882  38.465  1.00  0.00           H  
ATOM   3373  HB3 ASN   207      34.567  24.500  37.973  1.00  0.00           H  
ATOM   3374  CG  ASN   207      34.835  22.379  37.927  1.00  0.00           C  
ATOM   3375  OD1 ASN   207      33.802  22.036  37.398  1.00  0.00           O  
ATOM   3376  ND2 ASN   207      35.500  21.495  38.676  1.00  0.00           N  
ATOM   3377 HD21 ASN   207      35.062  20.590  38.768  1.00  0.00           H  
ATOM   3378 HD22 ASN   207      36.423  21.796  38.958  1.00  0.00           H  
ATOM   3379  C   ASN   207      35.247  23.244  35.201  1.00  0.00           C  
ATOM   3380  O   ASN   207      35.415  22.049  34.916  1.00  0.00           O  
ATOM   3381  N   ARG   208      34.465  24.068  34.425  1.00  0.00           N  
ATOM   3382  H   ARG   208      34.405  25.006  34.794  1.00  0.00           H  
ATOM   3383  CA  ARG   208      33.683  23.762  33.246  1.00  0.00           C  
ATOM   3384  HA  ARG   208      34.099  23.009  32.576  1.00  0.00           H  
ATOM   3385  CB  ARG   208      32.335  23.247  33.755  1.00  0.00           C  
ATOM   3386  HB2 ARG   208      31.990  23.921  34.538  1.00  0.00           H  
ATOM   3387  HB3 ARG   208      31.610  23.403  32.956  1.00  0.00           H  
ATOM   3388  CG  ARG   208      32.381  21.776  34.226  1.00  0.00           C  
ATOM   3389  HG2 ARG   208      33.134  21.220  33.667  1.00  0.00           H  
ATOM   3390  HG3 ARG   208      32.548  21.676  35.299  1.00  0.00           H  
ATOM   3391  CD  ARG   208      31.007  21.145  34.007  1.00  0.00           C  
ATOM   3392  HD2 ARG   208      30.305  21.755  34.576  1.00  0.00           H  
ATOM   3393  HD3 ARG   208      30.851  21.354  32.949  1.00  0.00           H  
ATOM   3394  NE  ARG   208      31.031  19.724  34.323  1.00  0.00           N  
ATOM   3395  HE  ARG   208      31.899  19.237  34.155  1.00  0.00           H  
ATOM   3396  CZ  ARG   208      29.979  19.025  34.763  1.00  0.00           C  
ATOM   3397  NH1 ARG   208      28.918  19.540  35.248  1.00  0.00           N  
ATOM   3398 HH11 ARG   208      29.012  20.519  35.476  1.00  0.00           H  
ATOM   3399 HH12 ARG   208      28.132  18.959  35.503  1.00  0.00           H  
ATOM   3400  NH2 ARG   208      30.028  17.721  34.818  1.00  0.00           N  
ATOM   3401 HH21 ARG   208      30.715  17.209  34.284  1.00  0.00           H  
ATOM   3402 HH22 ARG   208      29.208  17.237  35.155  1.00  0.00           H  
ATOM   3403  C   ARG   208      33.464  25.084  32.426  1.00  0.00           C  
ATOM   3404  O   ARG   208      32.792  25.951  32.875  1.00  0.00           O  
ATOM   3405  N   THR   209      33.984  25.189  31.173  1.00  0.00           N  
ATOM   3406  H   THR   209      34.462  24.396  30.768  1.00  0.00           H  
ATOM   3407  CA  THR   209      33.665  26.275  30.277  1.00  0.00           C  
ATOM   3408  HA  THR   209      33.748  27.240  30.777  1.00  0.00           H  
ATOM   3409  CB  THR   209      34.651  26.390  29.033  1.00  0.00           C  
ATOM   3410  HB  THR   209      34.302  27.167  28.353  1.00  0.00           H  
ATOM   3411  CG2 THR   209      35.972  26.981  29.478  1.00  0.00           C  
ATOM   3412 HG21 THR   209      36.533  26.383  30.196  1.00  0.00           H  
ATOM   3413 HG22 THR   209      36.510  27.163  28.547  1.00  0.00           H  
ATOM   3414 HG23 THR   209      35.735  27.959  29.897  1.00  0.00           H  
ATOM   3415  OG1 THR   209      34.900  25.196  28.261  1.00  0.00           O  
ATOM   3416  HG1 THR   209      34.285  25.248  27.526  1.00  0.00           H  
ATOM   3417  C   THR   209      32.288  26.123  29.693  1.00  0.00           C  
ATOM   3418  O   THR   209      31.859  27.209  29.181  1.00  0.00           O  
ATOM   3419  N   SER   210      31.542  25.009  29.801  1.00  0.00           N  
ATOM   3420  H   SER   210      32.073  24.159  29.928  1.00  0.00           H  
ATOM   3421  CA  SER   210      30.188  24.792  29.303  1.00  0.00           C  
ATOM   3422  HA  SER   210      30.265  25.027  28.241  1.00  0.00           H  
ATOM   3423  CB  SER   210      29.899  23.328  29.357  1.00  0.00           C  
ATOM   3424  HB2 SER   210      28.842  23.209  29.122  1.00  0.00           H  
ATOM   3425  HB3 SER   210      30.583  22.771  28.717  1.00  0.00           H  
ATOM   3426  OG  SER   210      30.023  22.861  30.698  1.00  0.00           O  
ATOM   3427  HG  SER   210      29.256  23.101  31.224  1.00  0.00           H  
ATOM   3428  C   SER   210      29.075  25.590  29.862  1.00  0.00           C  
ATOM   3429  O   SER   210      27.957  25.625  29.297  1.00  0.00           O  
ATOM   3430  N   LEU   211      29.335  26.311  30.991  1.00  0.00           N  
ATOM   3431  H   LEU   211      30.246  26.264  31.425  1.00  0.00           H  
ATOM   3432  CA  LEU   211      28.352  27.028  31.765  1.00  0.00           C  
ATOM   3433  HA  LEU   211      27.586  26.290  32.005  1.00  0.00           H  
ATOM   3434  CB  LEU   211      29.041  27.607  33.029  1.00  0.00           C  
ATOM   3435  HB2 LEU   211      29.945  28.135  32.726  1.00  0.00           H  
ATOM   3436  HB3 LEU   211      28.451  28.433  33.424  1.00  0.00           H  
ATOM   3437  CG  LEU   211      29.330  26.507  34.035  1.00  0.00           C  
ATOM   3438  HG  LEU   211      29.724  25.654  33.483  1.00  0.00           H  
ATOM   3439  CD1 LEU   211      30.418  26.960  35.042  1.00  0.00           C  
ATOM   3440 HD11 LEU   211      31.214  27.452  34.484  1.00  0.00           H  
ATOM   3441 HD12 LEU   211      30.039  27.728  35.716  1.00  0.00           H  
ATOM   3442 HD13 LEU   211      30.794  26.132  35.643  1.00  0.00           H  
ATOM   3443  CD2 LEU   211      28.250  26.126  34.967  1.00  0.00           C  
ATOM   3444 HD21 LEU   211      28.553  25.400  35.722  1.00  0.00           H  
ATOM   3445 HD22 LEU   211      27.810  27.000  35.447  1.00  0.00           H  
ATOM   3446 HD23 LEU   211      27.409  25.667  34.448  1.00  0.00           H  
ATOM   3447  C   LEU   211      27.648  28.097  30.887  1.00  0.00           C  
ATOM   3448  O   LEU   211      28.259  28.571  29.943  1.00  0.00           O  
ATOM   3449  N   PRO   212      26.424  28.554  31.263  1.00  0.00           N  
ATOM   3450  CD  PRO   212      25.730  28.119  32.477  1.00  0.00           C  
ATOM   3451  HD2 PRO   212      26.372  28.096  33.358  1.00  0.00           H  
ATOM   3452  HD3 PRO   212      25.269  27.134  32.407  1.00  0.00           H  
ATOM   3453  CG  PRO   212      24.635  29.135  32.583  1.00  0.00           C  
ATOM   3454  HG2 PRO   212      24.905  30.055  33.102  1.00  0.00           H  
ATOM   3455  HG3 PRO   212      23.718  28.755  33.033  1.00  0.00           H  
ATOM   3456  CB  PRO   212      24.201  29.385  31.086  1.00  0.00           C  
ATOM   3457  HB2 PRO   212      23.821  30.406  31.030  1.00  0.00           H  
ATOM   3458  HB3 PRO   212      23.365  28.736  30.823  1.00  0.00           H  
ATOM   3459  CA  PRO   212      25.441  29.033  30.299  1.00  0.00           C  
ATOM   3460  HA  PRO   212      25.271  28.162  29.666  1.00  0.00           H  
ATOM   3461  C   PRO   212      25.975  30.227  29.477  1.00  0.00           C  
ATOM   3462  O   PRO   212      25.587  30.369  28.339  1.00  0.00           O  
ATOM   3463  N   TRP   213      26.802  31.020  30.089  1.00  0.00           N  
ATOM   3464  H   TRP   213      27.061  30.931  31.061  1.00  0.00           H  
ATOM   3465  CA  TRP   213      27.326  32.183  29.488  1.00  0.00           C  
ATOM   3466  HA  TRP   213      26.542  32.853  29.137  1.00  0.00           H  
ATOM   3467  CB  TRP   213      27.821  33.046  30.642  1.00  0.00           C  
ATOM   3468  HB2 TRP   213      28.162  34.023  30.299  1.00  0.00           H  
ATOM   3469  HB3 TRP   213      26.918  33.269  31.210  1.00  0.00           H  
ATOM   3470  CG  TRP   213      28.848  32.569  31.664  1.00  0.00           C  
ATOM   3471  CD1 TRP   213      30.159  32.309  31.511  1.00  0.00           C  
ATOM   3472  HD1 TRP   213      30.751  32.563  30.644  1.00  0.00           H  
ATOM   3473  NE1 TRP   213      30.640  31.716  32.580  1.00  0.00           N  
ATOM   3474  HE1 TRP   213      31.628  31.549  32.705  1.00  0.00           H  
ATOM   3475  CE2 TRP   213      29.710  31.600  33.578  1.00  0.00           C  
ATOM   3476  CZ2 TRP   213      29.753  31.078  34.864  1.00  0.00           C  
ATOM   3477  HZ2 TRP   213      30.639  30.607  35.263  1.00  0.00           H  
ATOM   3478  CH2 TRP   213      28.533  30.944  35.602  1.00  0.00           C  
ATOM   3479  HH2 TRP   213      28.543  30.667  36.646  1.00  0.00           H  
ATOM   3480  CZ3 TRP   213      27.308  31.351  35.047  1.00  0.00           C  
ATOM   3481  HZ3 TRP   213      26.414  31.423  35.649  1.00  0.00           H  
ATOM   3482  CE3 TRP   213      27.287  31.846  33.732  1.00  0.00           C  
ATOM   3483  HE3 TRP   213      26.324  32.096  33.312  1.00  0.00           H  
ATOM   3484  CD2 TRP   213      28.522  32.031  33.005  1.00  0.00           C  
ATOM   3485  C   TRP   213      28.273  32.051  28.236  1.00  0.00           C  
ATOM   3486  O   TRP   213      28.384  33.046  27.511  1.00  0.00           O  
ATOM   3487  N   GLN   214      29.061  30.992  28.114  1.00  0.00           N  
ATOM   3488  H   GLN   214      28.913  30.184  28.701  1.00  0.00           H  
ATOM   3489  CA  GLN   214      30.191  30.859  27.180  1.00  0.00           C  
ATOM   3490  HA  GLN   214      30.690  31.827  27.227  1.00  0.00           H  
ATOM   3491  CB  GLN   214      31.092  29.748  27.613  1.00  0.00           C  
ATOM   3492  HB2 GLN   214      31.460  30.123  28.569  1.00  0.00           H  
ATOM   3493  HB3 GLN   214      30.528  28.820  27.703  1.00  0.00           H  
ATOM   3494  CG  GLN   214      32.249  29.473  26.664  1.00  0.00           C  
ATOM   3495  HG2 GLN   214      32.485  28.410  26.714  1.00  0.00           H  
ATOM   3496  HG3 GLN   214      32.022  29.579  25.604  1.00  0.00           H  
ATOM   3497  CD  GLN   214      33.507  30.197  27.032  1.00  0.00           C  
ATOM   3498  OE1 GLN   214      33.456  31.257  27.541  1.00  0.00           O  
ATOM   3499  NE2 GLN   214      34.709  29.736  26.787  1.00  0.00           N  
ATOM   3500 HE21 GLN   214      35.449  30.399  26.965  1.00  0.00           H  
ATOM   3501 HE22 GLN   214      34.825  28.748  26.612  1.00  0.00           H  
ATOM   3502  C   GLN   214      29.670  30.769  25.745  1.00  0.00           C  
ATOM   3503  O   GLN   214      28.788  29.980  25.348  1.00  0.00           O  
ATOM   3504  N   GLY   215      30.325  31.483  24.855  1.00  0.00           N  
ATOM   3505  H   GLY   215      30.995  32.161  25.189  1.00  0.00           H  
ATOM   3506  CA  GLY   215      30.286  31.344  23.351  1.00  0.00           C  
ATOM   3507  HA2 GLY   215      31.129  31.879  22.915  1.00  0.00           H  
ATOM   3508  HA3 GLY   215      30.496  30.330  23.010  1.00  0.00           H  
ATOM   3509  C   GLY   215      29.034  31.839  22.689  1.00  0.00           C  
ATOM   3510  O   GLY   215      28.658  31.581  21.518  1.00  0.00           O  
ATOM   3511  N   LEU   216      28.305  32.702  23.446  1.00  0.00           N  
ATOM   3512  H   LEU   216      28.714  32.941  24.338  1.00  0.00           H  
ATOM   3513  CA  LEU   216      27.093  33.453  23.109  1.00  0.00           C  
ATOM   3514  HA  LEU   216      26.426  32.783  22.566  1.00  0.00           H  
ATOM   3515  CB  LEU   216      26.291  33.898  24.320  1.00  0.00           C  
ATOM   3516  HB2 LEU   216      26.805  34.706  24.841  1.00  0.00           H  
ATOM   3517  HB3 LEU   216      25.424  34.262  23.769  1.00  0.00           H  
ATOM   3518  CG  LEU   216      25.850  32.750  25.287  1.00  0.00           C  
ATOM   3519  HG  LEU   216      26.750  32.203  25.568  1.00  0.00           H  
ATOM   3520  CD1 LEU   216      25.190  33.404  26.421  1.00  0.00           C  
ATOM   3521 HD11 LEU   216      24.279  33.938  26.148  1.00  0.00           H  
ATOM   3522 HD12 LEU   216      24.885  32.622  27.116  1.00  0.00           H  
ATOM   3523 HD13 LEU   216      25.938  33.945  27.001  1.00  0.00           H  
ATOM   3524  CD2 LEU   216      24.889  31.783  24.612  1.00  0.00           C  
ATOM   3525 HD21 LEU   216      24.818  30.824  25.126  1.00  0.00           H  
ATOM   3526 HD22 LEU   216      23.920  32.260  24.467  1.00  0.00           H  
ATOM   3527 HD23 LEU   216      25.257  31.547  23.614  1.00  0.00           H  
ATOM   3528  C   LEU   216      27.365  34.662  22.211  1.00  0.00           C  
ATOM   3529  O   LEU   216      27.910  35.677  22.612  1.00  0.00           O  
ATOM   3530  N   LYS   217      27.049  34.573  20.891  1.00  0.00           N  
ATOM   3531  H   LYS   217      26.620  33.734  20.528  1.00  0.00           H  
ATOM   3532  CA  LYS   217      27.358  35.527  19.815  1.00  0.00           C  
ATOM   3533  HA  LYS   217      27.842  36.385  20.282  1.00  0.00           H  
ATOM   3534  CB  LYS   217      28.462  34.947  18.924  1.00  0.00           C  
ATOM   3535  HB2 LYS   217      28.064  34.033  18.485  1.00  0.00           H  
ATOM   3536  HB3 LYS   217      28.667  35.616  18.088  1.00  0.00           H  
ATOM   3537  CG  LYS   217      29.794  34.844  19.661  1.00  0.00           C  
ATOM   3538  HG2 LYS   217      30.050  35.788  20.142  1.00  0.00           H  
ATOM   3539  HG3 LYS   217      29.690  34.075  20.428  1.00  0.00           H  
ATOM   3540  CD  LYS   217      30.902  34.403  18.731  1.00  0.00           C  
ATOM   3541  HD2 LYS   217      30.775  34.842  17.742  1.00  0.00           H  
ATOM   3542  HD3 LYS   217      31.858  34.577  19.225  1.00  0.00           H  
ATOM   3543  CE  LYS   217      30.857  32.862  18.552  1.00  0.00           C  
ATOM   3544  HE2 LYS   217      30.839  32.400  19.539  1.00  0.00           H  
ATOM   3545  HE3 LYS   217      30.036  32.552  17.905  1.00  0.00           H  
ATOM   3546  NZ  LYS   217      32.081  32.344  17.864  1.00  0.00           N  
ATOM   3547  HZ1 LYS   217      32.874  32.792  18.300  1.00  0.00           H  
ATOM   3548  HZ2 LYS   217      32.208  31.342  17.870  1.00  0.00           H  
ATOM   3549  HZ3 LYS   217      32.054  32.726  16.930  1.00  0.00           H  
ATOM   3550  C   LYS   217      26.159  35.958  18.973  1.00  0.00           C  
ATOM   3551  O   LYS   217      25.190  35.207  18.758  1.00  0.00           O  
ATOM   3552  N   ALA   218      26.195  37.260  18.534  1.00  0.00           N  
ATOM   3553  H   ALA   218      27.050  37.781  18.670  1.00  0.00           H  
ATOM   3554  CA  ALA   218      24.979  37.972  18.014  1.00  0.00           C  
ATOM   3555  HA  ALA   218      24.270  37.190  17.740  1.00  0.00           H  
ATOM   3556  CB  ALA   218      24.445  38.824  19.113  1.00  0.00           C  
ATOM   3557  HB1 ALA   218      24.191  38.140  19.923  1.00  0.00           H  
ATOM   3558  HB2 ALA   218      25.184  39.534  19.483  1.00  0.00           H  
ATOM   3559  HB3 ALA   218      23.598  39.390  18.726  1.00  0.00           H  
ATOM   3560  C   ALA   218      25.454  38.857  16.826  1.00  0.00           C  
ATOM   3561  O   ALA   218      26.658  38.934  16.679  1.00  0.00           O  
ATOM   3562  N   ALA   219      24.554  39.507  16.103  1.00  0.00           N  
ATOM   3563  H   ALA   219      23.598  39.362  16.394  1.00  0.00           H  
ATOM   3564  CA  ALA   219      24.893  40.490  15.032  1.00  0.00           C  
ATOM   3565  HA  ALA   219      25.604  39.967  14.393  1.00  0.00           H  
ATOM   3566  CB  ALA   219      23.668  40.809  14.147  1.00  0.00           C  
ATOM   3567  HB1 ALA   219      23.242  39.913  13.697  1.00  0.00           H  
ATOM   3568  HB2 ALA   219      22.872  41.329  14.679  1.00  0.00           H  
ATOM   3569  HB3 ALA   219      24.032  41.436  13.333  1.00  0.00           H  
ATOM   3570  C   ALA   219      25.541  41.730  15.690  1.00  0.00           C  
ATOM   3571  O   ALA   219      26.553  42.247  15.169  1.00  0.00           O  
ATOM   3572  N   THR   220      25.056  42.175  16.904  1.00  0.00           N  
ATOM   3573  H   THR   220      24.195  41.748  17.215  1.00  0.00           H  
ATOM   3574  CA  THR   220      25.651  43.377  17.548  1.00  0.00           C  
ATOM   3575  HA  THR   220      26.578  43.577  17.010  1.00  0.00           H  
ATOM   3576  CB  THR   220      24.694  44.635  17.463  1.00  0.00           C  
ATOM   3577  HB  THR   220      25.370  45.429  17.780  1.00  0.00           H  
ATOM   3578  CG2 THR   220      24.202  44.918  16.049  1.00  0.00           C  
ATOM   3579 HG21 THR   220      23.715  45.893  16.067  1.00  0.00           H  
ATOM   3580 HG22 THR   220      25.047  45.081  15.380  1.00  0.00           H  
ATOM   3581 HG23 THR   220      23.635  44.094  15.615  1.00  0.00           H  
ATOM   3582  OG1 THR   220      23.674  44.648  18.490  1.00  0.00           O  
ATOM   3583  HG1 THR   220      22.984  44.027  18.246  1.00  0.00           H  
ATOM   3584  C   THR   220      26.060  43.095  18.972  1.00  0.00           C  
ATOM   3585  O   THR   220      25.415  42.291  19.700  1.00  0.00           O  
ATOM   3586  N   LYS   221      26.973  43.937  19.499  1.00  0.00           N  
ATOM   3587  H   LYS   221      27.430  44.566  18.854  1.00  0.00           H  
ATOM   3588  CA  LYS   221      27.549  43.829  20.819  1.00  0.00           C  
ATOM   3589  HA  LYS   221      27.904  42.808  20.955  1.00  0.00           H  
ATOM   3590  CB  LYS   221      28.744  44.830  21.019  1.00  0.00           C  
ATOM   3591  HB2 LYS   221      29.327  44.866  20.099  1.00  0.00           H  
ATOM   3592  HB3 LYS   221      28.483  45.861  21.258  1.00  0.00           H  
ATOM   3593  CG  LYS   221      29.593  44.264  22.158  1.00  0.00           C  
ATOM   3594  HG2 LYS   221      28.987  44.246  23.064  1.00  0.00           H  
ATOM   3595  HG3 LYS   221      29.908  43.235  21.982  1.00  0.00           H  
ATOM   3596  CD  LYS   221      30.702  45.237  22.423  1.00  0.00           C  
ATOM   3597  HD2 LYS   221      31.467  45.141  21.653  1.00  0.00           H  
ATOM   3598  HD3 LYS   221      30.222  46.211  22.508  1.00  0.00           H  
ATOM   3599  CE  LYS   221      31.346  44.924  23.756  1.00  0.00           C  
ATOM   3600  HE2 LYS   221      30.585  45.144  24.505  1.00  0.00           H  
ATOM   3601  HE3 LYS   221      31.623  43.870  23.753  1.00  0.00           H  
ATOM   3602  NZ  LYS   221      32.545  45.771  24.023  1.00  0.00           N  
ATOM   3603  HZ1 LYS   221      32.242  46.660  24.393  1.00  0.00           H  
ATOM   3604  HZ2 LYS   221      33.207  45.318  24.636  1.00  0.00           H  
ATOM   3605  HZ3 LYS   221      33.042  45.871  23.150  1.00  0.00           H  
ATOM   3606  C   LYS   221      26.450  44.087  21.833  1.00  0.00           C  
ATOM   3607  O   LYS   221      26.438  43.396  22.819  1.00  0.00           O  
ATOM   3608  N   LYS   222      25.567  45.047  21.639  1.00  0.00           N  
ATOM   3609  H   LYS   222      25.693  45.592  20.798  1.00  0.00           H  
ATOM   3610  CA  LYS   222      24.436  45.315  22.519  1.00  0.00           C  
ATOM   3611  HA  LYS   222      24.762  45.597  23.520  1.00  0.00           H  
ATOM   3612  CB  LYS   222      23.638  46.444  21.917  1.00  0.00           C  
ATOM   3613  HB2 LYS   222      23.647  46.478  20.828  1.00  0.00           H  
ATOM   3614  HB3 LYS   222      22.612  46.454  22.285  1.00  0.00           H  
ATOM   3615  CG  LYS   222      24.375  47.807  22.299  1.00  0.00           C  
ATOM   3616  HG2 LYS   222      24.311  47.915  23.382  1.00  0.00           H  
ATOM   3617  HG3 LYS   222      25.456  47.687  22.233  1.00  0.00           H  
ATOM   3618  CD  LYS   222      23.935  49.145  21.714  1.00  0.00           C  
ATOM   3619  HD2 LYS   222      24.291  49.995  22.296  1.00  0.00           H  
ATOM   3620  HD3 LYS   222      24.406  49.313  20.745  1.00  0.00           H  
ATOM   3621  CE  LYS   222      22.439  49.250  21.474  1.00  0.00           C  
ATOM   3622  HE2 LYS   222      22.178  50.197  21.001  1.00  0.00           H  
ATOM   3623  HE3 LYS   222      22.059  48.516  20.763  1.00  0.00           H  
ATOM   3624  NZ  LYS   222      21.607  49.184  22.699  1.00  0.00           N  
ATOM   3625  HZ1 LYS   222      21.961  48.570  23.419  1.00  0.00           H  
ATOM   3626  HZ2 LYS   222      21.577  50.066  23.190  1.00  0.00           H  
ATOM   3627  HZ3 LYS   222      20.634  48.952  22.556  1.00  0.00           H  
ATOM   3628  C   LYS   222      23.531  44.080  22.721  1.00  0.00           C  
ATOM   3629  O   LYS   222      23.317  43.600  23.845  1.00  0.00           O  
ATOM   3630  N   GLN   223      23.090  43.489  21.645  1.00  0.00           N  
ATOM   3631  H   GLN   223      23.383  43.922  20.780  1.00  0.00           H  
ATOM   3632  CA  GLN   223      22.464  42.186  21.517  1.00  0.00           C  
ATOM   3633  HA  GLN   223      21.552  42.294  22.104  1.00  0.00           H  
ATOM   3634  CB  GLN   223      22.075  41.894  20.046  1.00  0.00           C  
ATOM   3635  HB2 GLN   223      21.702  42.823  19.616  1.00  0.00           H  
ATOM   3636  HB3 GLN   223      23.004  41.794  19.484  1.00  0.00           H  
ATOM   3637  CG  GLN   223      21.336  40.668  19.651  1.00  0.00           C  
ATOM   3638  HG2 GLN   223      21.856  39.792  20.041  1.00  0.00           H  
ATOM   3639  HG3 GLN   223      20.333  40.790  20.060  1.00  0.00           H  
ATOM   3640  CD  GLN   223      21.208  40.490  18.127  1.00  0.00           C  
ATOM   3641  OE1 GLN   223      22.080  40.853  17.375  1.00  0.00           O  
ATOM   3642  NE2 GLN   223      20.082  40.028  17.687  1.00  0.00           N  
ATOM   3643 HE21 GLN   223      20.087  39.782  16.707  1.00  0.00           H  
ATOM   3644 HE22 GLN   223      19.334  39.760  18.311  1.00  0.00           H  
ATOM   3645  C   GLN   223      23.231  41.083  22.246  1.00  0.00           C  
ATOM   3646  O   GLN   223      22.559  40.161  22.831  1.00  0.00           O  
ATOM   3647  N   LYS   224      24.582  41.076  22.128  1.00  0.00           N  
ATOM   3648  H   LYS   224      24.965  41.776  21.509  1.00  0.00           H  
ATOM   3649  CA  LYS   224      25.455  40.013  22.755  1.00  0.00           C  
ATOM   3650  HA  LYS   224      25.135  39.005  22.489  1.00  0.00           H  
ATOM   3651  CB  LYS   224      26.864  40.116  22.165  1.00  0.00           C  
ATOM   3652  HB2 LYS   224      26.701  40.009  21.093  1.00  0.00           H  
ATOM   3653  HB3 LYS   224      27.211  41.134  22.344  1.00  0.00           H  
ATOM   3654  CG  LYS   224      27.840  39.107  22.722  1.00  0.00           C  
ATOM   3655  HG2 LYS   224      28.120  39.395  23.735  1.00  0.00           H  
ATOM   3656  HG3 LYS   224      27.297  38.163  22.674  1.00  0.00           H  
ATOM   3657  CD  LYS   224      29.131  38.975  21.887  1.00  0.00           C  
ATOM   3658  HD2 LYS   224      28.898  38.509  20.930  1.00  0.00           H  
ATOM   3659  HD3 LYS   224      29.569  39.972  21.832  1.00  0.00           H  
ATOM   3660  CE  LYS   224      30.174  37.998  22.407  1.00  0.00           C  
ATOM   3661  HE2 LYS   224      30.011  38.031  23.484  1.00  0.00           H  
ATOM   3662  HE3 LYS   224      29.991  36.952  22.157  1.00  0.00           H  
ATOM   3663  NZ  LYS   224      31.595  38.290  22.103  1.00  0.00           N  
ATOM   3664  HZ1 LYS   224      32.186  37.524  22.394  1.00  0.00           H  
ATOM   3665  HZ2 LYS   224      31.827  38.180  21.126  1.00  0.00           H  
ATOM   3666  HZ3 LYS   224      31.904  39.230  22.301  1.00  0.00           H  
ATOM   3667  C   LYS   224      25.577  40.270  24.281  1.00  0.00           C  
ATOM   3668  O   LYS   224      25.599  39.288  25.102  1.00  0.00           O  
ATOM   3669  N   TYR   225      25.458  41.525  24.801  1.00  0.00           N  
ATOM   3670  H   TYR   225      25.440  42.372  24.251  1.00  0.00           H  
ATOM   3671  CA  TYR   225      25.435  41.834  26.175  1.00  0.00           C  
ATOM   3672  HA  TYR   225      26.101  41.206  26.767  1.00  0.00           H  
ATOM   3673  CB  TYR   225      25.768  43.364  26.389  1.00  0.00           C  
ATOM   3674  HB2 TYR   225      26.659  43.512  25.780  1.00  0.00           H  
ATOM   3675  HB3 TYR   225      24.948  43.950  25.972  1.00  0.00           H  
ATOM   3676  CG  TYR   225      26.168  43.877  27.724  1.00  0.00           C  
ATOM   3677  CD1 TYR   225      27.163  43.133  28.419  1.00  0.00           C  
ATOM   3678  HD1 TYR   225      27.571  42.261  27.931  1.00  0.00           H  
ATOM   3679  CE1 TYR   225      27.734  43.617  29.586  1.00  0.00           C  
ATOM   3680  HE1 TYR   225      28.547  43.108  30.083  1.00  0.00           H  
ATOM   3681  CZ  TYR   225      27.239  44.788  30.126  1.00  0.00           C  
ATOM   3682  OH  TYR   225      27.843  45.255  31.225  1.00  0.00           O  
ATOM   3683  HH  TYR   225      28.390  44.562  31.601  1.00  0.00           H  
ATOM   3684  CE2 TYR   225      26.208  45.509  29.528  1.00  0.00           C  
ATOM   3685  HE2 TYR   225      25.786  46.294  30.138  1.00  0.00           H  
ATOM   3686  CD2 TYR   225      25.698  45.148  28.252  1.00  0.00           C  
ATOM   3687  HD2 TYR   225      24.956  45.697  27.692  1.00  0.00           H  
ATOM   3688  C   TYR   225      24.097  41.451  26.703  1.00  0.00           C  
ATOM   3689  O   TYR   225      23.951  40.943  27.837  1.00  0.00           O  
ATOM   3690  N   GLU   226      22.981  41.747  26.031  1.00  0.00           N  
ATOM   3691  H   GLU   226      23.072  42.432  25.295  1.00  0.00           H  
ATOM   3692  CA  GLU   226      21.627  41.312  26.345  1.00  0.00           C  
ATOM   3693  HA  GLU   226      21.362  41.659  27.344  1.00  0.00           H  
ATOM   3694  CB  GLU   226      20.692  41.956  25.327  1.00  0.00           C  
ATOM   3695  HB2 GLU   226      20.979  43.002  25.219  1.00  0.00           H  
ATOM   3696  HB3 GLU   226      20.680  41.368  24.409  1.00  0.00           H  
ATOM   3697  CG  GLU   226      19.282  41.895  25.995  1.00  0.00           C  
ATOM   3698  HG2 GLU   226      18.904  40.875  25.923  1.00  0.00           H  
ATOM   3699  HG3 GLU   226      19.443  42.234  27.018  1.00  0.00           H  
ATOM   3700  CD  GLU   226      18.222  42.776  25.319  1.00  0.00           C  
ATOM   3701  OE1 GLU   226      18.131  42.800  24.079  1.00  0.00           O  
ATOM   3702  OE2 GLU   226      17.373  43.315  26.112  1.00  0.00           O  
ATOM   3703  C   GLU   226      21.513  39.837  26.406  1.00  0.00           C  
ATOM   3704  O   GLU   226      21.135  39.270  27.435  1.00  0.00           O  
ATOM   3705  N   LYS   227      21.910  39.092  25.322  1.00  0.00           N  
ATOM   3706  H   LYS   227      22.146  39.587  24.474  1.00  0.00           H  
ATOM   3707  CA  LYS   227      22.002  37.629  25.259  1.00  0.00           C  
ATOM   3708  HA  LYS   227      21.002  37.199  25.319  1.00  0.00           H  
ATOM   3709  CB  LYS   227      22.492  37.226  23.828  1.00  0.00           C  
ATOM   3710  HB2 LYS   227      21.631  37.352  23.172  1.00  0.00           H  
ATOM   3711  HB3 LYS   227      23.389  37.766  23.524  1.00  0.00           H  
ATOM   3712  CG  LYS   227      22.878  35.726  23.631  1.00  0.00           C  
ATOM   3713  HG2 LYS   227      23.098  35.657  22.566  1.00  0.00           H  
ATOM   3714  HG3 LYS   227      23.804  35.518  24.167  1.00  0.00           H  
ATOM   3715  CD  LYS   227      21.869  34.681  24.108  1.00  0.00           C  
ATOM   3716  HD2 LYS   227      22.309  33.699  24.281  1.00  0.00           H  
ATOM   3717  HD3 LYS   227      21.398  35.042  25.021  1.00  0.00           H  
ATOM   3718  CE  LYS   227      20.832  34.584  23.019  1.00  0.00           C  
ATOM   3719  HE2 LYS   227      19.836  34.357  23.399  1.00  0.00           H  
ATOM   3720  HE3 LYS   227      20.808  35.548  22.511  1.00  0.00           H  
ATOM   3721  NZ  LYS   227      21.250  33.464  22.126  1.00  0.00           N  
ATOM   3722  HZ1 LYS   227      21.302  32.640  22.708  1.00  0.00           H  
ATOM   3723  HZ2 LYS   227      20.632  33.426  21.328  1.00  0.00           H  
ATOM   3724  HZ3 LYS   227      22.135  33.720  21.712  1.00  0.00           H  
ATOM   3725  C   LYS   227      22.880  36.964  26.441  1.00  0.00           C  
ATOM   3726  O   LYS   227      22.566  35.886  26.890  1.00  0.00           O  
ATOM   3727  N   ILE   228      24.066  37.518  26.775  1.00  0.00           N  
ATOM   3728  H   ILE   228      24.441  38.311  26.275  1.00  0.00           H  
ATOM   3729  CA  ILE   228      24.842  36.916  27.833  1.00  0.00           C  
ATOM   3730  HA  ILE   228      24.887  35.833  27.714  1.00  0.00           H  
ATOM   3731  CB  ILE   228      26.306  37.484  27.809  1.00  0.00           C  
ATOM   3732  HB  ILE   228      26.226  38.566  27.714  1.00  0.00           H  
ATOM   3733  CG2 ILE   228      27.190  37.109  29.041  1.00  0.00           C  
ATOM   3734 HG21 ILE   228      28.226  37.449  29.061  1.00  0.00           H  
ATOM   3735 HG22 ILE   228      26.767  37.435  29.992  1.00  0.00           H  
ATOM   3736 HG23 ILE   228      27.198  36.020  29.001  1.00  0.00           H  
ATOM   3737  CG1 ILE   228      27.175  36.962  26.632  1.00  0.00           C  
ATOM   3738 HG12 ILE   228      27.514  35.955  26.874  1.00  0.00           H  
ATOM   3739 HG13 ILE   228      26.455  36.937  25.814  1.00  0.00           H  
ATOM   3740  CD1 ILE   228      28.447  37.822  26.352  1.00  0.00           C  
ATOM   3741 HD11 ILE   228      29.219  37.575  27.081  1.00  0.00           H  
ATOM   3742 HD12 ILE   228      28.821  37.792  25.329  1.00  0.00           H  
ATOM   3743 HD13 ILE   228      28.247  38.890  26.429  1.00  0.00           H  
ATOM   3744  C   ILE   228      24.071  37.191  29.251  1.00  0.00           C  
ATOM   3745  O   ILE   228      23.932  36.229  30.029  1.00  0.00           O  
ATOM   3746  N   SER   229      23.524  38.359  29.477  1.00  0.00           N  
ATOM   3747  H   SER   229      23.689  39.101  28.811  1.00  0.00           H  
ATOM   3748  CA  SER   229      22.869  38.587  30.746  1.00  0.00           C  
ATOM   3749  HA  SER   229      23.459  38.240  31.594  1.00  0.00           H  
ATOM   3750  CB  SER   229      22.643  40.067  30.812  1.00  0.00           C  
ATOM   3751  HB2 SER   229      23.542  40.663  30.655  1.00  0.00           H  
ATOM   3752  HB3 SER   229      21.954  40.319  30.006  1.00  0.00           H  
ATOM   3753  OG  SER   229      22.030  40.342  32.097  1.00  0.00           O  
ATOM   3754  HG  SER   229      22.639  40.129  32.808  1.00  0.00           H  
ATOM   3755  C   SER   229      21.516  37.851  30.802  1.00  0.00           C  
ATOM   3756  O   SER   229      21.130  37.320  31.906  1.00  0.00           O  
ATOM   3757  N   GLU   230      20.802  37.691  29.672  1.00  0.00           N  
ATOM   3758  H   GLU   230      21.072  38.184  28.833  1.00  0.00           H  
ATOM   3759  CA  GLU   230      19.502  36.953  29.509  1.00  0.00           C  
ATOM   3760  HA  GLU   230      18.677  37.316  30.123  1.00  0.00           H  
ATOM   3761  CB  GLU   230      19.095  37.138  28.049  1.00  0.00           C  
ATOM   3762  HB2 GLU   230      18.858  38.189  27.882  1.00  0.00           H  
ATOM   3763  HB3 GLU   230      19.953  36.894  27.422  1.00  0.00           H  
ATOM   3764  CG  GLU   230      17.852  36.407  27.543  1.00  0.00           C  
ATOM   3765  HG2 GLU   230      17.888  36.523  26.460  1.00  0.00           H  
ATOM   3766  HG3 GLU   230      17.951  35.331  27.688  1.00  0.00           H  
ATOM   3767  CD  GLU   230      16.462  36.910  28.027  1.00  0.00           C  
ATOM   3768  OE1 GLU   230      15.381  36.639  27.419  1.00  0.00           O  
ATOM   3769  OE2 GLU   230      16.441  37.466  29.114  1.00  0.00           O  
ATOM   3770  C   GLU   230      19.760  35.506  29.814  1.00  0.00           C  
ATOM   3771  O   GLU   230      18.971  34.963  30.471  1.00  0.00           O  
ATOM   3772  N   LYS   231      20.809  34.890  29.219  1.00  0.00           N  
ATOM   3773  H   LYS   231      21.424  35.433  28.630  1.00  0.00           H  
ATOM   3774  CA  LYS   231      21.048  33.452  29.364  1.00  0.00           C  
ATOM   3775  HA  LYS   231      20.111  32.904  29.272  1.00  0.00           H  
ATOM   3776  CB  LYS   231      22.037  32.877  28.269  1.00  0.00           C  
ATOM   3777  HB2 LYS   231      21.580  33.129  27.312  1.00  0.00           H  
ATOM   3778  HB3 LYS   231      22.917  33.517  28.316  1.00  0.00           H  
ATOM   3779  CG  LYS   231      22.353  31.365  28.373  1.00  0.00           C  
ATOM   3780  HG2 LYS   231      23.061  31.057  27.604  1.00  0.00           H  
ATOM   3781  HG3 LYS   231      22.793  31.246  29.363  1.00  0.00           H  
ATOM   3782  CD  LYS   231      21.048  30.488  28.277  1.00  0.00           C  
ATOM   3783  HD2 LYS   231      20.222  30.697  28.956  1.00  0.00           H  
ATOM   3784  HD3 LYS   231      20.740  30.548  27.233  1.00  0.00           H  
ATOM   3785  CE  LYS   231      21.505  29.029  28.537  1.00  0.00           C  
ATOM   3786  HE2 LYS   231      22.355  28.837  27.883  1.00  0.00           H  
ATOM   3787  HE3 LYS   231      21.905  28.917  29.545  1.00  0.00           H  
ATOM   3788  NZ  LYS   231      20.436  28.064  28.273  1.00  0.00           N  
ATOM   3789  HZ1 LYS   231      19.943  27.707  29.079  1.00  0.00           H  
ATOM   3790  HZ2 LYS   231      19.760  28.445  27.628  1.00  0.00           H  
ATOM   3791  HZ3 LYS   231      20.875  27.224  27.923  1.00  0.00           H  
ATOM   3792  C   LYS   231      21.535  33.123  30.788  1.00  0.00           C  
ATOM   3793  O   LYS   231      21.085  32.181  31.304  1.00  0.00           O  
ATOM   3794  N   LYS   232      22.381  33.981  31.404  1.00  0.00           N  
ATOM   3795  H   LYS   232      22.846  34.759  30.959  1.00  0.00           H  
ATOM   3796  CA  LYS   232      22.883  33.803  32.832  1.00  0.00           C  
ATOM   3797  HA  LYS   232      23.167  32.753  32.906  1.00  0.00           H  
ATOM   3798  CB  LYS   232      24.167  34.579  32.905  1.00  0.00           C  
ATOM   3799  HB2 LYS   232      24.811  34.060  32.195  1.00  0.00           H  
ATOM   3800  HB3 LYS   232      23.919  35.599  32.610  1.00  0.00           H  
ATOM   3801  CG  LYS   232      24.749  34.629  34.329  1.00  0.00           C  
ATOM   3802  HG2 LYS   232      24.013  35.094  34.984  1.00  0.00           H  
ATOM   3803  HG3 LYS   232      24.852  33.626  34.744  1.00  0.00           H  
ATOM   3804  CD  LYS   232      26.168  35.369  34.507  1.00  0.00           C  
ATOM   3805  HD2 LYS   232      26.778  35.255  33.611  1.00  0.00           H  
ATOM   3806  HD3 LYS   232      25.909  36.418  34.653  1.00  0.00           H  
ATOM   3807  CE  LYS   232      26.904  34.853  35.683  1.00  0.00           C  
ATOM   3808  HE2 LYS   232      27.075  33.777  35.653  1.00  0.00           H  
ATOM   3809  HE3 LYS   232      27.864  35.370  35.697  1.00  0.00           H  
ATOM   3810  NZ  LYS   232      26.145  34.987  36.921  1.00  0.00           N  
ATOM   3811  HZ1 LYS   232      25.236  34.552  36.847  1.00  0.00           H  
ATOM   3812  HZ2 LYS   232      26.579  34.565  37.730  1.00  0.00           H  
ATOM   3813  HZ3 LYS   232      26.093  35.967  37.157  1.00  0.00           H  
ATOM   3814  C   LYS   232      21.769  34.082  33.853  1.00  0.00           C  
ATOM   3815  O   LYS   232      21.859  33.580  34.951  1.00  0.00           O  
ATOM   3816  N   MET   233      20.827  34.985  33.621  1.00  0.00           N  
ATOM   3817  H   MET   233      20.925  35.536  32.780  1.00  0.00           H  
ATOM   3818  CA  MET   233      19.884  35.398  34.629  1.00  0.00           C  
ATOM   3819  HA  MET   233      20.339  35.268  35.610  1.00  0.00           H  
ATOM   3820  CB  MET   233      19.576  36.906  34.622  1.00  0.00           C  
ATOM   3821  HB2 MET   233      20.530  37.399  34.810  1.00  0.00           H  
ATOM   3822  HB3 MET   233      19.234  37.240  33.642  1.00  0.00           H  
ATOM   3823  CG  MET   233      18.541  37.464  35.650  1.00  0.00           C  
ATOM   3824  HG2 MET   233      17.549  37.140  35.333  1.00  0.00           H  
ATOM   3825  HG3 MET   233      18.750  36.965  36.596  1.00  0.00           H  
ATOM   3826  SD  MET   233      18.622  39.176  36.026  1.00  0.00           S  
ATOM   3827  CE  MET   233      17.963  39.803  34.455  1.00  0.00           C  
ATOM   3828  HE1 MET   233      18.036  40.891  34.481  1.00  0.00           H  
ATOM   3829  HE2 MET   233      18.483  39.431  33.572  1.00  0.00           H  
ATOM   3830  HE3 MET   233      16.920  39.487  34.447  1.00  0.00           H  
ATOM   3831  C   MET   233      18.643  34.545  34.637  1.00  0.00           C  
ATOM   3832  O   MET   233      18.188  34.033  35.636  1.00  0.00           O  
ATOM   3833  N   SER   234      18.144  34.314  33.407  1.00  0.00           N  
ATOM   3834  H   SER   234      18.494  34.745  32.563  1.00  0.00           H  
ATOM   3835  CA  SER   234      16.937  33.459  33.216  1.00  0.00           C  
ATOM   3836  HA  SER   234      16.225  33.683  34.011  1.00  0.00           H  
ATOM   3837  CB  SER   234      16.351  33.703  31.839  1.00  0.00           C  
ATOM   3838  HB2 SER   234      17.176  33.461  31.169  1.00  0.00           H  
ATOM   3839  HB3 SER   234      15.542  32.978  31.746  1.00  0.00           H  
ATOM   3840  OG  SER   234      15.951  35.014  31.726  1.00  0.00           O  
ATOM   3841  HG  SER   234      15.914  35.268  30.801  1.00  0.00           H  
ATOM   3842  C   SER   234      17.237  31.894  33.298  1.00  0.00           C  
ATOM   3843  O   SER   234      16.489  31.158  33.878  1.00  0.00           O  
ATOM   3844  N   THR   235      18.435  31.355  32.937  1.00  0.00           N  
ATOM   3845  H   THR   235      19.102  31.978  32.504  1.00  0.00           H  
ATOM   3846  CA  THR   235      18.912  29.980  33.380  1.00  0.00           C  
ATOM   3847  HA  THR   235      18.181  29.234  33.068  1.00  0.00           H  
ATOM   3848  CB  THR   235      20.253  29.581  32.779  1.00  0.00           C  
ATOM   3849  HB  THR   235      20.975  30.311  33.145  1.00  0.00           H  
ATOM   3850  CG2 THR   235      20.721  28.231  33.275  1.00  0.00           C  
ATOM   3851 HG21 THR   235      20.925  28.171  34.344  1.00  0.00           H  
ATOM   3852 HG22 THR   235      20.034  27.432  32.993  1.00  0.00           H  
ATOM   3853 HG23 THR   235      21.583  27.906  32.693  1.00  0.00           H  
ATOM   3854  OG1 THR   235      20.262  29.594  31.440  1.00  0.00           O  
ATOM   3855  HG1 THR   235      20.452  30.505  31.205  1.00  0.00           H  
ATOM   3856  C   THR   235      19.038  30.011  34.916  1.00  0.00           C  
ATOM   3857  O   THR   235      19.484  31.006  35.479  1.00  0.00           O  
ATOM   3858  N   PRO   236      18.555  28.995  35.642  1.00  0.00           N  
ATOM   3859  CD  PRO   236      17.798  27.857  35.169  1.00  0.00           C  
ATOM   3860  HD2 PRO   236      18.491  27.031  35.004  1.00  0.00           H  
ATOM   3861  HD3 PRO   236      17.117  28.074  34.346  1.00  0.00           H  
ATOM   3862  CG  PRO   236      16.889  27.559  36.376  1.00  0.00           C  
ATOM   3863  HG2 PRO   236      16.895  26.482  36.546  1.00  0.00           H  
ATOM   3864  HG3 PRO   236      15.927  28.067  36.312  1.00  0.00           H  
ATOM   3865  CB  PRO   236      17.393  28.214  37.634  1.00  0.00           C  
ATOM   3866  HB2 PRO   236      17.832  27.474  38.303  1.00  0.00           H  
ATOM   3867  HB3 PRO   236      16.707  28.891  38.145  1.00  0.00           H  
ATOM   3868  CA  PRO   236      18.582  28.985  37.087  1.00  0.00           C  
ATOM   3869  HA  PRO   236      18.426  30.005  37.437  1.00  0.00           H  
ATOM   3870  C   PRO   236      19.920  28.574  37.723  1.00  0.00           C  
ATOM   3871  O   PRO   236      20.715  27.799  37.199  1.00  0.00           O  
ATOM   3872  N   VAL   237      20.192  29.190  38.859  1.00  0.00           N  
ATOM   3873  H   VAL   237      19.557  29.915  39.157  1.00  0.00           H  
ATOM   3874  CA  VAL   237      21.551  29.104  39.481  1.00  0.00           C  
ATOM   3875  HA  VAL   237      22.307  29.369  38.742  1.00  0.00           H  
ATOM   3876  CB  VAL   237      21.754  30.230  40.506  1.00  0.00           C  
ATOM   3877  HB  VAL   237      20.880  30.100  41.144  1.00  0.00           H  
ATOM   3878  CG1 VAL   237      22.999  30.112  41.389  1.00  0.00           C  
ATOM   3879 HG11 VAL   237      23.022  30.836  42.204  1.00  0.00           H  
ATOM   3880 HG12 VAL   237      23.088  29.129  41.851  1.00  0.00           H  
ATOM   3881 HG13 VAL   237      23.865  30.416  40.801  1.00  0.00           H  
ATOM   3882  CG2 VAL   237      21.607  31.622  39.882  1.00  0.00           C  
ATOM   3883 HG21 VAL   237      22.347  31.606  39.082  1.00  0.00           H  
ATOM   3884 HG22 VAL   237      20.582  31.807  39.560  1.00  0.00           H  
ATOM   3885 HG23 VAL   237      21.905  32.240  40.729  1.00  0.00           H  
ATOM   3886  C   VAL   237      21.921  27.690  39.898  1.00  0.00           C  
ATOM   3887  O   VAL   237      22.942  27.145  39.526  1.00  0.00           O  
ATOM   3888  N   GLU   238      21.032  27.050  40.598  1.00  0.00           N  
ATOM   3889  H   GLU   238      20.224  27.585  40.885  1.00  0.00           H  
ATOM   3890  CA  GLU   238      20.995  25.555  40.844  1.00  0.00           C  
ATOM   3891  HA  GLU   238      21.949  25.416  41.353  1.00  0.00           H  
ATOM   3892  CB  GLU   238      19.914  25.120  41.744  1.00  0.00           C  
ATOM   3893  HB2 GLU   238      20.247  24.153  42.121  1.00  0.00           H  
ATOM   3894  HB3 GLU   238      19.788  25.830  42.560  1.00  0.00           H  
ATOM   3895  CG  GLU   238      18.575  25.019  40.949  1.00  0.00           C  
ATOM   3896  HG2 GLU   238      18.768  24.543  39.988  1.00  0.00           H  
ATOM   3897  HG3 GLU   238      17.953  24.240  41.391  1.00  0.00           H  
ATOM   3898  CD  GLU   238      17.694  26.274  40.868  1.00  0.00           C  
ATOM   3899  OE1 GLU   238      16.567  26.252  40.289  1.00  0.00           O  
ATOM   3900  OE2 GLU   238      18.075  27.364  41.434  1.00  0.00           O  
ATOM   3901  C   GLU   238      21.254  24.698  39.533  1.00  0.00           C  
ATOM   3902  O   GLU   238      21.740  23.576  39.636  1.00  0.00           O  
ATOM   3903  N   VAL   239      20.889  25.136  38.326  1.00  0.00           N  
ATOM   3904  H   VAL   239      20.582  26.090  38.203  1.00  0.00           H  
ATOM   3905  CA  VAL   239      21.192  24.317  37.140  1.00  0.00           C  
ATOM   3906  HA  VAL   239      21.100  23.241  37.285  1.00  0.00           H  
ATOM   3907  CB  VAL   239      20.333  24.796  35.952  1.00  0.00           C  
ATOM   3908  HB  VAL   239      20.516  25.849  35.738  1.00  0.00           H  
ATOM   3909  CG1 VAL   239      20.577  23.948  34.636  1.00  0.00           C  
ATOM   3910 HG11 VAL   239      19.939  24.278  33.816  1.00  0.00           H  
ATOM   3911 HG12 VAL   239      21.600  24.051  34.273  1.00  0.00           H  
ATOM   3912 HG13 VAL   239      20.414  22.907  34.913  1.00  0.00           H  
ATOM   3913  CG2 VAL   239      18.843  24.497  36.190  1.00  0.00           C  
ATOM   3914 HG21 VAL   239      18.573  25.012  37.112  1.00  0.00           H  
ATOM   3915 HG22 VAL   239      18.253  24.927  35.380  1.00  0.00           H  
ATOM   3916 HG23 VAL   239      18.676  23.421  36.238  1.00  0.00           H  
ATOM   3917  C   VAL   239      22.696  24.370  36.729  1.00  0.00           C  
ATOM   3918  O   VAL   239      23.152  23.405  36.144  1.00  0.00           O  
ATOM   3919  N   LEU   240      23.386  25.516  37.086  1.00  0.00           N  
ATOM   3920  H   LEU   240      22.812  26.056  37.718  1.00  0.00           H  
ATOM   3921  CA  LEU   240      24.890  25.638  37.038  1.00  0.00           C  
ATOM   3922  HA  LEU   240      25.175  25.680  35.987  1.00  0.00           H  
ATOM   3923  CB  LEU   240      25.356  26.887  37.712  1.00  0.00           C  
ATOM   3924  HB2 LEU   240      25.227  26.942  38.793  1.00  0.00           H  
ATOM   3925  HB3 LEU   240      26.418  27.038  37.516  1.00  0.00           H  
ATOM   3926  CG  LEU   240      24.572  28.135  37.215  1.00  0.00           C  
ATOM   3927  HG  LEU   240      23.514  28.084  37.472  1.00  0.00           H  
ATOM   3928  CD1 LEU   240      25.065  29.329  38.060  1.00  0.00           C  
ATOM   3929 HD11 LEU   240      26.123  29.568  37.949  1.00  0.00           H  
ATOM   3930 HD12 LEU   240      24.569  30.270  37.822  1.00  0.00           H  
ATOM   3931 HD13 LEU   240      24.804  29.012  39.070  1.00  0.00           H  
ATOM   3932  CD2 LEU   240      24.877  28.436  35.798  1.00  0.00           C  
ATOM   3933 HD21 LEU   240      25.942  28.610  35.643  1.00  0.00           H  
ATOM   3934 HD22 LEU   240      24.631  27.606  35.136  1.00  0.00           H  
ATOM   3935 HD23 LEU   240      24.231  29.247  35.465  1.00  0.00           H  
ATOM   3936  C   LEU   240      25.578  24.451  37.840  1.00  0.00           C  
ATOM   3937  O   LEU   240      26.626  23.885  37.508  1.00  0.00           O  
ATOM   3938  N   CYS   241      24.978  24.145  38.983  1.00  0.00           N  
ATOM   3939  H   CYS   241      24.068  24.565  39.104  1.00  0.00           H  
ATOM   3940  CA  CYS   241      25.591  23.383  40.075  1.00  0.00           C  
ATOM   3941  HA  CYS   241      26.671  23.525  40.074  1.00  0.00           H  
ATOM   3942  CB  CYS   241      25.054  23.770  41.479  1.00  0.00           C  
ATOM   3943  HB2 CYS   241      23.965  23.743  41.451  1.00  0.00           H  
ATOM   3944  HB3 CYS   241      25.434  23.045  42.199  1.00  0.00           H  
ATOM   3945  SG  CYS   241      25.595  25.451  42.109  1.00  0.00           S  
ATOM   3946  HG  CYS   241      24.607  26.043  41.431  1.00  0.00           H  
ATOM   3947  C   CYS   241      25.463  21.859  39.870  1.00  0.00           C  
ATOM   3948  O   CYS   241      25.991  21.077  40.656  1.00  0.00           O  
ATOM   3949  N   LYS   242      24.854  21.389  38.769  1.00  0.00           N  
ATOM   3950  H   LYS   242      24.562  22.100  38.113  1.00  0.00           H  
ATOM   3951  CA  LYS   242      24.816  19.998  38.327  1.00  0.00           C  
ATOM   3952  HA  LYS   242      24.404  19.411  39.148  1.00  0.00           H  
ATOM   3953  CB  LYS   242      24.015  19.785  37.087  1.00  0.00           C  
ATOM   3954  HB2 LYS   242      24.129  20.599  36.371  1.00  0.00           H  
ATOM   3955  HB3 LYS   242      24.329  18.845  36.633  1.00  0.00           H  
ATOM   3956  CG  LYS   242      22.582  19.508  37.556  1.00  0.00           C  
ATOM   3957  HG2 LYS   242      22.588  18.605  38.167  1.00  0.00           H  
ATOM   3958  HG3 LYS   242      22.161  20.358  38.093  1.00  0.00           H  
ATOM   3959  CD  LYS   242      21.641  19.428  36.282  1.00  0.00           C  
ATOM   3960  HD2 LYS   242      21.577  20.403  35.799  1.00  0.00           H  
ATOM   3961  HD3 LYS   242      21.870  18.682  35.521  1.00  0.00           H  
ATOM   3962  CE  LYS   242      20.220  19.124  36.875  1.00  0.00           C  
ATOM   3963  HE2 LYS   242      20.220  18.334  37.626  1.00  0.00           H  
ATOM   3964  HE3 LYS   242      20.016  19.962  37.542  1.00  0.00           H  
ATOM   3965  NZ  LYS   242      19.242  19.077  35.763  1.00  0.00           N  
ATOM   3966  HZ1 LYS   242      19.003  20.017  35.480  1.00  0.00           H  
ATOM   3967  HZ2 LYS   242      19.558  18.545  34.966  1.00  0.00           H  
ATOM   3968  HZ3 LYS   242      18.441  18.631  36.187  1.00  0.00           H  
ATOM   3969  C   LYS   242      26.233  19.640  38.074  1.00  0.00           C  
ATOM   3970  O   LYS   242      26.972  20.318  37.330  1.00  0.00           O  
ATOM   3971  N   GLY   243      26.744  18.455  38.597  1.00  0.00           N  
ATOM   3972  H   GLY   243      26.169  17.999  39.291  1.00  0.00           H  
ATOM   3973  CA  GLY   243      28.060  17.930  38.418  1.00  0.00           C  
ATOM   3974  HA2 GLY   243      27.869  16.858  38.476  1.00  0.00           H  
ATOM   3975  HA3 GLY   243      28.334  18.200  37.398  1.00  0.00           H  
ATOM   3976  C   GLY   243      29.169  18.381  39.391  1.00  0.00           C  
ATOM   3977  O   GLY   243      30.224  17.733  39.344  1.00  0.00           O  
ATOM   3978  N   PHE   244      29.080  19.418  40.161  1.00  0.00           N  
ATOM   3979  H   PHE   244      28.243  19.982  40.167  1.00  0.00           H  
ATOM   3980  CA  PHE   244      30.125  19.921  41.067  1.00  0.00           C  
ATOM   3981  HA  PHE   244      31.119  19.693  40.681  1.00  0.00           H  
ATOM   3982  CB  PHE   244      29.768  21.371  41.176  1.00  0.00           C  
ATOM   3983  HB2 PHE   244      28.683  21.471  41.201  1.00  0.00           H  
ATOM   3984  HB3 PHE   244      30.098  21.823  42.112  1.00  0.00           H  
ATOM   3985  CG  PHE   244      30.329  22.224  40.079  1.00  0.00           C  
ATOM   3986  CD1 PHE   244      29.613  22.417  38.853  1.00  0.00           C  
ATOM   3987  HD1 PHE   244      28.598  22.059  38.766  1.00  0.00           H  
ATOM   3988  CE1 PHE   244      30.246  23.133  37.752  1.00  0.00           C  
ATOM   3989  HE1 PHE   244      29.754  23.185  36.792  1.00  0.00           H  
ATOM   3990  CZ  PHE   244      31.524  23.636  37.961  1.00  0.00           C  
ATOM   3991  HZ  PHE   244      32.065  24.156  37.184  1.00  0.00           H  
ATOM   3992  CE2 PHE   244      32.108  23.564  39.267  1.00  0.00           C  
ATOM   3993  HE2 PHE   244      32.980  24.153  39.512  1.00  0.00           H  
ATOM   3994  CD2 PHE   244      31.548  22.798  40.298  1.00  0.00           C  
ATOM   3995  HD2 PHE   244      32.016  22.783  41.271  1.00  0.00           H  
ATOM   3996  C   PHE   244      30.093  19.318  42.493  1.00  0.00           C  
ATOM   3997  O   PHE   244      29.020  19.027  42.968  1.00  0.00           O  
ATOM   3998  N   PRO   245      31.159  19.251  43.280  1.00  0.00           N  
ATOM   3999  CD  PRO   245      32.499  19.120  42.803  1.00  0.00           C  
ATOM   4000  HD2 PRO   245      32.899  20.048  42.395  1.00  0.00           H  
ATOM   4001  HD3 PRO   245      32.617  18.435  41.964  1.00  0.00           H  
ATOM   4002  CG  PRO   245      33.374  18.663  43.972  1.00  0.00           C  
ATOM   4003  HG2 PRO   245      34.366  19.115  43.966  1.00  0.00           H  
ATOM   4004  HG3 PRO   245      33.503  17.584  43.889  1.00  0.00           H  
ATOM   4005  CB  PRO   245      32.573  19.070  45.225  1.00  0.00           C  
ATOM   4006  HB2 PRO   245      32.931  20.015  45.634  1.00  0.00           H  
ATOM   4007  HB3 PRO   245      32.705  18.290  45.974  1.00  0.00           H  
ATOM   4008  CA  PRO   245      31.117  19.052  44.685  1.00  0.00           C  
ATOM   4009  HA  PRO   245      30.729  18.043  44.827  1.00  0.00           H  
ATOM   4010  C   PRO   245      30.251  20.002  45.426  1.00  0.00           C  
ATOM   4011  O   PRO   245      30.244  21.157  45.040  1.00  0.00           O  
ATOM   4012  N   ALA   246      29.614  19.599  46.565  1.00  0.00           N  
ATOM   4013  H   ALA   246      29.655  18.643  46.886  1.00  0.00           H  
ATOM   4014  CA  ALA   246      28.559  20.439  47.141  1.00  0.00           C  
ATOM   4015  HA  ALA   246      27.858  20.669  46.339  1.00  0.00           H  
ATOM   4016  CB  ALA   246      27.731  19.619  48.115  1.00  0.00           C  
ATOM   4017  HB1 ALA   246      28.364  19.335  48.956  1.00  0.00           H  
ATOM   4018  HB2 ALA   246      26.912  20.232  48.490  1.00  0.00           H  
ATOM   4019  HB3 ALA   246      27.307  18.729  47.652  1.00  0.00           H  
ATOM   4020  C   ALA   246      29.117  21.665  47.824  1.00  0.00           C  
ATOM   4021  O   ALA   246      28.344  22.594  47.999  1.00  0.00           O  
ATOM   4022  N   GLU   247      30.424  21.760  48.105  1.00  0.00           N  
ATOM   4023  H   GLU   247      30.956  20.905  48.038  1.00  0.00           H  
ATOM   4024  CA  GLU   247      31.095  22.956  48.630  1.00  0.00           C  
ATOM   4025  HA  GLU   247      30.701  23.251  49.602  1.00  0.00           H  
ATOM   4026  CB  GLU   247      32.503  22.689  49.078  1.00  0.00           C  
ATOM   4027  HB2 GLU   247      33.143  22.199  48.345  1.00  0.00           H  
ATOM   4028  HB3 GLU   247      33.005  23.625  49.327  1.00  0.00           H  
ATOM   4029  CG  GLU   247      32.582  21.847  50.353  1.00  0.00           C  
ATOM   4030  HG2 GLU   247      33.545  21.884  50.862  1.00  0.00           H  
ATOM   4031  HG3 GLU   247      31.808  22.137  51.064  1.00  0.00           H  
ATOM   4032  CD  GLU   247      32.428  20.324  50.135  1.00  0.00           C  
ATOM   4033  OE1 GLU   247      32.561  19.568  51.124  1.00  0.00           O  
ATOM   4034  OE2 GLU   247      32.133  19.785  48.991  1.00  0.00           O  
ATOM   4035  C   GLU   247      31.008  24.111  47.630  1.00  0.00           C  
ATOM   4036  O   GLU   247      30.758  25.222  48.109  1.00  0.00           O  
ATOM   4037  N   PHE   248      30.946  23.879  46.304  1.00  0.00           N  
ATOM   4038  H   PHE   248      30.958  22.913  46.009  1.00  0.00           H  
ATOM   4039  CA  PHE   248      30.769  24.977  45.355  1.00  0.00           C  
ATOM   4040  HA  PHE   248      31.386  25.845  45.589  1.00  0.00           H  
ATOM   4041  CB  PHE   248      31.163  24.586  43.910  1.00  0.00           C  
ATOM   4042  HB2 PHE   248      30.457  23.796  43.652  1.00  0.00           H  
ATOM   4043  HB3 PHE   248      31.034  25.474  43.292  1.00  0.00           H  
ATOM   4044  CG  PHE   248      32.622  24.218  43.733  1.00  0.00           C  
ATOM   4045  CD1 PHE   248      33.128  22.937  43.983  1.00  0.00           C  
ATOM   4046  HD1 PHE   248      32.487  22.092  44.187  1.00  0.00           H  
ATOM   4047  CE1 PHE   248      34.520  22.681  43.974  1.00  0.00           C  
ATOM   4048  HE1 PHE   248      34.835  21.794  44.502  1.00  0.00           H  
ATOM   4049  CZ  PHE   248      35.376  23.748  43.699  1.00  0.00           C  
ATOM   4050  HZ  PHE   248      36.453  23.667  43.699  1.00  0.00           H  
ATOM   4051  CE2 PHE   248      34.883  25.003  43.327  1.00  0.00           C  
ATOM   4052  HE2 PHE   248      35.510  25.789  42.933  1.00  0.00           H  
ATOM   4053  CD2 PHE   248      33.497  25.235  43.384  1.00  0.00           C  
ATOM   4054  HD2 PHE   248      33.114  26.197  43.078  1.00  0.00           H  
ATOM   4055  C   PHE   248      29.303  25.402  45.361  1.00  0.00           C  
ATOM   4056  O   PHE   248      28.959  26.595  45.131  1.00  0.00           O  
ATOM   4057  N   ALA   249      28.353  24.543  45.634  1.00  0.00           N  
ATOM   4058  H   ALA   249      28.663  23.588  45.743  1.00  0.00           H  
ATOM   4059  CA  ALA   249      26.953  24.852  45.671  1.00  0.00           C  
ATOM   4060  HA  ALA   249      26.793  25.579  44.874  1.00  0.00           H  
ATOM   4061  CB  ALA   249      26.174  23.510  45.403  1.00  0.00           C  
ATOM   4062  HB1 ALA   249      25.110  23.643  45.206  1.00  0.00           H  
ATOM   4063  HB2 ALA   249      26.593  23.112  44.479  1.00  0.00           H  
ATOM   4064  HB3 ALA   249      26.415  22.749  46.145  1.00  0.00           H  
ATOM   4065  C   ALA   249      26.382  25.491  46.925  1.00  0.00           C  
ATOM   4066  O   ALA   249      25.748  26.561  46.918  1.00  0.00           O  
ATOM   4067  N   MET   250      26.756  24.967  48.132  1.00  0.00           N  
ATOM   4068  H   MET   250      27.347  24.148  48.168  1.00  0.00           H  
ATOM   4069  CA  MET   250      26.449  25.610  49.398  1.00  0.00           C  
ATOM   4070  HA  MET   250      25.399  25.898  49.453  1.00  0.00           H  
ATOM   4071  CB  MET   250      26.502  24.506  50.457  1.00  0.00           C  
ATOM   4072  HB2 MET   250      25.683  24.734  51.140  1.00  0.00           H  
ATOM   4073  HB3 MET   250      26.345  23.504  50.060  1.00  0.00           H  
ATOM   4074  CG  MET   250      27.676  24.503  51.419  1.00  0.00           C  
ATOM   4075  HG2 MET   250      28.612  24.409  50.869  1.00  0.00           H  
ATOM   4076  HG3 MET   250      27.715  25.438  51.976  1.00  0.00           H  
ATOM   4077  SD  MET   250      27.491  23.218  52.645  1.00  0.00           S  
ATOM   4078  CE  MET   250      28.269  21.920  51.633  1.00  0.00           C  
ATOM   4079  HE1 MET   250      27.616  21.683  50.793  1.00  0.00           H  
ATOM   4080  HE2 MET   250      29.209  22.299  51.233  1.00  0.00           H  
ATOM   4081  HE3 MET   250      28.245  20.971  52.169  1.00  0.00           H  
ATOM   4082  C   MET   250      27.199  26.909  49.726  1.00  0.00           C  
ATOM   4083  O   MET   250      26.681  27.786  50.463  1.00  0.00           O  
ATOM   4084  N   TYR   251      28.364  27.117  49.048  1.00  0.00           N  
ATOM   4085  H   TYR   251      28.831  26.354  48.579  1.00  0.00           H  
ATOM   4086  CA  TYR   251      28.979  28.450  48.931  1.00  0.00           C  
ATOM   4087  HA  TYR   251      29.064  28.845  49.944  1.00  0.00           H  
ATOM   4088  CB  TYR   251      30.362  28.328  48.240  1.00  0.00           C  
ATOM   4089  HB2 TYR   251      31.052  27.762  48.866  1.00  0.00           H  
ATOM   4090  HB3 TYR   251      30.206  27.727  47.345  1.00  0.00           H  
ATOM   4091  CG  TYR   251      31.129  29.503  47.772  1.00  0.00           C  
ATOM   4092  CD1 TYR   251      30.675  30.258  46.676  1.00  0.00           C  
ATOM   4093  HD1 TYR   251      29.814  29.992  46.080  1.00  0.00           H  
ATOM   4094  CE1 TYR   251      31.261  31.507  46.322  1.00  0.00           C  
ATOM   4095  HE1 TYR   251      30.743  32.107  45.588  1.00  0.00           H  
ATOM   4096  CZ  TYR   251      32.363  32.038  47.035  1.00  0.00           C  
ATOM   4097  OH  TYR   251      32.961  33.235  46.684  1.00  0.00           O  
ATOM   4098  HH  TYR   251      32.393  33.541  45.973  1.00  0.00           H  
ATOM   4099  CE2 TYR   251      32.897  31.317  48.150  1.00  0.00           C  
ATOM   4100  HE2 TYR   251      33.739  31.779  48.645  1.00  0.00           H  
ATOM   4101  CD2 TYR   251      32.291  30.026  48.470  1.00  0.00           C  
ATOM   4102  HD2 TYR   251      32.690  29.458  49.298  1.00  0.00           H  
ATOM   4103  C   TYR   251      28.119  29.415  48.015  1.00  0.00           C  
ATOM   4104  O   TYR   251      27.834  30.535  48.385  1.00  0.00           O  
ATOM   4105  N   LEU   252      27.625  28.907  46.865  1.00  0.00           N  
ATOM   4106  H   LEU   252      27.905  28.037  46.435  1.00  0.00           H  
ATOM   4107  CA  LEU   252      26.786  29.791  46.032  1.00  0.00           C  
ATOM   4108  HA  LEU   252      27.394  30.691  45.943  1.00  0.00           H  
ATOM   4109  CB  LEU   252      26.539  29.231  44.585  1.00  0.00           C  
ATOM   4110  HB2 LEU   252      26.723  28.171  44.757  1.00  0.00           H  
ATOM   4111  HB3 LEU   252      25.538  29.434  44.206  1.00  0.00           H  
ATOM   4112  CG  LEU   252      27.436  29.735  43.467  1.00  0.00           C  
ATOM   4113  HG  LEU   252      28.434  29.419  43.771  1.00  0.00           H  
ATOM   4114  CD1 LEU   252      27.155  28.942  42.176  1.00  0.00           C  
ATOM   4115 HD11 LEU   252      27.528  27.946  42.415  1.00  0.00           H  
ATOM   4116 HD12 LEU   252      26.115  28.970  41.851  1.00  0.00           H  
ATOM   4117 HD13 LEU   252      27.736  29.363  41.356  1.00  0.00           H  
ATOM   4118  CD2 LEU   252      27.414  31.199  43.244  1.00  0.00           C  
ATOM   4119 HD21 LEU   252      27.939  31.700  44.057  1.00  0.00           H  
ATOM   4120 HD22 LEU   252      27.678  31.523  42.238  1.00  0.00           H  
ATOM   4121 HD23 LEU   252      26.454  31.698  43.377  1.00  0.00           H  
ATOM   4122  C   LEU   252      25.507  30.139  46.817  1.00  0.00           C  
ATOM   4123  O   LEU   252      25.080  31.269  46.747  1.00  0.00           O  
ATOM   4124  N   ASN   253      24.838  29.165  47.375  1.00  0.00           N  
ATOM   4125  H   ASN   253      25.208  28.239  47.212  1.00  0.00           H  
ATOM   4126  CA  ASN   253      23.623  29.290  48.257  1.00  0.00           C  
ATOM   4127  HA  ASN   253      22.880  29.681  47.562  1.00  0.00           H  
ATOM   4128  CB  ASN   253      23.173  27.845  48.630  1.00  0.00           C  
ATOM   4129  HB2 ASN   253      22.938  27.395  47.666  1.00  0.00           H  
ATOM   4130  HB3 ASN   253      23.975  27.385  49.207  1.00  0.00           H  
ATOM   4131  CG  ASN   253      21.987  27.821  49.590  1.00  0.00           C  
ATOM   4132  OD1 ASN   253      22.011  27.878  50.810  1.00  0.00           O  
ATOM   4133  ND2 ASN   253      20.892  28.031  48.912  1.00  0.00           N  
ATOM   4134 HD21 ASN   253      20.008  28.267  49.341  1.00  0.00           H  
ATOM   4135 HD22 ASN   253      20.815  28.132  47.910  1.00  0.00           H  
ATOM   4136  C   ASN   253      23.837  30.303  49.392  1.00  0.00           C  
ATOM   4137  O   ASN   253      22.907  31.093  49.663  1.00  0.00           O  
ATOM   4138  N   TYR   254      24.998  30.340  50.060  1.00  0.00           N  
ATOM   4139  H   TYR   254      25.597  29.549  49.872  1.00  0.00           H  
ATOM   4140  CA  TYR   254      25.262  31.324  51.062  1.00  0.00           C  
ATOM   4141  HA  TYR   254      24.444  31.327  51.782  1.00  0.00           H  
ATOM   4142  CB  TYR   254      26.655  30.952  51.711  1.00  0.00           C  
ATOM   4143  HB2 TYR   254      26.602  29.990  52.220  1.00  0.00           H  
ATOM   4144  HB3 TYR   254      27.495  30.950  51.016  1.00  0.00           H  
ATOM   4145  CG  TYR   254      27.024  31.958  52.765  1.00  0.00           C  
ATOM   4146  CD1 TYR   254      26.378  31.903  54.052  1.00  0.00           C  
ATOM   4147  HD1 TYR   254      25.680  31.123  54.318  1.00  0.00           H  
ATOM   4148  CE1 TYR   254      26.580  32.906  54.998  1.00  0.00           C  
ATOM   4149  HE1 TYR   254      26.148  32.911  55.988  1.00  0.00           H  
ATOM   4150  CZ  TYR   254      27.460  33.933  54.606  1.00  0.00           C  
ATOM   4151  OH  TYR   254      27.744  34.933  55.507  1.00  0.00           O  
ATOM   4152  HH  TYR   254      27.365  34.813  56.381  1.00  0.00           H  
ATOM   4153  CE2 TYR   254      28.085  33.933  53.330  1.00  0.00           C  
ATOM   4154  HE2 TYR   254      28.731  34.763  53.087  1.00  0.00           H  
ATOM   4155  CD2 TYR   254      27.835  32.988  52.355  1.00  0.00           C  
ATOM   4156  HD2 TYR   254      28.240  33.033  51.355  1.00  0.00           H  
ATOM   4157  C   TYR   254      25.363  32.701  50.420  1.00  0.00           C  
ATOM   4158  O   TYR   254      24.641  33.598  50.900  1.00  0.00           O  
ATOM   4159  N   CYS   255      26.144  32.817  49.394  1.00  0.00           N  
ATOM   4160  H   CYS   255      26.741  32.095  49.018  1.00  0.00           H  
ATOM   4161  CA  CYS   255      26.317  34.118  48.642  1.00  0.00           C  
ATOM   4162  HA  CYS   255      26.624  34.930  49.301  1.00  0.00           H  
ATOM   4163  CB  CYS   255      27.510  33.982  47.697  1.00  0.00           C  
ATOM   4164  HB2 CYS   255      27.367  33.195  46.957  1.00  0.00           H  
ATOM   4165  HB3 CYS   255      27.753  34.951  47.263  1.00  0.00           H  
ATOM   4166  SG  CYS   255      28.976  33.484  48.557  1.00  0.00           S  
ATOM   4167  HG  CYS   255      28.717  32.178  48.446  1.00  0.00           H  
ATOM   4168  C   CYS   255      25.022  34.676  48.027  1.00  0.00           C  
ATOM   4169  O   CYS   255      24.710  35.870  48.193  1.00  0.00           O  
ATOM   4170  N   ARG   256      24.179  33.724  47.552  1.00  0.00           N  
ATOM   4171  H   ARG   256      24.606  32.819  47.414  1.00  0.00           H  
ATOM   4172  CA  ARG   256      22.916  34.155  47.016  1.00  0.00           C  
ATOM   4173  HA  ARG   256      22.968  35.053  46.401  1.00  0.00           H  
ATOM   4174  CB  ARG   256      22.309  33.049  46.141  1.00  0.00           C  
ATOM   4175  HB2 ARG   256      22.163  32.125  46.701  1.00  0.00           H  
ATOM   4176  HB3 ARG   256      21.344  33.417  45.793  1.00  0.00           H  
ATOM   4177  CG  ARG   256      23.060  32.808  44.854  1.00  0.00           C  
ATOM   4178  HG2 ARG   256      24.048  33.262  44.935  1.00  0.00           H  
ATOM   4179  HG3 ARG   256      23.176  31.763  44.565  1.00  0.00           H  
ATOM   4180  CD  ARG   256      22.441  33.491  43.613  1.00  0.00           C  
ATOM   4181  HD2 ARG   256      23.027  33.103  42.779  1.00  0.00           H  
ATOM   4182  HD3 ARG   256      21.393  33.208  43.524  1.00  0.00           H  
ATOM   4183  NE  ARG   256      22.478  34.932  43.673  1.00  0.00           N  
ATOM   4184  HE  ARG   256      23.320  35.374  43.334  1.00  0.00           H  
ATOM   4185  CZ  ARG   256      21.501  35.771  43.958  1.00  0.00           C  
ATOM   4186  NH1 ARG   256      20.311  35.446  44.282  1.00  0.00           N  
ATOM   4187 HH11 ARG   256      19.993  34.489  44.233  1.00  0.00           H  
ATOM   4188 HH12 ARG   256      19.617  36.122  44.567  1.00  0.00           H  
ATOM   4189  NH2 ARG   256      21.756  37.029  43.835  1.00  0.00           N  
ATOM   4190 HH21 ARG   256      22.754  37.145  43.936  1.00  0.00           H  
ATOM   4191 HH22 ARG   256      21.150  37.767  44.163  1.00  0.00           H  
ATOM   4192  C   ARG   256      21.937  34.512  48.196  1.00  0.00           C  
ATOM   4193  O   ARG   256      20.966  35.214  48.003  1.00  0.00           O  
ATOM   4194  N   GLY   257      22.201  34.007  49.403  1.00  0.00           N  
ATOM   4195  H   GLY   257      23.031  33.482  49.637  1.00  0.00           H  
ATOM   4196  CA  GLY   257      21.342  34.245  50.602  1.00  0.00           C  
ATOM   4197  HA2 GLY   257      20.289  34.113  50.354  1.00  0.00           H  
ATOM   4198  HA3 GLY   257      21.601  33.428  51.276  1.00  0.00           H  
ATOM   4199  C   GLY   257      21.563  35.587  51.343  1.00  0.00           C  
ATOM   4200  O   GLY   257      20.613  36.079  51.931  1.00  0.00           O  
ATOM   4201  N   LEU   258      22.732  36.181  51.195  1.00  0.00           N  
ATOM   4202  H   LEU   258      23.512  35.718  50.752  1.00  0.00           H  
ATOM   4203  CA  LEU   258      23.114  37.341  51.995  1.00  0.00           C  
ATOM   4204  HA  LEU   258      22.958  37.051  53.034  1.00  0.00           H  
ATOM   4205  CB  LEU   258      24.573  37.662  51.886  1.00  0.00           C  
ATOM   4206  HB2 LEU   258      24.686  37.477  50.818  1.00  0.00           H  
ATOM   4207  HB3 LEU   258      24.794  38.647  52.296  1.00  0.00           H  
ATOM   4208  CG  LEU   258      25.498  36.687  52.575  1.00  0.00           C  
ATOM   4209  HG  LEU   258      25.305  35.633  52.374  1.00  0.00           H  
ATOM   4210  CD1 LEU   258      26.911  37.061  52.061  1.00  0.00           C  
ATOM   4211 HD11 LEU   258      26.968  37.081  50.973  1.00  0.00           H  
ATOM   4212 HD12 LEU   258      27.172  38.087  52.321  1.00  0.00           H  
ATOM   4213 HD13 LEU   258      27.684  36.362  52.382  1.00  0.00           H  
ATOM   4214  CD2 LEU   258      25.506  36.945  54.087  1.00  0.00           C  
ATOM   4215 HD21 LEU   258      24.975  36.221  54.705  1.00  0.00           H  
ATOM   4216 HD22 LEU   258      26.525  36.925  54.472  1.00  0.00           H  
ATOM   4217 HD23 LEU   258      25.078  37.903  54.384  1.00  0.00           H  
ATOM   4218  C   LEU   258      22.327  38.553  51.609  1.00  0.00           C  
ATOM   4219  O   LEU   258      21.837  38.721  50.541  1.00  0.00           O  
ATOM   4220  N   ARG   259      22.143  39.449  52.598  1.00  0.00           N  
ATOM   4221  H   ARG   259      22.412  39.120  53.514  1.00  0.00           H  
ATOM   4222  CA  ARG   259      21.365  40.684  52.525  1.00  0.00           C  
ATOM   4223  HA  ARG   259      20.578  40.593  51.776  1.00  0.00           H  
ATOM   4224  CB  ARG   259      20.730  40.959  53.899  1.00  0.00           C  
ATOM   4225  HB2 ARG   259      21.393  40.569  54.672  1.00  0.00           H  
ATOM   4226  HB3 ARG   259      20.505  42.017  54.033  1.00  0.00           H  
ATOM   4227  CG  ARG   259      19.363  40.346  54.025  1.00  0.00           C  
ATOM   4228  HG2 ARG   259      18.844  40.802  54.868  1.00  0.00           H  
ATOM   4229  HG3 ARG   259      18.828  40.696  53.142  1.00  0.00           H  
ATOM   4230  CD  ARG   259      19.324  38.794  54.107  1.00  0.00           C  
ATOM   4231  HD2 ARG   259      18.291  38.459  54.204  1.00  0.00           H  
ATOM   4232  HD3 ARG   259      19.679  38.241  53.238  1.00  0.00           H  
ATOM   4233  NE  ARG   259      19.996  38.441  55.427  1.00  0.00           N  
ATOM   4234  HE  ARG   259      20.971  38.706  55.436  1.00  0.00           H  
ATOM   4235  CZ  ARG   259      19.516  37.657  56.400  1.00  0.00           C  
ATOM   4236  NH1 ARG   259      18.380  36.950  56.302  1.00  0.00           N  
ATOM   4237 HH11 ARG   259      17.815  36.996  55.466  1.00  0.00           H  
ATOM   4238 HH12 ARG   259      18.105  36.272  56.999  1.00  0.00           H  
ATOM   4239  NH2 ARG   259      20.146  37.626  57.547  1.00  0.00           N  
ATOM   4240 HH21 ARG   259      21.025  38.112  57.660  1.00  0.00           H  
ATOM   4241 HH22 ARG   259      19.784  37.232  58.403  1.00  0.00           H  
ATOM   4242  C   ARG   259      22.248  41.859  52.064  1.00  0.00           C  
ATOM   4243  O   ARG   259      23.457  41.872  52.218  1.00  0.00           O  
ATOM   4244  N   PHE   260      21.640  42.978  51.613  1.00  0.00           N  
ATOM   4245  H   PHE   260      20.630  42.971  51.589  1.00  0.00           H  
ATOM   4246  CA  PHE   260      22.275  44.179  51.040  1.00  0.00           C  
ATOM   4247  HA  PHE   260      22.750  43.791  50.138  1.00  0.00           H  
ATOM   4248  CB  PHE   260      21.127  45.243  50.686  1.00  0.00           C  
ATOM   4249  HB2 PHE   260      20.479  44.889  49.884  1.00  0.00           H  
ATOM   4250  HB3 PHE   260      20.480  45.326  51.559  1.00  0.00           H  
ATOM   4251  CG  PHE   260      21.690  46.556  50.130  1.00  0.00           C  
ATOM   4252  CD1 PHE   260      22.262  46.677  48.808  1.00  0.00           C  
ATOM   4253  HD1 PHE   260      22.325  45.815  48.160  1.00  0.00           H  
ATOM   4254  CE1 PHE   260      22.768  47.931  48.430  1.00  0.00           C  
ATOM   4255  HE1 PHE   260      23.308  48.004  47.498  1.00  0.00           H  
ATOM   4256  CZ  PHE   260      22.730  49.064  49.245  1.00  0.00           C  
ATOM   4257  HZ  PHE   260      23.143  50.016  48.946  1.00  0.00           H  
ATOM   4258  CE2 PHE   260      22.068  48.949  50.478  1.00  0.00           C  
ATOM   4259  HE2 PHE   260      21.926  49.794  51.135  1.00  0.00           H  
ATOM   4260  CD2 PHE   260      21.527  47.737  50.934  1.00  0.00           C  
ATOM   4261  HD2 PHE   260      21.073  47.640  51.909  1.00  0.00           H  
ATOM   4262  C   PHE   260      23.405  44.749  51.877  1.00  0.00           C  
ATOM   4263  O   PHE   260      24.477  44.858  51.328  1.00  0.00           O  
ATOM   4264  N   GLU   261      23.187  45.036  53.167  1.00  0.00           N  
ATOM   4265  H   GLU   261      22.282  44.767  53.524  1.00  0.00           H  
ATOM   4266  CA  GLU   261      24.184  45.691  54.053  1.00  0.00           C  
ATOM   4267  HA  GLU   261      24.951  46.056  53.371  1.00  0.00           H  
ATOM   4268  CB  GLU   261      23.535  46.828  54.819  1.00  0.00           C  
ATOM   4269  HB2 GLU   261      24.246  47.465  55.345  1.00  0.00           H  
ATOM   4270  HB3 GLU   261      23.134  47.462  54.028  1.00  0.00           H  
ATOM   4271  CG  GLU   261      22.507  46.252  55.841  1.00  0.00           C  
ATOM   4272  HG2 GLU   261      21.779  45.692  55.254  1.00  0.00           H  
ATOM   4273  HG3 GLU   261      22.967  45.485  56.465  1.00  0.00           H  
ATOM   4274  CD  GLU   261      21.768  47.358  56.592  1.00  0.00           C  
ATOM   4275  OE1 GLU   261      20.588  47.288  56.979  1.00  0.00           O  
ATOM   4276  OE2 GLU   261      22.367  48.403  56.982  1.00  0.00           O  
ATOM   4277  C   GLU   261      24.963  44.703  54.855  1.00  0.00           C  
ATOM   4278  O   GLU   261      25.958  45.003  55.511  1.00  0.00           O  
ATOM   4279  N   GLU   262      24.542  43.468  54.868  1.00  0.00           N  
ATOM   4280  H   GLU   262      23.814  43.291  54.191  1.00  0.00           H  
ATOM   4281  CA  GLU   262      25.072  42.375  55.654  1.00  0.00           C  
ATOM   4282  HA  GLU   262      25.142  42.753  56.674  1.00  0.00           H  
ATOM   4283  CB  GLU   262      24.073  41.176  55.579  1.00  0.00           C  
ATOM   4284  HB2 GLU   262      23.177  41.616  56.018  1.00  0.00           H  
ATOM   4285  HB3 GLU   262      23.928  40.967  54.519  1.00  0.00           H  
ATOM   4286  CG  GLU   262      24.542  39.948  56.337  1.00  0.00           C  
ATOM   4287  HG2 GLU   262      25.317  39.436  55.767  1.00  0.00           H  
ATOM   4288  HG3 GLU   262      24.940  40.241  57.308  1.00  0.00           H  
ATOM   4289  CD  GLU   262      23.263  39.142  56.496  1.00  0.00           C  
ATOM   4290  OE1 GLU   262      22.847  38.647  55.424  1.00  0.00           O  
ATOM   4291  OE2 GLU   262      22.789  38.955  57.656  1.00  0.00           O  
ATOM   4292  C   GLU   262      26.526  42.019  55.265  1.00  0.00           C  
ATOM   4293  O   GLU   262      26.924  42.113  54.151  1.00  0.00           O  
ATOM   4294  N   ALA   263      27.293  41.502  56.248  1.00  0.00           N  
ATOM   4295  H   ALA   263      26.912  41.538  57.183  1.00  0.00           H  
ATOM   4296  CA  ALA   263      28.669  40.973  56.078  1.00  0.00           C  
ATOM   4297  HA  ALA   263      29.165  41.602  55.339  1.00  0.00           H  
ATOM   4298  CB  ALA   263      29.562  41.170  57.333  1.00  0.00           C  
ATOM   4299  HB1 ALA   263      29.264  40.445  58.091  1.00  0.00           H  
ATOM   4300  HB2 ALA   263      30.633  41.008  57.210  1.00  0.00           H  
ATOM   4301  HB3 ALA   263      29.430  42.194  57.682  1.00  0.00           H  
ATOM   4302  C   ALA   263      28.725  39.524  55.760  1.00  0.00           C  
ATOM   4303  O   ALA   263      27.975  38.711  56.317  1.00  0.00           O  
ATOM   4304  N   PRO   264      29.581  39.074  54.788  1.00  0.00           N  
ATOM   4305  CD  PRO   264      30.268  39.785  53.718  1.00  0.00           C  
ATOM   4306  HD2 PRO   264      31.271  40.066  54.040  1.00  0.00           H  
ATOM   4307  HD3 PRO   264      29.599  40.564  53.351  1.00  0.00           H  
ATOM   4308  CG  PRO   264      30.428  38.652  52.689  1.00  0.00           C  
ATOM   4309  HG2 PRO   264      31.213  38.916  51.980  1.00  0.00           H  
ATOM   4310  HG3 PRO   264      29.573  38.473  52.038  1.00  0.00           H  
ATOM   4311  CB  PRO   264      30.878  37.418  53.481  1.00  0.00           C  
ATOM   4312  HB2 PRO   264      31.928  37.496  53.761  1.00  0.00           H  
ATOM   4313  HB3 PRO   264      30.595  36.494  52.978  1.00  0.00           H  
ATOM   4314  CA  PRO   264      29.972  37.652  54.712  1.00  0.00           C  
ATOM   4315  HA  PRO   264      29.048  37.107  54.518  1.00  0.00           H  
ATOM   4316  C   PRO   264      30.564  37.100  56.017  1.00  0.00           C  
ATOM   4317  O   PRO   264      31.398  37.804  56.610  1.00  0.00           O  
ATOM   4318  N   ASP   265      30.346  35.870  56.321  1.00  0.00           N  
ATOM   4319  H   ASP   265      29.605  35.439  55.787  1.00  0.00           H  
ATOM   4320  CA  ASP   265      31.193  35.041  57.190  1.00  0.00           C  
ATOM   4321  HA  ASP   265      31.676  35.656  57.949  1.00  0.00           H  
ATOM   4322  CB  ASP   265      30.351  34.027  57.943  1.00  0.00           C  
ATOM   4323  HB2 ASP   265      29.655  34.636  58.520  1.00  0.00           H  
ATOM   4324  HB3 ASP   265      29.802  33.400  57.240  1.00  0.00           H  
ATOM   4325  CG  ASP   265      31.237  33.275  58.952  1.00  0.00           C  
ATOM   4326  OD1 ASP   265      32.409  33.595  59.060  1.00  0.00           O  
ATOM   4327  OD2 ASP   265      30.639  32.508  59.729  1.00  0.00           O  
ATOM   4328  C   ASP   265      32.270  34.357  56.241  1.00  0.00           C  
ATOM   4329  O   ASP   265      32.031  33.219  55.785  1.00  0.00           O  
ATOM   4330  N   TYR   266      33.429  35.009  56.099  1.00  0.00           N  
ATOM   4331  H   TYR   266      33.393  36.007  56.249  1.00  0.00           H  
ATOM   4332  CA  TYR   266      34.516  34.537  55.301  1.00  0.00           C  
ATOM   4333  HA  TYR   266      34.081  34.263  54.340  1.00  0.00           H  
ATOM   4334  CB  TYR   266      35.490  35.671  55.132  1.00  0.00           C  
ATOM   4335  HB2 TYR   266      35.984  35.895  56.077  1.00  0.00           H  
ATOM   4336  HB3 TYR   266      36.271  35.474  54.398  1.00  0.00           H  
ATOM   4337  CG  TYR   266      34.932  36.935  54.640  1.00  0.00           C  
ATOM   4338  CD1 TYR   266      34.675  37.130  53.272  1.00  0.00           C  
ATOM   4339  HD1 TYR   266      34.907  36.450  52.466  1.00  0.00           H  
ATOM   4340  CE1 TYR   266      34.234  38.404  52.779  1.00  0.00           C  
ATOM   4341  HE1 TYR   266      34.116  38.535  51.713  1.00  0.00           H  
ATOM   4342  CZ  TYR   266      33.977  39.461  53.743  1.00  0.00           C  
ATOM   4343  OH  TYR   266      33.579  40.709  53.395  1.00  0.00           O  
ATOM   4344  HH  TYR   266      33.796  40.954  52.492  1.00  0.00           H  
ATOM   4345  CE2 TYR   266      34.115  39.247  55.117  1.00  0.00           C  
ATOM   4346  HE2 TYR   266      33.837  40.067  55.763  1.00  0.00           H  
ATOM   4347  CD2 TYR   266      34.608  37.978  55.559  1.00  0.00           C  
ATOM   4348  HD2 TYR   266      34.820  37.797  56.602  1.00  0.00           H  
ATOM   4349  C   TYR   266      35.304  33.454  55.973  1.00  0.00           C  
ATOM   4350  O   TYR   266      35.756  32.522  55.320  1.00  0.00           O  
ATOM   4351  N   MET   267      35.247  33.362  57.275  1.00  0.00           N  
ATOM   4352  H   MET   267      34.667  34.067  57.707  1.00  0.00           H  
ATOM   4353  CA  MET   267      35.730  32.223  58.119  1.00  0.00           C  
ATOM   4354  HA  MET   267      36.786  32.051  57.912  1.00  0.00           H  
ATOM   4355  CB  MET   267      35.818  32.592  59.575  1.00  0.00           C  
ATOM   4356  HB2 MET   267      36.519  33.418  59.695  1.00  0.00           H  
ATOM   4357  HB3 MET   267      34.841  32.991  59.846  1.00  0.00           H  
ATOM   4358  CG  MET   267      36.236  31.444  60.611  1.00  0.00           C  
ATOM   4359  HG2 MET   267      35.500  30.658  60.444  1.00  0.00           H  
ATOM   4360  HG3 MET   267      37.170  31.032  60.228  1.00  0.00           H  
ATOM   4361  SD  MET   267      36.318  31.981  62.358  1.00  0.00           S  
ATOM   4362  CE  MET   267      34.623  31.851  62.682  1.00  0.00           C  
ATOM   4363  HE1 MET   267      34.030  32.466  62.006  1.00  0.00           H  
ATOM   4364  HE2 MET   267      34.421  30.780  62.656  1.00  0.00           H  
ATOM   4365  HE3 MET   267      34.382  32.029  63.730  1.00  0.00           H  
ATOM   4366  C   MET   267      34.947  30.918  57.924  1.00  0.00           C  
ATOM   4367  O   MET   267      35.510  29.837  57.997  1.00  0.00           O  
ATOM   4368  N   TYR   268      33.663  31.017  57.561  1.00  0.00           N  
ATOM   4369  H   TYR   268      33.181  31.856  57.852  1.00  0.00           H  
ATOM   4370  CA  TYR   268      32.954  29.886  57.026  1.00  0.00           C  
ATOM   4371  HA  TYR   268      33.230  28.978  57.562  1.00  0.00           H  
ATOM   4372  CB  TYR   268      31.403  30.086  57.095  1.00  0.00           C  
ATOM   4373  HB2 TYR   268      31.042  30.068  58.123  1.00  0.00           H  
ATOM   4374  HB3 TYR   268      31.132  31.086  56.757  1.00  0.00           H  
ATOM   4375  CG  TYR   268      30.582  29.120  56.232  1.00  0.00           C  
ATOM   4376  CD1 TYR   268      30.436  27.817  56.648  1.00  0.00           C  
ATOM   4377  HD1 TYR   268      30.991  27.508  57.522  1.00  0.00           H  
ATOM   4378  CE1 TYR   268      29.541  26.968  56.030  1.00  0.00           C  
ATOM   4379  HE1 TYR   268      29.243  26.005  56.417  1.00  0.00           H  
ATOM   4380  CZ  TYR   268      28.799  27.418  54.931  1.00  0.00           C  
ATOM   4381  OH  TYR   268      27.911  26.604  54.414  1.00  0.00           O  
ATOM   4382  HH  TYR   268      27.704  25.825  54.935  1.00  0.00           H  
ATOM   4383  CE2 TYR   268      28.972  28.724  54.463  1.00  0.00           C  
ATOM   4384  HE2 TYR   268      28.416  29.051  53.597  1.00  0.00           H  
ATOM   4385  CD2 TYR   268      29.810  29.622  55.138  1.00  0.00           C  
ATOM   4386  HD2 TYR   268      29.840  30.678  54.914  1.00  0.00           H  
ATOM   4387  C   TYR   268      33.304  29.596  55.587  1.00  0.00           C  
ATOM   4388  O   TYR   268      33.669  28.456  55.327  1.00  0.00           O  
ATOM   4389  N   LEU   269      33.286  30.553  54.652  1.00  0.00           N  
ATOM   4390  H   LEU   269      32.838  31.430  54.876  1.00  0.00           H  
ATOM   4391  CA  LEU   269      33.474  30.231  53.221  1.00  0.00           C  
ATOM   4392  HA  LEU   269      32.769  29.423  53.025  1.00  0.00           H  
ATOM   4393  CB  LEU   269      33.137  31.355  52.259  1.00  0.00           C  
ATOM   4394  HB2 LEU   269      33.978  32.048  52.263  1.00  0.00           H  
ATOM   4395  HB3 LEU   269      33.120  30.910  51.264  1.00  0.00           H  
ATOM   4396  CG  LEU   269      31.754  31.989  52.508  1.00  0.00           C  
ATOM   4397  HG  LEU   269      31.533  32.217  53.550  1.00  0.00           H  
ATOM   4398  CD1 LEU   269      31.773  33.380  51.908  1.00  0.00           C  
ATOM   4399 HD11 LEU   269      32.464  33.947  52.531  1.00  0.00           H  
ATOM   4400 HD12 LEU   269      32.036  33.454  50.853  1.00  0.00           H  
ATOM   4401 HD13 LEU   269      30.849  33.897  52.168  1.00  0.00           H  
ATOM   4402  CD2 LEU   269      30.640  31.079  51.852  1.00  0.00           C  
ATOM   4403 HD21 LEU   269      30.993  30.057  51.987  1.00  0.00           H  
ATOM   4404 HD22 LEU   269      29.685  31.337  52.310  1.00  0.00           H  
ATOM   4405 HD23 LEU   269      30.462  31.250  50.790  1.00  0.00           H  
ATOM   4406  C   LEU   269      34.878  29.650  52.882  1.00  0.00           C  
ATOM   4407  O   LEU   269      34.959  28.736  52.040  1.00  0.00           O  
ATOM   4408  N   ARG   270      35.945  30.079  53.626  1.00  0.00           N  
ATOM   4409  H   ARG   270      35.775  30.765  54.348  1.00  0.00           H  
ATOM   4410  CA  ARG   270      37.332  29.424  53.589  1.00  0.00           C  
ATOM   4411  HA  ARG   270      37.384  29.302  52.507  1.00  0.00           H  
ATOM   4412  CB  ARG   270      38.358  30.443  54.117  1.00  0.00           C  
ATOM   4413  HB2 ARG   270      39.244  30.240  53.515  1.00  0.00           H  
ATOM   4414  HB3 ARG   270      37.974  31.454  53.989  1.00  0.00           H  
ATOM   4415  CG  ARG   270      38.771  30.116  55.567  1.00  0.00           C  
ATOM   4416  HG2 ARG   270      37.891  30.190  56.206  1.00  0.00           H  
ATOM   4417  HG3 ARG   270      39.125  29.093  55.698  1.00  0.00           H  
ATOM   4418  CD  ARG   270      39.811  31.086  56.101  1.00  0.00           C  
ATOM   4419  HD2 ARG   270      40.182  30.549  56.973  1.00  0.00           H  
ATOM   4420  HD3 ARG   270      40.688  31.276  55.482  1.00  0.00           H  
ATOM   4421  NE  ARG   270      39.318  32.387  56.634  1.00  0.00           N  
ATOM   4422  HE  ARG   270      39.183  32.419  57.635  1.00  0.00           H  
ATOM   4423  CZ  ARG   270      39.129  33.529  56.115  1.00  0.00           C  
ATOM   4424  NH1 ARG   270      39.253  33.774  54.898  1.00  0.00           N  
ATOM   4425 HH11 ARG   270      39.751  33.210  54.224  1.00  0.00           H  
ATOM   4426 HH12 ARG   270      39.117  34.762  54.738  1.00  0.00           H  
ATOM   4427  NH2 ARG   270      38.718  34.495  56.909  1.00  0.00           N  
ATOM   4428 HH21 ARG   270      38.485  34.310  57.874  1.00  0.00           H  
ATOM   4429 HH22 ARG   270      38.741  35.420  56.503  1.00  0.00           H  
ATOM   4430  C   ARG   270      37.391  28.017  54.269  1.00  0.00           C  
ATOM   4431  O   ARG   270      37.951  27.045  53.710  1.00  0.00           O  
ATOM   4432  N   GLN   271      36.563  27.772  55.317  1.00  0.00           N  
ATOM   4433  H   GLN   271      35.901  28.459  55.648  1.00  0.00           H  
ATOM   4434  CA  GLN   271      36.389  26.455  55.993  1.00  0.00           C  
ATOM   4435  HA  GLN   271      37.428  26.167  56.151  1.00  0.00           H  
ATOM   4436  CB  GLN   271      35.698  26.511  57.335  1.00  0.00           C  
ATOM   4437  HB2 GLN   271      35.698  27.468  57.857  1.00  0.00           H  
ATOM   4438  HB3 GLN   271      34.623  26.362  57.231  1.00  0.00           H  
ATOM   4439  CG  GLN   271      36.158  25.348  58.233  1.00  0.00           C  
ATOM   4440  HG2 GLN   271      35.800  24.355  57.959  1.00  0.00           H  
ATOM   4441  HG3 GLN   271      37.243  25.399  58.324  1.00  0.00           H  
ATOM   4442  CD  GLN   271      35.658  25.415  59.684  1.00  0.00           C  
ATOM   4443  OE1 GLN   271      34.816  26.259  60.077  1.00  0.00           O  
ATOM   4444  NE2 GLN   271      36.161  24.607  60.562  1.00  0.00           N  
ATOM   4445 HE21 GLN   271      35.868  24.763  61.516  1.00  0.00           H  
ATOM   4446 HE22 GLN   271      37.002  24.092  60.343  1.00  0.00           H  
ATOM   4447  C   GLN   271      35.789  25.345  55.165  1.00  0.00           C  
ATOM   4448  O   GLN   271      36.317  24.210  55.159  1.00  0.00           O  
ATOM   4449  N   LEU   272      34.764  25.635  54.411  1.00  0.00           N  
ATOM   4450  H   LEU   272      34.454  26.595  54.463  1.00  0.00           H  
ATOM   4451  CA  LEU   272      34.126  24.637  53.486  1.00  0.00           C  
ATOM   4452  HA  LEU   272      33.748  23.796  54.067  1.00  0.00           H  
ATOM   4453  CB  LEU   272      33.011  25.436  52.673  1.00  0.00           C  
ATOM   4454  HB2 LEU   272      33.509  26.353  52.361  1.00  0.00           H  
ATOM   4455  HB3 LEU   272      32.794  24.849  51.780  1.00  0.00           H  
ATOM   4456  CG  LEU   272      31.665  25.653  53.368  1.00  0.00           C  
ATOM   4457  HG  LEU   272      31.766  26.241  54.280  1.00  0.00           H  
ATOM   4458  CD1 LEU   272      30.870  26.477  52.386  1.00  0.00           C  
ATOM   4459 HD11 LEU   272      31.368  27.443  52.467  1.00  0.00           H  
ATOM   4460 HD12 LEU   272      30.858  26.187  51.335  1.00  0.00           H  
ATOM   4461 HD13 LEU   272      29.840  26.486  52.742  1.00  0.00           H  
ATOM   4462  CD2 LEU   272      30.937  24.375  53.745  1.00  0.00           C  
ATOM   4463 HD21 LEU   272      30.818  23.657  52.934  1.00  0.00           H  
ATOM   4464 HD22 LEU   272      31.432  23.781  54.513  1.00  0.00           H  
ATOM   4465 HD23 LEU   272      29.945  24.649  54.103  1.00  0.00           H  
ATOM   4466  C   LEU   272      35.161  24.052  52.522  1.00  0.00           C  
ATOM   4467  O   LEU   272      35.266  22.823  52.368  1.00  0.00           O  
ATOM   4468  N   PHE   273      35.842  24.892  51.735  1.00  0.00           N  
ATOM   4469  H   PHE   273      35.762  25.885  51.902  1.00  0.00           H  
ATOM   4470  CA  PHE   273      36.864  24.468  50.740  1.00  0.00           C  
ATOM   4471  HA  PHE   273      36.424  23.664  50.150  1.00  0.00           H  
ATOM   4472  CB  PHE   273      37.372  25.668  49.918  1.00  0.00           C  
ATOM   4473  HB2 PHE   273      37.898  26.359  50.577  1.00  0.00           H  
ATOM   4474  HB3 PHE   273      38.186  25.296  49.296  1.00  0.00           H  
ATOM   4475  CG  PHE   273      36.285  26.303  49.049  1.00  0.00           C  
ATOM   4476  CD1 PHE   273      36.146  27.722  48.976  1.00  0.00           C  
ATOM   4477  HD1 PHE   273      36.809  28.379  49.520  1.00  0.00           H  
ATOM   4478  CE1 PHE   273      35.149  28.171  48.107  1.00  0.00           C  
ATOM   4479  HE1 PHE   273      34.893  29.220  48.140  1.00  0.00           H  
ATOM   4480  CZ  PHE   273      34.390  27.282  47.282  1.00  0.00           C  
ATOM   4481  HZ  PHE   273      33.725  27.663  46.521  1.00  0.00           H  
ATOM   4482  CE2 PHE   273      34.528  25.940  47.348  1.00  0.00           C  
ATOM   4483  HE2 PHE   273      34.019  25.211  46.735  1.00  0.00           H  
ATOM   4484  CD2 PHE   273      35.500  25.428  48.275  1.00  0.00           C  
ATOM   4485  HD2 PHE   273      35.620  24.355  48.304  1.00  0.00           H  
ATOM   4486  C   PHE   273      38.024  23.781  51.434  1.00  0.00           C  
ATOM   4487  O   PHE   273      38.533  22.791  50.842  1.00  0.00           O  
ATOM   4488  N   ARG   274      38.450  24.260  52.595  1.00  0.00           N  
ATOM   4489  H   ARG   274      37.995  25.045  53.039  1.00  0.00           H  
ATOM   4490  CA  ARG   274      39.613  23.685  53.405  1.00  0.00           C  
ATOM   4491  HA  ARG   274      40.469  23.723  52.731  1.00  0.00           H  
ATOM   4492  CB  ARG   274      40.007  24.558  54.579  1.00  0.00           C  
ATOM   4493  HB2 ARG   274      39.135  24.968  55.089  1.00  0.00           H  
ATOM   4494  HB3 ARG   274      40.535  23.959  55.321  1.00  0.00           H  
ATOM   4495  CG  ARG   274      40.849  25.762  54.160  1.00  0.00           C  
ATOM   4496  HG2 ARG   274      41.868  25.497  53.879  1.00  0.00           H  
ATOM   4497  HG3 ARG   274      40.399  26.354  53.363  1.00  0.00           H  
ATOM   4498  CD  ARG   274      41.096  26.792  55.285  1.00  0.00           C  
ATOM   4499  HD2 ARG   274      40.124  27.167  55.606  1.00  0.00           H  
ATOM   4500  HD3 ARG   274      41.610  26.258  56.084  1.00  0.00           H  
ATOM   4501  NE  ARG   274      41.942  27.850  54.799  1.00  0.00           N  
ATOM   4502  HE  ARG   274      42.017  27.950  53.797  1.00  0.00           H  
ATOM   4503  CZ  ARG   274      42.513  28.801  55.469  1.00  0.00           C  
ATOM   4504  NH1 ARG   274      42.713  28.782  56.758  1.00  0.00           N  
ATOM   4505 HH11 ARG   274      42.536  27.933  57.276  1.00  0.00           H  
ATOM   4506 HH12 ARG   274      43.304  29.461  57.217  1.00  0.00           H  
ATOM   4507  NH2 ARG   274      43.053  29.818  54.910  1.00  0.00           N  
ATOM   4508 HH21 ARG   274      42.765  30.069  53.975  1.00  0.00           H  
ATOM   4509 HH22 ARG   274      43.535  30.481  55.501  1.00  0.00           H  
ATOM   4510  C   ARG   274      39.274  22.251  53.920  1.00  0.00           C  
ATOM   4511  O   ARG   274      40.039  21.345  53.831  1.00  0.00           O  
ATOM   4512  N   ILE   275      38.021  22.008  54.296  1.00  0.00           N  
ATOM   4513  H   ILE   275      37.364  22.759  54.136  1.00  0.00           H  
ATOM   4514  CA  ILE   275      37.468  20.711  54.710  1.00  0.00           C  
ATOM   4515  HA  ILE   275      38.204  20.261  55.377  1.00  0.00           H  
ATOM   4516  CB  ILE   275      36.130  20.828  55.382  1.00  0.00           C  
ATOM   4517  HB  ILE   275      35.552  21.654  54.966  1.00  0.00           H  
ATOM   4518  CG2 ILE   275      35.351  19.532  55.328  1.00  0.00           C  
ATOM   4519 HG21 ILE   275      34.949  19.357  54.330  1.00  0.00           H  
ATOM   4520 HG22 ILE   275      35.991  18.696  55.613  1.00  0.00           H  
ATOM   4521 HG23 ILE   275      34.495  19.513  56.003  1.00  0.00           H  
ATOM   4522  CG1 ILE   275      36.549  21.208  56.800  1.00  0.00           C  
ATOM   4523 HG12 ILE   275      37.089  20.371  57.243  1.00  0.00           H  
ATOM   4524 HG13 ILE   275      37.225  22.061  56.855  1.00  0.00           H  
ATOM   4525  CD1 ILE   275      35.372  21.620  57.684  1.00  0.00           C  
ATOM   4526 HD11 ILE   275      35.610  22.095  58.636  1.00  0.00           H  
ATOM   4527 HD12 ILE   275      34.689  22.296  57.170  1.00  0.00           H  
ATOM   4528 HD13 ILE   275      34.723  20.779  57.927  1.00  0.00           H  
ATOM   4529  C   ILE   275      37.500  19.770  53.502  1.00  0.00           C  
ATOM   4530  O   ILE   275      37.866  18.622  53.608  1.00  0.00           O  
ATOM   4531  N   LEU   276      37.016  20.230  52.342  1.00  0.00           N  
ATOM   4532  H   LEU   276      36.700  21.187  52.401  1.00  0.00           H  
ATOM   4533  CA  LEU   276      36.954  19.386  51.159  1.00  0.00           C  
ATOM   4534  HA  LEU   276      36.433  18.478  51.463  1.00  0.00           H  
ATOM   4535  CB  LEU   276      36.129  20.199  50.036  1.00  0.00           C  
ATOM   4536  HB2 LEU   276      35.067  20.199  50.283  1.00  0.00           H  
ATOM   4537  HB3 LEU   276      36.477  21.221  50.186  1.00  0.00           H  
ATOM   4538  CG  LEU   276      36.244  19.696  48.590  1.00  0.00           C  
ATOM   4539  HG  LEU   276      37.270  19.817  48.242  1.00  0.00           H  
ATOM   4540  CD1 LEU   276      35.695  18.300  48.371  1.00  0.00           C  
ATOM   4541 HD11 LEU   276      36.009  17.592  49.137  1.00  0.00           H  
ATOM   4542 HD12 LEU   276      34.609  18.311  48.468  1.00  0.00           H  
ATOM   4543 HD13 LEU   276      35.986  17.872  47.412  1.00  0.00           H  
ATOM   4544  CD2 LEU   276      35.600  20.511  47.491  1.00  0.00           C  
ATOM   4545 HD21 LEU   276      34.518  20.548  47.614  1.00  0.00           H  
ATOM   4546 HD22 LEU   276      36.059  21.490  47.353  1.00  0.00           H  
ATOM   4547 HD23 LEU   276      35.802  20.008  46.545  1.00  0.00           H  
ATOM   4548  C   LEU   276      38.400  19.082  50.715  1.00  0.00           C  
ATOM   4549  O   LEU   276      38.648  17.990  50.232  1.00  0.00           O  
ATOM   4550  N   PHE   277      39.338  20.047  50.744  1.00  0.00           N  
ATOM   4551  H   PHE   277      39.079  20.956  51.101  1.00  0.00           H  
ATOM   4552  CA  PHE   277      40.833  19.769  50.518  1.00  0.00           C  
ATOM   4553  HA  PHE   277      41.018  19.305  49.549  1.00  0.00           H  
ATOM   4554  CB  PHE   277      41.629  21.115  50.617  1.00  0.00           C  
ATOM   4555  HB2 PHE   277      40.949  21.823  50.144  1.00  0.00           H  
ATOM   4556  HB3 PHE   277      41.825  21.295  51.674  1.00  0.00           H  
ATOM   4557  CG  PHE   277      42.982  21.228  49.894  1.00  0.00           C  
ATOM   4558  CD1 PHE   277      44.165  21.231  50.596  1.00  0.00           C  
ATOM   4559  HD1 PHE   277      44.181  21.099  51.668  1.00  0.00           H  
ATOM   4560  CE1 PHE   277      45.291  21.510  49.804  1.00  0.00           C  
ATOM   4561  HE1 PHE   277      46.314  21.475  50.149  1.00  0.00           H  
ATOM   4562  CZ  PHE   277      45.247  21.686  48.408  1.00  0.00           C  
ATOM   4563  HZ  PHE   277      46.157  21.901  47.869  1.00  0.00           H  
ATOM   4564  CE2 PHE   277      43.991  21.623  47.851  1.00  0.00           C  
ATOM   4565  HE2 PHE   277      43.894  21.688  46.778  1.00  0.00           H  
ATOM   4566  CD2 PHE   277      42.780  21.450  48.541  1.00  0.00           C  
ATOM   4567  HD2 PHE   277      41.770  21.343  48.173  1.00  0.00           H  
ATOM   4568  C   PHE   277      41.375  18.685  51.508  1.00  0.00           C  
ATOM   4569  O   PHE   277      42.118  17.804  51.065  1.00  0.00           O  
ATOM   4570  N   ARG   278      40.841  18.720  52.705  1.00  0.00           N  
ATOM   4571  H   ARG   278      40.222  19.437  53.055  1.00  0.00           H  
ATOM   4572  CA  ARG   278      41.262  17.709  53.697  1.00  0.00           C  
ATOM   4573  HA  ARG   278      42.337  17.616  53.542  1.00  0.00           H  
ATOM   4574  CB  ARG   278      41.065  18.167  55.119  1.00  0.00           C  
ATOM   4575  HB2 ARG   278      40.019  18.363  55.356  1.00  0.00           H  
ATOM   4576  HB3 ARG   278      41.354  17.351  55.782  1.00  0.00           H  
ATOM   4577  CG  ARG   278      42.026  19.298  55.543  1.00  0.00           C  
ATOM   4578  HG2 ARG   278      42.253  19.947  54.697  1.00  0.00           H  
ATOM   4579  HG3 ARG   278      41.608  19.981  56.283  1.00  0.00           H  
ATOM   4580  CD  ARG   278      43.422  18.911  56.059  1.00  0.00           C  
ATOM   4581  HD2 ARG   278      44.095  19.760  56.179  1.00  0.00           H  
ATOM   4582  HD3 ARG   278      43.394  18.532  57.081  1.00  0.00           H  
ATOM   4583  NE  ARG   278      44.160  17.853  55.257  1.00  0.00           N  
ATOM   4584  HE  ARG   278      43.976  16.947  55.663  1.00  0.00           H  
ATOM   4585  CZ  ARG   278      44.778  17.884  54.150  1.00  0.00           C  
ATOM   4586  NH1 ARG   278      45.047  19.039  53.518  1.00  0.00           N  
ATOM   4587 HH11 ARG   278      44.715  19.899  53.931  1.00  0.00           H  
ATOM   4588 HH12 ARG   278      45.660  18.947  52.720  1.00  0.00           H  
ATOM   4589  NH2 ARG   278      45.243  16.839  53.630  1.00  0.00           N  
ATOM   4590 HH21 ARG   278      45.034  16.006  54.162  1.00  0.00           H  
ATOM   4591 HH22 ARG   278      45.869  16.939  52.844  1.00  0.00           H  
ATOM   4592  C   ARG   278      40.655  16.298  53.395  1.00  0.00           C  
ATOM   4593  O   ARG   278      41.278  15.285  53.357  1.00  0.00           O  
ATOM   4594  N   THR   279      39.362  16.293  53.045  1.00  0.00           N  
ATOM   4595  H   THR   279      38.937  17.208  53.022  1.00  0.00           H  
ATOM   4596  CA  THR   279      38.580  15.028  52.656  1.00  0.00           C  
ATOM   4597  HA  THR   279      38.611  14.316  53.481  1.00  0.00           H  
ATOM   4598  CB  THR   279      37.111  15.479  52.462  1.00  0.00           C  
ATOM   4599  HB  THR   279      36.990  16.101  51.575  1.00  0.00           H  
ATOM   4600  CG2 THR   279      36.255  14.239  52.271  1.00  0.00           C  
ATOM   4601 HG21 THR   279      36.322  13.490  53.060  1.00  0.00           H  
ATOM   4602 HG22 THR   279      35.193  14.481  52.223  1.00  0.00           H  
ATOM   4603 HG23 THR   279      36.689  13.877  51.339  1.00  0.00           H  
ATOM   4604  OG1 THR   279      36.759  16.116  53.671  1.00  0.00           O  
ATOM   4605  HG1 THR   279      37.076  17.022  53.696  1.00  0.00           H  
ATOM   4606  C   THR   279      39.182  14.357  51.445  1.00  0.00           C  
ATOM   4607  O   THR   279      39.266  13.142  51.389  1.00  0.00           O  
ATOM   4608  N   LEU   280      39.603  15.176  50.481  1.00  0.00           N  
ATOM   4609  H   LEU   280      39.430  16.171  50.468  1.00  0.00           H  
ATOM   4610  CA  LEU   280      40.289  14.717  49.320  1.00  0.00           C  
ATOM   4611  HA  LEU   280      39.977  13.743  48.944  1.00  0.00           H  
ATOM   4612  CB  LEU   280      40.205  15.741  48.136  1.00  0.00           C  
ATOM   4613  HB2 LEU   280      40.628  16.664  48.535  1.00  0.00           H  
ATOM   4614  HB3 LEU   280      40.803  15.414  47.286  1.00  0.00           H  
ATOM   4615  CG  LEU   280      38.781  16.150  47.618  1.00  0.00           C  
ATOM   4616  HG  LEU   280      38.167  16.362  48.493  1.00  0.00           H  
ATOM   4617  CD1 LEU   280      38.814  17.429  46.737  1.00  0.00           C  
ATOM   4618 HD11 LEU   280      39.084  18.286  47.355  1.00  0.00           H  
ATOM   4619 HD12 LEU   280      39.394  17.283  45.827  1.00  0.00           H  
ATOM   4620 HD13 LEU   280      37.795  17.596  46.388  1.00  0.00           H  
ATOM   4621  CD2 LEU   280      38.263  15.027  46.808  1.00  0.00           C  
ATOM   4622 HD21 LEU   280      38.934  14.970  45.951  1.00  0.00           H  
ATOM   4623 HD22 LEU   280      38.432  14.060  47.281  1.00  0.00           H  
ATOM   4624 HD23 LEU   280      37.237  15.192  46.481  1.00  0.00           H  
ATOM   4625  C   LEU   280      41.839  14.416  49.456  1.00  0.00           C  
ATOM   4626  O   LEU   280      42.466  14.028  48.519  1.00  0.00           O  
ATOM   4627  N   ASN   281      42.324  14.516  50.660  1.00  0.00           N  
ATOM   4628  H   ASN   281      41.693  14.812  51.392  1.00  0.00           H  
ATOM   4629  CA  ASN   281      43.739  14.291  50.979  1.00  0.00           C  
ATOM   4630  HA  ASN   281      43.954  14.607  52.000  1.00  0.00           H  
ATOM   4631  CB  ASN   281      43.999  12.756  50.987  1.00  0.00           C  
ATOM   4632  HB2 ASN   281      43.290  12.282  51.666  1.00  0.00           H  
ATOM   4633  HB3 ASN   281      43.878  12.242  50.033  1.00  0.00           H  
ATOM   4634  CG  ASN   281      45.364  12.436  51.589  1.00  0.00           C  
ATOM   4635  OD1 ASN   281      45.854  13.084  52.501  1.00  0.00           O  
ATOM   4636  ND2 ASN   281      45.996  11.412  51.059  1.00  0.00           N  
ATOM   4637 HD21 ASN   281      46.803  11.015  51.519  1.00  0.00           H  
ATOM   4638 HD22 ASN   281      45.515  10.792  50.423  1.00  0.00           H  
ATOM   4639  C   ASN   281      44.675  15.036  49.920  1.00  0.00           C  
ATOM   4640  O   ASN   281      45.567  14.399  49.269  1.00  0.00           O  
ATOM   4641  N   HIE   282      44.504  16.331  49.788  1.00  0.00           N  
ATOM   4642  H   HIE   282      43.828  16.777  50.391  1.00  0.00           H  
ATOM   4643  CA  HIE   282      45.525  17.222  49.160  1.00  0.00           C  
ATOM   4644  HA  HIE   282      46.092  16.759  48.353  1.00  0.00           H  
ATOM   4645  CB  HIE   282      44.793  18.375  48.428  1.00  0.00           C  
ATOM   4646  HB2 HIE   282      44.195  18.773  49.248  1.00  0.00           H  
ATOM   4647  HB3 HIE   282      45.545  19.040  48.002  1.00  0.00           H  
ATOM   4648  CG  HIE   282      43.766  17.955  47.421  1.00  0.00           C  
ATOM   4649  ND1 HIE   282      42.832  18.853  46.860  1.00  0.00           N  
ATOM   4650  CE1 HIE   282      42.270  18.076  45.902  1.00  0.00           C  
ATOM   4651  HE1 HIE   282      41.501  18.475  45.258  1.00  0.00           H  
ATOM   4652  NE2 HIE   282      42.706  16.761  45.982  1.00  0.00           N  
ATOM   4653  HE2 HIE   282      42.337  16.010  45.416  1.00  0.00           H  
ATOM   4654  CD2 HIE   282      43.600  16.653  46.970  1.00  0.00           C  
ATOM   4655  HD2 HIE   282      44.062  15.751  47.342  1.00  0.00           H  
ATOM   4656  C   HIE   282      46.583  17.731  50.078  1.00  0.00           C  
ATOM   4657  O   HIE   282      46.302  18.018  51.277  1.00  0.00           O  
ATOM   4658  N   GLN   283      47.849  17.897  49.581  1.00  0.00           N  
ATOM   4659  H   GLN   283      48.012  17.617  48.624  1.00  0.00           H  
ATOM   4660  CA  GLN   283      48.896  18.723  50.222  1.00  0.00           C  
ATOM   4661  HA  GLN   283      48.866  18.676  51.310  1.00  0.00           H  
ATOM   4662  CB  GLN   283      50.270  18.157  49.827  1.00  0.00           C  
ATOM   4663  HB2 GLN   283      50.522  18.415  48.798  1.00  0.00           H  
ATOM   4664  HB3 GLN   283      51.060  18.685  50.362  1.00  0.00           H  
ATOM   4665  CG  GLN   283      50.404  16.645  49.920  1.00  0.00           C  
ATOM   4666  HG2 GLN   283      49.843  16.307  50.791  1.00  0.00           H  
ATOM   4667  HG3 GLN   283      50.011  16.327  48.954  1.00  0.00           H  
ATOM   4668  CD  GLN   283      51.838  16.037  49.981  1.00  0.00           C  
ATOM   4669  OE1 GLN   283      52.875  16.642  49.845  1.00  0.00           O  
ATOM   4670  NE2 GLN   283      51.897  14.747  50.347  1.00  0.00           N  
ATOM   4671 HE21 GLN   283      52.798  14.438  50.682  1.00  0.00           H  
ATOM   4672 HE22 GLN   283      50.991  14.327  50.496  1.00  0.00           H  
ATOM   4673  C   GLN   283      48.893  20.234  49.916  1.00  0.00           C  
ATOM   4674  O   GLN   283      48.535  20.629  48.782  1.00  0.00           O  
ATOM   4675  N   TYR   284      49.389  21.050  50.919  1.00  0.00           N  
ATOM   4676  H   TYR   284      49.646  20.663  51.815  1.00  0.00           H  
ATOM   4677  CA  TYR   284      49.677  22.454  50.826  1.00  0.00           C  
ATOM   4678  HA  TYR   284      48.916  22.995  50.263  1.00  0.00           H  
ATOM   4679  CB  TYR   284      49.558  23.119  52.236  1.00  0.00           C  
ATOM   4680  HB2 TYR   284      50.379  22.771  52.862  1.00  0.00           H  
ATOM   4681  HB3 TYR   284      49.711  24.190  52.097  1.00  0.00           H  
ATOM   4682  CG  TYR   284      48.192  22.931  52.918  1.00  0.00           C  
ATOM   4683  CD1 TYR   284      47.984  21.818  53.776  1.00  0.00           C  
ATOM   4684  HD1 TYR   284      48.804  21.125  53.893  1.00  0.00           H  
ATOM   4685  CE1 TYR   284      46.807  21.584  54.357  1.00  0.00           C  
ATOM   4686  HE1 TYR   284      46.641  20.696  54.949  1.00  0.00           H  
ATOM   4687  CZ  TYR   284      45.702  22.333  54.061  1.00  0.00           C  
ATOM   4688  OH  TYR   284      44.483  21.962  54.600  1.00  0.00           O  
ATOM   4689  HH  TYR   284      44.069  22.681  55.082  1.00  0.00           H  
ATOM   4690  CE2 TYR   284      45.901  23.465  53.258  1.00  0.00           C  
ATOM   4691  HE2 TYR   284      45.009  24.038  53.051  1.00  0.00           H  
ATOM   4692  CD2 TYR   284      47.148  23.759  52.643  1.00  0.00           C  
ATOM   4693  HD2 TYR   284      47.318  24.543  51.919  1.00  0.00           H  
ATOM   4694  C   TYR   284      50.989  22.777  50.094  1.00  0.00           C  
ATOM   4695  O   TYR   284      51.727  23.737  50.426  1.00  0.00           O  
ATOM   4696  N   ASP   285      51.340  22.026  49.118  1.00  0.00           N  
ATOM   4697  H   ASP   285      50.627  21.367  48.840  1.00  0.00           H  
ATOM   4698  CA  ASP   285      52.604  22.026  48.394  1.00  0.00           C  
ATOM   4699  HA  ASP   285      53.447  22.171  49.069  1.00  0.00           H  
ATOM   4700  CB  ASP   285      52.952  20.615  47.705  1.00  0.00           C  
ATOM   4701  HB2 ASP   285      53.886  20.690  47.148  1.00  0.00           H  
ATOM   4702  HB3 ASP   285      52.992  19.858  48.487  1.00  0.00           H  
ATOM   4703  CG  ASP   285      51.896  20.094  46.752  1.00  0.00           C  
ATOM   4704  OD1 ASP   285      51.968  18.899  46.484  1.00  0.00           O  
ATOM   4705  OD2 ASP   285      51.055  20.819  46.242  1.00  0.00           O  
ATOM   4706  C   ASP   285      52.657  23.234  47.368  1.00  0.00           C  
ATOM   4707  O   ASP   285      53.803  23.473  46.838  1.00  0.00           O  
ATOM   4708  N   TYR   286      51.594  23.902  47.082  1.00  0.00           N  
ATOM   4709  H   TYR   286      50.768  23.582  47.566  1.00  0.00           H  
ATOM   4710  CA  TYR   286      51.456  24.913  46.034  1.00  0.00           C  
ATOM   4711  HA  TYR   286      50.394  25.139  45.938  1.00  0.00           H  
ATOM   4712  CB  TYR   286      51.973  26.291  46.448  1.00  0.00           C  
ATOM   4713  HB2 TYR   286      53.027  26.419  46.199  1.00  0.00           H  
ATOM   4714  HB3 TYR   286      51.528  27.030  45.781  1.00  0.00           H  
ATOM   4715  CG  TYR   286      51.534  26.710  47.817  1.00  0.00           C  
ATOM   4716  CD1 TYR   286      50.176  26.841  48.137  1.00  0.00           C  
ATOM   4717  HD1 TYR   286      49.456  26.655  47.354  1.00  0.00           H  
ATOM   4718  CE1 TYR   286      49.714  27.080  49.421  1.00  0.00           C  
ATOM   4719  HE1 TYR   286      48.689  27.065  49.763  1.00  0.00           H  
ATOM   4720  CZ  TYR   286      50.641  27.162  50.511  1.00  0.00           C  
ATOM   4721  OH  TYR   286      50.214  27.532  51.687  1.00  0.00           O  
ATOM   4722  HH  TYR   286      49.259  27.606  51.744  1.00  0.00           H  
ATOM   4723  CE2 TYR   286      51.975  27.178  50.176  1.00  0.00           C  
ATOM   4724  HE2 TYR   286      52.664  27.129  51.006  1.00  0.00           H  
ATOM   4725  CD2 TYR   286      52.441  26.926  48.847  1.00  0.00           C  
ATOM   4726  HD2 TYR   286      53.482  26.674  48.709  1.00  0.00           H  
ATOM   4727  C   TYR   286      51.845  24.398  44.605  1.00  0.00           C  
ATOM   4728  O   TYR   286      52.212  25.242  43.771  1.00  0.00           O  
ATOM   4729  N   THR   287      51.649  23.109  44.324  1.00  0.00           N  
ATOM   4730  H   THR   287      51.439  22.472  45.079  1.00  0.00           H  
ATOM   4731  CA  THR   287      51.741  22.543  42.958  1.00  0.00           C  
ATOM   4732  HA  THR   287      52.561  23.143  42.564  1.00  0.00           H  
ATOM   4733  CB  THR   287      52.319  21.083  42.996  1.00  0.00           C  
ATOM   4734  HB  THR   287      51.660  20.405  43.539  1.00  0.00           H  
ATOM   4735  CG2 THR   287      52.790  20.370  41.791  1.00  0.00           C  
ATOM   4736 HG21 THR   287      53.433  19.510  41.976  1.00  0.00           H  
ATOM   4737 HG22 THR   287      51.931  19.985  41.241  1.00  0.00           H  
ATOM   4738 HG23 THR   287      53.535  20.955  41.252  1.00  0.00           H  
ATOM   4739  OG1 THR   287      53.529  21.171  43.732  1.00  0.00           O  
ATOM   4740  HG1 THR   287      53.745  20.313  44.105  1.00  0.00           H  
ATOM   4741  C   THR   287      50.537  22.683  42.095  1.00  0.00           C  
ATOM   4742  O   THR   287      49.991  21.711  41.551  1.00  0.00           O  
ATOM   4743  N   PHE   288      50.183  23.866  41.743  1.00  0.00           N  
ATOM   4744  H   PHE   288      50.833  24.567  42.070  1.00  0.00           H  
ATOM   4745  CA  PHE   288      49.129  24.179  40.720  1.00  0.00           C  
ATOM   4746  HA  PHE   288      48.212  23.690  41.051  1.00  0.00           H  
ATOM   4747  CB  PHE   288      48.909  25.705  40.606  1.00  0.00           C  
ATOM   4748  HB2 PHE   288      49.771  26.075  40.050  1.00  0.00           H  
ATOM   4749  HB3 PHE   288      48.196  25.956  39.820  1.00  0.00           H  
ATOM   4750  CG  PHE   288      48.690  26.489  41.874  1.00  0.00           C  
ATOM   4751  CD1 PHE   288      47.405  26.932  42.211  1.00  0.00           C  
ATOM   4752  HD1 PHE   288      46.556  26.739  41.572  1.00  0.00           H  
ATOM   4753  CE1 PHE   288      47.216  27.714  43.368  1.00  0.00           C  
ATOM   4754  HE1 PHE   288      46.245  28.162  43.521  1.00  0.00           H  
ATOM   4755  CZ  PHE   288      48.359  28.135  44.167  1.00  0.00           C  
ATOM   4756  HZ  PHE   288      48.316  28.898  44.931  1.00  0.00           H  
ATOM   4757  CE2 PHE   288      49.650  27.834  43.720  1.00  0.00           C  
ATOM   4758  HE2 PHE   288      50.497  28.321  44.181  1.00  0.00           H  
ATOM   4759  CD2 PHE   288      49.800  26.961  42.611  1.00  0.00           C  
ATOM   4760  HD2 PHE   288      50.771  26.685  42.227  1.00  0.00           H  
ATOM   4761  C   PHE   288      49.512  23.647  39.320  1.00  0.00           C  
ATOM   4762  O   PHE   288      50.687  23.586  38.949  1.00  0.00           O  
ATOM   4763  N   ASP   289      48.506  23.261  38.511  1.00  0.00           N  
ATOM   4764  H   ASP   289      47.583  23.318  38.917  1.00  0.00           H  
ATOM   4765  CA  ASP   289      48.580  22.590  37.172  1.00  0.00           C  
ATOM   4766  HA  ASP   289      48.822  21.545  37.366  1.00  0.00           H  
ATOM   4767  CB  ASP   289      47.221  22.730  36.544  1.00  0.00           C  
ATOM   4768  HB2 ASP   289      46.962  23.789  36.573  1.00  0.00           H  
ATOM   4769  HB3 ASP   289      47.364  22.390  35.519  1.00  0.00           H  
ATOM   4770  CG  ASP   289      46.184  21.825  37.194  1.00  0.00           C  
ATOM   4771  OD1 ASP   289      44.993  22.119  36.875  1.00  0.00           O  
ATOM   4772  OD2 ASP   289      46.560  20.934  38.034  1.00  0.00           O  
ATOM   4773  C   ASP   289      49.726  23.063  36.255  1.00  0.00           C  
ATOM   4774  O   ASP   289      50.383  22.225  35.687  1.00  0.00           O  
ATOM   4775  N   TRP   290      49.988  24.368  36.124  1.00  0.00           N  
ATOM   4776  H   TRP   290      49.428  25.006  36.672  1.00  0.00           H  
ATOM   4777  CA  TRP   290      51.032  24.853  35.238  1.00  0.00           C  
ATOM   4778  HA  TRP   290      50.940  24.289  34.310  1.00  0.00           H  
ATOM   4779  CB  TRP   290      50.790  26.462  35.115  1.00  0.00           C  
ATOM   4780  HB2 TRP   290      51.581  26.977  34.570  1.00  0.00           H  
ATOM   4781  HB3 TRP   290      49.925  26.596  34.465  1.00  0.00           H  
ATOM   4782  CG  TRP   290      50.569  27.238  36.357  1.00  0.00           C  
ATOM   4783  CD1 TRP   290      51.593  27.691  37.137  1.00  0.00           C  
ATOM   4784  HD1 TRP   290      52.628  27.582  36.849  1.00  0.00           H  
ATOM   4785  NE1 TRP   290      51.113  28.195  38.327  1.00  0.00           N  
ATOM   4786  HE1 TRP   290      51.694  28.633  39.027  1.00  0.00           H  
ATOM   4787  CE2 TRP   290      49.712  28.182  38.363  1.00  0.00           C  
ATOM   4788  CZ2 TRP   290      48.766  28.589  39.285  1.00  0.00           C  
ATOM   4789  HZ2 TRP   290      48.994  29.161  40.173  1.00  0.00           H  
ATOM   4790  CH2 TRP   290      47.417  28.257  39.023  1.00  0.00           C  
ATOM   4791  HH2 TRP   290      46.642  28.473  39.744  1.00  0.00           H  
ATOM   4792  CZ3 TRP   290      47.015  27.587  37.881  1.00  0.00           C  
ATOM   4793  HZ3 TRP   290      45.983  27.269  37.855  1.00  0.00           H  
ATOM   4794  CE3 TRP   290      47.951  27.150  37.005  1.00  0.00           C  
ATOM   4795  HE3 TRP   290      47.672  26.471  36.213  1.00  0.00           H  
ATOM   4796  CD2 TRP   290      49.362  27.477  37.192  1.00  0.00           C  
ATOM   4797  C   TRP   290      52.462  24.574  35.610  1.00  0.00           C  
ATOM   4798  O   TRP   290      53.327  24.681  34.811  1.00  0.00           O  
ATOM   4799  N   THR   291      52.664  24.283  36.987  1.00  0.00           N  
ATOM   4800  H   THR   291      51.929  24.279  37.680  1.00  0.00           H  
ATOM   4801  CA  THR   291      53.920  23.852  37.610  1.00  0.00           C  
ATOM   4802  HA  THR   291      54.722  24.487  37.234  1.00  0.00           H  
ATOM   4803  CB  THR   291      53.989  23.895  39.145  1.00  0.00           C  
ATOM   4804  HB  THR   291      54.985  23.701  39.541  1.00  0.00           H  
ATOM   4805  CG2 THR   291      53.652  25.246  39.812  1.00  0.00           C  
ATOM   4806 HG21 THR   291      52.675  25.588  39.470  1.00  0.00           H  
ATOM   4807 HG22 THR   291      53.594  25.077  40.888  1.00  0.00           H  
ATOM   4808 HG23 THR   291      54.496  25.893  39.575  1.00  0.00           H  
ATOM   4809  OG1 THR   291      53.107  22.975  39.733  1.00  0.00           O  
ATOM   4810  HG1 THR   291      52.191  23.150  39.503  1.00  0.00           H  
ATOM   4811  C   THR   291      54.153  22.430  37.167  1.00  0.00           C  
ATOM   4812  O   THR   291      55.271  22.045  36.936  1.00  0.00           O  
ATOM   4813  N   MET   292      53.172  21.607  36.885  1.00  0.00           N  
ATOM   4814  H   MET   292      52.240  21.986  36.975  1.00  0.00           H  
ATOM   4815  CA  MET   292      53.252  20.260  36.387  1.00  0.00           C  
ATOM   4816  HA  MET   292      54.185  19.831  36.752  1.00  0.00           H  
ATOM   4817  CB  MET   292      51.988  19.450  36.873  1.00  0.00           C  
ATOM   4818  HB2 MET   292      51.096  19.735  36.316  1.00  0.00           H  
ATOM   4819  HB3 MET   292      52.179  18.387  36.729  1.00  0.00           H  
ATOM   4820  CG  MET   292      51.739  19.667  38.373  1.00  0.00           C  
ATOM   4821  HG2 MET   292      52.675  19.382  38.853  1.00  0.00           H  
ATOM   4822  HG3 MET   292      51.487  20.688  38.658  1.00  0.00           H  
ATOM   4823  SD  MET   292      50.379  18.716  38.978  1.00  0.00           S  
ATOM   4824  CE  MET   292      50.879  17.043  38.732  1.00  0.00           C  
ATOM   4825  HE1 MET   292      50.587  16.723  37.732  1.00  0.00           H  
ATOM   4826  HE2 MET   292      51.905  17.059  39.099  1.00  0.00           H  
ATOM   4827  HE3 MET   292      50.223  16.469  39.387  1.00  0.00           H  
ATOM   4828  C   MET   292      53.314  20.148  34.883  1.00  0.00           C  
ATOM   4829  O   MET   292      53.760  19.136  34.409  1.00  0.00           O  
ATOM   4830  N   LEU   293      53.010  21.253  34.119  1.00  0.00           N  
ATOM   4831  H   LEU   293      52.903  22.112  34.640  1.00  0.00           H  
ATOM   4832  CA  LEU   293      53.415  21.366  32.705  1.00  0.00           C  
ATOM   4833  HA  LEU   293      53.142  20.418  32.241  1.00  0.00           H  
ATOM   4834  CB  LEU   293      52.565  22.532  32.129  1.00  0.00           C  
ATOM   4835  HB2 LEU   293      52.647  23.402  32.780  1.00  0.00           H  
ATOM   4836  HB3 LEU   293      52.975  22.873  31.178  1.00  0.00           H  
ATOM   4837  CG  LEU   293      51.048  22.241  31.937  1.00  0.00           C  
ATOM   4838  HG  LEU   293      50.518  21.881  32.819  1.00  0.00           H  
ATOM   4839  CD1 LEU   293      50.327  23.507  31.384  1.00  0.00           C  
ATOM   4840 HD11 LEU   293      50.123  24.234  32.170  1.00  0.00           H  
ATOM   4841 HD12 LEU   293      50.915  23.911  30.560  1.00  0.00           H  
ATOM   4842 HD13 LEU   293      49.324  23.284  31.019  1.00  0.00           H  
ATOM   4843  CD2 LEU   293      50.810  21.198  30.846  1.00  0.00           C  
ATOM   4844 HD21 LEU   293      49.735  21.040  30.755  1.00  0.00           H  
ATOM   4845 HD22 LEU   293      51.194  21.605  29.910  1.00  0.00           H  
ATOM   4846 HD23 LEU   293      51.258  20.219  31.011  1.00  0.00           H  
ATOM   4847  C   LEU   293      54.895  21.543  32.569  1.00  0.00           C  
ATOM   4848  O   LEU   293      55.533  22.132  33.460  1.00  0.00           O  
ATOM   4849  N   LYS   294      55.484  21.075  31.490  1.00  0.00           N  
ATOM   4850  H   LYS   294      54.969  20.554  30.795  1.00  0.00           H  
ATOM   4851  CA  LYS   294      56.856  21.300  31.138  1.00  0.00           C  
ATOM   4852  HA  LYS   294      57.467  20.756  31.859  1.00  0.00           H  
ATOM   4853  CB  LYS   294      57.171  20.661  29.766  1.00  0.00           C  
ATOM   4854  HB2 LYS   294      56.847  19.621  29.810  1.00  0.00           H  
ATOM   4855  HB3 LYS   294      56.559  21.187  29.033  1.00  0.00           H  
ATOM   4856  CG  LYS   294      58.665  20.644  29.408  1.00  0.00           C  
ATOM   4857  HG2 LYS   294      59.082  21.639  29.251  1.00  0.00           H  
ATOM   4858  HG3 LYS   294      59.139  19.933  30.085  1.00  0.00           H  
ATOM   4859  CD  LYS   294      58.657  19.972  28.020  1.00  0.00           C  
ATOM   4860  HD2 LYS   294      58.347  18.931  27.936  1.00  0.00           H  
ATOM   4861  HD3 LYS   294      57.841  20.385  27.427  1.00  0.00           H  
ATOM   4862  CE  LYS   294      59.941  20.099  27.295  1.00  0.00           C  
ATOM   4863  HE2 LYS   294      60.122  21.174  27.289  1.00  0.00           H  
ATOM   4864  HE3 LYS   294      60.764  19.677  27.872  1.00  0.00           H  
ATOM   4865  NZ  LYS   294      60.075  19.442  25.996  1.00  0.00           N  
ATOM   4866  HZ1 LYS   294      59.536  19.879  25.263  1.00  0.00           H  
ATOM   4867  HZ2 LYS   294      61.043  19.433  25.709  1.00  0.00           H  
ATOM   4868  HZ3 LYS   294      59.865  18.459  26.102  1.00  0.00           H  
ATOM   4869  C   LYS   294      57.210  22.801  31.109  1.00  0.00           C  
ATOM   4870  O   LYS   294      56.407  23.556  30.537  1.00  0.00           O  
ATOM   4871  N   GLN   295      58.354  23.239  31.652  1.00  0.00           N  
ATOM   4872  H   GLN   295      58.938  22.530  32.073  1.00  0.00           H  
ATOM   4873  CA  GLN   295      58.894  24.586  31.582  1.00  0.00           C  
ATOM   4874  HA  GLN   295      58.081  25.274  31.351  1.00  0.00           H  
ATOM   4875  CB  GLN   295      59.318  25.026  33.021  1.00  0.00           C  
ATOM   4876  HB2 GLN   295      60.028  24.303  33.423  1.00  0.00           H  
ATOM   4877  HB3 GLN   295      59.800  26.001  32.938  1.00  0.00           H  
ATOM   4878  CG  GLN   295      58.167  25.170  33.995  1.00  0.00           C  
ATOM   4879  HG2 GLN   295      57.768  24.172  34.181  1.00  0.00           H  
ATOM   4880  HG3 GLN   295      58.505  25.507  34.975  1.00  0.00           H  
ATOM   4881  CD  GLN   295      57.107  26.091  33.413  1.00  0.00           C  
ATOM   4882  OE1 GLN   295      57.371  27.249  33.040  1.00  0.00           O  
ATOM   4883  NE2 GLN   295      55.885  25.616  33.447  1.00  0.00           N  
ATOM   4884 HE21 GLN   295      55.138  26.234  33.163  1.00  0.00           H  
ATOM   4885 HE22 GLN   295      55.761  24.616  33.517  1.00  0.00           H  
ATOM   4886  C   GLN   295      60.012  24.878  30.573  1.00  0.00           C  
ATOM   4887  O   GLN   295      60.575  23.933  29.972  1.00  0.00           O  
ATOM   4888  N   NME   296      60.313  26.176  30.395  1.00  0.00           N  
ATOM   4889  H   NME   296      59.884  26.833  31.032  1.00  0.00           H  
ATOM   4890  CH3 NME   296      61.183  26.808  29.375  1.00  0.00           C  
ATOM   4891 HH31 NME   296      61.808  25.962  29.086  1.00  0.00           H  
ATOM   4892 HH32 NME   296      60.611  27.109  28.497  1.00  0.00           H  
ATOM   4893 HH33 NME   296      61.676  27.693  29.775  1.00  0.00           H  
TER    4894      NME   296 
END   
