# Supplementary material for: Lenalidomide Stabilizes Protein–Protein Complexes by Turning Labile Intermolecular H-Bonds into Robust Interactions
Source: J Med Chem. 2023 Apr 21;66(9):6037–46. doi: 10.1021/acs.jmedchem.2c01692 (PMC10184122; doi:10.1021/acs.jmedchem.2c01692)
Supplement: Supplementary file 2 — jm2c01692_si_002.zip [file jm2c01692_si_002.zip › ck1_lastpdbs/ck1-I35G/r2/ck1-I35G.lastpdb.pdb]

CRYST1   79.926   79.926   79.926 109.47 109.47 109.47               1
ATOM      1  H1  ACE     1      54.694  16.403  40.161  1.00  0.00           H  
ATOM      2  CH3 ACE     1      54.804  15.539  39.505  1.00  0.00           C  
ATOM      3  H2  ACE     1      53.805  15.204  39.224  1.00  0.00           H  
ATOM      4  H3  ACE     1      55.325  14.716  39.994  1.00  0.00           H  
ATOM      5  C   ACE     1      55.563  16.001  38.277  1.00  0.00           C  
ATOM      6  O   ACE     1      56.073  17.106  38.247  1.00  0.00           O  
ATOM      7  N   GLU     2      55.816  15.184  37.278  1.00  0.00           N  
ATOM      8  H   GLU     2      55.374  14.281  37.176  1.00  0.00           H  
ATOM      9  CA  GLU     2      56.761  15.575  36.217  1.00  0.00           C  
ATOM     10  HA  GLU     2      56.958  16.642  36.118  1.00  0.00           H  
ATOM     11  CB  GLU     2      58.185  15.008  36.553  1.00  0.00           C  
ATOM     12  HB2 GLU     2      58.925  15.520  35.938  1.00  0.00           H  
ATOM     13  HB3 GLU     2      58.344  15.270  37.599  1.00  0.00           H  
ATOM     14  CG  GLU     2      58.387  13.478  36.283  1.00  0.00           C  
ATOM     15  HG2 GLU     2      58.334  13.269  35.215  1.00  0.00           H  
ATOM     16  HG3 GLU     2      59.405  13.267  36.610  1.00  0.00           H  
ATOM     17  CD  GLU     2      57.458  12.573  37.162  1.00  0.00           C  
ATOM     18  OE1 GLU     2      57.540  12.630  38.417  1.00  0.00           O  
ATOM     19  OE2 GLU     2      56.526  11.861  36.640  1.00  0.00           O  
ATOM     20  C   GLU     2      56.261  15.287  34.837  1.00  0.00           C  
ATOM     21  O   GLU     2      57.036  15.093  33.926  1.00  0.00           O  
ATOM     22  N   PHE     3      54.944  15.324  34.596  1.00  0.00           N  
ATOM     23  H   PHE     3      54.250  15.718  35.215  1.00  0.00           H  
ATOM     24  CA  PHE     3      54.368  14.822  33.331  1.00  0.00           C  
ATOM     25  HA  PHE     3      54.876  13.886  33.098  1.00  0.00           H  
ATOM     26  CB  PHE     3      52.980  14.215  33.512  1.00  0.00           C  
ATOM     27  HB2 PHE     3      52.593  13.905  32.541  1.00  0.00           H  
ATOM     28  HB3 PHE     3      52.978  13.302  34.107  1.00  0.00           H  
ATOM     29  CG  PHE     3      51.981  15.185  34.236  1.00  0.00           C  
ATOM     30  CD1 PHE     3      51.765  15.114  35.616  1.00  0.00           C  
ATOM     31  HD1 PHE     3      52.340  14.423  36.216  1.00  0.00           H  
ATOM     32  CE1 PHE     3      50.787  15.856  36.244  1.00  0.00           C  
ATOM     33  HE1 PHE     3      50.593  15.693  37.294  1.00  0.00           H  
ATOM     34  CZ  PHE     3      50.024  16.719  35.496  1.00  0.00           C  
ATOM     35  HZ  PHE     3      49.251  17.191  36.085  1.00  0.00           H  
ATOM     36  CE2 PHE     3      50.097  16.729  34.084  1.00  0.00           C  
ATOM     37  HE2 PHE     3      49.400  17.311  33.499  1.00  0.00           H  
ATOM     38  CD2 PHE     3      51.100  15.959  33.445  1.00  0.00           C  
ATOM     39  HD2 PHE     3      51.151  15.769  32.384  1.00  0.00           H  
ATOM     40  C   PHE     3      54.546  15.738  32.129  1.00  0.00           C  
ATOM     41  O   PHE     3      54.686  16.974  32.266  1.00  0.00           O  
ATOM     42  N   ILE     4      54.522  15.255  30.901  1.00  0.00           N  
ATOM     43  H   ILE     4      54.281  14.281  30.790  1.00  0.00           H  
ATOM     44  CA  ILE     4      54.561  16.116  29.676  1.00  0.00           C  
ATOM     45  HA  ILE     4      55.283  16.930  29.745  1.00  0.00           H  
ATOM     46  CB  ILE     4      55.281  15.288  28.602  1.00  0.00           C  
ATOM     47  HB  ILE     4      54.758  14.332  28.630  1.00  0.00           H  
ATOM     48  CG2 ILE     4      55.221  15.847  27.174  1.00  0.00           C  
ATOM     49 HG21 ILE     4      54.219  15.728  26.761  1.00  0.00           H  
ATOM     50 HG22 ILE     4      55.341  16.929  27.226  1.00  0.00           H  
ATOM     51 HG23 ILE     4      55.922  15.355  26.499  1.00  0.00           H  
ATOM     52  CG1 ILE     4      56.723  15.087  28.964  1.00  0.00           C  
ATOM     53 HG12 ILE     4      57.166  16.050  28.708  1.00  0.00           H  
ATOM     54 HG13 ILE     4      56.767  14.759  30.003  1.00  0.00           H  
ATOM     55  CD1 ILE     4      57.438  13.961  28.204  1.00  0.00           C  
ATOM     56 HD11 ILE     4      57.602  14.232  27.161  1.00  0.00           H  
ATOM     57 HD12 ILE     4      58.368  13.779  28.743  1.00  0.00           H  
ATOM     58 HD13 ILE     4      56.812  13.071  28.258  1.00  0.00           H  
ATOM     59  C   ILE     4      53.198  16.651  29.253  1.00  0.00           C  
ATOM     60  O   ILE     4      52.137  15.983  29.531  1.00  0.00           O  
ATOM     61  N   VAL     5      53.220  17.888  28.693  1.00  0.00           N  
ATOM     62  H   VAL     5      54.093  18.389  28.616  1.00  0.00           H  
ATOM     63  CA  VAL     5      52.009  18.563  28.174  1.00  0.00           C  
ATOM     64  HA  VAL     5      51.199  17.854  27.998  1.00  0.00           H  
ATOM     65  CB  VAL     5      51.333  19.567  29.140  1.00  0.00           C  
ATOM     66  HB  VAL     5      52.006  20.374  29.431  1.00  0.00           H  
ATOM     67  CG1 VAL     5      50.068  20.251  28.524  1.00  0.00           C  
ATOM     68 HG11 VAL     5      49.361  19.523  28.125  1.00  0.00           H  
ATOM     69 HG12 VAL     5      49.578  20.902  29.249  1.00  0.00           H  
ATOM     70 HG13 VAL     5      50.260  20.931  27.695  1.00  0.00           H  
ATOM     71  CG2 VAL     5      50.844  19.007  30.483  1.00  0.00           C  
ATOM     72 HG21 VAL     5      51.637  18.442  30.972  1.00  0.00           H  
ATOM     73 HG22 VAL     5      50.359  19.755  31.111  1.00  0.00           H  
ATOM     74 HG23 VAL     5      50.114  18.198  30.451  1.00  0.00           H  
ATOM     75  C   VAL     5      52.241  19.310  26.832  1.00  0.00           C  
ATOM     76  O   VAL     5      53.266  19.975  26.751  1.00  0.00           O  
ATOM     77  N   GLY     6      51.277  19.194  25.878  1.00  0.00           N  
ATOM     78  H   GLY     6      50.496  18.572  26.028  1.00  0.00           H  
ATOM     79  CA  GLY     6      51.307  19.874  24.587  1.00  0.00           C  
ATOM     80  HA2 GLY     6      50.283  19.763  24.231  1.00  0.00           H  
ATOM     81  HA3 GLY     6      51.490  20.946  24.661  1.00  0.00           H  
ATOM     82  C   GLY     6      52.372  19.248  23.651  1.00  0.00           C  
ATOM     83  O   GLY     6      52.471  19.591  22.479  1.00  0.00           O  
ATOM     84  N   GLY     7      53.120  18.259  24.127  1.00  0.00           N  
ATOM     85  H   GLY     7      53.060  17.979  25.095  1.00  0.00           H  
ATOM     86  CA  GLY     7      54.350  17.624  23.465  1.00  0.00           C  
ATOM     87  HA2 GLY     7      54.549  16.612  23.818  1.00  0.00           H  
ATOM     88  HA3 GLY     7      54.153  17.583  22.394  1.00  0.00           H  
ATOM     89  C   GLY     7      55.642  18.484  23.420  1.00  0.00           C  
ATOM     90  O   GLY     7      56.677  18.005  23.079  1.00  0.00           O  
ATOM     91  N   LYS     8      55.582  19.679  23.972  1.00  0.00           N  
ATOM     92  H   LYS     8      54.686  20.124  24.110  1.00  0.00           H  
ATOM     93  CA  LYS     8      56.725  20.675  24.120  1.00  0.00           C  
ATOM     94  HA  LYS     8      57.657  20.115  24.040  1.00  0.00           H  
ATOM     95  CB  LYS     8      56.662  21.697  22.898  1.00  0.00           C  
ATOM     96  HB2 LYS     8      57.637  22.162  22.753  1.00  0.00           H  
ATOM     97  HB3 LYS     8      56.413  21.058  22.051  1.00  0.00           H  
ATOM     98  CG  LYS     8      55.470  22.694  23.065  1.00  0.00           C  
ATOM     99  HG2 LYS     8      54.552  22.117  23.180  1.00  0.00           H  
ATOM    100  HG3 LYS     8      55.590  23.310  23.956  1.00  0.00           H  
ATOM    101  CD  LYS     8      55.323  23.580  21.868  1.00  0.00           C  
ATOM    102  HD2 LYS     8      56.262  24.133  21.878  1.00  0.00           H  
ATOM    103  HD3 LYS     8      55.264  22.961  20.973  1.00  0.00           H  
ATOM    104  CE  LYS     8      54.100  24.578  21.938  1.00  0.00           C  
ATOM    105  HE2 LYS     8      53.184  24.004  22.075  1.00  0.00           H  
ATOM    106  HE3 LYS     8      54.145  25.273  22.777  1.00  0.00           H  
ATOM    107  NZ  LYS     8      54.094  25.540  20.834  1.00  0.00           N  
ATOM    108  HZ1 LYS     8      54.792  26.236  21.052  1.00  0.00           H  
ATOM    109  HZ2 LYS     8      54.083  25.056  19.948  1.00  0.00           H  
ATOM    110  HZ3 LYS     8      53.248  26.092  20.831  1.00  0.00           H  
ATOM    111  C   LYS     8      56.850  21.471  25.449  1.00  0.00           C  
ATOM    112  O   LYS     8      57.858  22.099  25.569  1.00  0.00           O  
ATOM    113  N   TYR     9      55.877  21.228  26.365  1.00  0.00           N  
ATOM    114  H   TYR     9      55.126  20.589  26.146  1.00  0.00           H  
ATOM    115  CA  TYR     9      56.123  21.551  27.797  1.00  0.00           C  
ATOM    116  HA  TYR     9      57.101  22.018  27.917  1.00  0.00           H  
ATOM    117  CB  TYR     9      55.175  22.561  28.338  1.00  0.00           C  
ATOM    118  HB2 TYR     9      54.189  22.190  28.618  1.00  0.00           H  
ATOM    119  HB3 TYR     9      55.619  22.948  29.255  1.00  0.00           H  
ATOM    120  CG  TYR     9      54.980  23.742  27.406  1.00  0.00           C  
ATOM    121  CD1 TYR     9      55.930  24.808  27.284  1.00  0.00           C  
ATOM    122  HD1 TYR     9      56.817  24.743  27.897  1.00  0.00           H  
ATOM    123  CE1 TYR     9      55.631  25.848  26.400  1.00  0.00           C  
ATOM    124  HE1 TYR     9      56.405  26.562  26.161  1.00  0.00           H  
ATOM    125  CZ  TYR     9      54.518  25.835  25.590  1.00  0.00           C  
ATOM    126  OH  TYR     9      54.135  26.908  24.883  1.00  0.00           O  
ATOM    127  HH  TYR     9      54.828  27.566  24.789  1.00  0.00           H  
ATOM    128  CE2 TYR     9      53.621  24.792  25.716  1.00  0.00           C  
ATOM    129  HE2 TYR     9      52.739  24.799  25.093  1.00  0.00           H  
ATOM    130  CD2 TYR     9      53.800  23.749  26.599  1.00  0.00           C  
ATOM    131  HD2 TYR     9      53.138  22.899  26.672  1.00  0.00           H  
ATOM    132  C   TYR     9      56.115  20.301  28.712  1.00  0.00           C  
ATOM    133  O   TYR     9      55.476  19.335  28.425  1.00  0.00           O  
ATOM    134  N   LYS    10      56.816  20.411  29.761  1.00  0.00           N  
ATOM    135  H   LYS    10      57.167  21.344  29.923  1.00  0.00           H  
ATOM    136  CA  LYS    10      56.818  19.464  30.878  1.00  0.00           C  
ATOM    137  HA  LYS    10      55.904  18.875  30.795  1.00  0.00           H  
ATOM    138  CB  LYS    10      58.047  18.483  30.775  1.00  0.00           C  
ATOM    139  HB2 LYS    10      58.056  18.016  29.790  1.00  0.00           H  
ATOM    140  HB3 LYS    10      58.901  19.153  30.874  1.00  0.00           H  
ATOM    141  CG  LYS    10      58.249  17.311  31.765  1.00  0.00           C  
ATOM    142  HG2 LYS    10      58.125  17.679  32.783  1.00  0.00           H  
ATOM    143  HG3 LYS    10      57.492  16.554  31.557  1.00  0.00           H  
ATOM    144  CD  LYS    10      59.619  16.661  31.555  1.00  0.00           C  
ATOM    145  HD2 LYS    10      59.787  16.410  30.507  1.00  0.00           H  
ATOM    146  HD3 LYS    10      60.415  17.376  31.762  1.00  0.00           H  
ATOM    147  CE  LYS    10      59.662  15.565  32.576  1.00  0.00           C  
ATOM    148  HE2 LYS    10      59.771  15.931  33.596  1.00  0.00           H  
ATOM    149  HE3 LYS    10      58.773  14.943  32.471  1.00  0.00           H  
ATOM    150  NZ  LYS    10      60.898  14.763  32.305  1.00  0.00           N  
ATOM    151  HZ1 LYS    10      61.110  14.214  33.126  1.00  0.00           H  
ATOM    152  HZ2 LYS    10      60.821  14.056  31.588  1.00  0.00           H  
ATOM    153  HZ3 LYS    10      61.671  15.340  32.005  1.00  0.00           H  
ATOM    154  C   LYS    10      56.731  20.083  32.270  1.00  0.00           C  
ATOM    155  O   LYS    10      57.355  21.126  32.531  1.00  0.00           O  
ATOM    156  N   LEU    11      55.935  19.525  33.224  1.00  0.00           N  
ATOM    157  H   LEU    11      55.516  18.650  32.943  1.00  0.00           H  
ATOM    158  CA  LEU    11      55.682  20.136  34.593  1.00  0.00           C  
ATOM    159  HA  LEU    11      55.669  21.204  34.374  1.00  0.00           H  
ATOM    160  CB  LEU    11      54.299  19.654  35.100  1.00  0.00           C  
ATOM    161  HB2 LEU    11      54.001  18.625  34.897  1.00  0.00           H  
ATOM    162  HB3 LEU    11      54.202  19.579  36.183  1.00  0.00           H  
ATOM    163  CG  LEU    11      53.139  20.459  34.562  1.00  0.00           C  
ATOM    164  HG  LEU    11      53.321  21.508  34.797  1.00  0.00           H  
ATOM    165  CD1 LEU    11      52.936  20.505  33.048  1.00  0.00           C  
ATOM    166 HD11 LEU    11      53.818  20.904  32.547  1.00  0.00           H  
ATOM    167 HD12 LEU    11      52.720  19.528  32.614  1.00  0.00           H  
ATOM    168 HD13 LEU    11      52.067  21.135  32.861  1.00  0.00           H  
ATOM    169  CD2 LEU    11      51.880  20.060  35.270  1.00  0.00           C  
ATOM    170 HD21 LEU    11      51.690  18.991  35.177  1.00  0.00           H  
ATOM    171 HD22 LEU    11      51.844  20.149  36.356  1.00  0.00           H  
ATOM    172 HD23 LEU    11      51.025  20.623  34.895  1.00  0.00           H  
ATOM    173  C   LEU    11      56.905  19.870  35.556  1.00  0.00           C  
ATOM    174  O   LEU    11      57.459  18.777  35.663  1.00  0.00           O  
ATOM    175  N   VAL    12      57.178  20.924  36.421  1.00  0.00           N  
ATOM    176  H   VAL    12      56.717  21.802  36.230  1.00  0.00           H  
ATOM    177  CA  VAL    12      58.192  20.819  37.514  1.00  0.00           C  
ATOM    178  HA  VAL    12      58.899  19.997  37.398  1.00  0.00           H  
ATOM    179  CB  VAL    12      59.148  22.062  37.342  1.00  0.00           C  
ATOM    180  HB  VAL    12      58.600  23.000  37.243  1.00  0.00           H  
ATOM    181  CG1 VAL    12      60.276  22.086  38.463  1.00  0.00           C  
ATOM    182 HG11 VAL    12      60.895  21.189  38.449  1.00  0.00           H  
ATOM    183 HG12 VAL    12      60.837  23.015  38.365  1.00  0.00           H  
ATOM    184 HG13 VAL    12      59.799  22.120  39.443  1.00  0.00           H  
ATOM    185  CG2 VAL    12      59.874  22.037  35.973  1.00  0.00           C  
ATOM    186 HG21 VAL    12      60.356  21.084  35.753  1.00  0.00           H  
ATOM    187 HG22 VAL    12      59.139  21.977  35.170  1.00  0.00           H  
ATOM    188 HG23 VAL    12      60.570  22.855  35.788  1.00  0.00           H  
ATOM    189  C   VAL    12      57.640  20.720  38.898  1.00  0.00           C  
ATOM    190  O   VAL    12      58.123  19.812  39.570  1.00  0.00           O  
ATOM    191  N   ARG    13      56.802  21.658  39.328  1.00  0.00           N  
ATOM    192  H   ARG    13      56.618  22.458  38.739  1.00  0.00           H  
ATOM    193  CA  ARG    13      56.118  21.623  40.685  1.00  0.00           C  
ATOM    194  HA  ARG    13      55.673  20.642  40.848  1.00  0.00           H  
ATOM    195  CB  ARG    13      57.141  22.016  41.785  1.00  0.00           C  
ATOM    196  HB2 ARG    13      56.589  21.838  42.707  1.00  0.00           H  
ATOM    197  HB3 ARG    13      58.042  21.402  41.807  1.00  0.00           H  
ATOM    198  CG  ARG    13      57.609  23.450  41.771  1.00  0.00           C  
ATOM    199  HG2 ARG    13      58.232  23.558  40.883  1.00  0.00           H  
ATOM    200  HG3 ARG    13      56.856  24.234  41.691  1.00  0.00           H  
ATOM    201  CD  ARG    13      58.347  23.839  43.003  1.00  0.00           C  
ATOM    202  HD2 ARG    13      57.699  23.890  43.878  1.00  0.00           H  
ATOM    203  HD3 ARG    13      59.171  23.131  43.092  1.00  0.00           H  
ATOM    204  NE  ARG    13      59.005  25.190  42.825  1.00  0.00           N  
ATOM    205  HE  ARG    13      58.563  25.942  43.334  1.00  0.00           H  
ATOM    206  CZ  ARG    13      60.173  25.420  42.296  1.00  0.00           C  
ATOM    207  NH1 ARG    13      60.927  24.444  41.827  1.00  0.00           N  
ATOM    208 HH11 ARG    13      60.702  23.461  41.885  1.00  0.00           H  
ATOM    209 HH12 ARG    13      61.827  24.676  41.433  1.00  0.00           H  
ATOM    210  NH2 ARG    13      60.507  26.608  42.077  1.00  0.00           N  
ATOM    211 HH21 ARG    13      59.928  27.385  42.360  1.00  0.00           H  
ATOM    212 HH22 ARG    13      61.376  26.743  41.579  1.00  0.00           H  
ATOM    213  C   ARG    13      54.898  22.558  40.661  1.00  0.00           C  
ATOM    214  O   ARG    13      54.772  23.516  39.922  1.00  0.00           O  
ATOM    215  N   LYS    14      53.979  22.190  41.516  1.00  0.00           N  
ATOM    216  H   LYS    14      54.096  21.277  41.932  1.00  0.00           H  
ATOM    217  CA  LYS    14      52.718  22.821  41.916  1.00  0.00           C  
ATOM    218  HA  LYS    14      52.113  23.057  41.041  1.00  0.00           H  
ATOM    219  CB  LYS    14      51.949  21.956  42.933  1.00  0.00           C  
ATOM    220  HB2 LYS    14      51.773  21.006  42.427  1.00  0.00           H  
ATOM    221  HB3 LYS    14      52.623  21.751  43.765  1.00  0.00           H  
ATOM    222  CG  LYS    14      50.633  22.518  43.502  1.00  0.00           C  
ATOM    223  HG2 LYS    14      50.797  23.322  44.220  1.00  0.00           H  
ATOM    224  HG3 LYS    14      49.934  22.819  42.721  1.00  0.00           H  
ATOM    225  CD  LYS    14      49.986  21.389  44.273  1.00  0.00           C  
ATOM    226  HD2 LYS    14      49.643  20.604  43.598  1.00  0.00           H  
ATOM    227  HD3 LYS    14      50.678  20.971  45.004  1.00  0.00           H  
ATOM    228  CE  LYS    14      48.772  22.052  44.785  1.00  0.00           C  
ATOM    229  HE2 LYS    14      48.965  22.865  45.484  1.00  0.00           H  
ATOM    230  HE3 LYS    14      48.126  22.352  43.959  1.00  0.00           H  
ATOM    231  NZ  LYS    14      47.932  21.202  45.685  1.00  0.00           N  
ATOM    232  HZ1 LYS    14      46.966  21.492  45.729  1.00  0.00           H  
ATOM    233  HZ2 LYS    14      47.865  20.246  45.365  1.00  0.00           H  
ATOM    234  HZ3 LYS    14      48.312  21.192  46.620  1.00  0.00           H  
ATOM    235  C   LYS    14      53.044  24.117  42.590  1.00  0.00           C  
ATOM    236  O   LYS    14      53.970  24.217  43.452  1.00  0.00           O  
ATOM    237  N   ILE    15      52.352  25.212  42.227  1.00  0.00           N  
ATOM    238  H   ILE    15      51.572  25.080  41.598  1.00  0.00           H  
ATOM    239  CA  ILE    15      52.484  26.619  42.692  1.00  0.00           C  
ATOM    240  HA  ILE    15      53.439  26.809  43.183  1.00  0.00           H  
ATOM    241  CB  ILE    15      52.103  27.620  41.537  1.00  0.00           C  
ATOM    242  HB  ILE    15      51.126  27.412  41.101  1.00  0.00           H  
ATOM    243  CG2 ILE    15      52.172  29.074  42.046  1.00  0.00           C  
ATOM    244 HG21 ILE    15      51.631  29.280  42.970  1.00  0.00           H  
ATOM    245 HG22 ILE    15      53.207  29.413  42.058  1.00  0.00           H  
ATOM    246 HG23 ILE    15      51.635  29.625  41.274  1.00  0.00           H  
ATOM    247  CG1 ILE    15      53.137  27.504  40.391  1.00  0.00           C  
ATOM    248 HG12 ILE    15      54.157  27.702  40.722  1.00  0.00           H  
ATOM    249 HG13 ILE    15      53.069  26.489  39.999  1.00  0.00           H  
ATOM    250  CD1 ILE    15      52.903  28.469  39.202  1.00  0.00           C  
ATOM    251 HD11 ILE    15      51.903  28.323  38.795  1.00  0.00           H  
ATOM    252 HD12 ILE    15      53.036  29.482  39.583  1.00  0.00           H  
ATOM    253 HD13 ILE    15      53.607  28.280  38.392  1.00  0.00           H  
ATOM    254  C   ILE    15      51.503  26.844  43.869  1.00  0.00           C  
ATOM    255  O   ILE    15      51.668  27.632  44.773  1.00  0.00           O  
ATOM    256  N   GLY    16      50.282  26.248  43.762  1.00  0.00           N  
ATOM    257  H   GLY    16      50.045  25.653  42.981  1.00  0.00           H  
ATOM    258  CA  GLY    16      49.209  26.295  44.749  1.00  0.00           C  
ATOM    259  HA2 GLY    16      49.432  25.867  45.727  1.00  0.00           H  
ATOM    260  HA3 GLY    16      49.058  27.369  44.850  1.00  0.00           H  
ATOM    261  C   GLY    16      47.956  25.592  44.290  1.00  0.00           C  
ATOM    262  O   GLY    16      47.942  24.818  43.352  1.00  0.00           O  
ATOM    263  N   SER    17      46.821  25.872  44.936  1.00  0.00           N  
ATOM    264  H   SER    17      46.791  26.606  45.629  1.00  0.00           H  
ATOM    265  CA  SER    17      45.508  25.265  44.581  1.00  0.00           C  
ATOM    266  HA  SER    17      45.496  24.876  43.563  1.00  0.00           H  
ATOM    267  CB  SER    17      45.298  24.138  45.635  1.00  0.00           C  
ATOM    268  HB2 SER    17      46.132  23.437  45.603  1.00  0.00           H  
ATOM    269  HB3 SER    17      45.410  24.551  46.637  1.00  0.00           H  
ATOM    270  OG  SER    17      44.175  23.506  45.300  1.00  0.00           O  
ATOM    271  HG  SER    17      44.573  22.904  44.667  1.00  0.00           H  
ATOM    272  C   SER    17      44.375  26.336  44.729  1.00  0.00           C  
ATOM    273  O   SER    17      44.531  27.334  45.477  1.00  0.00           O  
ATOM    274  N   GLY    18      43.285  26.068  44.056  1.00  0.00           N  
ATOM    275  H   GLY    18      43.339  25.218  43.515  1.00  0.00           H  
ATOM    276  CA  GLY    18      41.974  26.740  44.269  1.00  0.00           C  
ATOM    277  HA2 GLY    18      41.913  27.289  45.209  1.00  0.00           H  
ATOM    278  HA3 GLY    18      41.933  27.587  43.585  1.00  0.00           H  
ATOM    279  C   GLY    18      40.732  25.789  44.162  1.00  0.00           C  
ATOM    280  O   GLY    18      40.893  24.631  43.809  1.00  0.00           O  
ATOM    281  N   SER    19      39.523  26.293  44.477  1.00  0.00           N  
ATOM    282  H   SER    19      39.412  27.275  44.684  1.00  0.00           H  
ATOM    283  CA  SER    19      38.337  25.444  44.314  1.00  0.00           C  
ATOM    284  HA  SER    19      38.397  24.544  44.925  1.00  0.00           H  
ATOM    285  CB  SER    19      37.136  26.150  44.734  1.00  0.00           C  
ATOM    286  HB2 SER    19      37.091  27.189  44.406  1.00  0.00           H  
ATOM    287  HB3 SER    19      36.207  25.715  44.365  1.00  0.00           H  
ATOM    288  OG  SER    19      37.035  26.260  46.139  1.00  0.00           O  
ATOM    289  HG  SER    19      37.465  27.037  46.506  1.00  0.00           H  
ATOM    290  C   SER    19      38.080  24.984  42.880  1.00  0.00           C  
ATOM    291  O   SER    19      37.320  24.093  42.600  1.00  0.00           O  
ATOM    292  N   PHE    20      38.714  25.636  41.869  1.00  0.00           N  
ATOM    293  H   PHE    20      39.358  26.409  41.964  1.00  0.00           H  
ATOM    294  CA  PHE    20      38.779  25.129  40.435  1.00  0.00           C  
ATOM    295  HA  PHE    20      37.751  25.056  40.079  1.00  0.00           H  
ATOM    296  CB  PHE    20      39.394  26.227  39.544  1.00  0.00           C  
ATOM    297  HB2 PHE    20      39.313  25.858  38.521  1.00  0.00           H  
ATOM    298  HB3 PHE    20      38.799  27.139  39.599  1.00  0.00           H  
ATOM    299  CG  PHE    20      40.869  26.477  39.733  1.00  0.00           C  
ATOM    300  CD1 PHE    20      41.379  27.450  40.651  1.00  0.00           C  
ATOM    301  HD1 PHE    20      40.689  28.051  41.225  1.00  0.00           H  
ATOM    302  CE1 PHE    20      42.759  27.650  40.843  1.00  0.00           C  
ATOM    303  HE1 PHE    20      43.186  28.349  41.547  1.00  0.00           H  
ATOM    304  CZ  PHE    20      43.652  26.780  40.114  1.00  0.00           C  
ATOM    305  HZ  PHE    20      44.702  26.815  40.361  1.00  0.00           H  
ATOM    306  CE2 PHE    20      43.145  25.880  39.145  1.00  0.00           C  
ATOM    307  HE2 PHE    20      43.755  25.258  38.508  1.00  0.00           H  
ATOM    308  CD2 PHE    20      41.785  25.781  38.948  1.00  0.00           C  
ATOM    309  HD2 PHE    20      41.436  25.114  38.174  1.00  0.00           H  
ATOM    310  C   PHE    20      39.570  23.893  40.166  1.00  0.00           C  
ATOM    311  O   PHE    20      39.311  23.133  39.233  1.00  0.00           O  
ATOM    312  N   GLY    21      40.715  23.707  40.890  1.00  0.00           N  
ATOM    313  H   GLY    21      40.852  24.237  41.738  1.00  0.00           H  
ATOM    314  CA  GLY    21      41.747  22.692  40.656  1.00  0.00           C  
ATOM    315  HA2 GLY    21      41.401  21.743  41.067  1.00  0.00           H  
ATOM    316  HA3 GLY    21      41.922  22.680  39.581  1.00  0.00           H  
ATOM    317  C   GLY    21      43.085  23.017  41.357  1.00  0.00           C  
ATOM    318  O   GLY    21      43.164  23.348  42.562  1.00  0.00           O  
ATOM    319  N   ASP    22      44.128  23.003  40.479  1.00  0.00           N  
ATOM    320  H   ASP    22      43.940  23.089  39.490  1.00  0.00           H  
ATOM    321  CA  ASP    22      45.494  23.213  40.885  1.00  0.00           C  
ATOM    322  HA  ASP    22      45.570  23.763  41.823  1.00  0.00           H  
ATOM    323  CB  ASP    22      46.255  21.961  41.211  1.00  0.00           C  
ATOM    324  HB2 ASP    22      46.091  21.338  40.332  1.00  0.00           H  
ATOM    325  HB3 ASP    22      47.316  22.211  41.231  1.00  0.00           H  
ATOM    326  CG  ASP    22      46.014  21.210  42.539  1.00  0.00           C  
ATOM    327  OD1 ASP    22      46.439  20.021  42.534  1.00  0.00           O  
ATOM    328  OD2 ASP    22      45.495  21.719  43.541  1.00  0.00           O  
ATOM    329  C   ASP    22      46.241  24.001  39.778  1.00  0.00           C  
ATOM    330  O   ASP    22      45.881  23.991  38.616  1.00  0.00           O  
ATOM    331  N   ILE    23      47.390  24.545  40.167  1.00  0.00           N  
ATOM    332  H   ILE    23      47.751  24.217  41.051  1.00  0.00           H  
ATOM    333  CA  ILE    23      48.271  25.368  39.273  1.00  0.00           C  
ATOM    334  HA  ILE    23      48.068  25.076  38.242  1.00  0.00           H  
ATOM    335  CB  ILE    23      47.997  26.858  39.417  1.00  0.00           C  
ATOM    336  HB  ILE    23      47.004  26.856  38.966  1.00  0.00           H  
ATOM    337  CG2 ILE    23      47.789  27.353  40.858  1.00  0.00           C  
ATOM    338 HG21 ILE    23      48.571  26.957  41.506  1.00  0.00           H  
ATOM    339 HG22 ILE    23      47.837  28.442  40.888  1.00  0.00           H  
ATOM    340 HG23 ILE    23      46.836  27.026  41.273  1.00  0.00           H  
ATOM    341  CG1 ILE    23      48.920  27.762  38.587  1.00  0.00           C  
ATOM    342 HG12 ILE    23      49.698  28.286  39.142  1.00  0.00           H  
ATOM    343 HG13 ILE    23      49.454  27.201  37.821  1.00  0.00           H  
ATOM    344  CD1 ILE    23      48.129  28.737  37.799  1.00  0.00           C  
ATOM    345 HD11 ILE    23      47.584  28.168  37.046  1.00  0.00           H  
ATOM    346 HD12 ILE    23      47.393  29.184  38.466  1.00  0.00           H  
ATOM    347 HD13 ILE    23      48.769  29.438  37.263  1.00  0.00           H  
ATOM    348  C   ILE    23      49.752  24.981  39.404  1.00  0.00           C  
ATOM    349  O   ILE    23      50.208  24.681  40.507  1.00  0.00           O  
ATOM    350  N   TYR    24      50.535  24.942  38.292  1.00  0.00           N  
ATOM    351  H   TYR    24      50.080  25.369  37.498  1.00  0.00           H  
ATOM    352  CA  TYR    24      51.901  24.376  38.207  1.00  0.00           C  
ATOM    353  HA  TYR    24      52.341  24.237  39.195  1.00  0.00           H  
ATOM    354  CB  TYR    24      51.874  23.029  37.484  1.00  0.00           C  
ATOM    355  HB2 TYR    24      51.034  23.082  36.791  1.00  0.00           H  
ATOM    356  HB3 TYR    24      52.777  22.824  36.908  1.00  0.00           H  
ATOM    357  CG  TYR    24      51.919  21.806  38.401  1.00  0.00           C  
ATOM    358  CD1 TYR    24      50.753  21.316  39.047  1.00  0.00           C  
ATOM    359  HD1 TYR    24      49.835  21.885  39.054  1.00  0.00           H  
ATOM    360  CE1 TYR    24      50.748  20.108  39.744  1.00  0.00           C  
ATOM    361  HE1 TYR    24      49.853  19.766  40.242  1.00  0.00           H  
ATOM    362  CZ  TYR    24      51.947  19.283  39.780  1.00  0.00           C  
ATOM    363  OH  TYR    24      51.969  18.000  40.202  1.00  0.00           O  
ATOM    364  HH  TYR    24      51.197  17.710  40.693  1.00  0.00           H  
ATOM    365  CE2 TYR    24      53.125  19.806  39.258  1.00  0.00           C  
ATOM    366  HE2 TYR    24      54.038  19.232  39.312  1.00  0.00           H  
ATOM    367  CD2 TYR    24      53.090  21.037  38.534  1.00  0.00           C  
ATOM    368  HD2 TYR    24      53.988  21.340  38.016  1.00  0.00           H  
ATOM    369  C   TYR    24      52.780  25.377  37.383  1.00  0.00           C  
ATOM    370  O   TYR    24      52.281  26.136  36.511  1.00  0.00           O  
ATOM    371  N   LEU    25      54.099  25.239  37.672  1.00  0.00           N  
ATOM    372  H   LEU    25      54.375  24.668  38.458  1.00  0.00           H  
ATOM    373  CA  LEU    25      55.100  25.714  36.782  1.00  0.00           C  
ATOM    374  HA  LEU    25      54.809  26.633  36.273  1.00  0.00           H  
ATOM    375  CB  LEU    25      56.301  26.129  37.710  1.00  0.00           C  
ATOM    376  HB2 LEU    25      55.992  26.950  38.358  1.00  0.00           H  
ATOM    377  HB3 LEU    25      56.443  25.331  38.439  1.00  0.00           H  
ATOM    378  CG  LEU    25      57.691  26.587  37.279  1.00  0.00           C  
ATOM    379  HG  LEU    25      58.036  25.879  36.526  1.00  0.00           H  
ATOM    380  CD1 LEU    25      57.815  27.991  36.822  1.00  0.00           C  
ATOM    381 HD11 LEU    25      57.083  28.636  37.309  1.00  0.00           H  
ATOM    382 HD12 LEU    25      58.833  28.374  36.891  1.00  0.00           H  
ATOM    383 HD13 LEU    25      57.568  28.002  35.760  1.00  0.00           H  
ATOM    384  CD2 LEU    25      58.744  26.397  38.400  1.00  0.00           C  
ATOM    385 HD21 LEU    25      59.780  26.459  38.066  1.00  0.00           H  
ATOM    386 HD22 LEU    25      58.620  27.150  39.178  1.00  0.00           H  
ATOM    387 HD23 LEU    25      58.482  25.396  38.744  1.00  0.00           H  
ATOM    388  C   LEU    25      55.550  24.576  35.835  1.00  0.00           C  
ATOM    389  O   LEU    25      55.505  23.417  36.219  1.00  0.00           O  
ATOM    390  N   ALA    26      56.055  24.951  34.734  1.00  0.00           N  
ATOM    391  H   ALA    26      56.280  25.933  34.664  1.00  0.00           H  
ATOM    392  CA  ALA    26      56.599  24.113  33.685  1.00  0.00           C  
ATOM    393  HA  ALA    26      56.886  23.218  34.236  1.00  0.00           H  
ATOM    394  CB  ALA    26      55.567  23.694  32.582  1.00  0.00           C  
ATOM    395  HB1 ALA    26      55.120  24.654  32.322  1.00  0.00           H  
ATOM    396  HB2 ALA    26      56.152  23.255  31.774  1.00  0.00           H  
ATOM    397  HB3 ALA    26      54.838  22.991  32.983  1.00  0.00           H  
ATOM    398  C   ALA    26      57.907  24.644  33.135  1.00  0.00           C  
ATOM    399  O   ALA    26      58.366  25.772  33.310  1.00  0.00           O  
ATOM    400  N   GLY    27      58.464  23.760  32.329  1.00  0.00           N  
ATOM    401  H   GLY    27      58.068  22.848  32.155  1.00  0.00           H  
ATOM    402  CA  GLY    27      59.630  24.031  31.474  1.00  0.00           C  
ATOM    403  HA2 GLY    27      59.842  25.100  31.494  1.00  0.00           H  
ATOM    404  HA3 GLY    27      60.573  23.591  31.798  1.00  0.00           H  
ATOM    405  C   GLY    27      59.361  23.669  29.969  1.00  0.00           C  
ATOM    406  O   GLY    27      58.624  22.724  29.736  1.00  0.00           O  
ATOM    407  N   ASN    28      59.932  24.416  29.047  1.00  0.00           N  
ATOM    408  H   ASN    28      60.467  25.242  29.275  1.00  0.00           H  
ATOM    409  CA  ASN    28      59.792  24.114  27.624  1.00  0.00           C  
ATOM    410  HA  ASN    28      58.846  23.583  27.526  1.00  0.00           H  
ATOM    411  CB  ASN    28      59.825  25.480  26.863  1.00  0.00           C  
ATOM    412  HB2 ASN    28      59.102  26.241  27.160  1.00  0.00           H  
ATOM    413  HB3 ASN    28      60.785  25.972  27.021  1.00  0.00           H  
ATOM    414  CG  ASN    28      59.583  25.253  25.365  1.00  0.00           C  
ATOM    415  OD1 ASN    28      60.215  24.415  24.761  1.00  0.00           O  
ATOM    416  ND2 ASN    28      58.870  26.072  24.632  1.00  0.00           N  
ATOM    417 HD21 ASN    28      58.792  25.964  23.631  1.00  0.00           H  
ATOM    418 HD22 ASN    28      58.633  27.011  24.917  1.00  0.00           H  
ATOM    419  C   ASN    28      60.922  23.120  27.242  1.00  0.00           C  
ATOM    420  O   ASN    28      62.101  23.339  27.413  1.00  0.00           O  
ATOM    421  N   ILE    29      60.542  21.996  26.589  1.00  0.00           N  
ATOM    422  H   ILE    29      59.585  21.732  26.406  1.00  0.00           H  
ATOM    423  CA  ILE    29      61.457  20.881  26.275  1.00  0.00           C  
ATOM    424  HA  ILE    29      61.889  20.505  27.202  1.00  0.00           H  
ATOM    425  CB  ILE    29      60.560  19.765  25.724  1.00  0.00           C  
ATOM    426  HB  ILE    29      59.904  20.278  25.021  1.00  0.00           H  
ATOM    427  CG2 ILE    29      61.306  18.583  25.069  1.00  0.00           C  
ATOM    428 HG21 ILE    29      61.907  18.927  24.227  1.00  0.00           H  
ATOM    429 HG22 ILE    29      61.988  18.122  25.783  1.00  0.00           H  
ATOM    430 HG23 ILE    29      60.624  17.819  24.696  1.00  0.00           H  
ATOM    431  CG1 ILE    29      59.695  19.219  26.980  1.00  0.00           C  
ATOM    432 HG12 ILE    29      60.386  18.683  27.631  1.00  0.00           H  
ATOM    433 HG13 ILE    29      59.312  20.070  27.543  1.00  0.00           H  
ATOM    434  CD1 ILE    29      58.430  18.379  26.666  1.00  0.00           C  
ATOM    435 HD11 ILE    29      57.779  18.762  25.881  1.00  0.00           H  
ATOM    436 HD12 ILE    29      58.646  17.332  26.456  1.00  0.00           H  
ATOM    437 HD13 ILE    29      57.727  18.274  27.493  1.00  0.00           H  
ATOM    438  C   ILE    29      62.600  21.421  25.379  1.00  0.00           C  
ATOM    439  O   ILE    29      63.725  21.033  25.698  1.00  0.00           O  
ATOM    440  N   THR    30      62.368  22.303  24.387  1.00  0.00           N  
ATOM    441  H   THR    30      61.461  22.741  24.312  1.00  0.00           H  
ATOM    442  CA  THR    30      63.396  22.822  23.432  1.00  0.00           C  
ATOM    443  HA  THR    30      64.157  22.043  23.390  1.00  0.00           H  
ATOM    444  CB  THR    30      62.741  22.661  22.038  1.00  0.00           C  
ATOM    445  HB  THR    30      63.530  23.004  21.369  1.00  0.00           H  
ATOM    446  CG2 THR    30      62.448  21.148  21.709  1.00  0.00           C  
ATOM    447 HG21 THR    30      63.312  20.515  21.912  1.00  0.00           H  
ATOM    448 HG22 THR    30      61.468  20.926  22.132  1.00  0.00           H  
ATOM    449 HG23 THR    30      62.260  21.187  20.636  1.00  0.00           H  
ATOM    450  OG1 THR    30      61.616  23.439  21.845  1.00  0.00           O  
ATOM    451  HG1 THR    30      61.922  24.314  21.597  1.00  0.00           H  
ATOM    452  C   THR    30      63.864  24.275  23.587  1.00  0.00           C  
ATOM    453  O   THR    30      65.040  24.586  23.256  1.00  0.00           O  
ATOM    454  N   ASN    31      63.044  25.231  23.986  1.00  0.00           N  
ATOM    455  H   ASN    31      62.068  25.016  24.131  1.00  0.00           H  
ATOM    456  CA  ASN    31      63.564  26.545  24.354  1.00  0.00           C  
ATOM    457  HA  ASN    31      64.373  26.808  23.671  1.00  0.00           H  
ATOM    458  CB  ASN    31      62.444  27.530  24.149  1.00  0.00           C  
ATOM    459  HB2 ASN    31      62.007  27.388  23.161  1.00  0.00           H  
ATOM    460  HB3 ASN    31      61.651  27.353  24.877  1.00  0.00           H  
ATOM    461  CG  ASN    31      62.897  28.993  24.336  1.00  0.00           C  
ATOM    462  OD1 ASN    31      62.781  29.494  25.418  1.00  0.00           O  
ATOM    463  ND2 ASN    31      63.446  29.688  23.335  1.00  0.00           N  
ATOM    464 HD21 ASN    31      64.068  30.476  23.447  1.00  0.00           H  
ATOM    465 HD22 ASN    31      63.633  29.169  22.488  1.00  0.00           H  
ATOM    466  C   ASN    31      64.031  26.586  25.857  1.00  0.00           C  
ATOM    467  O   ASN    31      63.726  25.589  26.579  1.00  0.00           O  
ATOM    468  N   GLY    32      64.670  27.670  26.346  1.00  0.00           N  
ATOM    469  H   GLY    32      64.945  28.400  25.704  1.00  0.00           H  
ATOM    470  CA  GLY    32      65.049  27.733  27.726  1.00  0.00           C  
ATOM    471  HA2 GLY    32      65.406  26.803  28.169  1.00  0.00           H  
ATOM    472  HA3 GLY    32      65.821  28.496  27.834  1.00  0.00           H  
ATOM    473  C   GLY    32      64.004  28.240  28.682  1.00  0.00           C  
ATOM    474  O   GLY    32      64.188  28.226  29.946  1.00  0.00           O  
ATOM    475  N   GLU    33      62.816  28.654  28.228  1.00  0.00           N  
ATOM    476  H   GLU    33      62.649  28.486  27.247  1.00  0.00           H  
ATOM    477  CA  GLU    33      61.772  29.285  28.953  1.00  0.00           C  
ATOM    478  HA  GLU    33      62.283  29.974  29.625  1.00  0.00           H  
ATOM    479  CB  GLU    33      60.723  30.002  28.056  1.00  0.00           C  
ATOM    480  HB2 GLU    33      60.168  30.706  28.676  1.00  0.00           H  
ATOM    481  HB3 GLU    33      61.242  30.553  27.271  1.00  0.00           H  
ATOM    482  CG  GLU    33      59.692  29.005  27.451  1.00  0.00           C  
ATOM    483  HG2 GLU    33      60.240  28.201  26.961  1.00  0.00           H  
ATOM    484  HG3 GLU    33      58.981  28.630  28.186  1.00  0.00           H  
ATOM    485  CD  GLU    33      58.790  29.580  26.325  1.00  0.00           C  
ATOM    486  OE1 GLU    33      58.391  28.833  25.462  1.00  0.00           O  
ATOM    487  OE2 GLU    33      58.509  30.833  26.402  1.00  0.00           O  
ATOM    488  C   GLU    33      61.123  28.408  30.027  1.00  0.00           C  
ATOM    489  O   GLU    33      61.061  27.199  29.931  1.00  0.00           O  
ATOM    490  N   GLU    34      60.509  29.151  30.990  1.00  0.00           N  
ATOM    491  H   GLU    34      60.911  30.047  31.224  1.00  0.00           H  
ATOM    492  CA  GLU    34      59.527  28.668  31.992  1.00  0.00           C  
ATOM    493  HA  GLU    34      59.504  27.594  31.808  1.00  0.00           H  
ATOM    494  CB  GLU    34      60.058  28.920  33.440  1.00  0.00           C  
ATOM    495  HB2 GLU    34      59.417  28.493  34.211  1.00  0.00           H  
ATOM    496  HB3 GLU    34      61.019  28.438  33.620  1.00  0.00           H  
ATOM    497  CG  GLU    34      60.202  30.392  33.806  1.00  0.00           C  
ATOM    498  HG2 GLU    34      59.265  30.893  33.564  1.00  0.00           H  
ATOM    499  HG3 GLU    34      60.422  30.495  34.869  1.00  0.00           H  
ATOM    500  CD  GLU    34      61.443  30.984  33.122  1.00  0.00           C  
ATOM    501  OE1 GLU    34      61.489  32.220  33.082  1.00  0.00           O  
ATOM    502  OE2 GLU    34      62.394  30.288  32.660  1.00  0.00           O  
ATOM    503  C   GLU    34      58.130  29.162  31.759  1.00  0.00           C  
ATOM    504  O   GLU    34      57.969  30.330  31.363  1.00  0.00           O  
ATOM    505  N   VAL    35      57.111  28.341  32.099  1.00  0.00           N  
ATOM    506  H   VAL    35      57.309  27.396  32.392  1.00  0.00           H  
ATOM    507  CA  VAL    35      55.711  28.767  31.829  1.00  0.00           C  
ATOM    508  HA  VAL    35      55.728  29.855  31.764  1.00  0.00           H  
ATOM    509  CB  VAL    35      55.178  28.294  30.413  1.00  0.00           C  
ATOM    510  HB  VAL    35      54.113  28.495  30.303  1.00  0.00           H  
ATOM    511  CG1 VAL    35      55.884  28.996  29.208  1.00  0.00           C  
ATOM    512 HG11 VAL    35      55.793  30.077  29.314  1.00  0.00           H  
ATOM    513 HG12 VAL    35      56.938  28.727  29.281  1.00  0.00           H  
ATOM    514 HG13 VAL    35      55.359  28.733  28.289  1.00  0.00           H  
ATOM    515  CG2 VAL    35      55.384  26.754  30.291  1.00  0.00           C  
ATOM    516 HG21 VAL    35      54.899  26.268  29.444  1.00  0.00           H  
ATOM    517 HG22 VAL    35      56.467  26.670  30.196  1.00  0.00           H  
ATOM    518 HG23 VAL    35      54.915  26.282  31.154  1.00  0.00           H  
ATOM    519  C   VAL    35      54.725  28.320  32.946  1.00  0.00           C  
ATOM    520  O   VAL    35      54.997  27.306  33.625  1.00  0.00           O  
ATOM    521  N   ALA    36      53.570  28.879  33.056  1.00  0.00           N  
ATOM    522  H   ALA    36      53.245  29.534  32.360  1.00  0.00           H  
ATOM    523  CA  ALA    36      52.565  28.480  34.086  1.00  0.00           C  
ATOM    524  HA  ALA    36      53.020  27.861  34.858  1.00  0.00           H  
ATOM    525  CB  ALA    36      52.098  29.728  34.861  1.00  0.00           C  
ATOM    526  HB1 ALA    36      52.756  29.875  35.717  1.00  0.00           H  
ATOM    527  HB2 ALA    36      52.080  30.595  34.201  1.00  0.00           H  
ATOM    528  HB3 ALA    36      51.103  29.488  35.236  1.00  0.00           H  
ATOM    529  C   ALA    36      51.355  27.726  33.519  1.00  0.00           C  
ATOM    530  O   ALA    36      50.799  28.056  32.492  1.00  0.00           O  
ATOM    531  N   VAL    37      50.859  26.743  34.274  1.00  0.00           N  
ATOM    532  H   VAL    37      51.419  26.482  35.073  1.00  0.00           H  
ATOM    533  CA  VAL    37      49.916  25.720  33.755  1.00  0.00           C  
ATOM    534  HA  VAL    37      49.380  26.202  32.937  1.00  0.00           H  
ATOM    535  CB  VAL    37      50.557  24.352  33.451  1.00  0.00           C  
ATOM    536  HB  VAL    37      50.797  23.850  34.389  1.00  0.00           H  
ATOM    537  CG1 VAL    37      49.656  23.415  32.609  1.00  0.00           C  
ATOM    538 HG11 VAL    37      48.894  22.941  33.227  1.00  0.00           H  
ATOM    539 HG12 VAL    37      49.348  24.059  31.785  1.00  0.00           H  
ATOM    540 HG13 VAL    37      50.245  22.577  32.236  1.00  0.00           H  
ATOM    541  CG2 VAL    37      51.872  24.575  32.650  1.00  0.00           C  
ATOM    542 HG21 VAL    37      51.618  24.952  31.659  1.00  0.00           H  
ATOM    543 HG22 VAL    37      52.565  25.171  33.244  1.00  0.00           H  
ATOM    544 HG23 VAL    37      52.343  23.609  32.464  1.00  0.00           H  
ATOM    545  C   VAL    37      48.724  25.538  34.725  1.00  0.00           C  
ATOM    546  O   VAL    37      48.811  25.361  35.963  1.00  0.00           O  
ATOM    547  N   LYS    38      47.501  25.523  34.121  1.00  0.00           N  
ATOM    548  H   LYS    38      47.502  25.543  33.111  1.00  0.00           H  
ATOM    549  CA  LYS    38      46.224  25.411  34.814  1.00  0.00           C  
ATOM    550  HA  LYS    38      46.417  25.300  35.881  1.00  0.00           H  
ATOM    551  CB  LYS    38      45.196  26.475  34.537  1.00  0.00           C  
ATOM    552  HB2 LYS    38      45.584  27.298  33.938  1.00  0.00           H  
ATOM    553  HB3 LYS    38      44.391  26.140  33.883  1.00  0.00           H  
ATOM    554  CG  LYS    38      44.518  26.824  35.860  1.00  0.00           C  
ATOM    555  HG2 LYS    38      43.881  26.040  36.267  1.00  0.00           H  
ATOM    556  HG3 LYS    38      45.331  27.143  36.513  1.00  0.00           H  
ATOM    557  CD  LYS    38      43.532  28.034  35.632  1.00  0.00           C  
ATOM    558  HD2 LYS    38      44.159  28.915  35.497  1.00  0.00           H  
ATOM    559  HD3 LYS    38      42.927  27.857  34.742  1.00  0.00           H  
ATOM    560  CE  LYS    38      42.705  28.129  36.960  1.00  0.00           C  
ATOM    561  HE2 LYS    38      41.856  27.461  36.815  1.00  0.00           H  
ATOM    562  HE3 LYS    38      43.248  27.950  37.888  1.00  0.00           H  
ATOM    563  NZ  LYS    38      42.054  29.468  36.973  1.00  0.00           N  
ATOM    564  HZ1 LYS    38      41.525  29.587  36.121  1.00  0.00           H  
ATOM    565  HZ2 LYS    38      41.393  29.590  37.727  1.00  0.00           H  
ATOM    566  HZ3 LYS    38      42.589  30.324  37.019  1.00  0.00           H  
ATOM    567  C   LYS    38      45.646  24.087  34.622  1.00  0.00           C  
ATOM    568  O   LYS    38      45.581  23.630  33.418  1.00  0.00           O  
ATOM    569  N   LEU    39      45.216  23.359  35.702  1.00  0.00           N  
ATOM    570  H   LEU    39      45.163  23.821  36.599  1.00  0.00           H  
ATOM    571  CA  LEU    39      44.616  22.093  35.729  1.00  0.00           C  
ATOM    572  HA  LEU    39      44.521  21.625  34.749  1.00  0.00           H  
ATOM    573  CB  LEU    39      45.494  21.158  36.597  1.00  0.00           C  
ATOM    574  HB2 LEU    39      45.246  21.292  37.650  1.00  0.00           H  
ATOM    575  HB3 LEU    39      45.179  20.166  36.272  1.00  0.00           H  
ATOM    576  CG  LEU    39      47.056  21.352  36.436  1.00  0.00           C  
ATOM    577  HG  LEU    39      47.351  22.386  36.613  1.00  0.00           H  
ATOM    578  CD1 LEU    39      47.770  20.509  37.495  1.00  0.00           C  
ATOM    579 HD11 LEU    39      48.852  20.636  37.497  1.00  0.00           H  
ATOM    580 HD12 LEU    39      47.423  20.944  38.432  1.00  0.00           H  
ATOM    581 HD13 LEU    39      47.485  19.459  37.418  1.00  0.00           H  
ATOM    582  CD2 LEU    39      47.592  20.857  35.102  1.00  0.00           C  
ATOM    583 HD21 LEU    39      48.656  21.074  35.014  1.00  0.00           H  
ATOM    584 HD22 LEU    39      47.501  19.777  34.994  1.00  0.00           H  
ATOM    585 HD23 LEU    39      47.098  21.419  34.309  1.00  0.00           H  
ATOM    586  C   LEU    39      43.154  22.199  36.338  1.00  0.00           C  
ATOM    587  O   LEU    39      42.918  22.859  37.372  1.00  0.00           O  
ATOM    588  N   GLU    40      42.212  21.490  35.656  1.00  0.00           N  
ATOM    589  H   GLU    40      42.598  20.900  34.932  1.00  0.00           H  
ATOM    590  CA  GLU    40      40.925  21.205  36.262  1.00  0.00           C  
ATOM    591  HA  GLU    40      40.512  22.145  36.630  1.00  0.00           H  
ATOM    592  CB  GLU    40      39.893  20.748  35.159  1.00  0.00           C  
ATOM    593  HB2 GLU    40      40.163  21.217  34.213  1.00  0.00           H  
ATOM    594  HB3 GLU    40      39.893  19.667  35.026  1.00  0.00           H  
ATOM    595  CG  GLU    40      38.489  21.102  35.641  1.00  0.00           C  
ATOM    596  HG2 GLU    40      37.968  20.301  36.165  1.00  0.00           H  
ATOM    597  HG3 GLU    40      38.530  22.073  36.136  1.00  0.00           H  
ATOM    598  CD  GLU    40      37.638  21.436  34.448  1.00  0.00           C  
ATOM    599  OE1 GLU    40      37.284  22.630  34.409  1.00  0.00           O  
ATOM    600  OE2 GLU    40      37.491  20.639  33.519  1.00  0.00           O  
ATOM    601  C   GLU    40      41.027  20.143  37.372  1.00  0.00           C  
ATOM    602  O   GLU    40      41.770  19.190  37.178  1.00  0.00           O  
ATOM    603  N   SER    41      40.266  20.362  38.410  1.00  0.00           N  
ATOM    604  H   SER    41      39.721  21.211  38.464  1.00  0.00           H  
ATOM    605  CA  SER    41      40.078  19.403  39.485  1.00  0.00           C  
ATOM    606  HA  SER    41      41.050  19.211  39.940  1.00  0.00           H  
ATOM    607  CB  SER    41      39.112  19.850  40.549  1.00  0.00           C  
ATOM    608  HB2 SER    41      39.330  20.867  40.874  1.00  0.00           H  
ATOM    609  HB3 SER    41      38.080  19.910  40.205  1.00  0.00           H  
ATOM    610  OG  SER    41      39.258  18.983  41.687  1.00  0.00           O  
ATOM    611  HG  SER    41      40.125  18.961  42.097  1.00  0.00           H  
ATOM    612  C   SER    41      39.514  18.116  38.901  1.00  0.00           C  
ATOM    613  O   SER    41      38.532  18.143  38.174  1.00  0.00           O  
ATOM    614  N   GLN    42      39.994  16.985  39.369  1.00  0.00           N  
ATOM    615  H   GLN    42      40.683  16.880  40.101  1.00  0.00           H  
ATOM    616  CA  GLN    42      39.539  15.736  38.777  1.00  0.00           C  
ATOM    617  HA  GLN    42      39.718  15.714  37.702  1.00  0.00           H  
ATOM    618  CB  GLN    42      40.454  14.643  39.451  1.00  0.00           C  
ATOM    619  HB2 GLN    42      41.494  14.873  39.216  1.00  0.00           H  
ATOM    620  HB3 GLN    42      40.319  14.870  40.508  1.00  0.00           H  
ATOM    621  CG  GLN    42      40.348  13.182  39.049  1.00  0.00           C  
ATOM    622  HG2 GLN    42      40.002  13.174  38.015  1.00  0.00           H  
ATOM    623  HG3 GLN    42      41.258  12.648  39.320  1.00  0.00           H  
ATOM    624  CD  GLN    42      39.318  12.397  39.810  1.00  0.00           C  
ATOM    625  OE1 GLN    42      38.600  12.778  40.624  1.00  0.00           O  
ATOM    626  NE2 GLN    42      39.148  11.127  39.438  1.00  0.00           N  
ATOM    627 HE21 GLN    42      38.385  10.644  39.889  1.00  0.00           H  
ATOM    628 HE22 GLN    42      39.767  10.786  38.717  1.00  0.00           H  
ATOM    629  C   GLN    42      38.023  15.407  38.822  1.00  0.00           C  
ATOM    630  O   GLN    42      37.366  15.538  39.845  1.00  0.00           O  
ATOM    631  N   LYS    43      37.441  14.982  37.680  1.00  0.00           N  
ATOM    632  H   LYS    43      38.071  14.849  36.902  1.00  0.00           H  
ATOM    633  CA  LYS    43      36.002  14.832  37.390  1.00  0.00           C  
ATOM    634  HA  LYS    43      35.771  15.033  36.344  1.00  0.00           H  
ATOM    635  CB  LYS    43      35.597  13.390  37.749  1.00  0.00           C  
ATOM    636  HB2 LYS    43      36.056  13.088  38.690  1.00  0.00           H  
ATOM    637  HB3 LYS    43      34.525  13.194  37.742  1.00  0.00           H  
ATOM    638  CG  LYS    43      36.141  12.371  36.639  1.00  0.00           C  
ATOM    639  HG2 LYS    43      35.785  12.606  35.636  1.00  0.00           H  
ATOM    640  HG3 LYS    43      37.214  12.559  36.651  1.00  0.00           H  
ATOM    641  CD  LYS    43      35.866  10.857  36.933  1.00  0.00           C  
ATOM    642  HD2 LYS    43      36.428  10.595  37.829  1.00  0.00           H  
ATOM    643  HD3 LYS    43      34.801  10.657  37.049  1.00  0.00           H  
ATOM    644  CE  LYS    43      36.379  10.028  35.764  1.00  0.00           C  
ATOM    645  HE2 LYS    43      35.851  10.364  34.872  1.00  0.00           H  
ATOM    646  HE3 LYS    43      37.426  10.226  35.536  1.00  0.00           H  
ATOM    647  NZ  LYS    43      36.186   8.569  35.954  1.00  0.00           N  
ATOM    648  HZ1 LYS    43      35.241   8.283  36.171  1.00  0.00           H  
ATOM    649  HZ2 LYS    43      36.393   7.989  35.154  1.00  0.00           H  
ATOM    650  HZ3 LYS    43      36.789   8.277  36.710  1.00  0.00           H  
ATOM    651  C   LYS    43      35.078  15.883  37.991  1.00  0.00           C  
ATOM    652  O   LYS    43      33.970  15.592  38.510  1.00  0.00           O  
ATOM    653  N   ALA    44      35.485  17.159  38.105  1.00  0.00           N  
ATOM    654  H   ALA    44      36.438  17.376  37.848  1.00  0.00           H  
ATOM    655  CA  ALA    44      34.687  18.280  38.614  1.00  0.00           C  
ATOM    656  HA  ALA    44      34.758  18.142  39.693  1.00  0.00           H  
ATOM    657  CB  ALA    44      35.300  19.621  38.140  1.00  0.00           C  
ATOM    658  HB1 ALA    44      34.669  20.396  38.574  1.00  0.00           H  
ATOM    659  HB2 ALA    44      36.325  19.686  38.503  1.00  0.00           H  
ATOM    660  HB3 ALA    44      35.178  19.640  37.057  1.00  0.00           H  
ATOM    661  C   ALA    44      33.150  18.285  38.259  1.00  0.00           C  
ATOM    662  O   ALA    44      32.775  17.842  37.236  1.00  0.00           O  
ATOM    663  N   ARG    45      32.267  18.771  39.193  1.00  0.00           N  
ATOM    664  H   ARG    45      32.660  19.293  39.964  1.00  0.00           H  
ATOM    665  CA  ARG    45      30.826  18.893  38.944  1.00  0.00           C  
ATOM    666  HA  ARG    45      30.476  17.914  38.618  1.00  0.00           H  
ATOM    667  CB  ARG    45      29.980  19.372  40.199  1.00  0.00           C  
ATOM    668  HB2 ARG    45      30.363  20.345  40.508  1.00  0.00           H  
ATOM    669  HB3 ARG    45      28.910  19.374  39.991  1.00  0.00           H  
ATOM    670  CG  ARG    45      30.175  18.394  41.343  1.00  0.00           C  
ATOM    671  HG2 ARG    45      29.579  17.489  41.227  1.00  0.00           H  
ATOM    672  HG3 ARG    45      31.227  18.120  41.423  1.00  0.00           H  
ATOM    673  CD  ARG    45      29.759  19.051  42.652  1.00  0.00           C  
ATOM    674  HD2 ARG    45      30.256  20.021  42.682  1.00  0.00           H  
ATOM    675  HD3 ARG    45      28.718  19.364  42.737  1.00  0.00           H  
ATOM    676  NE  ARG    45      30.229  18.402  43.813  1.00  0.00           N  
ATOM    677  HE  ARG    45      30.964  18.772  44.400  1.00  0.00           H  
ATOM    678  CZ  ARG    45      29.816  17.242  44.345  1.00  0.00           C  
ATOM    679  NH1 ARG    45      28.909  16.470  43.768  1.00  0.00           N  
ATOM    680 HH11 ARG    45      28.393  16.736  42.942  1.00  0.00           H  
ATOM    681 HH12 ARG    45      28.688  15.585  44.202  1.00  0.00           H  
ATOM    682  NH2 ARG    45      30.360  16.830  45.380  1.00  0.00           N  
ATOM    683 HH21 ARG    45      31.047  17.378  45.879  1.00  0.00           H  
ATOM    684 HH22 ARG    45      30.043  15.927  45.701  1.00  0.00           H  
ATOM    685  C   ARG    45      30.564  19.783  37.740  1.00  0.00           C  
ATOM    686  O   ARG    45      29.596  19.473  37.059  1.00  0.00           O  
ATOM    687  N   HIE    46      31.381  20.699  37.348  1.00  0.00           N  
ATOM    688  H   HIE    46      32.157  21.049  37.893  1.00  0.00           H  
ATOM    689  CA  HIE    46      31.100  21.695  36.265  1.00  0.00           C  
ATOM    690  HA  HIE    46      30.455  21.323  35.468  1.00  0.00           H  
ATOM    691  CB  HIE    46      30.109  22.703  36.843  1.00  0.00           C  
ATOM    692  HB2 HIE    46      29.251  22.196  37.284  1.00  0.00           H  
ATOM    693  HB3 HIE    46      30.662  23.250  37.607  1.00  0.00           H  
ATOM    694  CG  HIE    46      29.718  23.867  35.945  1.00  0.00           C  
ATOM    695  ND1 HIE    46      28.833  23.791  34.911  1.00  0.00           N  
ATOM    696  CE1 HIE    46      28.799  24.989  34.358  1.00  0.00           C  
ATOM    697  HE1 HIE    46      28.223  25.199  33.469  1.00  0.00           H  
ATOM    698  NE2 HIE    46      29.544  25.827  35.058  1.00  0.00           N  
ATOM    699  HE2 HIE    46      29.568  26.815  34.851  1.00  0.00           H  
ATOM    700  CD2 HIE    46      30.147  25.131  36.059  1.00  0.00           C  
ATOM    701  HD2 HIE    46      30.759  25.624  36.800  1.00  0.00           H  
ATOM    702  C   HIE    46      32.424  22.310  35.659  1.00  0.00           C  
ATOM    703  O   HIE    46      33.292  22.634  36.475  1.00  0.00           O  
ATOM    704  N   PRO    47      32.545  22.452  34.344  1.00  0.00           N  
ATOM    705  CD  PRO    47      31.533  22.061  33.349  1.00  0.00           C  
ATOM    706  HD2 PRO    47      30.541  22.409  33.638  1.00  0.00           H  
ATOM    707  HD3 PRO    47      31.585  20.974  33.289  1.00  0.00           H  
ATOM    708  CG  PRO    47      31.962  22.734  32.092  1.00  0.00           C  
ATOM    709  HG2 PRO    47      31.512  23.727  32.113  1.00  0.00           H  
ATOM    710  HG3 PRO    47      31.614  22.161  31.232  1.00  0.00           H  
ATOM    711  CB  PRO    47      33.482  22.660  32.215  1.00  0.00           C  
ATOM    712  HB2 PRO    47      33.955  23.387  31.555  1.00  0.00           H  
ATOM    713  HB3 PRO    47      33.877  21.667  31.997  1.00  0.00           H  
ATOM    714  CA  PRO    47      33.713  22.983  33.733  1.00  0.00           C  
ATOM    715  HA  PRO    47      34.637  22.496  34.044  1.00  0.00           H  
ATOM    716  C   PRO    47      34.007  24.438  34.017  1.00  0.00           C  
ATOM    717  O   PRO    47      33.109  25.288  34.154  1.00  0.00           O  
ATOM    718  N   GLN    48      35.277  24.807  33.902  1.00  0.00           N  
ATOM    719  H   GLN    48      35.967  24.090  33.727  1.00  0.00           H  
ATOM    720  CA  GLN    48      35.749  26.197  34.033  1.00  0.00           C  
ATOM    721  HA  GLN    48      35.013  26.961  33.785  1.00  0.00           H  
ATOM    722  CB  GLN    48      36.140  26.496  35.464  1.00  0.00           C  
ATOM    723  HB2 GLN    48      35.261  26.392  36.100  1.00  0.00           H  
ATOM    724  HB3 GLN    48      36.908  25.792  35.782  1.00  0.00           H  
ATOM    725  CG  GLN    48      36.751  27.857  35.687  1.00  0.00           C  
ATOM    726  HG2 GLN    48      37.577  28.021  34.994  1.00  0.00           H  
ATOM    727  HG3 GLN    48      35.979  28.590  35.455  1.00  0.00           H  
ATOM    728  CD  GLN    48      37.244  28.180  37.113  1.00  0.00           C  
ATOM    729  OE1 GLN    48      36.587  28.035  38.133  1.00  0.00           O  
ATOM    730  NE2 GLN    48      38.534  28.482  37.254  1.00  0.00           N  
ATOM    731 HE21 GLN    48      38.848  28.866  38.134  1.00  0.00           H  
ATOM    732 HE22 GLN    48      39.115  28.267  36.457  1.00  0.00           H  
ATOM    733  C   GLN    48      36.884  26.422  32.960  1.00  0.00           C  
ATOM    734  O   GLN    48      36.720  27.301  32.110  1.00  0.00           O  
ATOM    735  N   LEU    49      37.868  25.562  32.831  1.00  0.00           N  
ATOM    736  H   LEU    49      37.783  24.668  33.293  1.00  0.00           H  
ATOM    737  CA  LEU    49      39.224  25.899  32.205  1.00  0.00           C  
ATOM    738  HA  LEU    49      39.420  26.835  32.727  1.00  0.00           H  
ATOM    739  CB  LEU    49      40.300  24.803  32.439  1.00  0.00           C  
ATOM    740  HB2 LEU    49      39.856  23.815  32.558  1.00  0.00           H  
ATOM    741  HB3 LEU    49      40.875  24.740  31.515  1.00  0.00           H  
ATOM    742  CG  LEU    49      41.213  25.200  33.680  1.00  0.00           C  
ATOM    743  HG  LEU    49      41.626  26.200  33.543  1.00  0.00           H  
ATOM    744  CD1 LEU    49      40.443  25.071  35.061  1.00  0.00           C  
ATOM    745 HD11 LEU    49      41.106  25.208  35.916  1.00  0.00           H  
ATOM    746 HD12 LEU    49      39.629  25.796  35.065  1.00  0.00           H  
ATOM    747 HD13 LEU    49      40.102  24.040  35.148  1.00  0.00           H  
ATOM    748  CD2 LEU    49      42.376  24.247  33.629  1.00  0.00           C  
ATOM    749 HD21 LEU    49      43.023  24.318  32.755  1.00  0.00           H  
ATOM    750 HD22 LEU    49      42.884  24.452  34.571  1.00  0.00           H  
ATOM    751 HD23 LEU    49      41.984  23.232  33.693  1.00  0.00           H  
ATOM    752  C   LEU    49      39.117  26.202  30.670  1.00  0.00           C  
ATOM    753  O   LEU    49      39.964  26.928  30.181  1.00  0.00           O  
ATOM    754  N   LEU    50      38.045  25.720  30.049  1.00  0.00           N  
ATOM    755  H   LEU    50      37.448  25.052  30.516  1.00  0.00           H  
ATOM    756  CA  LEU    50      37.711  25.911  28.676  1.00  0.00           C  
ATOM    757  HA  LEU    50      38.532  25.608  28.026  1.00  0.00           H  
ATOM    758  CB  LEU    50      36.520  24.943  28.391  1.00  0.00           C  
ATOM    759  HB2 LEU    50      36.826  23.907  28.540  1.00  0.00           H  
ATOM    760  HB3 LEU    50      35.776  25.171  29.153  1.00  0.00           H  
ATOM    761  CG  LEU    50      35.956  25.250  26.963  1.00  0.00           C  
ATOM    762  HG  LEU    50      35.721  26.302  26.803  1.00  0.00           H  
ATOM    763  CD1 LEU    50      36.882  24.746  25.878  1.00  0.00           C  
ATOM    764 HD11 LEU    50      36.233  24.553  25.024  1.00  0.00           H  
ATOM    765 HD12 LEU    50      37.588  25.524  25.586  1.00  0.00           H  
ATOM    766 HD13 LEU    50      37.374  23.860  26.279  1.00  0.00           H  
ATOM    767  CD2 LEU    50      34.680  24.422  26.910  1.00  0.00           C  
ATOM    768 HD21 LEU    50      33.954  24.816  27.621  1.00  0.00           H  
ATOM    769 HD22 LEU    50      34.225  24.523  25.925  1.00  0.00           H  
ATOM    770 HD23 LEU    50      34.948  23.404  27.193  1.00  0.00           H  
ATOM    771  C   LEU    50      37.377  27.428  28.319  1.00  0.00           C  
ATOM    772  O   LEU    50      38.017  28.084  27.541  1.00  0.00           O  
ATOM    773  N   TYR    51      36.569  27.996  29.149  1.00  0.00           N  
ATOM    774  H   TYR    51      36.405  27.510  30.019  1.00  0.00           H  
ATOM    775  CA  TYR    51      36.123  29.393  29.044  1.00  0.00           C  
ATOM    776  HA  TYR    51      35.939  29.503  27.975  1.00  0.00           H  
ATOM    777  CB  TYR    51      34.841  29.611  29.742  1.00  0.00           C  
ATOM    778  HB2 TYR    51      35.131  29.792  30.778  1.00  0.00           H  
ATOM    779  HB3 TYR    51      34.415  30.547  29.382  1.00  0.00           H  
ATOM    780  CG  TYR    51      33.759  28.537  29.549  1.00  0.00           C  
ATOM    781  CD1 TYR    51      33.278  28.191  28.269  1.00  0.00           C  
ATOM    782  HD1 TYR    51      33.792  28.600  27.412  1.00  0.00           H  
ATOM    783  CE1 TYR    51      32.259  27.218  28.061  1.00  0.00           C  
ATOM    784  HE1 TYR    51      32.021  26.972  27.037  1.00  0.00           H  
ATOM    785  CZ  TYR    51      31.626  26.587  29.119  1.00  0.00           C  
ATOM    786  OH  TYR    51      30.571  25.704  28.904  1.00  0.00           O  
ATOM    787  HH  TYR    51      30.220  25.637  28.013  1.00  0.00           H  
ATOM    788  CE2 TYR    51      32.169  26.845  30.388  1.00  0.00           C  
ATOM    789  HE2 TYR    51      31.735  26.295  31.210  1.00  0.00           H  
ATOM    790  CD2 TYR    51      33.181  27.804  30.605  1.00  0.00           C  
ATOM    791  HD2 TYR    51      33.627  27.882  31.586  1.00  0.00           H  
ATOM    792  C   TYR    51      37.160  30.425  29.355  1.00  0.00           C  
ATOM    793  O   TYR    51      37.379  31.415  28.601  1.00  0.00           O  
ATOM    794  N   GLU    52      38.049  30.106  30.298  1.00  0.00           N  
ATOM    795  H   GLU    52      37.727  29.384  30.927  1.00  0.00           H  
ATOM    796  CA  GLU    52      39.286  30.891  30.514  1.00  0.00           C  
ATOM    797  HA  GLU    52      39.100  31.952  30.683  1.00  0.00           H  
ATOM    798  CB  GLU    52      40.116  30.317  31.672  1.00  0.00           C  
ATOM    799  HB2 GLU    52      40.530  29.367  31.334  1.00  0.00           H  
ATOM    800  HB3 GLU    52      41.019  30.913  31.807  1.00  0.00           H  
ATOM    801  CG  GLU    52      39.390  29.946  33.015  1.00  0.00           C  
ATOM    802  HG2 GLU    52      38.676  30.739  33.238  1.00  0.00           H  
ATOM    803  HG3 GLU    52      38.838  29.032  32.796  1.00  0.00           H  
ATOM    804  CD  GLU    52      40.367  29.701  34.239  1.00  0.00           C  
ATOM    805  OE1 GLU    52      41.407  30.337  34.359  1.00  0.00           O  
ATOM    806  OE2 GLU    52      40.089  28.791  35.104  1.00  0.00           O  
ATOM    807  C   GLU    52      40.216  30.799  29.283  1.00  0.00           C  
ATOM    808  O   GLU    52      40.659  31.843  28.849  1.00  0.00           O  
ATOM    809  N   SER    53      40.379  29.590  28.726  1.00  0.00           N  
ATOM    810  H   SER    53      39.918  28.755  29.057  1.00  0.00           H  
ATOM    811  CA  SER    53      41.216  29.475  27.487  1.00  0.00           C  
ATOM    812  HA  SER    53      42.209  29.811  27.785  1.00  0.00           H  
ATOM    813  CB  SER    53      41.345  27.963  27.178  1.00  0.00           C  
ATOM    814  HB2 SER    53      42.211  27.823  26.531  1.00  0.00           H  
ATOM    815  HB3 SER    53      41.422  27.331  28.063  1.00  0.00           H  
ATOM    816  OG  SER    53      40.282  27.485  26.317  1.00  0.00           O  
ATOM    817  HG  SER    53      39.458  27.468  26.809  1.00  0.00           H  
ATOM    818  C   SER    53      40.692  30.198  26.234  1.00  0.00           C  
ATOM    819  O   SER    53      41.450  30.786  25.465  1.00  0.00           O  
ATOM    820  N   LYS    54      39.329  30.175  26.017  1.00  0.00           N  
ATOM    821  H   LYS    54      38.785  29.695  26.719  1.00  0.00           H  
ATOM    822  CA  LYS    54      38.517  30.919  25.061  1.00  0.00           C  
ATOM    823  HA  LYS    54      38.971  30.719  24.090  1.00  0.00           H  
ATOM    824  CB  LYS    54      37.058  30.470  25.091  1.00  0.00           C  
ATOM    825  HB2 LYS    54      36.765  30.437  26.140  1.00  0.00           H  
ATOM    826  HB3 LYS    54      36.503  31.296  24.645  1.00  0.00           H  
ATOM    827  CG  LYS    54      36.641  29.128  24.498  1.00  0.00           C  
ATOM    828  HG2 LYS    54      37.230  28.963  23.596  1.00  0.00           H  
ATOM    829  HG3 LYS    54      36.946  28.413  25.262  1.00  0.00           H  
ATOM    830  CD  LYS    54      35.126  28.937  24.295  1.00  0.00           C  
ATOM    831  HD2 LYS    54      34.580  29.129  25.219  1.00  0.00           H  
ATOM    832  HD3 LYS    54      34.730  29.608  23.534  1.00  0.00           H  
ATOM    833  CE  LYS    54      34.926  27.507  23.807  1.00  0.00           C  
ATOM    834  HE2 LYS    54      35.619  27.271  23.000  1.00  0.00           H  
ATOM    835  HE3 LYS    54      35.224  26.899  24.661  1.00  0.00           H  
ATOM    836  NZ  LYS    54      33.570  27.339  23.316  1.00  0.00           N  
ATOM    837  HZ1 LYS    54      33.299  26.412  23.020  1.00  0.00           H  
ATOM    838  HZ2 LYS    54      32.791  27.736  23.822  1.00  0.00           H  
ATOM    839  HZ3 LYS    54      33.482  27.924  22.497  1.00  0.00           H  
ATOM    840  C   LYS    54      38.726  32.458  25.251  1.00  0.00           C  
ATOM    841  O   LYS    54      39.013  33.128  24.277  1.00  0.00           O  
ATOM    842  N   LEU    55      38.579  32.915  26.414  1.00  0.00           N  
ATOM    843  H   LEU    55      38.389  32.299  27.191  1.00  0.00           H  
ATOM    844  CA  LEU    55      38.889  34.299  26.762  1.00  0.00           C  
ATOM    845  HA  LEU    55      38.313  34.923  26.079  1.00  0.00           H  
ATOM    846  CB  LEU    55      38.324  34.604  28.162  1.00  0.00           C  
ATOM    847  HB2 LEU    55      37.264  34.349  28.158  1.00  0.00           H  
ATOM    848  HB3 LEU    55      38.647  33.917  28.944  1.00  0.00           H  
ATOM    849  CG  LEU    55      38.438  36.018  28.710  1.00  0.00           C  
ATOM    850  HG  LEU    55      38.575  36.753  27.916  1.00  0.00           H  
ATOM    851  CD1 LEU    55      37.166  36.376  29.529  1.00  0.00           C  
ATOM    852 HD11 LEU    55      36.257  36.250  28.941  1.00  0.00           H  
ATOM    853 HD12 LEU    55      37.102  35.692  30.376  1.00  0.00           H  
ATOM    854 HD13 LEU    55      37.156  37.397  29.910  1.00  0.00           H  
ATOM    855  CD2 LEU    55      39.592  36.075  29.642  1.00  0.00           C  
ATOM    856 HD21 LEU    55      39.684  37.072  30.072  1.00  0.00           H  
ATOM    857 HD22 LEU    55      39.479  35.313  30.414  1.00  0.00           H  
ATOM    858 HD23 LEU    55      40.584  35.933  29.214  1.00  0.00           H  
ATOM    859  C   LEU    55      40.328  34.774  26.655  1.00  0.00           C  
ATOM    860  O   LEU    55      40.501  35.874  26.038  1.00  0.00           O  
ATOM    861  N   TYR    56      41.376  34.018  27.035  1.00  0.00           N  
ATOM    862  H   TYR    56      41.351  33.221  27.654  1.00  0.00           H  
ATOM    863  CA  TYR    56      42.734  34.526  26.817  1.00  0.00           C  
ATOM    864  HA  TYR    56      42.769  35.507  27.290  1.00  0.00           H  
ATOM    865  CB  TYR    56      43.695  33.530  27.430  1.00  0.00           C  
ATOM    866  HB2 TYR    56      43.434  32.540  27.055  1.00  0.00           H  
ATOM    867  HB3 TYR    56      44.740  33.722  27.186  1.00  0.00           H  
ATOM    868  CG  TYR    56      43.780  33.623  28.974  1.00  0.00           C  
ATOM    869  CD1 TYR    56      43.397  32.519  29.781  1.00  0.00           C  
ATOM    870  HD1 TYR    56      42.997  31.608  29.361  1.00  0.00           H  
ATOM    871  CE1 TYR    56      43.462  32.588  31.134  1.00  0.00           C  
ATOM    872  HE1 TYR    56      43.113  31.814  31.802  1.00  0.00           H  
ATOM    873  CZ  TYR    56      43.910  33.787  31.733  1.00  0.00           C  
ATOM    874  OH  TYR    56      43.915  33.903  33.113  1.00  0.00           O  
ATOM    875  HH  TYR    56      43.774  33.067  33.562  1.00  0.00           H  
ATOM    876  CE2 TYR    56      44.339  34.893  30.982  1.00  0.00           C  
ATOM    877  HE2 TYR    56      44.838  35.659  31.556  1.00  0.00           H  
ATOM    878  CD2 TYR    56      44.273  34.785  29.588  1.00  0.00           C  
ATOM    879  HD2 TYR    56      44.495  35.659  28.995  1.00  0.00           H  
ATOM    880  C   TYR    56      43.005  34.785  25.339  1.00  0.00           C  
ATOM    881  O   TYR    56      43.701  35.769  25.215  1.00  0.00           O  
ATOM    882  N   LYS    57      42.369  34.146  24.384  1.00  0.00           N  
ATOM    883  H   LYS    57      41.967  33.234  24.546  1.00  0.00           H  
ATOM    884  CA  LYS    57      42.534  34.493  22.966  1.00  0.00           C  
ATOM    885  HA  LYS    57      43.616  34.489  22.839  1.00  0.00           H  
ATOM    886  CB  LYS    57      41.839  33.356  22.141  1.00  0.00           C  
ATOM    887  HB2 LYS    57      40.769  33.315  22.343  1.00  0.00           H  
ATOM    888  HB3 LYS    57      41.994  33.727  21.128  1.00  0.00           H  
ATOM    889  CG  LYS    57      42.408  31.978  22.367  1.00  0.00           C  
ATOM    890  HG2 LYS    57      43.472  32.024  22.135  1.00  0.00           H  
ATOM    891  HG3 LYS    57      42.299  31.682  23.410  1.00  0.00           H  
ATOM    892  CD  LYS    57      41.706  30.962  21.434  1.00  0.00           C  
ATOM    893  HD2 LYS    57      40.783  30.549  21.841  1.00  0.00           H  
ATOM    894  HD3 LYS    57      41.435  31.418  20.481  1.00  0.00           H  
ATOM    895  CE  LYS    57      42.662  29.707  21.250  1.00  0.00           C  
ATOM    896  HE2 LYS    57      43.420  30.018  20.531  1.00  0.00           H  
ATOM    897  HE3 LYS    57      43.234  29.529  22.160  1.00  0.00           H  
ATOM    898  NZ  LYS    57      41.900  28.640  20.568  1.00  0.00           N  
ATOM    899  HZ1 LYS    57      42.351  27.748  20.710  1.00  0.00           H  
ATOM    900  HZ2 LYS    57      41.014  28.504  21.035  1.00  0.00           H  
ATOM    901  HZ3 LYS    57      41.787  28.827  19.582  1.00  0.00           H  
ATOM    902  C   LYS    57      41.938  35.924  22.598  1.00  0.00           C  
ATOM    903  O   LYS    57      42.361  36.636  21.691  1.00  0.00           O  
ATOM    904  N   ILE    58      40.823  36.261  23.214  1.00  0.00           N  
ATOM    905  H   ILE    58      40.441  35.614  23.889  1.00  0.00           H  
ATOM    906  CA  ILE    58      39.989  37.410  23.023  1.00  0.00           C  
ATOM    907  HA  ILE    58      39.901  37.593  21.952  1.00  0.00           H  
ATOM    908  CB  ILE    58      38.546  37.064  23.607  1.00  0.00           C  
ATOM    909  HB  ILE    58      38.626  36.796  24.661  1.00  0.00           H  
ATOM    910  CG2 ILE    58      37.626  38.257  23.449  1.00  0.00           C  
ATOM    911 HG21 ILE    58      36.758  38.028  24.067  1.00  0.00           H  
ATOM    912 HG22 ILE    58      38.071  39.070  24.023  1.00  0.00           H  
ATOM    913 HG23 ILE    58      37.378  38.518  22.420  1.00  0.00           H  
ATOM    914  CG1 ILE    58      37.901  35.951  22.821  1.00  0.00           C  
ATOM    915 HG12 ILE    58      37.767  36.348  21.815  1.00  0.00           H  
ATOM    916 HG13 ILE    58      38.640  35.151  22.792  1.00  0.00           H  
ATOM    917  CD1 ILE    58      36.531  35.416  23.334  1.00  0.00           C  
ATOM    918 HD11 ILE    58      36.596  35.408  24.422  1.00  0.00           H  
ATOM    919 HD12 ILE    58      35.770  36.124  23.005  1.00  0.00           H  
ATOM    920 HD13 ILE    58      36.352  34.359  23.134  1.00  0.00           H  
ATOM    921  C   ILE    58      40.736  38.572  23.630  1.00  0.00           C  
ATOM    922  O   ILE    58      40.979  39.592  22.952  1.00  0.00           O  
ATOM    923  N   LEU    59      41.350  38.318  24.861  1.00  0.00           N  
ATOM    924  H   LEU    59      41.213  37.397  25.250  1.00  0.00           H  
ATOM    925  CA  LEU    59      42.259  39.320  25.522  1.00  0.00           C  
ATOM    926  HA  LEU    59      41.939  40.346  25.339  1.00  0.00           H  
ATOM    927  CB  LEU    59      42.149  39.219  27.017  1.00  0.00           C  
ATOM    928  HB2 LEU    59      42.532  38.275  27.404  1.00  0.00           H  
ATOM    929  HB3 LEU    59      42.758  39.960  27.535  1.00  0.00           H  
ATOM    930  CG  LEU    59      40.779  39.283  27.742  1.00  0.00           C  
ATOM    931  HG  LEU    59      40.308  38.300  27.751  1.00  0.00           H  
ATOM    932  CD1 LEU    59      40.983  39.673  29.132  1.00  0.00           C  
ATOM    933 HD11 LEU    59      41.682  38.991  29.616  1.00  0.00           H  
ATOM    934 HD12 LEU    59      41.406  40.673  29.228  1.00  0.00           H  
ATOM    935 HD13 LEU    59      40.045  39.709  29.686  1.00  0.00           H  
ATOM    936  CD2 LEU    59      39.784  40.278  27.124  1.00  0.00           C  
ATOM    937 HD21 LEU    59      38.974  40.474  27.827  1.00  0.00           H  
ATOM    938 HD22 LEU    59      40.375  41.121  26.766  1.00  0.00           H  
ATOM    939 HD23 LEU    59      39.288  39.824  26.266  1.00  0.00           H  
ATOM    940  C   LEU    59      43.711  39.296  25.064  1.00  0.00           C  
ATOM    941  O   LEU    59      44.568  39.961  25.687  1.00  0.00           O  
ATOM    942  N   GLN    60      44.068  38.674  23.943  1.00  0.00           N  
ATOM    943  H   GLN    60      43.343  38.130  23.497  1.00  0.00           H  
ATOM    944  CA  GLN    60      45.387  38.743  23.330  1.00  0.00           C  
ATOM    945  HA  GLN    60      46.175  38.326  23.958  1.00  0.00           H  
ATOM    946  CB  GLN    60      45.405  37.833  22.085  1.00  0.00           C  
ATOM    947  HB2 GLN    60      44.999  36.855  22.342  1.00  0.00           H  
ATOM    948  HB3 GLN    60      44.726  38.305  21.375  1.00  0.00           H  
ATOM    949  CG  GLN    60      46.774  37.864  21.389  1.00  0.00           C  
ATOM    950  HG2 GLN    60      47.052  38.883  21.120  1.00  0.00           H  
ATOM    951  HG3 GLN    60      47.517  37.540  22.118  1.00  0.00           H  
ATOM    952  CD  GLN    60      46.769  36.960  20.144  1.00  0.00           C  
ATOM    953  OE1 GLN    60      45.703  36.752  19.644  1.00  0.00           O  
ATOM    954  NE2 GLN    60      47.882  36.608  19.472  1.00  0.00           N  
ATOM    955 HE21 GLN    60      47.680  36.073  18.640  1.00  0.00           H  
ATOM    956 HE22 GLN    60      48.822  36.920  19.674  1.00  0.00           H  
ATOM    957  C   GLN    60      45.773  40.190  22.966  1.00  0.00           C  
ATOM    958  O   GLN    60      44.914  40.894  22.418  1.00  0.00           O  
ATOM    959  N   GLY    61      46.925  40.638  23.296  1.00  0.00           N  
ATOM    960  H   GLY    61      47.537  39.983  23.762  1.00  0.00           H  
ATOM    961  CA  GLY    61      47.257  42.049  23.236  1.00  0.00           C  
ATOM    962  HA2 GLY    61      48.346  42.085  23.194  1.00  0.00           H  
ATOM    963  HA3 GLY    61      46.924  42.563  22.334  1.00  0.00           H  
ATOM    964  C   GLY    61      46.918  42.927  24.455  1.00  0.00           C  
ATOM    965  O   GLY    61      47.281  44.109  24.435  1.00  0.00           O  
ATOM    966  N   GLY    62      46.249  42.436  25.479  1.00  0.00           N  
ATOM    967  H   GLY    62      45.734  41.568  25.521  1.00  0.00           H  
ATOM    968  CA  GLY    62      45.912  43.196  26.689  1.00  0.00           C  
ATOM    969  HA2 GLY    62      45.625  44.156  26.260  1.00  0.00           H  
ATOM    970  HA3 GLY    62      45.126  42.713  27.270  1.00  0.00           H  
ATOM    971  C   GLY    62      47.112  43.390  27.613  1.00  0.00           C  
ATOM    972  O   GLY    62      47.764  42.453  28.114  1.00  0.00           O  
ATOM    973  N   VAL    63      47.358  44.732  27.859  1.00  0.00           N  
ATOM    974  H   VAL    63      46.653  45.419  27.635  1.00  0.00           H  
ATOM    975  CA  VAL    63      48.290  45.116  28.809  1.00  0.00           C  
ATOM    976  HA  VAL    63      49.289  44.804  28.503  1.00  0.00           H  
ATOM    977  CB  VAL    63      48.297  46.689  28.972  1.00  0.00           C  
ATOM    978  HB  VAL    63      47.308  47.048  29.254  1.00  0.00           H  
ATOM    979  CG1 VAL    63      49.204  47.139  30.125  1.00  0.00           C  
ATOM    980 HG11 VAL    63      50.181  46.659  30.178  1.00  0.00           H  
ATOM    981 HG12 VAL    63      49.421  48.207  30.105  1.00  0.00           H  
ATOM    982 HG13 VAL    63      48.668  46.911  31.046  1.00  0.00           H  
ATOM    983  CG2 VAL    63      48.800  47.286  27.697  1.00  0.00           C  
ATOM    984 HG21 VAL    63      48.097  46.916  26.951  1.00  0.00           H  
ATOM    985 HG22 VAL    63      48.673  48.369  27.667  1.00  0.00           H  
ATOM    986 HG23 VAL    63      49.847  47.005  27.589  1.00  0.00           H  
ATOM    987  C   VAL    63      47.986  44.459  30.164  1.00  0.00           C  
ATOM    988  O   VAL    63      46.870  44.547  30.586  1.00  0.00           O  
ATOM    989  N   GLY    64      48.899  43.736  30.776  1.00  0.00           N  
ATOM    990  H   GLY    64      49.776  43.568  30.305  1.00  0.00           H  
ATOM    991  CA  GLY    64      48.607  43.056  32.045  1.00  0.00           C  
ATOM    992  HA2 GLY    64      49.566  42.823  32.507  1.00  0.00           H  
ATOM    993  HA3 GLY    64      48.156  43.801  32.700  1.00  0.00           H  
ATOM    994  C   GLY    64      47.700  41.843  32.002  1.00  0.00           C  
ATOM    995  O   GLY    64      46.896  41.595  32.895  1.00  0.00           O  
ATOM    996  N   ILE    65      47.872  40.998  30.941  1.00  0.00           N  
ATOM    997  H   ILE    65      48.626  41.242  30.316  1.00  0.00           H  
ATOM    998  CA  ILE    65      47.172  39.721  30.720  1.00  0.00           C  
ATOM    999  HA  ILE    65      46.737  39.493  31.693  1.00  0.00           H  
ATOM   1000  CB  ILE    65      46.058  39.826  29.650  1.00  0.00           C  
ATOM   1001  HB  ILE    65      46.386  39.962  28.620  1.00  0.00           H  
ATOM   1002  CG2 ILE    65      45.379  38.426  29.725  1.00  0.00           C  
ATOM   1003 HG21 ILE    65      46.019  37.608  29.394  1.00  0.00           H  
ATOM   1004 HG22 ILE    65      45.214  38.136  30.762  1.00  0.00           H  
ATOM   1005 HG23 ILE    65      44.461  38.507  29.142  1.00  0.00           H  
ATOM   1006  CG1 ILE    65      45.003  40.922  29.870  1.00  0.00           C  
ATOM   1007 HG12 ILE    65      45.618  41.820  29.944  1.00  0.00           H  
ATOM   1008 HG13 ILE    65      44.448  40.962  28.933  1.00  0.00           H  
ATOM   1009  CD1 ILE    65      44.105  40.773  31.049  1.00  0.00           C  
ATOM   1010 HD11 ILE    65      43.504  39.864  31.082  1.00  0.00           H  
ATOM   1011 HD12 ILE    65      44.524  40.896  32.048  1.00  0.00           H  
ATOM   1012 HD13 ILE    65      43.238  41.433  31.035  1.00  0.00           H  
ATOM   1013  C   ILE    65      48.211  38.643  30.250  1.00  0.00           C  
ATOM   1014  O   ILE    65      48.941  38.814  29.250  1.00  0.00           O  
ATOM   1015  N   PRO    66      48.425  37.511  30.918  1.00  0.00           N  
ATOM   1016  CD  PRO    66      47.657  37.000  32.039  1.00  0.00           C  
ATOM   1017  HD2 PRO    66      46.604  37.078  31.768  1.00  0.00           H  
ATOM   1018  HD3 PRO    66      47.882  37.542  32.958  1.00  0.00           H  
ATOM   1019  CG  PRO    66      48.088  35.587  32.301  1.00  0.00           C  
ATOM   1020  HG2 PRO    66      47.357  34.972  31.776  1.00  0.00           H  
ATOM   1021  HG3 PRO    66      48.174  35.141  33.292  1.00  0.00           H  
ATOM   1022  CB  PRO    66      49.455  35.518  31.580  1.00  0.00           C  
ATOM   1023  HB2 PRO    66      49.712  34.494  31.309  1.00  0.00           H  
ATOM   1024  HB3 PRO    66      50.156  35.926  32.308  1.00  0.00           H  
ATOM   1025  CA  PRO    66      49.348  36.479  30.430  1.00  0.00           C  
ATOM   1026  HA  PRO    66      50.333  36.918  30.272  1.00  0.00           H  
ATOM   1027  C   PRO    66      48.802  35.817  29.153  1.00  0.00           C  
ATOM   1028  O   PRO    66      47.703  35.316  29.045  1.00  0.00           O  
ATOM   1029  N   HIE    67      49.619  35.802  28.096  1.00  0.00           N  
ATOM   1030  H   HIE    67      50.567  36.128  28.226  1.00  0.00           H  
ATOM   1031  CA  HIE    67      49.340  35.267  26.769  1.00  0.00           C  
ATOM   1032  HA  HIE    67      48.378  35.685  26.472  1.00  0.00           H  
ATOM   1033  CB  HIE    67      50.496  35.778  25.775  1.00  0.00           C  
ATOM   1034  HB2 HIE    67      50.451  36.866  25.731  1.00  0.00           H  
ATOM   1035  HB3 HIE    67      51.431  35.508  26.265  1.00  0.00           H  
ATOM   1036  CG  HIE    67      50.309  35.196  24.395  1.00  0.00           C  
ATOM   1037  ND1 HIE    67      49.249  35.609  23.638  1.00  0.00           N  
ATOM   1038  CE1 HIE    67      49.298  34.926  22.499  1.00  0.00           C  
ATOM   1039  HE1 HIE    67      48.604  35.067  21.684  1.00  0.00           H  
ATOM   1040  NE2 HIE    67      50.224  33.999  22.569  1.00  0.00           N  
ATOM   1041  HE2 HIE    67      50.481  33.327  21.860  1.00  0.00           H  
ATOM   1042  CD2 HIE    67      50.862  34.053  23.809  1.00  0.00           C  
ATOM   1043  HD2 HIE    67      51.665  33.427  24.167  1.00  0.00           H  
ATOM   1044  C   HIE    67      49.135  33.732  26.652  1.00  0.00           C  
ATOM   1045  O   HIE    67      49.850  33.029  27.362  1.00  0.00           O  
ATOM   1046  N   ILE    68      48.092  33.303  26.006  1.00  0.00           N  
ATOM   1047  H   ILE    68      47.522  33.910  25.434  1.00  0.00           H  
ATOM   1048  CA  ILE    68      47.859  31.844  25.963  1.00  0.00           C  
ATOM   1049  HA  ILE    68      48.193  31.567  26.963  1.00  0.00           H  
ATOM   1050  CB  ILE    68      46.327  31.526  25.694  1.00  0.00           C  
ATOM   1051  HB  ILE    68      45.774  31.945  26.534  1.00  0.00           H  
ATOM   1052  CG2 ILE    68      45.738  32.089  24.359  1.00  0.00           C  
ATOM   1053 HG21 ILE    68      45.831  31.425  23.500  1.00  0.00           H  
ATOM   1054 HG22 ILE    68      44.672  32.215  24.548  1.00  0.00           H  
ATOM   1055 HG23 ILE    68      46.112  33.096  24.174  1.00  0.00           H  
ATOM   1056  CG1 ILE    68      46.083  30.042  25.875  1.00  0.00           C  
ATOM   1057 HG12 ILE    68      46.588  29.436  25.124  1.00  0.00           H  
ATOM   1058 HG13 ILE    68      46.462  29.638  26.814  1.00  0.00           H  
ATOM   1059  CD1 ILE    68      44.592  29.701  26.041  1.00  0.00           C  
ATOM   1060 HD11 ILE    68      44.223  30.203  26.936  1.00  0.00           H  
ATOM   1061 HD12 ILE    68      43.962  30.008  25.206  1.00  0.00           H  
ATOM   1062 HD13 ILE    68      44.552  28.621  26.180  1.00  0.00           H  
ATOM   1063  C   ILE    68      48.857  31.043  25.059  1.00  0.00           C  
ATOM   1064  O   ILE    68      48.741  31.103  23.821  1.00  0.00           O  
ATOM   1065  N   ARG    69      49.732  30.181  25.622  1.00  0.00           N  
ATOM   1066  H   ARG    69      49.711  29.916  26.596  1.00  0.00           H  
ATOM   1067  CA  ARG    69      50.694  29.474  24.832  1.00  0.00           C  
ATOM   1068  HA  ARG    69      51.039  30.066  23.984  1.00  0.00           H  
ATOM   1069  CB  ARG    69      51.908  29.065  25.615  1.00  0.00           C  
ATOM   1070  HB2 ARG    69      51.670  28.165  26.182  1.00  0.00           H  
ATOM   1071  HB3 ARG    69      52.650  28.731  24.890  1.00  0.00           H  
ATOM   1072  CG  ARG    69      52.572  30.082  26.541  1.00  0.00           C  
ATOM   1073  HG2 ARG    69      51.921  30.281  27.392  1.00  0.00           H  
ATOM   1074  HG3 ARG    69      53.539  29.746  26.915  1.00  0.00           H  
ATOM   1075  CD  ARG    69      52.935  31.464  25.869  1.00  0.00           C  
ATOM   1076  HD2 ARG    69      53.343  31.312  24.870  1.00  0.00           H  
ATOM   1077  HD3 ARG    69      52.013  32.032  25.751  1.00  0.00           H  
ATOM   1078  NE  ARG    69      53.915  32.277  26.594  1.00  0.00           N  
ATOM   1079  HE  ARG    69      53.498  32.931  27.241  1.00  0.00           H  
ATOM   1080  CZ  ARG    69      55.241  32.136  26.684  1.00  0.00           C  
ATOM   1081  NH1 ARG    69      55.959  31.197  26.135  1.00  0.00           N  
ATOM   1082 HH11 ARG    69      55.491  30.470  25.613  1.00  0.00           H  
ATOM   1083 HH12 ARG    69      56.907  30.945  26.373  1.00  0.00           H  
ATOM   1084  NH2 ARG    69      55.781  33.066  27.358  1.00  0.00           N  
ATOM   1085 HH21 ARG    69      55.141  33.764  27.708  1.00  0.00           H  
ATOM   1086 HH22 ARG    69      56.734  32.960  27.676  1.00  0.00           H  
ATOM   1087  C   ARG    69      50.109  28.179  24.292  1.00  0.00           C  
ATOM   1088  O   ARG    69      50.600  27.731  23.298  1.00  0.00           O  
ATOM   1089  N   TRP    70      49.187  27.551  25.087  1.00  0.00           N  
ATOM   1090  H   TRP    70      48.848  27.965  25.944  1.00  0.00           H  
ATOM   1091  CA  TRP    70      48.623  26.222  24.686  1.00  0.00           C  
ATOM   1092  HA  TRP    70      48.437  26.351  23.619  1.00  0.00           H  
ATOM   1093  CB  TRP    70      49.677  25.053  24.833  1.00  0.00           C  
ATOM   1094  HB2 TRP    70      50.551  25.273  24.221  1.00  0.00           H  
ATOM   1095  HB3 TRP    70      50.021  24.835  25.844  1.00  0.00           H  
ATOM   1096  CG  TRP    70      49.182  23.728  24.361  1.00  0.00           C  
ATOM   1097  CD1 TRP    70      49.208  23.396  23.046  1.00  0.00           C  
ATOM   1098  HD1 TRP    70      49.514  24.070  22.260  1.00  0.00           H  
ATOM   1099  NE1 TRP    70      48.727  22.164  22.830  1.00  0.00           N  
ATOM   1100  HE1 TRP    70      48.770  21.744  21.913  1.00  0.00           H  
ATOM   1101  CE2 TRP    70      48.231  21.592  23.968  1.00  0.00           C  
ATOM   1102  CZ2 TRP    70      47.495  20.434  24.164  1.00  0.00           C  
ATOM   1103  HZ2 TRP    70      47.271  19.786  23.330  1.00  0.00           H  
ATOM   1104  CH2 TRP    70      47.060  20.125  25.477  1.00  0.00           C  
ATOM   1105  HH2 TRP    70      46.410  19.296  25.715  1.00  0.00           H  
ATOM   1106  CZ3 TRP    70      47.332  21.109  26.484  1.00  0.00           C  
ATOM   1107  HZ3 TRP    70      46.894  20.935  27.456  1.00  0.00           H  
ATOM   1108  CE3 TRP    70      48.039  22.315  26.277  1.00  0.00           C  
ATOM   1109  HE3 TRP    70      48.175  23.099  27.007  1.00  0.00           H  
ATOM   1110  CD2 TRP    70      48.497  22.599  24.943  1.00  0.00           C  
ATOM   1111  C   TRP    70      47.362  25.733  25.499  1.00  0.00           C  
ATOM   1112  O   TRP    70      47.189  26.047  26.662  1.00  0.00           O  
ATOM   1113  N   TYR    71      46.427  25.075  24.739  1.00  0.00           N  
ATOM   1114  H   TYR    71      46.708  24.702  23.843  1.00  0.00           H  
ATOM   1115  CA  TYR    71      45.282  24.489  25.405  1.00  0.00           C  
ATOM   1116  HA  TYR    71      45.456  24.269  26.458  1.00  0.00           H  
ATOM   1117  CB  TYR    71      44.123  25.452  25.365  1.00  0.00           C  
ATOM   1118  HB2 TYR    71      44.389  26.375  25.880  1.00  0.00           H  
ATOM   1119  HB3 TYR    71      43.934  25.776  24.342  1.00  0.00           H  
ATOM   1120  CG  TYR    71      42.853  25.003  26.076  1.00  0.00           C  
ATOM   1121  CD1 TYR    71      42.842  24.797  27.456  1.00  0.00           C  
ATOM   1122  HD1 TYR    71      43.660  25.146  28.069  1.00  0.00           H  
ATOM   1123  CE1 TYR    71      41.795  24.112  28.071  1.00  0.00           C  
ATOM   1124  HE1 TYR    71      41.873  23.907  29.128  1.00  0.00           H  
ATOM   1125  CZ  TYR    71      40.676  23.713  27.341  1.00  0.00           C  
ATOM   1126  OH  TYR    71      39.695  23.089  28.014  1.00  0.00           O  
ATOM   1127  HH  TYR    71      39.160  22.585  27.396  1.00  0.00           H  
ATOM   1128  CE2 TYR    71      40.661  24.000  25.990  1.00  0.00           C  
ATOM   1129  HE2 TYR    71      39.852  23.612  25.389  1.00  0.00           H  
ATOM   1130  CD2 TYR    71      41.772  24.569  25.301  1.00  0.00           C  
ATOM   1131  HD2 TYR    71      41.642  24.851  24.266  1.00  0.00           H  
ATOM   1132  C   TYR    71      44.666  23.153  24.805  1.00  0.00           C  
ATOM   1133  O   TYR    71      44.581  23.053  23.568  1.00  0.00           O  
ATOM   1134  N   GLY    72      44.240  22.276  25.684  1.00  0.00           N  
ATOM   1135  H   GLY    72      44.363  22.554  26.648  1.00  0.00           H  
ATOM   1136  CA  GLY    72      43.361  21.106  25.329  1.00  0.00           C  
ATOM   1137  HA2 GLY    72      42.340  21.421  25.112  1.00  0.00           H  
ATOM   1138  HA3 GLY    72      43.861  20.591  24.509  1.00  0.00           H  
ATOM   1139  C   GLY    72      43.130  20.143  26.551  1.00  0.00           C  
ATOM   1140  O   GLY    72      43.360  20.507  27.704  1.00  0.00           O  
ATOM   1141  N   GLN    73      42.750  18.873  26.309  1.00  0.00           N  
ATOM   1142  H   GLN    73      42.614  18.783  25.313  1.00  0.00           H  
ATOM   1143  CA  GLN    73      43.009  17.770  27.235  1.00  0.00           C  
ATOM   1144  HA  GLN    73      43.046  18.075  28.280  1.00  0.00           H  
ATOM   1145  CB  GLN    73      41.939  16.657  26.998  1.00  0.00           C  
ATOM   1146  HB2 GLN    73      42.127  16.365  25.965  1.00  0.00           H  
ATOM   1147  HB3 GLN    73      42.153  15.843  27.691  1.00  0.00           H  
ATOM   1148  CG  GLN    73      40.501  17.189  27.382  1.00  0.00           C  
ATOM   1149  HG2 GLN    73      40.771  17.996  28.063  1.00  0.00           H  
ATOM   1150  HG3 GLN    73      39.999  17.691  26.555  1.00  0.00           H  
ATOM   1151  CD  GLN    73      39.681  16.173  28.161  1.00  0.00           C  
ATOM   1152  OE1 GLN    73      39.867  14.912  28.062  1.00  0.00           O  
ATOM   1153  NE2 GLN    73      38.652  16.602  28.856  1.00  0.00           N  
ATOM   1154 HE21 GLN    73      38.261  15.958  29.529  1.00  0.00           H  
ATOM   1155 HE22 GLN    73      38.486  17.585  29.017  1.00  0.00           H  
ATOM   1156  C   GLN    73      44.396  17.092  26.911  1.00  0.00           C  
ATOM   1157  O   GLN    73      44.689  16.764  25.772  1.00  0.00           O  
ATOM   1158  N   GLU    74      45.208  16.830  27.917  1.00  0.00           N  
ATOM   1159  H   GLU    74      44.997  17.279  28.797  1.00  0.00           H  
ATOM   1160  CA  GLU    74      46.545  16.181  27.741  1.00  0.00           C  
ATOM   1161  HA  GLU    74      46.880  16.520  26.761  1.00  0.00           H  
ATOM   1162  CB  GLU    74      47.757  16.602  28.632  1.00  0.00           C  
ATOM   1163  HB2 GLU    74      48.017  17.619  28.337  1.00  0.00           H  
ATOM   1164  HB3 GLU    74      47.353  16.566  29.643  1.00  0.00           H  
ATOM   1165  CG  GLU    74      48.968  15.763  28.553  1.00  0.00           C  
ATOM   1166  HG2 GLU    74      49.730  16.277  29.138  1.00  0.00           H  
ATOM   1167  HG3 GLU    74      48.775  14.785  28.994  1.00  0.00           H  
ATOM   1168  CD  GLU    74      49.618  15.657  27.175  1.00  0.00           C  
ATOM   1169  OE1 GLU    74      50.055  14.532  26.724  1.00  0.00           O  
ATOM   1170  OE2 GLU    74      49.686  16.619  26.468  1.00  0.00           O  
ATOM   1171  C   GLU    74      46.319  14.706  27.634  1.00  0.00           C  
ATOM   1172  O   GLU    74      46.952  14.076  26.794  1.00  0.00           O  
ATOM   1173  N   LYS    75      45.330  14.141  28.333  1.00  0.00           N  
ATOM   1174  H   LYS    75      44.964  14.733  29.064  1.00  0.00           H  
ATOM   1175  CA  LYS    75      44.710  12.818  28.188  1.00  0.00           C  
ATOM   1176  HA  LYS    75      44.903  12.487  27.168  1.00  0.00           H  
ATOM   1177  CB  LYS    75      45.402  11.774  29.051  1.00  0.00           C  
ATOM   1178  HB2 LYS    75      46.481  11.871  28.926  1.00  0.00           H  
ATOM   1179  HB3 LYS    75      45.175  11.981  30.097  1.00  0.00           H  
ATOM   1180  CG  LYS    75      45.074  10.257  28.717  1.00  0.00           C  
ATOM   1181  HG2 LYS    75      44.008  10.063  28.837  1.00  0.00           H  
ATOM   1182  HG3 LYS    75      45.330  10.104  27.669  1.00  0.00           H  
ATOM   1183  CD  LYS    75      45.960   9.287  29.518  1.00  0.00           C  
ATOM   1184  HD2 LYS    75      46.960   9.414  29.103  1.00  0.00           H  
ATOM   1185  HD3 LYS    75      45.903   9.425  30.597  1.00  0.00           H  
ATOM   1186  CE  LYS    75      45.543   7.876  29.065  1.00  0.00           C  
ATOM   1187  HE2 LYS    75      44.504   7.800  29.385  1.00  0.00           H  
ATOM   1188  HE3 LYS    75      45.673   7.819  27.984  1.00  0.00           H  
ATOM   1189  NZ  LYS    75      46.414   6.876  29.716  1.00  0.00           N  
ATOM   1190  HZ1 LYS    75      46.374   5.967  29.277  1.00  0.00           H  
ATOM   1191  HZ2 LYS    75      47.394   7.119  29.683  1.00  0.00           H  
ATOM   1192  HZ3 LYS    75      46.070   6.794  30.662  1.00  0.00           H  
ATOM   1193  C   LYS    75      43.184  12.799  28.408  1.00  0.00           C  
ATOM   1194  O   LYS    75      42.456  12.253  27.596  1.00  0.00           O  
ATOM   1195  N   ASP    76      42.737  13.217  29.563  1.00  0.00           N  
ATOM   1196  H   ASP    76      43.452  13.600  30.165  1.00  0.00           H  
ATOM   1197  CA  ASP    76      41.426  12.842  30.144  1.00  0.00           C  
ATOM   1198  HA  ASP    76      40.718  12.858  29.316  1.00  0.00           H  
ATOM   1199  CB  ASP    76      41.348  11.422  30.771  1.00  0.00           C  
ATOM   1200  HB2 ASP    76      40.327  11.117  30.998  1.00  0.00           H  
ATOM   1201  HB3 ASP    76      41.749  10.731  30.029  1.00  0.00           H  
ATOM   1202  CG  ASP    76      42.200  11.163  32.039  1.00  0.00           C  
ATOM   1203  OD1 ASP    76      42.790  12.110  32.567  1.00  0.00           O  
ATOM   1204  OD2 ASP    76      42.261  10.007  32.459  1.00  0.00           O  
ATOM   1205  C   ASP    76      40.924  14.000  31.099  1.00  0.00           C  
ATOM   1206  O   ASP    76      39.854  13.871  31.630  1.00  0.00           O  
ATOM   1207  N   TYR    77      41.559  15.184  31.174  1.00  0.00           N  
ATOM   1208  H   TYR    77      42.416  15.251  30.643  1.00  0.00           H  
ATOM   1209  CA  TYR    77      41.093  16.427  31.764  1.00  0.00           C  
ATOM   1210  HA  TYR    77      40.017  16.517  31.617  1.00  0.00           H  
ATOM   1211  CB  TYR    77      41.413  16.432  33.273  1.00  0.00           C  
ATOM   1212  HB2 TYR    77      40.895  17.260  33.756  1.00  0.00           H  
ATOM   1213  HB3 TYR    77      41.069  15.457  33.619  1.00  0.00           H  
ATOM   1214  CG  TYR    77      42.778  16.416  33.680  1.00  0.00           C  
ATOM   1215  CD1 TYR    77      43.448  15.229  33.911  1.00  0.00           C  
ATOM   1216  HD1 TYR    77      42.986  14.270  33.730  1.00  0.00           H  
ATOM   1217  CE1 TYR    77      44.821  15.232  34.300  1.00  0.00           C  
ATOM   1218  HE1 TYR    77      45.372  14.339  34.556  1.00  0.00           H  
ATOM   1219  CZ  TYR    77      45.500  16.491  34.452  1.00  0.00           C  
ATOM   1220  OH  TYR    77      46.842  16.495  34.691  1.00  0.00           O  
ATOM   1221  HH  TYR    77      47.089  15.812  35.320  1.00  0.00           H  
ATOM   1222  CE2 TYR    77      44.780  17.668  34.283  1.00  0.00           C  
ATOM   1223  HE2 TYR    77      45.225  18.635  34.466  1.00  0.00           H  
ATOM   1224  CD2 TYR    77      43.380  17.615  33.982  1.00  0.00           C  
ATOM   1225  HD2 TYR    77      42.845  18.552  33.928  1.00  0.00           H  
ATOM   1226  C   TYR    77      41.749  17.624  31.074  1.00  0.00           C  
ATOM   1227  O   TYR    77      42.883  17.562  30.629  1.00  0.00           O  
ATOM   1228  N   ASN    78      40.933  18.705  31.132  1.00  0.00           N  
ATOM   1229  H   ASN    78      40.116  18.644  31.722  1.00  0.00           H  
ATOM   1230  CA  ASN    78      41.229  20.040  30.526  1.00  0.00           C  
ATOM   1231  HA  ASN    78      41.478  19.918  29.471  1.00  0.00           H  
ATOM   1232  CB  ASN    78      39.904  20.857  30.630  1.00  0.00           C  
ATOM   1233  HB2 ASN    78      39.734  20.884  31.707  1.00  0.00           H  
ATOM   1234  HB3 ASN    78      39.900  21.839  30.157  1.00  0.00           H  
ATOM   1235  CG  ASN    78      38.738  20.014  30.119  1.00  0.00           C  
ATOM   1236  OD1 ASN    78      38.635  19.547  28.965  1.00  0.00           O  
ATOM   1237  ND2 ASN    78      37.716  19.749  30.929  1.00  0.00           N  
ATOM   1238 HD21 ASN    78      36.939  19.389  30.394  1.00  0.00           H  
ATOM   1239 HD22 ASN    78      37.531  20.360  31.712  1.00  0.00           H  
ATOM   1240  C   ASN    78      42.428  20.711  31.247  1.00  0.00           C  
ATOM   1241  O   ASN    78      42.577  20.677  32.492  1.00  0.00           O  
ATOM   1242  N   VAL    79      43.238  21.429  30.446  1.00  0.00           N  
ATOM   1243  H   VAL    79      43.043  21.448  29.455  1.00  0.00           H  
ATOM   1244  CA  VAL    79      44.611  21.946  30.793  1.00  0.00           C  
ATOM   1245  HA  VAL    79      44.762  22.160  31.851  1.00  0.00           H  
ATOM   1246  CB  VAL    79      45.663  20.852  30.485  1.00  0.00           C  
ATOM   1247  HB  VAL    79      45.538  20.384  29.509  1.00  0.00           H  
ATOM   1248  CG1 VAL    79      47.108  21.265  30.587  1.00  0.00           C  
ATOM   1249 HG11 VAL    79      47.242  21.881  29.697  1.00  0.00           H  
ATOM   1250 HG12 VAL    79      47.287  21.938  31.425  1.00  0.00           H  
ATOM   1251 HG13 VAL    79      47.716  20.361  30.587  1.00  0.00           H  
ATOM   1252  CG2 VAL    79      45.607  19.690  31.499  1.00  0.00           C  
ATOM   1253 HG21 VAL    79      45.867  20.004  32.510  1.00  0.00           H  
ATOM   1254 HG22 VAL    79      44.613  19.245  31.544  1.00  0.00           H  
ATOM   1255 HG23 VAL    79      46.290  18.894  31.201  1.00  0.00           H  
ATOM   1256  C   VAL    79      44.960  23.206  29.915  1.00  0.00           C  
ATOM   1257  O   VAL    79      44.783  23.212  28.687  1.00  0.00           O  
ATOM   1258  N   LEU    80      45.560  24.193  30.624  1.00  0.00           N  
ATOM   1259  H   LEU    80      45.688  24.021  31.611  1.00  0.00           H  
ATOM   1260  CA  LEU    80      45.808  25.529  29.970  1.00  0.00           C  
ATOM   1261  HA  LEU    80      45.667  25.482  28.891  1.00  0.00           H  
ATOM   1262  CB  LEU    80      44.729  26.475  30.693  1.00  0.00           C  
ATOM   1263  HB2 LEU    80      43.787  25.945  30.832  1.00  0.00           H  
ATOM   1264  HB3 LEU    80      45.060  26.602  31.724  1.00  0.00           H  
ATOM   1265  CG  LEU    80      44.402  27.902  30.124  1.00  0.00           C  
ATOM   1266  HG  LEU    80      43.634  27.777  29.361  1.00  0.00           H  
ATOM   1267  CD1 LEU    80      43.816  28.784  31.194  1.00  0.00           C  
ATOM   1268 HD11 LEU    80      42.830  28.505  31.565  1.00  0.00           H  
ATOM   1269 HD12 LEU    80      44.510  28.777  32.034  1.00  0.00           H  
ATOM   1270 HD13 LEU    80      43.661  29.798  30.826  1.00  0.00           H  
ATOM   1271  CD2 LEU    80      45.542  28.555  29.465  1.00  0.00           C  
ATOM   1272 HD21 LEU    80      46.378  28.676  30.154  1.00  0.00           H  
ATOM   1273 HD22 LEU    80      45.894  27.960  28.623  1.00  0.00           H  
ATOM   1274 HD23 LEU    80      45.168  29.546  29.207  1.00  0.00           H  
ATOM   1275  C   LEU    80      47.236  26.035  30.319  1.00  0.00           C  
ATOM   1276  O   LEU    80      47.582  25.986  31.508  1.00  0.00           O  
ATOM   1277  N   VAL    81      48.022  26.406  29.346  1.00  0.00           N  
ATOM   1278  H   VAL    81      47.645  26.253  28.421  1.00  0.00           H  
ATOM   1279  CA  VAL    81      49.375  26.990  29.380  1.00  0.00           C  
ATOM   1280  HA  VAL    81      49.636  26.939  30.437  1.00  0.00           H  
ATOM   1281  CB  VAL    81      50.383  26.194  28.585  1.00  0.00           C  
ATOM   1282  HB  VAL    81      50.089  26.380  27.552  1.00  0.00           H  
ATOM   1283  CG1 VAL    81      51.826  26.608  28.742  1.00  0.00           C  
ATOM   1284 HG11 VAL    81      52.473  26.085  28.038  1.00  0.00           H  
ATOM   1285 HG12 VAL    81      52.002  27.673  28.597  1.00  0.00           H  
ATOM   1286 HG13 VAL    81      52.224  26.330  29.718  1.00  0.00           H  
ATOM   1287  CG2 VAL    81      50.305  24.653  28.750  1.00  0.00           C  
ATOM   1288 HG21 VAL    81      50.074  24.463  29.798  1.00  0.00           H  
ATOM   1289 HG22 VAL    81      49.456  24.174  28.261  1.00  0.00           H  
ATOM   1290 HG23 VAL    81      51.263  24.215  28.473  1.00  0.00           H  
ATOM   1291  C   VAL    81      49.524  28.468  29.135  1.00  0.00           C  
ATOM   1292  O   VAL    81      49.095  28.975  28.079  1.00  0.00           O  
ATOM   1293  N   MET    82      50.130  29.229  30.024  1.00  0.00           N  
ATOM   1294  H   MET    82      50.465  28.911  30.922  1.00  0.00           H  
ATOM   1295  CA  MET    82      50.237  30.695  29.857  1.00  0.00           C  
ATOM   1296  HA  MET    82      50.275  30.790  28.772  1.00  0.00           H  
ATOM   1297  CB  MET    82      48.940  31.407  30.397  1.00  0.00           C  
ATOM   1298  HB2 MET    82      48.977  32.486  30.243  1.00  0.00           H  
ATOM   1299  HB3 MET    82      48.107  30.999  29.827  1.00  0.00           H  
ATOM   1300  CG  MET    82      48.748  31.273  31.958  1.00  0.00           C  
ATOM   1301  HG2 MET    82      48.700  30.195  32.106  1.00  0.00           H  
ATOM   1302  HG3 MET    82      49.614  31.769  32.396  1.00  0.00           H  
ATOM   1303  SD  MET    82      47.221  31.897  32.568  1.00  0.00           S  
ATOM   1304  CE  MET    82      46.686  30.318  33.371  1.00  0.00           C  
ATOM   1305  HE1 MET    82      45.635  30.424  33.641  1.00  0.00           H  
ATOM   1306  HE2 MET    82      46.829  29.460  32.715  1.00  0.00           H  
ATOM   1307  HE3 MET    82      47.294  30.249  34.273  1.00  0.00           H  
ATOM   1308  C   MET    82      51.599  31.229  30.435  1.00  0.00           C  
ATOM   1309  O   MET    82      52.289  30.426  31.071  1.00  0.00           O  
ATOM   1310  N   ASP    83      52.019  32.429  30.080  1.00  0.00           N  
ATOM   1311  H   ASP    83      51.390  33.024  29.559  1.00  0.00           H  
ATOM   1312  CA  ASP    83      53.020  33.164  30.829  1.00  0.00           C  
ATOM   1313  HA  ASP    83      54.012  32.981  30.416  1.00  0.00           H  
ATOM   1314  CB  ASP    83      52.794  34.638  30.579  1.00  0.00           C  
ATOM   1315  HB2 ASP    83      51.822  34.925  30.980  1.00  0.00           H  
ATOM   1316  HB3 ASP    83      53.552  35.293  31.010  1.00  0.00           H  
ATOM   1317  CG  ASP    83      52.899  35.052  29.203  1.00  0.00           C  
ATOM   1318  OD1 ASP    83      52.353  36.123  28.872  1.00  0.00           O  
ATOM   1319  OD2 ASP    83      53.547  34.337  28.389  1.00  0.00           O  
ATOM   1320  C   ASP    83      53.091  32.999  32.375  1.00  0.00           C  
ATOM   1321  O   ASP    83      52.025  33.033  33.002  1.00  0.00           O  
ATOM   1322  N   LEU    84      54.241  32.893  32.995  1.00  0.00           N  
ATOM   1323  H   LEU    84      55.038  32.999  32.385  1.00  0.00           H  
ATOM   1324  CA  LEU    84      54.421  32.847  34.395  1.00  0.00           C  
ATOM   1325  HA  LEU    84      53.636  32.218  34.814  1.00  0.00           H  
ATOM   1326  CB  LEU    84      55.692  32.133  34.684  1.00  0.00           C  
ATOM   1327  HB2 LEU    84      55.581  31.119  34.299  1.00  0.00           H  
ATOM   1328  HB3 LEU    84      56.553  32.628  34.234  1.00  0.00           H  
ATOM   1329  CG  LEU    84      56.098  31.962  36.162  1.00  0.00           C  
ATOM   1330  HG  LEU    84      56.036  32.909  36.699  1.00  0.00           H  
ATOM   1331  CD1 LEU    84      55.248  30.970  36.944  1.00  0.00           C  
ATOM   1332 HD11 LEU    84      55.764  30.703  37.866  1.00  0.00           H  
ATOM   1333 HD12 LEU    84      54.299  31.434  37.210  1.00  0.00           H  
ATOM   1334 HD13 LEU    84      55.175  30.015  36.422  1.00  0.00           H  
ATOM   1335  CD2 LEU    84      57.549  31.492  36.300  1.00  0.00           C  
ATOM   1336 HD21 LEU    84      57.753  31.271  37.347  1.00  0.00           H  
ATOM   1337 HD22 LEU    84      57.805  30.581  35.760  1.00  0.00           H  
ATOM   1338 HD23 LEU    84      58.218  32.281  35.955  1.00  0.00           H  
ATOM   1339  C   LEU    84      54.246  34.250  35.005  1.00  0.00           C  
ATOM   1340  O   LEU    84      54.628  35.276  34.477  1.00  0.00           O  
ATOM   1341  N   LEU    85      53.702  34.288  36.164  1.00  0.00           N  
ATOM   1342  H   LEU    85      53.298  33.421  36.488  1.00  0.00           H  
ATOM   1343  CA  LEU    85      53.486  35.412  37.137  1.00  0.00           C  
ATOM   1344  HA  LEU    85      54.144  36.192  36.755  1.00  0.00           H  
ATOM   1345  CB  LEU    85      51.988  35.883  37.096  1.00  0.00           C  
ATOM   1346  HB2 LEU    85      51.371  34.992  37.212  1.00  0.00           H  
ATOM   1347  HB3 LEU    85      51.844  36.539  37.955  1.00  0.00           H  
ATOM   1348  CG  LEU    85      51.611  36.421  35.707  1.00  0.00           C  
ATOM   1349  HG  LEU    85      51.994  35.726  34.960  1.00  0.00           H  
ATOM   1350  CD1 LEU    85      50.085  36.572  35.643  1.00  0.00           C  
ATOM   1351 HD11 LEU    85      49.830  37.182  36.510  1.00  0.00           H  
ATOM   1352 HD12 LEU    85      49.697  36.844  34.662  1.00  0.00           H  
ATOM   1353 HD13 LEU    85      49.708  35.570  35.844  1.00  0.00           H  
ATOM   1354  CD2 LEU    85      52.226  37.832  35.584  1.00  0.00           C  
ATOM   1355 HD21 LEU    85      52.019  38.362  34.654  1.00  0.00           H  
ATOM   1356 HD22 LEU    85      51.892  38.474  36.399  1.00  0.00           H  
ATOM   1357 HD23 LEU    85      53.316  37.848  35.611  1.00  0.00           H  
ATOM   1358  C   LEU    85      54.007  35.088  38.519  1.00  0.00           C  
ATOM   1359  O   LEU    85      54.254  33.972  38.914  1.00  0.00           O  
ATOM   1360  N   GLY    86      54.093  36.084  39.388  1.00  0.00           N  
ATOM   1361  H   GLY    86      53.821  36.989  39.031  1.00  0.00           H  
ATOM   1362  CA  GLY    86      54.349  36.103  40.834  1.00  0.00           C  
ATOM   1363  HA2 GLY    86      55.141  35.413  41.125  1.00  0.00           H  
ATOM   1364  HA3 GLY    86      54.727  37.076  41.149  1.00  0.00           H  
ATOM   1365  C   GLY    86      53.108  35.723  41.617  1.00  0.00           C  
ATOM   1366  O   GLY    86      52.084  35.337  40.987  1.00  0.00           O  
ATOM   1367  N   PRO    87      53.241  35.900  42.952  1.00  0.00           N  
ATOM   1368  CD  PRO    87      54.478  36.123  43.721  1.00  0.00           C  
ATOM   1369  HD2 PRO    87      54.808  37.157  43.626  1.00  0.00           H  
ATOM   1370  HD3 PRO    87      55.244  35.469  43.304  1.00  0.00           H  
ATOM   1371  CG  PRO    87      54.192  35.708  45.155  1.00  0.00           C  
ATOM   1372  HG2 PRO    87      54.548  36.460  45.859  1.00  0.00           H  
ATOM   1373  HG3 PRO    87      54.613  34.705  45.223  1.00  0.00           H  
ATOM   1374  CB  PRO    87      52.653  35.754  45.281  1.00  0.00           C  
ATOM   1375  HB2 PRO    87      52.480  36.763  45.656  1.00  0.00           H  
ATOM   1376  HB3 PRO    87      52.372  34.908  45.908  1.00  0.00           H  
ATOM   1377  CA  PRO    87      52.123  35.741  43.854  1.00  0.00           C  
ATOM   1378  HA  PRO    87      51.622  34.790  43.671  1.00  0.00           H  
ATOM   1379  C   PRO    87      51.113  36.890  43.597  1.00  0.00           C  
ATOM   1380  O   PRO    87      51.306  37.914  42.917  1.00  0.00           O  
ATOM   1381  N   SER    88      49.903  36.686  44.166  1.00  0.00           N  
ATOM   1382  H   SER    88      49.822  35.733  44.490  1.00  0.00           H  
ATOM   1383  CA  SER    88      48.807  37.571  43.956  1.00  0.00           C  
ATOM   1384  HA  SER    88      48.871  37.963  42.941  1.00  0.00           H  
ATOM   1385  CB  SER    88      47.506  36.873  44.171  1.00  0.00           C  
ATOM   1386  HB2 SER    88      46.658  37.544  44.038  1.00  0.00           H  
ATOM   1387  HB3 SER    88      47.348  36.109  43.411  1.00  0.00           H  
ATOM   1388  OG  SER    88      47.451  36.357  45.564  1.00  0.00           O  
ATOM   1389  HG  SER    88      47.809  35.467  45.578  1.00  0.00           H  
ATOM   1390  C   SER    88      48.754  38.726  44.967  1.00  0.00           C  
ATOM   1391  O   SER    88      49.327  38.599  46.032  1.00  0.00           O  
ATOM   1392  N   LEU    89      47.940  39.781  44.768  1.00  0.00           N  
ATOM   1393  H   LEU    89      47.440  39.879  43.897  1.00  0.00           H  
ATOM   1394  CA  LEU    89      47.689  40.759  45.822  1.00  0.00           C  
ATOM   1395  HA  LEU    89      48.646  41.266  45.942  1.00  0.00           H  
ATOM   1396  CB  LEU    89      46.651  41.850  45.319  1.00  0.00           C  
ATOM   1397  HB2 LEU    89      45.748  41.352  44.966  1.00  0.00           H  
ATOM   1398  HB3 LEU    89      46.310  42.422  46.182  1.00  0.00           H  
ATOM   1399  CG  LEU    89      47.197  42.841  44.284  1.00  0.00           C  
ATOM   1400  HG  LEU    89      47.480  42.290  43.387  1.00  0.00           H  
ATOM   1401  CD1 LEU    89      46.121  43.901  44.006  1.00  0.00           C  
ATOM   1402 HD11 LEU    89      46.143  44.662  44.787  1.00  0.00           H  
ATOM   1403 HD12 LEU    89      46.375  44.501  43.132  1.00  0.00           H  
ATOM   1404 HD13 LEU    89      45.220  43.314  43.828  1.00  0.00           H  
ATOM   1405  CD2 LEU    89      48.498  43.417  44.840  1.00  0.00           C  
ATOM   1406 HD21 LEU    89      49.371  42.766  44.847  1.00  0.00           H  
ATOM   1407 HD22 LEU    89      48.730  44.283  44.220  1.00  0.00           H  
ATOM   1408 HD23 LEU    89      48.363  43.825  45.842  1.00  0.00           H  
ATOM   1409  C   LEU    89      47.143  40.214  47.179  1.00  0.00           C  
ATOM   1410  O   LEU    89      47.489  40.805  48.190  1.00  0.00           O  
ATOM   1411  N   GLU    90      46.329  39.111  47.180  1.00  0.00           N  
ATOM   1412  H   GLU    90      46.051  38.691  46.304  1.00  0.00           H  
ATOM   1413  CA  GLU    90      46.013  38.375  48.443  1.00  0.00           C  
ATOM   1414  HA  GLU    90      45.602  39.110  49.135  1.00  0.00           H  
ATOM   1415  CB  GLU    90      44.978  37.278  48.111  1.00  0.00           C  
ATOM   1416  HB2 GLU    90      44.167  37.620  47.468  1.00  0.00           H  
ATOM   1417  HB3 GLU    90      45.432  36.469  47.538  1.00  0.00           H  
ATOM   1418  CG  GLU    90      44.367  36.508  49.348  1.00  0.00           C  
ATOM   1419  HG2 GLU    90      43.440  36.082  48.963  1.00  0.00           H  
ATOM   1420  HG3 GLU    90      45.098  35.819  49.770  1.00  0.00           H  
ATOM   1421  CD  GLU    90      43.874  37.473  50.427  1.00  0.00           C  
ATOM   1422  OE1 GLU    90      43.407  38.608  50.164  1.00  0.00           O  
ATOM   1423  OE2 GLU    90      43.780  37.038  51.644  1.00  0.00           O  
ATOM   1424  C   GLU    90      47.242  37.863  49.106  1.00  0.00           C  
ATOM   1425  O   GLU    90      47.569  38.192  50.274  1.00  0.00           O  
ATOM   1426  N   ASP    91      48.103  37.132  48.382  1.00  0.00           N  
ATOM   1427  H   ASP    91      48.044  37.166  47.374  1.00  0.00           H  
ATOM   1428  CA  ASP    91      49.363  36.630  48.963  1.00  0.00           C  
ATOM   1429  HA  ASP    91      49.145  36.023  49.842  1.00  0.00           H  
ATOM   1430  CB  ASP    91      49.985  35.693  47.888  1.00  0.00           C  
ATOM   1431  HB2 ASP    91      50.240  36.232  46.975  1.00  0.00           H  
ATOM   1432  HB3 ASP    91      50.943  35.365  48.290  1.00  0.00           H  
ATOM   1433  CG  ASP    91      49.097  34.432  47.628  1.00  0.00           C  
ATOM   1434  OD1 ASP    91      48.721  33.771  48.637  1.00  0.00           O  
ATOM   1435  OD2 ASP    91      48.766  34.153  46.455  1.00  0.00           O  
ATOM   1436  C   ASP    91      50.445  37.712  49.303  1.00  0.00           C  
ATOM   1437  O   ASP    91      51.307  37.502  50.178  1.00  0.00           O  
ATOM   1438  N   LEU    92      50.311  38.895  48.643  1.00  0.00           N  
ATOM   1439  H   LEU    92      49.568  38.925  47.960  1.00  0.00           H  
ATOM   1440  CA  LEU    92      51.217  40.017  48.879  1.00  0.00           C  
ATOM   1441  HA  LEU    92      52.185  39.566  49.098  1.00  0.00           H  
ATOM   1442  CB  LEU    92      51.247  40.834  47.568  1.00  0.00           C  
ATOM   1443  HB2 LEU    92      50.272  41.159  47.204  1.00  0.00           H  
ATOM   1444  HB3 LEU    92      51.780  41.759  47.788  1.00  0.00           H  
ATOM   1445  CG  LEU    92      52.100  40.216  46.456  1.00  0.00           C  
ATOM   1446  HG  LEU    92      51.885  39.148  46.488  1.00  0.00           H  
ATOM   1447  CD1 LEU    92      51.790  40.916  45.118  1.00  0.00           C  
ATOM   1448 HD11 LEU    92      50.763  40.656  44.862  1.00  0.00           H  
ATOM   1449 HD12 LEU    92      51.804  41.994  45.279  1.00  0.00           H  
ATOM   1450 HD13 LEU    92      52.481  40.519  44.374  1.00  0.00           H  
ATOM   1451  CD2 LEU    92      53.660  40.351  46.681  1.00  0.00           C  
ATOM   1452 HD21 LEU    92      54.286  39.781  45.994  1.00  0.00           H  
ATOM   1453 HD22 LEU    92      53.842  41.425  46.726  1.00  0.00           H  
ATOM   1454 HD23 LEU    92      53.920  39.923  47.649  1.00  0.00           H  
ATOM   1455  C   LEU    92      50.646  40.827  50.069  1.00  0.00           C  
ATOM   1456  O   LEU    92      51.497  41.372  50.806  1.00  0.00           O  
ATOM   1457  N   PHE    93      49.276  40.946  50.281  1.00  0.00           N  
ATOM   1458  H   PHE    93      48.652  40.538  49.600  1.00  0.00           H  
ATOM   1459  CA  PHE    93      48.610  41.404  51.522  1.00  0.00           C  
ATOM   1460  HA  PHE    93      48.979  42.421  51.654  1.00  0.00           H  
ATOM   1461  CB  PHE    93      47.106  41.473  51.286  1.00  0.00           C  
ATOM   1462  HB2 PHE    93      46.840  42.174  50.495  1.00  0.00           H  
ATOM   1463  HB3 PHE    93      46.620  40.519  51.084  1.00  0.00           H  
ATOM   1464  CG  PHE    93      46.287  42.091  52.369  1.00  0.00           C  
ATOM   1465  CD1 PHE    93      46.580  43.417  52.771  1.00  0.00           C  
ATOM   1466  HD1 PHE    93      47.405  43.974  52.351  1.00  0.00           H  
ATOM   1467  CE1 PHE    93      45.596  44.141  53.511  1.00  0.00           C  
ATOM   1468  HE1 PHE    93      45.681  45.204  53.685  1.00  0.00           H  
ATOM   1469  CZ  PHE    93      44.445  43.453  53.902  1.00  0.00           C  
ATOM   1470  HZ  PHE    93      43.662  44.015  54.390  1.00  0.00           H  
ATOM   1471  CE2 PHE    93      44.191  42.148  53.584  1.00  0.00           C  
ATOM   1472  HE2 PHE    93      43.299  41.657  53.943  1.00  0.00           H  
ATOM   1473  CD2 PHE    93      45.049  41.477  52.755  1.00  0.00           C  
ATOM   1474  HD2 PHE    93      44.771  40.506  52.373  1.00  0.00           H  
ATOM   1475  C   PHE    93      49.077  40.607  52.758  1.00  0.00           C  
ATOM   1476  O   PHE    93      49.561  41.259  53.695  1.00  0.00           O  
ATOM   1477  N   ASN    94      49.088  39.301  52.668  1.00  0.00           N  
ATOM   1478  H   ASN    94      48.635  38.885  51.867  1.00  0.00           H  
ATOM   1479  CA  ASN    94      49.592  38.402  53.698  1.00  0.00           C  
ATOM   1480  HA  ASN    94      49.007  38.566  54.602  1.00  0.00           H  
ATOM   1481  CB  ASN    94      49.276  36.951  53.457  1.00  0.00           C  
ATOM   1482  HB2 ASN    94      49.690  36.687  52.484  1.00  0.00           H  
ATOM   1483  HB3 ASN    94      49.915  36.327  54.082  1.00  0.00           H  
ATOM   1484  CG  ASN    94      47.846  36.590  53.560  1.00  0.00           C  
ATOM   1485  OD1 ASN    94      47.043  37.137  54.289  1.00  0.00           O  
ATOM   1486  ND2 ASN    94      47.416  35.632  52.734  1.00  0.00           N  
ATOM   1487 HD21 ASN    94      46.416  35.494  52.700  1.00  0.00           H  
ATOM   1488 HD22 ASN    94      48.097  35.111  52.200  1.00  0.00           H  
ATOM   1489  C   ASN    94      51.035  38.578  53.907  1.00  0.00           C  
ATOM   1490  O   ASN    94      51.449  38.758  55.014  1.00  0.00           O  
ATOM   1491  N   PHE    95      51.871  38.816  52.895  1.00  0.00           N  
ATOM   1492  H   PHE    95      51.404  39.089  52.042  1.00  0.00           H  
ATOM   1493  CA  PHE    95      53.304  39.079  53.144  1.00  0.00           C  
ATOM   1494  HA  PHE    95      53.738  38.191  53.602  1.00  0.00           H  
ATOM   1495  CB  PHE    95      53.953  39.091  51.764  1.00  0.00           C  
ATOM   1496  HB2 PHE    95      53.656  38.294  51.082  1.00  0.00           H  
ATOM   1497  HB3 PHE    95      53.655  40.000  51.242  1.00  0.00           H  
ATOM   1498  CG  PHE    95      55.481  39.167  51.726  1.00  0.00           C  
ATOM   1499  CD1 PHE    95      56.175  37.985  51.800  1.00  0.00           C  
ATOM   1500  HD1 PHE    95      55.630  37.070  51.978  1.00  0.00           H  
ATOM   1501  CE1 PHE    95      57.596  37.919  51.856  1.00  0.00           C  
ATOM   1502  HE1 PHE    95      58.018  36.927  51.925  1.00  0.00           H  
ATOM   1503  CZ  PHE    95      58.303  39.116  51.783  1.00  0.00           C  
ATOM   1504  HZ  PHE    95      59.377  39.009  51.814  1.00  0.00           H  
ATOM   1505  CE2 PHE    95      57.654  40.350  51.641  1.00  0.00           C  
ATOM   1506  HE2 PHE    95      58.300  41.203  51.493  1.00  0.00           H  
ATOM   1507  CD2 PHE    95      56.245  40.336  51.674  1.00  0.00           C  
ATOM   1508  HD2 PHE    95      55.691  41.242  51.481  1.00  0.00           H  
ATOM   1509  C   PHE    95      53.676  40.340  53.881  1.00  0.00           C  
ATOM   1510  O   PHE    95      54.729  40.375  54.561  1.00  0.00           O  
ATOM   1511  N   CYS    96      52.791  41.407  53.798  1.00  0.00           N  
ATOM   1512  H   CYS    96      52.014  41.357  53.154  1.00  0.00           H  
ATOM   1513  CA  CYS    96      52.929  42.737  54.486  1.00  0.00           C  
ATOM   1514  HA  CYS    96      53.971  42.893  54.764  1.00  0.00           H  
ATOM   1515  CB  CYS    96      52.477  43.840  53.602  1.00  0.00           C  
ATOM   1516  HB2 CYS    96      51.395  43.965  53.552  1.00  0.00           H  
ATOM   1517  HB3 CYS    96      52.946  44.754  53.967  1.00  0.00           H  
ATOM   1518  SG  CYS    96      53.247  43.649  51.941  1.00  0.00           S  
ATOM   1519  HG  CYS    96      52.180  43.023  51.437  1.00  0.00           H  
ATOM   1520  C   CYS    96      52.114  42.782  55.789  1.00  0.00           C  
ATOM   1521  O   CYS    96      51.884  43.772  56.396  1.00  0.00           O  
ATOM   1522  N   SER    97      51.672  41.582  56.274  1.00  0.00           N  
ATOM   1523  H   SER    97      51.865  40.722  55.780  1.00  0.00           H  
ATOM   1524  CA  SER    97      50.902  41.255  57.493  1.00  0.00           C  
ATOM   1525  HA  SER    97      50.856  40.166  57.518  1.00  0.00           H  
ATOM   1526  CB  SER    97      51.592  41.694  58.806  1.00  0.00           C  
ATOM   1527  HB2 SER    97      51.875  42.745  58.750  1.00  0.00           H  
ATOM   1528  HB3 SER    97      50.894  41.542  59.630  1.00  0.00           H  
ATOM   1529  OG  SER    97      52.683  40.920  59.017  1.00  0.00           O  
ATOM   1530  HG  SER    97      53.391  41.404  59.447  1.00  0.00           H  
ATOM   1531  C   SER    97      49.498  41.827  57.399  1.00  0.00           C  
ATOM   1532  O   SER    97      49.090  42.677  58.254  1.00  0.00           O  
ATOM   1533  N   ARG    98      48.807  41.632  56.249  1.00  0.00           N  
ATOM   1534  H   ARG    98      49.215  41.133  55.471  1.00  0.00           H  
ATOM   1535  CA  ARG    98      47.353  41.911  56.132  1.00  0.00           C  
ATOM   1536  HA  ARG    98      47.209  41.667  55.079  1.00  0.00           H  
ATOM   1537  CB  ARG    98      46.524  40.816  56.969  1.00  0.00           C  
ATOM   1538  HB2 ARG    98      46.926  40.872  57.980  1.00  0.00           H  
ATOM   1539  HB3 ARG    98      45.469  41.082  56.904  1.00  0.00           H  
ATOM   1540  CG  ARG    98      46.795  39.399  56.427  1.00  0.00           C  
ATOM   1541  HG2 ARG    98      46.836  39.354  55.339  1.00  0.00           H  
ATOM   1542  HG3 ARG    98      47.697  38.987  56.879  1.00  0.00           H  
ATOM   1543  CD  ARG    98      45.690  38.460  56.895  1.00  0.00           C  
ATOM   1544  HD2 ARG    98      45.876  37.460  56.503  1.00  0.00           H  
ATOM   1545  HD3 ARG    98      45.673  38.346  57.979  1.00  0.00           H  
ATOM   1546  NE  ARG    98      44.344  38.853  56.430  1.00  0.00           N  
ATOM   1547  HE  ARG    98      43.643  39.197  57.070  1.00  0.00           H  
ATOM   1548  CZ  ARG    98      43.874  38.770  55.193  1.00  0.00           C  
ATOM   1549  NH1 ARG    98      44.556  38.249  54.182  1.00  0.00           N  
ATOM   1550 HH11 ARG    98      45.462  37.816  54.284  1.00  0.00           H  
ATOM   1551 HH12 ARG    98      44.146  38.148  53.264  1.00  0.00           H  
ATOM   1552  NH2 ARG    98      42.676  39.130  54.864  1.00  0.00           N  
ATOM   1553 HH21 ARG    98      42.023  39.336  55.605  1.00  0.00           H  
ATOM   1554 HH22 ARG    98      42.410  39.191  53.891  1.00  0.00           H  
ATOM   1555  C   ARG    98      47.007  43.382  56.220  1.00  0.00           C  
ATOM   1556  O   ARG    98      45.927  43.730  56.654  1.00  0.00           O  
ATOM   1557  N   ARG    99      47.936  44.233  55.777  1.00  0.00           N  
ATOM   1558  H   ARG    99      48.862  43.853  55.641  1.00  0.00           H  
ATOM   1559  CA  ARG    99      47.855  45.713  55.602  1.00  0.00           C  
ATOM   1560  HA  ARG    99      46.835  45.981  55.326  1.00  0.00           H  
ATOM   1561  CB  ARG    99      48.353  46.464  56.824  1.00  0.00           C  
ATOM   1562  HB2 ARG    99      49.341  46.088  57.087  1.00  0.00           H  
ATOM   1563  HB3 ARG    99      48.402  47.527  56.586  1.00  0.00           H  
ATOM   1564  CG  ARG    99      47.477  46.309  58.015  1.00  0.00           C  
ATOM   1565  HG2 ARG    99      46.463  46.635  57.779  1.00  0.00           H  
ATOM   1566  HG3 ARG    99      47.512  45.246  58.249  1.00  0.00           H  
ATOM   1567  CD  ARG    99      48.017  47.197  59.109  1.00  0.00           C  
ATOM   1568  HD2 ARG    99      48.115  48.231  58.779  1.00  0.00           H  
ATOM   1569  HD3 ARG    99      47.340  47.141  59.961  1.00  0.00           H  
ATOM   1570  NE  ARG    99      49.330  46.768  59.579  1.00  0.00           N  
ATOM   1571  HE  ARG    99      49.510  45.795  59.784  1.00  0.00           H  
ATOM   1572  CZ  ARG    99      50.450  47.442  59.683  1.00  0.00           C  
ATOM   1573  NH1 ARG    99      50.515  48.720  59.665  1.00  0.00           N  
ATOM   1574 HH11 ARG    99      49.695  49.211  59.339  1.00  0.00           H  
ATOM   1575 HH12 ARG    99      51.467  49.058  59.685  1.00  0.00           H  
ATOM   1576  NH2 ARG    99      51.581  46.765  59.866  1.00  0.00           N  
ATOM   1577 HH21 ARG    99      51.517  45.767  60.011  1.00  0.00           H  
ATOM   1578 HH22 ARG    99      52.440  47.291  59.790  1.00  0.00           H  
ATOM   1579  C   ARG    99      48.688  46.214  54.429  1.00  0.00           C  
ATOM   1580  O   ARG    99      49.703  45.579  54.051  1.00  0.00           O  
ATOM   1581  N   PHE   100      48.352  47.425  53.908  1.00  0.00           N  
ATOM   1582  H   PHE   100      47.439  47.777  54.159  1.00  0.00           H  
ATOM   1583  CA  PHE   100      49.167  48.257  53.062  1.00  0.00           C  
ATOM   1584  HA  PHE   100      50.194  47.892  53.051  1.00  0.00           H  
ATOM   1585  CB  PHE   100      48.574  48.155  51.623  1.00  0.00           C  
ATOM   1586  HB2 PHE   100      47.521  48.437  51.617  1.00  0.00           H  
ATOM   1587  HB3 PHE   100      49.058  48.961  51.072  1.00  0.00           H  
ATOM   1588  CG  PHE   100      48.734  46.814  50.909  1.00  0.00           C  
ATOM   1589  CD1 PHE   100      49.914  46.044  50.994  1.00  0.00           C  
ATOM   1590  HD1 PHE   100      50.719  46.247  51.684  1.00  0.00           H  
ATOM   1591  CE1 PHE   100      50.041  44.914  50.205  1.00  0.00           C  
ATOM   1592  HE1 PHE   100      51.009  44.447  50.105  1.00  0.00           H  
ATOM   1593  CZ  PHE   100      49.045  44.495  49.388  1.00  0.00           C  
ATOM   1594  HZ  PHE   100      49.223  43.667  48.718  1.00  0.00           H  
ATOM   1595  CE2 PHE   100      47.862  45.246  49.245  1.00  0.00           C  
ATOM   1596  HE2 PHE   100      46.983  44.865  48.747  1.00  0.00           H  
ATOM   1597  CD2 PHE   100      47.712  46.424  50.049  1.00  0.00           C  
ATOM   1598  HD2 PHE   100      46.813  47.001  49.886  1.00  0.00           H  
ATOM   1599  C   PHE   100      49.119  49.776  53.441  1.00  0.00           C  
ATOM   1600  O   PHE   100      48.094  50.294  53.901  1.00  0.00           O  
ATOM   1601  N   THR   101      50.246  50.511  53.198  1.00  0.00           N  
ATOM   1602  H   THR   101      51.076  49.945  53.098  1.00  0.00           H  
ATOM   1603  CA  THR   101      50.251  51.934  53.084  1.00  0.00           C  
ATOM   1604  HA  THR   101      49.916  52.360  54.030  1.00  0.00           H  
ATOM   1605  CB  THR   101      51.690  52.549  52.759  1.00  0.00           C  
ATOM   1606  HB  THR   101      51.617  53.636  52.743  1.00  0.00           H  
ATOM   1607  CG2 THR   101      52.605  52.209  53.907  1.00  0.00           C  
ATOM   1608 HG21 THR   101      53.630  52.464  53.638  1.00  0.00           H  
ATOM   1609 HG22 THR   101      52.254  52.744  54.790  1.00  0.00           H  
ATOM   1610 HG23 THR   101      52.518  51.135  54.067  1.00  0.00           H  
ATOM   1611  OG1 THR   101      52.256  52.113  51.523  1.00  0.00           O  
ATOM   1612  HG1 THR   101      52.385  51.164  51.583  1.00  0.00           H  
ATOM   1613  C   THR   101      49.251  52.394  52.052  1.00  0.00           C  
ATOM   1614  O   THR   101      49.106  51.827  50.947  1.00  0.00           O  
ATOM   1615  N   MET   102      48.605  53.558  52.241  1.00  0.00           N  
ATOM   1616  H   MET   102      48.859  53.968  53.129  1.00  0.00           H  
ATOM   1617  CA  MET   102      47.716  54.232  51.288  1.00  0.00           C  
ATOM   1618  HA  MET   102      46.865  53.580  51.092  1.00  0.00           H  
ATOM   1619  CB  MET   102      47.153  55.470  51.909  1.00  0.00           C  
ATOM   1620  HB2 MET   102      46.743  55.150  52.867  1.00  0.00           H  
ATOM   1621  HB3 MET   102      47.981  56.128  52.173  1.00  0.00           H  
ATOM   1622  CG  MET   102      46.275  56.166  50.869  1.00  0.00           C  
ATOM   1623  HG2 MET   102      45.924  57.087  51.335  1.00  0.00           H  
ATOM   1624  HG3 MET   102      46.853  56.349  49.963  1.00  0.00           H  
ATOM   1625  SD  MET   102      44.781  55.159  50.436  1.00  0.00           S  
ATOM   1626  CE  MET   102      43.872  55.731  51.920  1.00  0.00           C  
ATOM   1627  HE1 MET   102      43.557  56.737  51.646  1.00  0.00           H  
ATOM   1628  HE2 MET   102      43.016  55.129  52.223  1.00  0.00           H  
ATOM   1629  HE3 MET   102      44.483  55.857  52.814  1.00  0.00           H  
ATOM   1630  C   MET   102      48.325  54.463  49.865  1.00  0.00           C  
ATOM   1631  O   MET   102      47.622  54.239  48.872  1.00  0.00           O  
ATOM   1632  N   LYS   103      49.579  54.878  49.863  1.00  0.00           N  
ATOM   1633  H   LYS   103      50.030  54.979  50.760  1.00  0.00           H  
ATOM   1634  CA  LYS   103      50.434  54.925  48.600  1.00  0.00           C  
ATOM   1635  HA  LYS   103      49.923  55.654  47.971  1.00  0.00           H  
ATOM   1636  CB  LYS   103      51.909  55.336  48.972  1.00  0.00           C  
ATOM   1637  HB2 LYS   103      51.886  56.249  49.568  1.00  0.00           H  
ATOM   1638  HB3 LYS   103      52.355  54.476  49.471  1.00  0.00           H  
ATOM   1639  CG  LYS   103      52.733  55.865  47.794  1.00  0.00           C  
ATOM   1640  HG2 LYS   103      52.719  55.074  47.044  1.00  0.00           H  
ATOM   1641  HG3 LYS   103      52.188  56.733  47.422  1.00  0.00           H  
ATOM   1642  CD  LYS   103      54.141  56.271  48.091  1.00  0.00           C  
ATOM   1643  HD2 LYS   103      54.196  57.180  48.689  1.00  0.00           H  
ATOM   1644  HD3 LYS   103      54.695  55.533  48.671  1.00  0.00           H  
ATOM   1645  CE  LYS   103      55.017  56.428  46.737  1.00  0.00           C  
ATOM   1646  HE2 LYS   103      54.866  55.555  46.102  1.00  0.00           H  
ATOM   1647  HE3 LYS   103      54.592  57.229  46.131  1.00  0.00           H  
ATOM   1648  NZ  LYS   103      56.445  56.589  47.071  1.00  0.00           N  
ATOM   1649  HZ1 LYS   103      56.683  57.526  47.364  1.00  0.00           H  
ATOM   1650  HZ2 LYS   103      56.664  55.820  47.688  1.00  0.00           H  
ATOM   1651  HZ3 LYS   103      57.043  56.418  46.276  1.00  0.00           H  
ATOM   1652  C   LYS   103      50.488  53.661  47.756  1.00  0.00           C  
ATOM   1653  O   LYS   103      50.266  53.697  46.527  1.00  0.00           O  
ATOM   1654  N   THR   104      50.602  52.514  48.402  1.00  0.00           N  
ATOM   1655  H   THR   104      50.772  52.503  49.397  1.00  0.00           H  
ATOM   1656  CA  THR   104      50.509  51.176  47.780  1.00  0.00           C  
ATOM   1657  HA  THR   104      51.192  51.198  46.931  1.00  0.00           H  
ATOM   1658  CB  THR   104      50.906  49.994  48.662  1.00  0.00           C  
ATOM   1659  HB  THR   104      50.431  50.109  49.637  1.00  0.00           H  
ATOM   1660  CG2 THR   104      50.723  48.537  48.175  1.00  0.00           C  
ATOM   1661 HG21 THR   104      49.679  48.448  47.873  1.00  0.00           H  
ATOM   1662 HG22 THR   104      51.171  48.434  47.187  1.00  0.00           H  
ATOM   1663 HG23 THR   104      50.928  47.777  48.930  1.00  0.00           H  
ATOM   1664  OG1 THR   104      52.314  50.169  48.742  1.00  0.00           O  
ATOM   1665  HG1 THR   104      52.695  49.986  49.604  1.00  0.00           H  
ATOM   1666  C   THR   104      49.075  51.011  47.236  1.00  0.00           C  
ATOM   1667  O   THR   104      48.953  50.587  46.092  1.00  0.00           O  
ATOM   1668  N   VAL   105      47.983  51.330  47.980  1.00  0.00           N  
ATOM   1669  H   VAL   105      48.120  51.792  48.868  1.00  0.00           H  
ATOM   1670  CA  VAL   105      46.602  51.105  47.558  1.00  0.00           C  
ATOM   1671  HA  VAL   105      46.614  50.059  47.253  1.00  0.00           H  
ATOM   1672  CB  VAL   105      45.609  51.175  48.780  1.00  0.00           C  
ATOM   1673  HB  VAL   105      45.577  52.246  48.979  1.00  0.00           H  
ATOM   1674  CG1 VAL   105      44.198  50.582  48.454  1.00  0.00           C  
ATOM   1675 HG11 VAL   105      44.285  49.646  47.903  1.00  0.00           H  
ATOM   1676 HG12 VAL   105      43.475  50.434  49.257  1.00  0.00           H  
ATOM   1677 HG13 VAL   105      43.671  51.267  47.790  1.00  0.00           H  
ATOM   1678  CG2 VAL   105      46.119  50.632  50.133  1.00  0.00           C  
ATOM   1679 HG21 VAL   105      46.201  49.546  50.160  1.00  0.00           H  
ATOM   1680 HG22 VAL   105      47.100  51.062  50.334  1.00  0.00           H  
ATOM   1681 HG23 VAL   105      45.507  50.991  50.961  1.00  0.00           H  
ATOM   1682  C   VAL   105      46.162  51.958  46.391  1.00  0.00           C  
ATOM   1683  O   VAL   105      45.633  51.410  45.445  1.00  0.00           O  
ATOM   1684  N   LEU   106      46.555  53.231  46.300  1.00  0.00           N  
ATOM   1685  H   LEU   106      46.992  53.638  47.114  1.00  0.00           H  
ATOM   1686  CA  LEU   106      46.100  54.065  45.167  1.00  0.00           C  
ATOM   1687  HA  LEU   106      45.054  53.852  44.949  1.00  0.00           H  
ATOM   1688  CB  LEU   106      46.102  55.549  45.635  1.00  0.00           C  
ATOM   1689  HB2 LEU   106      47.144  55.834  45.779  1.00  0.00           H  
ATOM   1690  HB3 LEU   106      45.687  56.135  44.814  1.00  0.00           H  
ATOM   1691  CG  LEU   106      45.353  55.886  46.982  1.00  0.00           C  
ATOM   1692  HG  LEU   106      45.687  55.183  47.744  1.00  0.00           H  
ATOM   1693  CD1 LEU   106      45.648  57.268  47.448  1.00  0.00           C  
ATOM   1694 HD11 LEU   106      45.430  57.968  46.641  1.00  0.00           H  
ATOM   1695 HD12 LEU   106      45.034  57.476  48.325  1.00  0.00           H  
ATOM   1696 HD13 LEU   106      46.694  57.394  47.724  1.00  0.00           H  
ATOM   1697  CD2 LEU   106      43.865  55.701  46.896  1.00  0.00           C  
ATOM   1698 HD21 LEU   106      43.501  55.881  47.907  1.00  0.00           H  
ATOM   1699 HD22 LEU   106      43.406  56.268  46.086  1.00  0.00           H  
ATOM   1700 HD23 LEU   106      43.733  54.635  46.707  1.00  0.00           H  
ATOM   1701  C   LEU   106      46.962  53.851  43.907  1.00  0.00           C  
ATOM   1702  O   LEU   106      46.436  54.219  42.824  1.00  0.00           O  
ATOM   1703  N   MET   107      48.182  53.265  43.956  1.00  0.00           N  
ATOM   1704  H   MET   107      48.753  53.304  44.788  1.00  0.00           H  
ATOM   1705  CA  MET   107      48.884  53.007  42.624  1.00  0.00           C  
ATOM   1706  HA  MET   107      48.684  53.861  41.977  1.00  0.00           H  
ATOM   1707  CB  MET   107      50.405  52.939  42.895  1.00  0.00           C  
ATOM   1708  HB2 MET   107      50.578  52.340  43.788  1.00  0.00           H  
ATOM   1709  HB3 MET   107      50.873  52.516  42.006  1.00  0.00           H  
ATOM   1710  CG  MET   107      50.933  54.358  43.065  1.00  0.00           C  
ATOM   1711  HG2 MET   107      50.632  55.047  42.277  1.00  0.00           H  
ATOM   1712  HG3 MET   107      50.532  54.692  44.022  1.00  0.00           H  
ATOM   1713  SD  MET   107      52.739  54.342  43.181  1.00  0.00           S  
ATOM   1714  CE  MET   107      52.955  53.210  44.633  1.00  0.00           C  
ATOM   1715  HE1 MET   107      54.009  53.270  44.904  1.00  0.00           H  
ATOM   1716  HE2 MET   107      52.231  53.566  45.366  1.00  0.00           H  
ATOM   1717  HE3 MET   107      52.596  52.218  44.358  1.00  0.00           H  
ATOM   1718  C   MET   107      48.364  51.765  41.874  1.00  0.00           C  
ATOM   1719  O   MET   107      48.214  51.697  40.635  1.00  0.00           O  
ATOM   1720  N   LEU   108      48.110  50.751  42.683  1.00  0.00           N  
ATOM   1721  H   LEU   108      48.410  50.755  43.648  1.00  0.00           H  
ATOM   1722  CA  LEU   108      47.331  49.540  42.291  1.00  0.00           C  
ATOM   1723  HA  LEU   108      47.874  49.158  41.427  1.00  0.00           H  
ATOM   1724  CB  LEU   108      47.246  48.512  43.435  1.00  0.00           C  
ATOM   1725  HB2 LEU   108      46.816  49.034  44.290  1.00  0.00           H  
ATOM   1726  HB3 LEU   108      46.650  47.672  43.079  1.00  0.00           H  
ATOM   1727  CG  LEU   108      48.562  48.035  44.013  1.00  0.00           C  
ATOM   1728  HG  LEU   108      49.193  48.869  44.320  1.00  0.00           H  
ATOM   1729  CD1 LEU   108      48.217  47.294  45.357  1.00  0.00           C  
ATOM   1730 HD11 LEU   108      49.020  46.654  45.722  1.00  0.00           H  
ATOM   1731 HD12 LEU   108      48.052  48.053  46.122  1.00  0.00           H  
ATOM   1732 HD13 LEU   108      47.332  46.670  45.239  1.00  0.00           H  
ATOM   1733  CD2 LEU   108      49.217  47.079  43.014  1.00  0.00           C  
ATOM   1734 HD21 LEU   108      49.430  47.614  42.089  1.00  0.00           H  
ATOM   1735 HD22 LEU   108      50.217  46.861  43.388  1.00  0.00           H  
ATOM   1736 HD23 LEU   108      48.675  46.146  42.863  1.00  0.00           H  
ATOM   1737  C   LEU   108      45.928  49.877  41.756  1.00  0.00           C  
ATOM   1738  O   LEU   108      45.632  49.425  40.663  1.00  0.00           O  
ATOM   1739  N   ALA   109      45.160  50.731  42.437  1.00  0.00           N  
ATOM   1740  H   ALA   109      45.543  51.106  43.292  1.00  0.00           H  
ATOM   1741  CA  ALA   109      43.826  51.082  41.952  1.00  0.00           C  
ATOM   1742  HA  ALA   109      43.256  50.154  41.904  1.00  0.00           H  
ATOM   1743  CB  ALA   109      43.111  51.928  42.965  1.00  0.00           C  
ATOM   1744  HB1 ALA   109      42.062  52.100  42.724  1.00  0.00           H  
ATOM   1745  HB2 ALA   109      43.114  51.504  43.969  1.00  0.00           H  
ATOM   1746  HB3 ALA   109      43.615  52.887  43.087  1.00  0.00           H  
ATOM   1747  C   ALA   109      43.765  51.598  40.517  1.00  0.00           C  
ATOM   1748  O   ALA   109      43.016  51.125  39.699  1.00  0.00           O  
ATOM   1749  N   ASP   110      44.709  52.530  40.202  1.00  0.00           N  
ATOM   1750  H   ASP   110      45.175  52.902  41.017  1.00  0.00           H  
ATOM   1751  CA  ASP   110      44.934  53.003  38.834  1.00  0.00           C  
ATOM   1752  HA  ASP   110      44.065  53.555  38.479  1.00  0.00           H  
ATOM   1753  CB  ASP   110      46.189  53.855  38.930  1.00  0.00           C  
ATOM   1754  HB2 ASP   110      46.049  54.343  39.895  1.00  0.00           H  
ATOM   1755  HB3 ASP   110      47.027  53.159  38.904  1.00  0.00           H  
ATOM   1756  CG  ASP   110      46.338  54.941  37.835  1.00  0.00           C  
ATOM   1757  OD1 ASP   110      46.694  56.070  38.176  1.00  0.00           O  
ATOM   1758  OD2 ASP   110      45.890  54.792  36.667  1.00  0.00           O  
ATOM   1759  C   ASP   110      45.282  51.892  37.767  1.00  0.00           C  
ATOM   1760  O   ASP   110      44.613  51.827  36.708  1.00  0.00           O  
ATOM   1761  N   GLN   111      46.175  50.903  38.042  1.00  0.00           N  
ATOM   1762  H   GLN   111      46.524  50.881  38.990  1.00  0.00           H  
ATOM   1763  CA  GLN   111      46.351  49.714  37.118  1.00  0.00           C  
ATOM   1764  HA  GLN   111      46.410  50.116  36.106  1.00  0.00           H  
ATOM   1765  CB  GLN   111      47.547  48.849  37.468  1.00  0.00           C  
ATOM   1766  HB2 GLN   111      47.578  48.497  38.499  1.00  0.00           H  
ATOM   1767  HB3 GLN   111      47.465  47.945  36.864  1.00  0.00           H  
ATOM   1768  CG  GLN   111      48.861  49.594  37.222  1.00  0.00           C  
ATOM   1769  HG2 GLN   111      48.941  49.876  36.173  1.00  0.00           H  
ATOM   1770  HG3 GLN   111      48.826  50.440  37.909  1.00  0.00           H  
ATOM   1771  CD  GLN   111      50.133  48.772  37.413  1.00  0.00           C  
ATOM   1772  OE1 GLN   111      50.171  47.745  36.744  1.00  0.00           O  
ATOM   1773  NE2 GLN   111      51.054  49.159  38.218  1.00  0.00           N  
ATOM   1774 HE21 GLN   111      51.835  48.566  38.462  1.00  0.00           H  
ATOM   1775 HE22 GLN   111      50.926  50.064  38.648  1.00  0.00           H  
ATOM   1776  C   GLN   111      45.113  48.828  37.108  1.00  0.00           C  
ATOM   1777  O   GLN   111      44.738  48.291  36.045  1.00  0.00           O  
ATOM   1778  N   MET   112      44.501  48.409  38.259  1.00  0.00           N  
ATOM   1779  H   MET   112      44.937  48.665  39.133  1.00  0.00           H  
ATOM   1780  CA  MET   112      43.304  47.586  38.453  1.00  0.00           C  
ATOM   1781  HA  MET   112      43.522  46.626  37.985  1.00  0.00           H  
ATOM   1782  CB  MET   112      42.919  47.444  39.933  1.00  0.00           C  
ATOM   1783  HB2 MET   112      42.709  48.420  40.370  1.00  0.00           H  
ATOM   1784  HB3 MET   112      41.973  46.902  39.938  1.00  0.00           H  
ATOM   1785  CG  MET   112      43.966  46.696  40.727  1.00  0.00           C  
ATOM   1786  HG2 MET   112      44.207  45.891  40.033  1.00  0.00           H  
ATOM   1787  HG3 MET   112      44.813  47.349  40.940  1.00  0.00           H  
ATOM   1788  SD  MET   112      43.242  45.989  42.266  1.00  0.00           S  
ATOM   1789  CE  MET   112      43.431  47.400  43.321  1.00  0.00           C  
ATOM   1790  HE1 MET   112      43.184  48.330  42.809  1.00  0.00           H  
ATOM   1791  HE2 MET   112      42.687  47.355  44.116  1.00  0.00           H  
ATOM   1792  HE3 MET   112      44.439  47.314  43.729  1.00  0.00           H  
ATOM   1793  C   MET   112      42.130  48.170  37.716  1.00  0.00           C  
ATOM   1794  O   MET   112      41.462  47.359  36.994  1.00  0.00           O  
ATOM   1795  N   ILE   113      41.871  49.502  37.639  1.00  0.00           N  
ATOM   1796  H   ILE   113      42.510  50.189  38.012  1.00  0.00           H  
ATOM   1797  CA  ILE   113      40.663  50.096  36.970  1.00  0.00           C  
ATOM   1798  HA  ILE   113      39.808  49.548  37.367  1.00  0.00           H  
ATOM   1799  CB  ILE   113      40.530  51.584  37.404  1.00  0.00           C  
ATOM   1800  HB  ILE   113      41.477  52.123  37.373  1.00  0.00           H  
ATOM   1801  CG2 ILE   113      39.555  52.510  36.598  1.00  0.00           C  
ATOM   1802 HG21 ILE   113      39.885  52.577  35.561  1.00  0.00           H  
ATOM   1803 HG22 ILE   113      38.537  52.121  36.634  1.00  0.00           H  
ATOM   1804 HG23 ILE   113      39.597  53.552  36.915  1.00  0.00           H  
ATOM   1805  CG1 ILE   113      39.914  51.567  38.880  1.00  0.00           C  
ATOM   1806 HG12 ILE   113      38.868  51.258  38.881  1.00  0.00           H  
ATOM   1807 HG13 ILE   113      40.496  50.855  39.465  1.00  0.00           H  
ATOM   1808  CD1 ILE   113      40.056  52.929  39.561  1.00  0.00           C  
ATOM   1809 HD11 ILE   113      39.335  53.630  39.140  1.00  0.00           H  
ATOM   1810 HD12 ILE   113      39.714  52.697  40.570  1.00  0.00           H  
ATOM   1811 HD13 ILE   113      41.101  53.211  39.437  1.00  0.00           H  
ATOM   1812  C   ILE   113      40.821  49.898  35.514  1.00  0.00           C  
ATOM   1813  O   ILE   113      39.909  49.506  34.769  1.00  0.00           O  
ATOM   1814  N   SER   114      42.084  50.027  35.059  1.00  0.00           N  
ATOM   1815  H   SER   114      42.775  50.249  35.762  1.00  0.00           H  
ATOM   1816  CA  SER   114      42.668  49.942  33.677  1.00  0.00           C  
ATOM   1817  HA  SER   114      42.054  50.603  33.065  1.00  0.00           H  
ATOM   1818  CB  SER   114      44.020  50.630  33.749  1.00  0.00           C  
ATOM   1819  HB2 SER   114      44.660  50.153  34.491  1.00  0.00           H  
ATOM   1820  HB3 SER   114      44.479  50.551  32.763  1.00  0.00           H  
ATOM   1821  OG  SER   114      43.844  52.017  34.095  1.00  0.00           O  
ATOM   1822  HG  SER   114      44.125  52.158  35.002  1.00  0.00           H  
ATOM   1823  C   SER   114      42.727  48.524  33.048  1.00  0.00           C  
ATOM   1824  O   SER   114      42.470  48.416  31.850  1.00  0.00           O  
ATOM   1825  N   ARG   115      42.892  47.434  33.820  1.00  0.00           N  
ATOM   1826  H   ARG   115      43.005  47.547  34.817  1.00  0.00           H  
ATOM   1827  CA  ARG   115      42.746  46.118  33.221  1.00  0.00           C  
ATOM   1828  HA  ARG   115      43.178  46.136  32.220  1.00  0.00           H  
ATOM   1829  CB  ARG   115      43.582  45.029  33.936  1.00  0.00           C  
ATOM   1830  HB2 ARG   115      43.471  45.397  34.956  1.00  0.00           H  
ATOM   1831  HB3 ARG   115      42.995  44.112  33.999  1.00  0.00           H  
ATOM   1832  CG  ARG   115      44.978  44.826  33.453  1.00  0.00           C  
ATOM   1833  HG2 ARG   115      45.441  44.113  34.134  1.00  0.00           H  
ATOM   1834  HG3 ARG   115      44.941  44.357  32.470  1.00  0.00           H  
ATOM   1835  CD  ARG   115      45.911  46.020  33.412  1.00  0.00           C  
ATOM   1836  HD2 ARG   115      45.852  46.505  34.386  1.00  0.00           H  
ATOM   1837  HD3 ARG   115      46.907  45.622  33.219  1.00  0.00           H  
ATOM   1838  NE  ARG   115      45.742  46.993  32.374  1.00  0.00           N  
ATOM   1839  HE  ARG   115      45.365  46.618  31.516  1.00  0.00           H  
ATOM   1840  CZ  ARG   115      46.351  48.156  32.347  1.00  0.00           C  
ATOM   1841  NH1 ARG   115      47.099  48.492  33.341  1.00  0.00           N  
ATOM   1842 HH11 ARG   115      47.341  47.802  34.038  1.00  0.00           H  
ATOM   1843 HH12 ARG   115      47.360  49.449  33.534  1.00  0.00           H  
ATOM   1844  NH2 ARG   115      46.358  48.970  31.316  1.00  0.00           N  
ATOM   1845 HH21 ARG   115      45.823  48.813  30.474  1.00  0.00           H  
ATOM   1846 HH22 ARG   115      46.960  49.777  31.232  1.00  0.00           H  
ATOM   1847  C   ARG   115      41.242  45.784  33.084  1.00  0.00           C  
ATOM   1848  O   ARG   115      40.887  45.215  32.094  1.00  0.00           O  
ATOM   1849  N   ILE   116      40.387  46.212  34.031  1.00  0.00           N  
ATOM   1850  H   ILE   116      40.727  46.802  34.777  1.00  0.00           H  
ATOM   1851  CA  ILE   116      38.941  45.934  33.855  1.00  0.00           C  
ATOM   1852  HA  ILE   116      38.872  44.867  33.642  1.00  0.00           H  
ATOM   1853  CB  ILE   116      38.146  46.057  35.182  1.00  0.00           C  
ATOM   1854  HB  ILE   116      38.106  47.086  35.540  1.00  0.00           H  
ATOM   1855  CG2 ILE   116      36.643  45.695  34.975  1.00  0.00           C  
ATOM   1856 HG21 ILE   116      36.542  44.612  34.915  1.00  0.00           H  
ATOM   1857 HG22 ILE   116      36.088  45.937  35.882  1.00  0.00           H  
ATOM   1858 HG23 ILE   116      36.190  46.307  34.195  1.00  0.00           H  
ATOM   1859  CG1 ILE   116      38.705  45.236  36.407  1.00  0.00           C  
ATOM   1860 HG12 ILE   116      38.565  44.175  36.199  1.00  0.00           H  
ATOM   1861 HG13 ILE   116      39.780  45.417  36.429  1.00  0.00           H  
ATOM   1862  CD1 ILE   116      38.277  45.678  37.772  1.00  0.00           C  
ATOM   1863 HD11 ILE   116      37.313  45.274  38.080  1.00  0.00           H  
ATOM   1864 HD12 ILE   116      38.969  45.456  38.585  1.00  0.00           H  
ATOM   1865 HD13 ILE   116      38.173  46.761  37.838  1.00  0.00           H  
ATOM   1866  C   ILE   116      38.337  46.658  32.697  1.00  0.00           C  
ATOM   1867  O   ILE   116      37.579  46.021  31.919  1.00  0.00           O  
ATOM   1868  N   GLU   117      38.627  47.934  32.550  1.00  0.00           N  
ATOM   1869  H   GLU   117      39.029  48.439  33.326  1.00  0.00           H  
ATOM   1870  CA  GLU   117      38.263  48.686  31.356  1.00  0.00           C  
ATOM   1871  HA  GLU   117      37.175  48.736  31.344  1.00  0.00           H  
ATOM   1872  CB  GLU   117      38.930  50.068  31.530  1.00  0.00           C  
ATOM   1873  HB2 GLU   117      38.501  50.440  32.461  1.00  0.00           H  
ATOM   1874  HB3 GLU   117      40.007  49.926  31.617  1.00  0.00           H  
ATOM   1875  CG  GLU   117      38.556  51.093  30.463  1.00  0.00           C  
ATOM   1876  HG2 GLU   117      38.703  50.738  29.443  1.00  0.00           H  
ATOM   1877  HG3 GLU   117      37.499  51.315  30.605  1.00  0.00           H  
ATOM   1878  CD  GLU   117      39.308  52.440  30.635  1.00  0.00           C  
ATOM   1879  OE1 GLU   117      40.197  52.602  31.499  1.00  0.00           O  
ATOM   1880  OE2 GLU   117      38.956  53.387  29.898  1.00  0.00           O  
ATOM   1881  C   GLU   117      38.621  48.012  30.036  1.00  0.00           C  
ATOM   1882  O   GLU   117      37.811  48.171  29.146  1.00  0.00           O  
ATOM   1883  N   TYR   118      39.707  47.227  29.915  1.00  0.00           N  
ATOM   1884  H   TYR   118      40.328  47.177  30.710  1.00  0.00           H  
ATOM   1885  CA  TYR   118      40.064  46.513  28.658  1.00  0.00           C  
ATOM   1886  HA  TYR   118      39.944  47.148  27.780  1.00  0.00           H  
ATOM   1887  CB  TYR   118      41.474  46.054  28.712  1.00  0.00           C  
ATOM   1888  HB2 TYR   118      42.089  46.953  28.704  1.00  0.00           H  
ATOM   1889  HB3 TYR   118      41.614  45.545  29.666  1.00  0.00           H  
ATOM   1890  CG  TYR   118      41.835  45.238  27.509  1.00  0.00           C  
ATOM   1891  CD1 TYR   118      42.119  45.843  26.294  1.00  0.00           C  
ATOM   1892  HD1 TYR   118      41.768  46.853  26.146  1.00  0.00           H  
ATOM   1893  CE1 TYR   118      42.685  45.149  25.222  1.00  0.00           C  
ATOM   1894  HE1 TYR   118      42.908  45.663  24.299  1.00  0.00           H  
ATOM   1895  CZ  TYR   118      42.999  43.776  25.344  1.00  0.00           C  
ATOM   1896  OH  TYR   118      43.515  43.122  24.312  1.00  0.00           O  
ATOM   1897  HH  TYR   118      43.629  43.704  23.557  1.00  0.00           H  
ATOM   1898  CE2 TYR   118      42.699  43.117  26.565  1.00  0.00           C  
ATOM   1899  HE2 TYR   118      42.961  42.071  26.627  1.00  0.00           H  
ATOM   1900  CD2 TYR   118      42.078  43.831  27.608  1.00  0.00           C  
ATOM   1901  HD2 TYR   118      41.906  43.319  28.544  1.00  0.00           H  
ATOM   1902  C   TYR   118      39.049  45.340  28.441  1.00  0.00           C  
ATOM   1903  O   TYR   118      38.324  45.205  27.395  1.00  0.00           O  
ATOM   1904  N   VAL   119      38.744  44.598  29.532  1.00  0.00           N  
ATOM   1905  H   VAL   119      38.968  44.994  30.434  1.00  0.00           H  
ATOM   1906  CA  VAL   119      37.843  43.485  29.489  1.00  0.00           C  
ATOM   1907  HA  VAL   119      38.103  42.789  28.691  1.00  0.00           H  
ATOM   1908  CB  VAL   119      37.736  42.887  30.878  1.00  0.00           C  
ATOM   1909  HB  VAL   119      37.299  43.570  31.606  1.00  0.00           H  
ATOM   1910  CG1 VAL   119      36.810  41.672  30.797  1.00  0.00           C  
ATOM   1911 HG11 VAL   119      37.122  41.035  29.970  1.00  0.00           H  
ATOM   1912 HG12 VAL   119      36.764  41.157  31.757  1.00  0.00           H  
ATOM   1913 HG13 VAL   119      35.791  42.049  30.720  1.00  0.00           H  
ATOM   1914  CG2 VAL   119      39.050  42.342  31.360  1.00  0.00           C  
ATOM   1915 HG21 VAL   119      39.469  41.685  30.597  1.00  0.00           H  
ATOM   1916 HG22 VAL   119      39.722  43.167  31.597  1.00  0.00           H  
ATOM   1917 HG23 VAL   119      38.835  41.790  32.275  1.00  0.00           H  
ATOM   1918  C   VAL   119      36.422  43.985  29.105  1.00  0.00           C  
ATOM   1919  O   VAL   119      35.785  43.382  28.263  1.00  0.00           O  
ATOM   1920  N   HIE   120      35.984  45.106  29.648  1.00  0.00           N  
ATOM   1921  H   HIE   120      36.596  45.443  30.377  1.00  0.00           H  
ATOM   1922  CA  HIE   120      34.756  45.837  29.347  1.00  0.00           C  
ATOM   1923  HA  HIE   120      33.983  45.071  29.403  1.00  0.00           H  
ATOM   1924  CB  HIE   120      34.495  46.961  30.426  1.00  0.00           C  
ATOM   1925  HB2 HIE   120      35.351  47.634  30.377  1.00  0.00           H  
ATOM   1926  HB3 HIE   120      33.611  47.491  30.073  1.00  0.00           H  
ATOM   1927  CG  HIE   120      34.136  46.518  31.823  1.00  0.00           C  
ATOM   1928  ND1 HIE   120      33.599  47.346  32.841  1.00  0.00           N  
ATOM   1929  CE1 HIE   120      33.332  46.511  33.902  1.00  0.00           C  
ATOM   1930  HE1 HIE   120      32.972  46.792  34.881  1.00  0.00           H  
ATOM   1931  NE2 HIE   120      33.708  45.248  33.602  1.00  0.00           N  
ATOM   1932  HE2 HIE   120      33.552  44.520  34.285  1.00  0.00           H  
ATOM   1933  CD2 HIE   120      34.216  45.205  32.327  1.00  0.00           C  
ATOM   1934  HD2 HIE   120      34.506  44.349  31.736  1.00  0.00           H  
ATOM   1935  C   HIE   120      34.630  46.364  27.895  1.00  0.00           C  
ATOM   1936  O   HIE   120      33.525  46.251  27.294  1.00  0.00           O  
ATOM   1937  N   THR   121      35.722  46.914  27.348  1.00  0.00           N  
ATOM   1938  H   THR   121      36.593  46.993  27.853  1.00  0.00           H  
ATOM   1939  CA  THR   121      35.809  47.341  25.957  1.00  0.00           C  
ATOM   1940  HA  THR   121      34.954  47.972  25.712  1.00  0.00           H  
ATOM   1941  CB  THR   121      37.061  48.205  25.679  1.00  0.00           C  
ATOM   1942  HB  THR   121      37.903  47.522  25.789  1.00  0.00           H  
ATOM   1943  CG2 THR   121      37.168  48.666  24.205  1.00  0.00           C  
ATOM   1944 HG21 THR   121      37.285  47.822  23.525  1.00  0.00           H  
ATOM   1945 HG22 THR   121      36.401  49.352  23.845  1.00  0.00           H  
ATOM   1946 HG23 THR   121      38.087  49.214  23.999  1.00  0.00           H  
ATOM   1947  OG1 THR   121      37.112  49.231  26.623  1.00  0.00           O  
ATOM   1948  HG1 THR   121      37.262  48.715  27.418  1.00  0.00           H  
ATOM   1949  C   THR   121      35.702  46.080  25.050  1.00  0.00           C  
ATOM   1950  O   THR   121      34.924  46.190  24.132  1.00  0.00           O  
ATOM   1951  N   LYS   122      36.405  44.945  25.337  1.00  0.00           N  
ATOM   1952  H   LYS   122      37.143  44.957  26.026  1.00  0.00           H  
ATOM   1953  CA  LYS   122      36.273  43.598  24.801  1.00  0.00           C  
ATOM   1954  HA  LYS   122      36.164  43.701  23.722  1.00  0.00           H  
ATOM   1955  CB  LYS   122      37.400  42.675  25.246  1.00  0.00           C  
ATOM   1956  HB2 LYS   122      37.501  42.800  26.324  1.00  0.00           H  
ATOM   1957  HB3 LYS   122      37.197  41.616  25.086  1.00  0.00           H  
ATOM   1958  CG  LYS   122      38.794  42.967  24.614  1.00  0.00           C  
ATOM   1959  HG2 LYS   122      38.818  44.056  24.567  1.00  0.00           H  
ATOM   1960  HG3 LYS   122      39.509  42.701  25.393  1.00  0.00           H  
ATOM   1961  CD  LYS   122      39.172  42.343  23.314  1.00  0.00           C  
ATOM   1962  HD2 LYS   122      39.111  41.260  23.413  1.00  0.00           H  
ATOM   1963  HD3 LYS   122      38.485  42.892  22.670  1.00  0.00           H  
ATOM   1964  CE  LYS   122      40.574  42.767  22.954  1.00  0.00           C  
ATOM   1965  HE2 LYS   122      40.645  43.850  22.850  1.00  0.00           H  
ATOM   1966  HE3 LYS   122      41.230  42.649  23.816  1.00  0.00           H  
ATOM   1967  NZ  LYS   122      41.070  41.999  21.779  1.00  0.00           N  
ATOM   1968  HZ1 LYS   122      41.001  41.024  22.032  1.00  0.00           H  
ATOM   1969  HZ2 LYS   122      40.504  42.169  20.960  1.00  0.00           H  
ATOM   1970  HZ3 LYS   122      42.068  42.138  21.701  1.00  0.00           H  
ATOM   1971  C   LYS   122      34.890  42.958  25.171  1.00  0.00           C  
ATOM   1972  O   LYS   122      34.727  41.731  25.082  1.00  0.00           O  
ATOM   1973  N   ASN   123      33.910  43.698  25.663  1.00  0.00           N  
ATOM   1974  H   ASN   123      34.013  44.683  25.862  1.00  0.00           H  
ATOM   1975  CA  ASN   123      32.504  43.190  25.833  1.00  0.00           C  
ATOM   1976  HA  ASN   123      31.911  44.090  25.997  1.00  0.00           H  
ATOM   1977  CB  ASN   123      31.803  42.686  24.567  1.00  0.00           C  
ATOM   1978  HB2 ASN   123      32.244  41.788  24.134  1.00  0.00           H  
ATOM   1979  HB3 ASN   123      30.762  42.386  24.688  1.00  0.00           H  
ATOM   1980  CG  ASN   123      31.776  43.747  23.461  1.00  0.00           C  
ATOM   1981  OD1 ASN   123      32.111  44.929  23.612  1.00  0.00           O  
ATOM   1982  ND2 ASN   123      31.342  43.422  22.302  1.00  0.00           N  
ATOM   1983 HD21 ASN   123      31.493  44.098  21.566  1.00  0.00           H  
ATOM   1984 HD22 ASN   123      30.945  42.510  22.127  1.00  0.00           H  
ATOM   1985  C   ASN   123      32.177  42.289  27.054  1.00  0.00           C  
ATOM   1986  O   ASN   123      31.005  41.876  27.197  1.00  0.00           O  
ATOM   1987  N   PHE   124      33.093  41.959  27.891  1.00  0.00           N  
ATOM   1988  H   PHE   124      34.041  42.294  27.798  1.00  0.00           H  
ATOM   1989  CA  PHE   124      33.011  41.078  29.043  1.00  0.00           C  
ATOM   1990  HA  PHE   124      32.118  40.453  29.033  1.00  0.00           H  
ATOM   1991  CB  PHE   124      34.187  40.122  29.121  1.00  0.00           C  
ATOM   1992  HB2 PHE   124      35.091  40.575  28.714  1.00  0.00           H  
ATOM   1993  HB3 PHE   124      34.411  39.850  30.153  1.00  0.00           H  
ATOM   1994  CG  PHE   124      33.979  38.918  28.324  1.00  0.00           C  
ATOM   1995  CD1 PHE   124      34.202  38.777  26.932  1.00  0.00           C  
ATOM   1996  HD1 PHE   124      34.614  39.601  26.370  1.00  0.00           H  
ATOM   1997  CE1 PHE   124      33.760  37.601  26.268  1.00  0.00           C  
ATOM   1998  HE1 PHE   124      33.823  37.457  25.199  1.00  0.00           H  
ATOM   1999  CZ  PHE   124      33.201  36.521  26.961  1.00  0.00           C  
ATOM   2000  HZ  PHE   124      32.896  35.604  26.479  1.00  0.00           H  
ATOM   2001  CE2 PHE   124      33.117  36.619  28.345  1.00  0.00           C  
ATOM   2002  HE2 PHE   124      32.732  35.800  28.934  1.00  0.00           H  
ATOM   2003  CD2 PHE   124      33.454  37.837  28.968  1.00  0.00           C  
ATOM   2004  HD2 PHE   124      33.332  37.930  30.037  1.00  0.00           H  
ATOM   2005  C   PHE   124      32.803  41.851  30.332  1.00  0.00           C  
ATOM   2006  O   PHE   124      33.271  42.998  30.443  1.00  0.00           O  
ATOM   2007  N   ILE   125      32.228  41.240  31.358  1.00  0.00           N  
ATOM   2008  H   ILE   125      31.804  40.355  31.122  1.00  0.00           H  
ATOM   2009  CA  ILE   125      32.272  41.500  32.832  1.00  0.00           C  
ATOM   2010  HA  ILE   125      32.954  42.349  32.868  1.00  0.00           H  
ATOM   2011  CB  ILE   125      30.863  41.836  33.309  1.00  0.00           C  
ATOM   2012  HB  ILE   125      30.847  41.908  34.396  1.00  0.00           H  
ATOM   2013  CG2 ILE   125      30.422  43.200  32.680  1.00  0.00           C  
ATOM   2014 HG21 ILE   125      31.110  43.954  33.061  1.00  0.00           H  
ATOM   2015 HG22 ILE   125      30.579  42.974  31.625  1.00  0.00           H  
ATOM   2016 HG23 ILE   125      29.338  43.245  32.791  1.00  0.00           H  
ATOM   2017  CG1 ILE   125      29.825  40.670  33.092  1.00  0.00           C  
ATOM   2018 HG12 ILE   125      29.842  40.505  32.015  1.00  0.00           H  
ATOM   2019 HG13 ILE   125      30.088  39.737  33.590  1.00  0.00           H  
ATOM   2020  CD1 ILE   125      28.361  41.029  33.459  1.00  0.00           C  
ATOM   2021 HD11 ILE   125      27.702  40.161  33.434  1.00  0.00           H  
ATOM   2022 HD12 ILE   125      28.297  41.376  34.490  1.00  0.00           H  
ATOM   2023 HD13 ILE   125      27.966  41.649  32.654  1.00  0.00           H  
ATOM   2024  C   ILE   125      32.857  40.296  33.482  1.00  0.00           C  
ATOM   2025  O   ILE   125      32.709  39.144  33.098  1.00  0.00           O  
ATOM   2026  N   HIE   126      33.552  40.504  34.549  1.00  0.00           N  
ATOM   2027  H   HIE   126      33.497  41.452  34.893  1.00  0.00           H  
ATOM   2028  CA  HIE   126      34.318  39.469  35.232  1.00  0.00           C  
ATOM   2029  HA  HIE   126      34.816  38.770  34.561  1.00  0.00           H  
ATOM   2030  CB  HIE   126      35.423  40.097  36.092  1.00  0.00           C  
ATOM   2031  HB2 HIE   126      35.973  40.849  35.525  1.00  0.00           H  
ATOM   2032  HB3 HIE   126      34.966  40.653  36.911  1.00  0.00           H  
ATOM   2033  CG  HIE   126      36.475  39.082  36.574  1.00  0.00           C  
ATOM   2034  ND1 HIE   126      36.121  38.053  37.430  1.00  0.00           N  
ATOM   2035  CE1 HIE   126      37.235  37.326  37.609  1.00  0.00           C  
ATOM   2036  HE1 HIE   126      37.356  36.610  38.409  1.00  0.00           H  
ATOM   2037  NE2 HIE   126      38.293  37.912  36.952  1.00  0.00           N  
ATOM   2038  HE2 HIE   126      39.210  37.507  36.829  1.00  0.00           H  
ATOM   2039  CD2 HIE   126      37.829  38.986  36.256  1.00  0.00           C  
ATOM   2040  HD2 HIE   126      38.369  39.511  35.481  1.00  0.00           H  
ATOM   2041  C   HIE   126      33.435  38.570  36.075  1.00  0.00           C  
ATOM   2042  O   HIE   126      33.604  37.335  36.087  1.00  0.00           O  
ATOM   2043  N   ARG   127      32.432  39.117  36.756  1.00  0.00           N  
ATOM   2044  H   ARG   127      32.256  40.104  36.641  1.00  0.00           H  
ATOM   2045  CA  ARG   127      31.626  38.410  37.772  1.00  0.00           C  
ATOM   2046  HA  ARG   127      31.097  39.197  38.309  1.00  0.00           H  
ATOM   2047  CB  ARG   127      30.645  37.454  37.074  1.00  0.00           C  
ATOM   2048  HB2 ARG   127      31.280  36.698  36.613  1.00  0.00           H  
ATOM   2049  HB3 ARG   127      29.969  36.953  37.767  1.00  0.00           H  
ATOM   2050  CG  ARG   127      29.721  38.053  36.056  1.00  0.00           C  
ATOM   2051  HG2 ARG   127      29.420  39.027  36.441  1.00  0.00           H  
ATOM   2052  HG3 ARG   127      30.236  38.184  35.104  1.00  0.00           H  
ATOM   2053  CD  ARG   127      28.410  37.273  35.773  1.00  0.00           C  
ATOM   2054  HD2 ARG   127      27.844  37.376  36.698  1.00  0.00           H  
ATOM   2055  HD3 ARG   127      27.861  37.837  35.019  1.00  0.00           H  
ATOM   2056  NE  ARG   127      28.625  35.874  35.362  1.00  0.00           N  
ATOM   2057  HE  ARG   127      29.586  35.719  35.092  1.00  0.00           H  
ATOM   2058  CZ  ARG   127      27.888  34.774  35.335  1.00  0.00           C  
ATOM   2059  NH1 ARG   127      26.567  34.870  35.495  1.00  0.00           N  
ATOM   2060 HH11 ARG   127      26.129  35.750  35.728  1.00  0.00           H  
ATOM   2061 HH12 ARG   127      26.063  33.995  35.504  1.00  0.00           H  
ATOM   2062  NH2 ARG   127      28.485  33.658  34.939  1.00  0.00           N  
ATOM   2063 HH21 ARG   127      29.484  33.643  34.794  1.00  0.00           H  
ATOM   2064 HH22 ARG   127      27.851  32.883  34.809  1.00  0.00           H  
ATOM   2065  C   ARG   127      32.256  37.671  38.926  1.00  0.00           C  
ATOM   2066  O   ARG   127      31.434  37.255  39.823  1.00  0.00           O  
ATOM   2067  N   ASP   128      33.580  37.557  39.032  1.00  0.00           N  
ATOM   2068  H   ASP   128      34.127  37.857  38.238  1.00  0.00           H  
ATOM   2069  CA  ASP   128      34.182  36.916  40.185  1.00  0.00           C  
ATOM   2070  HA  ASP   128      33.539  37.103  41.044  1.00  0.00           H  
ATOM   2071  CB  ASP   128      34.391  35.367  40.063  1.00  0.00           C  
ATOM   2072  HB2 ASP   128      33.440  34.979  39.699  1.00  0.00           H  
ATOM   2073  HB3 ASP   128      35.216  35.186  39.373  1.00  0.00           H  
ATOM   2074  CG  ASP   128      34.719  34.670  41.372  1.00  0.00           C  
ATOM   2075  OD1 ASP   128      35.606  33.818  41.235  1.00  0.00           O  
ATOM   2076  OD2 ASP   128      34.193  34.878  42.486  1.00  0.00           O  
ATOM   2077  C   ASP   128      35.463  37.668  40.578  1.00  0.00           C  
ATOM   2078  O   ASP   128      36.530  37.059  40.809  1.00  0.00           O  
ATOM   2079  N   ILE   129      35.407  38.968  40.644  1.00  0.00           N  
ATOM   2080  H   ILE   129      34.509  39.394  40.464  1.00  0.00           H  
ATOM   2081  CA  ILE   129      36.523  39.872  41.120  1.00  0.00           C  
ATOM   2082  HA  ILE   129      37.369  39.602  40.488  1.00  0.00           H  
ATOM   2083  CB  ILE   129      36.115  41.377  40.921  1.00  0.00           C  
ATOM   2084  HB  ILE   129      35.089  41.489  41.273  1.00  0.00           H  
ATOM   2085  CG2 ILE   129      36.982  42.399  41.688  1.00  0.00           C  
ATOM   2086 HG21 ILE   129      38.020  42.234  41.399  1.00  0.00           H  
ATOM   2087 HG22 ILE   129      36.640  43.400  41.424  1.00  0.00           H  
ATOM   2088 HG23 ILE   129      36.795  42.209  42.745  1.00  0.00           H  
ATOM   2089  CG1 ILE   129      36.120  41.915  39.443  1.00  0.00           C  
ATOM   2090 HG12 ILE   129      35.493  41.292  38.805  1.00  0.00           H  
ATOM   2091 HG13 ILE   129      35.621  42.877  39.557  1.00  0.00           H  
ATOM   2092  CD1 ILE   129      37.470  42.097  38.715  1.00  0.00           C  
ATOM   2093 HD11 ILE   129      37.296  42.130  37.640  1.00  0.00           H  
ATOM   2094 HD12 ILE   129      38.022  42.994  38.996  1.00  0.00           H  
ATOM   2095 HD13 ILE   129      38.106  41.249  38.972  1.00  0.00           H  
ATOM   2096  C   ILE   129      36.816  39.572  42.576  1.00  0.00           C  
ATOM   2097  O   ILE   129      35.945  39.560  43.423  1.00  0.00           O  
ATOM   2098  N   LYS   130      38.047  39.428  42.989  1.00  0.00           N  
ATOM   2099  H   LYS   130      38.754  39.516  42.273  1.00  0.00           H  
ATOM   2100  CA  LYS   130      38.550  39.381  44.384  1.00  0.00           C  
ATOM   2101  HA  LYS   130      37.876  39.925  45.046  1.00  0.00           H  
ATOM   2102  CB  LYS   130      38.532  37.862  44.734  1.00  0.00           C  
ATOM   2103  HB2 LYS   130      39.308  37.343  44.171  1.00  0.00           H  
ATOM   2104  HB3 LYS   130      38.798  37.807  45.790  1.00  0.00           H  
ATOM   2105  CG  LYS   130      37.197  37.068  44.476  1.00  0.00           C  
ATOM   2106  HG2 LYS   130      36.357  37.475  45.040  1.00  0.00           H  
ATOM   2107  HG3 LYS   130      36.860  37.158  43.444  1.00  0.00           H  
ATOM   2108  CD  LYS   130      37.284  35.535  44.657  1.00  0.00           C  
ATOM   2109  HD2 LYS   130      37.501  35.298  45.699  1.00  0.00           H  
ATOM   2110  HD3 LYS   130      36.263  35.254  44.397  1.00  0.00           H  
ATOM   2111  CE  LYS   130      38.299  35.011  43.582  1.00  0.00           C  
ATOM   2112  HE2 LYS   130      39.314  35.352  43.787  1.00  0.00           H  
ATOM   2113  HE3 LYS   130      38.232  33.925  43.644  1.00  0.00           H  
ATOM   2114  NZ  LYS   130      37.883  35.134  42.148  1.00  0.00           N  
ATOM   2115  HZ1 LYS   130      36.901  34.931  42.027  1.00  0.00           H  
ATOM   2116  HZ2 LYS   130      37.989  36.068  41.780  1.00  0.00           H  
ATOM   2117  HZ3 LYS   130      38.479  34.582  41.548  1.00  0.00           H  
ATOM   2118  C   LYS   130      39.958  39.898  44.398  1.00  0.00           C  
ATOM   2119  O   LYS   130      40.544  40.079  43.280  1.00  0.00           O  
ATOM   2120  N   PRO   131      40.605  40.194  45.538  1.00  0.00           N  
ATOM   2121  CD  PRO   131      40.044  40.018  46.881  1.00  0.00           C  
ATOM   2122  HD2 PRO   131      40.045  38.947  47.084  1.00  0.00           H  
ATOM   2123  HD3 PRO   131      39.019  40.389  46.905  1.00  0.00           H  
ATOM   2124  CG  PRO   131      40.952  40.748  47.833  1.00  0.00           C  
ATOM   2125  HG2 PRO   131      40.888  40.331  48.839  1.00  0.00           H  
ATOM   2126  HG3 PRO   131      40.750  41.819  47.818  1.00  0.00           H  
ATOM   2127  CB  PRO   131      42.326  40.554  47.114  1.00  0.00           C  
ATOM   2128  HB2 PRO   131      42.765  39.625  47.476  1.00  0.00           H  
ATOM   2129  HB3 PRO   131      43.027  41.354  47.355  1.00  0.00           H  
ATOM   2130  CA  PRO   131      42.034  40.551  45.638  1.00  0.00           C  
ATOM   2131  HA  PRO   131      42.170  41.564  45.259  1.00  0.00           H  
ATOM   2132  C   PRO   131      42.917  39.531  44.847  1.00  0.00           C  
ATOM   2133  O   PRO   131      43.814  39.950  44.153  1.00  0.00           O  
ATOM   2134  N   ASP   132      42.647  38.234  44.928  1.00  0.00           N  
ATOM   2135  H   ASP   132      41.820  38.025  45.469  1.00  0.00           H  
ATOM   2136  CA  ASP   132      43.452  37.086  44.519  1.00  0.00           C  
ATOM   2137  HA  ASP   132      44.438  37.001  44.976  1.00  0.00           H  
ATOM   2138  CB  ASP   132      42.738  35.739  44.831  1.00  0.00           C  
ATOM   2139  HB2 ASP   132      41.872  35.691  44.170  1.00  0.00           H  
ATOM   2140  HB3 ASP   132      43.315  34.825  44.694  1.00  0.00           H  
ATOM   2141  CG  ASP   132      42.059  35.623  46.206  1.00  0.00           C  
ATOM   2142  OD1 ASP   132      42.197  34.607  46.950  1.00  0.00           O  
ATOM   2143  OD2 ASP   132      41.202  36.476  46.569  1.00  0.00           O  
ATOM   2144  C   ASP   132      43.617  37.057  42.972  1.00  0.00           C  
ATOM   2145  O   ASP   132      44.422  36.341  42.440  1.00  0.00           O  
ATOM   2146  N   ASN   133      42.723  37.773  42.271  1.00  0.00           N  
ATOM   2147  H   ASN   133      41.907  38.129  42.747  1.00  0.00           H  
ATOM   2148  CA  ASN   133      42.716  37.857  40.801  1.00  0.00           C  
ATOM   2149  HA  ASN   133      42.833  36.840  40.426  1.00  0.00           H  
ATOM   2150  CB  ASN   133      41.422  38.519  40.302  1.00  0.00           C  
ATOM   2151  HB2 ASN   133      41.057  39.303  40.965  1.00  0.00           H  
ATOM   2152  HB3 ASN   133      41.450  38.885  39.275  1.00  0.00           H  
ATOM   2153  CG  ASN   133      40.339  37.534  40.310  1.00  0.00           C  
ATOM   2154  OD1 ASN   133      39.404  37.730  41.099  1.00  0.00           O  
ATOM   2155  ND2 ASN   133      40.286  36.568  39.403  1.00  0.00           N  
ATOM   2156 HD21 ASN   133      39.519  35.915  39.480  1.00  0.00           H  
ATOM   2157 HD22 ASN   133      41.071  36.496  38.773  1.00  0.00           H  
ATOM   2158  C   ASN   133      43.801  38.733  40.146  1.00  0.00           C  
ATOM   2159  O   ASN   133      44.083  38.627  38.957  1.00  0.00           O  
ATOM   2160  N   PHE   134      44.504  39.515  40.900  1.00  0.00           N  
ATOM   2161  H   PHE   134      44.199  39.669  41.850  1.00  0.00           H  
ATOM   2162  CA  PHE   134      45.578  40.376  40.494  1.00  0.00           C  
ATOM   2163  HA  PHE   134      45.626  40.426  39.406  1.00  0.00           H  
ATOM   2164  CB  PHE   134      45.285  41.807  40.825  1.00  0.00           C  
ATOM   2165  HB2 PHE   134      45.052  41.817  41.890  1.00  0.00           H  
ATOM   2166  HB3 PHE   134      46.172  42.438  40.764  1.00  0.00           H  
ATOM   2167  CG  PHE   134      44.152  42.538  40.124  1.00  0.00           C  
ATOM   2168  CD1 PHE   134      44.410  43.089  38.867  1.00  0.00           C  
ATOM   2169  HD1 PHE   134      45.376  42.994  38.394  1.00  0.00           H  
ATOM   2170  CE1 PHE   134      43.389  43.887  38.291  1.00  0.00           C  
ATOM   2171  HE1 PHE   134      43.522  44.413  37.357  1.00  0.00           H  
ATOM   2172  CZ  PHE   134      42.130  44.059  38.946  1.00  0.00           C  
ATOM   2173  HZ  PHE   134      41.350  44.594  38.424  1.00  0.00           H  
ATOM   2174  CE2 PHE   134      41.879  43.485  40.224  1.00  0.00           C  
ATOM   2175  HE2 PHE   134      40.947  43.622  40.753  1.00  0.00           H  
ATOM   2176  CD2 PHE   134      42.948  42.767  40.804  1.00  0.00           C  
ATOM   2177  HD2 PHE   134      42.789  42.372  41.797  1.00  0.00           H  
ATOM   2178  C   PHE   134      46.992  39.911  40.970  1.00  0.00           C  
ATOM   2179  O   PHE   134      47.184  39.812  42.192  1.00  0.00           O  
ATOM   2180  N   LEU   135      47.975  39.608  40.098  1.00  0.00           N  
ATOM   2181  H   LEU   135      47.758  39.784  39.127  1.00  0.00           H  
ATOM   2182  CA  LEU   135      49.303  39.044  40.318  1.00  0.00           C  
ATOM   2183  HA  LEU   135      49.482  38.890  41.382  1.00  0.00           H  
ATOM   2184  CB  LEU   135      49.481  37.715  39.629  1.00  0.00           C  
ATOM   2185  HB2 LEU   135      49.149  37.759  38.592  1.00  0.00           H  
ATOM   2186  HB3 LEU   135      50.536  37.516  39.444  1.00  0.00           H  
ATOM   2187  CG  LEU   135      48.978  36.489  40.380  1.00  0.00           C  
ATOM   2188  HG  LEU   135      49.447  36.494  41.364  1.00  0.00           H  
ATOM   2189  CD1 LEU   135      47.485  36.510  40.536  1.00  0.00           C  
ATOM   2190 HD11 LEU   135      46.955  36.703  39.603  1.00  0.00           H  
ATOM   2191 HD12 LEU   135      47.027  35.676  41.066  1.00  0.00           H  
ATOM   2192 HD13 LEU   135      47.285  37.309  41.250  1.00  0.00           H  
ATOM   2193  CD2 LEU   135      49.209  35.137  39.614  1.00  0.00           C  
ATOM   2194 HD21 LEU   135      48.838  34.314  40.225  1.00  0.00           H  
ATOM   2195 HD22 LEU   135      48.681  35.224  38.664  1.00  0.00           H  
ATOM   2196 HD23 LEU   135      50.263  35.023  39.360  1.00  0.00           H  
ATOM   2197  C   LEU   135      50.377  39.990  39.773  1.00  0.00           C  
ATOM   2198  O   LEU   135      50.187  40.502  38.677  1.00  0.00           O  
ATOM   2199  N   MET   136      51.537  40.098  40.387  1.00  0.00           N  
ATOM   2200  H   MET   136      51.618  39.425  41.136  1.00  0.00           H  
ATOM   2201  CA  MET   136      52.752  40.800  39.954  1.00  0.00           C  
ATOM   2202  HA  MET   136      52.389  41.762  39.592  1.00  0.00           H  
ATOM   2203  CB  MET   136      53.727  41.187  41.113  1.00  0.00           C  
ATOM   2204  HB2 MET   136      54.482  41.880  40.742  1.00  0.00           H  
ATOM   2205  HB3 MET   136      53.110  41.749  41.814  1.00  0.00           H  
ATOM   2206  CG  MET   136      54.385  40.001  41.921  1.00  0.00           C  
ATOM   2207  HG2 MET   136      53.542  39.502  42.401  1.00  0.00           H  
ATOM   2208  HG3 MET   136      54.919  39.293  41.288  1.00  0.00           H  
ATOM   2209  SD  MET   136      55.625  40.534  43.187  1.00  0.00           S  
ATOM   2210  CE  MET   136      57.057  40.592  42.066  1.00  0.00           C  
ATOM   2211  HE1 MET   136      57.906  40.810  42.713  1.00  0.00           H  
ATOM   2212  HE2 MET   136      57.262  39.572  41.739  1.00  0.00           H  
ATOM   2213  HE3 MET   136      56.894  41.374  41.325  1.00  0.00           H  
ATOM   2214  C   MET   136      53.531  40.108  38.862  1.00  0.00           C  
ATOM   2215  O   MET   136      53.582  38.903  38.855  1.00  0.00           O  
ATOM   2216  N   GLY   137      54.307  40.920  38.128  1.00  0.00           N  
ATOM   2217  H   GLY   137      54.215  41.925  38.178  1.00  0.00           H  
ATOM   2218  CA  GLY   137      55.246  40.378  37.047  1.00  0.00           C  
ATOM   2219  HA2 GLY   137      54.710  39.732  36.353  1.00  0.00           H  
ATOM   2220  HA3 GLY   137      55.589  41.201  36.419  1.00  0.00           H  
ATOM   2221  C   GLY   137      56.573  39.811  37.538  1.00  0.00           C  
ATOM   2222  O   GLY   137      57.000  40.203  38.650  1.00  0.00           O  
ATOM   2223  N   ILE   138      57.199  38.871  36.807  1.00  0.00           N  
ATOM   2224  H   ILE   138      56.825  38.597  35.910  1.00  0.00           H  
ATOM   2225  CA  ILE   138      58.399  38.211  37.142  1.00  0.00           C  
ATOM   2226  HA  ILE   138      58.461  38.178  38.230  1.00  0.00           H  
ATOM   2227  CB  ILE   138      58.617  36.809  36.583  1.00  0.00           C  
ATOM   2228  HB  ILE   138      58.466  36.908  35.508  1.00  0.00           H  
ATOM   2229  CG2 ILE   138      60.040  36.280  36.812  1.00  0.00           C  
ATOM   2230 HG21 ILE   138      60.113  35.270  36.407  1.00  0.00           H  
ATOM   2231 HG22 ILE   138      60.775  36.960  36.381  1.00  0.00           H  
ATOM   2232 HG23 ILE   138      60.110  36.126  37.889  1.00  0.00           H  
ATOM   2233  CG1 ILE   138      57.585  35.768  37.050  1.00  0.00           C  
ATOM   2234 HG12 ILE   138      56.601  35.925  36.608  1.00  0.00           H  
ATOM   2235 HG13 ILE   138      57.887  34.798  36.654  1.00  0.00           H  
ATOM   2236  CD1 ILE   138      57.391  35.587  38.523  1.00  0.00           C  
ATOM   2237 HD11 ILE   138      56.744  34.744  38.767  1.00  0.00           H  
ATOM   2238 HD12 ILE   138      58.270  35.170  39.015  1.00  0.00           H  
ATOM   2239 HD13 ILE   138      57.006  36.538  38.890  1.00  0.00           H  
ATOM   2240  C   ILE   138      59.536  39.142  36.791  1.00  0.00           C  
ATOM   2241  O   ILE   138      59.502  39.847  35.772  1.00  0.00           O  
ATOM   2242  N   GLY   139      60.528  39.235  37.608  1.00  0.00           N  
ATOM   2243  H   GLY   139      60.464  38.569  38.364  1.00  0.00           H  
ATOM   2244  CA  GLY   139      61.827  39.956  37.299  1.00  0.00           C  
ATOM   2245  HA2 GLY   139      62.441  39.969  38.199  1.00  0.00           H  
ATOM   2246  HA3 GLY   139      62.380  39.327  36.602  1.00  0.00           H  
ATOM   2247  C   GLY   139      61.791  41.333  36.725  1.00  0.00           C  
ATOM   2248  O   GLY   139      61.588  42.333  37.386  1.00  0.00           O  
ATOM   2249  N   ARG   140      62.064  41.310  35.396  1.00  0.00           N  
ATOM   2250  H   ARG   140      61.939  40.475  34.843  1.00  0.00           H  
ATOM   2251  CA  ARG   140      62.045  42.575  34.591  1.00  0.00           C  
ATOM   2252  HA  ARG   140      62.913  43.119  34.964  1.00  0.00           H  
ATOM   2253  CB  ARG   140      62.212  42.212  33.130  1.00  0.00           C  
ATOM   2254  HB2 ARG   140      61.276  41.804  32.748  1.00  0.00           H  
ATOM   2255  HB3 ARG   140      62.340  43.201  32.690  1.00  0.00           H  
ATOM   2256  CG  ARG   140      63.488  41.400  32.809  1.00  0.00           C  
ATOM   2257  HG2 ARG   140      64.322  42.075  33.000  1.00  0.00           H  
ATOM   2258  HG3 ARG   140      63.582  40.562  33.499  1.00  0.00           H  
ATOM   2259  CD  ARG   140      63.553  40.885  31.363  1.00  0.00           C  
ATOM   2260  HD2 ARG   140      63.642  41.762  30.722  1.00  0.00           H  
ATOM   2261  HD3 ARG   140      64.537  40.418  31.385  1.00  0.00           H  
ATOM   2262  NE  ARG   140      62.499  39.909  30.999  1.00  0.00           N  
ATOM   2263  HE  ARG   140      61.854  39.622  31.722  1.00  0.00           H  
ATOM   2264  CZ  ARG   140      62.331  39.322  29.843  1.00  0.00           C  
ATOM   2265  NH1 ARG   140      63.124  39.535  28.825  1.00  0.00           N  
ATOM   2266 HH11 ARG   140      63.945  40.110  28.954  1.00  0.00           H  
ATOM   2267 HH12 ARG   140      63.020  39.027  27.958  1.00  0.00           H  
ATOM   2268  NH2 ARG   140      61.368  38.456  29.725  1.00  0.00           N  
ATOM   2269 HH21 ARG   140      60.748  38.237  30.492  1.00  0.00           H  
ATOM   2270 HH22 ARG   140      61.039  38.167  28.815  1.00  0.00           H  
ATOM   2271  C   ARG   140      60.720  43.333  34.757  1.00  0.00           C  
ATOM   2272  O   ARG   140      60.720  44.560  34.516  1.00  0.00           O  
ATOM   2273  N   HIE   141      59.588  42.640  34.874  1.00  0.00           N  
ATOM   2274  H   HIE   141      59.623  41.635  34.775  1.00  0.00           H  
ATOM   2275  CA  HIE   141      58.320  43.287  34.671  1.00  0.00           C  
ATOM   2276  HA  HIE   141      58.437  44.295  34.273  1.00  0.00           H  
ATOM   2277  CB  HIE   141      57.511  42.442  33.686  1.00  0.00           C  
ATOM   2278  HB2 HIE   141      57.510  41.427  34.082  1.00  0.00           H  
ATOM   2279  HB3 HIE   141      56.543  42.916  33.526  1.00  0.00           H  
ATOM   2280  CG  HIE   141      58.075  42.518  32.280  1.00  0.00           C  
ATOM   2281  ND1 HIE   141      57.678  41.675  31.197  1.00  0.00           N  
ATOM   2282  CE1 HIE   141      58.350  42.119  30.098  1.00  0.00           C  
ATOM   2283  HE1 HIE   141      58.344  41.589  29.157  1.00  0.00           H  
ATOM   2284  NE2 HIE   141      59.171  43.155  30.420  1.00  0.00           N  
ATOM   2285  HE2 HIE   141      59.770  43.670  29.792  1.00  0.00           H  
ATOM   2286  CD2 HIE   141      58.996  43.414  31.731  1.00  0.00           C  
ATOM   2287  HD2 HIE   141      59.534  44.188  32.258  1.00  0.00           H  
ATOM   2288  C   HIE   141      57.594  43.406  36.062  1.00  0.00           C  
ATOM   2289  O   HIE   141      56.388  43.611  36.079  1.00  0.00           O  
ATOM   2290  N   CYS   142      58.278  43.255  37.243  1.00  0.00           N  
ATOM   2291  H   CYS   142      59.255  42.999  37.213  1.00  0.00           H  
ATOM   2292  CA  CYS   142      57.623  43.364  38.531  1.00  0.00           C  
ATOM   2293  HA  CYS   142      57.048  42.519  38.910  1.00  0.00           H  
ATOM   2294  CB  CYS   142      58.675  43.582  39.593  1.00  0.00           C  
ATOM   2295  HB2 CYS   142      59.156  44.535  39.376  1.00  0.00           H  
ATOM   2296  HB3 CYS   142      58.272  43.805  40.582  1.00  0.00           H  
ATOM   2297  SG  CYS   142      59.739  42.072  39.911  1.00  0.00           S  
ATOM   2298  HG  CYS   142      60.291  42.083  38.695  1.00  0.00           H  
ATOM   2299  C   CYS   142      56.668  44.510  38.713  1.00  0.00           C  
ATOM   2300  O   CYS   142      55.629  44.320  39.369  1.00  0.00           O  
ATOM   2301  N   ASN   143      56.811  45.763  38.186  1.00  0.00           N  
ATOM   2302  H   ASN   143      57.546  45.948  37.518  1.00  0.00           H  
ATOM   2303  CA  ASN   143      55.866  46.866  38.368  1.00  0.00           C  
ATOM   2304  HA  ASN   143      55.663  46.965  39.434  1.00  0.00           H  
ATOM   2305  CB  ASN   143      56.406  48.174  37.877  1.00  0.00           C  
ATOM   2306  HB2 ASN   143      56.650  48.217  36.816  1.00  0.00           H  
ATOM   2307  HB3 ASN   143      55.729  49.007  38.065  1.00  0.00           H  
ATOM   2308  CG  ASN   143      57.749  48.679  38.552  1.00  0.00           C  
ATOM   2309  OD1 ASN   143      58.060  48.235  39.635  1.00  0.00           O  
ATOM   2310  ND2 ASN   143      58.642  49.319  37.870  1.00  0.00           N  
ATOM   2311 HD21 ASN   143      59.479  49.710  38.278  1.00  0.00           H  
ATOM   2312 HD22 ASN   143      58.545  49.516  36.884  1.00  0.00           H  
ATOM   2313  C   ASN   143      54.538  46.624  37.726  1.00  0.00           C  
ATOM   2314  O   ASN   143      53.554  47.212  38.148  1.00  0.00           O  
ATOM   2315  N   LYS   144      54.431  45.816  36.648  1.00  0.00           N  
ATOM   2316  H   LYS   144      55.217  45.211  36.459  1.00  0.00           H  
ATOM   2317  CA  LYS   144      53.217  45.466  35.943  1.00  0.00           C  
ATOM   2318  HA  LYS   144      52.664  46.363  35.664  1.00  0.00           H  
ATOM   2319  CB  LYS   144      53.415  44.968  34.554  1.00  0.00           C  
ATOM   2320  HB2 LYS   144      53.913  44.008  34.413  1.00  0.00           H  
ATOM   2321  HB3 LYS   144      52.415  44.809  34.152  1.00  0.00           H  
ATOM   2322  CG  LYS   144      54.208  45.952  33.651  1.00  0.00           C  
ATOM   2323  HG2 LYS   144      53.958  46.956  33.995  1.00  0.00           H  
ATOM   2324  HG3 LYS   144      55.227  45.938  34.037  1.00  0.00           H  
ATOM   2325  CD  LYS   144      53.992  45.876  32.158  1.00  0.00           C  
ATOM   2326  HD2 LYS   144      52.923  45.914  31.946  1.00  0.00           H  
ATOM   2327  HD3 LYS   144      54.442  46.680  31.577  1.00  0.00           H  
ATOM   2328  CE  LYS   144      54.518  44.586  31.569  1.00  0.00           C  
ATOM   2329  HE2 LYS   144      55.559  44.410  31.839  1.00  0.00           H  
ATOM   2330  HE3 LYS   144      53.911  43.742  31.896  1.00  0.00           H  
ATOM   2331  NZ  LYS   144      54.410  44.646  30.014  1.00  0.00           N  
ATOM   2332  HZ1 LYS   144      53.426  44.710  29.798  1.00  0.00           H  
ATOM   2333  HZ2 LYS   144      54.878  45.440  29.600  1.00  0.00           H  
ATOM   2334  HZ3 LYS   144      54.778  43.828  29.551  1.00  0.00           H  
ATOM   2335  C   LYS   144      52.334  44.514  36.788  1.00  0.00           C  
ATOM   2336  O   LYS   144      52.656  43.403  37.125  1.00  0.00           O  
ATOM   2337  N   LEU   145      51.134  45.003  37.085  1.00  0.00           N  
ATOM   2338  H   LEU   145      50.835  45.951  36.904  1.00  0.00           H  
ATOM   2339  CA  LEU   145      50.064  44.164  37.696  1.00  0.00           C  
ATOM   2340  HA  LEU   145      50.490  43.403  38.350  1.00  0.00           H  
ATOM   2341  CB  LEU   145      49.202  45.033  38.601  1.00  0.00           C  
ATOM   2342  HB2 LEU   145      49.904  45.694  39.109  1.00  0.00           H  
ATOM   2343  HB3 LEU   145      48.618  45.731  38.002  1.00  0.00           H  
ATOM   2344  CG  LEU   145      48.233  44.379  39.604  1.00  0.00           C  
ATOM   2345  HG  LEU   145      47.681  43.570  39.126  1.00  0.00           H  
ATOM   2346  CD1 LEU   145      48.971  43.904  40.845  1.00  0.00           C  
ATOM   2347 HD11 LEU   145      48.244  43.552  41.577  1.00  0.00           H  
ATOM   2348 HD12 LEU   145      49.666  43.071  40.745  1.00  0.00           H  
ATOM   2349 HD13 LEU   145      49.530  44.687  41.357  1.00  0.00           H  
ATOM   2350  CD2 LEU   145      47.262  45.493  40.112  1.00  0.00           C  
ATOM   2351 HD21 LEU   145      46.716  45.027  40.932  1.00  0.00           H  
ATOM   2352 HD22 LEU   145      47.867  46.297  40.532  1.00  0.00           H  
ATOM   2353 HD23 LEU   145      46.530  45.805  39.367  1.00  0.00           H  
ATOM   2354  C   LEU   145      49.348  43.445  36.566  1.00  0.00           C  
ATOM   2355  O   LEU   145      48.935  44.094  35.625  1.00  0.00           O  
ATOM   2356  N   PHE   146      49.170  42.116  36.685  1.00  0.00           N  
ATOM   2357  H   PHE   146      49.564  41.683  37.508  1.00  0.00           H  
ATOM   2358  CA  PHE   146      48.324  41.377  35.707  1.00  0.00           C  
ATOM   2359  HA  PHE   146      47.938  41.997  34.898  1.00  0.00           H  
ATOM   2360  CB  PHE   146      49.143  40.214  35.138  1.00  0.00           C  
ATOM   2361  HB2 PHE   146      49.478  39.559  35.942  1.00  0.00           H  
ATOM   2362  HB3 PHE   146      48.534  39.671  34.416  1.00  0.00           H  
ATOM   2363  CG  PHE   146      50.406  40.629  34.459  1.00  0.00           C  
ATOM   2364  CD1 PHE   146      51.604  41.091  35.180  1.00  0.00           C  
ATOM   2365  HD1 PHE   146      51.603  41.021  36.258  1.00  0.00           H  
ATOM   2366  CE1 PHE   146      52.814  41.358  34.582  1.00  0.00           C  
ATOM   2367  HE1 PHE   146      53.714  41.627  35.114  1.00  0.00           H  
ATOM   2368  CZ  PHE   146      52.939  41.359  33.207  1.00  0.00           C  
ATOM   2369  HZ  PHE   146      53.930  41.468  32.792  1.00  0.00           H  
ATOM   2370  CE2 PHE   146      51.855  40.847  32.428  1.00  0.00           C  
ATOM   2371  HE2 PHE   146      51.888  40.575  31.383  1.00  0.00           H  
ATOM   2372  CD2 PHE   146      50.612  40.495  33.076  1.00  0.00           C  
ATOM   2373  HD2 PHE   146      49.752  40.106  32.552  1.00  0.00           H  
ATOM   2374  C   PHE   146      46.996  40.855  36.288  1.00  0.00           C  
ATOM   2375  O   PHE   146      46.927  40.549  37.461  1.00  0.00           O  
ATOM   2376  N   LEU   147      45.965  40.620  35.469  1.00  0.00           N  
ATOM   2377  H   LEU   147      46.119  40.841  34.496  1.00  0.00           H  
ATOM   2378  CA  LEU   147      44.637  40.104  35.797  1.00  0.00           C  
ATOM   2379  HA  LEU   147      44.623  40.099  36.887  1.00  0.00           H  
ATOM   2380  CB  LEU   147      43.614  41.147  35.274  1.00  0.00           C  
ATOM   2381  HB2 LEU   147      43.781  42.161  35.637  1.00  0.00           H  
ATOM   2382  HB3 LEU   147      43.714  41.360  34.209  1.00  0.00           H  
ATOM   2383  CG  LEU   147      42.094  40.791  35.386  1.00  0.00           C  
ATOM   2384  HG  LEU   147      41.885  39.806  34.969  1.00  0.00           H  
ATOM   2385  CD1 LEU   147      41.621  40.652  36.861  1.00  0.00           C  
ATOM   2386 HD11 LEU   147      42.071  39.759  37.294  1.00  0.00           H  
ATOM   2387 HD12 LEU   147      41.942  41.448  37.533  1.00  0.00           H  
ATOM   2388 HD13 LEU   147      40.533  40.689  36.914  1.00  0.00           H  
ATOM   2389  CD2 LEU   147      41.197  41.796  34.531  1.00  0.00           C  
ATOM   2390 HD21 LEU   147      40.306  41.314  34.127  1.00  0.00           H  
ATOM   2391 HD22 LEU   147      40.784  42.498  35.255  1.00  0.00           H  
ATOM   2392 HD23 LEU   147      41.720  42.338  33.743  1.00  0.00           H  
ATOM   2393  C   LEU   147      44.349  38.684  35.234  1.00  0.00           C  
ATOM   2394  O   LEU   147      44.665  38.446  34.080  1.00  0.00           O  
ATOM   2395  N   ILE   148      43.844  37.771  36.041  1.00  0.00           N  
ATOM   2396  H   ILE   148      43.824  37.960  37.033  1.00  0.00           H  
ATOM   2397  CA  ILE   148      43.626  36.363  35.715  1.00  0.00           C  
ATOM   2398  HA  ILE   148      43.701  36.311  34.629  1.00  0.00           H  
ATOM   2399  CB  ILE   148      44.828  35.497  36.262  1.00  0.00           C  
ATOM   2400  HB  ILE   148      44.687  34.493  35.860  1.00  0.00           H  
ATOM   2401  CG2 ILE   148      46.246  35.903  35.755  1.00  0.00           C  
ATOM   2402 HG21 ILE   148      47.009  35.151  35.959  1.00  0.00           H  
ATOM   2403 HG22 ILE   148      46.146  36.054  34.681  1.00  0.00           H  
ATOM   2404 HG23 ILE   148      46.646  36.801  36.224  1.00  0.00           H  
ATOM   2405  CG1 ILE   148      44.945  35.517  37.810  1.00  0.00           C  
ATOM   2406 HG12 ILE   148      45.353  36.483  38.109  1.00  0.00           H  
ATOM   2407 HG13 ILE   148      43.992  35.349  38.311  1.00  0.00           H  
ATOM   2408  CD1 ILE   148      45.811  34.303  38.318  1.00  0.00           C  
ATOM   2409 HD11 ILE   148      45.245  33.419  38.021  1.00  0.00           H  
ATOM   2410 HD12 ILE   148      46.810  34.276  37.883  1.00  0.00           H  
ATOM   2411 HD13 ILE   148      45.915  34.239  39.401  1.00  0.00           H  
ATOM   2412  C   ILE   148      42.251  35.763  36.226  1.00  0.00           C  
ATOM   2413  O   ILE   148      41.417  36.405  36.851  1.00  0.00           O  
ATOM   2414  N   ASP   149      42.141  34.434  35.994  1.00  0.00           N  
ATOM   2415  H   ASP   149      42.893  33.997  35.482  1.00  0.00           H  
ATOM   2416  CA  ASP   149      41.122  33.579  36.701  1.00  0.00           C  
ATOM   2417  HA  ASP   149      41.202  32.632  36.167  1.00  0.00           H  
ATOM   2418  CB  ASP   149      41.557  33.367  38.170  1.00  0.00           C  
ATOM   2419  HB2 ASP   149      41.745  34.316  38.673  1.00  0.00           H  
ATOM   2420  HB3 ASP   149      40.678  32.932  38.644  1.00  0.00           H  
ATOM   2421  CG  ASP   149      42.792  32.485  38.268  1.00  0.00           C  
ATOM   2422  OD1 ASP   149      43.255  31.850  37.293  1.00  0.00           O  
ATOM   2423  OD2 ASP   149      43.277  32.328  39.388  1.00  0.00           O  
ATOM   2424  C   ASP   149      39.679  33.997  36.396  1.00  0.00           C  
ATOM   2425  O   ASP   149      38.926  34.071  37.300  1.00  0.00           O  
ATOM   2426  N   PHE   150      39.329  34.159  35.163  1.00  0.00           N  
ATOM   2427  H   PHE   150      40.080  34.113  34.489  1.00  0.00           H  
ATOM   2428  CA  PHE   150      38.038  34.487  34.566  1.00  0.00           C  
ATOM   2429  HA  PHE   150      37.603  35.360  35.053  1.00  0.00           H  
ATOM   2430  CB  PHE   150      38.440  34.856  33.127  1.00  0.00           C  
ATOM   2431  HB2 PHE   150      38.784  33.930  32.667  1.00  0.00           H  
ATOM   2432  HB3 PHE   150      37.554  35.208  32.599  1.00  0.00           H  
ATOM   2433  CG  PHE   150      39.447  36.009  32.995  1.00  0.00           C  
ATOM   2434  CD1 PHE   150      40.841  35.792  32.961  1.00  0.00           C  
ATOM   2435  HD1 PHE   150      41.233  34.785  32.964  1.00  0.00           H  
ATOM   2436  CE1 PHE   150      41.756  36.882  32.889  1.00  0.00           C  
ATOM   2437  HE1 PHE   150      42.819  36.714  32.804  1.00  0.00           H  
ATOM   2438  CZ  PHE   150      41.207  38.196  32.647  1.00  0.00           C  
ATOM   2439  HZ  PHE   150      41.839  39.071  32.610  1.00  0.00           H  
ATOM   2440  CE2 PHE   150      39.863  38.383  32.814  1.00  0.00           C  
ATOM   2441  HE2 PHE   150      39.451  39.381  32.859  1.00  0.00           H  
ATOM   2442  CD2 PHE   150      38.923  37.322  32.916  1.00  0.00           C  
ATOM   2443  HD2 PHE   150      37.874  37.564  33.010  1.00  0.00           H  
ATOM   2444  C   PHE   150      37.074  33.292  34.737  1.00  0.00           C  
ATOM   2445  O   PHE   150      36.402  32.951  33.732  1.00  0.00           O  
ATOM   2446  N   GLY   151      36.992  32.652  35.864  1.00  0.00           N  
ATOM   2447  H   GLY   151      37.605  32.938  36.614  1.00  0.00           H  
ATOM   2448  CA  GLY   151      36.306  31.401  36.021  1.00  0.00           C  
ATOM   2449  HA2 GLY   151      36.851  30.638  35.465  1.00  0.00           H  
ATOM   2450  HA3 GLY   151      36.393  31.056  37.051  1.00  0.00           H  
ATOM   2451  C   GLY   151      34.811  31.344  35.769  1.00  0.00           C  
ATOM   2452  O   GLY   151      34.328  30.229  35.495  1.00  0.00           O  
ATOM   2453  N   LEU   152      34.096  32.429  35.938  1.00  0.00           N  
ATOM   2454  H   LEU   152      34.579  33.167  36.431  1.00  0.00           H  
ATOM   2455  CA  LEU   152      32.675  32.658  35.755  1.00  0.00           C  
ATOM   2456  HA  LEU   152      32.270  31.804  35.213  1.00  0.00           H  
ATOM   2457  CB  LEU   152      32.053  32.778  37.153  1.00  0.00           C  
ATOM   2458  HB2 LEU   152      32.625  33.459  37.784  1.00  0.00           H  
ATOM   2459  HB3 LEU   152      31.006  33.072  37.087  1.00  0.00           H  
ATOM   2460  CG  LEU   152      31.925  31.458  37.915  1.00  0.00           C  
ATOM   2461  HG  LEU   152      32.879  30.931  37.903  1.00  0.00           H  
ATOM   2462  CD1 LEU   152      31.553  31.789  39.366  1.00  0.00           C  
ATOM   2463 HD11 LEU   152      31.486  30.886  39.972  1.00  0.00           H  
ATOM   2464 HD12 LEU   152      32.285  32.502  39.745  1.00  0.00           H  
ATOM   2465 HD13 LEU   152      30.657  32.406  39.424  1.00  0.00           H  
ATOM   2466  CD2 LEU   152      30.796  30.635  37.275  1.00  0.00           C  
ATOM   2467 HD21 LEU   152      30.681  29.735  37.878  1.00  0.00           H  
ATOM   2468 HD22 LEU   152      29.870  31.211  37.261  1.00  0.00           H  
ATOM   2469 HD23 LEU   152      31.055  30.371  36.250  1.00  0.00           H  
ATOM   2470  C   LEU   152      32.441  33.942  34.908  1.00  0.00           C  
ATOM   2471  O   LEU   152      31.293  34.330  34.882  1.00  0.00           O  
ATOM   2472  N   ALA   153      33.427  34.461  34.160  1.00  0.00           N  
ATOM   2473  H   ALA   153      34.353  34.066  34.082  1.00  0.00           H  
ATOM   2474  CA  ALA   153      33.225  35.676  33.377  1.00  0.00           C  
ATOM   2475  HA  ALA   153      32.752  36.409  34.029  1.00  0.00           H  
ATOM   2476  CB  ALA   153      34.651  36.214  33.030  1.00  0.00           C  
ATOM   2477  HB1 ALA   153      35.232  35.458  32.502  1.00  0.00           H  
ATOM   2478  HB2 ALA   153      34.581  37.053  32.337  1.00  0.00           H  
ATOM   2479  HB3 ALA   153      35.130  36.631  33.916  1.00  0.00           H  
ATOM   2480  C   ALA   153      32.173  35.504  32.209  1.00  0.00           C  
ATOM   2481  O   ALA   153      32.075  34.361  31.641  1.00  0.00           O  
ATOM   2482  N   LYS   154      31.460  36.566  31.811  1.00  0.00           N  
ATOM   2483  H   LYS   154      31.629  37.419  32.324  1.00  0.00           H  
ATOM   2484  CA  LYS   154      30.428  36.479  30.748  1.00  0.00           C  
ATOM   2485  HA  LYS   154      30.585  35.655  30.051  1.00  0.00           H  
ATOM   2486  CB  LYS   154      29.062  36.311  31.450  1.00  0.00           C  
ATOM   2487  HB2 LYS   154      29.244  35.458  32.103  1.00  0.00           H  
ATOM   2488  HB3 LYS   154      28.845  37.210  32.027  1.00  0.00           H  
ATOM   2489  CG  LYS   154      27.943  36.019  30.461  1.00  0.00           C  
ATOM   2490  HG2 LYS   154      27.567  36.956  30.049  1.00  0.00           H  
ATOM   2491  HG3 LYS   154      28.339  35.556  29.557  1.00  0.00           H  
ATOM   2492  CD  LYS   154      26.794  35.267  31.070  1.00  0.00           C  
ATOM   2493  HD2 LYS   154      27.160  34.411  31.636  1.00  0.00           H  
ATOM   2494  HD3 LYS   154      26.306  35.906  31.806  1.00  0.00           H  
ATOM   2495  CE  LYS   154      25.598  35.008  30.094  1.00  0.00           C  
ATOM   2496  HE2 LYS   154      25.339  35.966  29.642  1.00  0.00           H  
ATOM   2497  HE3 LYS   154      25.975  34.287  29.368  1.00  0.00           H  
ATOM   2498  NZ  LYS   154      24.387  34.503  30.735  1.00  0.00           N  
ATOM   2499  HZ1 LYS   154      24.083  34.942  31.592  1.00  0.00           H  
ATOM   2500  HZ2 LYS   154      23.595  34.501  30.107  1.00  0.00           H  
ATOM   2501  HZ3 LYS   154      24.589  33.560  31.035  1.00  0.00           H  
ATOM   2502  C   LYS   154      30.448  37.704  29.882  1.00  0.00           C  
ATOM   2503  O   LYS   154      30.727  38.744  30.352  1.00  0.00           O  
ATOM   2504  N   LYS   155      30.011  37.542  28.616  1.00  0.00           N  
ATOM   2505  H   LYS   155      29.767  36.610  28.311  1.00  0.00           H  
ATOM   2506  CA  LYS   155      29.787  38.754  27.728  1.00  0.00           C  
ATOM   2507  HA  LYS   155      30.561  39.516  27.824  1.00  0.00           H  
ATOM   2508  CB  LYS   155      29.866  38.255  26.248  1.00  0.00           C  
ATOM   2509  HB2 LYS   155      30.653  37.502  26.218  1.00  0.00           H  
ATOM   2510  HB3 LYS   155      28.882  37.971  25.874  1.00  0.00           H  
ATOM   2511  CG  LYS   155      30.343  39.423  25.311  1.00  0.00           C  
ATOM   2512  HG2 LYS   155      29.558  40.179  25.346  1.00  0.00           H  
ATOM   2513  HG3 LYS   155      31.250  39.885  25.700  1.00  0.00           H  
ATOM   2514  CD  LYS   155      30.787  38.982  23.895  1.00  0.00           C  
ATOM   2515  HD2 LYS   155      31.019  39.785  23.194  1.00  0.00           H  
ATOM   2516  HD3 LYS   155      31.607  38.276  24.026  1.00  0.00           H  
ATOM   2517  CE  LYS   155      29.754  38.192  23.101  1.00  0.00           C  
ATOM   2518  HE2 LYS   155      30.356  37.713  22.329  1.00  0.00           H  
ATOM   2519  HE3 LYS   155      29.301  37.439  23.747  1.00  0.00           H  
ATOM   2520  NZ  LYS   155      28.687  39.052  22.418  1.00  0.00           N  
ATOM   2521  HZ1 LYS   155      28.126  39.570  23.080  1.00  0.00           H  
ATOM   2522  HZ2 LYS   155      29.164  39.605  21.720  1.00  0.00           H  
ATOM   2523  HZ3 LYS   155      28.088  38.403  21.930  1.00  0.00           H  
ATOM   2524  C   LYS   155      28.472  39.517  28.008  1.00  0.00           C  
ATOM   2525  O   LYS   155      27.434  38.904  28.381  1.00  0.00           O  
ATOM   2526  N   TYR   156      28.468  40.886  27.946  1.00  0.00           N  
ATOM   2527  H   TYR   156      29.379  41.309  27.838  1.00  0.00           H  
ATOM   2528  CA  TYR   156      27.294  41.774  28.184  1.00  0.00           C  
ATOM   2529  HA  TYR   156      26.485  41.109  28.485  1.00  0.00           H  
ATOM   2530  CB  TYR   156      27.544  42.622  29.414  1.00  0.00           C  
ATOM   2531  HB2 TYR   156      26.563  42.862  29.824  1.00  0.00           H  
ATOM   2532  HB3 TYR   156      28.002  42.061  30.229  1.00  0.00           H  
ATOM   2533  CG  TYR   156      28.382  43.858  29.211  1.00  0.00           C  
ATOM   2534  CD1 TYR   156      27.777  45.070  28.743  1.00  0.00           C  
ATOM   2535  HD1 TYR   156      26.702  45.097  28.638  1.00  0.00           H  
ATOM   2536  CE1 TYR   156      28.660  46.108  28.446  1.00  0.00           C  
ATOM   2537  HE1 TYR   156      28.253  47.021  28.038  1.00  0.00           H  
ATOM   2538  CZ  TYR   156      30.054  45.943  28.376  1.00  0.00           C  
ATOM   2539  OH  TYR   156      30.853  46.918  27.863  1.00  0.00           O  
ATOM   2540  HH  TYR   156      31.703  46.632  27.520  1.00  0.00           H  
ATOM   2541  CE2 TYR   156      30.640  44.845  28.967  1.00  0.00           C  
ATOM   2542  HE2 TYR   156      31.693  44.672  28.804  1.00  0.00           H  
ATOM   2543  CD2 TYR   156      29.835  43.745  29.422  1.00  0.00           C  
ATOM   2544  HD2 TYR   156      30.284  42.796  29.675  1.00  0.00           H  
ATOM   2545  C   TYR   156      26.909  42.640  26.979  1.00  0.00           C  
ATOM   2546  O   TYR   156      25.824  43.178  26.898  1.00  0.00           O  
ATOM   2547  N   ARG   157      27.687  42.625  25.875  1.00  0.00           N  
ATOM   2548  H   ARG   157      28.362  41.873  25.875  1.00  0.00           H  
ATOM   2549  CA  ARG   157      27.573  43.507  24.707  1.00  0.00           C  
ATOM   2550  HA  ARG   157      26.595  43.985  24.751  1.00  0.00           H  
ATOM   2551  CB  ARG   157      28.643  44.702  24.874  1.00  0.00           C  
ATOM   2552  HB2 ARG   157      28.486  45.090  25.880  1.00  0.00           H  
ATOM   2553  HB3 ARG   157      29.652  44.289  24.858  1.00  0.00           H  
ATOM   2554  CG  ARG   157      28.411  45.703  23.760  1.00  0.00           C  
ATOM   2555  HG2 ARG   157      28.775  45.224  22.851  1.00  0.00           H  
ATOM   2556  HG3 ARG   157      27.363  45.695  23.461  1.00  0.00           H  
ATOM   2557  CD  ARG   157      29.073  47.113  24.004  1.00  0.00           C  
ATOM   2558  HD2 ARG   157      28.706  47.728  23.182  1.00  0.00           H  
ATOM   2559  HD3 ARG   157      28.711  47.495  24.959  1.00  0.00           H  
ATOM   2560  NE  ARG   157      30.527  47.071  24.039  1.00  0.00           N  
ATOM   2561  HE  ARG   157      31.019  46.429  23.436  1.00  0.00           H  
ATOM   2562  CZ  ARG   157      31.405  47.896  24.533  1.00  0.00           C  
ATOM   2563  NH1 ARG   157      30.960  48.805  25.424  1.00  0.00           N  
ATOM   2564 HH11 ARG   157      29.973  48.966  25.565  1.00  0.00           H  
ATOM   2565 HH12 ARG   157      31.624  49.532  25.648  1.00  0.00           H  
ATOM   2566  NH2 ARG   157      32.685  47.969  24.251  1.00  0.00           N  
ATOM   2567 HH21 ARG   157      33.146  47.195  23.795  1.00  0.00           H  
ATOM   2568 HH22 ARG   157      33.212  48.716  24.681  1.00  0.00           H  
ATOM   2569  C   ARG   157      27.676  42.786  23.362  1.00  0.00           C  
ATOM   2570  O   ARG   157      28.589  41.967  23.243  1.00  0.00           O  
ATOM   2571  N   ASP   158      26.704  42.924  22.465  1.00  0.00           N  
ATOM   2572  H   ASP   158      25.964  43.519  22.808  1.00  0.00           H  
ATOM   2573  CA  ASP   158      26.717  42.424  21.104  1.00  0.00           C  
ATOM   2574  HA  ASP   158      26.769  41.337  21.165  1.00  0.00           H  
ATOM   2575  CB  ASP   158      25.480  42.683  20.252  1.00  0.00           C  
ATOM   2576  HB2 ASP   158      24.661  42.338  20.884  1.00  0.00           H  
ATOM   2577  HB3 ASP   158      25.498  43.715  19.900  1.00  0.00           H  
ATOM   2578  CG  ASP   158      25.469  41.851  18.941  1.00  0.00           C  
ATOM   2579  OD1 ASP   158      24.963  42.458  17.910  1.00  0.00           O  
ATOM   2580  OD2 ASP   158      25.927  40.690  18.868  1.00  0.00           O  
ATOM   2581  C   ASP   158      27.959  42.861  20.273  1.00  0.00           C  
ATOM   2582  O   ASP   158      28.042  44.039  19.906  1.00  0.00           O  
ATOM   2583  N   ASN   159      28.833  42.012  19.764  1.00  0.00           N  
ATOM   2584  H   ASN   159      28.688  41.022  19.897  1.00  0.00           H  
ATOM   2585  CA  ASN   159      29.873  42.453  18.808  1.00  0.00           C  
ATOM   2586  HA  ASN   159      30.368  43.274  19.327  1.00  0.00           H  
ATOM   2587  CB  ASN   159      30.969  41.355  18.688  1.00  0.00           C  
ATOM   2588  HB2 ASN   159      30.621  40.447  18.195  1.00  0.00           H  
ATOM   2589  HB3 ASN   159      31.763  41.752  18.056  1.00  0.00           H  
ATOM   2590  CG  ASN   159      31.467  40.850  20.066  1.00  0.00           C  
ATOM   2591  OD1 ASN   159      30.781  40.162  20.807  1.00  0.00           O  
ATOM   2592  ND2 ASN   159      32.671  41.213  20.354  1.00  0.00           N  
ATOM   2593 HD21 ASN   159      33.033  40.801  21.203  1.00  0.00           H  
ATOM   2594 HD22 ASN   159      33.267  41.656  19.670  1.00  0.00           H  
ATOM   2595  C   ASN   159      29.393  42.916  17.431  1.00  0.00           C  
ATOM   2596  O   ASN   159      30.174  43.629  16.803  1.00  0.00           O  
ATOM   2597  N   ARG   160      28.258  42.542  16.865  1.00  0.00           N  
ATOM   2598  H   ARG   160      27.606  41.964  17.377  1.00  0.00           H  
ATOM   2599  CA  ARG   160      27.667  43.033  15.613  1.00  0.00           C  
ATOM   2600  HA  ARG   160      28.475  42.994  14.882  1.00  0.00           H  
ATOM   2601  CB  ARG   160      26.609  42.026  15.073  1.00  0.00           C  
ATOM   2602  HB2 ARG   160      25.691  42.125  15.652  1.00  0.00           H  
ATOM   2603  HB3 ARG   160      26.390  42.437  14.087  1.00  0.00           H  
ATOM   2604  CG  ARG   160      27.093  40.566  14.969  1.00  0.00           C  
ATOM   2605  HG2 ARG   160      27.559  40.402  13.998  1.00  0.00           H  
ATOM   2606  HG3 ARG   160      27.711  40.373  15.846  1.00  0.00           H  
ATOM   2607  CD  ARG   160      25.809  39.745  14.995  1.00  0.00           C  
ATOM   2608  HD2 ARG   160      25.118  40.206  14.289  1.00  0.00           H  
ATOM   2609  HD3 ARG   160      26.066  38.774  14.572  1.00  0.00           H  
ATOM   2610  NE  ARG   160      25.320  39.505  16.308  1.00  0.00           N  
ATOM   2611  HE  ARG   160      25.712  40.054  17.060  1.00  0.00           H  
ATOM   2612  CZ  ARG   160      24.249  38.833  16.695  1.00  0.00           C  
ATOM   2613  NH1 ARG   160      23.450  38.189  15.947  1.00  0.00           N  
ATOM   2614 HH11 ARG   160      23.563  38.399  14.966  1.00  0.00           H  
ATOM   2615 HH12 ARG   160      22.737  37.556  16.281  1.00  0.00           H  
ATOM   2616  NH2 ARG   160      23.918  38.841  17.962  1.00  0.00           N  
ATOM   2617 HH21 ARG   160      24.567  39.257  18.615  1.00  0.00           H  
ATOM   2618 HH22 ARG   160      23.062  38.389  18.251  1.00  0.00           H  
ATOM   2619  C   ARG   160      27.058  44.399  15.695  1.00  0.00           C  
ATOM   2620  O   ARG   160      27.274  45.214  14.798  1.00  0.00           O  
ATOM   2621  N   THR   161      26.162  44.613  16.692  1.00  0.00           N  
ATOM   2622  H   THR   161      25.833  43.765  17.132  1.00  0.00           H  
ATOM   2623  CA  THR   161      25.172  45.769  16.762  1.00  0.00           C  
ATOM   2624  HA  THR   161      25.426  46.471  15.968  1.00  0.00           H  
ATOM   2625  CB  THR   161      23.786  45.292  16.416  1.00  0.00           C  
ATOM   2626  HB  THR   161      23.257  46.233  16.267  1.00  0.00           H  
ATOM   2627  CG2 THR   161      23.786  44.466  15.087  1.00  0.00           C  
ATOM   2628 HG21 THR   161      24.104  45.043  14.218  1.00  0.00           H  
ATOM   2629 HG22 THR   161      24.291  43.532  15.332  1.00  0.00           H  
ATOM   2630 HG23 THR   161      22.753  44.197  14.866  1.00  0.00           H  
ATOM   2631  OG1 THR   161      23.285  44.503  17.473  1.00  0.00           O  
ATOM   2632  HG1 THR   161      23.917  43.807  17.667  1.00  0.00           H  
ATOM   2633  C   THR   161      25.253  46.555  18.112  1.00  0.00           C  
ATOM   2634  O   THR   161      24.411  47.396  18.329  1.00  0.00           O  
ATOM   2635  N   ARG   162      26.222  46.161  18.982  1.00  0.00           N  
ATOM   2636  H   ARG   162      26.848  45.402  18.753  1.00  0.00           H  
ATOM   2637  CA  ARG   162      26.577  46.839  20.264  1.00  0.00           C  
ATOM   2638  HA  ARG   162      27.379  46.206  20.645  1.00  0.00           H  
ATOM   2639  CB  ARG   162      27.233  48.242  20.176  1.00  0.00           C  
ATOM   2640  HB2 ARG   162      27.437  48.517  21.210  1.00  0.00           H  
ATOM   2641  HB3 ARG   162      28.254  48.092  19.826  1.00  0.00           H  
ATOM   2642  CG  ARG   162      26.491  49.278  19.386  1.00  0.00           C  
ATOM   2643  HG2 ARG   162      26.405  49.124  18.311  1.00  0.00           H  
ATOM   2644  HG3 ARG   162      25.516  49.213  19.868  1.00  0.00           H  
ATOM   2645  CD  ARG   162      27.142  50.647  19.514  1.00  0.00           C  
ATOM   2646  HD2 ARG   162      28.024  50.499  18.891  1.00  0.00           H  
ATOM   2647  HD3 ARG   162      26.505  51.420  19.084  1.00  0.00           H  
ATOM   2648  NE  ARG   162      27.486  51.038  20.929  1.00  0.00           N  
ATOM   2649  HE  ARG   162      28.312  50.582  21.289  1.00  0.00           H  
ATOM   2650  CZ  ARG   162      26.940  51.958  21.720  1.00  0.00           C  
ATOM   2651  NH1 ARG   162      25.871  52.597  21.461  1.00  0.00           N  
ATOM   2652 HH11 ARG   162      25.307  52.479  20.632  1.00  0.00           H  
ATOM   2653 HH12 ARG   162      25.647  53.411  22.016  1.00  0.00           H  
ATOM   2654  NH2 ARG   162      27.550  52.227  22.827  1.00  0.00           N  
ATOM   2655 HH21 ARG   162      28.329  51.609  23.004  1.00  0.00           H  
ATOM   2656 HH22 ARG   162      27.047  52.715  23.554  1.00  0.00           H  
ATOM   2657  C   ARG   162      25.360  46.744  21.222  1.00  0.00           C  
ATOM   2658  O   ARG   162      25.324  47.388  22.273  1.00  0.00           O  
ATOM   2659  N   GLN   163      24.436  45.842  20.963  1.00  0.00           N  
ATOM   2660  H   GLN   163      24.460  45.243  20.150  1.00  0.00           H  
ATOM   2661  CA  GLN   163      23.304  45.632  21.820  1.00  0.00           C  
ATOM   2662  HA  GLN   163      22.827  46.584  22.052  1.00  0.00           H  
ATOM   2663  CB  GLN   163      22.257  44.843  21.073  1.00  0.00           C  
ATOM   2664  HB2 GLN   163      21.851  45.532  20.332  1.00  0.00           H  
ATOM   2665  HB3 GLN   163      22.757  44.056  20.508  1.00  0.00           H  
ATOM   2666  CG  GLN   163      21.137  44.164  21.881  1.00  0.00           C  
ATOM   2667  HG2 GLN   163      21.037  44.621  22.865  1.00  0.00           H  
ATOM   2668  HG3 GLN   163      20.141  44.356  21.483  1.00  0.00           H  
ATOM   2669  CD  GLN   163      21.257  42.659  22.027  1.00  0.00           C  
ATOM   2670  OE1 GLN   163      21.569  41.928  21.067  1.00  0.00           O  
ATOM   2671  NE2 GLN   163      21.059  42.181  23.241  1.00  0.00           N  
ATOM   2672 HE21 GLN   163      21.321  41.210  23.333  1.00  0.00           H  
ATOM   2673 HE22 GLN   163      20.990  42.857  23.988  1.00  0.00           H  
ATOM   2674  C   GLN   163      23.675  45.034  23.220  1.00  0.00           C  
ATOM   2675  O   GLN   163      24.105  43.912  23.358  1.00  0.00           O  
ATOM   2676  N   HIE   164      23.221  45.808  24.265  1.00  0.00           N  
ATOM   2677  H   HIE   164      22.877  46.737  24.068  1.00  0.00           H  
ATOM   2678  CA  HIE   164      23.340  45.404  25.686  1.00  0.00           C  
ATOM   2679  HA  HIE   164      24.320  44.927  25.715  1.00  0.00           H  
ATOM   2680  CB  HIE   164      23.170  46.574  26.694  1.00  0.00           C  
ATOM   2681  HB2 HIE   164      23.903  47.329  26.409  1.00  0.00           H  
ATOM   2682  HB3 HIE   164      22.162  46.952  26.526  1.00  0.00           H  
ATOM   2683  CG  HIE   164      23.333  46.184  28.132  1.00  0.00           C  
ATOM   2684  ND1 HIE   164      24.557  45.847  28.648  1.00  0.00           N  
ATOM   2685  CE1 HIE   164      24.370  45.768  29.987  1.00  0.00           C  
ATOM   2686  HE1 HIE   164      25.149  45.388  30.631  1.00  0.00           H  
ATOM   2687  NE2 HIE   164      23.075  46.028  30.312  1.00  0.00           N  
ATOM   2688  HE2 HIE   164      22.740  46.162  31.256  1.00  0.00           H  
ATOM   2689  CD2 HIE   164      22.445  46.444  29.174  1.00  0.00           C  
ATOM   2690  HD2 HIE   164      21.521  46.996  29.085  1.00  0.00           H  
ATOM   2691  C   HIE   164      22.373  44.181  25.944  1.00  0.00           C  
ATOM   2692  O   HIE   164      21.243  44.093  25.388  1.00  0.00           O  
ATOM   2693  N   ILE   165      22.756  43.238  26.858  1.00  0.00           N  
ATOM   2694  H   ILE   165      23.614  43.576  27.270  1.00  0.00           H  
ATOM   2695  CA  ILE   165      21.880  42.307  27.642  1.00  0.00           C  
ATOM   2696  HA  ILE   165      21.547  41.517  26.970  1.00  0.00           H  
ATOM   2697  CB  ILE   165      22.632  41.551  28.674  1.00  0.00           C  
ATOM   2698  HB  ILE   165      21.893  40.944  29.196  1.00  0.00           H  
ATOM   2699  CG2 ILE   165      23.659  40.551  28.095  1.00  0.00           C  
ATOM   2700 HG21 ILE   165      24.452  41.016  27.511  1.00  0.00           H  
ATOM   2701 HG22 ILE   165      24.079  40.015  28.946  1.00  0.00           H  
ATOM   2702 HG23 ILE   165      23.116  39.814  27.504  1.00  0.00           H  
ATOM   2703  CG1 ILE   165      23.291  42.464  29.707  1.00  0.00           C  
ATOM   2704 HG12 ILE   165      24.298  42.720  29.377  1.00  0.00           H  
ATOM   2705 HG13 ILE   165      22.751  43.407  29.787  1.00  0.00           H  
ATOM   2706  CD1 ILE   165      23.354  41.918  31.128  1.00  0.00           C  
ATOM   2707 HD11 ILE   165      23.805  42.703  31.736  1.00  0.00           H  
ATOM   2708 HD12 ILE   165      22.337  41.768  31.490  1.00  0.00           H  
ATOM   2709 HD13 ILE   165      23.923  40.989  31.166  1.00  0.00           H  
ATOM   2710  C   ILE   165      20.616  42.981  28.350  1.00  0.00           C  
ATOM   2711  O   ILE   165      20.707  44.068  28.943  1.00  0.00           O  
ATOM   2712  N   PRO   166      19.420  42.337  28.393  1.00  0.00           N  
ATOM   2713  CD  PRO   166      19.146  41.162  27.624  1.00  0.00           C  
ATOM   2714  HD2 PRO   166      19.812  40.349  27.914  1.00  0.00           H  
ATOM   2715  HD3 PRO   166      19.304  41.399  26.572  1.00  0.00           H  
ATOM   2716  CG  PRO   166      17.699  40.862  27.866  1.00  0.00           C  
ATOM   2717  HG2 PRO   166      17.677  40.194  28.727  1.00  0.00           H  
ATOM   2718  HG3 PRO   166      17.227  40.394  27.002  1.00  0.00           H  
ATOM   2719  CB  PRO   166      16.999  42.171  28.286  1.00  0.00           C  
ATOM   2720  HB2 PRO   166      16.143  42.058  28.951  1.00  0.00           H  
ATOM   2721  HB3 PRO   166      16.790  42.770  27.400  1.00  0.00           H  
ATOM   2722  CA  PRO   166      18.240  42.846  29.049  1.00  0.00           C  
ATOM   2723  HA  PRO   166      18.126  43.918  28.884  1.00  0.00           H  
ATOM   2724  C   PRO   166      18.077  42.561  30.552  1.00  0.00           C  
ATOM   2725  O   PRO   166      18.518  41.555  31.061  1.00  0.00           O  
ATOM   2726  N   TYR   167      17.407  43.445  31.303  1.00  0.00           N  
ATOM   2727  H   TYR   167      16.959  44.177  30.771  1.00  0.00           H  
ATOM   2728  CA  TYR   167      17.190  43.388  32.745  1.00  0.00           C  
ATOM   2729  HA  TYR   167      18.141  43.214  33.247  1.00  0.00           H  
ATOM   2730  CB  TYR   167      16.501  44.751  33.113  1.00  0.00           C  
ATOM   2731  HB2 TYR   167      17.073  45.560  32.658  1.00  0.00           H  
ATOM   2732  HB3 TYR   167      15.541  44.793  32.599  1.00  0.00           H  
ATOM   2733  CG  TYR   167      16.415  44.926  34.658  1.00  0.00           C  
ATOM   2734  CD1 TYR   167      17.592  45.445  35.258  1.00  0.00           C  
ATOM   2735  HD1 TYR   167      18.484  45.744  34.728  1.00  0.00           H  
ATOM   2736  CE1 TYR   167      17.738  45.288  36.659  1.00  0.00           C  
ATOM   2737  HE1 TYR   167      18.696  45.589  37.057  1.00  0.00           H  
ATOM   2738  CZ  TYR   167      16.643  44.764  37.348  1.00  0.00           C  
ATOM   2739  OH  TYR   167      16.653  44.807  38.700  1.00  0.00           O  
ATOM   2740  HH  TYR   167      15.861  44.416  39.077  1.00  0.00           H  
ATOM   2741  CE2 TYR   167      15.402  44.298  36.731  1.00  0.00           C  
ATOM   2742  HE2 TYR   167      14.509  43.925  37.212  1.00  0.00           H  
ATOM   2743  CD2 TYR   167      15.291  44.437  35.369  1.00  0.00           C  
ATOM   2744  HD2 TYR   167      14.425  44.029  34.868  1.00  0.00           H  
ATOM   2745  C   TYR   167      16.341  42.231  33.183  1.00  0.00           C  
ATOM   2746  O   TYR   167      15.216  42.060  32.693  1.00  0.00           O  
ATOM   2747  N   ARG   168      16.846  41.396  34.052  1.00  0.00           N  
ATOM   2748  H   ARG   168      17.669  41.732  34.532  1.00  0.00           H  
ATOM   2749  CA  ARG   168      16.241  40.159  34.582  1.00  0.00           C  
ATOM   2750  HA  ARG   168      15.153  40.108  34.545  1.00  0.00           H  
ATOM   2751  CB  ARG   168      16.694  38.883  33.799  1.00  0.00           C  
ATOM   2752  HB2 ARG   168      17.779  38.833  33.898  1.00  0.00           H  
ATOM   2753  HB3 ARG   168      16.331  38.023  34.361  1.00  0.00           H  
ATOM   2754  CG  ARG   168      16.289  38.713  32.315  1.00  0.00           C  
ATOM   2755  HG2 ARG   168      16.754  39.565  31.819  1.00  0.00           H  
ATOM   2756  HG3 ARG   168      16.706  37.795  31.901  1.00  0.00           H  
ATOM   2757  CD  ARG   168      14.765  38.545  32.134  1.00  0.00           C  
ATOM   2758  HD2 ARG   168      14.267  37.930  32.884  1.00  0.00           H  
ATOM   2759  HD3 ARG   168      14.285  39.506  32.320  1.00  0.00           H  
ATOM   2760  NE  ARG   168      14.471  38.174  30.773  1.00  0.00           N  
ATOM   2761  HE  ARG   168      14.472  37.184  30.572  1.00  0.00           H  
ATOM   2762  CZ  ARG   168      14.331  38.953  29.767  1.00  0.00           C  
ATOM   2763  NH1 ARG   168      14.009  40.182  29.708  1.00  0.00           N  
ATOM   2764 HH11 ARG   168      13.594  40.482  30.579  1.00  0.00           H  
ATOM   2765 HH12 ARG   168      14.102  40.648  28.817  1.00  0.00           H  
ATOM   2766  NH2 ARG   168      14.651  38.404  28.637  1.00  0.00           N  
ATOM   2767 HH21 ARG   168      14.983  37.450  28.623  1.00  0.00           H  
ATOM   2768 HH22 ARG   168      14.716  38.963  27.798  1.00  0.00           H  
ATOM   2769  C   ARG   168      16.637  40.007  36.006  1.00  0.00           C  
ATOM   2770  O   ARG   168      17.712  40.394  36.490  1.00  0.00           O  
ATOM   2771  N   GLU   169      15.802  39.315  36.821  1.00  0.00           N  
ATOM   2772  H   GLU   169      14.879  39.113  36.464  1.00  0.00           H  
ATOM   2773  CA  GLU   169      16.055  39.000  38.308  1.00  0.00           C  
ATOM   2774  HA  GLU   169      17.057  39.313  38.601  1.00  0.00           H  
ATOM   2775  CB  GLU   169      15.126  39.881  39.145  1.00  0.00           C  
ATOM   2776  HB2 GLU   169      15.327  39.736  40.206  1.00  0.00           H  
ATOM   2777  HB3 GLU   169      15.329  40.920  38.885  1.00  0.00           H  
ATOM   2778  CG  GLU   169      13.606  39.718  39.034  1.00  0.00           C  
ATOM   2779  HG2 GLU   169      13.374  39.833  37.976  1.00  0.00           H  
ATOM   2780  HG3 GLU   169      13.282  38.748  39.412  1.00  0.00           H  
ATOM   2781  CD  GLU   169      12.903  40.878  39.719  1.00  0.00           C  
ATOM   2782  OE1 GLU   169      13.031  41.029  40.982  1.00  0.00           O  
ATOM   2783  OE2 GLU   169      12.320  41.791  39.032  1.00  0.00           O  
ATOM   2784  C   GLU   169      16.008  37.527  38.682  1.00  0.00           C  
ATOM   2785  O   GLU   169      15.695  36.689  37.863  1.00  0.00           O  
ATOM   2786  N   ASP   170      16.244  37.279  39.934  1.00  0.00           N  
ATOM   2787  H   ASP   170      16.544  38.079  40.472  1.00  0.00           H  
ATOM   2788  CA  ASP   170      16.139  35.912  40.564  1.00  0.00           C  
ATOM   2789  HA  ASP   170      16.571  36.033  41.557  1.00  0.00           H  
ATOM   2790  CB  ASP   170      14.789  35.392  40.799  1.00  0.00           C  
ATOM   2791  HB2 ASP   170      14.476  35.189  39.775  1.00  0.00           H  
ATOM   2792  HB3 ASP   170      14.737  34.493  41.413  1.00  0.00           H  
ATOM   2793  CG  ASP   170      13.812  36.445  41.385  1.00  0.00           C  
ATOM   2794  OD1 ASP   170      14.171  37.177  42.337  1.00  0.00           O  
ATOM   2795  OD2 ASP   170      12.580  36.311  41.079  1.00  0.00           O  
ATOM   2796  C   ASP   170      16.983  34.780  39.874  1.00  0.00           C  
ATOM   2797  O   ASP   170      16.834  33.586  40.219  1.00  0.00           O  
ATOM   2798  N   LYS   171      18.034  35.138  39.114  1.00  0.00           N  
ATOM   2799  H   LYS   171      18.072  36.132  38.938  1.00  0.00           H  
ATOM   2800  CA  LYS   171      19.145  34.372  38.487  1.00  0.00           C  
ATOM   2801  HA  LYS   171      18.666  33.504  38.034  1.00  0.00           H  
ATOM   2802  CB  LYS   171      19.888  35.036  37.342  1.00  0.00           C  
ATOM   2803  HB2 LYS   171      20.523  35.779  37.824  1.00  0.00           H  
ATOM   2804  HB3 LYS   171      20.421  34.204  36.883  1.00  0.00           H  
ATOM   2805  CG  LYS   171      18.874  35.621  36.348  1.00  0.00           C  
ATOM   2806  HG2 LYS   171      18.155  34.914  35.935  1.00  0.00           H  
ATOM   2807  HG3 LYS   171      18.413  36.458  36.872  1.00  0.00           H  
ATOM   2808  CD  LYS   171      19.608  36.311  35.147  1.00  0.00           C  
ATOM   2809  HD2 LYS   171      18.823  36.737  34.522  1.00  0.00           H  
ATOM   2810  HD3 LYS   171      20.311  37.084  35.457  1.00  0.00           H  
ATOM   2811  CE  LYS   171      20.390  35.142  34.485  1.00  0.00           C  
ATOM   2812  HE2 LYS   171      21.347  35.112  35.007  1.00  0.00           H  
ATOM   2813  HE3 LYS   171      19.960  34.154  34.653  1.00  0.00           H  
ATOM   2814  NZ  LYS   171      20.599  35.301  32.965  1.00  0.00           N  
ATOM   2815  HZ1 LYS   171      21.279  34.674  32.559  1.00  0.00           H  
ATOM   2816  HZ2 LYS   171      19.721  35.242  32.469  1.00  0.00           H  
ATOM   2817  HZ3 LYS   171      20.984  36.212  32.762  1.00  0.00           H  
ATOM   2818  C   LYS   171      20.028  33.667  39.544  1.00  0.00           C  
ATOM   2819  O   LYS   171      20.029  34.154  40.690  1.00  0.00           O  
ATOM   2820  N   ASN   172      20.649  32.557  39.247  1.00  0.00           N  
ATOM   2821  H   ASN   172      20.675  32.188  38.307  1.00  0.00           H  
ATOM   2822  CA  ASN   172      21.480  31.849  40.283  1.00  0.00           C  
ATOM   2823  HA  ASN   172      20.735  31.602  41.039  1.00  0.00           H  
ATOM   2824  CB  ASN   172      21.990  30.521  39.737  1.00  0.00           C  
ATOM   2825  HB2 ASN   172      22.376  30.663  38.728  1.00  0.00           H  
ATOM   2826  HB3 ASN   172      22.812  30.164  40.358  1.00  0.00           H  
ATOM   2827  CG  ASN   172      20.974  29.312  39.769  1.00  0.00           C  
ATOM   2828  OD1 ASN   172      19.791  29.434  39.920  1.00  0.00           O  
ATOM   2829  ND2 ASN   172      21.464  28.111  39.658  1.00  0.00           N  
ATOM   2830 HD21 ASN   172      20.710  27.483  39.897  1.00  0.00           H  
ATOM   2831 HD22 ASN   172      22.434  27.833  39.606  1.00  0.00           H  
ATOM   2832  C   ASN   172      22.570  32.737  40.821  1.00  0.00           C  
ATOM   2833  O   ASN   172      23.053  33.634  40.154  1.00  0.00           O  
ATOM   2834  N   LEU   173      22.907  32.486  42.127  1.00  0.00           N  
ATOM   2835  H   LEU   173      22.591  31.654  42.605  1.00  0.00           H  
ATOM   2836  CA  LEU   173      23.955  33.264  42.824  1.00  0.00           C  
ATOM   2837  HA  LEU   173      23.630  34.286  42.629  1.00  0.00           H  
ATOM   2838  CB  LEU   173      24.034  33.014  44.361  1.00  0.00           C  
ATOM   2839  HB2 LEU   173      23.062  33.338  44.734  1.00  0.00           H  
ATOM   2840  HB3 LEU   173      24.041  31.935  44.517  1.00  0.00           H  
ATOM   2841  CG  LEU   173      25.127  33.668  45.141  1.00  0.00           C  
ATOM   2842  HG  LEU   173      25.277  34.646  44.684  1.00  0.00           H  
ATOM   2843  CD1 LEU   173      24.760  34.244  46.506  1.00  0.00           C  
ATOM   2844 HD11 LEU   173      24.001  35.005  46.326  1.00  0.00           H  
ATOM   2845 HD12 LEU   173      24.299  33.481  47.133  1.00  0.00           H  
ATOM   2846 HD13 LEU   173      25.658  34.703  46.921  1.00  0.00           H  
ATOM   2847  CD2 LEU   173      26.441  32.891  45.441  1.00  0.00           C  
ATOM   2848 HD21 LEU   173      26.870  32.496  44.520  1.00  0.00           H  
ATOM   2849 HD22 LEU   173      27.191  33.424  46.025  1.00  0.00           H  
ATOM   2850 HD23 LEU   173      26.285  31.960  45.986  1.00  0.00           H  
ATOM   2851  C   LEU   173      25.272  33.141  42.133  1.00  0.00           C  
ATOM   2852  O   LEU   173      25.782  31.986  42.023  1.00  0.00           O  
ATOM   2853  N   THR   174      25.871  34.283  41.755  1.00  0.00           N  
ATOM   2854  H   THR   174      25.427  35.159  41.991  1.00  0.00           H  
ATOM   2855  CA  THR   174      27.262  34.288  41.187  1.00  0.00           C  
ATOM   2856  HA  THR   174      27.692  33.329  41.475  1.00  0.00           H  
ATOM   2857  CB  THR   174      27.288  34.347  39.610  1.00  0.00           C  
ATOM   2858  HB  THR   174      26.508  33.692  39.220  1.00  0.00           H  
ATOM   2859  CG2 THR   174      27.072  35.712  38.989  1.00  0.00           C  
ATOM   2860 HG21 THR   174      26.474  36.279  39.702  1.00  0.00           H  
ATOM   2861 HG22 THR   174      28.024  36.229  38.875  1.00  0.00           H  
ATOM   2862 HG23 THR   174      26.548  35.536  38.049  1.00  0.00           H  
ATOM   2863  OG1 THR   174      28.448  33.801  39.063  1.00  0.00           O  
ATOM   2864  HG1 THR   174      28.379  32.852  39.185  1.00  0.00           H  
ATOM   2865  C   THR   174      28.271  35.342  41.657  1.00  0.00           C  
ATOM   2866  O   THR   174      27.854  36.326  42.250  1.00  0.00           O  
ATOM   2867  N   GLY   175      29.549  35.094  41.435  1.00  0.00           N  
ATOM   2868  H   GLY   175      29.706  34.294  40.839  1.00  0.00           H  
ATOM   2869  CA  GLY   175      30.641  35.690  42.149  1.00  0.00           C  
ATOM   2870  HA2 GLY   175      31.528  35.484  41.550  1.00  0.00           H  
ATOM   2871  HA3 GLY   175      30.593  36.777  42.220  1.00  0.00           H  
ATOM   2872  C   GLY   175      30.841  35.088  43.616  1.00  0.00           C  
ATOM   2873  O   GLY   175      29.959  34.372  44.056  1.00  0.00           O  
ATOM   2874  N   THR   176      31.916  35.409  44.382  1.00  0.00           N  
ATOM   2875  H   THR   176      32.698  35.859  43.929  1.00  0.00           H  
ATOM   2876  CA  THR   176      32.198  34.947  45.738  1.00  0.00           C  
ATOM   2877  HA  THR   176      31.633  34.043  45.966  1.00  0.00           H  
ATOM   2878  CB  THR   176      33.751  34.599  45.984  1.00  0.00           C  
ATOM   2879  HB  THR   176      34.398  35.472  45.899  1.00  0.00           H  
ATOM   2880  CG2 THR   176      33.945  34.014  47.389  1.00  0.00           C  
ATOM   2881 HG21 THR   176      33.257  33.169  47.392  1.00  0.00           H  
ATOM   2882 HG22 THR   176      35.010  33.797  47.482  1.00  0.00           H  
ATOM   2883 HG23 THR   176      33.810  34.727  48.201  1.00  0.00           H  
ATOM   2884  OG1 THR   176      34.196  33.729  44.999  1.00  0.00           O  
ATOM   2885  HG1 THR   176      34.159  34.246  44.192  1.00  0.00           H  
ATOM   2886  C   THR   176      31.639  36.027  46.721  1.00  0.00           C  
ATOM   2887  O   THR   176      32.120  37.169  46.770  1.00  0.00           O  
ATOM   2888  N   ALA   177      30.764  35.572  47.635  1.00  0.00           N  
ATOM   2889  H   ALA   177      30.794  34.587  47.858  1.00  0.00           H  
ATOM   2890  CA  ALA   177      29.843  36.455  48.446  1.00  0.00           C  
ATOM   2891  HA  ALA   177      29.199  37.025  47.777  1.00  0.00           H  
ATOM   2892  CB  ALA   177      28.919  35.525  49.248  1.00  0.00           C  
ATOM   2893  HB1 ALA   177      29.451  35.044  50.069  1.00  0.00           H  
ATOM   2894  HB2 ALA   177      28.070  36.069  49.662  1.00  0.00           H  
ATOM   2895  HB3 ALA   177      28.486  34.846  48.512  1.00  0.00           H  
ATOM   2896  C   ALA   177      30.572  37.458  49.312  1.00  0.00           C  
ATOM   2897  O   ALA   177      30.045  38.532  49.448  1.00  0.00           O  
ATOM   2898  N   ARG   178      31.743  37.123  49.850  1.00  0.00           N  
ATOM   2899  H   ARG   178      32.123  36.207  49.660  1.00  0.00           H  
ATOM   2900  CA  ARG   178      32.610  38.012  50.648  1.00  0.00           C  
ATOM   2901  HA  ARG   178      32.052  38.263  51.550  1.00  0.00           H  
ATOM   2902  CB  ARG   178      33.940  37.289  50.886  1.00  0.00           C  
ATOM   2903  HB2 ARG   178      33.623  36.440  51.492  1.00  0.00           H  
ATOM   2904  HB3 ARG   178      34.283  36.943  49.911  1.00  0.00           H  
ATOM   2905  CG  ARG   178      35.035  38.027  51.594  1.00  0.00           C  
ATOM   2906  HG2 ARG   178      35.744  38.295  50.811  1.00  0.00           H  
ATOM   2907  HG3 ARG   178      34.630  38.897  52.112  1.00  0.00           H  
ATOM   2908  CD  ARG   178      35.723  37.181  52.602  1.00  0.00           C  
ATOM   2909  HD2 ARG   178      35.080  37.157  53.482  1.00  0.00           H  
ATOM   2910  HD3 ARG   178      35.980  36.233  52.129  1.00  0.00           H  
ATOM   2911  NE  ARG   178      37.009  37.740  53.077  1.00  0.00           N  
ATOM   2912  HE  ARG   178      36.959  38.325  53.899  1.00  0.00           H  
ATOM   2913  CZ  ARG   178      38.210  37.314  52.823  1.00  0.00           C  
ATOM   2914  NH1 ARG   178      38.469  36.440  51.939  1.00  0.00           N  
ATOM   2915 HH11 ARG   178      37.917  36.093  51.167  1.00  0.00           H  
ATOM   2916 HH12 ARG   178      39.419  36.098  51.925  1.00  0.00           H  
ATOM   2917  NH2 ARG   178      39.125  37.817  53.494  1.00  0.00           N  
ATOM   2918 HH21 ARG   178      38.927  38.432  54.271  1.00  0.00           H  
ATOM   2919 HH22 ARG   178      40.021  37.352  53.530  1.00  0.00           H  
ATOM   2920  C   ARG   178      32.711  39.379  49.912  1.00  0.00           C  
ATOM   2921  O   ARG   178      32.491  40.357  50.559  1.00  0.00           O  
ATOM   2922  N   TYR   179      33.122  39.330  48.628  1.00  0.00           N  
ATOM   2923  H   TYR   179      33.181  38.408  48.221  1.00  0.00           H  
ATOM   2924  CA  TYR   179      33.448  40.556  47.864  1.00  0.00           C  
ATOM   2925  HA  TYR   179      33.671  41.375  48.549  1.00  0.00           H  
ATOM   2926  CB  TYR   179      34.772  40.413  47.041  1.00  0.00           C  
ATOM   2927  HB2 TYR   179      34.673  39.656  46.263  1.00  0.00           H  
ATOM   2928  HB3 TYR   179      34.986  41.357  46.540  1.00  0.00           H  
ATOM   2929  CG  TYR   179      35.983  40.108  47.952  1.00  0.00           C  
ATOM   2930  CD1 TYR   179      36.554  41.122  48.807  1.00  0.00           C  
ATOM   2931  HD1 TYR   179      36.051  42.077  48.818  1.00  0.00           H  
ATOM   2932  CE1 TYR   179      37.651  40.800  49.654  1.00  0.00           C  
ATOM   2933  HE1 TYR   179      37.993  41.604  50.289  1.00  0.00           H  
ATOM   2934  CZ  TYR   179      38.197  39.521  49.648  1.00  0.00           C  
ATOM   2935  OH  TYR   179      39.233  39.266  50.488  1.00  0.00           O  
ATOM   2936  HH  TYR   179      39.883  38.625  50.192  1.00  0.00           H  
ATOM   2937  CE2 TYR   179      37.602  38.579  48.876  1.00  0.00           C  
ATOM   2938  HE2 TYR   179      38.172  37.662  48.894  1.00  0.00           H  
ATOM   2939  CD2 TYR   179      36.563  38.826  47.974  1.00  0.00           C  
ATOM   2940  HD2 TYR   179      36.209  37.962  47.431  1.00  0.00           H  
ATOM   2941  C   TYR   179      32.454  40.994  46.850  1.00  0.00           C  
ATOM   2942  O   TYR   179      32.203  42.183  46.652  1.00  0.00           O  
ATOM   2943  N   ALA   180      31.653  40.066  46.307  1.00  0.00           N  
ATOM   2944  H   ALA   180      31.866  39.107  46.544  1.00  0.00           H  
ATOM   2945  CA  ALA   180      30.567  40.202  45.370  1.00  0.00           C  
ATOM   2946  HA  ALA   180      30.931  40.638  44.440  1.00  0.00           H  
ATOM   2947  CB  ALA   180      30.059  38.778  45.088  1.00  0.00           C  
ATOM   2948  HB1 ALA   180      29.287  38.831  44.320  1.00  0.00           H  
ATOM   2949  HB2 ALA   180      30.804  38.067  44.732  1.00  0.00           H  
ATOM   2950  HB3 ALA   180      29.717  38.358  46.033  1.00  0.00           H  
ATOM   2951  C   ALA   180      29.406  41.052  45.804  1.00  0.00           C  
ATOM   2952  O   ALA   180      29.238  41.285  47.004  1.00  0.00           O  
ATOM   2953  N   SER   181      28.672  41.701  44.889  1.00  0.00           N  
ATOM   2954  H   SER   181      28.952  41.642  43.920  1.00  0.00           H  
ATOM   2955  CA  SER   181      27.509  42.510  45.204  1.00  0.00           C  
ATOM   2956  HA  SER   181      27.642  43.292  45.952  1.00  0.00           H  
ATOM   2957  CB  SER   181      26.995  43.335  43.949  1.00  0.00           C  
ATOM   2958  HB2 SER   181      27.854  43.911  43.603  1.00  0.00           H  
ATOM   2959  HB3 SER   181      26.674  42.699  43.125  1.00  0.00           H  
ATOM   2960  OG  SER   181      25.942  44.175  44.226  1.00  0.00           O  
ATOM   2961  HG  SER   181      26.338  45.047  44.284  1.00  0.00           H  
ATOM   2962  C   SER   181      26.304  41.704  45.667  1.00  0.00           C  
ATOM   2963  O   SER   181      25.970  40.685  45.033  1.00  0.00           O  
ATOM   2964  N   ILE   182      25.540  42.347  46.576  1.00  0.00           N  
ATOM   2965  H   ILE   182      26.023  43.022  47.152  1.00  0.00           H  
ATOM   2966  CA  ILE   182      24.122  41.994  46.885  1.00  0.00           C  
ATOM   2967  HA  ILE   182      24.100  41.049  47.428  1.00  0.00           H  
ATOM   2968  CB  ILE   182      23.495  43.132  47.812  1.00  0.00           C  
ATOM   2969  HB  ILE   182      23.673  44.039  47.235  1.00  0.00           H  
ATOM   2970  CG2 ILE   182      22.034  42.911  47.972  1.00  0.00           C  
ATOM   2971 HG21 ILE   182      21.574  43.385  48.839  1.00  0.00           H  
ATOM   2972 HG22 ILE   182      21.452  43.398  47.190  1.00  0.00           H  
ATOM   2973 HG23 ILE   182      21.686  41.880  48.034  1.00  0.00           H  
ATOM   2974  CG1 ILE   182      24.179  43.187  49.128  1.00  0.00           C  
ATOM   2975 HG12 ILE   182      23.896  42.376  49.798  1.00  0.00           H  
ATOM   2976 HG13 ILE   182      25.258  43.086  49.011  1.00  0.00           H  
ATOM   2977  CD1 ILE   182      24.006  44.414  49.968  1.00  0.00           C  
ATOM   2978 HD11 ILE   182      22.951  44.688  49.962  1.00  0.00           H  
ATOM   2979 HD12 ILE   182      24.378  44.127  50.952  1.00  0.00           H  
ATOM   2980 HD13 ILE   182      24.550  45.166  49.398  1.00  0.00           H  
ATOM   2981  C   ILE   182      23.205  41.829  45.665  1.00  0.00           C  
ATOM   2982  O   ILE   182      22.335  40.944  45.710  1.00  0.00           O  
ATOM   2983  N   ASN   183      23.478  42.529  44.539  1.00  0.00           N  
ATOM   2984  H   ASN   183      24.364  43.009  44.474  1.00  0.00           H  
ATOM   2985  CA  ASN   183      22.609  42.331  43.355  1.00  0.00           C  
ATOM   2986  HA  ASN   183      21.652  42.810  43.558  1.00  0.00           H  
ATOM   2987  CB  ASN   183      23.220  43.076  42.180  1.00  0.00           C  
ATOM   2988  HB2 ASN   183      24.297  42.914  42.141  1.00  0.00           H  
ATOM   2989  HB3 ASN   183      22.776  42.583  41.315  1.00  0.00           H  
ATOM   2990  CG  ASN   183      22.945  44.591  42.125  1.00  0.00           C  
ATOM   2991  OD1 ASN   183      22.264  45.233  42.893  1.00  0.00           O  
ATOM   2992  ND2 ASN   183      23.428  45.210  41.058  1.00  0.00           N  
ATOM   2993 HD21 ASN   183      23.400  46.218  41.004  1.00  0.00           H  
ATOM   2994 HD22 ASN   183      24.189  44.791  40.543  1.00  0.00           H  
ATOM   2995  C   ASN   183      22.546  40.878  43.002  1.00  0.00           C  
ATOM   2996  O   ASN   183      21.490  40.394  42.612  1.00  0.00           O  
ATOM   2997  N   ALA   184      23.648  40.129  43.141  1.00  0.00           N  
ATOM   2998  H   ALA   184      24.484  40.609  43.440  1.00  0.00           H  
ATOM   2999  CA  ALA   184      23.765  38.787  42.668  1.00  0.00           C  
ATOM   3000  HA  ALA   184      23.157  38.936  41.776  1.00  0.00           H  
ATOM   3001  CB  ALA   184      25.257  38.395  42.399  1.00  0.00           C  
ATOM   3002  HB1 ALA   184      25.766  38.080  43.311  1.00  0.00           H  
ATOM   3003  HB2 ALA   184      25.238  37.501  41.776  1.00  0.00           H  
ATOM   3004  HB3 ALA   184      25.863  39.194  41.973  1.00  0.00           H  
ATOM   3005  C   ALA   184      23.115  37.784  43.586  1.00  0.00           C  
ATOM   3006  O   ALA   184      22.446  36.853  43.099  1.00  0.00           O  
ATOM   3007  N   HIE   185      23.197  38.082  44.925  1.00  0.00           N  
ATOM   3008  H   HIE   185      23.545  38.999  45.164  1.00  0.00           H  
ATOM   3009  CA  HIE   185      22.296  37.453  45.978  1.00  0.00           C  
ATOM   3010  HA  HIE   185      22.568  36.398  45.936  1.00  0.00           H  
ATOM   3011  CB  HIE   185      22.771  37.912  47.413  1.00  0.00           C  
ATOM   3012  HB2 HIE   185      23.861  37.902  47.426  1.00  0.00           H  
ATOM   3013  HB3 HIE   185      22.442  38.933  47.607  1.00  0.00           H  
ATOM   3014  CG  HIE   185      22.203  37.026  48.499  1.00  0.00           C  
ATOM   3015  ND1 HIE   185      22.220  35.625  48.685  1.00  0.00           N  
ATOM   3016  CE1 HIE   185      21.493  35.349  49.830  1.00  0.00           C  
ATOM   3017  HE1 HIE   185      21.259  34.389  50.266  1.00  0.00           H  
ATOM   3018  NE2 HIE   185      21.158  36.538  50.377  1.00  0.00           N  
ATOM   3019  HE2 HIE   185      20.663  36.638  51.252  1.00  0.00           H  
ATOM   3020  CD2 HIE   185      21.508  37.589  49.523  1.00  0.00           C  
ATOM   3021  HD2 HIE   185      21.346  38.653  49.611  1.00  0.00           H  
ATOM   3022  C   HIE   185      20.771  37.528  45.794  1.00  0.00           C  
ATOM   3023  O   HIE   185      19.995  36.578  45.976  1.00  0.00           O  
ATOM   3024  N   LEU   186      20.365  38.748  45.222  1.00  0.00           N  
ATOM   3025  H   LEU   186      21.050  39.477  45.082  1.00  0.00           H  
ATOM   3026  CA  LEU   186      19.007  39.024  44.685  1.00  0.00           C  
ATOM   3027  HA  LEU   186      18.234  38.680  45.372  1.00  0.00           H  
ATOM   3028  CB  LEU   186      18.824  40.566  44.686  1.00  0.00           C  
ATOM   3029  HB2 LEU   186      19.671  41.045  44.194  1.00  0.00           H  
ATOM   3030  HB3 LEU   186      17.981  40.850  44.058  1.00  0.00           H  
ATOM   3031  CG  LEU   186      18.610  41.238  46.077  1.00  0.00           C  
ATOM   3032  HG  LEU   186      19.313  40.897  46.837  1.00  0.00           H  
ATOM   3033  CD1 LEU   186      18.756  42.745  46.063  1.00  0.00           C  
ATOM   3034 HD11 LEU   186      18.648  43.200  47.047  1.00  0.00           H  
ATOM   3035 HD12 LEU   186      19.751  42.883  45.640  1.00  0.00           H  
ATOM   3036 HD13 LEU   186      17.914  42.980  45.412  1.00  0.00           H  
ATOM   3037  CD2 LEU   186      17.216  40.907  46.639  1.00  0.00           C  
ATOM   3038 HD21 LEU   186      17.207  39.836  46.841  1.00  0.00           H  
ATOM   3039 HD22 LEU   186      17.092  41.333  47.634  1.00  0.00           H  
ATOM   3040 HD23 LEU   186      16.367  41.256  46.051  1.00  0.00           H  
ATOM   3041  C   LEU   186      18.700  38.415  43.281  1.00  0.00           C  
ATOM   3042  O   LEU   186      17.627  38.557  42.688  1.00  0.00           O  
ATOM   3043  N   GLY   187      19.747  37.839  42.692  1.00  0.00           N  
ATOM   3044  H   GLY   187      20.540  37.583  43.263  1.00  0.00           H  
ATOM   3045  CA  GLY   187      19.707  37.288  41.362  1.00  0.00           C  
ATOM   3046  HA2 GLY   187      20.630  36.714  41.280  1.00  0.00           H  
ATOM   3047  HA3 GLY   187      18.929  36.526  41.419  1.00  0.00           H  
ATOM   3048  C   GLY   187      19.457  38.336  40.242  1.00  0.00           C  
ATOM   3049  O   GLY   187      18.977  37.990  39.131  1.00  0.00           O  
ATOM   3050  N   ILE   188      19.698  39.618  40.492  1.00  0.00           N  
ATOM   3051  H   ILE   188      19.969  39.882  41.429  1.00  0.00           H  
ATOM   3052  CA  ILE   188      19.696  40.705  39.477  1.00  0.00           C  
ATOM   3053  HA  ILE   188      18.720  40.682  38.992  1.00  0.00           H  
ATOM   3054  CB  ILE   188      19.856  42.114  40.150  1.00  0.00           C  
ATOM   3055  HB  ILE   188      20.764  42.124  40.752  1.00  0.00           H  
ATOM   3056  CG2 ILE   188      20.181  43.252  39.086  1.00  0.00           C  
ATOM   3057 HG21 ILE   188      21.173  43.045  38.685  1.00  0.00           H  
ATOM   3058 HG22 ILE   188      19.382  43.367  38.354  1.00  0.00           H  
ATOM   3059 HG23 ILE   188      20.442  44.185  39.586  1.00  0.00           H  
ATOM   3060  CG1 ILE   188      18.576  42.503  41.016  1.00  0.00           C  
ATOM   3061 HG12 ILE   188      17.710  42.679  40.377  1.00  0.00           H  
ATOM   3062 HG13 ILE   188      18.398  41.660  41.684  1.00  0.00           H  
ATOM   3063  CD1 ILE   188      18.617  43.719  41.867  1.00  0.00           C  
ATOM   3064 HD11 ILE   188      18.729  44.617  41.260  1.00  0.00           H  
ATOM   3065 HD12 ILE   188      17.747  43.842  42.512  1.00  0.00           H  
ATOM   3066 HD13 ILE   188      19.510  43.740  42.491  1.00  0.00           H  
ATOM   3067  C   ILE   188      20.834  40.428  38.482  1.00  0.00           C  
ATOM   3068  O   ILE   188      21.914  39.965  38.878  1.00  0.00           O  
ATOM   3069  N   GLU   189      20.626  40.625  37.188  1.00  0.00           N  
ATOM   3070  H   GLU   189      19.659  40.793  36.948  1.00  0.00           H  
ATOM   3071  CA  GLU   189      21.574  40.318  36.156  1.00  0.00           C  
ATOM   3072  HA  GLU   189      22.019  39.332  36.293  1.00  0.00           H  
ATOM   3073  CB  GLU   189      20.945  40.489  34.815  1.00  0.00           C  
ATOM   3074  HB2 GLU   189      20.099  39.821  34.655  1.00  0.00           H  
ATOM   3075  HB3 GLU   189      20.622  41.529  34.762  1.00  0.00           H  
ATOM   3076  CG  GLU   189      21.879  40.092  33.607  1.00  0.00           C  
ATOM   3077  HG2 GLU   189      21.319  40.414  32.729  1.00  0.00           H  
ATOM   3078  HG3 GLU   189      22.818  40.645  33.634  1.00  0.00           H  
ATOM   3079  CD  GLU   189      22.172  38.620  33.624  1.00  0.00           C  
ATOM   3080  OE1 GLU   189      23.202  38.191  34.251  1.00  0.00           O  
ATOM   3081  OE2 GLU   189      21.411  37.875  32.959  1.00  0.00           O  
ATOM   3082  C   GLU   189      22.781  41.294  36.245  1.00  0.00           C  
ATOM   3083  O   GLU   189      22.617  42.535  36.250  1.00  0.00           O  
ATOM   3084  N   GLN   190      23.965  40.602  36.446  1.00  0.00           N  
ATOM   3085  H   GLN   190      23.933  39.631  36.171  1.00  0.00           H  
ATOM   3086  CA  GLN   190      25.266  41.347  36.550  1.00  0.00           C  
ATOM   3087  HA  GLN   190      24.980  42.071  37.312  1.00  0.00           H  
ATOM   3088  CB  GLN   190      26.514  40.497  36.999  1.00  0.00           C  
ATOM   3089  HB2 GLN   190      26.824  39.853  36.175  1.00  0.00           H  
ATOM   3090  HB3 GLN   190      27.369  41.138  37.214  1.00  0.00           H  
ATOM   3091  CG  GLN   190      26.196  39.668  38.198  1.00  0.00           C  
ATOM   3092  HG2 GLN   190      25.358  38.993  38.027  1.00  0.00           H  
ATOM   3093  HG3 GLN   190      27.073  39.097  38.503  1.00  0.00           H  
ATOM   3094  CD  GLN   190      25.924  40.437  39.507  1.00  0.00           C  
ATOM   3095  OE1 GLN   190      26.891  40.882  40.201  1.00  0.00           O  
ATOM   3096  NE2 GLN   190      24.664  40.724  39.763  1.00  0.00           N  
ATOM   3097 HE21 GLN   190      24.529  41.224  40.629  1.00  0.00           H  
ATOM   3098 HE22 GLN   190      23.894  40.318  39.250  1.00  0.00           H  
ATOM   3099  C   GLN   190      25.556  42.114  35.227  1.00  0.00           C  
ATOM   3100  O   GLN   190      25.387  41.628  34.116  1.00  0.00           O  
ATOM   3101  N   SER   191      26.127  43.245  35.425  1.00  0.00           N  
ATOM   3102  H   SER   191      26.060  43.713  36.317  1.00  0.00           H  
ATOM   3103  CA  SER   191      26.593  44.184  34.373  1.00  0.00           C  
ATOM   3104  HA  SER   191      26.496  43.683  33.410  1.00  0.00           H  
ATOM   3105  CB  SER   191      25.511  45.294  34.400  1.00  0.00           C  
ATOM   3106  HB2 SER   191      24.532  44.818  34.452  1.00  0.00           H  
ATOM   3107  HB3 SER   191      25.612  45.893  35.306  1.00  0.00           H  
ATOM   3108  OG  SER   191      25.609  46.130  33.272  1.00  0.00           O  
ATOM   3109  HG  SER   191      24.912  46.790  33.245  1.00  0.00           H  
ATOM   3110  C   SER   191      28.084  44.779  34.575  1.00  0.00           C  
ATOM   3111  O   SER   191      28.808  44.178  35.331  1.00  0.00           O  
ATOM   3112  N   ARG   192      28.433  45.921  33.962  1.00  0.00           N  
ATOM   3113  H   ARG   192      27.796  46.317  33.286  1.00  0.00           H  
ATOM   3114  CA  ARG   192      29.658  46.672  34.216  1.00  0.00           C  
ATOM   3115  HA  ARG   192      30.502  45.990  34.108  1.00  0.00           H  
ATOM   3116  CB  ARG   192      29.871  47.823  33.216  1.00  0.00           C  
ATOM   3117  HB2 ARG   192      28.986  48.457  33.173  1.00  0.00           H  
ATOM   3118  HB3 ARG   192      30.711  48.415  33.582  1.00  0.00           H  
ATOM   3119  CG  ARG   192      30.174  47.377  31.736  1.00  0.00           C  
ATOM   3120  HG2 ARG   192      31.086  46.781  31.761  1.00  0.00           H  
ATOM   3121  HG3 ARG   192      29.311  46.851  31.328  1.00  0.00           H  
ATOM   3122  CD  ARG   192      30.424  48.576  30.874  1.00  0.00           C  
ATOM   3123  HD2 ARG   192      30.916  49.371  31.435  1.00  0.00           H  
ATOM   3124  HD3 ARG   192      31.140  48.293  30.102  1.00  0.00           H  
ATOM   3125  NE  ARG   192      29.161  49.134  30.357  1.00  0.00           N  
ATOM   3126  HE  ARG   192      28.331  48.910  30.887  1.00  0.00           H  
ATOM   3127  CZ  ARG   192      29.004  49.910  29.313  1.00  0.00           C  
ATOM   3128  NH1 ARG   192      29.978  50.355  28.567  1.00  0.00           N  
ATOM   3129 HH11 ARG   192      30.871  50.036  28.914  1.00  0.00           H  
ATOM   3130 HH12 ARG   192      29.846  50.797  27.668  1.00  0.00           H  
ATOM   3131  NH2 ARG   192      27.797  50.230  28.991  1.00  0.00           N  
ATOM   3132 HH21 ARG   192      26.999  49.644  29.194  1.00  0.00           H  
ATOM   3133 HH22 ARG   192      27.711  51.007  28.352  1.00  0.00           H  
ATOM   3134  C   ARG   192      29.835  47.274  35.599  1.00  0.00           C  
ATOM   3135  O   ARG   192      30.945  47.246  36.192  1.00  0.00           O  
ATOM   3136  N   ARG   193      28.667  47.782  36.137  1.00  0.00           N  
ATOM   3137  H   ARG   193      27.827  47.710  35.580  1.00  0.00           H  
ATOM   3138  CA  ARG   193      28.468  48.375  37.503  1.00  0.00           C  
ATOM   3139  HA  ARG   193      29.238  49.146  37.497  1.00  0.00           H  
ATOM   3140  CB  ARG   193      27.134  49.086  37.817  1.00  0.00           C  
ATOM   3141  HB2 ARG   193      27.201  49.496  38.825  1.00  0.00           H  
ATOM   3142  HB3 ARG   193      27.129  50.017  37.249  1.00  0.00           H  
ATOM   3143  CG  ARG   193      25.842  48.266  37.504  1.00  0.00           C  
ATOM   3144  HG2 ARG   193      25.398  48.746  36.632  1.00  0.00           H  
ATOM   3145  HG3 ARG   193      26.102  47.239  37.248  1.00  0.00           H  
ATOM   3146  CD  ARG   193      24.984  48.242  38.716  1.00  0.00           C  
ATOM   3147  HD2 ARG   193      25.069  49.229  39.171  1.00  0.00           H  
ATOM   3148  HD3 ARG   193      23.954  47.921  38.564  1.00  0.00           H  
ATOM   3149  NE  ARG   193      25.392  47.349  39.776  1.00  0.00           N  
ATOM   3150  HE  ARG   193      25.602  46.388  39.546  1.00  0.00           H  
ATOM   3151  CZ  ARG   193      25.823  47.621  40.921  1.00  0.00           C  
ATOM   3152  NH1 ARG   193      25.688  48.744  41.514  1.00  0.00           N  
ATOM   3153 HH11 ARG   193      25.244  49.460  40.958  1.00  0.00           H  
ATOM   3154 HH12 ARG   193      25.915  48.802  42.497  1.00  0.00           H  
ATOM   3155  NH2 ARG   193      26.354  46.687  41.742  1.00  0.00           N  
ATOM   3156 HH21 ARG   193      26.306  45.767  41.329  1.00  0.00           H  
ATOM   3157 HH22 ARG   193      26.579  46.827  42.716  1.00  0.00           H  
ATOM   3158  C   ARG   193      28.882  47.395  38.652  1.00  0.00           C  
ATOM   3159  O   ARG   193      29.427  47.750  39.668  1.00  0.00           O  
ATOM   3160  N   ASP   194      28.727  46.100  38.419  1.00  0.00           N  
ATOM   3161  H   ASP   194      28.340  45.786  37.540  1.00  0.00           H  
ATOM   3162  CA  ASP   194      28.862  45.023  39.501  1.00  0.00           C  
ATOM   3163  HA  ASP   194      28.559  45.344  40.498  1.00  0.00           H  
ATOM   3164  CB  ASP   194      27.961  43.883  39.106  1.00  0.00           C  
ATOM   3165  HB2 ASP   194      28.295  43.552  38.123  1.00  0.00           H  
ATOM   3166  HB3 ASP   194      28.056  43.068  39.822  1.00  0.00           H  
ATOM   3167  CG  ASP   194      26.475  44.217  38.938  1.00  0.00           C  
ATOM   3168  OD1 ASP   194      25.803  44.535  39.909  1.00  0.00           O  
ATOM   3169  OD2 ASP   194      25.988  44.421  37.785  1.00  0.00           O  
ATOM   3170  C   ASP   194      30.347  44.559  39.725  1.00  0.00           C  
ATOM   3171  O   ASP   194      30.830  44.205  40.804  1.00  0.00           O  
ATOM   3172  N   ASP   195      31.179  44.495  38.653  1.00  0.00           N  
ATOM   3173  H   ASP   195      30.747  44.717  37.767  1.00  0.00           H  
ATOM   3174  CA  ASP   195      32.659  44.332  38.761  1.00  0.00           C  
ATOM   3175  HA  ASP   195      32.784  43.480  39.429  1.00  0.00           H  
ATOM   3176  CB  ASP   195      33.442  44.232  37.426  1.00  0.00           C  
ATOM   3177  HB2 ASP   195      33.120  45.106  36.860  1.00  0.00           H  
ATOM   3178  HB3 ASP   195      34.518  44.173  37.590  1.00  0.00           H  
ATOM   3179  CG  ASP   195      32.970  42.999  36.631  1.00  0.00           C  
ATOM   3180  OD1 ASP   195      32.524  41.942  37.137  1.00  0.00           O  
ATOM   3181  OD2 ASP   195      33.069  43.106  35.398  1.00  0.00           O  
ATOM   3182  C   ASP   195      33.232  45.558  39.493  1.00  0.00           C  
ATOM   3183  O   ASP   195      33.992  45.423  40.422  1.00  0.00           O  
ATOM   3184  N   MET   196      32.780  46.739  39.155  1.00  0.00           N  
ATOM   3185  H   MET   196      32.179  46.794  38.345  1.00  0.00           H  
ATOM   3186  CA  MET   196      33.291  48.005  39.638  1.00  0.00           C  
ATOM   3187  HA  MET   196      34.357  47.814  39.759  1.00  0.00           H  
ATOM   3188  CB  MET   196      32.942  49.189  38.771  1.00  0.00           C  
ATOM   3189  HB2 MET   196      31.868  49.181  38.588  1.00  0.00           H  
ATOM   3190  HB3 MET   196      33.195  50.112  39.293  1.00  0.00           H  
ATOM   3191  CG  MET   196      33.639  49.101  37.350  1.00  0.00           C  
ATOM   3192  HG2 MET   196      32.869  48.623  36.746  1.00  0.00           H  
ATOM   3193  HG3 MET   196      33.816  50.132  37.043  1.00  0.00           H  
ATOM   3194  SD  MET   196      35.172  48.274  36.936  1.00  0.00           S  
ATOM   3195  CE  MET   196      36.406  49.577  37.356  1.00  0.00           C  
ATOM   3196  HE1 MET   196      37.240  49.540  36.655  1.00  0.00           H  
ATOM   3197  HE2 MET   196      35.932  50.557  37.316  1.00  0.00           H  
ATOM   3198  HE3 MET   196      36.724  49.333  38.369  1.00  0.00           H  
ATOM   3199  C   MET   196      32.946  48.243  41.117  1.00  0.00           C  
ATOM   3200  O   MET   196      33.815  48.619  41.916  1.00  0.00           O  
ATOM   3201  N   GLU   197      31.680  47.940  41.509  1.00  0.00           N  
ATOM   3202  H   GLU   197      31.022  47.751  40.767  1.00  0.00           H  
ATOM   3203  CA  GLU   197      31.305  47.806  42.964  1.00  0.00           C  
ATOM   3204  HA  GLU   197      31.453  48.742  43.502  1.00  0.00           H  
ATOM   3205  CB  GLU   197      29.756  47.665  43.046  1.00  0.00           C  
ATOM   3206  HB2 GLU   197      29.356  48.508  42.483  1.00  0.00           H  
ATOM   3207  HB3 GLU   197      29.405  46.794  42.493  1.00  0.00           H  
ATOM   3208  CG  GLU   197      29.129  47.661  44.429  1.00  0.00           C  
ATOM   3209  HG2 GLU   197      29.541  46.768  44.898  1.00  0.00           H  
ATOM   3210  HG3 GLU   197      29.554  48.481  45.007  1.00  0.00           H  
ATOM   3211  CD  GLU   197      27.644  47.672  44.404  1.00  0.00           C  
ATOM   3212  OE1 GLU   197      27.025  46.594  44.474  1.00  0.00           O  
ATOM   3213  OE2 GLU   197      27.160  48.832  44.244  1.00  0.00           O  
ATOM   3214  C   GLU   197      32.119  46.679  43.675  1.00  0.00           C  
ATOM   3215  O   GLU   197      32.484  46.873  44.868  1.00  0.00           O  
ATOM   3216  N   SER   198      32.213  45.510  43.087  1.00  0.00           N  
ATOM   3217  H   SER   198      31.706  45.357  42.227  1.00  0.00           H  
ATOM   3218  CA  SER   198      33.161  44.444  43.660  1.00  0.00           C  
ATOM   3219  HA  SER   198      32.803  44.140  44.643  1.00  0.00           H  
ATOM   3220  CB  SER   198      33.091  43.153  42.848  1.00  0.00           C  
ATOM   3221  HB2 SER   198      33.538  43.416  41.889  1.00  0.00           H  
ATOM   3222  HB3 SER   198      33.770  42.471  43.361  1.00  0.00           H  
ATOM   3223  OG  SER   198      31.865  42.560  42.516  1.00  0.00           O  
ATOM   3224  HG  SER   198      31.487  43.153  41.863  1.00  0.00           H  
ATOM   3225  C   SER   198      34.599  44.919  43.891  1.00  0.00           C  
ATOM   3226  O   SER   198      35.153  44.785  45.024  1.00  0.00           O  
ATOM   3227  N   LEU   199      35.230  45.607  42.913  1.00  0.00           N  
ATOM   3228  H   LEU   199      34.671  45.825  42.101  1.00  0.00           H  
ATOM   3229  CA  LEU   199      36.491  46.365  43.066  1.00  0.00           C  
ATOM   3230  HA  LEU   199      37.139  45.547  43.381  1.00  0.00           H  
ATOM   3231  CB  LEU   199      36.964  46.821  41.702  1.00  0.00           C  
ATOM   3232  HB2 LEU   199      36.840  45.903  41.126  1.00  0.00           H  
ATOM   3233  HB3 LEU   199      36.313  47.593  41.292  1.00  0.00           H  
ATOM   3234  CG  LEU   199      38.412  47.462  41.731  1.00  0.00           C  
ATOM   3235  HG  LEU   199      38.554  48.146  42.569  1.00  0.00           H  
ATOM   3236  CD1 LEU   199      39.444  46.266  41.775  1.00  0.00           C  
ATOM   3237 HD11 LEU   199      39.394  45.775  42.747  1.00  0.00           H  
ATOM   3238 HD12 LEU   199      39.351  45.696  40.851  1.00  0.00           H  
ATOM   3239 HD13 LEU   199      40.381  46.777  41.999  1.00  0.00           H  
ATOM   3240  CD2 LEU   199      38.737  48.398  40.564  1.00  0.00           C  
ATOM   3241 HD21 LEU   199      38.520  47.918  39.609  1.00  0.00           H  
ATOM   3242 HD22 LEU   199      38.194  49.343  40.590  1.00  0.00           H  
ATOM   3243 HD23 LEU   199      39.781  48.706  40.621  1.00  0.00           H  
ATOM   3244  C   LEU   199      36.450  47.467  44.158  1.00  0.00           C  
ATOM   3245  O   LEU   199      37.477  47.633  44.804  1.00  0.00           O  
ATOM   3246  N   GLY   200      35.319  48.129  44.487  1.00  0.00           N  
ATOM   3247  H   GLY   200      34.450  47.820  44.076  1.00  0.00           H  
ATOM   3248  CA  GLY   200      35.271  48.954  45.736  1.00  0.00           C  
ATOM   3249  HA2 GLY   200      36.088  49.676  45.726  1.00  0.00           H  
ATOM   3250  HA3 GLY   200      34.251  49.338  45.725  1.00  0.00           H  
ATOM   3251  C   GLY   200      35.329  48.230  47.033  1.00  0.00           C  
ATOM   3252  O   GLY   200      35.964  48.658  47.939  1.00  0.00           O  
ATOM   3253  N   TYR   201      34.912  46.972  47.109  1.00  0.00           N  
ATOM   3254  H   TYR   201      34.414  46.605  46.310  1.00  0.00           H  
ATOM   3255  CA  TYR   201      35.049  46.093  48.366  1.00  0.00           C  
ATOM   3256  HA  TYR   201      34.794  46.732  49.212  1.00  0.00           H  
ATOM   3257  CB  TYR   201      33.946  44.999  48.374  1.00  0.00           C  
ATOM   3258  HB2 TYR   201      34.137  44.337  47.529  1.00  0.00           H  
ATOM   3259  HB3 TYR   201      34.109  44.320  49.210  1.00  0.00           H  
ATOM   3260  CG  TYR   201      32.538  45.575  48.330  1.00  0.00           C  
ATOM   3261  CD1 TYR   201      32.032  46.286  49.463  1.00  0.00           C  
ATOM   3262  HD1 TYR   201      32.696  46.600  50.255  1.00  0.00           H  
ATOM   3263  CE1 TYR   201      30.720  46.754  49.494  1.00  0.00           C  
ATOM   3264  HE1 TYR   201      30.350  47.359  50.309  1.00  0.00           H  
ATOM   3265  CZ  TYR   201      29.837  46.346  48.507  1.00  0.00           C  
ATOM   3266  OH  TYR   201      28.584  46.888  48.566  1.00  0.00           O  
ATOM   3267  HH  TYR   201      28.467  47.434  49.347  1.00  0.00           H  
ATOM   3268  CE2 TYR   201      30.299  45.619  47.328  1.00  0.00           C  
ATOM   3269  HE2 TYR   201      29.563  45.317  46.597  1.00  0.00           H  
ATOM   3270  CD2 TYR   201      31.642  45.290  47.221  1.00  0.00           C  
ATOM   3271  HD2 TYR   201      31.941  44.645  46.408  1.00  0.00           H  
ATOM   3272  C   TYR   201      36.478  45.570  48.436  1.00  0.00           C  
ATOM   3273  O   TYR   201      37.050  45.363  49.533  1.00  0.00           O  
ATOM   3274  N   VAL   202      37.109  45.436  47.266  1.00  0.00           N  
ATOM   3275  H   VAL   202      36.560  45.613  46.437  1.00  0.00           H  
ATOM   3276  CA  VAL   202      38.534  45.184  47.211  1.00  0.00           C  
ATOM   3277  HA  VAL   202      38.762  44.348  47.872  1.00  0.00           H  
ATOM   3278  CB  VAL   202      38.931  44.609  45.813  1.00  0.00           C  
ATOM   3279  HB  VAL   202      38.452  45.198  45.030  1.00  0.00           H  
ATOM   3280  CG1 VAL   202      40.358  44.662  45.443  1.00  0.00           C  
ATOM   3281 HG11 VAL   202      40.603  44.354  44.427  1.00  0.00           H  
ATOM   3282 HG12 VAL   202      40.713  45.693  45.415  1.00  0.00           H  
ATOM   3283 HG13 VAL   202      40.961  44.085  46.145  1.00  0.00           H  
ATOM   3284  CG2 VAL   202      38.395  43.194  45.730  1.00  0.00           C  
ATOM   3285 HG21 VAL   202      38.898  42.633  46.517  1.00  0.00           H  
ATOM   3286 HG22 VAL   202      37.342  43.226  46.009  1.00  0.00           H  
ATOM   3287 HG23 VAL   202      38.508  42.739  44.746  1.00  0.00           H  
ATOM   3288  C   VAL   202      39.388  46.417  47.628  1.00  0.00           C  
ATOM   3289  O   VAL   202      40.311  46.308  48.455  1.00  0.00           O  
ATOM   3290  N   LEU   203      39.018  47.573  47.233  1.00  0.00           N  
ATOM   3291  H   LEU   203      38.172  47.650  46.686  1.00  0.00           H  
ATOM   3292  CA  LEU   203      39.693  48.761  47.741  1.00  0.00           C  
ATOM   3293  HA  LEU   203      40.758  48.548  47.655  1.00  0.00           H  
ATOM   3294  CB  LEU   203      39.485  49.959  46.802  1.00  0.00           C  
ATOM   3295  HB2 LEU   203      38.422  50.201  46.797  1.00  0.00           H  
ATOM   3296  HB3 LEU   203      39.963  50.831  47.247  1.00  0.00           H  
ATOM   3297  CG  LEU   203      39.996  49.782  45.334  1.00  0.00           C  
ATOM   3298  HG  LEU   203      39.399  48.988  44.886  1.00  0.00           H  
ATOM   3299  CD1 LEU   203      39.744  51.035  44.513  1.00  0.00           C  
ATOM   3300 HD11 LEU   203      40.382  51.886  44.752  1.00  0.00           H  
ATOM   3301 HD12 LEU   203      39.814  50.806  43.450  1.00  0.00           H  
ATOM   3302 HD13 LEU   203      38.694  51.324  44.557  1.00  0.00           H  
ATOM   3303  CD2 LEU   203      41.498  49.412  45.344  1.00  0.00           C  
ATOM   3304 HD21 LEU   203      42.155  50.139  45.820  1.00  0.00           H  
ATOM   3305 HD22 LEU   203      41.676  48.498  45.911  1.00  0.00           H  
ATOM   3306 HD23 LEU   203      41.892  49.411  44.327  1.00  0.00           H  
ATOM   3307  C   LEU   203      39.387  49.070  49.216  1.00  0.00           C  
ATOM   3308  O   LEU   203      40.240  49.619  49.863  1.00  0.00           O  
ATOM   3309  N   MET   204      38.093  48.776  49.640  1.00  0.00           N  
ATOM   3310  H   MET   204      37.378  48.586  48.953  1.00  0.00           H  
ATOM   3311  CA  MET   204      37.729  48.817  51.079  1.00  0.00           C  
ATOM   3312  HA  MET   204      38.073  49.779  51.458  1.00  0.00           H  
ATOM   3313  CB  MET   204      36.163  48.610  51.325  1.00  0.00           C  
ATOM   3314  HB2 MET   204      35.603  49.240  50.634  1.00  0.00           H  
ATOM   3315  HB3 MET   204      35.972  47.541  51.225  1.00  0.00           H  
ATOM   3316  CG  MET   204      35.896  49.130  52.820  1.00  0.00           C  
ATOM   3317  HG2 MET   204      35.036  48.569  53.186  1.00  0.00           H  
ATOM   3318  HG3 MET   204      36.773  48.910  53.428  1.00  0.00           H  
ATOM   3319  SD  MET   204      35.657  50.871  52.913  1.00  0.00           S  
ATOM   3320  CE  MET   204      37.166  51.525  53.349  1.00  0.00           C  
ATOM   3321  HE1 MET   204      37.828  51.691  52.499  1.00  0.00           H  
ATOM   3322  HE2 MET   204      37.027  52.504  53.808  1.00  0.00           H  
ATOM   3323  HE3 MET   204      37.625  50.817  54.038  1.00  0.00           H  
ATOM   3324  C   MET   204      38.543  47.755  51.870  1.00  0.00           C  
ATOM   3325  O   MET   204      39.129  47.985  52.874  1.00  0.00           O  
ATOM   3326  N   TYR   205      38.747  46.555  51.267  1.00  0.00           N  
ATOM   3327  H   TYR   205      38.286  46.429  50.377  1.00  0.00           H  
ATOM   3328  CA  TYR   205      39.587  45.405  51.758  1.00  0.00           C  
ATOM   3329  HA  TYR   205      39.228  45.181  52.763  1.00  0.00           H  
ATOM   3330  CB  TYR   205      39.307  44.237  50.934  1.00  0.00           C  
ATOM   3331  HB2 TYR   205      38.243  44.026  51.041  1.00  0.00           H  
ATOM   3332  HB3 TYR   205      39.503  44.426  49.878  1.00  0.00           H  
ATOM   3333  CG  TYR   205      40.159  43.109  51.359  1.00  0.00           C  
ATOM   3334  CD1 TYR   205      39.671  42.255  52.376  1.00  0.00           C  
ATOM   3335  HD1 TYR   205      38.712  42.446  52.837  1.00  0.00           H  
ATOM   3336  CE1 TYR   205      40.446  41.101  52.763  1.00  0.00           C  
ATOM   3337  HE1 TYR   205      40.076  40.454  53.544  1.00  0.00           H  
ATOM   3338  CZ  TYR   205      41.628  40.760  52.017  1.00  0.00           C  
ATOM   3339  OH  TYR   205      42.208  39.543  52.198  1.00  0.00           O  
ATOM   3340  HH  TYR   205      42.724  39.253  51.441  1.00  0.00           H  
ATOM   3341  CE2 TYR   205      42.016  41.493  50.977  1.00  0.00           C  
ATOM   3342  HE2 TYR   205      42.893  41.192  50.423  1.00  0.00           H  
ATOM   3343  CD2 TYR   205      41.345  42.717  50.663  1.00  0.00           C  
ATOM   3344  HD2 TYR   205      41.700  43.224  49.779  1.00  0.00           H  
ATOM   3345  C   TYR   205      41.077  45.692  51.885  1.00  0.00           C  
ATOM   3346  O   TYR   205      41.688  45.348  52.900  1.00  0.00           O  
ATOM   3347  N   PHE   206      41.582  46.421  50.945  1.00  0.00           N  
ATOM   3348  H   PHE   206      41.078  46.675  50.107  1.00  0.00           H  
ATOM   3349  CA  PHE   206      42.912  47.043  51.120  1.00  0.00           C  
ATOM   3350  HA  PHE   206      43.629  46.303  51.475  1.00  0.00           H  
ATOM   3351  CB  PHE   206      43.402  47.456  49.753  1.00  0.00           C  
ATOM   3352  HB2 PHE   206      42.621  48.091  49.336  1.00  0.00           H  
ATOM   3353  HB3 PHE   206      44.291  48.072  49.895  1.00  0.00           H  
ATOM   3354  CG  PHE   206      43.756  46.339  48.808  1.00  0.00           C  
ATOM   3355  CD1 PHE   206      44.225  45.084  49.236  1.00  0.00           C  
ATOM   3356  HD1 PHE   206      44.493  44.880  50.262  1.00  0.00           H  
ATOM   3357  CE1 PHE   206      44.340  43.977  48.373  1.00  0.00           C  
ATOM   3358  HE1 PHE   206      44.671  43.034  48.782  1.00  0.00           H  
ATOM   3359  CZ  PHE   206      44.100  44.202  47.002  1.00  0.00           C  
ATOM   3360  HZ  PHE   206      44.198  43.403  46.283  1.00  0.00           H  
ATOM   3361  CE2 PHE   206      43.742  45.510  46.528  1.00  0.00           C  
ATOM   3362  HE2 PHE   206      43.428  45.662  45.506  1.00  0.00           H  
ATOM   3363  CD2 PHE   206      43.570  46.539  47.423  1.00  0.00           C  
ATOM   3364  HD2 PHE   206      43.254  47.519  47.095  1.00  0.00           H  
ATOM   3365  C   PHE   206      43.071  48.268  52.074  1.00  0.00           C  
ATOM   3366  O   PHE   206      44.181  48.603  52.379  1.00  0.00           O  
ATOM   3367  N   ASN   207      41.979  48.857  52.625  1.00  0.00           N  
ATOM   3368  H   ASN   207      41.063  48.545  52.334  1.00  0.00           H  
ATOM   3369  CA  ASN   207      42.008  49.736  53.725  1.00  0.00           C  
ATOM   3370  HA  ASN   207      42.985  50.220  53.740  1.00  0.00           H  
ATOM   3371  CB  ASN   207      41.004  50.913  53.469  1.00  0.00           C  
ATOM   3372  HB2 ASN   207      40.050  50.471  53.182  1.00  0.00           H  
ATOM   3373  HB3 ASN   207      40.723  51.417  54.394  1.00  0.00           H  
ATOM   3374  CG  ASN   207      41.451  51.953  52.482  1.00  0.00           C  
ATOM   3375  OD1 ASN   207      42.282  52.794  52.802  1.00  0.00           O  
ATOM   3376  ND2 ASN   207      40.899  52.014  51.338  1.00  0.00           N  
ATOM   3377 HD21 ASN   207      41.072  52.892  50.869  1.00  0.00           H  
ATOM   3378 HD22 ASN   207      40.472  51.202  50.916  1.00  0.00           H  
ATOM   3379  C   ASN   207      41.652  49.031  55.072  1.00  0.00           C  
ATOM   3380  O   ASN   207      42.143  49.436  56.138  1.00  0.00           O  
ATOM   3381  N   ARG   208      41.005  47.857  55.137  1.00  0.00           N  
ATOM   3382  H   ARG   208      40.583  47.474  54.303  1.00  0.00           H  
ATOM   3383  CA  ARG   208      40.653  47.197  56.386  1.00  0.00           C  
ATOM   3384  HA  ARG   208      41.441  47.165  57.139  1.00  0.00           H  
ATOM   3385  CB  ARG   208      39.367  47.699  57.112  1.00  0.00           C  
ATOM   3386  HB2 ARG   208      39.078  46.953  57.852  1.00  0.00           H  
ATOM   3387  HB3 ARG   208      39.759  48.600  57.585  1.00  0.00           H  
ATOM   3388  CG  ARG   208      38.048  48.062  56.260  1.00  0.00           C  
ATOM   3389  HG2 ARG   208      38.431  48.728  55.487  1.00  0.00           H  
ATOM   3390  HG3 ARG   208      37.594  47.148  55.877  1.00  0.00           H  
ATOM   3391  CD  ARG   208      37.029  48.683  57.197  1.00  0.00           C  
ATOM   3392  HD2 ARG   208      37.453  49.487  57.799  1.00  0.00           H  
ATOM   3393  HD3 ARG   208      36.159  48.984  56.613  1.00  0.00           H  
ATOM   3394  NE  ARG   208      36.423  47.747  58.140  1.00  0.00           N  
ATOM   3395  HE  ARG   208      36.599  46.779  57.911  1.00  0.00           H  
ATOM   3396  CZ  ARG   208      35.756  47.987  59.224  1.00  0.00           C  
ATOM   3397  NH1 ARG   208      35.437  49.144  59.625  1.00  0.00           N  
ATOM   3398 HH11 ARG   208      35.648  49.969  59.082  1.00  0.00           H  
ATOM   3399 HH12 ARG   208      35.057  49.153  60.560  1.00  0.00           H  
ATOM   3400  NH2 ARG   208      35.584  46.934  60.045  1.00  0.00           N  
ATOM   3401 HH21 ARG   208      36.116  46.106  59.819  1.00  0.00           H  
ATOM   3402 HH22 ARG   208      35.275  47.076  60.996  1.00  0.00           H  
ATOM   3403  C   ARG   208      40.340  45.750  55.880  1.00  0.00           C  
ATOM   3404  O   ARG   208      39.320  45.467  55.279  1.00  0.00           O  
ATOM   3405  N   THR   209      41.157  44.821  56.429  1.00  0.00           N  
ATOM   3406  H   THR   209      42.028  45.141  56.829  1.00  0.00           H  
ATOM   3407  CA  THR   209      40.983  43.369  56.346  1.00  0.00           C  
ATOM   3408  HA  THR   209      40.771  43.157  55.298  1.00  0.00           H  
ATOM   3409  CB  THR   209      42.221  42.623  56.850  1.00  0.00           C  
ATOM   3410  HB  THR   209      43.110  42.849  56.260  1.00  0.00           H  
ATOM   3411  CG2 THR   209      42.549  42.794  58.339  1.00  0.00           C  
ATOM   3412 HG21 THR   209      41.772  42.278  58.902  1.00  0.00           H  
ATOM   3413 HG22 THR   209      43.479  42.270  58.563  1.00  0.00           H  
ATOM   3414 HG23 THR   209      42.569  43.830  58.679  1.00  0.00           H  
ATOM   3415  OG1 THR   209      42.021  41.229  56.704  1.00  0.00           O  
ATOM   3416  HG1 THR   209      42.169  40.758  57.527  1.00  0.00           H  
ATOM   3417  C   THR   209      39.741  42.949  57.106  1.00  0.00           C  
ATOM   3418  O   THR   209      39.089  41.988  56.596  1.00  0.00           O  
ATOM   3419  N   SER   210      39.225  43.686  58.075  1.00  0.00           N  
ATOM   3420  H   SER   210      39.833  44.337  58.552  1.00  0.00           H  
ATOM   3421  CA  SER   210      38.040  43.213  58.678  1.00  0.00           C  
ATOM   3422  HA  SER   210      38.038  42.123  58.654  1.00  0.00           H  
ATOM   3423  CB  SER   210      38.097  43.573  60.238  1.00  0.00           C  
ATOM   3424  HB2 SER   210      39.034  43.205  60.654  1.00  0.00           H  
ATOM   3425  HB3 SER   210      38.186  44.634  60.472  1.00  0.00           H  
ATOM   3426  OG  SER   210      36.947  43.049  60.890  1.00  0.00           O  
ATOM   3427  HG  SER   210      37.020  43.302  61.813  1.00  0.00           H  
ATOM   3428  C   SER   210      36.859  43.736  57.946  1.00  0.00           C  
ATOM   3429  O   SER   210      36.401  44.864  58.232  1.00  0.00           O  
ATOM   3430  N   LEU   211      36.337  42.962  57.047  1.00  0.00           N  
ATOM   3431  H   LEU   211      36.698  42.034  56.881  1.00  0.00           H  
ATOM   3432  CA  LEU   211      35.047  43.282  56.456  1.00  0.00           C  
ATOM   3433  HA  LEU   211      35.021  44.370  56.513  1.00  0.00           H  
ATOM   3434  CB  LEU   211      34.791  42.871  55.022  1.00  0.00           C  
ATOM   3435  HB2 LEU   211      35.060  41.818  54.939  1.00  0.00           H  
ATOM   3436  HB3 LEU   211      33.758  43.028  54.711  1.00  0.00           H  
ATOM   3437  CG  LEU   211      35.720  43.491  53.910  1.00  0.00           C  
ATOM   3438  HG  LEU   211      36.781  43.421  54.154  1.00  0.00           H  
ATOM   3439  CD1 LEU   211      35.457  42.769  52.576  1.00  0.00           C  
ATOM   3440 HD11 LEU   211      35.627  41.699  52.698  1.00  0.00           H  
ATOM   3441 HD12 LEU   211      34.457  42.894  52.162  1.00  0.00           H  
ATOM   3442 HD13 LEU   211      36.131  43.221  51.848  1.00  0.00           H  
ATOM   3443  CD2 LEU   211      35.379  44.918  53.623  1.00  0.00           C  
ATOM   3444 HD21 LEU   211      36.090  45.276  52.879  1.00  0.00           H  
ATOM   3445 HD22 LEU   211      34.349  45.099  53.316  1.00  0.00           H  
ATOM   3446 HD23 LEU   211      35.459  45.417  54.589  1.00  0.00           H  
ATOM   3447  C   LEU   211      33.983  42.936  57.422  1.00  0.00           C  
ATOM   3448  O   LEU   211      33.879  41.781  57.787  1.00  0.00           O  
ATOM   3449  N   PRO   212      32.992  43.841  57.784  1.00  0.00           N  
ATOM   3450  CD  PRO   212      33.021  45.221  57.466  1.00  0.00           C  
ATOM   3451  HD2 PRO   212      32.707  45.426  56.443  1.00  0.00           H  
ATOM   3452  HD3 PRO   212      34.010  45.653  57.624  1.00  0.00           H  
ATOM   3453  CG  PRO   212      32.072  45.920  58.396  1.00  0.00           C  
ATOM   3454  HG2 PRO   212      31.346  46.557  57.890  1.00  0.00           H  
ATOM   3455  HG3 PRO   212      32.685  46.314  59.206  1.00  0.00           H  
ATOM   3456  CB  PRO   212      31.216  44.837  59.057  1.00  0.00           C  
ATOM   3457  HB2 PRO   212      30.266  44.867  58.524  1.00  0.00           H  
ATOM   3458  HB3 PRO   212      31.109  45.045  60.122  1.00  0.00           H  
ATOM   3459  CA  PRO   212      32.023  43.595  58.901  1.00  0.00           C  
ATOM   3460  HA  PRO   212      32.550  43.403  59.835  1.00  0.00           H  
ATOM   3461  C   PRO   212      31.123  42.316  58.900  1.00  0.00           C  
ATOM   3462  O   PRO   212      30.410  41.866  59.849  1.00  0.00           O  
ATOM   3463  N   TRP   213      30.961  41.774  57.656  1.00  0.00           N  
ATOM   3464  H   TRP   213      31.459  42.237  56.909  1.00  0.00           H  
ATOM   3465  CA  TRP   213      30.205  40.518  57.366  1.00  0.00           C  
ATOM   3466  HA  TRP   213      29.390  40.384  58.079  1.00  0.00           H  
ATOM   3467  CB  TRP   213      29.546  40.689  55.995  1.00  0.00           C  
ATOM   3468  HB2 TRP   213      29.239  39.720  55.600  1.00  0.00           H  
ATOM   3469  HB3 TRP   213      28.627  41.257  56.137  1.00  0.00           H  
ATOM   3470  CG  TRP   213      30.325  41.272  54.874  1.00  0.00           C  
ATOM   3471  CD1 TRP   213      30.910  40.566  53.964  1.00  0.00           C  
ATOM   3472  HD1 TRP   213      30.842  39.491  53.890  1.00  0.00           H  
ATOM   3473  NE1 TRP   213      31.471  41.387  53.024  1.00  0.00           N  
ATOM   3474  HE1 TRP   213      31.978  41.075  52.208  1.00  0.00           H  
ATOM   3475  CE2 TRP   213      31.304  42.692  53.407  1.00  0.00           C  
ATOM   3476  CZ2 TRP   213      31.651  43.916  52.799  1.00  0.00           C  
ATOM   3477  HZ2 TRP   213      32.213  43.809  51.883  1.00  0.00           H  
ATOM   3478  CH2 TRP   213      31.258  45.081  53.407  1.00  0.00           C  
ATOM   3479  HH2 TRP   213      31.521  46.047  53.001  1.00  0.00           H  
ATOM   3480  CZ3 TRP   213      30.587  45.094  54.599  1.00  0.00           C  
ATOM   3481  HZ3 TRP   213      30.244  46.020  55.036  1.00  0.00           H  
ATOM   3482  CE3 TRP   213      30.144  43.850  55.139  1.00  0.00           C  
ATOM   3483  HE3 TRP   213      29.544  43.833  56.036  1.00  0.00           H  
ATOM   3484  CD2 TRP   213      30.567  42.624  54.611  1.00  0.00           C  
ATOM   3485  C   TRP   213      30.967  39.209  57.453  1.00  0.00           C  
ATOM   3486  O   TRP   213      30.416  38.104  57.245  1.00  0.00           O  
ATOM   3487  N   GLN   214      32.319  39.269  57.651  1.00  0.00           N  
ATOM   3488  H   GLN   214      32.706  40.150  57.958  1.00  0.00           H  
ATOM   3489  CA  GLN   214      33.158  38.072  57.728  1.00  0.00           C  
ATOM   3490  HA  GLN   214      32.946  37.329  56.959  1.00  0.00           H  
ATOM   3491  CB  GLN   214      34.652  38.513  57.565  1.00  0.00           C  
ATOM   3492  HB2 GLN   214      34.817  39.340  58.256  1.00  0.00           H  
ATOM   3493  HB3 GLN   214      35.271  37.639  57.767  1.00  0.00           H  
ATOM   3494  CG  GLN   214      34.991  38.980  56.121  1.00  0.00           C  
ATOM   3495  HG2 GLN   214      34.982  38.091  55.490  1.00  0.00           H  
ATOM   3496  HG3 GLN   214      34.188  39.589  55.707  1.00  0.00           H  
ATOM   3497  CD  GLN   214      36.383  39.629  55.838  1.00  0.00           C  
ATOM   3498  OE1 GLN   214      36.836  39.808  54.743  1.00  0.00           O  
ATOM   3499  NE2 GLN   214      37.081  40.091  56.851  1.00  0.00           N  
ATOM   3500 HE21 GLN   214      37.969  40.542  56.688  1.00  0.00           H  
ATOM   3501 HE22 GLN   214      36.680  40.088  57.779  1.00  0.00           H  
ATOM   3502  C   GLN   214      32.989  37.233  58.988  1.00  0.00           C  
ATOM   3503  O   GLN   214      32.609  37.643  60.026  1.00  0.00           O  
ATOM   3504  N   GLY   215      33.247  35.923  58.961  1.00  0.00           N  
ATOM   3505  H   GLY   215      33.557  35.489  58.104  1.00  0.00           H  
ATOM   3506  CA  GLY   215      33.154  34.984  60.038  1.00  0.00           C  
ATOM   3507  HA2 GLY   215      33.633  34.062  59.708  1.00  0.00           H  
ATOM   3508  HA3 GLY   215      33.762  35.382  60.851  1.00  0.00           H  
ATOM   3509  C   GLY   215      31.721  34.588  60.411  1.00  0.00           C  
ATOM   3510  O   GLY   215      31.532  34.065  61.501  1.00  0.00           O  
ATOM   3511  N   LEU   216      30.653  34.840  59.634  1.00  0.00           N  
ATOM   3512  H   LEU   216      30.813  34.952  58.643  1.00  0.00           H  
ATOM   3513  CA  LEU   216      29.347  34.416  60.046  1.00  0.00           C  
ATOM   3514  HA  LEU   216      29.285  34.726  61.089  1.00  0.00           H  
ATOM   3515  CB  LEU   216      28.228  35.183  59.234  1.00  0.00           C  
ATOM   3516  HB2 LEU   216      28.496  35.123  58.180  1.00  0.00           H  
ATOM   3517  HB3 LEU   216      27.282  34.650  59.333  1.00  0.00           H  
ATOM   3518  CG  LEU   216      28.038  36.619  59.627  1.00  0.00           C  
ATOM   3519  HG  LEU   216      28.948  37.146  59.914  1.00  0.00           H  
ATOM   3520  CD1 LEU   216      27.431  37.307  58.393  1.00  0.00           C  
ATOM   3521 HD11 LEU   216      27.306  38.360  58.646  1.00  0.00           H  
ATOM   3522 HD12 LEU   216      28.180  37.154  57.616  1.00  0.00           H  
ATOM   3523 HD13 LEU   216      26.500  36.864  58.041  1.00  0.00           H  
ATOM   3524  CD2 LEU   216      27.018  36.756  60.739  1.00  0.00           C  
ATOM   3525 HD21 LEU   216      26.786  37.820  60.768  1.00  0.00           H  
ATOM   3526 HD22 LEU   216      26.048  36.303  60.531  1.00  0.00           H  
ATOM   3527 HD23 LEU   216      27.431  36.632  61.740  1.00  0.00           H  
ATOM   3528  C   LEU   216      29.175  32.916  59.907  1.00  0.00           C  
ATOM   3529  O   LEU   216      29.732  32.257  59.058  1.00  0.00           O  
ATOM   3530  N   LYS   217      28.398  32.400  60.891  1.00  0.00           N  
ATOM   3531  H   LYS   217      27.978  33.031  61.559  1.00  0.00           H  
ATOM   3532  CA  LYS   217      28.101  30.983  61.054  1.00  0.00           C  
ATOM   3533  HA  LYS   217      28.859  30.440  60.489  1.00  0.00           H  
ATOM   3534  CB  LYS   217      28.062  30.713  62.559  1.00  0.00           C  
ATOM   3535  HB2 LYS   217      27.401  31.453  63.010  1.00  0.00           H  
ATOM   3536  HB3 LYS   217      27.632  29.725  62.720  1.00  0.00           H  
ATOM   3537  CG  LYS   217      29.400  30.619  63.294  1.00  0.00           C  
ATOM   3538  HG2 LYS   217      29.962  29.744  62.968  1.00  0.00           H  
ATOM   3539  HG3 LYS   217      30.070  31.426  63.000  1.00  0.00           H  
ATOM   3540  CD  LYS   217      29.263  30.521  64.831  1.00  0.00           C  
ATOM   3541  HD2 LYS   217      30.237  30.627  65.308  1.00  0.00           H  
ATOM   3542  HD3 LYS   217      28.609  31.336  65.139  1.00  0.00           H  
ATOM   3543  CE  LYS   217      28.523  29.303  65.264  1.00  0.00           C  
ATOM   3544  HE2 LYS   217      27.465  29.277  65.004  1.00  0.00           H  
ATOM   3545  HE3 LYS   217      28.910  28.440  64.722  1.00  0.00           H  
ATOM   3546  NZ  LYS   217      28.624  29.141  66.706  1.00  0.00           N  
ATOM   3547  HZ1 LYS   217      28.047  28.368  67.008  1.00  0.00           H  
ATOM   3548  HZ2 LYS   217      29.473  29.278  67.235  1.00  0.00           H  
ATOM   3549  HZ3 LYS   217      28.073  29.905  67.073  1.00  0.00           H  
ATOM   3550  C   LYS   217      26.769  30.621  60.458  1.00  0.00           C  
ATOM   3551  O   LYS   217      25.679  31.163  60.597  1.00  0.00           O  
ATOM   3552  N   ALA   218      26.874  29.561  59.651  1.00  0.00           N  
ATOM   3553  H   ALA   218      27.715  29.261  59.181  1.00  0.00           H  
ATOM   3554  CA  ALA   218      25.658  28.817  59.321  1.00  0.00           C  
ATOM   3555  HA  ALA   218      24.882  29.023  60.058  1.00  0.00           H  
ATOM   3556  CB  ALA   218      25.076  29.243  58.010  1.00  0.00           C  
ATOM   3557  HB1 ALA   218      24.995  30.322  57.880  1.00  0.00           H  
ATOM   3558  HB2 ALA   218      25.626  29.012  57.097  1.00  0.00           H  
ATOM   3559  HB3 ALA   218      24.095  28.782  57.893  1.00  0.00           H  
ATOM   3560  C   ALA   218      25.933  27.263  59.338  1.00  0.00           C  
ATOM   3561  O   ALA   218      27.058  26.898  59.240  1.00  0.00           O  
ATOM   3562  N   ALA   219      24.893  26.370  59.445  1.00  0.00           N  
ATOM   3563  H   ALA   219      23.997  26.765  59.696  1.00  0.00           H  
ATOM   3564  CA  ALA   219      24.924  24.911  59.308  1.00  0.00           C  
ATOM   3565  HA  ALA   219      25.942  24.624  59.573  1.00  0.00           H  
ATOM   3566  CB  ALA   219      23.980  24.315  60.312  1.00  0.00           C  
ATOM   3567  HB1 ALA   219      24.229  23.293  60.599  1.00  0.00           H  
ATOM   3568  HB2 ALA   219      23.846  25.022  61.131  1.00  0.00           H  
ATOM   3569  HB3 ALA   219      22.937  24.387  60.003  1.00  0.00           H  
ATOM   3570  C   ALA   219      24.571  24.340  57.856  1.00  0.00           C  
ATOM   3571  O   ALA   219      24.439  23.097  57.614  1.00  0.00           O  
ATOM   3572  N   THR   220      24.237  25.284  56.985  1.00  0.00           N  
ATOM   3573  H   THR   220      24.136  26.232  57.321  1.00  0.00           H  
ATOM   3574  CA  THR   220      24.088  25.112  55.534  1.00  0.00           C  
ATOM   3575  HA  THR   220      24.438  24.145  55.171  1.00  0.00           H  
ATOM   3576  CB  THR   220      22.583  25.219  55.106  1.00  0.00           C  
ATOM   3577  HB  THR   220      22.518  25.225  54.017  1.00  0.00           H  
ATOM   3578  CG2 THR   220      21.789  24.026  55.512  1.00  0.00           C  
ATOM   3579 HG21 THR   220      20.740  24.160  55.250  1.00  0.00           H  
ATOM   3580 HG22 THR   220      22.253  23.148  55.063  1.00  0.00           H  
ATOM   3581 HG23 THR   220      21.874  23.979  56.597  1.00  0.00           H  
ATOM   3582  OG1 THR   220      21.923  26.375  55.472  1.00  0.00           O  
ATOM   3583  HG1 THR   220      22.179  26.577  56.375  1.00  0.00           H  
ATOM   3584  C   THR   220      24.736  26.234  54.731  1.00  0.00           C  
ATOM   3585  O   THR   220      25.003  27.253  55.310  1.00  0.00           O  
ATOM   3586  N   LYS   221      24.981  26.025  53.433  1.00  0.00           N  
ATOM   3587  H   LYS   221      24.685  25.156  53.011  1.00  0.00           H  
ATOM   3588  CA  LYS   221      25.592  26.943  52.461  1.00  0.00           C  
ATOM   3589  HA  LYS   221      26.427  27.308  53.057  1.00  0.00           H  
ATOM   3590  CB  LYS   221      26.051  26.229  51.178  1.00  0.00           C  
ATOM   3591  HB2 LYS   221      25.191  25.788  50.674  1.00  0.00           H  
ATOM   3592  HB3 LYS   221      26.526  27.025  50.605  1.00  0.00           H  
ATOM   3593  CG  LYS   221      27.010  25.030  51.455  1.00  0.00           C  
ATOM   3594  HG2 LYS   221      27.753  25.339  52.190  1.00  0.00           H  
ATOM   3595  HG3 LYS   221      26.515  24.174  51.914  1.00  0.00           H  
ATOM   3596  CD  LYS   221      27.732  24.656  50.190  1.00  0.00           C  
ATOM   3597  HD2 LYS   221      27.027  24.232  49.475  1.00  0.00           H  
ATOM   3598  HD3 LYS   221      28.168  25.580  49.809  1.00  0.00           H  
ATOM   3599  CE  LYS   221      28.855  23.621  50.319  1.00  0.00           C  
ATOM   3600  HE2 LYS   221      29.593  24.054  50.993  1.00  0.00           H  
ATOM   3601  HE3 LYS   221      28.339  22.797  50.812  1.00  0.00           H  
ATOM   3602  NZ  LYS   221      29.455  23.206  49.058  1.00  0.00           N  
ATOM   3603  HZ1 LYS   221      30.177  22.521  49.231  1.00  0.00           H  
ATOM   3604  HZ2 LYS   221      28.746  22.771  48.485  1.00  0.00           H  
ATOM   3605  HZ3 LYS   221      29.854  23.934  48.483  1.00  0.00           H  
ATOM   3606  C   LYS   221      24.746  28.139  52.223  1.00  0.00           C  
ATOM   3607  O   LYS   221      25.160  29.345  52.421  1.00  0.00           O  
ATOM   3608  N   LYS   222      23.533  27.973  51.691  1.00  0.00           N  
ATOM   3609  H   LYS   222      23.257  27.040  51.418  1.00  0.00           H  
ATOM   3610  CA  LYS   222      22.745  29.197  51.320  1.00  0.00           C  
ATOM   3611  HA  LYS   222      23.239  29.670  50.472  1.00  0.00           H  
ATOM   3612  CB  LYS   222      21.525  28.761  50.553  1.00  0.00           C  
ATOM   3613  HB2 LYS   222      21.894  28.195  49.699  1.00  0.00           H  
ATOM   3614  HB3 LYS   222      20.920  28.150  51.223  1.00  0.00           H  
ATOM   3615  CG  LYS   222      20.691  29.897  49.926  1.00  0.00           C  
ATOM   3616  HG2 LYS   222      20.224  30.401  50.773  1.00  0.00           H  
ATOM   3617  HG3 LYS   222      21.258  30.690  49.440  1.00  0.00           H  
ATOM   3618  CD  LYS   222      19.596  29.458  48.950  1.00  0.00           C  
ATOM   3619  HD2 LYS   222      19.284  30.423  48.552  1.00  0.00           H  
ATOM   3620  HD3 LYS   222      20.132  28.880  48.198  1.00  0.00           H  
ATOM   3621  CE  LYS   222      18.558  28.503  49.536  1.00  0.00           C  
ATOM   3622  HE2 LYS   222      18.001  28.147  48.669  1.00  0.00           H  
ATOM   3623  HE3 LYS   222      19.095  27.699  50.038  1.00  0.00           H  
ATOM   3624  NZ  LYS   222      17.720  29.165  50.509  1.00  0.00           N  
ATOM   3625  HZ1 LYS   222      16.972  28.563  50.821  1.00  0.00           H  
ATOM   3626  HZ2 LYS   222      18.221  29.555  51.294  1.00  0.00           H  
ATOM   3627  HZ3 LYS   222      17.248  29.931  50.049  1.00  0.00           H  
ATOM   3628  C   LYS   222      22.418  30.192  52.438  1.00  0.00           C  
ATOM   3629  O   LYS   222      22.305  31.362  52.112  1.00  0.00           O  
ATOM   3630  N   GLN   223      22.357  29.793  53.752  1.00  0.00           N  
ATOM   3631  H   GLN   223      22.530  28.814  53.930  1.00  0.00           H  
ATOM   3632  CA  GLN   223      22.244  30.711  54.895  1.00  0.00           C  
ATOM   3633  HA  GLN   223      21.517  31.485  54.645  1.00  0.00           H  
ATOM   3634  CB  GLN   223      21.744  29.949  56.155  1.00  0.00           C  
ATOM   3635  HB2 GLN   223      20.819  29.426  55.915  1.00  0.00           H  
ATOM   3636  HB3 GLN   223      22.495  29.185  56.358  1.00  0.00           H  
ATOM   3637  CG  GLN   223      21.602  30.798  57.435  1.00  0.00           C  
ATOM   3638  HG2 GLN   223      22.507  31.345  57.703  1.00  0.00           H  
ATOM   3639  HG3 GLN   223      20.861  31.554  57.174  1.00  0.00           H  
ATOM   3640  CD  GLN   223      21.093  30.078  58.644  1.00  0.00           C  
ATOM   3641  OE1 GLN   223      21.844  29.937  59.522  1.00  0.00           O  
ATOM   3642  NE2 GLN   223      19.844  29.635  58.707  1.00  0.00           N  
ATOM   3643 HE21 GLN   223      19.668  29.116  59.555  1.00  0.00           H  
ATOM   3644 HE22 GLN   223      19.188  29.827  57.963  1.00  0.00           H  
ATOM   3645  C   GLN   223      23.425  31.623  55.108  1.00  0.00           C  
ATOM   3646  O   GLN   223      23.270  32.741  55.616  1.00  0.00           O  
ATOM   3647  N   LYS   224      24.679  31.210  54.686  1.00  0.00           N  
ATOM   3648  H   LYS   224      24.754  30.275  54.312  1.00  0.00           H  
ATOM   3649  CA  LYS   224      25.859  32.057  54.806  1.00  0.00           C  
ATOM   3650  HA  LYS   224      25.803  32.509  55.796  1.00  0.00           H  
ATOM   3651  CB  LYS   224      27.171  31.368  54.271  1.00  0.00           C  
ATOM   3652  HB2 LYS   224      27.093  31.341  53.184  1.00  0.00           H  
ATOM   3653  HB3 LYS   224      28.006  32.019  54.527  1.00  0.00           H  
ATOM   3654  CG  LYS   224      27.480  30.024  54.879  1.00  0.00           C  
ATOM   3655  HG2 LYS   224      27.633  30.118  55.954  1.00  0.00           H  
ATOM   3656  HG3 LYS   224      26.599  29.405  54.709  1.00  0.00           H  
ATOM   3657  CD  LYS   224      28.725  29.304  54.341  1.00  0.00           C  
ATOM   3658  HD2 LYS   224      29.620  29.876  54.586  1.00  0.00           H  
ATOM   3659  HD3 LYS   224      28.782  28.372  54.904  1.00  0.00           H  
ATOM   3660  CE  LYS   224      28.811  29.161  52.809  1.00  0.00           C  
ATOM   3661  HE2 LYS   224      28.008  28.616  52.314  1.00  0.00           H  
ATOM   3662  HE3 LYS   224      28.583  30.153  52.419  1.00  0.00           H  
ATOM   3663  NZ  LYS   224      30.109  28.723  52.330  1.00  0.00           N  
ATOM   3664  HZ1 LYS   224      30.141  28.761  51.321  1.00  0.00           H  
ATOM   3665  HZ2 LYS   224      30.844  29.326  52.672  1.00  0.00           H  
ATOM   3666  HZ3 LYS   224      30.299  27.808  52.713  1.00  0.00           H  
ATOM   3667  C   LYS   224      25.663  33.313  54.013  1.00  0.00           C  
ATOM   3668  O   LYS   224      26.098  34.367  54.433  1.00  0.00           O  
ATOM   3669  N   TYR   225      25.198  33.147  52.798  1.00  0.00           N  
ATOM   3670  H   TYR   225      24.950  32.197  52.562  1.00  0.00           H  
ATOM   3671  CA  TYR   225      25.111  34.206  51.796  1.00  0.00           C  
ATOM   3672  HA  TYR   225      25.974  34.867  51.712  1.00  0.00           H  
ATOM   3673  CB  TYR   225      24.892  33.540  50.425  1.00  0.00           C  
ATOM   3674  HB2 TYR   225      23.907  33.092  50.298  1.00  0.00           H  
ATOM   3675  HB3 TYR   225      25.041  34.407  49.781  1.00  0.00           H  
ATOM   3676  CG  TYR   225      25.923  32.369  50.045  1.00  0.00           C  
ATOM   3677  CD1 TYR   225      25.406  31.188  49.474  1.00  0.00           C  
ATOM   3678  HD1 TYR   225      24.369  31.011  49.231  1.00  0.00           H  
ATOM   3679  CE1 TYR   225      26.254  30.075  49.321  1.00  0.00           C  
ATOM   3680  HE1 TYR   225      25.858  29.177  48.870  1.00  0.00           H  
ATOM   3681  CZ  TYR   225      27.625  30.136  49.701  1.00  0.00           C  
ATOM   3682  OH  TYR   225      28.417  28.983  49.510  1.00  0.00           O  
ATOM   3683  HH  TYR   225      29.188  29.119  48.954  1.00  0.00           H  
ATOM   3684  CE2 TYR   225      28.079  31.354  50.204  1.00  0.00           C  
ATOM   3685  HE2 TYR   225      29.132  31.372  50.443  1.00  0.00           H  
ATOM   3686  CD2 TYR   225      27.277  32.424  50.506  1.00  0.00           C  
ATOM   3687  HD2 TYR   225      27.773  33.276  50.947  1.00  0.00           H  
ATOM   3688  C   TYR   225      23.989  35.234  52.264  1.00  0.00           C  
ATOM   3689  O   TYR   225      24.020  36.431  52.059  1.00  0.00           O  
ATOM   3690  N   GLU   226      22.927  34.707  52.947  1.00  0.00           N  
ATOM   3691  H   GLU   226      22.988  33.715  53.126  1.00  0.00           H  
ATOM   3692  CA  GLU   226      21.761  35.433  53.431  1.00  0.00           C  
ATOM   3693  HA  GLU   226      21.570  36.197  52.678  1.00  0.00           H  
ATOM   3694  CB  GLU   226      20.582  34.447  53.471  1.00  0.00           C  
ATOM   3695  HB2 GLU   226      20.312  34.071  52.484  1.00  0.00           H  
ATOM   3696  HB3 GLU   226      20.702  33.615  54.165  1.00  0.00           H  
ATOM   3697  CG  GLU   226      19.327  35.099  53.990  1.00  0.00           C  
ATOM   3698  HG2 GLU   226      18.485  34.408  53.946  1.00  0.00           H  
ATOM   3699  HG3 GLU   226      19.447  35.467  55.009  1.00  0.00           H  
ATOM   3700  CD  GLU   226      18.938  36.372  53.210  1.00  0.00           C  
ATOM   3701  OE1 GLU   226      18.489  37.336  53.867  1.00  0.00           O  
ATOM   3702  OE2 GLU   226      18.942  36.341  51.984  1.00  0.00           O  
ATOM   3703  C   GLU   226      22.051  36.307  54.721  1.00  0.00           C  
ATOM   3704  O   GLU   226      21.803  37.483  54.793  1.00  0.00           O  
ATOM   3705  N   LYS   227      22.841  35.722  55.657  1.00  0.00           N  
ATOM   3706  H   LYS   227      23.076  34.766  55.431  1.00  0.00           H  
ATOM   3707  CA  LYS   227      23.350  36.472  56.718  1.00  0.00           C  
ATOM   3708  HA  LYS   227      22.588  37.054  57.237  1.00  0.00           H  
ATOM   3709  CB  LYS   227      24.009  35.508  57.712  1.00  0.00           C  
ATOM   3710  HB2 LYS   227      24.619  34.813  57.135  1.00  0.00           H  
ATOM   3711  HB3 LYS   227      24.594  36.123  58.396  1.00  0.00           H  
ATOM   3712  CG  LYS   227      22.947  34.796  58.569  1.00  0.00           C  
ATOM   3713  HG2 LYS   227      22.284  35.473  59.108  1.00  0.00           H  
ATOM   3714  HG3 LYS   227      22.320  34.168  57.937  1.00  0.00           H  
ATOM   3715  CD  LYS   227      23.696  33.908  59.546  1.00  0.00           C  
ATOM   3716  HD2 LYS   227      24.421  33.318  58.985  1.00  0.00           H  
ATOM   3717  HD3 LYS   227      24.236  34.542  60.249  1.00  0.00           H  
ATOM   3718  CE  LYS   227      22.631  33.186  60.343  1.00  0.00           C  
ATOM   3719  HE2 LYS   227      21.822  33.834  60.678  1.00  0.00           H  
ATOM   3720  HE3 LYS   227      22.261  32.396  59.690  1.00  0.00           H  
ATOM   3721  NZ  LYS   227      23.358  32.542  61.419  1.00  0.00           N  
ATOM   3722  HZ1 LYS   227      24.087  31.941  61.062  1.00  0.00           H  
ATOM   3723  HZ2 LYS   227      23.640  33.218  62.114  1.00  0.00           H  
ATOM   3724  HZ3 LYS   227      22.677  31.906  61.810  1.00  0.00           H  
ATOM   3725  C   LYS   227      24.519  37.479  56.218  1.00  0.00           C  
ATOM   3726  O   LYS   227      24.572  38.658  56.590  1.00  0.00           O  
ATOM   3727  N   ILE   228      25.511  37.139  55.384  1.00  0.00           N  
ATOM   3728  H   ILE   228      25.584  36.151  55.188  1.00  0.00           H  
ATOM   3729  CA  ILE   228      26.479  38.009  54.684  1.00  0.00           C  
ATOM   3730  HA  ILE   228      27.045  38.482  55.486  1.00  0.00           H  
ATOM   3731  CB  ILE   228      27.413  37.252  53.789  1.00  0.00           C  
ATOM   3732  HB  ILE   228      26.696  36.644  53.238  1.00  0.00           H  
ATOM   3733  CG2 ILE   228      28.178  38.201  52.827  1.00  0.00           C  
ATOM   3734 HG21 ILE   228      28.572  39.049  53.387  1.00  0.00           H  
ATOM   3735 HG22 ILE   228      29.008  37.807  52.241  1.00  0.00           H  
ATOM   3736 HG23 ILE   228      27.586  38.551  51.981  1.00  0.00           H  
ATOM   3737  CG1 ILE   228      28.439  36.395  54.523  1.00  0.00           C  
ATOM   3738 HG12 ILE   228      29.202  37.048  54.946  1.00  0.00           H  
ATOM   3739 HG13 ILE   228      27.898  35.891  55.324  1.00  0.00           H  
ATOM   3740  CD1 ILE   228      29.183  35.376  53.631  1.00  0.00           C  
ATOM   3741 HD11 ILE   228      30.081  35.662  53.083  1.00  0.00           H  
ATOM   3742 HD12 ILE   228      29.544  34.599  54.305  1.00  0.00           H  
ATOM   3743 HD13 ILE   228      28.440  34.893  52.998  1.00  0.00           H  
ATOM   3744  C   ILE   228      25.741  39.145  54.024  1.00  0.00           C  
ATOM   3745  O   ILE   228      26.150  40.304  54.180  1.00  0.00           O  
ATOM   3746  N   SER   229      24.680  38.936  53.259  1.00  0.00           N  
ATOM   3747  H   SER   229      24.399  37.992  53.033  1.00  0.00           H  
ATOM   3748  CA  SER   229      23.999  40.020  52.602  1.00  0.00           C  
ATOM   3749  HA  SER   229      24.653  40.794  52.199  1.00  0.00           H  
ATOM   3750  CB  SER   229      23.324  39.507  51.394  1.00  0.00           C  
ATOM   3751  HB2 SER   229      22.525  38.834  51.704  1.00  0.00           H  
ATOM   3752  HB3 SER   229      22.795  40.304  50.873  1.00  0.00           H  
ATOM   3753  OG  SER   229      24.214  38.758  50.526  1.00  0.00           O  
ATOM   3754  HG  SER   229      24.017  37.819  50.494  1.00  0.00           H  
ATOM   3755  C   SER   229      23.056  40.820  53.508  1.00  0.00           C  
ATOM   3756  O   SER   229      23.044  42.065  53.435  1.00  0.00           O  
ATOM   3757  N   GLU   230      22.316  40.207  54.408  1.00  0.00           N  
ATOM   3758  H   GLU   230      22.397  39.203  54.480  1.00  0.00           H  
ATOM   3759  CA  GLU   230      21.760  40.982  55.547  1.00  0.00           C  
ATOM   3760  HA  GLU   230      21.039  41.671  55.107  1.00  0.00           H  
ATOM   3761  CB  GLU   230      21.014  40.002  56.478  1.00  0.00           C  
ATOM   3762  HB2 GLU   230      20.283  39.437  55.899  1.00  0.00           H  
ATOM   3763  HB3 GLU   230      21.714  39.342  56.989  1.00  0.00           H  
ATOM   3764  CG  GLU   230      20.196  40.859  57.451  1.00  0.00           C  
ATOM   3765  HG2 GLU   230      20.880  41.370  58.129  1.00  0.00           H  
ATOM   3766  HG3 GLU   230      19.624  41.637  56.946  1.00  0.00           H  
ATOM   3767  CD  GLU   230      19.149  40.034  58.311  1.00  0.00           C  
ATOM   3768  OE1 GLU   230      18.007  39.842  57.836  1.00  0.00           O  
ATOM   3769  OE2 GLU   230      19.468  39.709  59.469  1.00  0.00           O  
ATOM   3770  C   GLU   230      22.733  41.963  56.356  1.00  0.00           C  
ATOM   3771  O   GLU   230      22.491  43.110  56.619  1.00  0.00           O  
ATOM   3772  N   LYS   231      23.965  41.438  56.718  1.00  0.00           N  
ATOM   3773  H   LYS   231      24.162  40.533  56.314  1.00  0.00           H  
ATOM   3774  CA  LYS   231      25.026  42.147  57.475  1.00  0.00           C  
ATOM   3775  HA  LYS   231      24.425  42.649  58.234  1.00  0.00           H  
ATOM   3776  CB  LYS   231      26.082  41.165  58.014  1.00  0.00           C  
ATOM   3777  HB2 LYS   231      25.527  40.404  58.562  1.00  0.00           H  
ATOM   3778  HB3 LYS   231      26.681  40.753  57.201  1.00  0.00           H  
ATOM   3779  CG  LYS   231      27.070  41.860  58.928  1.00  0.00           C  
ATOM   3780  HG2 LYS   231      27.625  40.982  59.256  1.00  0.00           H  
ATOM   3781  HG3 LYS   231      27.772  42.476  58.366  1.00  0.00           H  
ATOM   3782  CD  LYS   231      26.477  42.581  60.149  1.00  0.00           C  
ATOM   3783  HD2 LYS   231      25.955  43.482  59.829  1.00  0.00           H  
ATOM   3784  HD3 LYS   231      25.662  41.918  60.440  1.00  0.00           H  
ATOM   3785  CE  LYS   231      27.515  42.934  61.135  1.00  0.00           C  
ATOM   3786  HE2 LYS   231      28.082  42.080  61.506  1.00  0.00           H  
ATOM   3787  HE3 LYS   231      28.213  43.586  60.611  1.00  0.00           H  
ATOM   3788  NZ  LYS   231      27.007  43.659  62.355  1.00  0.00           N  
ATOM   3789  HZ1 LYS   231      27.783  43.965  62.924  1.00  0.00           H  
ATOM   3790  HZ2 LYS   231      26.588  44.522  62.038  1.00  0.00           H  
ATOM   3791  HZ3 LYS   231      26.374  43.081  62.889  1.00  0.00           H  
ATOM   3792  C   LYS   231      25.553  43.324  56.617  1.00  0.00           C  
ATOM   3793  O   LYS   231      25.662  44.478  57.147  1.00  0.00           O  
ATOM   3794  N   LYS   232      25.875  43.075  55.278  1.00  0.00           N  
ATOM   3795  H   LYS   232      25.739  42.140  54.921  1.00  0.00           H  
ATOM   3796  CA  LYS   232      26.437  44.098  54.286  1.00  0.00           C  
ATOM   3797  HA  LYS   232      27.198  44.689  54.795  1.00  0.00           H  
ATOM   3798  CB  LYS   232      26.861  43.232  53.059  1.00  0.00           C  
ATOM   3799  HB2 LYS   232      27.390  42.354  53.428  1.00  0.00           H  
ATOM   3800  HB3 LYS   232      25.900  42.976  52.613  1.00  0.00           H  
ATOM   3801  CG  LYS   232      27.763  43.887  52.010  1.00  0.00           C  
ATOM   3802  HG2 LYS   232      27.328  44.845  51.724  1.00  0.00           H  
ATOM   3803  HG3 LYS   232      28.746  43.940  52.477  1.00  0.00           H  
ATOM   3804  CD  LYS   232      27.873  43.089  50.750  1.00  0.00           C  
ATOM   3805  HD2 LYS   232      26.861  42.951  50.369  1.00  0.00           H  
ATOM   3806  HD3 LYS   232      28.391  43.644  49.968  1.00  0.00           H  
ATOM   3807  CE  LYS   232      28.612  41.799  51.025  1.00  0.00           C  
ATOM   3808  HE2 LYS   232      29.654  41.987  51.285  1.00  0.00           H  
ATOM   3809  HE3 LYS   232      28.150  41.258  51.851  1.00  0.00           H  
ATOM   3810  NZ  LYS   232      28.752  40.959  49.782  1.00  0.00           N  
ATOM   3811  HZ1 LYS   232      29.401  40.185  49.788  1.00  0.00           H  
ATOM   3812  HZ2 LYS   232      27.860  40.560  49.526  1.00  0.00           H  
ATOM   3813  HZ3 LYS   232      29.167  41.454  49.006  1.00  0.00           H  
ATOM   3814  C   LYS   232      25.321  45.076  53.953  1.00  0.00           C  
ATOM   3815  O   LYS   232      25.716  46.245  53.755  1.00  0.00           O  
ATOM   3816  N   MET   233      24.075  44.644  53.833  1.00  0.00           N  
ATOM   3817  H   MET   233      23.938  43.643  53.825  1.00  0.00           H  
ATOM   3818  CA  MET   233      22.905  45.505  53.541  1.00  0.00           C  
ATOM   3819  HA  MET   233      23.194  46.215  52.766  1.00  0.00           H  
ATOM   3820  CB  MET   233      21.743  44.663  52.976  1.00  0.00           C  
ATOM   3821  HB2 MET   233      22.038  44.096  52.093  1.00  0.00           H  
ATOM   3822  HB3 MET   233      21.373  43.965  53.727  1.00  0.00           H  
ATOM   3823  CG  MET   233      20.509  45.420  52.517  1.00  0.00           C  
ATOM   3824  HG2 MET   233      19.887  45.744  53.351  1.00  0.00           H  
ATOM   3825  HG3 MET   233      20.647  46.329  51.933  1.00  0.00           H  
ATOM   3826  SD  MET   233      19.380  44.342  51.599  1.00  0.00           S  
ATOM   3827  CE  MET   233      18.874  43.177  52.916  1.00  0.00           C  
ATOM   3828  HE1 MET   233      19.692  42.592  53.338  1.00  0.00           H  
ATOM   3829  HE2 MET   233      18.417  43.619  53.801  1.00  0.00           H  
ATOM   3830  HE3 MET   233      18.208  42.414  52.512  1.00  0.00           H  
ATOM   3831  C   MET   233      22.524  46.361  54.735  1.00  0.00           C  
ATOM   3832  O   MET   233      22.003  47.431  54.525  1.00  0.00           O  
ATOM   3833  N   SER   234      22.897  45.977  55.964  1.00  0.00           N  
ATOM   3834  H   SER   234      23.057  44.985  56.072  1.00  0.00           H  
ATOM   3835  CA  SER   234      22.718  46.763  57.192  1.00  0.00           C  
ATOM   3836  HA  SER   234      21.888  47.458  57.068  1.00  0.00           H  
ATOM   3837  CB  SER   234      22.443  45.810  58.358  1.00  0.00           C  
ATOM   3838  HB2 SER   234      23.258  45.087  58.387  1.00  0.00           H  
ATOM   3839  HB3 SER   234      22.337  46.336  59.307  1.00  0.00           H  
ATOM   3840  OG  SER   234      21.298  45.038  58.070  1.00  0.00           O  
ATOM   3841  HG  SER   234      21.599  44.253  57.607  1.00  0.00           H  
ATOM   3842  C   SER   234      23.934  47.605  57.610  1.00  0.00           C  
ATOM   3843  O   SER   234      23.771  48.641  58.257  1.00  0.00           O  
ATOM   3844  N   THR   235      25.212  47.323  57.173  1.00  0.00           N  
ATOM   3845  H   THR   235      25.305  46.415  56.740  1.00  0.00           H  
ATOM   3846  CA  THR   235      26.329  48.285  57.232  1.00  0.00           C  
ATOM   3847  HA  THR   235      26.422  48.605  58.270  1.00  0.00           H  
ATOM   3848  CB  THR   235      27.679  47.582  57.022  1.00  0.00           C  
ATOM   3849  HB  THR   235      27.713  47.289  55.973  1.00  0.00           H  
ATOM   3850  CG2 THR   235      28.900  48.370  57.441  1.00  0.00           C  
ATOM   3851 HG21 THR   235      28.817  49.313  56.900  1.00  0.00           H  
ATOM   3852 HG22 THR   235      28.904  48.591  58.508  1.00  0.00           H  
ATOM   3853 HG23 THR   235      29.799  47.790  57.230  1.00  0.00           H  
ATOM   3854  OG1 THR   235      27.655  46.391  57.790  1.00  0.00           O  
ATOM   3855  HG1 THR   235      26.912  45.888  57.448  1.00  0.00           H  
ATOM   3856  C   THR   235      26.176  49.525  56.307  1.00  0.00           C  
ATOM   3857  O   THR   235      25.884  49.267  55.136  1.00  0.00           O  
ATOM   3858  N   PRO   236      26.204  50.804  56.768  1.00  0.00           N  
ATOM   3859  CD  PRO   236      25.962  51.181  58.192  1.00  0.00           C  
ATOM   3860  HD2 PRO   236      26.915  51.071  58.709  1.00  0.00           H  
ATOM   3861  HD3 PRO   236      25.229  50.486  58.603  1.00  0.00           H  
ATOM   3862  CG  PRO   236      25.426  52.562  58.075  1.00  0.00           C  
ATOM   3863  HG2 PRO   236      25.623  53.062  59.023  1.00  0.00           H  
ATOM   3864  HG3 PRO   236      24.355  52.621  57.878  1.00  0.00           H  
ATOM   3865  CB  PRO   236      26.204  53.148  56.954  1.00  0.00           C  
ATOM   3866  HB2 PRO   236      27.197  53.371  57.342  1.00  0.00           H  
ATOM   3867  HB3 PRO   236      25.728  54.057  56.586  1.00  0.00           H  
ATOM   3868  CA  PRO   236      26.244  52.003  55.923  1.00  0.00           C  
ATOM   3869  HA  PRO   236      25.362  51.944  55.285  1.00  0.00           H  
ATOM   3870  C   PRO   236      27.483  52.111  55.184  1.00  0.00           C  
ATOM   3871  O   PRO   236      28.524  51.703  55.725  1.00  0.00           O  
ATOM   3872  N   VAL   237      27.519  52.681  53.972  1.00  0.00           N  
ATOM   3873  H   VAL   237      26.650  53.029  53.593  1.00  0.00           H  
ATOM   3874  CA  VAL   237      28.782  52.784  53.222  1.00  0.00           C  
ATOM   3875  HA  VAL   237      29.244  51.802  53.120  1.00  0.00           H  
ATOM   3876  CB  VAL   237      28.461  53.314  51.803  1.00  0.00           C  
ATOM   3877  HB  VAL   237      27.910  54.253  51.850  1.00  0.00           H  
ATOM   3878  CG1 VAL   237      29.750  53.548  50.978  1.00  0.00           C  
ATOM   3879 HG11 VAL   237      30.478  54.240  51.401  1.00  0.00           H  
ATOM   3880 HG12 VAL   237      30.248  52.580  50.910  1.00  0.00           H  
ATOM   3881 HG13 VAL   237      29.453  53.965  50.016  1.00  0.00           H  
ATOM   3882  CG2 VAL   237      27.568  52.351  51.007  1.00  0.00           C  
ATOM   3883 HG21 VAL   237      26.541  52.380  51.371  1.00  0.00           H  
ATOM   3884 HG22 VAL   237      27.540  52.426  49.919  1.00  0.00           H  
ATOM   3885 HG23 VAL   237      27.862  51.311  51.145  1.00  0.00           H  
ATOM   3886  C   VAL   237      29.735  53.804  53.880  1.00  0.00           C  
ATOM   3887  O   VAL   237      30.961  53.651  53.886  1.00  0.00           O  
ATOM   3888  N   GLU   238      29.248  54.827  54.539  1.00  0.00           N  
ATOM   3889  H   GLU   238      28.287  55.049  54.320  1.00  0.00           H  
ATOM   3890  CA  GLU   238      30.076  55.840  55.308  1.00  0.00           C  
ATOM   3891  HA  GLU   238      31.026  56.034  54.811  1.00  0.00           H  
ATOM   3892  CB  GLU   238      29.274  57.192  55.386  1.00  0.00           C  
ATOM   3893  HB2 GLU   238      29.947  57.942  55.800  1.00  0.00           H  
ATOM   3894  HB3 GLU   238      28.923  57.499  54.401  1.00  0.00           H  
ATOM   3895  CG  GLU   238      28.046  57.256  56.402  1.00  0.00           C  
ATOM   3896  HG2 GLU   238      28.367  56.931  57.391  1.00  0.00           H  
ATOM   3897  HG3 GLU   238      27.782  58.299  56.576  1.00  0.00           H  
ATOM   3898  CD  GLU   238      26.824  56.531  55.848  1.00  0.00           C  
ATOM   3899  OE1 GLU   238      25.819  56.525  56.560  1.00  0.00           O  
ATOM   3900  OE2 GLU   238      26.811  56.046  54.698  1.00  0.00           O  
ATOM   3901  C   GLU   238      30.501  55.274  56.648  1.00  0.00           C  
ATOM   3902  O   GLU   238      31.405  55.831  57.262  1.00  0.00           O  
ATOM   3903  N   VAL   239      29.857  54.205  57.157  1.00  0.00           N  
ATOM   3904  H   VAL   239      29.116  53.732  56.659  1.00  0.00           H  
ATOM   3905  CA  VAL   239      30.401  53.497  58.367  1.00  0.00           C  
ATOM   3906  HA  VAL   239      30.870  54.212  59.044  1.00  0.00           H  
ATOM   3907  CB  VAL   239      29.279  52.769  59.158  1.00  0.00           C  
ATOM   3908  HB  VAL   239      28.778  52.087  58.471  1.00  0.00           H  
ATOM   3909  CG1 VAL   239      29.877  51.855  60.300  1.00  0.00           C  
ATOM   3910 HG11 VAL   239      30.673  51.169  60.011  1.00  0.00           H  
ATOM   3911 HG12 VAL   239      30.314  52.514  61.051  1.00  0.00           H  
ATOM   3912 HG13 VAL   239      29.071  51.205  60.642  1.00  0.00           H  
ATOM   3913  CG2 VAL   239      28.347  53.805  59.767  1.00  0.00           C  
ATOM   3914 HG21 VAL   239      28.769  54.305  60.639  1.00  0.00           H  
ATOM   3915 HG22 VAL   239      27.824  54.418  59.032  1.00  0.00           H  
ATOM   3916 HG23 VAL   239      27.600  53.256  60.341  1.00  0.00           H  
ATOM   3917  C   VAL   239      31.523  52.508  57.912  1.00  0.00           C  
ATOM   3918  O   VAL   239      32.540  52.382  58.602  1.00  0.00           O  
ATOM   3919  N   LEU   240      31.281  51.963  56.738  1.00  0.00           N  
ATOM   3920  H   LEU   240      30.420  52.193  56.262  1.00  0.00           H  
ATOM   3921  CA  LEU   240      32.206  51.022  56.109  1.00  0.00           C  
ATOM   3922  HA  LEU   240      32.476  50.306  56.885  1.00  0.00           H  
ATOM   3923  CB  LEU   240      31.472  50.409  54.905  1.00  0.00           C  
ATOM   3924  HB2 LEU   240      30.543  49.943  55.233  1.00  0.00           H  
ATOM   3925  HB3 LEU   240      31.023  51.122  54.215  1.00  0.00           H  
ATOM   3926  CG  LEU   240      32.365  49.398  54.019  1.00  0.00           C  
ATOM   3927  HG  LEU   240      33.316  49.831  53.710  1.00  0.00           H  
ATOM   3928  CD1 LEU   240      32.695  48.180  54.843  1.00  0.00           C  
ATOM   3929 HD11 LEU   240      33.417  48.524  55.583  1.00  0.00           H  
ATOM   3930 HD12 LEU   240      31.818  47.631  55.186  1.00  0.00           H  
ATOM   3931 HD13 LEU   240      33.165  47.409  54.232  1.00  0.00           H  
ATOM   3932  CD2 LEU   240      31.539  49.027  52.802  1.00  0.00           C  
ATOM   3933 HD21 LEU   240      30.591  48.699  53.228  1.00  0.00           H  
ATOM   3934 HD22 LEU   240      31.367  49.843  52.100  1.00  0.00           H  
ATOM   3935 HD23 LEU   240      31.817  48.194  52.155  1.00  0.00           H  
ATOM   3936  C   LEU   240      33.467  51.775  55.752  1.00  0.00           C  
ATOM   3937  O   LEU   240      34.545  51.307  55.996  1.00  0.00           O  
ATOM   3938  N   CYS   241      33.334  53.058  55.322  1.00  0.00           N  
ATOM   3939  H   CYS   241      32.466  53.314  54.873  1.00  0.00           H  
ATOM   3940  CA  CYS   241      34.450  54.002  55.122  1.00  0.00           C  
ATOM   3941  HA  CYS   241      35.356  53.453  54.865  1.00  0.00           H  
ATOM   3942  CB  CYS   241      34.147  54.817  53.779  1.00  0.00           C  
ATOM   3943  HB2 CYS   241      33.332  55.534  53.864  1.00  0.00           H  
ATOM   3944  HB3 CYS   241      35.025  55.386  53.474  1.00  0.00           H  
ATOM   3945  SG  CYS   241      33.716  53.611  52.492  1.00  0.00           S  
ATOM   3946  HG  CYS   241      32.428  53.346  52.730  1.00  0.00           H  
ATOM   3947  C   CYS   241      34.880  54.878  56.300  1.00  0.00           C  
ATOM   3948  O   CYS   241      35.692  55.774  56.068  1.00  0.00           O  
ATOM   3949  N   LYS   242      34.406  54.641  57.548  1.00  0.00           N  
ATOM   3950  H   LYS   242      33.793  53.852  57.694  1.00  0.00           H  
ATOM   3951  CA  LYS   242      34.848  55.459  58.722  1.00  0.00           C  
ATOM   3952  HA  LYS   242      34.660  56.523  58.581  1.00  0.00           H  
ATOM   3953  CB  LYS   242      34.055  55.127  59.990  1.00  0.00           C  
ATOM   3954  HB2 LYS   242      33.030  55.114  59.618  1.00  0.00           H  
ATOM   3955  HB3 LYS   242      34.075  54.098  60.350  1.00  0.00           H  
ATOM   3956  CG  LYS   242      34.217  56.127  61.115  1.00  0.00           C  
ATOM   3957  HG2 LYS   242      35.224  56.540  61.179  1.00  0.00           H  
ATOM   3958  HG3 LYS   242      33.560  56.983  60.959  1.00  0.00           H  
ATOM   3959  CD  LYS   242      33.829  55.380  62.396  1.00  0.00           C  
ATOM   3960  HD2 LYS   242      32.786  55.078  62.305  1.00  0.00           H  
ATOM   3961  HD3 LYS   242      34.501  54.538  62.564  1.00  0.00           H  
ATOM   3962  CE  LYS   242      33.952  56.446  63.502  1.00  0.00           C  
ATOM   3963  HE2 LYS   242      34.234  57.413  63.085  1.00  0.00           H  
ATOM   3964  HE3 LYS   242      33.072  56.533  64.138  1.00  0.00           H  
ATOM   3965  NZ  LYS   242      35.107  56.067  64.397  1.00  0.00           N  
ATOM   3966  HZ1 LYS   242      35.396  56.664  65.158  1.00  0.00           H  
ATOM   3967  HZ2 LYS   242      34.883  55.202  64.868  1.00  0.00           H  
ATOM   3968  HZ3 LYS   242      35.904  55.982  63.782  1.00  0.00           H  
ATOM   3969  C   LYS   242      36.385  55.272  58.894  1.00  0.00           C  
ATOM   3970  O   LYS   242      36.942  54.200  59.098  1.00  0.00           O  
ATOM   3971  N   GLY   243      37.109  56.376  58.946  1.00  0.00           N  
ATOM   3972  H   GLY   243      36.605  57.242  58.817  1.00  0.00           H  
ATOM   3973  CA  GLY   243      38.548  56.425  59.189  1.00  0.00           C  
ATOM   3974  HA2 GLY   243      38.765  57.185  59.939  1.00  0.00           H  
ATOM   3975  HA3 GLY   243      38.915  55.460  59.539  1.00  0.00           H  
ATOM   3976  C   GLY   243      39.425  56.738  57.979  1.00  0.00           C  
ATOM   3977  O   GLY   243      40.621  56.986  58.183  1.00  0.00           O  
ATOM   3978  N   PHE   244      38.847  56.549  56.803  1.00  0.00           N  
ATOM   3979  H   PHE   244      37.840  56.494  56.748  1.00  0.00           H  
ATOM   3980  CA  PHE   244      39.550  56.602  55.590  1.00  0.00           C  
ATOM   3981  HA  PHE   244      40.629  56.735  55.659  1.00  0.00           H  
ATOM   3982  CB  PHE   244      39.300  55.243  54.877  1.00  0.00           C  
ATOM   3983  HB2 PHE   244      38.246  55.009  54.732  1.00  0.00           H  
ATOM   3984  HB3 PHE   244      39.812  55.265  53.915  1.00  0.00           H  
ATOM   3985  CG  PHE   244      39.961  54.079  55.632  1.00  0.00           C  
ATOM   3986  CD1 PHE   244      41.348  53.994  55.619  1.00  0.00           C  
ATOM   3987  HD1 PHE   244      41.922  54.707  55.046  1.00  0.00           H  
ATOM   3988  CE1 PHE   244      41.981  52.988  56.424  1.00  0.00           C  
ATOM   3989  HE1 PHE   244      43.045  52.860  56.295  1.00  0.00           H  
ATOM   3990  CZ  PHE   244      41.197  52.118  57.172  1.00  0.00           C  
ATOM   3991  HZ  PHE   244      41.698  51.356  57.751  1.00  0.00           H  
ATOM   3992  CE2 PHE   244      39.893  52.287  57.216  1.00  0.00           C  
ATOM   3993  HE2 PHE   244      39.358  51.638  57.893  1.00  0.00           H  
ATOM   3994  CD2 PHE   244      39.183  53.252  56.462  1.00  0.00           C  
ATOM   3995  HD2 PHE   244      38.113  53.357  56.564  1.00  0.00           H  
ATOM   3996  C   PHE   244      38.871  57.662  54.702  1.00  0.00           C  
ATOM   3997  O   PHE   244      37.661  57.951  54.823  1.00  0.00           O  
ATOM   3998  N   PRO   245      39.572  58.211  53.731  1.00  0.00           N  
ATOM   3999  CD  PRO   245      41.017  58.043  53.492  1.00  0.00           C  
ATOM   4000  HD2 PRO   245      41.182  57.124  52.930  1.00  0.00           H  
ATOM   4001  HD3 PRO   245      41.649  57.933  54.374  1.00  0.00           H  
ATOM   4002  CG  PRO   245      41.584  59.190  52.638  1.00  0.00           C  
ATOM   4003  HG2 PRO   245      42.423  58.989  51.972  1.00  0.00           H  
ATOM   4004  HG3 PRO   245      41.910  60.003  53.287  1.00  0.00           H  
ATOM   4005  CB  PRO   245      40.305  59.552  51.857  1.00  0.00           C  
ATOM   4006  HB2 PRO   245      40.122  58.971  50.953  1.00  0.00           H  
ATOM   4007  HB3 PRO   245      40.388  60.619  51.651  1.00  0.00           H  
ATOM   4008  CA  PRO   245      39.199  59.297  52.931  1.00  0.00           C  
ATOM   4009  HA  PRO   245      39.142  60.229  53.492  1.00  0.00           H  
ATOM   4010  C   PRO   245      37.869  59.139  52.163  1.00  0.00           C  
ATOM   4011  O   PRO   245      37.551  58.078  51.633  1.00  0.00           O  
ATOM   4012  N   ALA   246      37.078  60.203  52.050  1.00  0.00           N  
ATOM   4013  H   ALA   246      37.321  61.054  52.537  1.00  0.00           H  
ATOM   4014  CA  ALA   246      35.670  60.088  51.614  1.00  0.00           C  
ATOM   4015  HA  ALA   246      35.123  59.355  52.208  1.00  0.00           H  
ATOM   4016  CB  ALA   246      35.044  61.515  51.925  1.00  0.00           C  
ATOM   4017  HB1 ALA   246      35.452  62.026  52.798  1.00  0.00           H  
ATOM   4018  HB2 ALA   246      35.223  62.177  51.078  1.00  0.00           H  
ATOM   4019  HB3 ALA   246      33.956  61.482  51.872  1.00  0.00           H  
ATOM   4020  C   ALA   246      35.499  59.733  50.064  1.00  0.00           C  
ATOM   4021  O   ALA   246      34.429  59.278  49.626  1.00  0.00           O  
ATOM   4022  N   GLU   247      36.603  59.737  49.299  1.00  0.00           N  
ATOM   4023  H   GLU   247      37.443  60.100  49.728  1.00  0.00           H  
ATOM   4024  CA  GLU   247      36.896  59.161  48.003  1.00  0.00           C  
ATOM   4025  HA  GLU   247      36.396  59.732  47.220  1.00  0.00           H  
ATOM   4026  CB  GLU   247      38.438  59.154  47.745  1.00  0.00           C  
ATOM   4027  HB2 GLU   247      39.005  58.712  48.565  1.00  0.00           H  
ATOM   4028  HB3 GLU   247      38.672  58.434  46.961  1.00  0.00           H  
ATOM   4029  CG  GLU   247      39.135  60.416  47.225  1.00  0.00           C  
ATOM   4030  HG2 GLU   247      40.104  60.154  46.801  1.00  0.00           H  
ATOM   4031  HG3 GLU   247      38.553  60.847  46.410  1.00  0.00           H  
ATOM   4032  CD  GLU   247      39.323  61.476  48.349  1.00  0.00           C  
ATOM   4033  OE1 GLU   247      38.869  61.298  49.483  1.00  0.00           O  
ATOM   4034  OE2 GLU   247      40.033  62.469  47.964  1.00  0.00           O  
ATOM   4035  C   GLU   247      36.415  57.735  47.801  1.00  0.00           C  
ATOM   4036  O   GLU   247      35.905  57.422  46.765  1.00  0.00           O  
ATOM   4037  N   PHE   248      36.545  56.824  48.758  1.00  0.00           N  
ATOM   4038  H   PHE   248      37.042  57.157  49.572  1.00  0.00           H  
ATOM   4039  CA  PHE   248      36.048  55.448  48.773  1.00  0.00           C  
ATOM   4040  HA  PHE   248      36.313  55.086  47.780  1.00  0.00           H  
ATOM   4041  CB  PHE   248      36.923  54.655  49.684  1.00  0.00           C  
ATOM   4042  HB2 PHE   248      36.772  54.900  50.736  1.00  0.00           H  
ATOM   4043  HB3 PHE   248      36.520  53.649  49.566  1.00  0.00           H  
ATOM   4044  CG  PHE   248      38.435  54.622  49.433  1.00  0.00           C  
ATOM   4045  CD1 PHE   248      39.284  55.244  50.384  1.00  0.00           C  
ATOM   4046  HD1 PHE   248      38.872  55.704  51.270  1.00  0.00           H  
ATOM   4047  CE1 PHE   248      40.661  55.307  50.099  1.00  0.00           C  
ATOM   4048  HE1 PHE   248      41.245  55.820  50.850  1.00  0.00           H  
ATOM   4049  CZ  PHE   248      41.198  54.574  49.057  1.00  0.00           C  
ATOM   4050  HZ  PHE   248      42.264  54.436  48.954  1.00  0.00           H  
ATOM   4051  CE2 PHE   248      40.325  53.681  48.290  1.00  0.00           C  
ATOM   4052  HE2 PHE   248      40.809  52.954  47.655  1.00  0.00           H  
ATOM   4053  CD2 PHE   248      38.954  53.801  48.453  1.00  0.00           C  
ATOM   4054  HD2 PHE   248      38.335  53.166  47.837  1.00  0.00           H  
ATOM   4055  C   PHE   248      34.574  55.362  48.981  1.00  0.00           C  
ATOM   4056  O   PHE   248      33.857  54.800  48.170  1.00  0.00           O  
ATOM   4057  N   ALA   249      34.076  56.068  49.941  1.00  0.00           N  
ATOM   4058  H   ALA   249      34.744  56.467  50.585  1.00  0.00           H  
ATOM   4059  CA  ALA   249      32.583  56.276  50.020  1.00  0.00           C  
ATOM   4060  HA  ALA   249      32.235  55.278  50.288  1.00  0.00           H  
ATOM   4061  CB  ALA   249      32.212  57.025  51.200  1.00  0.00           C  
ATOM   4062  HB1 ALA   249      32.544  56.443  52.060  1.00  0.00           H  
ATOM   4063  HB2 ALA   249      32.746  57.973  51.130  1.00  0.00           H  
ATOM   4064  HB3 ALA   249      31.133  57.181  51.203  1.00  0.00           H  
ATOM   4065  C   ALA   249      32.003  56.714  48.761  1.00  0.00           C  
ATOM   4066  O   ALA   249      31.047  56.135  48.316  1.00  0.00           O  
ATOM   4067  N   MET   250      32.575  57.773  48.104  1.00  0.00           N  
ATOM   4068  H   MET   250      33.174  58.296  48.726  1.00  0.00           H  
ATOM   4069  CA  MET   250      32.307  58.335  46.766  1.00  0.00           C  
ATOM   4070  HA  MET   250      31.267  58.659  46.810  1.00  0.00           H  
ATOM   4071  CB  MET   250      33.065  59.575  46.432  1.00  0.00           C  
ATOM   4072  HB2 MET   250      34.128  59.335  46.406  1.00  0.00           H  
ATOM   4073  HB3 MET   250      32.826  59.789  45.391  1.00  0.00           H  
ATOM   4074  CG  MET   250      32.754  60.806  47.274  1.00  0.00           C  
ATOM   4075  HG2 MET   250      31.673  60.854  47.146  1.00  0.00           H  
ATOM   4076  HG3 MET   250      33.054  60.603  48.302  1.00  0.00           H  
ATOM   4077  SD  MET   250      33.333  62.402  46.690  1.00  0.00           S  
ATOM   4078  CE  MET   250      34.989  62.322  47.307  1.00  0.00           C  
ATOM   4079  HE1 MET   250      35.248  63.381  47.301  1.00  0.00           H  
ATOM   4080  HE2 MET   250      34.892  61.925  48.317  1.00  0.00           H  
ATOM   4081  HE3 MET   250      35.667  61.742  46.681  1.00  0.00           H  
ATOM   4082  C   MET   250      32.375  57.291  45.689  1.00  0.00           C  
ATOM   4083  O   MET   250      31.449  57.257  44.900  1.00  0.00           O  
ATOM   4084  N   TYR   251      33.406  56.450  45.573  1.00  0.00           N  
ATOM   4085  H   TYR   251      34.298  56.740  45.946  1.00  0.00           H  
ATOM   4086  CA  TYR   251      33.568  55.266  44.764  1.00  0.00           C  
ATOM   4087  HA  TYR   251      33.607  55.528  43.707  1.00  0.00           H  
ATOM   4088  CB  TYR   251      34.917  54.594  45.008  1.00  0.00           C  
ATOM   4089  HB2 TYR   251      35.742  55.307  45.033  1.00  0.00           H  
ATOM   4090  HB3 TYR   251      34.931  54.189  46.019  1.00  0.00           H  
ATOM   4091  CG  TYR   251      35.204  53.462  44.038  1.00  0.00           C  
ATOM   4092  CD1 TYR   251      34.475  52.236  44.153  1.00  0.00           C  
ATOM   4093  HD1 TYR   251      33.735  52.055  44.918  1.00  0.00           H  
ATOM   4094  CE1 TYR   251      34.798  51.218  43.203  1.00  0.00           C  
ATOM   4095  HE1 TYR   251      34.327  50.251  43.298  1.00  0.00           H  
ATOM   4096  CZ  TYR   251      35.626  51.451  42.116  1.00  0.00           C  
ATOM   4097  OH  TYR   251      35.617  50.493  41.178  1.00  0.00           O  
ATOM   4098  HH  TYR   251      35.260  49.665  41.507  1.00  0.00           H  
ATOM   4099  CE2 TYR   251      36.400  52.635  42.084  1.00  0.00           C  
ATOM   4100  HE2 TYR   251      37.089  52.690  41.255  1.00  0.00           H  
ATOM   4101  CD2 TYR   251      36.168  53.707  43.018  1.00  0.00           C  
ATOM   4102  HD2 TYR   251      36.770  54.601  42.965  1.00  0.00           H  
ATOM   4103  C   TYR   251      32.371  54.363  44.947  1.00  0.00           C  
ATOM   4104  O   TYR   251      31.685  53.916  43.960  1.00  0.00           O  
ATOM   4105  N   LEU   252      32.067  53.946  46.148  1.00  0.00           N  
ATOM   4106  H   LEU   252      32.570  54.306  46.946  1.00  0.00           H  
ATOM   4107  CA  LEU   252      30.987  52.879  46.353  1.00  0.00           C  
ATOM   4108  HA  LEU   252      31.155  52.013  45.713  1.00  0.00           H  
ATOM   4109  CB  LEU   252      31.160  52.373  47.794  1.00  0.00           C  
ATOM   4110  HB2 LEU   252      31.448  53.240  48.388  1.00  0.00           H  
ATOM   4111  HB3 LEU   252      30.241  51.875  48.102  1.00  0.00           H  
ATOM   4112  CG  LEU   252      32.176  51.229  48.038  1.00  0.00           C  
ATOM   4113  HG  LEU   252      33.162  51.489  47.654  1.00  0.00           H  
ATOM   4114  CD1 LEU   252      32.228  50.965  49.551  1.00  0.00           C  
ATOM   4115 HD11 LEU   252      32.776  50.044  49.754  1.00  0.00           H  
ATOM   4116 HD12 LEU   252      32.703  51.786  50.087  1.00  0.00           H  
ATOM   4117 HD13 LEU   252      31.272  50.614  49.941  1.00  0.00           H  
ATOM   4118  CD2 LEU   252      31.713  49.954  47.322  1.00  0.00           C  
ATOM   4119 HD21 LEU   252      30.730  49.637  47.672  1.00  0.00           H  
ATOM   4120 HD22 LEU   252      31.581  50.074  46.247  1.00  0.00           H  
ATOM   4121 HD23 LEU   252      32.239  49.033  47.578  1.00  0.00           H  
ATOM   4122  C   LEU   252      29.569  53.486  46.172  1.00  0.00           C  
ATOM   4123  O   LEU   252      28.714  52.796  45.583  1.00  0.00           O  
ATOM   4124  N   ASN   253      29.318  54.709  46.585  1.00  0.00           N  
ATOM   4125  H   ASN   253      29.985  55.107  47.230  1.00  0.00           H  
ATOM   4126  CA  ASN   253      28.146  55.550  46.267  1.00  0.00           C  
ATOM   4127  HA  ASN   253      27.286  54.921  46.496  1.00  0.00           H  
ATOM   4128  CB  ASN   253      27.948  56.752  47.140  1.00  0.00           C  
ATOM   4129  HB2 ASN   253      28.837  57.355  46.958  1.00  0.00           H  
ATOM   4130  HB3 ASN   253      26.990  57.165  46.824  1.00  0.00           H  
ATOM   4131  CG  ASN   253      27.881  56.441  48.629  1.00  0.00           C  
ATOM   4132  OD1 ASN   253      27.238  55.433  48.978  1.00  0.00           O  
ATOM   4133  ND2 ASN   253      28.480  57.234  49.466  1.00  0.00           N  
ATOM   4134 HD21 ASN   253      28.231  56.997  50.416  1.00  0.00           H  
ATOM   4135 HD22 ASN   253      28.974  58.068  49.183  1.00  0.00           H  
ATOM   4136  C   ASN   253      27.975  55.807  44.783  1.00  0.00           C  
ATOM   4137  O   ASN   253      26.852  55.765  44.293  1.00  0.00           O  
ATOM   4138  N   TYR   254      29.066  56.021  44.015  1.00  0.00           N  
ATOM   4139  H   TYR   254      29.964  56.230  44.428  1.00  0.00           H  
ATOM   4140  CA  TYR   254      29.019  56.204  42.543  1.00  0.00           C  
ATOM   4141  HA  TYR   254      28.327  57.017  42.325  1.00  0.00           H  
ATOM   4142  CB  TYR   254      30.336  56.604  41.911  1.00  0.00           C  
ATOM   4143  HB2 TYR   254      30.629  57.573  42.315  1.00  0.00           H  
ATOM   4144  HB3 TYR   254      31.146  56.041  42.375  1.00  0.00           H  
ATOM   4145  CG  TYR   254      30.382  56.554  40.352  1.00  0.00           C  
ATOM   4146  CD1 TYR   254      29.595  57.482  39.614  1.00  0.00           C  
ATOM   4147  HD1 TYR   254      29.109  58.350  40.035  1.00  0.00           H  
ATOM   4148  CE1 TYR   254      29.547  57.321  38.205  1.00  0.00           C  
ATOM   4149  HE1 TYR   254      28.957  58.045  37.663  1.00  0.00           H  
ATOM   4150  CZ  TYR   254      30.174  56.188  37.608  1.00  0.00           C  
ATOM   4151  OH  TYR   254      30.100  56.047  36.251  1.00  0.00           O  
ATOM   4152  HH  TYR   254      30.297  56.891  35.838  1.00  0.00           H  
ATOM   4153  CE2 TYR   254      30.748  55.183  38.406  1.00  0.00           C  
ATOM   4154  HE2 TYR   254      31.205  54.317  37.951  1.00  0.00           H  
ATOM   4155  CD2 TYR   254      30.947  55.396  39.748  1.00  0.00           C  
ATOM   4156  HD2 TYR   254      31.466  54.679  40.367  1.00  0.00           H  
ATOM   4157  C   TYR   254      28.486  54.957  41.862  1.00  0.00           C  
ATOM   4158  O   TYR   254      27.504  54.967  41.096  1.00  0.00           O  
ATOM   4159  N   CYS   255      28.976  53.827  42.217  1.00  0.00           N  
ATOM   4160  H   CYS   255      29.830  53.849  42.755  1.00  0.00           H  
ATOM   4161  CA  CYS   255      28.686  52.512  41.587  1.00  0.00           C  
ATOM   4162  HA  CYS   255      28.809  52.528  40.503  1.00  0.00           H  
ATOM   4163  CB  CYS   255      29.650  51.397  42.171  1.00  0.00           C  
ATOM   4164  HB2 CYS   255      29.709  51.394  43.259  1.00  0.00           H  
ATOM   4165  HB3 CYS   255      29.385  50.408  41.797  1.00  0.00           H  
ATOM   4166  SG  CYS   255      31.323  51.890  41.603  1.00  0.00           S  
ATOM   4167  HG  CYS   255      31.721  52.740  42.554  1.00  0.00           H  
ATOM   4168  C   CYS   255      27.296  52.122  41.997  1.00  0.00           C  
ATOM   4169  O   CYS   255      26.694  51.470  41.193  1.00  0.00           O  
ATOM   4170  N   ARG   256      26.783  52.556  43.232  1.00  0.00           N  
ATOM   4171  H   ARG   256      27.399  53.022  43.883  1.00  0.00           H  
ATOM   4172  CA  ARG   256      25.426  52.352  43.778  1.00  0.00           C  
ATOM   4173  HA  ARG   256      25.179  51.322  43.522  1.00  0.00           H  
ATOM   4174  CB  ARG   256      25.264  52.583  45.343  1.00  0.00           C  
ATOM   4175  HB2 ARG   256      26.115  52.102  45.823  1.00  0.00           H  
ATOM   4176  HB3 ARG   256      25.251  53.651  45.563  1.00  0.00           H  
ATOM   4177  CG  ARG   256      24.037  51.973  45.990  1.00  0.00           C  
ATOM   4178  HG2 ARG   256      23.651  52.569  46.817  1.00  0.00           H  
ATOM   4179  HG3 ARG   256      23.229  51.961  45.259  1.00  0.00           H  
ATOM   4180  CD  ARG   256      24.330  50.584  46.445  1.00  0.00           C  
ATOM   4181  HD2 ARG   256      25.001  50.680  47.299  1.00  0.00           H  
ATOM   4182  HD3 ARG   256      23.399  50.305  46.939  1.00  0.00           H  
ATOM   4183  NE  ARG   256      24.709  49.583  45.399  1.00  0.00           N  
ATOM   4184  HE  ARG   256      25.653  49.251  45.257  1.00  0.00           H  
ATOM   4185  CZ  ARG   256      23.800  48.897  44.771  1.00  0.00           C  
ATOM   4186  NH1 ARG   256      22.545  49.142  44.733  1.00  0.00           N  
ATOM   4187 HH11 ARG   256      22.091  49.919  45.191  1.00  0.00           H  
ATOM   4188 HH12 ARG   256      21.847  48.468  44.452  1.00  0.00           H  
ATOM   4189  NH2 ARG   256      24.087  47.772  44.213  1.00  0.00           N  
ATOM   4190 HH21 ARG   256      25.031  47.421  44.294  1.00  0.00           H  
ATOM   4191 HH22 ARG   256      23.357  47.171  43.860  1.00  0.00           H  
ATOM   4192  C   ARG   256      24.318  53.200  43.045  1.00  0.00           C  
ATOM   4193  O   ARG   256      23.230  52.711  42.880  1.00  0.00           O  
ATOM   4194  N   GLY   257      24.619  54.457  42.691  1.00  0.00           N  
ATOM   4195  H   GLY   257      25.484  54.797  43.085  1.00  0.00           H  
ATOM   4196  CA  GLY   257      23.651  55.131  41.848  1.00  0.00           C  
ATOM   4197  HA2 GLY   257      22.614  54.851  42.036  1.00  0.00           H  
ATOM   4198  HA3 GLY   257      23.653  56.193  42.092  1.00  0.00           H  
ATOM   4199  C   GLY   257      23.809  54.894  40.332  1.00  0.00           C  
ATOM   4200  O   GLY   257      22.801  55.213  39.592  1.00  0.00           O  
ATOM   4201  N   LEU   258      24.754  54.146  39.876  1.00  0.00           N  
ATOM   4202  H   LEU   258      25.525  54.098  40.527  1.00  0.00           H  
ATOM   4203  CA  LEU   258      24.976  53.839  38.452  1.00  0.00           C  
ATOM   4204  HA  LEU   258      24.859  54.753  37.870  1.00  0.00           H  
ATOM   4205  CB  LEU   258      26.436  53.553  38.313  1.00  0.00           C  
ATOM   4206  HB2 LEU   258      26.925  54.518  38.448  1.00  0.00           H  
ATOM   4207  HB3 LEU   258      26.863  52.969  39.129  1.00  0.00           H  
ATOM   4208  CG  LEU   258      26.862  52.878  36.960  1.00  0.00           C  
ATOM   4209  HG  LEU   258      26.258  51.978  36.841  1.00  0.00           H  
ATOM   4210  CD1 LEU   258      26.685  53.733  35.684  1.00  0.00           C  
ATOM   4211 HD11 LEU   258      26.736  53.035  34.849  1.00  0.00           H  
ATOM   4212 HD12 LEU   258      25.763  54.311  35.746  1.00  0.00           H  
ATOM   4213 HD13 LEU   258      27.520  54.414  35.515  1.00  0.00           H  
ATOM   4214  CD2 LEU   258      28.288  52.426  37.069  1.00  0.00           C  
ATOM   4215 HD21 LEU   258      28.463  51.774  37.924  1.00  0.00           H  
ATOM   4216 HD22 LEU   258      28.692  51.908  36.200  1.00  0.00           H  
ATOM   4217 HD23 LEU   258      28.894  53.309  37.272  1.00  0.00           H  
ATOM   4218  C   LEU   258      23.951  52.825  37.857  1.00  0.00           C  
ATOM   4219  O   LEU   258      23.761  51.737  38.342  1.00  0.00           O  
ATOM   4220  N   ARG   259      23.340  53.209  36.720  1.00  0.00           N  
ATOM   4221  H   ARG   259      23.713  54.054  36.312  1.00  0.00           H  
ATOM   4222  CA  ARG   259      22.286  52.441  36.022  1.00  0.00           C  
ATOM   4223  HA  ARG   259      21.570  52.169  36.797  1.00  0.00           H  
ATOM   4224  CB  ARG   259      21.550  53.436  35.034  1.00  0.00           C  
ATOM   4225  HB2 ARG   259      22.260  53.965  34.398  1.00  0.00           H  
ATOM   4226  HB3 ARG   259      20.976  52.868  34.302  1.00  0.00           H  
ATOM   4227  CG  ARG   259      20.679  54.491  35.756  1.00  0.00           C  
ATOM   4228  HG2 ARG   259      19.937  53.958  36.351  1.00  0.00           H  
ATOM   4229  HG3 ARG   259      21.314  55.028  36.461  1.00  0.00           H  
ATOM   4230  CD  ARG   259      19.961  55.539  34.881  1.00  0.00           C  
ATOM   4231  HD2 ARG   259      19.170  56.042  35.436  1.00  0.00           H  
ATOM   4232  HD3 ARG   259      20.694  56.282  34.567  1.00  0.00           H  
ATOM   4233  NE  ARG   259      19.296  54.817  33.749  1.00  0.00           N  
ATOM   4234  HE  ARG   259      20.021  54.556  33.096  1.00  0.00           H  
ATOM   4235  CZ  ARG   259      18.141  54.269  33.719  1.00  0.00           C  
ATOM   4236  NH1 ARG   259      17.244  54.328  34.734  1.00  0.00           N  
ATOM   4237 HH11 ARG   259      17.628  54.603  35.627  1.00  0.00           H  
ATOM   4238 HH12 ARG   259      16.342  53.899  34.585  1.00  0.00           H  
ATOM   4239  NH2 ARG   259      17.762  53.598  32.705  1.00  0.00           N  
ATOM   4240 HH21 ARG   259      18.530  53.286  32.128  1.00  0.00           H  
ATOM   4241 HH22 ARG   259      16.871  53.124  32.706  1.00  0.00           H  
ATOM   4242  C   ARG   259      22.859  51.131  35.345  1.00  0.00           C  
ATOM   4243  O   ARG   259      24.069  51.001  35.001  1.00  0.00           O  
ATOM   4244  N   PHE   260      21.997  50.155  35.075  1.00  0.00           N  
ATOM   4245  H   PHE   260      21.042  50.406  35.283  1.00  0.00           H  
ATOM   4246  CA  PHE   260      22.241  48.895  34.418  1.00  0.00           C  
ATOM   4247  HA  PHE   260      22.948  48.336  35.032  1.00  0.00           H  
ATOM   4248  CB  PHE   260      20.992  48.056  34.560  1.00  0.00           C  
ATOM   4249  HB2 PHE   260      20.794  47.807  35.603  1.00  0.00           H  
ATOM   4250  HB3 PHE   260      20.136  48.553  34.103  1.00  0.00           H  
ATOM   4251  CG  PHE   260      21.058  46.737  33.782  1.00  0.00           C  
ATOM   4252  CD1 PHE   260      21.683  45.646  34.330  1.00  0.00           C  
ATOM   4253  HD1 PHE   260      22.195  45.794  35.269  1.00  0.00           H  
ATOM   4254  CE1 PHE   260      21.587  44.346  33.699  1.00  0.00           C  
ATOM   4255  HE1 PHE   260      22.131  43.566  34.210  1.00  0.00           H  
ATOM   4256  CZ  PHE   260      20.840  44.235  32.538  1.00  0.00           C  
ATOM   4257  HZ  PHE   260      20.711  43.238  32.143  1.00  0.00           H  
ATOM   4258  CE2 PHE   260      20.323  45.377  31.954  1.00  0.00           C  
ATOM   4259  HE2 PHE   260      19.720  45.329  31.059  1.00  0.00           H  
ATOM   4260  CD2 PHE   260      20.421  46.653  32.542  1.00  0.00           C  
ATOM   4261  HD2 PHE   260      19.875  47.469  32.092  1.00  0.00           H  
ATOM   4262  C   PHE   260      22.759  48.950  32.982  1.00  0.00           C  
ATOM   4263  O   PHE   260      23.550  48.062  32.614  1.00  0.00           O  
ATOM   4264  N   GLU   261      22.269  49.803  32.047  1.00  0.00           N  
ATOM   4265  H   GLU   261      21.448  50.324  32.318  1.00  0.00           H  
ATOM   4266  CA  GLU   261      22.843  49.945  30.706  1.00  0.00           C  
ATOM   4267  HA  GLU   261      23.298  49.023  30.345  1.00  0.00           H  
ATOM   4268  CB  GLU   261      21.758  50.405  29.744  1.00  0.00           C  
ATOM   4269  HB2 GLU   261      22.176  50.255  28.749  1.00  0.00           H  
ATOM   4270  HB3 GLU   261      20.896  49.739  29.710  1.00  0.00           H  
ATOM   4271  CG  GLU   261      21.279  51.916  29.864  1.00  0.00           C  
ATOM   4272  HG2 GLU   261      22.199  52.498  29.822  1.00  0.00           H  
ATOM   4273  HG3 GLU   261      20.873  52.139  28.877  1.00  0.00           H  
ATOM   4274  CD  GLU   261      20.383  52.286  31.080  1.00  0.00           C  
ATOM   4275  OE1 GLU   261      20.138  53.501  31.403  1.00  0.00           O  
ATOM   4276  OE2 GLU   261      19.812  51.409  31.731  1.00  0.00           O  
ATOM   4277  C   GLU   261      24.034  50.935  30.733  1.00  0.00           C  
ATOM   4278  O   GLU   261      24.772  50.970  29.744  1.00  0.00           O  
ATOM   4279  N   GLU   262      24.344  51.733  31.758  1.00  0.00           N  
ATOM   4280  H   GLU   262      23.791  51.503  32.571  1.00  0.00           H  
ATOM   4281  CA  GLU   262      25.226  52.891  31.705  1.00  0.00           C  
ATOM   4282  HA  GLU   262      25.156  53.259  30.681  1.00  0.00           H  
ATOM   4283  CB  GLU   262      24.706  53.964  32.678  1.00  0.00           C  
ATOM   4284  HB2 GLU   262      23.759  54.302  32.258  1.00  0.00           H  
ATOM   4285  HB3 GLU   262      24.436  53.563  33.655  1.00  0.00           H  
ATOM   4286  CG  GLU   262      25.396  55.261  32.912  1.00  0.00           C  
ATOM   4287  HG2 GLU   262      24.953  55.712  33.800  1.00  0.00           H  
ATOM   4288  HG3 GLU   262      26.432  55.071  33.192  1.00  0.00           H  
ATOM   4289  CD  GLU   262      25.411  56.156  31.631  1.00  0.00           C  
ATOM   4290  OE1 GLU   262      26.235  55.951  30.744  1.00  0.00           O  
ATOM   4291  OE2 GLU   262      24.623  57.183  31.615  1.00  0.00           O  
ATOM   4292  C   GLU   262      26.733  52.481  31.842  1.00  0.00           C  
ATOM   4293  O   GLU   262      27.003  51.416  32.428  1.00  0.00           O  
ATOM   4294  N   ALA   263      27.635  53.318  31.318  1.00  0.00           N  
ATOM   4295  H   ALA   263      27.323  54.265  31.157  1.00  0.00           H  
ATOM   4296  CA  ALA   263      29.032  52.988  31.531  1.00  0.00           C  
ATOM   4297  HA  ALA   263      29.040  51.899  31.482  1.00  0.00           H  
ATOM   4298  CB  ALA   263      29.816  53.511  30.368  1.00  0.00           C  
ATOM   4299  HB1 ALA   263      30.850  53.232  30.570  1.00  0.00           H  
ATOM   4300  HB2 ALA   263      29.503  52.999  29.458  1.00  0.00           H  
ATOM   4301  HB3 ALA   263      29.783  54.591  30.224  1.00  0.00           H  
ATOM   4302  C   ALA   263      29.649  53.499  32.888  1.00  0.00           C  
ATOM   4303  O   ALA   263      29.265  54.644  33.260  1.00  0.00           O  
ATOM   4304  N   PRO   264      30.454  52.678  33.662  1.00  0.00           N  
ATOM   4305  CD  PRO   264      30.665  51.196  33.529  1.00  0.00           C  
ATOM   4306  HD2 PRO   264      31.372  50.997  32.724  1.00  0.00           H  
ATOM   4307  HD3 PRO   264      29.733  50.637  33.446  1.00  0.00           H  
ATOM   4308  CG  PRO   264      31.206  50.728  34.889  1.00  0.00           C  
ATOM   4309  HG2 PRO   264      31.985  49.972  34.790  1.00  0.00           H  
ATOM   4310  HG3 PRO   264      30.402  50.453  35.572  1.00  0.00           H  
ATOM   4311  CB  PRO   264      31.886  51.901  35.512  1.00  0.00           C  
ATOM   4312  HB2 PRO   264      32.942  51.910  35.243  1.00  0.00           H  
ATOM   4313  HB3 PRO   264      31.800  51.816  36.595  1.00  0.00           H  
ATOM   4314  CA  PRO   264      31.225  53.128  34.831  1.00  0.00           C  
ATOM   4315  HA  PRO   264      30.507  53.629  35.480  1.00  0.00           H  
ATOM   4316  C   PRO   264      32.262  54.065  34.310  1.00  0.00           C  
ATOM   4317  O   PRO   264      33.010  53.555  33.483  1.00  0.00           O  
ATOM   4318  N   ASP   265      32.425  55.278  34.860  1.00  0.00           N  
ATOM   4319  H   ASP   265      31.762  55.633  35.534  1.00  0.00           H  
ATOM   4320  CA  ASP   265      33.312  56.300  34.378  1.00  0.00           C  
ATOM   4321  HA  ASP   265      33.344  56.139  33.300  1.00  0.00           H  
ATOM   4322  CB  ASP   265      32.881  57.664  34.739  1.00  0.00           C  
ATOM   4323  HB2 ASP   265      32.990  57.737  35.821  1.00  0.00           H  
ATOM   4324  HB3 ASP   265      33.682  58.296  34.357  1.00  0.00           H  
ATOM   4325  CG  ASP   265      31.490  58.024  34.173  1.00  0.00           C  
ATOM   4326  OD1 ASP   265      31.394  58.274  32.953  1.00  0.00           O  
ATOM   4327  OD2 ASP   265      30.547  58.184  34.979  1.00  0.00           O  
ATOM   4328  C   ASP   265      34.808  56.059  34.845  1.00  0.00           C  
ATOM   4329  O   ASP   265      35.285  56.605  35.849  1.00  0.00           O  
ATOM   4330  N   TYR   266      35.471  55.030  34.260  1.00  0.00           N  
ATOM   4331  H   TYR   266      34.896  54.514  33.609  1.00  0.00           H  
ATOM   4332  CA  TYR   266      36.835  54.687  34.671  1.00  0.00           C  
ATOM   4333  HA  TYR   266      36.754  54.201  35.644  1.00  0.00           H  
ATOM   4334  CB  TYR   266      37.418  53.658  33.698  1.00  0.00           C  
ATOM   4335  HB2 TYR   266      37.762  54.189  32.810  1.00  0.00           H  
ATOM   4336  HB3 TYR   266      38.342  53.283  34.138  1.00  0.00           H  
ATOM   4337  CG  TYR   266      36.395  52.606  33.120  1.00  0.00           C  
ATOM   4338  CD1 TYR   266      36.157  51.436  33.876  1.00  0.00           C  
ATOM   4339  HD1 TYR   266      36.541  51.372  34.884  1.00  0.00           H  
ATOM   4340  CE1 TYR   266      35.206  50.506  33.440  1.00  0.00           C  
ATOM   4341  HE1 TYR   266      35.062  49.605  34.018  1.00  0.00           H  
ATOM   4342  CZ  TYR   266      34.548  50.661  32.177  1.00  0.00           C  
ATOM   4343  OH  TYR   266      33.732  49.729  31.576  1.00  0.00           O  
ATOM   4344  HH  TYR   266      33.574  48.963  32.134  1.00  0.00           H  
ATOM   4345  CE2 TYR   266      34.951  51.725  31.334  1.00  0.00           C  
ATOM   4346  HE2 TYR   266      34.532  51.891  30.352  1.00  0.00           H  
ATOM   4347  CD2 TYR   266      35.798  52.751  31.904  1.00  0.00           C  
ATOM   4348  HD2 TYR   266      36.063  53.605  31.299  1.00  0.00           H  
ATOM   4349  C   TYR   266      37.811  55.904  34.862  1.00  0.00           C  
ATOM   4350  O   TYR   266      38.611  55.927  35.804  1.00  0.00           O  
ATOM   4351  N   MET   267      37.745  56.837  33.945  1.00  0.00           N  
ATOM   4352  H   MET   267      37.070  56.643  33.220  1.00  0.00           H  
ATOM   4353  CA  MET   267      38.460  58.102  34.024  1.00  0.00           C  
ATOM   4354  HA  MET   267      39.512  57.858  33.874  1.00  0.00           H  
ATOM   4355  CB  MET   267      38.112  58.899  32.730  1.00  0.00           C  
ATOM   4356  HB2 MET   267      38.129  58.288  31.828  1.00  0.00           H  
ATOM   4357  HB3 MET   267      37.049  59.122  32.820  1.00  0.00           H  
ATOM   4358  CG  MET   267      38.798  60.228  32.612  1.00  0.00           C  
ATOM   4359  HG2 MET   267      39.810  59.931  32.886  1.00  0.00           H  
ATOM   4360  HG3 MET   267      38.670  60.588  31.591  1.00  0.00           H  
ATOM   4361  SD  MET   267      38.439  61.623  33.688  1.00  0.00           S  
ATOM   4362  CE  MET   267      36.903  62.101  32.923  1.00  0.00           C  
ATOM   4363  HE1 MET   267      36.445  61.137  32.705  1.00  0.00           H  
ATOM   4364  HE2 MET   267      36.417  62.744  33.657  1.00  0.00           H  
ATOM   4365  HE3 MET   267      37.049  62.565  31.947  1.00  0.00           H  
ATOM   4366  C   MET   267      38.281  58.818  35.379  1.00  0.00           C  
ATOM   4367  O   MET   267      39.242  59.267  35.974  1.00  0.00           O  
ATOM   4368  N   TYR   268      36.995  58.854  35.904  1.00  0.00           N  
ATOM   4369  H   TYR   268      36.242  58.421  35.388  1.00  0.00           H  
ATOM   4370  CA  TYR   268      36.635  59.554  37.093  1.00  0.00           C  
ATOM   4371  HA  TYR   268      37.222  60.460  37.242  1.00  0.00           H  
ATOM   4372  CB  TYR   268      35.067  59.840  37.123  1.00  0.00           C  
ATOM   4373  HB2 TYR   268      34.899  60.653  36.417  1.00  0.00           H  
ATOM   4374  HB3 TYR   268      34.585  58.983  36.654  1.00  0.00           H  
ATOM   4375  CG  TYR   268      34.402  59.995  38.487  1.00  0.00           C  
ATOM   4376  CD1 TYR   268      33.464  59.103  38.961  1.00  0.00           C  
ATOM   4377  HD1 TYR   268      33.212  58.243  38.359  1.00  0.00           H  
ATOM   4378  CE1 TYR   268      32.892  59.193  40.201  1.00  0.00           C  
ATOM   4379  HE1 TYR   268      32.106  58.545  40.559  1.00  0.00           H  
ATOM   4380  CZ  TYR   268      33.176  60.339  41.004  1.00  0.00           C  
ATOM   4381  OH  TYR   268      32.495  60.564  42.192  1.00  0.00           O  
ATOM   4382  HH  TYR   268      32.508  61.486  42.461  1.00  0.00           H  
ATOM   4383  CE2 TYR   268      34.181  61.274  40.589  1.00  0.00           C  
ATOM   4384  HE2 TYR   268      34.498  62.091  41.220  1.00  0.00           H  
ATOM   4385  CD2 TYR   268      34.682  61.099  39.296  1.00  0.00           C  
ATOM   4386  HD2 TYR   268      35.451  61.770  38.942  1.00  0.00           H  
ATOM   4387  C   TYR   268      37.114  58.715  38.307  1.00  0.00           C  
ATOM   4388  O   TYR   268      37.610  59.298  39.246  1.00  0.00           O  
ATOM   4389  N   LEU   269      37.047  57.418  38.235  1.00  0.00           N  
ATOM   4390  H   LEU   269      36.681  57.025  37.379  1.00  0.00           H  
ATOM   4391  CA  LEU   269      37.419  56.584  39.320  1.00  0.00           C  
ATOM   4392  HA  LEU   269      36.993  56.938  40.259  1.00  0.00           H  
ATOM   4393  CB  LEU   269      36.879  55.161  39.104  1.00  0.00           C  
ATOM   4394  HB2 LEU   269      37.330  54.794  38.182  1.00  0.00           H  
ATOM   4395  HB3 LEU   269      37.166  54.481  39.906  1.00  0.00           H  
ATOM   4396  CG  LEU   269      35.357  55.001  38.985  1.00  0.00           C  
ATOM   4397  HG  LEU   269      34.959  55.852  38.432  1.00  0.00           H  
ATOM   4398  CD1 LEU   269      35.001  53.688  38.268  1.00  0.00           C  
ATOM   4399 HD11 LEU   269      35.206  53.932  37.225  1.00  0.00           H  
ATOM   4400 HD12 LEU   269      35.619  52.958  38.790  1.00  0.00           H  
ATOM   4401 HD13 LEU   269      33.942  53.451  38.373  1.00  0.00           H  
ATOM   4402  CD2 LEU   269      34.601  55.083  40.356  1.00  0.00           C  
ATOM   4403 HD21 LEU   269      34.490  54.161  40.927  1.00  0.00           H  
ATOM   4404 HD22 LEU   269      35.002  55.807  41.066  1.00  0.00           H  
ATOM   4405 HD23 LEU   269      33.554  55.302  40.147  1.00  0.00           H  
ATOM   4406  C   LEU   269      38.981  56.557  39.514  1.00  0.00           C  
ATOM   4407  O   LEU   269      39.418  56.680  40.658  1.00  0.00           O  
ATOM   4408  N   ARG   270      39.740  56.743  38.430  1.00  0.00           N  
ATOM   4409  H   ARG   270      39.340  56.517  37.531  1.00  0.00           H  
ATOM   4410  CA  ARG   270      41.224  57.189  38.408  1.00  0.00           C  
ATOM   4411  HA  ARG   270      41.711  56.508  39.107  1.00  0.00           H  
ATOM   4412  CB  ARG   270      41.942  57.066  37.065  1.00  0.00           C  
ATOM   4413  HB2 ARG   270      41.362  57.522  36.262  1.00  0.00           H  
ATOM   4414  HB3 ARG   270      42.853  57.663  37.084  1.00  0.00           H  
ATOM   4415  CG  ARG   270      42.247  55.593  36.759  1.00  0.00           C  
ATOM   4416  HG2 ARG   270      42.878  55.106  37.503  1.00  0.00           H  
ATOM   4417  HG3 ARG   270      41.363  54.972  36.611  1.00  0.00           H  
ATOM   4418  CD  ARG   270      42.961  55.629  35.368  1.00  0.00           C  
ATOM   4419  HD2 ARG   270      43.884  56.201  35.470  1.00  0.00           H  
ATOM   4420  HD3 ARG   270      43.446  54.667  35.203  1.00  0.00           H  
ATOM   4421  NE  ARG   270      42.174  55.889  34.100  1.00  0.00           N  
ATOM   4422  HE  ARG   270      42.052  56.864  33.866  1.00  0.00           H  
ATOM   4423  CZ  ARG   270      41.507  54.979  33.383  1.00  0.00           C  
ATOM   4424  NH1 ARG   270      41.656  53.707  33.576  1.00  0.00           N  
ATOM   4425 HH11 ARG   270      42.467  53.307  34.026  1.00  0.00           H  
ATOM   4426 HH12 ARG   270      41.288  53.170  32.803  1.00  0.00           H  
ATOM   4427  NH2 ARG   270      40.563  55.265  32.603  1.00  0.00           N  
ATOM   4428 HH21 ARG   270      40.511  56.252  32.398  1.00  0.00           H  
ATOM   4429 HH22 ARG   270      40.063  54.557  32.084  1.00  0.00           H  
ATOM   4430  C   ARG   270      41.491  58.563  39.008  1.00  0.00           C  
ATOM   4431  O   ARG   270      42.407  58.684  39.739  1.00  0.00           O  
ATOM   4432  N   GLN   271      40.704  59.544  38.597  1.00  0.00           N  
ATOM   4433  H   GLN   271      40.089  59.376  37.814  1.00  0.00           H  
ATOM   4434  CA  GLN   271      40.855  60.912  38.991  1.00  0.00           C  
ATOM   4435  HA  GLN   271      41.884  61.253  38.874  1.00  0.00           H  
ATOM   4436  CB  GLN   271      39.955  61.760  38.090  1.00  0.00           C  
ATOM   4437  HB2 GLN   271      39.801  61.242  37.143  1.00  0.00           H  
ATOM   4438  HB3 GLN   271      38.989  61.805  38.593  1.00  0.00           H  
ATOM   4439  CG  GLN   271      40.441  63.179  37.927  1.00  0.00           C  
ATOM   4440  HG2 GLN   271      39.678  63.701  37.350  1.00  0.00           H  
ATOM   4441  HG3 GLN   271      40.520  63.660  38.902  1.00  0.00           H  
ATOM   4442  CD  GLN   271      41.794  63.398  37.251  1.00  0.00           C  
ATOM   4443  OE1 GLN   271      42.478  62.482  36.759  1.00  0.00           O  
ATOM   4444  NE2 GLN   271      42.294  64.560  37.413  1.00  0.00           N  
ATOM   4445 HE21 GLN   271      43.283  64.638  37.220  1.00  0.00           H  
ATOM   4446 HE22 GLN   271      41.704  65.342  37.656  1.00  0.00           H  
ATOM   4447  C   GLN   271      40.614  61.127  40.470  1.00  0.00           C  
ATOM   4448  O   GLN   271      41.321  61.881  41.129  1.00  0.00           O  
ATOM   4449  N   LEU   272      39.687  60.356  41.125  1.00  0.00           N  
ATOM   4450  H   LEU   272      39.217  59.673  40.549  1.00  0.00           H  
ATOM   4451  CA  LEU   272      39.547  60.412  42.640  1.00  0.00           C  
ATOM   4452  HA  LEU   272      39.356  61.433  42.969  1.00  0.00           H  
ATOM   4453  CB  LEU   272      38.393  59.474  43.080  1.00  0.00           C  
ATOM   4454  HB2 LEU   272      38.522  58.543  42.529  1.00  0.00           H  
ATOM   4455  HB3 LEU   272      38.407  59.341  44.162  1.00  0.00           H  
ATOM   4456  CG  LEU   272      36.944  59.906  42.768  1.00  0.00           C  
ATOM   4457  HG  LEU   272      36.936  60.054  41.688  1.00  0.00           H  
ATOM   4458  CD1 LEU   272      36.016  58.697  43.069  1.00  0.00           C  
ATOM   4459 HD11 LEU   272      35.024  59.026  42.760  1.00  0.00           H  
ATOM   4460 HD12 LEU   272      36.268  57.843  42.440  1.00  0.00           H  
ATOM   4461 HD13 LEU   272      35.968  58.419  44.122  1.00  0.00           H  
ATOM   4462  CD2 LEU   272      36.519  61.185  43.392  1.00  0.00           C  
ATOM   4463 HD21 LEU   272      35.493  61.332  43.056  1.00  0.00           H  
ATOM   4464 HD22 LEU   272      36.689  61.100  44.466  1.00  0.00           H  
ATOM   4465 HD23 LEU   272      37.093  62.017  42.985  1.00  0.00           H  
ATOM   4466  C   LEU   272      40.866  60.009  43.329  1.00  0.00           C  
ATOM   4467  O   LEU   272      41.293  60.592  44.342  1.00  0.00           O  
ATOM   4468  N   PHE   273      41.487  58.992  42.802  1.00  0.00           N  
ATOM   4469  H   PHE   273      41.046  58.522  42.024  1.00  0.00           H  
ATOM   4470  CA  PHE   273      42.737  58.492  43.313  1.00  0.00           C  
ATOM   4471  HA  PHE   273      42.679  58.550  44.400  1.00  0.00           H  
ATOM   4472  CB  PHE   273      42.810  57.008  43.158  1.00  0.00           C  
ATOM   4473  HB2 PHE   273      42.753  56.830  42.085  1.00  0.00           H  
ATOM   4474  HB3 PHE   273      43.681  56.532  43.608  1.00  0.00           H  
ATOM   4475  CG  PHE   273      41.635  56.200  43.824  1.00  0.00           C  
ATOM   4476  CD1 PHE   273      41.028  56.593  45.041  1.00  0.00           C  
ATOM   4477  HD1 PHE   273      41.571  57.354  45.583  1.00  0.00           H  
ATOM   4478  CE1 PHE   273      39.954  55.912  45.554  1.00  0.00           C  
ATOM   4479  HE1 PHE   273      39.567  56.243  46.506  1.00  0.00           H  
ATOM   4480  CZ  PHE   273      39.256  54.973  44.802  1.00  0.00           C  
ATOM   4481  HZ  PHE   273      38.416  54.474  45.261  1.00  0.00           H  
ATOM   4482  CE2 PHE   273      39.767  54.610  43.559  1.00  0.00           C  
ATOM   4483  HE2 PHE   273      39.200  53.872  43.011  1.00  0.00           H  
ATOM   4484  CD2 PHE   273      40.925  55.246  43.053  1.00  0.00           C  
ATOM   4485  HD2 PHE   273      41.380  55.025  42.099  1.00  0.00           H  
ATOM   4486  C   PHE   273      43.966  59.332  43.005  1.00  0.00           C  
ATOM   4487  O   PHE   273      44.789  59.544  43.895  1.00  0.00           O  
ATOM   4488  N   ARG   274      44.082  59.729  41.737  1.00  0.00           N  
ATOM   4489  H   ARG   274      43.323  59.419  41.146  1.00  0.00           H  
ATOM   4490  CA  ARG   274      45.313  60.529  41.227  1.00  0.00           C  
ATOM   4491  HA  ARG   274      46.234  60.100  41.622  1.00  0.00           H  
ATOM   4492  CB  ARG   274      45.267  60.757  39.703  1.00  0.00           C  
ATOM   4493  HB2 ARG   274      44.287  61.188  39.500  1.00  0.00           H  
ATOM   4494  HB3 ARG   274      45.932  61.507  39.274  1.00  0.00           H  
ATOM   4495  CG  ARG   274      45.498  59.404  38.998  1.00  0.00           C  
ATOM   4496  HG2 ARG   274      46.553  59.270  39.237  1.00  0.00           H  
ATOM   4497  HG3 ARG   274      44.766  58.644  39.270  1.00  0.00           H  
ATOM   4498  CD  ARG   274      45.464  59.544  37.490  1.00  0.00           C  
ATOM   4499  HD2 ARG   274      44.441  59.831  37.247  1.00  0.00           H  
ATOM   4500  HD3 ARG   274      46.177  60.258  37.077  1.00  0.00           H  
ATOM   4501  NE  ARG   274      45.873  58.347  36.750  1.00  0.00           N  
ATOM   4502  HE  ARG   274      46.236  57.613  37.341  1.00  0.00           H  
ATOM   4503  CZ  ARG   274      45.862  58.127  35.466  1.00  0.00           C  
ATOM   4504  NH1 ARG   274      45.372  58.871  34.562  1.00  0.00           N  
ATOM   4505 HH11 ARG   274      44.978  59.744  34.883  1.00  0.00           H  
ATOM   4506 HH12 ARG   274      45.512  58.666  33.583  1.00  0.00           H  
ATOM   4507  NH2 ARG   274      46.313  56.980  35.034  1.00  0.00           N  
ATOM   4508 HH21 ARG   274      46.650  56.307  35.708  1.00  0.00           H  
ATOM   4509 HH22 ARG   274      46.220  56.696  34.070  1.00  0.00           H  
ATOM   4510  C   ARG   274      45.535  61.893  41.886  1.00  0.00           C  
ATOM   4511  O   ARG   274      46.688  62.294  42.120  1.00  0.00           O  
ATOM   4512  N   ILE   275      44.461  62.566  42.327  1.00  0.00           N  
ATOM   4513  H   ILE   275      43.602  62.216  41.927  1.00  0.00           H  
ATOM   4514  CA  ILE   275      44.422  63.804  43.031  1.00  0.00           C  
ATOM   4515  HA  ILE   275      45.287  64.382  42.704  1.00  0.00           H  
ATOM   4516  CB  ILE   275      43.080  64.499  42.698  1.00  0.00           C  
ATOM   4517  HB  ILE   275      42.264  63.859  43.035  1.00  0.00           H  
ATOM   4518  CG2 ILE   275      42.987  65.812  43.571  1.00  0.00           C  
ATOM   4519 HG21 ILE   275      43.884  66.431  43.584  1.00  0.00           H  
ATOM   4520 HG22 ILE   275      42.272  66.466  43.072  1.00  0.00           H  
ATOM   4521 HG23 ILE   275      42.709  65.524  44.585  1.00  0.00           H  
ATOM   4522  CG1 ILE   275      42.910  64.634  41.160  1.00  0.00           C  
ATOM   4523 HG12 ILE   275      43.023  63.612  40.801  1.00  0.00           H  
ATOM   4524 HG13 ILE   275      41.880  64.868  40.891  1.00  0.00           H  
ATOM   4525  CD1 ILE   275      43.772  65.610  40.375  1.00  0.00           C  
ATOM   4526 HD11 ILE   275      43.225  65.908  39.481  1.00  0.00           H  
ATOM   4527 HD12 ILE   275      44.040  66.387  41.090  1.00  0.00           H  
ATOM   4528 HD13 ILE   275      44.639  65.005  40.107  1.00  0.00           H  
ATOM   4529  C   ILE   275      44.527  63.564  44.574  1.00  0.00           C  
ATOM   4530  O   ILE   275      45.180  64.367  45.245  1.00  0.00           O  
ATOM   4531  N   LEU   276      43.998  62.490  45.153  1.00  0.00           N  
ATOM   4532  H   LEU   276      43.329  61.925  44.648  1.00  0.00           H  
ATOM   4533  CA  LEU   276      44.237  62.082  46.533  1.00  0.00           C  
ATOM   4534  HA  LEU   276      43.937  62.929  47.150  1.00  0.00           H  
ATOM   4535  CB  LEU   276      43.276  60.926  46.986  1.00  0.00           C  
ATOM   4536  HB2 LEU   276      42.256  61.254  46.788  1.00  0.00           H  
ATOM   4537  HB3 LEU   276      43.536  60.132  46.285  1.00  0.00           H  
ATOM   4538  CG  LEU   276      43.486  60.394  48.411  1.00  0.00           C  
ATOM   4539  HG  LEU   276      44.534  60.099  48.450  1.00  0.00           H  
ATOM   4540  CD1 LEU   276      43.298  61.532  49.527  1.00  0.00           C  
ATOM   4541 HD11 LEU   276      43.660  61.080  50.451  1.00  0.00           H  
ATOM   4542 HD12 LEU   276      43.878  62.446  49.401  1.00  0.00           H  
ATOM   4543 HD13 LEU   276      42.228  61.732  49.571  1.00  0.00           H  
ATOM   4544  CD2 LEU   276      42.473  59.273  48.668  1.00  0.00           C  
ATOM   4545 HD21 LEU   276      42.895  58.440  49.231  1.00  0.00           H  
ATOM   4546 HD22 LEU   276      41.570  59.775  49.014  1.00  0.00           H  
ATOM   4547 HD23 LEU   276      42.268  58.805  47.705  1.00  0.00           H  
ATOM   4548  C   LEU   276      45.686  61.811  46.737  1.00  0.00           C  
ATOM   4549  O   LEU   276      46.279  62.385  47.671  1.00  0.00           O  
ATOM   4550  N   PHE   277      46.284  61.015  45.903  1.00  0.00           N  
ATOM   4551  H   PHE   277      45.856  60.743  45.030  1.00  0.00           H  
ATOM   4552  CA  PHE   277      47.714  60.689  45.938  1.00  0.00           C  
ATOM   4553  HA  PHE   277      48.061  60.129  46.807  1.00  0.00           H  
ATOM   4554  CB  PHE   277      47.989  59.835  44.694  1.00  0.00           C  
ATOM   4555  HB2 PHE   277      47.284  59.007  44.766  1.00  0.00           H  
ATOM   4556  HB3 PHE   277      47.686  60.268  43.741  1.00  0.00           H  
ATOM   4557  CG  PHE   277      49.288  59.187  44.538  1.00  0.00           C  
ATOM   4558  CD1 PHE   277      49.545  57.873  45.004  1.00  0.00           C  
ATOM   4559  HD1 PHE   277      48.792  57.223  45.426  1.00  0.00           H  
ATOM   4560  CE1 PHE   277      50.828  57.288  44.767  1.00  0.00           C  
ATOM   4561  HE1 PHE   277      51.095  56.343  45.218  1.00  0.00           H  
ATOM   4562  CZ  PHE   277      51.891  57.996  44.209  1.00  0.00           C  
ATOM   4563  HZ  PHE   277      52.893  57.605  44.108  1.00  0.00           H  
ATOM   4564  CE2 PHE   277      51.630  59.317  43.769  1.00  0.00           C  
ATOM   4565  HE2 PHE   277      52.425  59.989  43.482  1.00  0.00           H  
ATOM   4566  CD2 PHE   277      50.345  59.902  43.857  1.00  0.00           C  
ATOM   4567  HD2 PHE   277      50.227  60.902  43.468  1.00  0.00           H  
ATOM   4568  C   PHE   277      48.532  62.000  45.837  1.00  0.00           C  
ATOM   4569  O   PHE   277      49.458  62.090  46.602  1.00  0.00           O  
ATOM   4570  N   ARG   278      48.161  62.974  45.038  1.00  0.00           N  
ATOM   4571  H   ARG   278      47.292  62.881  44.531  1.00  0.00           H  
ATOM   4572  CA  ARG   278      48.872  64.295  44.921  1.00  0.00           C  
ATOM   4573  HA  ARG   278      49.924  64.016  44.866  1.00  0.00           H  
ATOM   4574  CB  ARG   278      48.543  65.022  43.686  1.00  0.00           C  
ATOM   4575  HB2 ARG   278      48.483  64.243  42.925  1.00  0.00           H  
ATOM   4576  HB3 ARG   278      47.502  65.322  43.566  1.00  0.00           H  
ATOM   4577  CG  ARG   278      49.470  66.162  43.180  1.00  0.00           C  
ATOM   4578  HG2 ARG   278      49.275  67.074  43.744  1.00  0.00           H  
ATOM   4579  HG3 ARG   278      50.473  65.827  43.445  1.00  0.00           H  
ATOM   4580  CD  ARG   278      49.443  66.419  41.688  1.00  0.00           C  
ATOM   4581  HD2 ARG   278      50.307  67.047  41.475  1.00  0.00           H  
ATOM   4582  HD3 ARG   278      49.545  65.473  41.156  1.00  0.00           H  
ATOM   4583  NE  ARG   278      48.197  67.093  41.388  1.00  0.00           N  
ATOM   4584  HE  ARG   278      47.638  67.428  42.159  1.00  0.00           H  
ATOM   4585  CZ  ARG   278      47.797  67.544  40.240  1.00  0.00           C  
ATOM   4586  NH1 ARG   278      48.459  67.399  39.105  1.00  0.00           N  
ATOM   4587 HH11 ARG   278      49.341  66.913  39.027  1.00  0.00           H  
ATOM   4588 HH12 ARG   278      48.227  67.999  38.326  1.00  0.00           H  
ATOM   4589  NH2 ARG   278      46.667  68.157  40.102  1.00  0.00           N  
ATOM   4590 HH21 ARG   278      46.105  68.530  40.854  1.00  0.00           H  
ATOM   4591 HH22 ARG   278      46.436  68.423  39.156  1.00  0.00           H  
ATOM   4592  C   ARG   278      48.663  65.199  46.221  1.00  0.00           C  
ATOM   4593  O   ARG   278      49.598  65.919  46.648  1.00  0.00           O  
ATOM   4594  N   THR   279      47.478  65.159  46.839  1.00  0.00           N  
ATOM   4595  H   THR   279      46.794  64.482  46.533  1.00  0.00           H  
ATOM   4596  CA  THR   279      47.155  65.874  48.039  1.00  0.00           C  
ATOM   4597  HA  THR   279      47.414  66.927  48.154  1.00  0.00           H  
ATOM   4598  CB  THR   279      45.621  65.866  48.203  1.00  0.00           C  
ATOM   4599  HB  THR   279      45.308  64.823  48.152  1.00  0.00           H  
ATOM   4600  CG2 THR   279      45.123  66.483  49.504  1.00  0.00           C  
ATOM   4601 HG21 THR   279      45.618  66.144  50.414  1.00  0.00           H  
ATOM   4602 HG22 THR   279      45.049  67.570  49.525  1.00  0.00           H  
ATOM   4603 HG23 THR   279      44.106  66.112  49.632  1.00  0.00           H  
ATOM   4604  OG1 THR   279      45.012  66.544  47.069  1.00  0.00           O  
ATOM   4605  HG1 THR   279      44.902  65.942  46.330  1.00  0.00           H  
ATOM   4606  C   THR   279      47.792  65.202  49.295  1.00  0.00           C  
ATOM   4607  O   THR   279      48.139  65.907  50.174  1.00  0.00           O  
ATOM   4608  N   LEU   280      47.977  63.871  49.319  1.00  0.00           N  
ATOM   4609  H   LEU   280      47.514  63.341  48.595  1.00  0.00           H  
ATOM   4610  CA  LEU   280      48.888  63.189  50.215  1.00  0.00           C  
ATOM   4611  HA  LEU   280      48.736  63.559  51.229  1.00  0.00           H  
ATOM   4612  CB  LEU   280      48.581  61.684  50.177  1.00  0.00           C  
ATOM   4613  HB2 LEU   280      48.379  61.471  49.127  1.00  0.00           H  
ATOM   4614  HB3 LEU   280      49.433  61.091  50.510  1.00  0.00           H  
ATOM   4615  CG  LEU   280      47.309  61.277  50.995  1.00  0.00           C  
ATOM   4616  HG  LEU   280      46.502  61.943  50.690  1.00  0.00           H  
ATOM   4617  CD1 LEU   280      46.821  59.848  50.623  1.00  0.00           C  
ATOM   4618 HD11 LEU   280      46.458  59.812  49.595  1.00  0.00           H  
ATOM   4619 HD12 LEU   280      47.566  59.053  50.645  1.00  0.00           H  
ATOM   4620 HD13 LEU   280      46.016  59.491  51.265  1.00  0.00           H  
ATOM   4621  CD2 LEU   280      47.501  61.164  52.529  1.00  0.00           C  
ATOM   4622 HD21 LEU   280      47.879  62.094  52.953  1.00  0.00           H  
ATOM   4623 HD22 LEU   280      46.641  60.724  53.033  1.00  0.00           H  
ATOM   4624 HD23 LEU   280      48.194  60.365  52.792  1.00  0.00           H  
ATOM   4625  C   LEU   280      50.371  63.425  49.972  1.00  0.00           C  
ATOM   4626  O   LEU   280      51.168  63.191  50.878  1.00  0.00           O  
ATOM   4627  N   ASN   281      50.714  63.973  48.793  1.00  0.00           N  
ATOM   4628  H   ASN   281      49.915  64.364  48.315  1.00  0.00           H  
ATOM   4629  CA  ASN   281      52.044  64.413  48.265  1.00  0.00           C  
ATOM   4630  HA  ASN   281      51.856  64.777  47.255  1.00  0.00           H  
ATOM   4631  CB  ASN   281      52.636  65.518  49.192  1.00  0.00           C  
ATOM   4632  HB2 ASN   281      52.978  65.082  50.131  1.00  0.00           H  
ATOM   4633  HB3 ASN   281      53.498  66.023  48.756  1.00  0.00           H  
ATOM   4634  CG  ASN   281      51.691  66.729  49.474  1.00  0.00           C  
ATOM   4635  OD1 ASN   281      51.599  67.162  50.571  1.00  0.00           O  
ATOM   4636  ND2 ASN   281      51.098  67.414  48.548  1.00  0.00           N  
ATOM   4637 HD21 ASN   281      50.598  68.224  48.887  1.00  0.00           H  
ATOM   4638 HD22 ASN   281      51.109  67.195  47.562  1.00  0.00           H  
ATOM   4639  C   ASN   281      53.059  63.238  47.958  1.00  0.00           C  
ATOM   4640  O   ASN   281      54.254  63.351  48.282  1.00  0.00           O  
ATOM   4641  N   HIE   282      52.511  62.095  47.445  1.00  0.00           N  
ATOM   4642  H   HIE   282      51.518  62.149  47.269  1.00  0.00           H  
ATOM   4643  CA  HIE   282      53.205  60.902  47.135  1.00  0.00           C  
ATOM   4644  HA  HIE   282      54.032  60.734  47.824  1.00  0.00           H  
ATOM   4645  CB  HIE   282      52.188  59.750  47.164  1.00  0.00           C  
ATOM   4646  HB2 HIE   282      51.421  59.886  46.401  1.00  0.00           H  
ATOM   4647  HB3 HIE   282      52.725  58.859  46.837  1.00  0.00           H  
ATOM   4648  CG  HIE   282      51.455  59.384  48.419  1.00  0.00           C  
ATOM   4649  ND1 HIE   282      50.304  58.559  48.453  1.00  0.00           N  
ATOM   4650  CE1 HIE   282      50.074  58.221  49.727  1.00  0.00           C  
ATOM   4651  HE1 HIE   282      49.259  57.657  50.157  1.00  0.00           H  
ATOM   4652  NE2 HIE   282      50.898  58.994  50.496  1.00  0.00           N  
ATOM   4653  HE2 HIE   282      51.027  59.035  51.497  1.00  0.00           H  
ATOM   4654  CD2 HIE   282      51.833  59.564  49.691  1.00  0.00           C  
ATOM   4655  HD2 HIE   282      52.671  60.169  50.002  1.00  0.00           H  
ATOM   4656  C   HIE   282      53.992  61.010  45.802  1.00  0.00           C  
ATOM   4657  O   HIE   282      53.726  61.930  45.017  1.00  0.00           O  
ATOM   4658  N   GLN   283      54.908  60.130  45.518  1.00  0.00           N  
ATOM   4659  H   GLN   283      55.200  59.403  46.156  1.00  0.00           H  
ATOM   4660  CA  GLN   283      55.611  60.125  44.237  1.00  0.00           C  
ATOM   4661  HA  GLN   283      55.326  60.997  43.648  1.00  0.00           H  
ATOM   4662  CB  GLN   283      57.046  60.364  44.482  1.00  0.00           C  
ATOM   4663  HB2 GLN   283      57.136  61.329  44.981  1.00  0.00           H  
ATOM   4664  HB3 GLN   283      57.230  59.603  45.240  1.00  0.00           H  
ATOM   4665  CG  GLN   283      57.966  60.114  43.275  1.00  0.00           C  
ATOM   4666  HG2 GLN   283      57.560  59.259  42.735  1.00  0.00           H  
ATOM   4667  HG3 GLN   283      57.943  60.982  42.617  1.00  0.00           H  
ATOM   4668  CD  GLN   283      59.409  59.817  43.653  1.00  0.00           C  
ATOM   4669  OE1 GLN   283      59.857  59.784  44.772  1.00  0.00           O  
ATOM   4670  NE2 GLN   283      60.309  59.687  42.681  1.00  0.00           N  
ATOM   4671 HE21 GLN   283      61.227  59.429  43.014  1.00  0.00           H  
ATOM   4672 HE22 GLN   283      60.027  59.708  41.712  1.00  0.00           H  
ATOM   4673  C   GLN   283      55.247  58.847  43.542  1.00  0.00           C  
ATOM   4674  O   GLN   283      55.377  57.707  44.074  1.00  0.00           O  
ATOM   4675  N   TYR   284      54.968  58.907  42.243  1.00  0.00           N  
ATOM   4676  H   TYR   284      54.943  59.817  41.806  1.00  0.00           H  
ATOM   4677  CA  TYR   284      54.486  57.745  41.448  1.00  0.00           C  
ATOM   4678  HA  TYR   284      53.822  57.188  42.109  1.00  0.00           H  
ATOM   4679  CB  TYR   284      53.643  58.339  40.271  1.00  0.00           C  
ATOM   4680  HB2 TYR   284      53.011  59.162  40.605  1.00  0.00           H  
ATOM   4681  HB3 TYR   284      54.257  58.690  39.441  1.00  0.00           H  
ATOM   4682  CG  TYR   284      52.696  57.336  39.583  1.00  0.00           C  
ATOM   4683  CD1 TYR   284      51.519  56.873  40.225  1.00  0.00           C  
ATOM   4684  HD1 TYR   284      51.219  57.214  41.205  1.00  0.00           H  
ATOM   4685  CE1 TYR   284      50.740  55.860  39.646  1.00  0.00           C  
ATOM   4686  HE1 TYR   284      49.883  55.447  40.157  1.00  0.00           H  
ATOM   4687  CZ  TYR   284      50.990  55.460  38.314  1.00  0.00           C  
ATOM   4688  OH  TYR   284      50.144  54.538  37.782  1.00  0.00           O  
ATOM   4689  HH  TYR   284      50.201  54.499  36.825  1.00  0.00           H  
ATOM   4690  CE2 TYR   284      52.119  55.966  37.662  1.00  0.00           C  
ATOM   4691  HE2 TYR   284      52.320  55.629  36.655  1.00  0.00           H  
ATOM   4692  CD2 TYR   284      53.003  56.815  38.324  1.00  0.00           C  
ATOM   4693  HD2 TYR   284      53.856  57.227  37.805  1.00  0.00           H  
ATOM   4694  C   TYR   284      55.555  56.755  40.965  1.00  0.00           C  
ATOM   4695  O   TYR   284      56.028  56.889  39.832  1.00  0.00           O  
ATOM   4696  N   ASP   285      55.973  55.770  41.807  1.00  0.00           N  
ATOM   4697  H   ASP   285      55.601  55.693  42.742  1.00  0.00           H  
ATOM   4698  CA  ASP   285      57.205  54.944  41.717  1.00  0.00           C  
ATOM   4699  HA  ASP   285      57.608  55.016  40.707  1.00  0.00           H  
ATOM   4700  CB  ASP   285      58.218  55.559  42.680  1.00  0.00           C  
ATOM   4701  HB2 ASP   285      59.098  54.917  42.636  1.00  0.00           H  
ATOM   4702  HB3 ASP   285      58.349  56.536  42.213  1.00  0.00           H  
ATOM   4703  CG  ASP   285      57.716  55.561  44.148  1.00  0.00           C  
ATOM   4704  OD1 ASP   285      56.743  54.889  44.469  1.00  0.00           O  
ATOM   4705  OD2 ASP   285      58.333  56.250  44.966  1.00  0.00           O  
ATOM   4706  C   ASP   285      57.097  53.391  41.904  1.00  0.00           C  
ATOM   4707  O   ASP   285      58.118  52.738  41.966  1.00  0.00           O  
ATOM   4708  N   TYR   286      55.865  52.860  41.886  1.00  0.00           N  
ATOM   4709  H   TYR   286      55.129  53.549  41.838  1.00  0.00           H  
ATOM   4710  CA  TYR   286      55.522  51.423  42.058  1.00  0.00           C  
ATOM   4711  HA  TYR   286      54.441  51.286  42.047  1.00  0.00           H  
ATOM   4712  CB  TYR   286      55.854  50.629  40.769  1.00  0.00           C  
ATOM   4713  HB2 TYR   286      56.906  50.368  40.885  1.00  0.00           H  
ATOM   4714  HB3 TYR   286      55.324  49.678  40.808  1.00  0.00           H  
ATOM   4715  CG  TYR   286      55.476  51.448  39.506  1.00  0.00           C  
ATOM   4716  CD1 TYR   286      56.570  52.009  38.747  1.00  0.00           C  
ATOM   4717  HD1 TYR   286      57.566  51.709  39.036  1.00  0.00           H  
ATOM   4718  CE1 TYR   286      56.257  52.857  37.637  1.00  0.00           C  
ATOM   4719  HE1 TYR   286      57.019  53.215  36.961  1.00  0.00           H  
ATOM   4720  CZ  TYR   286      54.901  52.968  37.242  1.00  0.00           C  
ATOM   4721  OH  TYR   286      54.563  53.658  36.172  1.00  0.00           O  
ATOM   4722  HH  TYR   286      55.274  54.280  36.003  1.00  0.00           H  
ATOM   4723  CE2 TYR   286      53.840  52.376  37.933  1.00  0.00           C  
ATOM   4724  HE2 TYR   286      52.849  52.537  37.537  1.00  0.00           H  
ATOM   4725  CD2 TYR   286      54.181  51.610  39.088  1.00  0.00           C  
ATOM   4726  HD2 TYR   286      53.407  51.067  39.609  1.00  0.00           H  
ATOM   4727  C   TYR   286      56.294  50.742  43.134  1.00  0.00           C  
ATOM   4728  O   TYR   286      56.483  49.525  43.199  1.00  0.00           O  
ATOM   4729  N   THR   287      56.624  51.501  44.208  1.00  0.00           N  
ATOM   4730  H   THR   287      56.521  52.499  44.091  1.00  0.00           H  
ATOM   4731  CA  THR   287      57.254  51.075  45.446  1.00  0.00           C  
ATOM   4732  HA  THR   287      57.829  50.166  45.270  1.00  0.00           H  
ATOM   4733  CB  THR   287      58.188  52.108  46.178  1.00  0.00           C  
ATOM   4734  HB  THR   287      58.598  51.595  47.048  1.00  0.00           H  
ATOM   4735  CG2 THR   287      59.379  52.435  45.337  1.00  0.00           C  
ATOM   4736 HG21 THR   287      58.908  52.826  44.435  1.00  0.00           H  
ATOM   4737 HG22 THR   287      60.048  53.233  45.660  1.00  0.00           H  
ATOM   4738 HG23 THR   287      59.876  51.552  44.934  1.00  0.00           H  
ATOM   4739  OG1 THR   287      57.590  53.352  46.470  1.00  0.00           O  
ATOM   4740  HG1 THR   287      57.542  53.808  45.626  1.00  0.00           H  
ATOM   4741  C   THR   287      56.206  50.508  46.338  1.00  0.00           C  
ATOM   4742  O   THR   287      56.022  50.940  47.485  1.00  0.00           O  
ATOM   4743  N   PHE   288      55.453  49.504  45.888  1.00  0.00           N  
ATOM   4744  H   PHE   288      55.691  49.157  44.970  1.00  0.00           H  
ATOM   4745  CA  PHE   288      54.525  48.745  46.762  1.00  0.00           C  
ATOM   4746  HA  PHE   288      53.672  49.403  46.925  1.00  0.00           H  
ATOM   4747  CB  PHE   288      54.063  47.649  45.866  1.00  0.00           C  
ATOM   4748  HB2 PHE   288      54.868  46.988  45.547  1.00  0.00           H  
ATOM   4749  HB3 PHE   288      53.380  47.009  46.425  1.00  0.00           H  
ATOM   4750  CG  PHE   288      53.396  48.085  44.504  1.00  0.00           C  
ATOM   4751  CD1 PHE   288      52.339  49.011  44.356  1.00  0.00           C  
ATOM   4752  HD1 PHE   288      51.763  49.377  45.193  1.00  0.00           H  
ATOM   4753  CE1 PHE   288      51.895  49.384  43.062  1.00  0.00           C  
ATOM   4754  HE1 PHE   288      51.060  50.031  42.838  1.00  0.00           H  
ATOM   4755  CZ  PHE   288      52.499  48.970  41.884  1.00  0.00           C  
ATOM   4756  HZ  PHE   288      52.184  49.377  40.934  1.00  0.00           H  
ATOM   4757  CE2 PHE   288      53.450  47.899  42.029  1.00  0.00           C  
ATOM   4758  HE2 PHE   288      54.007  47.437  41.227  1.00  0.00           H  
ATOM   4759  CD2 PHE   288      53.963  47.599  43.349  1.00  0.00           C  
ATOM   4760  HD2 PHE   288      54.900  47.087  43.506  1.00  0.00           H  
ATOM   4761  C   PHE   288      55.239  48.171  48.131  1.00  0.00           C  
ATOM   4762  O   PHE   288      56.432  47.886  48.175  1.00  0.00           O  
ATOM   4763  N   ASP   289      54.440  47.881  49.168  1.00  0.00           N  
ATOM   4764  H   ASP   289      53.446  48.021  49.056  1.00  0.00           H  
ATOM   4765  CA  ASP   289      54.979  47.635  50.428  1.00  0.00           C  
ATOM   4766  HA  ASP   289      55.551  48.487  50.796  1.00  0.00           H  
ATOM   4767  CB  ASP   289      53.783  47.349  51.353  1.00  0.00           C  
ATOM   4768  HB2 ASP   289      53.091  46.692  50.826  1.00  0.00           H  
ATOM   4769  HB3 ASP   289      54.093  46.890  52.292  1.00  0.00           H  
ATOM   4770  CG  ASP   289      52.962  48.592  51.838  1.00  0.00           C  
ATOM   4771  OD1 ASP   289      52.346  48.567  52.913  1.00  0.00           O  
ATOM   4772  OD2 ASP   289      53.094  49.664  51.167  1.00  0.00           O  
ATOM   4773  C   ASP   289      55.899  46.393  50.443  1.00  0.00           C  
ATOM   4774  O   ASP   289      56.860  46.309  51.273  1.00  0.00           O  
ATOM   4775  N   TRP   290      55.690  45.366  49.607  1.00  0.00           N  
ATOM   4776  H   TRP   290      55.003  45.543  48.889  1.00  0.00           H  
ATOM   4777  CA  TRP   290      56.483  44.161  49.420  1.00  0.00           C  
ATOM   4778  HA  TRP   290      56.659  43.760  50.418  1.00  0.00           H  
ATOM   4779  CB  TRP   290      55.649  43.143  48.609  1.00  0.00           C  
ATOM   4780  HB2 TRP   290      56.161  42.187  48.714  1.00  0.00           H  
ATOM   4781  HB3 TRP   290      54.684  42.916  49.061  1.00  0.00           H  
ATOM   4782  CG  TRP   290      55.336  43.457  47.128  1.00  0.00           C  
ATOM   4783  CD1 TRP   290      56.059  43.199  46.046  1.00  0.00           C  
ATOM   4784  HD1 TRP   290      57.086  42.867  46.095  1.00  0.00           H  
ATOM   4785  NE1 TRP   290      55.456  43.543  44.874  1.00  0.00           N  
ATOM   4786  HE1 TRP   290      55.900  43.297  44.001  1.00  0.00           H  
ATOM   4787  CE2 TRP   290      54.172  44.026  45.107  1.00  0.00           C  
ATOM   4788  CZ2 TRP   290      53.134  44.547  44.241  1.00  0.00           C  
ATOM   4789  HZ2 TRP   290      53.279  44.601  43.172  1.00  0.00           H  
ATOM   4790  CH2 TRP   290      51.938  44.873  44.819  1.00  0.00           C  
ATOM   4791  HH2 TRP   290      51.052  45.108  44.249  1.00  0.00           H  
ATOM   4792  CZ3 TRP   290      51.813  44.902  46.191  1.00  0.00           C  
ATOM   4793  HZ3 TRP   290      50.832  45.213  46.518  1.00  0.00           H  
ATOM   4794  CE3 TRP   290      52.869  44.482  47.092  1.00  0.00           C  
ATOM   4795  HE3 TRP   290      52.718  44.230  48.131  1.00  0.00           H  
ATOM   4796  CD2 TRP   290      54.125  44.101  46.534  1.00  0.00           C  
ATOM   4797  C   TRP   290      57.910  44.282  48.787  1.00  0.00           C  
ATOM   4798  O   TRP   290      58.776  43.405  48.859  1.00  0.00           O  
ATOM   4799  N   THR   291      58.143  45.411  48.130  1.00  0.00           N  
ATOM   4800  H   THR   291      57.445  46.141  48.122  1.00  0.00           H  
ATOM   4801  CA  THR   291      59.239  45.527  47.175  1.00  0.00           C  
ATOM   4802  HA  THR   291      59.238  44.664  46.509  1.00  0.00           H  
ATOM   4803  CB  THR   291      59.132  46.751  46.227  1.00  0.00           C  
ATOM   4804  HB  THR   291      60.091  46.968  45.756  1.00  0.00           H  
ATOM   4805  CG2 THR   291      57.988  46.643  45.180  1.00  0.00           C  
ATOM   4806 HG21 THR   291      57.950  47.536  44.558  1.00  0.00           H  
ATOM   4807 HG22 THR   291      58.231  45.948  44.376  1.00  0.00           H  
ATOM   4808 HG23 THR   291      57.007  46.581  45.650  1.00  0.00           H  
ATOM   4809  OG1 THR   291      58.725  47.883  47.045  1.00  0.00           O  
ATOM   4810  HG1 THR   291      57.790  47.813  47.251  1.00  0.00           H  
ATOM   4811  C   THR   291      60.550  45.612  47.978  1.00  0.00           C  
ATOM   4812  O   THR   291      61.344  44.688  47.861  1.00  0.00           O  
ATOM   4813  N   MET   292      60.779  46.624  48.803  1.00  0.00           N  
ATOM   4814  H   MET   292      60.187  47.441  48.761  1.00  0.00           H  
ATOM   4815  CA  MET   292      61.935  46.745  49.679  1.00  0.00           C  
ATOM   4816  HA  MET   292      62.804  46.471  49.081  1.00  0.00           H  
ATOM   4817  CB  MET   292      62.072  48.181  50.196  1.00  0.00           C  
ATOM   4818  HB2 MET   292      63.103  48.344  50.513  1.00  0.00           H  
ATOM   4819  HB3 MET   292      61.905  48.737  49.273  1.00  0.00           H  
ATOM   4820  CG  MET   292      61.134  48.682  51.304  1.00  0.00           C  
ATOM   4821  HG2 MET   292      61.229  48.045  52.183  1.00  0.00           H  
ATOM   4822  HG3 MET   292      61.550  49.637  51.626  1.00  0.00           H  
ATOM   4823  SD  MET   292      59.420  48.777  50.954  1.00  0.00           S  
ATOM   4824  CE  MET   292      59.326  50.200  49.925  1.00  0.00           C  
ATOM   4825  HE1 MET   292      59.611  51.041  50.557  1.00  0.00           H  
ATOM   4826  HE2 MET   292      59.940  50.149  49.026  1.00  0.00           H  
ATOM   4827  HE3 MET   292      58.269  50.335  49.698  1.00  0.00           H  
ATOM   4828  C   MET   292      61.844  45.797  50.867  1.00  0.00           C  
ATOM   4829  O   MET   292      62.893  45.229  51.232  1.00  0.00           O  
ATOM   4830  N   LEU   293      60.623  45.602  51.395  1.00  0.00           N  
ATOM   4831  H   LEU   293      59.881  46.106  50.932  1.00  0.00           H  
ATOM   4832  CA  LEU   293      60.413  44.761  52.566  1.00  0.00           C  
ATOM   4833  HA  LEU   293      60.816  45.257  53.449  1.00  0.00           H  
ATOM   4834  CB  LEU   293      58.842  44.780  52.903  1.00  0.00           C  
ATOM   4835  HB2 LEU   293      58.433  45.789  52.928  1.00  0.00           H  
ATOM   4836  HB3 LEU   293      58.226  44.165  52.248  1.00  0.00           H  
ATOM   4837  CG  LEU   293      58.495  44.160  54.289  1.00  0.00           C  
ATOM   4838  HG  LEU   293      58.965  43.178  54.352  1.00  0.00           H  
ATOM   4839  CD1 LEU   293      59.044  44.856  55.565  1.00  0.00           C  
ATOM   4840 HD11 LEU   293      60.048  45.208  55.327  1.00  0.00           H  
ATOM   4841 HD12 LEU   293      58.553  45.810  55.757  1.00  0.00           H  
ATOM   4842 HD13 LEU   293      59.003  44.030  56.275  1.00  0.00           H  
ATOM   4843  CD2 LEU   293      57.012  43.983  54.448  1.00  0.00           C  
ATOM   4844 HD21 LEU   293      56.521  44.956  54.429  1.00  0.00           H  
ATOM   4845 HD22 LEU   293      56.486  43.358  53.726  1.00  0.00           H  
ATOM   4846 HD23 LEU   293      56.929  43.544  55.442  1.00  0.00           H  
ATOM   4847  C   LEU   293      60.934  43.311  52.490  1.00  0.00           C  
ATOM   4848  O   LEU   293      61.500  42.961  53.558  1.00  0.00           O  
ATOM   4849  N   LYS   294      60.813  42.609  51.323  1.00  0.00           N  
ATOM   4850  H   LYS   294      60.343  43.117  50.588  1.00  0.00           H  
ATOM   4851  CA  LYS   294      61.442  41.246  51.087  1.00  0.00           C  
ATOM   4852  HA  LYS   294      61.180  40.591  51.918  1.00  0.00           H  
ATOM   4853  CB  LYS   294      60.781  40.695  49.789  1.00  0.00           C  
ATOM   4854  HB2 LYS   294      60.922  39.616  49.836  1.00  0.00           H  
ATOM   4855  HB3 LYS   294      59.698  40.729  49.907  1.00  0.00           H  
ATOM   4856  CG  LYS   294      61.447  41.389  48.563  1.00  0.00           C  
ATOM   4857  HG2 LYS   294      61.380  42.456  48.776  1.00  0.00           H  
ATOM   4858  HG3 LYS   294      62.486  41.062  48.527  1.00  0.00           H  
ATOM   4859  CD  LYS   294      60.833  41.027  47.264  1.00  0.00           C  
ATOM   4860  HD2 LYS   294      61.083  39.968  47.200  1.00  0.00           H  
ATOM   4861  HD3 LYS   294      59.752  41.167  47.255  1.00  0.00           H  
ATOM   4862  CE  LYS   294      61.369  41.819  46.052  1.00  0.00           C  
ATOM   4863  HE2 LYS   294      61.095  42.865  46.194  1.00  0.00           H  
ATOM   4864  HE3 LYS   294      62.450  41.686  46.024  1.00  0.00           H  
ATOM   4865  NZ  LYS   294      60.748  41.417  44.831  1.00  0.00           N  
ATOM   4866  HZ1 LYS   294      59.742  41.333  44.846  1.00  0.00           H  
ATOM   4867  HZ2 LYS   294      61.019  42.069  44.109  1.00  0.00           H  
ATOM   4868  HZ3 LYS   294      61.048  40.539  44.433  1.00  0.00           H  
ATOM   4869  C   LYS   294      62.955  41.261  51.059  1.00  0.00           C  
ATOM   4870  O   LYS   294      63.524  40.166  50.917  1.00  0.00           O  
ATOM   4871  N   GLN   295      63.610  42.416  50.997  1.00  0.00           N  
ATOM   4872  H   GLN   295      63.137  43.255  51.301  1.00  0.00           H  
ATOM   4873  CA  GLN   295      65.105  42.551  50.871  1.00  0.00           C  
ATOM   4874  HA  GLN   295      65.334  41.681  50.256  1.00  0.00           H  
ATOM   4875  CB  GLN   295      65.551  43.726  50.024  1.00  0.00           C  
ATOM   4876  HB2 GLN   295      65.680  44.631  50.617  1.00  0.00           H  
ATOM   4877  HB3 GLN   295      66.535  43.540  49.594  1.00  0.00           H  
ATOM   4878  CG  GLN   295      64.672  44.074  48.809  1.00  0.00           C  
ATOM   4879  HG2 GLN   295      63.626  44.226  49.076  1.00  0.00           H  
ATOM   4880  HG3 GLN   295      64.910  45.104  48.542  1.00  0.00           H  
ATOM   4881  CD  GLN   295      64.730  43.217  47.572  1.00  0.00           C  
ATOM   4882  OE1 GLN   295      65.412  42.209  47.514  1.00  0.00           O  
ATOM   4883  NE2 GLN   295      64.057  43.568  46.512  1.00  0.00           N  
ATOM   4884 HE21 GLN   295      64.353  43.258  45.597  1.00  0.00           H  
ATOM   4885 HE22 GLN   295      63.482  44.391  46.616  1.00  0.00           H  
ATOM   4886  C   GLN   295      65.918  42.421  52.118  1.00  0.00           C  
ATOM   4887  O   GLN   295      67.145  42.503  52.064  1.00  0.00           O  
ATOM   4888  N   NME   296      65.334  42.276  53.331  1.00  0.00           N  
ATOM   4889  H   NME   296      64.330  42.231  53.424  1.00  0.00           H  
ATOM   4890  CH3 NME   296      66.211  42.030  54.482  1.00  0.00           C  
ATOM   4891 HH31 NME   296      66.601  42.952  54.914  1.00  0.00           H  
ATOM   4892 HH32 NME   296      65.661  41.527  55.278  1.00  0.00           H  
ATOM   4893 HH33 NME   296      67.072  41.394  54.278  1.00  0.00           H  
TER    4894      NME   296 
END   
