# Supplementary material for: Lenalidomide Stabilizes Protein–Protein Complexes by Turning Labile Intermolecular H-Bonds into Robust Interactions
Source: J Med Chem. 2023 Apr 21;66(9):6037–46. doi: 10.1021/acs.jmedchem.2c01692 (PMC10184122; doi:10.1021/acs.jmedchem.2c01692)
Supplement: Supplementary file 2 — jm2c01692_si_002.zip [file jm2c01692_si_002.zip › ck1_lastpdbs/ck1-WT/r1/ck1-WT.lastpdb.pdb]

CRYST1   79.910   79.910   79.910 109.47 109.47 109.47               1
ATOM      1  H1  ACE     1      62.288  24.106  39.908  1.00  0.00           H  
ATOM      2  CH3 ACE     1      63.207  23.878  39.368  1.00  0.00           C  
ATOM      3  H2  ACE     1      63.037  23.641  38.318  1.00  0.00           H  
ATOM      4  H3  ACE     1      63.593  23.074  39.995  1.00  0.00           H  
ATOM      5  C   ACE     1      64.096  25.053  39.600  1.00  0.00           C  
ATOM      6  O   ACE     1      63.833  25.863  40.449  1.00  0.00           O  
ATOM      7  N   GLU     2      65.231  25.028  38.885  1.00  0.00           N  
ATOM      8  H   GLU     2      65.506  24.173  38.423  1.00  0.00           H  
ATOM      9  CA  GLU     2      66.400  25.963  39.130  1.00  0.00           C  
ATOM     10  HA  GLU     2      65.982  26.849  39.609  1.00  0.00           H  
ATOM     11  CB  GLU     2      67.469  25.283  40.020  1.00  0.00           C  
ATOM     12  HB2 GLU     2      68.212  26.013  40.341  1.00  0.00           H  
ATOM     13  HB3 GLU     2      66.802  25.137  40.870  1.00  0.00           H  
ATOM     14  CG  GLU     2      68.213  23.977  39.573  1.00  0.00           C  
ATOM     15  HG2 GLU     2      68.761  23.597  40.435  1.00  0.00           H  
ATOM     16  HG3 GLU     2      67.444  23.271  39.258  1.00  0.00           H  
ATOM     17  CD  GLU     2      69.196  24.225  38.398  1.00  0.00           C  
ATOM     18  OE1 GLU     2      70.259  24.845  38.670  1.00  0.00           O  
ATOM     19  OE2 GLU     2      69.046  23.724  37.295  1.00  0.00           O  
ATOM     20  C   GLU     2      67.020  26.566  37.827  1.00  0.00           C  
ATOM     21  O   GLU     2      68.091  27.187  37.805  1.00  0.00           O  
ATOM     22  N   PHE     3      66.424  26.230  36.678  1.00  0.00           N  
ATOM     23  H   PHE     3      65.498  25.869  36.857  1.00  0.00           H  
ATOM     24  CA  PHE     3      66.860  26.444  35.268  1.00  0.00           C  
ATOM     25  HA  PHE     3      67.858  26.008  35.290  1.00  0.00           H  
ATOM     26  CB  PHE     3      66.012  25.547  34.390  1.00  0.00           C  
ATOM     27  HB2 PHE     3      66.509  25.386  33.433  1.00  0.00           H  
ATOM     28  HB3 PHE     3      66.009  24.558  34.848  1.00  0.00           H  
ATOM     29  CG  PHE     3      64.536  25.787  34.014  1.00  0.00           C  
ATOM     30  CD1 PHE     3      64.252  26.772  33.120  1.00  0.00           C  
ATOM     31  HD1 PHE     3      65.016  27.452  32.773  1.00  0.00           H  
ATOM     32  CE1 PHE     3      62.992  26.942  32.530  1.00  0.00           C  
ATOM     33  HE1 PHE     3      62.794  27.724  31.812  1.00  0.00           H  
ATOM     34  CZ  PHE     3      61.942  26.225  33.075  1.00  0.00           C  
ATOM     35  HZ  PHE     3      60.963  26.417  32.660  1.00  0.00           H  
ATOM     36  CE2 PHE     3      62.149  25.230  34.078  1.00  0.00           C  
ATOM     37  HE2 PHE     3      61.337  24.694  34.546  1.00  0.00           H  
ATOM     38  CD2 PHE     3      63.430  24.940  34.490  1.00  0.00           C  
ATOM     39  HD2 PHE     3      63.531  24.115  35.181  1.00  0.00           H  
ATOM     40  C   PHE     3      66.900  27.893  34.843  1.00  0.00           C  
ATOM     41  O   PHE     3      66.196  28.821  35.201  1.00  0.00           O  
ATOM     42  N   ILE     4      67.873  28.118  33.888  1.00  0.00           N  
ATOM     43  H   ILE     4      68.461  27.392  33.504  1.00  0.00           H  
ATOM     44  CA  ILE     4      68.089  29.508  33.299  1.00  0.00           C  
ATOM     45  HA  ILE     4      67.921  30.212  34.113  1.00  0.00           H  
ATOM     46  CB  ILE     4      69.515  29.745  32.897  1.00  0.00           C  
ATOM     47  HB  ILE     4      70.068  29.460  33.792  1.00  0.00           H  
ATOM     48  CG2 ILE     4      69.746  28.850  31.619  1.00  0.00           C  
ATOM     49 HG21 ILE     4      70.780  28.509  31.671  1.00  0.00           H  
ATOM     50 HG22 ILE     4      69.069  28.001  31.519  1.00  0.00           H  
ATOM     51 HG23 ILE     4      69.634  29.456  30.720  1.00  0.00           H  
ATOM     52  CG1 ILE     4      69.989  31.245  32.772  1.00  0.00           C  
ATOM     53 HG12 ILE     4      69.372  31.737  32.020  1.00  0.00           H  
ATOM     54 HG13 ILE     4      69.897  31.840  33.680  1.00  0.00           H  
ATOM     55  CD1 ILE     4      71.481  31.296  32.315  1.00  0.00           C  
ATOM     56 HD11 ILE     4      71.565  30.838  31.329  1.00  0.00           H  
ATOM     57 HD12 ILE     4      71.775  32.345  32.297  1.00  0.00           H  
ATOM     58 HD13 ILE     4      72.109  30.757  33.024  1.00  0.00           H  
ATOM     59  C   ILE     4      67.010  29.866  32.296  1.00  0.00           C  
ATOM     60  O   ILE     4      66.513  28.980  31.558  1.00  0.00           O  
ATOM     61  N   VAL     5      66.737  31.164  32.195  1.00  0.00           N  
ATOM     62  H   VAL     5      67.136  31.783  32.886  1.00  0.00           H  
ATOM     63  CA  VAL     5      65.673  31.718  31.343  1.00  0.00           C  
ATOM     64  HA  VAL     5      65.404  30.976  30.591  1.00  0.00           H  
ATOM     65  CB  VAL     5      64.469  32.004  32.233  1.00  0.00           C  
ATOM     66  HB  VAL     5      64.778  32.261  33.246  1.00  0.00           H  
ATOM     67  CG1 VAL     5      63.453  33.076  31.840  1.00  0.00           C  
ATOM     68 HG11 VAL     5      62.862  33.323  32.722  1.00  0.00           H  
ATOM     69 HG12 VAL     5      63.987  34.018  31.719  1.00  0.00           H  
ATOM     70 HG13 VAL     5      62.820  32.874  30.975  1.00  0.00           H  
ATOM     71  CG2 VAL     5      63.584  30.719  32.383  1.00  0.00           C  
ATOM     72 HG21 VAL     5      62.840  30.900  33.160  1.00  0.00           H  
ATOM     73 HG22 VAL     5      63.206  30.474  31.391  1.00  0.00           H  
ATOM     74 HG23 VAL     5      64.143  29.832  32.678  1.00  0.00           H  
ATOM     75  C   VAL     5      66.139  32.962  30.592  1.00  0.00           C  
ATOM     76  O   VAL     5      66.706  33.893  31.152  1.00  0.00           O  
ATOM     77  N   GLY     6      65.955  32.970  29.272  1.00  0.00           N  
ATOM     78  H   GLY     6      65.661  32.123  28.807  1.00  0.00           H  
ATOM     79  CA  GLY     6      66.413  33.960  28.308  1.00  0.00           C  
ATOM     80  HA2 GLY     6      66.208  33.583  27.306  1.00  0.00           H  
ATOM     81  HA3 GLY     6      65.872  34.881  28.524  1.00  0.00           H  
ATOM     82  C   GLY     6      67.894  34.179  28.288  1.00  0.00           C  
ATOM     83  O   GLY     6      68.302  35.246  27.765  1.00  0.00           O  
ATOM     84  N   GLY     7      68.768  33.344  28.919  1.00  0.00           N  
ATOM     85  H   GLY     7      68.358  32.526  29.348  1.00  0.00           H  
ATOM     86  CA  GLY     7      70.072  33.785  29.347  1.00  0.00           C  
ATOM     87  HA2 GLY     7      70.539  32.953  29.876  1.00  0.00           H  
ATOM     88  HA3 GLY     7      70.700  34.052  28.497  1.00  0.00           H  
ATOM     89  C   GLY     7      70.127  34.956  30.367  1.00  0.00           C  
ATOM     90  O   GLY     7      71.243  35.471  30.493  1.00  0.00           O  
ATOM     91  N   LYS     8      69.130  35.384  31.101  1.00  0.00           N  
ATOM     92  H   LYS     8      68.242  34.906  31.049  1.00  0.00           H  
ATOM     93  CA  LYS     8      69.093  36.637  31.887  1.00  0.00           C  
ATOM     94  HA  LYS     8      70.146  36.905  31.980  1.00  0.00           H  
ATOM     95  CB  LYS     8      68.457  37.786  31.055  1.00  0.00           C  
ATOM     96  HB2 LYS     8      68.970  37.810  30.094  1.00  0.00           H  
ATOM     97  HB3 LYS     8      67.446  37.437  30.842  1.00  0.00           H  
ATOM     98  CG  LYS     8      68.408  39.236  31.547  1.00  0.00           C  
ATOM     99  HG2 LYS     8      68.045  39.888  30.753  1.00  0.00           H  
ATOM    100  HG3 LYS     8      67.627  39.289  32.306  1.00  0.00           H  
ATOM    101  CD  LYS     8      69.704  39.837  32.075  1.00  0.00           C  
ATOM    102  HD2 LYS     8      69.547  40.837  32.480  1.00  0.00           H  
ATOM    103  HD3 LYS     8      70.112  39.288  32.924  1.00  0.00           H  
ATOM    104  CE  LYS     8      70.693  39.986  30.913  1.00  0.00           C  
ATOM    105  HE2 LYS     8      71.098  38.995  30.705  1.00  0.00           H  
ATOM    106  HE3 LYS     8      70.097  40.356  30.079  1.00  0.00           H  
ATOM    107  NZ  LYS     8      71.669  41.012  31.275  1.00  0.00           N  
ATOM    108  HZ1 LYS     8      72.536  40.738  30.834  1.00  0.00           H  
ATOM    109  HZ2 LYS     8      71.523  41.934  30.890  1.00  0.00           H  
ATOM    110  HZ3 LYS     8      71.678  41.215  32.264  1.00  0.00           H  
ATOM    111  C   LYS     8      68.499  36.576  33.331  1.00  0.00           C  
ATOM    112  O   LYS     8      68.908  37.198  34.318  1.00  0.00           O  
ATOM    113  N   TYR     9      67.606  35.563  33.526  1.00  0.00           N  
ATOM    114  H   TYR     9      67.686  34.909  32.760  1.00  0.00           H  
ATOM    115  CA  TYR     9      66.783  35.175  34.746  1.00  0.00           C  
ATOM    116  HA  TYR     9      67.086  35.820  35.571  1.00  0.00           H  
ATOM    117  CB  TYR     9      65.308  35.402  34.541  1.00  0.00           C  
ATOM    118  HB2 TYR     9      64.998  34.661  33.804  1.00  0.00           H  
ATOM    119  HB3 TYR     9      64.774  35.232  35.475  1.00  0.00           H  
ATOM    120  CG  TYR     9      65.037  36.826  34.041  1.00  0.00           C  
ATOM    121  CD1 TYR     9      64.966  37.861  34.966  1.00  0.00           C  
ATOM    122  HD1 TYR     9      65.241  37.746  36.004  1.00  0.00           H  
ATOM    123  CE1 TYR     9      64.608  39.153  34.477  1.00  0.00           C  
ATOM    124  HE1 TYR     9      64.604  39.958  35.196  1.00  0.00           H  
ATOM    125  CZ  TYR     9      64.443  39.419  33.128  1.00  0.00           C  
ATOM    126  OH  TYR     9      64.285  40.654  32.705  1.00  0.00           O  
ATOM    127  HH  TYR     9      64.478  41.197  33.473  1.00  0.00           H  
ATOM    128  CE2 TYR     9      64.488  38.360  32.196  1.00  0.00           C  
ATOM    129  HE2 TYR     9      64.281  38.559  31.155  1.00  0.00           H  
ATOM    130  CD2 TYR     9      64.825  37.080  32.633  1.00  0.00           C  
ATOM    131  HD2 TYR     9      64.848  36.251  31.942  1.00  0.00           H  
ATOM    132  C   TYR     9      67.081  33.761  35.144  1.00  0.00           C  
ATOM    133  O   TYR     9      67.089  32.870  34.340  1.00  0.00           O  
ATOM    134  N   LYS    10      67.134  33.451  36.469  1.00  0.00           N  
ATOM    135  H   LYS    10      67.180  34.197  37.148  1.00  0.00           H  
ATOM    136  CA  LYS    10      67.320  32.074  36.947  1.00  0.00           C  
ATOM    137  HA  LYS    10      67.113  31.363  36.147  1.00  0.00           H  
ATOM    138  CB  LYS    10      68.849  31.870  37.274  1.00  0.00           C  
ATOM    139  HB2 LYS    10      69.498  32.184  36.457  1.00  0.00           H  
ATOM    140  HB3 LYS    10      69.145  32.519  38.098  1.00  0.00           H  
ATOM    141  CG  LYS    10      69.344  30.428  37.496  1.00  0.00           C  
ATOM    142  HG2 LYS    10      68.835  30.062  38.387  1.00  0.00           H  
ATOM    143  HG3 LYS    10      69.079  29.821  36.630  1.00  0.00           H  
ATOM    144  CD  LYS    10      70.846  30.365  37.897  1.00  0.00           C  
ATOM    145  HD2 LYS    10      71.386  31.057  37.251  1.00  0.00           H  
ATOM    146  HD3 LYS    10      71.011  30.791  38.887  1.00  0.00           H  
ATOM    147  CE  LYS    10      71.393  28.933  37.997  1.00  0.00           C  
ATOM    148  HE2 LYS    10      71.725  28.557  37.030  1.00  0.00           H  
ATOM    149  HE3 LYS    10      72.382  28.949  38.455  1.00  0.00           H  
ATOM    150  NZ  LYS    10      70.499  28.003  38.692  1.00  0.00           N  
ATOM    151  HZ1 LYS    10      70.996  27.126  38.637  1.00  0.00           H  
ATOM    152  HZ2 LYS    10      70.463  28.138  39.692  1.00  0.00           H  
ATOM    153  HZ3 LYS    10      69.619  27.938  38.200  1.00  0.00           H  
ATOM    154  C   LYS    10      66.360  31.676  38.094  1.00  0.00           C  
ATOM    155  O   LYS    10      66.313  32.391  39.092  1.00  0.00           O  
ATOM    156  N   LEU    11      65.619  30.647  37.802  1.00  0.00           N  
ATOM    157  H   LEU    11      65.840  30.185  36.931  1.00  0.00           H  
ATOM    158  CA  LEU    11      64.637  30.072  38.666  1.00  0.00           C  
ATOM    159  HA  LEU    11      63.935  30.881  38.870  1.00  0.00           H  
ATOM    160  CB  LEU    11      63.979  28.857  37.942  1.00  0.00           C  
ATOM    161  HB2 LEU    11      64.722  28.357  37.320  1.00  0.00           H  
ATOM    162  HB3 LEU    11      63.862  28.047  38.663  1.00  0.00           H  
ATOM    163  CG  LEU    11      62.661  29.096  37.203  1.00  0.00           C  
ATOM    164  HG  LEU    11      62.002  29.609  37.903  1.00  0.00           H  
ATOM    165  CD1 LEU    11      62.792  29.820  35.920  1.00  0.00           C  
ATOM    166 HD11 LEU    11      63.515  29.413  35.213  1.00  0.00           H  
ATOM    167 HD12 LEU    11      61.782  29.806  35.508  1.00  0.00           H  
ATOM    168 HD13 LEU    11      62.982  30.851  36.216  1.00  0.00           H  
ATOM    169  CD2 LEU    11      62.059  27.720  36.833  1.00  0.00           C  
ATOM    170 HD21 LEU    11      61.817  27.196  37.758  1.00  0.00           H  
ATOM    171 HD22 LEU    11      61.071  27.851  36.392  1.00  0.00           H  
ATOM    172 HD23 LEU    11      62.680  27.215  36.093  1.00  0.00           H  
ATOM    173  C   LEU    11      65.250  29.576  40.049  1.00  0.00           C  
ATOM    174  O   LEU    11      66.453  29.322  40.145  1.00  0.00           O  
ATOM    175  N   VAL    12      64.375  29.653  41.095  1.00  0.00           N  
ATOM    176  H   VAL    12      63.479  30.081  40.910  1.00  0.00           H  
ATOM    177  CA  VAL    12      64.682  29.271  42.530  1.00  0.00           C  
ATOM    178  HA  VAL    12      65.704  28.891  42.544  1.00  0.00           H  
ATOM    179  CB  VAL    12      64.664  30.484  43.443  1.00  0.00           C  
ATOM    180  HB  VAL    12      63.658  30.902  43.486  1.00  0.00           H  
ATOM    181  CG1 VAL    12      64.956  30.060  44.882  1.00  0.00           C  
ATOM    182 HG11 VAL    12      65.971  30.310  45.191  1.00  0.00           H  
ATOM    183 HG12 VAL    12      64.331  30.674  45.531  1.00  0.00           H  
ATOM    184 HG13 VAL    12      64.734  29.020  45.123  1.00  0.00           H  
ATOM    185  CG2 VAL    12      65.622  31.499  42.965  1.00  0.00           C  
ATOM    186 HG21 VAL    12      65.811  32.360  43.607  1.00  0.00           H  
ATOM    187 HG22 VAL    12      66.540  31.190  42.466  1.00  0.00           H  
ATOM    188 HG23 VAL    12      65.080  31.974  42.147  1.00  0.00           H  
ATOM    189  C   VAL    12      63.792  28.124  42.961  1.00  0.00           C  
ATOM    190  O   VAL    12      64.266  27.091  43.386  1.00  0.00           O  
ATOM    191  N   ARG    13      62.459  28.357  43.043  1.00  0.00           N  
ATOM    192  H   ARG    13      62.132  29.295  42.859  1.00  0.00           H  
ATOM    193  CA  ARG    13      61.397  27.357  43.540  1.00  0.00           C  
ATOM    194  HA  ARG    13      61.709  26.412  43.096  1.00  0.00           H  
ATOM    195  CB  ARG    13      61.432  27.289  45.070  1.00  0.00           C  
ATOM    196  HB2 ARG    13      62.309  27.641  45.613  1.00  0.00           H  
ATOM    197  HB3 ARG    13      60.655  27.967  45.425  1.00  0.00           H  
ATOM    198  CG  ARG    13      61.261  25.845  45.528  1.00  0.00           C  
ATOM    199  HG2 ARG    13      60.330  25.422  45.150  1.00  0.00           H  
ATOM    200  HG3 ARG    13      62.028  25.247  45.035  1.00  0.00           H  
ATOM    201  CD  ARG    13      61.352  25.513  47.041  1.00  0.00           C  
ATOM    202  HD2 ARG    13      61.349  24.424  47.089  1.00  0.00           H  
ATOM    203  HD3 ARG    13      62.296  25.863  47.459  1.00  0.00           H  
ATOM    204  NE  ARG    13      60.231  26.087  47.889  1.00  0.00           N  
ATOM    205  HE  ARG    13      59.805  26.948  47.576  1.00  0.00           H  
ATOM    206  CZ  ARG    13      59.709  25.618  49.031  1.00  0.00           C  
ATOM    207  NH1 ARG    13      60.015  24.489  49.609  1.00  0.00           N  
ATOM    208 HH11 ARG    13      60.785  23.967  49.218  1.00  0.00           H  
ATOM    209 HH12 ARG    13      59.723  24.374  50.569  1.00  0.00           H  
ATOM    210  NH2 ARG    13      58.778  26.245  49.664  1.00  0.00           N  
ATOM    211 HH21 ARG    13      58.513  27.141  49.279  1.00  0.00           H  
ATOM    212 HH22 ARG    13      58.543  25.986  50.611  1.00  0.00           H  
ATOM    213  C   ARG    13      59.967  27.723  43.033  1.00  0.00           C  
ATOM    214  O   ARG    13      59.635  28.868  42.979  1.00  0.00           O  
ATOM    215  N   LYS    14      59.001  26.744  42.814  1.00  0.00           N  
ATOM    216  H   LYS    14      59.162  25.748  42.769  1.00  0.00           H  
ATOM    217  CA  LYS    14      57.534  26.939  42.618  1.00  0.00           C  
ATOM    218  HA  LYS    14      57.432  27.617  41.771  1.00  0.00           H  
ATOM    219  CB  LYS    14      56.945  25.624  42.109  1.00  0.00           C  
ATOM    220  HB2 LYS    14      57.621  25.166  41.386  1.00  0.00           H  
ATOM    221  HB3 LYS    14      56.834  24.998  42.994  1.00  0.00           H  
ATOM    222  CG  LYS    14      55.541  25.868  41.409  1.00  0.00           C  
ATOM    223  HG2 LYS    14      54.930  26.373  42.157  1.00  0.00           H  
ATOM    224  HG3 LYS    14      55.621  26.377  40.449  1.00  0.00           H  
ATOM    225  CD  LYS    14      54.797  24.575  41.027  1.00  0.00           C  
ATOM    226  HD2 LYS    14      54.091  24.141  41.736  1.00  0.00           H  
ATOM    227  HD3 LYS    14      54.218  24.878  40.154  1.00  0.00           H  
ATOM    228  CE  LYS    14      55.777  23.487  40.506  1.00  0.00           C  
ATOM    229  HE2 LYS    14      56.425  23.901  39.733  1.00  0.00           H  
ATOM    230  HE3 LYS    14      56.402  23.004  41.257  1.00  0.00           H  
ATOM    231  NZ  LYS    14      55.027  22.315  39.976  1.00  0.00           N  
ATOM    232  HZ1 LYS    14      54.846  22.410  38.987  1.00  0.00           H  
ATOM    233  HZ2 LYS    14      55.640  21.514  39.952  1.00  0.00           H  
ATOM    234  HZ3 LYS    14      54.218  22.164  40.562  1.00  0.00           H  
ATOM    235  C   LYS    14      56.863  27.550  43.853  1.00  0.00           C  
ATOM    236  O   LYS    14      56.869  27.033  45.011  1.00  0.00           O  
ATOM    237  N   ILE    15      56.009  28.521  43.483  1.00  0.00           N  
ATOM    238  H   ILE    15      55.879  28.803  42.522  1.00  0.00           H  
ATOM    239  CA  ILE    15      55.229  29.264  44.477  1.00  0.00           C  
ATOM    240  HA  ILE    15      55.439  28.914  45.488  1.00  0.00           H  
ATOM    241  CB  ILE    15      55.552  30.744  44.383  1.00  0.00           C  
ATOM    242  HB  ILE    15      55.124  31.188  45.282  1.00  0.00           H  
ATOM    243  CG2 ILE    15      57.059  30.996  44.496  1.00  0.00           C  
ATOM    244 HG21 ILE    15      57.358  32.042  44.565  1.00  0.00           H  
ATOM    245 HG22 ILE    15      57.433  30.495  45.389  1.00  0.00           H  
ATOM    246 HG23 ILE    15      57.583  30.443  43.716  1.00  0.00           H  
ATOM    247  CG1 ILE    15      54.945  31.416  43.122  1.00  0.00           C  
ATOM    248 HG12 ILE    15      55.485  31.094  42.232  1.00  0.00           H  
ATOM    249 HG13 ILE    15      53.905  31.112  43.003  1.00  0.00           H  
ATOM    250  CD1 ILE    15      54.702  32.899  43.168  1.00  0.00           C  
ATOM    251 HD11 ILE    15      53.878  33.137  43.841  1.00  0.00           H  
ATOM    252 HD12 ILE    15      55.649  33.333  43.490  1.00  0.00           H  
ATOM    253 HD13 ILE    15      54.362  33.336  42.230  1.00  0.00           H  
ATOM    254  C   ILE    15      53.720  28.913  44.216  1.00  0.00           C  
ATOM    255  O   ILE    15      52.960  29.151  45.116  1.00  0.00           O  
ATOM    256  N   GLY    16      53.308  28.282  43.127  1.00  0.00           N  
ATOM    257  H   GLY    16      53.852  28.197  42.281  1.00  0.00           H  
ATOM    258  CA  GLY    16      51.872  27.886  42.950  1.00  0.00           C  
ATOM    259  HA2 GLY    16      51.547  27.181  43.716  1.00  0.00           H  
ATOM    260  HA3 GLY    16      51.184  28.715  43.116  1.00  0.00           H  
ATOM    261  C   GLY    16      51.627  27.206  41.594  1.00  0.00           C  
ATOM    262  O   GLY    16      52.412  27.346  40.680  1.00  0.00           O  
ATOM    263  N   SER    17      50.555  26.379  41.500  1.00  0.00           N  
ATOM    264  H   SER    17      50.190  26.143  42.412  1.00  0.00           H  
ATOM    265  CA  SER    17      50.275  25.585  40.335  1.00  0.00           C  
ATOM    266  HA  SER    17      50.560  26.048  39.390  1.00  0.00           H  
ATOM    267  CB  SER    17      50.990  24.254  40.505  1.00  0.00           C  
ATOM    268  HB2 SER    17      52.042  24.375  40.766  1.00  0.00           H  
ATOM    269  HB3 SER    17      50.418  23.874  41.351  1.00  0.00           H  
ATOM    270  OG  SER    17      50.895  23.394  39.380  1.00  0.00           O  
ATOM    271  HG  SER    17      51.487  23.787  38.735  1.00  0.00           H  
ATOM    272  C   SER    17      48.704  25.358  40.230  1.00  0.00           C  
ATOM    273  O   SER    17      48.090  25.343  41.305  1.00  0.00           O  
ATOM    274  N   GLY    18      48.182  25.006  39.048  1.00  0.00           N  
ATOM    275  H   GLY    18      48.822  25.128  38.276  1.00  0.00           H  
ATOM    276  CA  GLY    18      46.750  24.658  38.763  1.00  0.00           C  
ATOM    277  HA2 GLY    18      46.494  23.667  39.140  1.00  0.00           H  
ATOM    278  HA3 GLY    18      46.097  25.403  39.217  1.00  0.00           H  
ATOM    279  C   GLY    18      46.461  24.666  37.267  1.00  0.00           C  
ATOM    280  O   GLY    18      47.364  24.570  36.451  1.00  0.00           O  
ATOM    281  N   SER    19      45.176  24.891  36.980  1.00  0.00           N  
ATOM    282  H   SER    19      44.538  24.774  37.754  1.00  0.00           H  
ATOM    283  CA  SER    19      44.689  24.952  35.626  1.00  0.00           C  
ATOM    284  HA  SER    19      45.059  24.038  35.161  1.00  0.00           H  
ATOM    285  CB  SER    19      43.171  24.958  35.634  1.00  0.00           C  
ATOM    286  HB2 SER    19      42.744  24.856  34.636  1.00  0.00           H  
ATOM    287  HB3 SER    19      42.950  24.049  36.193  1.00  0.00           H  
ATOM    288  OG  SER    19      42.674  26.143  36.176  1.00  0.00           O  
ATOM    289  HG  SER    19      42.245  25.835  36.978  1.00  0.00           H  
ATOM    290  C   SER    19      45.263  26.122  34.759  1.00  0.00           C  
ATOM    291  O   SER    19      45.193  26.120  33.526  1.00  0.00           O  
ATOM    292  N   PHE    20      45.909  27.164  35.302  1.00  0.00           N  
ATOM    293  H   PHE    20      45.889  27.148  36.312  1.00  0.00           H  
ATOM    294  CA  PHE    20      46.591  28.303  34.696  1.00  0.00           C  
ATOM    295  HA  PHE    20      46.060  28.580  33.785  1.00  0.00           H  
ATOM    296  CB  PHE    20      46.533  29.503  35.708  1.00  0.00           C  
ATOM    297  HB2 PHE    20      47.066  30.305  35.197  1.00  0.00           H  
ATOM    298  HB3 PHE    20      45.550  29.883  35.984  1.00  0.00           H  
ATOM    299  CG  PHE    20      47.256  29.349  36.971  1.00  0.00           C  
ATOM    300  CD1 PHE    20      46.574  28.815  38.086  1.00  0.00           C  
ATOM    301  HD1 PHE    20      45.517  28.594  38.064  1.00  0.00           H  
ATOM    302  CE1 PHE    20      47.224  28.614  39.330  1.00  0.00           C  
ATOM    303  HE1 PHE    20      46.791  28.167  40.213  1.00  0.00           H  
ATOM    304  CZ  PHE    20      48.560  28.853  39.430  1.00  0.00           C  
ATOM    305  HZ  PHE    20      49.058  28.701  40.376  1.00  0.00           H  
ATOM    306  CE2 PHE    20      49.269  29.170  38.236  1.00  0.00           C  
ATOM    307  HE2 PHE    20      50.349  29.155  38.216  1.00  0.00           H  
ATOM    308  CD2 PHE    20      48.629  29.441  37.043  1.00  0.00           C  
ATOM    309  HD2 PHE    20      49.111  29.716  36.116  1.00  0.00           H  
ATOM    310  C   PHE    20      48.019  27.849  34.246  1.00  0.00           C  
ATOM    311  O   PHE    20      48.765  28.664  33.652  1.00  0.00           O  
ATOM    312  N   GLY    21      48.508  26.671  34.683  1.00  0.00           N  
ATOM    313  H   GLY    21      47.938  26.166  35.347  1.00  0.00           H  
ATOM    314  CA  GLY    21      49.824  26.088  34.503  1.00  0.00           C  
ATOM    315  HA2 GLY    21      49.765  25.082  34.087  1.00  0.00           H  
ATOM    316  HA3 GLY    21      50.401  26.619  33.747  1.00  0.00           H  
ATOM    317  C   GLY    21      50.584  26.100  35.833  1.00  0.00           C  
ATOM    318  O   GLY    21      50.022  25.769  36.877  1.00  0.00           O  
ATOM    319  N   ASP    22      51.833  26.523  35.846  1.00  0.00           N  
ATOM    320  H   ASP    22      52.223  26.934  35.010  1.00  0.00           H  
ATOM    321  CA  ASP    22      52.787  26.647  37.001  1.00  0.00           C  
ATOM    322  HA  ASP    22      52.291  26.410  37.942  1.00  0.00           H  
ATOM    323  CB  ASP    22      53.925  25.547  36.971  1.00  0.00           C  
ATOM    324  HB2 ASP    22      54.447  25.661  36.021  1.00  0.00           H  
ATOM    325  HB3 ASP    22      54.573  25.820  37.804  1.00  0.00           H  
ATOM    326  CG  ASP    22      53.458  24.128  37.266  1.00  0.00           C  
ATOM    327  OD1 ASP    22      54.362  23.350  37.666  1.00  0.00           O  
ATOM    328  OD2 ASP    22      52.287  23.692  37.068  1.00  0.00           O  
ATOM    329  C   ASP    22      53.394  28.001  37.123  1.00  0.00           C  
ATOM    330  O   ASP    22      53.708  28.742  36.160  1.00  0.00           O  
ATOM    331  N   ILE    23      53.784  28.451  38.307  1.00  0.00           N  
ATOM    332  H   ILE    23      53.624  27.988  39.191  1.00  0.00           H  
ATOM    333  CA  ILE    23      54.483  29.726  38.573  1.00  0.00           C  
ATOM    334  HA  ILE    23      55.022  30.062  37.687  1.00  0.00           H  
ATOM    335  CB  ILE    23      53.459  30.873  38.790  1.00  0.00           C  
ATOM    336  HB  ILE    23      52.783  30.822  37.937  1.00  0.00           H  
ATOM    337  CG2 ILE    23      52.625  30.654  40.061  1.00  0.00           C  
ATOM    338 HG21 ILE    23      53.259  30.372  40.902  1.00  0.00           H  
ATOM    339 HG22 ILE    23      52.155  31.572  40.411  1.00  0.00           H  
ATOM    340 HG23 ILE    23      51.834  29.969  39.757  1.00  0.00           H  
ATOM    341  CG1 ILE    23      54.176  32.262  38.730  1.00  0.00           C  
ATOM    342 HG12 ILE    23      54.433  32.498  39.762  1.00  0.00           H  
ATOM    343 HG13 ILE    23      55.132  32.181  38.214  1.00  0.00           H  
ATOM    344  CD1 ILE    23      53.397  33.332  38.019  1.00  0.00           C  
ATOM    345 HD11 ILE    23      54.031  34.211  37.900  1.00  0.00           H  
ATOM    346 HD12 ILE    23      53.217  33.100  36.969  1.00  0.00           H  
ATOM    347 HD13 ILE    23      52.448  33.644  38.454  1.00  0.00           H  
ATOM    348  C   ILE    23      55.516  29.589  39.667  1.00  0.00           C  
ATOM    349  O   ILE    23      55.257  28.978  40.721  1.00  0.00           O  
ATOM    350  N   TYR    24      56.736  30.106  39.322  1.00  0.00           N  
ATOM    351  H   TYR    24      56.670  30.627  38.459  1.00  0.00           H  
ATOM    352  CA  TYR    24      58.099  30.066  39.980  1.00  0.00           C  
ATOM    353  HA  TYR    24      58.180  29.362  40.808  1.00  0.00           H  
ATOM    354  CB  TYR    24      59.097  29.558  38.922  1.00  0.00           C  
ATOM    355  HB2 TYR    24      59.017  30.187  38.035  1.00  0.00           H  
ATOM    356  HB3 TYR    24      60.137  29.555  39.246  1.00  0.00           H  
ATOM    357  CG  TYR    24      58.709  28.104  38.559  1.00  0.00           C  
ATOM    358  CD1 TYR    24      57.683  27.801  37.647  1.00  0.00           C  
ATOM    359  HD1 TYR    24      57.091  28.560  37.157  1.00  0.00           H  
ATOM    360  CE1 TYR    24      57.513  26.461  37.308  1.00  0.00           C  
ATOM    361  HE1 TYR    24      56.814  26.222  36.519  1.00  0.00           H  
ATOM    362  CZ  TYR    24      58.206  25.376  37.873  1.00  0.00           C  
ATOM    363  OH  TYR    24      57.995  24.077  37.441  1.00  0.00           O  
ATOM    364  HH  TYR    24      57.176  24.008  36.944  1.00  0.00           H  
ATOM    365  CE2 TYR    24      59.208  25.747  38.832  1.00  0.00           C  
ATOM    366  HE2 TYR    24      59.909  25.014  39.205  1.00  0.00           H  
ATOM    367  CD2 TYR    24      59.480  27.087  39.161  1.00  0.00           C  
ATOM    368  HD2 TYR    24      60.257  27.290  39.882  1.00  0.00           H  
ATOM    369  C   TYR    24      58.518  31.436  40.464  1.00  0.00           C  
ATOM    370  O   TYR    24      58.345  32.413  39.752  1.00  0.00           O  
ATOM    371  N   LEU    25      59.313  31.463  41.574  1.00  0.00           N  
ATOM    372  H   LEU    25      59.564  30.577  41.989  1.00  0.00           H  
ATOM    373  CA  LEU    25      60.226  32.594  41.883  1.00  0.00           C  
ATOM    374  HA  LEU    25      59.758  33.537  41.598  1.00  0.00           H  
ATOM    375  CB  LEU    25      60.481  32.639  43.443  1.00  0.00           C  
ATOM    376  HB2 LEU    25      59.560  32.734  44.019  1.00  0.00           H  
ATOM    377  HB3 LEU    25      60.915  31.668  43.684  1.00  0.00           H  
ATOM    378  CG  LEU    25      61.556  33.617  43.911  1.00  0.00           C  
ATOM    379  HG  LEU    25      62.412  33.512  43.244  1.00  0.00           H  
ATOM    380  CD1 LEU    25      61.122  35.074  43.817  1.00  0.00           C  
ATOM    381 HD11 LEU    25      61.805  35.826  44.213  1.00  0.00           H  
ATOM    382 HD12 LEU    25      60.996  35.435  42.797  1.00  0.00           H  
ATOM    383 HD13 LEU    25      60.153  35.190  44.303  1.00  0.00           H  
ATOM    384  CD2 LEU    25      61.977  33.357  45.303  1.00  0.00           C  
ATOM    385 HD21 LEU    25      62.180  32.308  45.518  1.00  0.00           H  
ATOM    386 HD22 LEU    25      62.934  33.836  45.510  1.00  0.00           H  
ATOM    387 HD23 LEU    25      61.240  33.646  46.051  1.00  0.00           H  
ATOM    388  C   LEU    25      61.566  32.475  41.084  1.00  0.00           C  
ATOM    389  O   LEU    25      62.177  31.371  41.072  1.00  0.00           O  
ATOM    390  N   ALA    26      62.184  33.525  40.477  1.00  0.00           N  
ATOM    391  H   ALA    26      61.682  34.400  40.429  1.00  0.00           H  
ATOM    392  CA  ALA    26      63.424  33.668  39.768  1.00  0.00           C  
ATOM    393  HA  ALA    26      64.123  32.906  40.112  1.00  0.00           H  
ATOM    394  CB  ALA    26      63.161  33.448  38.286  1.00  0.00           C  
ATOM    395  HB1 ALA    26      62.502  32.580  38.242  1.00  0.00           H  
ATOM    396  HB2 ALA    26      62.645  34.328  37.901  1.00  0.00           H  
ATOM    397  HB3 ALA    26      64.089  33.379  37.720  1.00  0.00           H  
ATOM    398  C   ALA    26      64.185  34.979  40.087  1.00  0.00           C  
ATOM    399  O   ALA    26      63.576  35.950  40.514  1.00  0.00           O  
ATOM    400  N   ILE    27      65.447  35.093  39.762  1.00  0.00           N  
ATOM    401  H   ILE    27      65.953  34.299  39.395  1.00  0.00           H  
ATOM    402  CA  ILE    27      66.247  36.260  39.989  1.00  0.00           C  
ATOM    403  HA  ILE    27      65.640  37.148  40.164  1.00  0.00           H  
ATOM    404  CB  ILE    27      67.176  36.149  41.281  1.00  0.00           C  
ATOM    405  HB  ILE    27      67.885  35.351  41.061  1.00  0.00           H  
ATOM    406  CG2 ILE    27      67.921  37.457  41.606  1.00  0.00           C  
ATOM    407 HG21 ILE    27      68.356  37.891  40.706  1.00  0.00           H  
ATOM    408 HG22 ILE    27      67.173  38.196  41.895  1.00  0.00           H  
ATOM    409 HG23 ILE    27      68.625  37.287  42.421  1.00  0.00           H  
ATOM    410  CG1 ILE    27      66.399  35.525  42.509  1.00  0.00           C  
ATOM    411 HG12 ILE    27      65.420  36.003  42.549  1.00  0.00           H  
ATOM    412 HG13 ILE    27      66.163  34.485  42.286  1.00  0.00           H  
ATOM    413  CD1 ILE    27      67.148  35.442  43.874  1.00  0.00           C  
ATOM    414 HD11 ILE    27      66.506  34.856  44.532  1.00  0.00           H  
ATOM    415 HD12 ILE    27      68.117  34.968  43.716  1.00  0.00           H  
ATOM    416 HD13 ILE    27      67.367  36.426  44.291  1.00  0.00           H  
ATOM    417  C   ILE    27      67.013  36.590  38.684  1.00  0.00           C  
ATOM    418  O   ILE    27      67.600  35.666  38.097  1.00  0.00           O  
ATOM    419  N   ASN    28      67.139  37.894  38.313  1.00  0.00           N  
ATOM    420  H   ASN    28      66.741  38.579  38.940  1.00  0.00           H  
ATOM    421  CA  ASN    28      68.053  38.393  37.302  1.00  0.00           C  
ATOM    422  HA  ASN    28      67.887  37.758  36.432  1.00  0.00           H  
ATOM    423  CB  ASN    28      67.698  39.877  37.101  1.00  0.00           C  
ATOM    424  HB2 ASN    28      66.641  40.028  36.881  1.00  0.00           H  
ATOM    425  HB3 ASN    28      67.919  40.337  38.065  1.00  0.00           H  
ATOM    426  CG  ASN    28      68.385  40.595  35.981  1.00  0.00           C  
ATOM    427  OD1 ASN    28      69.626  40.546  35.902  1.00  0.00           O  
ATOM    428  ND2 ASN    28      67.735  41.205  35.026  1.00  0.00           N  
ATOM    429 HD21 ASN    28      68.298  41.627  34.301  1.00  0.00           H  
ATOM    430 HD22 ASN    28      66.782  41.461  35.244  1.00  0.00           H  
ATOM    431  C   ASN    28      69.556  38.134  37.607  1.00  0.00           C  
ATOM    432  O   ASN    28      70.046  38.606  38.619  1.00  0.00           O  
ATOM    433  N   ILE    29      70.176  37.340  36.790  1.00  0.00           N  
ATOM    434  H   ILE    29      69.826  37.039  35.891  1.00  0.00           H  
ATOM    435  CA  ILE    29      71.578  36.928  37.065  1.00  0.00           C  
ATOM    436  HA  ILE    29      71.697  36.610  38.101  1.00  0.00           H  
ATOM    437  CB  ILE    29      72.022  35.626  36.255  1.00  0.00           C  
ATOM    438  HB  ILE    29      72.973  35.321  36.692  1.00  0.00           H  
ATOM    439  CG2 ILE    29      71.064  34.423  36.622  1.00  0.00           C  
ATOM    440 HG21 ILE    29      70.682  34.394  37.643  1.00  0.00           H  
ATOM    441 HG22 ILE    29      70.173  34.349  35.999  1.00  0.00           H  
ATOM    442 HG23 ILE    29      71.770  33.598  36.520  1.00  0.00           H  
ATOM    443  CG1 ILE    29      72.307  35.925  34.770  1.00  0.00           C  
ATOM    444 HG12 ILE    29      71.454  36.513  34.431  1.00  0.00           H  
ATOM    445 HG13 ILE    29      73.212  36.520  34.645  1.00  0.00           H  
ATOM    446  CD1 ILE    29      72.357  34.713  33.799  1.00  0.00           C  
ATOM    447 HD11 ILE    29      72.418  34.982  32.744  1.00  0.00           H  
ATOM    448 HD12 ILE    29      73.243  34.117  34.018  1.00  0.00           H  
ATOM    449 HD13 ILE    29      71.377  34.238  33.805  1.00  0.00           H  
ATOM    450  C   ILE    29      72.610  38.120  36.896  1.00  0.00           C  
ATOM    451  O   ILE    29      73.784  38.015  37.326  1.00  0.00           O  
ATOM    452  N   THR    30      72.189  39.164  36.160  1.00  0.00           N  
ATOM    453  H   THR    30      71.223  39.223  35.870  1.00  0.00           H  
ATOM    454  CA  THR    30      73.141  40.274  35.899  1.00  0.00           C  
ATOM    455  HA  THR    30      74.169  40.072  36.198  1.00  0.00           H  
ATOM    456  CB  THR    30      73.266  40.661  34.423  1.00  0.00           C  
ATOM    457  HB  THR    30      74.096  41.360  34.323  1.00  0.00           H  
ATOM    458  CG2 THR    30      73.716  39.420  33.636  1.00  0.00           C  
ATOM    459 HG21 THR    30      74.099  39.734  32.665  1.00  0.00           H  
ATOM    460 HG22 THR    30      74.473  38.889  34.213  1.00  0.00           H  
ATOM    461 HG23 THR    30      72.954  38.722  33.290  1.00  0.00           H  
ATOM    462  OG1 THR    30      72.019  41.107  33.955  1.00  0.00           O  
ATOM    463  HG1 THR    30      71.925  41.965  34.375  1.00  0.00           H  
ATOM    464  C   THR    30      72.846  41.419  36.865  1.00  0.00           C  
ATOM    465  O   THR    30      73.767  42.168  37.158  1.00  0.00           O  
ATOM    466  N   ASN    31      71.649  41.643  37.407  1.00  0.00           N  
ATOM    467  H   ASN    31      70.925  41.062  37.009  1.00  0.00           H  
ATOM    468  CA  ASN    31      71.208  42.883  38.165  1.00  0.00           C  
ATOM    469  HA  ASN    31      72.148  43.432  38.218  1.00  0.00           H  
ATOM    470  CB  ASN    31      70.276  43.642  37.299  1.00  0.00           C  
ATOM    471  HB2 ASN    31      69.473  43.008  36.923  1.00  0.00           H  
ATOM    472  HB3 ASN    31      69.744  44.424  37.841  1.00  0.00           H  
ATOM    473  CG  ASN    31      71.045  44.264  36.160  1.00  0.00           C  
ATOM    474  OD1 ASN    31      71.253  43.632  35.138  1.00  0.00           O  
ATOM    475  ND2 ASN    31      71.510  45.486  36.208  1.00  0.00           N  
ATOM    476 HD21 ASN    31      71.949  45.948  35.424  1.00  0.00           H  
ATOM    477 HD22 ASN    31      71.385  46.084  37.013  1.00  0.00           H  
ATOM    478  C   ASN    31      70.566  42.595  39.502  1.00  0.00           C  
ATOM    479  O   ASN    31      69.989  43.451  40.172  1.00  0.00           O  
ATOM    480  N   GLY    32      70.504  41.308  40.008  1.00  0.00           N  
ATOM    481  H   GLY    32      70.934  40.585  39.448  1.00  0.00           H  
ATOM    482  CA  GLY    32      69.933  40.893  41.393  1.00  0.00           C  
ATOM    483  HA2 GLY    32      70.090  39.817  41.472  1.00  0.00           H  
ATOM    484  HA3 GLY    32      70.572  41.357  42.143  1.00  0.00           H  
ATOM    485  C   GLY    32      68.431  41.121  41.570  1.00  0.00           C  
ATOM    486  O   GLY    32      67.956  41.044  42.672  1.00  0.00           O  
ATOM    487  N   GLU    33      67.652  41.365  40.509  1.00  0.00           N  
ATOM    488  H   GLU    33      68.153  41.585  39.660  1.00  0.00           H  
ATOM    489  CA  GLU    33      66.221  41.671  40.537  1.00  0.00           C  
ATOM    490  HA  GLU    33      66.076  42.257  41.445  1.00  0.00           H  
ATOM    491  CB  GLU    33      65.774  42.431  39.289  1.00  0.00           C  
ATOM    492  HB2 GLU    33      65.525  41.774  38.455  1.00  0.00           H  
ATOM    493  HB3 GLU    33      64.833  42.882  39.603  1.00  0.00           H  
ATOM    494  CG  GLU    33      66.655  43.657  38.879  1.00  0.00           C  
ATOM    495  HG2 GLU    33      67.656  43.279  38.670  1.00  0.00           H  
ATOM    496  HG3 GLU    33      66.391  44.006  37.881  1.00  0.00           H  
ATOM    497  CD  GLU    33      66.558  44.807  39.900  1.00  0.00           C  
ATOM    498  OE1 GLU    33      65.934  44.666  40.987  1.00  0.00           O  
ATOM    499  OE2 GLU    33      66.993  45.961  39.606  1.00  0.00           O  
ATOM    500  C   GLU    33      65.294  40.389  40.665  1.00  0.00           C  
ATOM    501  O   GLU    33      65.357  39.460  39.829  1.00  0.00           O  
ATOM    502  N   GLU    34      64.512  40.368  41.705  1.00  0.00           N  
ATOM    503  H   GLU    34      64.377  41.158  42.320  1.00  0.00           H  
ATOM    504  CA  GLU    34      63.644  39.242  42.013  1.00  0.00           C  
ATOM    505  HA  GLU    34      64.108  38.367  41.557  1.00  0.00           H  
ATOM    506  CB  GLU    34      63.425  38.998  43.424  1.00  0.00           C  
ATOM    507  HB2 GLU    34      62.868  39.860  43.791  1.00  0.00           H  
ATOM    508  HB3 GLU    34      62.843  38.110  43.672  1.00  0.00           H  
ATOM    509  CG  GLU    34      64.811  38.981  44.123  1.00  0.00           C  
ATOM    510  HG2 GLU    34      65.472  38.168  43.821  1.00  0.00           H  
ATOM    511  HG3 GLU    34      65.244  39.972  43.992  1.00  0.00           H  
ATOM    512  CD  GLU    34      64.658  38.899  45.652  1.00  0.00           C  
ATOM    513  OE1 GLU    34      65.475  38.190  46.326  1.00  0.00           O  
ATOM    514  OE2 GLU    34      63.880  39.615  46.295  1.00  0.00           O  
ATOM    515  C   GLU    34      62.319  39.396  41.258  1.00  0.00           C  
ATOM    516  O   GLU    34      61.665  40.435  41.401  1.00  0.00           O  
ATOM    517  N   VAL    35      61.900  38.326  40.534  1.00  0.00           N  
ATOM    518  H   VAL    35      62.386  37.443  40.599  1.00  0.00           H  
ATOM    519  CA  VAL    35      60.820  38.290  39.516  1.00  0.00           C  
ATOM    520  HA  VAL    35      60.072  39.052  39.733  1.00  0.00           H  
ATOM    521  CB  VAL    35      61.269  38.580  38.070  1.00  0.00           C  
ATOM    522  HB  VAL    35      60.616  38.019  37.401  1.00  0.00           H  
ATOM    523  CG1 VAL    35      61.385  40.095  37.815  1.00  0.00           C  
ATOM    524 HG11 VAL    35      61.723  40.244  36.790  1.00  0.00           H  
ATOM    525 HG12 VAL    35      60.425  40.601  37.917  1.00  0.00           H  
ATOM    526 HG13 VAL    35      61.956  40.598  38.596  1.00  0.00           H  
ATOM    527  CG2 VAL    35      62.715  37.970  37.798  1.00  0.00           C  
ATOM    528 HG21 VAL    35      62.929  38.029  36.731  1.00  0.00           H  
ATOM    529 HG22 VAL    35      63.532  38.564  38.208  1.00  0.00           H  
ATOM    530 HG23 VAL    35      62.770  36.975  38.239  1.00  0.00           H  
ATOM    531  C   VAL    35      60.120  36.975  39.561  1.00  0.00           C  
ATOM    532  O   VAL    35      60.675  35.899  39.856  1.00  0.00           O  
ATOM    533  N   ALA    36      58.820  36.940  39.172  1.00  0.00           N  
ATOM    534  H   ALA    36      58.459  37.725  38.648  1.00  0.00           H  
ATOM    535  CA  ALA    36      58.058  35.699  39.061  1.00  0.00           C  
ATOM    536  HA  ALA    36      58.476  34.866  39.627  1.00  0.00           H  
ATOM    537  CB  ALA    36      56.618  35.957  39.556  1.00  0.00           C  
ATOM    538  HB1 ALA    36      56.565  36.451  40.527  1.00  0.00           H  
ATOM    539  HB2 ALA    36      56.166  36.732  38.937  1.00  0.00           H  
ATOM    540  HB3 ALA    36      55.967  35.089  39.455  1.00  0.00           H  
ATOM    541  C   ALA    36      58.119  35.212  37.529  1.00  0.00           C  
ATOM    542  O   ALA    36      58.269  36.072  36.630  1.00  0.00           O  
ATOM    543  N   VAL    37      57.974  33.902  37.321  1.00  0.00           N  
ATOM    544  H   VAL    37      57.914  33.302  38.131  1.00  0.00           H  
ATOM    545  CA  VAL    37      57.896  33.187  36.035  1.00  0.00           C  
ATOM    546  HA  VAL    37      57.770  33.846  35.176  1.00  0.00           H  
ATOM    547  CB  VAL    37      59.242  32.550  35.831  1.00  0.00           C  
ATOM    548  HB  VAL    37      59.267  31.850  36.665  1.00  0.00           H  
ATOM    549  CG1 VAL    37      59.352  31.711  34.498  1.00  0.00           C  
ATOM    550 HG11 VAL    37      59.227  32.348  33.622  1.00  0.00           H  
ATOM    551 HG12 VAL    37      60.326  31.239  34.367  1.00  0.00           H  
ATOM    552 HG13 VAL    37      58.582  30.940  34.494  1.00  0.00           H  
ATOM    553  CG2 VAL    37      60.396  33.524  36.063  1.00  0.00           C  
ATOM    554 HG21 VAL    37      60.292  34.500  35.590  1.00  0.00           H  
ATOM    555 HG22 VAL    37      60.456  33.758  37.126  1.00  0.00           H  
ATOM    556 HG23 VAL    37      61.342  33.050  35.802  1.00  0.00           H  
ATOM    557  C   VAL    37      56.835  32.098  35.811  1.00  0.00           C  
ATOM    558  O   VAL    37      56.800  31.034  36.484  1.00  0.00           O  
ATOM    559  N   LYS    38      55.974  32.292  34.789  1.00  0.00           N  
ATOM    560  H   LYS    38      56.135  33.163  34.305  1.00  0.00           H  
ATOM    561  CA  LYS    38      54.866  31.366  34.380  1.00  0.00           C  
ATOM    562  HA  LYS    38      54.632  30.838  35.304  1.00  0.00           H  
ATOM    563  CB  LYS    38      53.628  32.205  33.933  1.00  0.00           C  
ATOM    564  HB2 LYS    38      53.600  33.089  34.570  1.00  0.00           H  
ATOM    565  HB3 LYS    38      53.744  32.546  32.904  1.00  0.00           H  
ATOM    566  CG  LYS    38      52.381  31.424  34.186  1.00  0.00           C  
ATOM    567  HG2 LYS    38      52.309  30.583  33.496  1.00  0.00           H  
ATOM    568  HG3 LYS    38      52.296  30.891  35.132  1.00  0.00           H  
ATOM    569  CD  LYS    38      51.071  32.326  33.999  1.00  0.00           C  
ATOM    570  HD2 LYS    38      51.041  33.132  34.732  1.00  0.00           H  
ATOM    571  HD3 LYS    38      51.096  32.761  33.000  1.00  0.00           H  
ATOM    572  CE  LYS    38      49.746  31.606  34.031  1.00  0.00           C  
ATOM    573  HE2 LYS    38      49.639  30.969  33.153  1.00  0.00           H  
ATOM    574  HE3 LYS    38      49.824  30.850  34.812  1.00  0.00           H  
ATOM    575  NZ  LYS    38      48.527  32.425  34.203  1.00  0.00           N  
ATOM    576  HZ1 LYS    38      48.689  33.223  33.606  1.00  0.00           H  
ATOM    577  HZ2 LYS    38      47.667  31.937  34.000  1.00  0.00           H  
ATOM    578  HZ3 LYS    38      48.431  32.900  35.089  1.00  0.00           H  
ATOM    579  C   LYS    38      55.410  30.384  33.286  1.00  0.00           C  
ATOM    580  O   LYS    38      56.068  30.894  32.363  1.00  0.00           O  
ATOM    581  N   LEU    39      55.113  29.157  33.362  1.00  0.00           N  
ATOM    582  H   LEU    39      54.488  28.866  34.100  1.00  0.00           H  
ATOM    583  CA  LEU    39      55.375  28.119  32.345  1.00  0.00           C  
ATOM    584  HA  LEU    39      55.906  28.578  31.510  1.00  0.00           H  
ATOM    585  CB  LEU    39      56.209  26.972  32.909  1.00  0.00           C  
ATOM    586  HB2 LEU    39      55.650  26.256  33.512  1.00  0.00           H  
ATOM    587  HB3 LEU    39      56.519  26.504  31.975  1.00  0.00           H  
ATOM    588  CG  LEU    39      57.452  27.310  33.776  1.00  0.00           C  
ATOM    589  HG  LEU    39      57.135  27.567  34.787  1.00  0.00           H  
ATOM    590  CD1 LEU    39      58.279  26.027  33.879  1.00  0.00           C  
ATOM    591 HD11 LEU    39      58.185  25.523  32.917  1.00  0.00           H  
ATOM    592 HD12 LEU    39      59.301  26.218  34.207  1.00  0.00           H  
ATOM    593 HD13 LEU    39      57.895  25.227  34.512  1.00  0.00           H  
ATOM    594  CD2 LEU    39      58.318  28.255  33.116  1.00  0.00           C  
ATOM    595 HD21 LEU    39      57.884  29.248  33.000  1.00  0.00           H  
ATOM    596 HD22 LEU    39      59.199  28.389  33.744  1.00  0.00           H  
ATOM    597 HD23 LEU    39      58.646  27.790  32.187  1.00  0.00           H  
ATOM    598  C   LEU    39      54.071  27.527  31.728  1.00  0.00           C  
ATOM    599  O   LEU    39      53.082  27.310  32.479  1.00  0.00           O  
ATOM    600  N   GLU    40      54.029  27.268  30.419  1.00  0.00           N  
ATOM    601  H   GLU    40      54.844  27.542  29.888  1.00  0.00           H  
ATOM    602  CA  GLU    40      53.034  26.319  29.809  1.00  0.00           C  
ATOM    603  HA  GLU    40      52.615  25.645  30.557  1.00  0.00           H  
ATOM    604  CB  GLU    40      51.771  27.136  29.225  1.00  0.00           C  
ATOM    605  HB2 GLU    40      51.543  28.049  29.775  1.00  0.00           H  
ATOM    606  HB3 GLU    40      52.252  27.703  28.427  1.00  0.00           H  
ATOM    607  CG  GLU    40      50.710  26.335  28.649  1.00  0.00           C  
ATOM    608  HG2 GLU    40      49.908  27.044  28.441  1.00  0.00           H  
ATOM    609  HG3 GLU    40      50.963  25.905  27.680  1.00  0.00           H  
ATOM    610  CD  GLU    40      50.207  25.245  29.615  1.00  0.00           C  
ATOM    611  OE1 GLU    40      50.034  24.077  29.197  1.00  0.00           O  
ATOM    612  OE2 GLU    40      49.883  25.578  30.810  1.00  0.00           O  
ATOM    613  C   GLU    40      53.601  25.649  28.588  1.00  0.00           C  
ATOM    614  O   GLU    40      54.534  26.160  28.007  1.00  0.00           O  
ATOM    615  N   SER    41      53.087  24.541  28.120  1.00  0.00           N  
ATOM    616  H   SER    41      52.417  24.085  28.724  1.00  0.00           H  
ATOM    617  CA  SER    41      53.697  23.718  26.997  1.00  0.00           C  
ATOM    618  HA  SER    41      54.766  23.731  27.211  1.00  0.00           H  
ATOM    619  CB  SER    41      53.185  22.231  26.913  1.00  0.00           C  
ATOM    620  HB2 SER    41      53.579  21.639  26.087  1.00  0.00           H  
ATOM    621  HB3 SER    41      53.344  21.658  27.826  1.00  0.00           H  
ATOM    622  OG  SER    41      51.817  22.289  26.753  1.00  0.00           O  
ATOM    623  HG  SER    41      51.505  22.746  27.537  1.00  0.00           H  
ATOM    624  C   SER    41      53.625  24.245  25.526  1.00  0.00           C  
ATOM    625  O   SER    41      52.583  24.783  25.094  1.00  0.00           O  
ATOM    626  N   GLN    42      54.708  23.968  24.817  1.00  0.00           N  
ATOM    627  H   GLN    42      55.485  23.418  25.155  1.00  0.00           H  
ATOM    628  CA  GLN    42      54.784  24.464  23.409  1.00  0.00           C  
ATOM    629  HA  GLN    42      54.384  25.478  23.399  1.00  0.00           H  
ATOM    630  CB  GLN    42      56.202  24.379  22.952  1.00  0.00           C  
ATOM    631  HB2 GLN    42      56.585  23.362  23.038  1.00  0.00           H  
ATOM    632  HB3 GLN    42      56.309  24.774  21.942  1.00  0.00           H  
ATOM    633  CG  GLN    42      57.157  25.253  23.764  1.00  0.00           C  
ATOM    634  HG2 GLN    42      57.122  26.246  23.314  1.00  0.00           H  
ATOM    635  HG3 GLN    42      56.879  25.286  24.817  1.00  0.00           H  
ATOM    636  CD  GLN    42      58.619  24.801  23.611  1.00  0.00           C  
ATOM    637  OE1 GLN    42      59.058  24.316  22.619  1.00  0.00           O  
ATOM    638  NE2 GLN    42      59.424  25.103  24.549  1.00  0.00           N  
ATOM    639 HE21 GLN    42      60.378  24.895  24.290  1.00  0.00           H  
ATOM    640 HE22 GLN    42      59.186  25.683  25.341  1.00  0.00           H  
ATOM    641  C   GLN    42      53.971  23.557  22.450  1.00  0.00           C  
ATOM    642  O   GLN    42      53.502  22.444  22.810  1.00  0.00           O  
ATOM    643  N   LYS    43      53.632  24.029  21.249  1.00  0.00           N  
ATOM    644  H   LYS    43      53.850  25.013  21.178  1.00  0.00           H  
ATOM    645  CA  LYS    43      52.997  23.365  20.142  1.00  0.00           C  
ATOM    646  HA  LYS    43      52.930  24.053  19.299  1.00  0.00           H  
ATOM    647  CB  LYS    43      53.857  22.231  19.651  1.00  0.00           C  
ATOM    648  HB2 LYS    43      54.821  22.591  19.291  1.00  0.00           H  
ATOM    649  HB3 LYS    43      54.096  21.557  20.474  1.00  0.00           H  
ATOM    650  CG  LYS    43      53.255  21.491  18.483  1.00  0.00           C  
ATOM    651  HG2 LYS    43      52.476  20.824  18.853  1.00  0.00           H  
ATOM    652  HG3 LYS    43      52.955  22.217  17.727  1.00  0.00           H  
ATOM    653  CD  LYS    43      54.258  20.526  17.829  1.00  0.00           C  
ATOM    654  HD2 LYS    43      54.969  21.251  17.433  1.00  0.00           H  
ATOM    655  HD3 LYS    43      54.617  19.842  18.598  1.00  0.00           H  
ATOM    656  CE  LYS    43      53.628  19.786  16.641  1.00  0.00           C  
ATOM    657  HE2 LYS    43      52.877  19.070  16.975  1.00  0.00           H  
ATOM    658  HE3 LYS    43      53.129  20.490  15.976  1.00  0.00           H  
ATOM    659  NZ  LYS    43      54.655  19.048  15.903  1.00  0.00           N  
ATOM    660  HZ1 LYS    43      55.191  19.627  15.273  1.00  0.00           H  
ATOM    661  HZ2 LYS    43      55.337  18.539  16.446  1.00  0.00           H  
ATOM    662  HZ3 LYS    43      54.202  18.468  15.210  1.00  0.00           H  
ATOM    663  C   LYS    43      51.559  23.058  20.464  1.00  0.00           C  
ATOM    664  O   LYS    43      51.108  21.931  20.312  1.00  0.00           O  
ATOM    665  N   ALA    44      50.777  24.083  20.909  1.00  0.00           N  
ATOM    666  H   ALA    44      51.215  24.993  20.908  1.00  0.00           H  
ATOM    667  CA  ALA    44      49.482  24.015  21.551  1.00  0.00           C  
ATOM    668  HA  ALA    44      49.401  23.043  22.037  1.00  0.00           H  
ATOM    669  CB  ALA    44      49.466  25.059  22.718  1.00  0.00           C  
ATOM    670  HB1 ALA    44      48.615  24.811  23.353  1.00  0.00           H  
ATOM    671  HB2 ALA    44      50.306  24.850  23.380  1.00  0.00           H  
ATOM    672  HB3 ALA    44      49.509  26.103  22.407  1.00  0.00           H  
ATOM    673  C   ALA    44      48.260  24.074  20.629  1.00  0.00           C  
ATOM    674  O   ALA    44      48.396  24.684  19.550  1.00  0.00           O  
ATOM    675  N   ARG    45      47.092  23.639  21.074  1.00  0.00           N  
ATOM    676  H   ARG    45      47.058  23.257  22.008  1.00  0.00           H  
ATOM    677  CA  ARG    45      45.809  23.906  20.313  1.00  0.00           C  
ATOM    678  HA  ARG    45      46.027  23.581  19.296  1.00  0.00           H  
ATOM    679  CB  ARG    45      44.719  22.939  20.850  1.00  0.00           C  
ATOM    680  HB2 ARG    45      44.450  23.184  21.877  1.00  0.00           H  
ATOM    681  HB3 ARG    45      43.773  23.015  20.313  1.00  0.00           H  
ATOM    682  CG  ARG    45      45.104  21.475  20.768  1.00  0.00           C  
ATOM    683  HG2 ARG    45      45.142  21.253  19.701  1.00  0.00           H  
ATOM    684  HG3 ARG    45      46.120  21.344  21.142  1.00  0.00           H  
ATOM    685  CD  ARG    45      44.123  20.455  21.325  1.00  0.00           C  
ATOM    686  HD2 ARG    45      43.116  20.807  21.102  1.00  0.00           H  
ATOM    687  HD3 ARG    45      44.367  19.515  20.831  1.00  0.00           H  
ATOM    688  NE  ARG    45      44.288  20.395  22.832  1.00  0.00           N  
ATOM    689  HE  ARG    45      43.915  21.170  23.361  1.00  0.00           H  
ATOM    690  CZ  ARG    45      44.846  19.414  23.570  1.00  0.00           C  
ATOM    691  NH1 ARG    45      45.557  18.439  23.081  1.00  0.00           N  
ATOM    692 HH11 ARG    45      45.785  18.303  22.107  1.00  0.00           H  
ATOM    693 HH12 ARG    45      46.035  17.851  23.749  1.00  0.00           H  
ATOM    694  NH2 ARG    45      44.773  19.498  24.832  1.00  0.00           N  
ATOM    695 HH21 ARG    45      44.192  20.205  25.259  1.00  0.00           H  
ATOM    696 HH22 ARG    45      45.056  18.669  25.335  1.00  0.00           H  
ATOM    697  C   ARG    45      45.347  25.384  20.328  1.00  0.00           C  
ATOM    698  O   ARG    45      44.509  25.807  19.548  1.00  0.00           O  
ATOM    699  N   HIE    46      45.947  26.050  21.320  1.00  0.00           N  
ATOM    700  H   HIE    46      46.602  25.521  21.878  1.00  0.00           H  
ATOM    701  CA  HIE    46      45.688  27.352  21.778  1.00  0.00           C  
ATOM    702  HA  HIE    46      45.449  27.910  20.873  1.00  0.00           H  
ATOM    703  CB  HIE    46      44.495  27.370  22.728  1.00  0.00           C  
ATOM    704  HB2 HIE    46      43.580  27.219  22.155  1.00  0.00           H  
ATOM    705  HB3 HIE    46      44.655  26.675  23.553  1.00  0.00           H  
ATOM    706  CG  HIE    46      44.274  28.690  23.383  1.00  0.00           C  
ATOM    707  ND1 HIE    46      44.055  29.829  22.680  1.00  0.00           N  
ATOM    708  CE1 HIE    46      43.712  30.807  23.546  1.00  0.00           C  
ATOM    709  HE1 HIE    46      43.561  31.841  23.272  1.00  0.00           H  
ATOM    710  NE2 HIE    46      43.673  30.263  24.773  1.00  0.00           N  
ATOM    711  HE2 HIE    46      43.493  30.746  25.641  1.00  0.00           H  
ATOM    712  CD2 HIE    46      43.979  28.910  24.680  1.00  0.00           C  
ATOM    713  HD2 HIE    46      43.853  28.139  25.425  1.00  0.00           H  
ATOM    714  C   HIE    46      46.946  27.942  22.404  1.00  0.00           C  
ATOM    715  O   HIE    46      47.405  27.459  23.513  1.00  0.00           O  
ATOM    716  N   PRO    47      47.549  28.978  21.826  1.00  0.00           N  
ATOM    717  CD  PRO    47      47.350  29.497  20.437  1.00  0.00           C  
ATOM    718  HD2 PRO    47      46.539  30.225  20.444  1.00  0.00           H  
ATOM    719  HD3 PRO    47      47.081  28.754  19.686  1.00  0.00           H  
ATOM    720  CG  PRO    47      48.664  30.174  20.005  1.00  0.00           C  
ATOM    721  HG2 PRO    47      48.510  31.009  19.322  1.00  0.00           H  
ATOM    722  HG3 PRO    47      49.212  29.488  19.359  1.00  0.00           H  
ATOM    723  CB  PRO    47      49.409  30.561  21.270  1.00  0.00           C  
ATOM    724  HB2 PRO    47      49.301  31.641  21.375  1.00  0.00           H  
ATOM    725  HB3 PRO    47      50.423  30.199  21.100  1.00  0.00           H  
ATOM    726  CA  PRO    47      48.710  29.800  22.408  1.00  0.00           C  
ATOM    727  HA  PRO    47      49.377  28.980  22.674  1.00  0.00           H  
ATOM    728  C   PRO    47      48.288  30.588  23.691  1.00  0.00           C  
ATOM    729  O   PRO    47      48.192  31.816  23.728  1.00  0.00           O  
ATOM    730  N   GLN    48      47.998  29.917  24.802  1.00  0.00           N  
ATOM    731  H   GLN    48      48.016  28.914  24.690  1.00  0.00           H  
ATOM    732  CA  GLN    48      47.365  30.555  25.984  1.00  0.00           C  
ATOM    733  HA  GLN    48      46.424  31.043  25.727  1.00  0.00           H  
ATOM    734  CB  GLN    48      47.053  29.400  26.971  1.00  0.00           C  
ATOM    735  HB2 GLN    48      46.087  29.013  26.648  1.00  0.00           H  
ATOM    736  HB3 GLN    48      47.882  28.711  26.813  1.00  0.00           H  
ATOM    737  CG  GLN    48      47.006  29.823  28.460  1.00  0.00           C  
ATOM    738  HG2 GLN    48      48.003  30.134  28.775  1.00  0.00           H  
ATOM    739  HG3 GLN    48      46.377  30.685  28.682  1.00  0.00           H  
ATOM    740  CD  GLN    48      46.577  28.715  29.435  1.00  0.00           C  
ATOM    741  OE1 GLN    48      45.635  27.947  29.247  1.00  0.00           O  
ATOM    742  NE2 GLN    48      47.251  28.602  30.555  1.00  0.00           N  
ATOM    743 HE21 GLN    48      47.320  27.750  31.093  1.00  0.00           H  
ATOM    744 HE22 GLN    48      47.854  29.393  30.731  1.00  0.00           H  
ATOM    745  C   GLN    48      48.285  31.610  26.676  1.00  0.00           C  
ATOM    746  O   GLN    48      47.815  32.733  26.918  1.00  0.00           O  
ATOM    747  N   LEU    49      49.525  31.343  26.844  1.00  0.00           N  
ATOM    748  H   LEU    49      49.834  30.555  26.292  1.00  0.00           H  
ATOM    749  CA  LEU    49      50.586  32.126  27.507  1.00  0.00           C  
ATOM    750  HA  LEU    49      50.240  32.618  28.416  1.00  0.00           H  
ATOM    751  CB  LEU    49      51.769  31.172  27.792  1.00  0.00           C  
ATOM    752  HB2 LEU    49      51.460  30.229  28.243  1.00  0.00           H  
ATOM    753  HB3 LEU    49      52.320  31.046  26.860  1.00  0.00           H  
ATOM    754  CG  LEU    49      52.777  31.782  28.843  1.00  0.00           C  
ATOM    755  HG  LEU    49      53.061  32.787  28.530  1.00  0.00           H  
ATOM    756  CD1 LEU    49      52.151  31.819  30.205  1.00  0.00           C  
ATOM    757 HD11 LEU    49      51.750  30.840  30.468  1.00  0.00           H  
ATOM    758 HD12 LEU    49      52.945  31.915  30.946  1.00  0.00           H  
ATOM    759 HD13 LEU    49      51.429  32.635  30.242  1.00  0.00           H  
ATOM    760  CD2 LEU    49      54.069  30.994  28.959  1.00  0.00           C  
ATOM    761 HD21 LEU    49      53.779  29.954  29.103  1.00  0.00           H  
ATOM    762 HD22 LEU    49      54.692  31.049  28.066  1.00  0.00           H  
ATOM    763 HD23 LEU    49      54.708  31.312  29.783  1.00  0.00           H  
ATOM    764  C   LEU    49      51.035  33.259  26.572  1.00  0.00           C  
ATOM    765  O   LEU    49      51.126  34.450  27.000  1.00  0.00           O  
ATOM    766  N   LEU    50      51.059  32.976  25.257  1.00  0.00           N  
ATOM    767  H   LEU    50      51.069  31.986  25.055  1.00  0.00           H  
ATOM    768  CA  LEU    50      51.262  34.018  24.182  1.00  0.00           C  
ATOM    769  HA  LEU    50      52.178  34.548  24.444  1.00  0.00           H  
ATOM    770  CB  LEU    50      51.366  33.241  22.817  1.00  0.00           C  
ATOM    771  HB2 LEU    50      51.971  32.355  23.009  1.00  0.00           H  
ATOM    772  HB3 LEU    50      50.320  32.953  22.715  1.00  0.00           H  
ATOM    773  CG  LEU    50      51.737  34.270  21.729  1.00  0.00           C  
ATOM    774  HG  LEU    50      51.083  35.142  21.724  1.00  0.00           H  
ATOM    775  CD1 LEU    50      53.069  34.914  21.855  1.00  0.00           C  
ATOM    776 HD11 LEU    50      53.725  34.121  22.216  1.00  0.00           H  
ATOM    777 HD12 LEU    50      53.541  35.286  20.945  1.00  0.00           H  
ATOM    778 HD13 LEU    50      53.201  35.715  22.581  1.00  0.00           H  
ATOM    779  CD2 LEU    50      51.594  33.528  20.376  1.00  0.00           C  
ATOM    780 HD21 LEU    50      50.555  33.209  20.286  1.00  0.00           H  
ATOM    781 HD22 LEU    50      51.899  34.140  19.528  1.00  0.00           H  
ATOM    782 HD23 LEU    50      52.194  32.618  20.377  1.00  0.00           H  
ATOM    783  C   LEU    50      50.181  35.121  24.172  1.00  0.00           C  
ATOM    784  O   LEU    50      50.557  36.333  24.071  1.00  0.00           O  
ATOM    785  N   TYR    51      48.968  34.820  24.605  1.00  0.00           N  
ATOM    786  H   TYR    51      48.819  33.847  24.832  1.00  0.00           H  
ATOM    787  CA  TYR    51      47.779  35.733  24.676  1.00  0.00           C  
ATOM    788  HA  TYR    51      47.713  36.469  23.875  1.00  0.00           H  
ATOM    789  CB  TYR    51      46.474  34.833  24.451  1.00  0.00           C  
ATOM    790  HB2 TYR    51      46.458  33.939  25.074  1.00  0.00           H  
ATOM    791  HB3 TYR    51      45.726  35.513  24.860  1.00  0.00           H  
ATOM    792  CG  TYR    51      46.057  34.514  23.007  1.00  0.00           C  
ATOM    793  CD1 TYR    51      46.990  34.192  22.007  1.00  0.00           C  
ATOM    794  HD1 TYR    51      48.054  34.090  22.160  1.00  0.00           H  
ATOM    795  CE1 TYR    51      46.629  33.847  20.715  1.00  0.00           C  
ATOM    796  HE1 TYR    51      47.397  33.680  19.974  1.00  0.00           H  
ATOM    797  CZ  TYR    51      45.245  33.822  20.368  1.00  0.00           C  
ATOM    798  OH  TYR    51      44.911  33.515  19.069  1.00  0.00           O  
ATOM    799  HH  TYR    51      45.652  33.049  18.676  1.00  0.00           H  
ATOM    800  CE2 TYR    51      44.266  34.182  21.289  1.00  0.00           C  
ATOM    801  HE2 TYR    51      43.231  34.250  20.988  1.00  0.00           H  
ATOM    802  CD2 TYR    51      44.715  34.642  22.588  1.00  0.00           C  
ATOM    803  HD2 TYR    51      43.886  34.936  23.215  1.00  0.00           H  
ATOM    804  C   TYR    51      47.763  36.497  26.007  1.00  0.00           C  
ATOM    805  O   TYR    51      47.474  37.670  25.987  1.00  0.00           O  
ATOM    806  N   GLU    52      48.115  35.903  27.159  1.00  0.00           N  
ATOM    807  H   GLU    52      48.414  34.938  27.150  1.00  0.00           H  
ATOM    808  CA  GLU    52      48.353  36.531  28.426  1.00  0.00           C  
ATOM    809  HA  GLU    52      47.488  37.104  28.758  1.00  0.00           H  
ATOM    810  CB  GLU    52      48.538  35.430  29.538  1.00  0.00           C  
ATOM    811  HB2 GLU    52      47.556  34.967  29.640  1.00  0.00           H  
ATOM    812  HB3 GLU    52      49.201  34.641  29.186  1.00  0.00           H  
ATOM    813  CG  GLU    52      49.058  35.814  30.921  1.00  0.00           C  
ATOM    814  HG2 GLU    52      50.056  36.223  30.763  1.00  0.00           H  
ATOM    815  HG3 GLU    52      48.397  36.574  31.337  1.00  0.00           H  
ATOM    816  CD  GLU    52      49.119  34.691  31.956  1.00  0.00           C  
ATOM    817  OE1 GLU    52      49.093  33.521  31.590  1.00  0.00           O  
ATOM    818  OE2 GLU    52      49.045  34.811  33.206  1.00  0.00           O  
ATOM    819  C   GLU    52      49.579  37.532  28.348  1.00  0.00           C  
ATOM    820  O   GLU    52      49.519  38.644  28.921  1.00  0.00           O  
ATOM    821  N   SER    53      50.572  37.163  27.561  1.00  0.00           N  
ATOM    822  H   SER    53      50.485  36.253  27.132  1.00  0.00           H  
ATOM    823  CA  SER    53      51.897  37.782  27.357  1.00  0.00           C  
ATOM    824  HA  SER    53      52.404  37.952  28.307  1.00  0.00           H  
ATOM    825  CB  SER    53      52.958  36.920  26.671  1.00  0.00           C  
ATOM    826  HB2 SER    53      52.666  36.659  25.654  1.00  0.00           H  
ATOM    827  HB3 SER    53      53.881  37.494  26.587  1.00  0.00           H  
ATOM    828  OG  SER    53      53.271  35.837  27.512  1.00  0.00           O  
ATOM    829  HG  SER    53      52.563  35.195  27.602  1.00  0.00           H  
ATOM    830  C   SER    53      51.685  39.147  26.636  1.00  0.00           C  
ATOM    831  O   SER    53      51.981  40.282  27.071  1.00  0.00           O  
ATOM    832  N   LYS    54      50.940  39.134  25.552  1.00  0.00           N  
ATOM    833  H   LYS    54      50.669  38.222  25.215  1.00  0.00           H  
ATOM    834  CA  LYS    54      50.452  40.282  24.793  1.00  0.00           C  
ATOM    835  HA  LYS    54      51.347  40.854  24.551  1.00  0.00           H  
ATOM    836  CB  LYS    54      49.753  39.855  23.524  1.00  0.00           C  
ATOM    837  HB2 LYS    54      48.910  39.227  23.812  1.00  0.00           H  
ATOM    838  HB3 LYS    54      49.376  40.710  22.964  1.00  0.00           H  
ATOM    839  CG  LYS    54      50.637  39.160  22.490  1.00  0.00           C  
ATOM    840  HG2 LYS    54      51.278  39.929  22.059  1.00  0.00           H  
ATOM    841  HG3 LYS    54      51.274  38.351  22.846  1.00  0.00           H  
ATOM    842  CD  LYS    54      49.711  38.576  21.474  1.00  0.00           C  
ATOM    843  HD2 LYS    54      49.079  37.887  22.036  1.00  0.00           H  
ATOM    844  HD3 LYS    54      49.128  39.306  20.912  1.00  0.00           H  
ATOM    845  CE  LYS    54      50.452  37.786  20.360  1.00  0.00           C  
ATOM    846  HE2 LYS    54      51.136  37.021  20.729  1.00  0.00           H  
ATOM    847  HE3 LYS    54      49.725  37.301  19.709  1.00  0.00           H  
ATOM    848  NZ  LYS    54      51.211  38.609  19.463  1.00  0.00           N  
ATOM    849  HZ1 LYS    54      50.557  39.048  18.831  1.00  0.00           H  
ATOM    850  HZ2 LYS    54      51.747  39.305  19.960  1.00  0.00           H  
ATOM    851  HZ3 LYS    54      51.840  38.050  18.903  1.00  0.00           H  
ATOM    852  C   LYS    54      49.628  41.172  25.637  1.00  0.00           C  
ATOM    853  O   LYS    54      49.886  42.368  25.610  1.00  0.00           O  
ATOM    854  N   LEU    55      48.654  40.631  26.362  1.00  0.00           N  
ATOM    855  H   LEU    55      48.502  39.639  26.248  1.00  0.00           H  
ATOM    856  CA  LEU    55      47.763  41.503  27.110  1.00  0.00           C  
ATOM    857  HA  LEU    55      47.397  42.208  26.364  1.00  0.00           H  
ATOM    858  CB  LEU    55      46.650  40.614  27.606  1.00  0.00           C  
ATOM    859  HB2 LEU    55      46.363  40.032  26.731  1.00  0.00           H  
ATOM    860  HB3 LEU    55      46.969  39.846  28.310  1.00  0.00           H  
ATOM    861  CG  LEU    55      45.412  41.290  28.232  1.00  0.00           C  
ATOM    862  HG  LEU    55      45.706  41.762  29.169  1.00  0.00           H  
ATOM    863  CD1 LEU    55      44.807  42.409  27.352  1.00  0.00           C  
ATOM    864 HD11 LEU    55      43.955  42.790  27.916  1.00  0.00           H  
ATOM    865 HD12 LEU    55      45.566  43.189  27.289  1.00  0.00           H  
ATOM    866 HD13 LEU    55      44.557  42.090  26.340  1.00  0.00           H  
ATOM    867  CD2 LEU    55      44.296  40.325  28.622  1.00  0.00           C  
ATOM    868 HD21 LEU    55      43.961  39.915  27.669  1.00  0.00           H  
ATOM    869 HD22 LEU    55      44.804  39.557  29.204  1.00  0.00           H  
ATOM    870 HD23 LEU    55      43.464  40.867  29.073  1.00  0.00           H  
ATOM    871  C   LEU    55      48.489  42.225  28.223  1.00  0.00           C  
ATOM    872  O   LEU    55      48.125  43.374  28.339  1.00  0.00           O  
ATOM    873  N   TYR    56      49.379  41.604  29.022  1.00  0.00           N  
ATOM    874  H   TYR    56      49.721  40.713  28.691  1.00  0.00           H  
ATOM    875  CA  TYR    56      50.096  42.356  30.123  1.00  0.00           C  
ATOM    876  HA  TYR    56      49.291  42.916  30.599  1.00  0.00           H  
ATOM    877  CB  TYR    56      50.775  41.383  31.121  1.00  0.00           C  
ATOM    878  HB2 TYR    56      51.128  40.498  30.592  1.00  0.00           H  
ATOM    879  HB3 TYR    56      51.708  41.836  31.457  1.00  0.00           H  
ATOM    880  CG  TYR    56      49.957  40.797  32.267  1.00  0.00           C  
ATOM    881  CD1 TYR    56      48.924  41.529  32.866  1.00  0.00           C  
ATOM    882  HD1 TYR    56      48.829  42.559  32.556  1.00  0.00           H  
ATOM    883  CE1 TYR    56      48.057  41.016  33.817  1.00  0.00           C  
ATOM    884  HE1 TYR    56      47.238  41.596  34.217  1.00  0.00           H  
ATOM    885  CZ  TYR    56      48.268  39.673  34.201  1.00  0.00           C  
ATOM    886  OH  TYR    56      47.480  39.007  35.056  1.00  0.00           O  
ATOM    887  HH  TYR    56      47.622  38.061  34.974  1.00  0.00           H  
ATOM    888  CE2 TYR    56      49.334  38.868  33.638  1.00  0.00           C  
ATOM    889  HE2 TYR    56      49.482  37.886  34.062  1.00  0.00           H  
ATOM    890  CD2 TYR    56      50.196  39.476  32.742  1.00  0.00           C  
ATOM    891  HD2 TYR    56      50.884  38.851  32.192  1.00  0.00           H  
ATOM    892  C   TYR    56      51.148  43.354  29.548  1.00  0.00           C  
ATOM    893  O   TYR    56      51.402  44.385  30.152  1.00  0.00           O  
ATOM    894  N   LYS    57      51.553  43.236  28.266  1.00  0.00           N  
ATOM    895  H   LYS    57      51.347  42.384  27.765  1.00  0.00           H  
ATOM    896  CA  LYS    57      52.285  44.235  27.494  1.00  0.00           C  
ATOM    897  HA  LYS    57      53.021  44.657  28.178  1.00  0.00           H  
ATOM    898  CB  LYS    57      52.867  43.524  26.245  1.00  0.00           C  
ATOM    899  HB2 LYS    57      53.430  42.631  26.519  1.00  0.00           H  
ATOM    900  HB3 LYS    57      52.046  43.240  25.587  1.00  0.00           H  
ATOM    901  CG  LYS    57      53.888  44.375  25.435  1.00  0.00           C  
ATOM    902  HG2 LYS    57      53.361  45.236  25.025  1.00  0.00           H  
ATOM    903  HG3 LYS    57      54.730  44.631  26.078  1.00  0.00           H  
ATOM    904  CD  LYS    57      54.437  43.493  24.271  1.00  0.00           C  
ATOM    905  HD2 LYS    57      53.504  43.083  23.884  1.00  0.00           H  
ATOM    906  HD3 LYS    57      54.965  44.027  23.481  1.00  0.00           H  
ATOM    907  CE  LYS    57      55.295  42.406  24.796  1.00  0.00           C  
ATOM    908  HE2 LYS    57      55.965  42.847  25.535  1.00  0.00           H  
ATOM    909  HE3 LYS    57      54.734  41.622  25.304  1.00  0.00           H  
ATOM    910  NZ  LYS    57      56.202  41.893  23.728  1.00  0.00           N  
ATOM    911  HZ1 LYS    57      55.610  41.693  22.935  1.00  0.00           H  
ATOM    912  HZ2 LYS    57      56.910  42.584  23.521  1.00  0.00           H  
ATOM    913  HZ3 LYS    57      56.663  41.030  23.977  1.00  0.00           H  
ATOM    914  C   LYS    57      51.324  45.399  27.198  1.00  0.00           C  
ATOM    915  O   LYS    57      51.534  46.531  27.574  1.00  0.00           O  
ATOM    916  N   ILE    58      50.194  45.190  26.611  1.00  0.00           N  
ATOM    917  H   ILE    58      50.023  44.226  26.362  1.00  0.00           H  
ATOM    918  CA  ILE    58      49.230  46.152  26.110  1.00  0.00           C  
ATOM    919  HA  ILE    58      49.602  47.095  25.710  1.00  0.00           H  
ATOM    920  CB  ILE    58      48.211  45.426  25.177  1.00  0.00           C  
ATOM    921  HB  ILE    58      47.827  44.559  25.716  1.00  0.00           H  
ATOM    922  CG2 ILE    58      46.959  46.191  24.780  1.00  0.00           C  
ATOM    923 HG21 ILE    58      46.198  45.499  24.419  1.00  0.00           H  
ATOM    924 HG22 ILE    58      46.439  46.658  25.617  1.00  0.00           H  
ATOM    925 HG23 ILE    58      47.208  47.004  24.098  1.00  0.00           H  
ATOM    926  CG1 ILE    58      48.890  44.937  23.901  1.00  0.00           C  
ATOM    927 HG12 ILE    58      49.094  45.820  23.295  1.00  0.00           H  
ATOM    928 HG13 ILE    58      49.910  44.616  24.111  1.00  0.00           H  
ATOM    929  CD1 ILE    58      48.011  43.829  23.234  1.00  0.00           C  
ATOM    930 HD11 ILE    58      47.126  44.350  22.868  1.00  0.00           H  
ATOM    931 HD12 ILE    58      48.564  43.569  22.331  1.00  0.00           H  
ATOM    932 HD13 ILE    58      47.938  42.949  23.873  1.00  0.00           H  
ATOM    933  C   ILE    58      48.456  46.813  27.298  1.00  0.00           C  
ATOM    934  O   ILE    58      48.095  47.961  27.149  1.00  0.00           O  
ATOM    935  N   LEU    59      48.360  46.182  28.457  1.00  0.00           N  
ATOM    936  H   LEU    59      48.807  45.299  28.661  1.00  0.00           H  
ATOM    937  CA  LEU    59      47.725  46.696  29.651  1.00  0.00           C  
ATOM    938  HA  LEU    59      46.977  47.401  29.291  1.00  0.00           H  
ATOM    939  CB  LEU    59      47.127  45.499  30.474  1.00  0.00           C  
ATOM    940  HB2 LEU    59      46.760  44.735  29.789  1.00  0.00           H  
ATOM    941  HB3 LEU    59      47.963  44.990  30.955  1.00  0.00           H  
ATOM    942  CG  LEU    59      46.078  45.803  31.561  1.00  0.00           C  
ATOM    943  HG  LEU    59      46.464  46.560  32.244  1.00  0.00           H  
ATOM    944  CD1 LEU    59      44.812  46.354  30.920  1.00  0.00           C  
ATOM    945 HD11 LEU    59      44.966  47.382  30.592  1.00  0.00           H  
ATOM    946 HD12 LEU    59      44.515  45.674  30.122  1.00  0.00           H  
ATOM    947 HD13 LEU    59      44.013  46.347  31.662  1.00  0.00           H  
ATOM    948  CD2 LEU    59      45.617  44.490  32.335  1.00  0.00           C  
ATOM    949 HD21 LEU    59      45.235  43.788  31.594  1.00  0.00           H  
ATOM    950 HD22 LEU    59      46.403  44.099  32.981  1.00  0.00           H  
ATOM    951 HD23 LEU    59      44.803  44.755  33.010  1.00  0.00           H  
ATOM    952  C   LEU    59      48.636  47.636  30.490  1.00  0.00           C  
ATOM    953  O   LEU    59      48.169  48.523  31.127  1.00  0.00           O  
ATOM    954  N   GLN    60      49.937  47.464  30.185  1.00  0.00           N  
ATOM    955  H   GLN    60      50.224  46.729  29.554  1.00  0.00           H  
ATOM    956  CA  GLN    60      51.087  48.268  30.631  1.00  0.00           C  
ATOM    957  HA  GLN    60      51.852  47.793  30.017  1.00  0.00           H  
ATOM    958  CB  GLN    60      51.025  49.712  30.019  1.00  0.00           C  
ATOM    959  HB2 GLN    60      50.164  50.222  30.451  1.00  0.00           H  
ATOM    960  HB3 GLN    60      51.886  50.257  30.407  1.00  0.00           H  
ATOM    961  CG  GLN    60      50.984  49.913  28.501  1.00  0.00           C  
ATOM    962  HG2 GLN    60      50.441  49.070  28.073  1.00  0.00           H  
ATOM    963  HG3 GLN    60      50.502  50.843  28.202  1.00  0.00           H  
ATOM    964  CD  GLN    60      52.427  49.940  27.980  1.00  0.00           C  
ATOM    965  OE1 GLN    60      53.073  50.921  27.901  1.00  0.00           O  
ATOM    966  NE2 GLN    60      52.979  48.813  27.768  1.00  0.00           N  
ATOM    967 HE21 GLN    60      53.933  48.843  27.440  1.00  0.00           H  
ATOM    968 HE22 GLN    60      52.432  47.968  27.684  1.00  0.00           H  
ATOM    969  C   GLN    60      51.411  48.292  32.170  1.00  0.00           C  
ATOM    970  O   GLN    60      51.984  49.359  32.584  1.00  0.00           O  
ATOM    971  N   GLY    61      51.062  47.302  32.947  1.00  0.00           N  
ATOM    972  H   GLY    61      50.517  46.547  32.554  1.00  0.00           H  
ATOM    973  CA  GLY    61      51.372  47.357  34.395  1.00  0.00           C  
ATOM    974  HA2 GLY    61      51.373  46.393  34.905  1.00  0.00           H  
ATOM    975  HA3 GLY    61      52.456  47.468  34.390  1.00  0.00           H  
ATOM    976  C   GLY    61      50.671  48.480  35.131  1.00  0.00           C  
ATOM    977  O   GLY    61      49.534  48.831  34.813  1.00  0.00           O  
ATOM    978  N   GLY    62      51.307  49.109  36.065  1.00  0.00           N  
ATOM    979  H   GLY    62      52.220  48.807  36.373  1.00  0.00           H  
ATOM    980  CA  GLY    62      50.879  50.231  36.772  1.00  0.00           C  
ATOM    981  HA2 GLY    62      51.662  50.989  36.753  1.00  0.00           H  
ATOM    982  HA3 GLY    62      50.065  50.679  36.201  1.00  0.00           H  
ATOM    983  C   GLY    62      50.611  50.006  38.239  1.00  0.00           C  
ATOM    984  O   GLY    62      51.082  48.989  38.824  1.00  0.00           O  
ATOM    985  N   VAL    63      49.839  50.931  38.847  1.00  0.00           N  
ATOM    986  H   VAL    63      49.747  51.762  38.280  1.00  0.00           H  
ATOM    987  CA  VAL    63      49.358  50.659  40.154  1.00  0.00           C  
ATOM    988  HA  VAL    63      50.180  50.487  40.850  1.00  0.00           H  
ATOM    989  CB  VAL    63      48.601  51.845  40.784  1.00  0.00           C  
ATOM    990  HB  VAL    63      47.666  52.033  40.256  1.00  0.00           H  
ATOM    991  CG1 VAL    63      48.162  51.559  42.276  1.00  0.00           C  
ATOM    992 HG11 VAL    63      47.530  50.671  42.296  1.00  0.00           H  
ATOM    993 HG12 VAL    63      49.069  51.394  42.857  1.00  0.00           H  
ATOM    994 HG13 VAL    63      47.596  52.366  42.742  1.00  0.00           H  
ATOM    995  CG2 VAL    63      49.441  53.160  40.776  1.00  0.00           C  
ATOM    996 HG21 VAL    63      49.642  53.515  39.765  1.00  0.00           H  
ATOM    997 HG22 VAL    63      48.901  53.863  41.410  1.00  0.00           H  
ATOM    998 HG23 VAL    63      50.376  52.941  41.292  1.00  0.00           H  
ATOM    999  C   VAL    63      48.487  49.351  40.184  1.00  0.00           C  
ATOM   1000  O   VAL    63      47.376  49.307  39.512  1.00  0.00           O  
ATOM   1001  N   GLY    64      48.972  48.287  40.828  1.00  0.00           N  
ATOM   1002  H   GLY    64      49.869  48.316  41.291  1.00  0.00           H  
ATOM   1003  CA  GLY    64      48.113  47.110  41.044  1.00  0.00           C  
ATOM   1004  HA2 GLY    64      48.542  46.547  41.873  1.00  0.00           H  
ATOM   1005  HA3 GLY    64      47.138  47.426  41.415  1.00  0.00           H  
ATOM   1006  C   GLY    64      47.867  46.085  39.992  1.00  0.00           C  
ATOM   1007  O   GLY    64      46.884  45.368  40.094  1.00  0.00           O  
ATOM   1008  N   ILE    65      48.623  46.064  38.836  1.00  0.00           N  
ATOM   1009  H   ILE    65      49.434  46.664  38.800  1.00  0.00           H  
ATOM   1010  CA  ILE    65      48.547  44.975  37.833  1.00  0.00           C  
ATOM   1011  HA  ILE    65      47.962  44.107  38.140  1.00  0.00           H  
ATOM   1012  CB  ILE    65      47.846  45.533  36.509  1.00  0.00           C  
ATOM   1013  HB  ILE    65      48.464  46.386  36.228  1.00  0.00           H  
ATOM   1014  CG2 ILE    65      48.041  44.718  35.270  1.00  0.00           C  
ATOM   1015 HG21 ILE    65      47.978  45.318  34.362  1.00  0.00           H  
ATOM   1016 HG22 ILE    65      48.997  44.194  35.240  1.00  0.00           H  
ATOM   1017 HG23 ILE    65      47.250  43.969  35.243  1.00  0.00           H  
ATOM   1018  CG1 ILE    65      46.347  45.976  36.678  1.00  0.00           C  
ATOM   1019 HG12 ILE    65      45.779  45.057  36.529  1.00  0.00           H  
ATOM   1020 HG13 ILE    65      46.206  46.430  37.659  1.00  0.00           H  
ATOM   1021  CD1 ILE    65      45.921  47.088  35.662  1.00  0.00           C  
ATOM   1022 HD11 ILE    65      46.592  47.944  35.729  1.00  0.00           H  
ATOM   1023 HD12 ILE    65      45.789  46.644  34.675  1.00  0.00           H  
ATOM   1024 HD13 ILE    65      44.887  47.373  35.856  1.00  0.00           H  
ATOM   1025  C   ILE    65      49.997  44.507  37.674  1.00  0.00           C  
ATOM   1026  O   ILE    65      50.918  45.334  37.763  1.00  0.00           O  
ATOM   1027  N   PRO    66      50.318  43.288  37.376  1.00  0.00           N  
ATOM   1028  CD  PRO    66      49.458  42.124  37.481  1.00  0.00           C  
ATOM   1029  HD2 PRO    66      48.479  42.261  37.021  1.00  0.00           H  
ATOM   1030  HD3 PRO    66      49.406  41.749  38.503  1.00  0.00           H  
ATOM   1031  CG  PRO    66      50.238  41.092  36.693  1.00  0.00           C  
ATOM   1032  HG2 PRO    66      50.003  41.117  35.629  1.00  0.00           H  
ATOM   1033  HG3 PRO    66      49.940  40.155  37.163  1.00  0.00           H  
ATOM   1034  CB  PRO    66      51.672  41.348  37.061  1.00  0.00           C  
ATOM   1035  HB2 PRO    66      52.352  40.941  36.312  1.00  0.00           H  
ATOM   1036  HB3 PRO    66      51.855  40.845  38.010  1.00  0.00           H  
ATOM   1037  CA  PRO    66      51.693  42.818  37.039  1.00  0.00           C  
ATOM   1038  HA  PRO    66      52.439  43.209  37.732  1.00  0.00           H  
ATOM   1039  C   PRO    66      52.188  43.308  35.623  1.00  0.00           C  
ATOM   1040  O   PRO    66      51.516  43.094  34.589  1.00  0.00           O  
ATOM   1041  N   HIE    67      53.421  43.879  35.603  1.00  0.00           N  
ATOM   1042  H   HIE    67      53.992  44.066  36.415  1.00  0.00           H  
ATOM   1043  CA  HIE    67      54.102  44.255  34.303  1.00  0.00           C  
ATOM   1044  HA  HIE    67      53.383  44.340  33.488  1.00  0.00           H  
ATOM   1045  CB  HIE    67      54.842  45.584  34.465  1.00  0.00           C  
ATOM   1046  HB2 HIE    67      54.304  46.261  35.128  1.00  0.00           H  
ATOM   1047  HB3 HIE    67      55.790  45.396  34.970  1.00  0.00           H  
ATOM   1048  CG  HIE    67      55.190  46.275  33.198  1.00  0.00           C  
ATOM   1049  ND1 HIE    67      54.282  46.427  32.160  1.00  0.00           N  
ATOM   1050  CE1 HIE    67      54.999  46.936  31.109  1.00  0.00           C  
ATOM   1051  HE1 HIE    67      54.547  47.209  30.167  1.00  0.00           H  
ATOM   1052  NE2 HIE    67      56.261  47.106  31.544  1.00  0.00           N  
ATOM   1053  HE2 HIE    67      57.031  47.215  30.900  1.00  0.00           H  
ATOM   1054  CD2 HIE    67      56.473  46.641  32.795  1.00  0.00           C  
ATOM   1055  HD2 HIE    67      57.369  46.559  33.392  1.00  0.00           H  
ATOM   1056  C   HIE    67      55.008  43.157  33.857  1.00  0.00           C  
ATOM   1057  O   HIE    67      55.480  42.330  34.581  1.00  0.00           O  
ATOM   1058  N   ILE    68      55.261  43.158  32.536  1.00  0.00           N  
ATOM   1059  H   ILE    68      54.919  43.937  31.992  1.00  0.00           H  
ATOM   1060  CA  ILE    68      55.973  42.051  31.818  1.00  0.00           C  
ATOM   1061  HA  ILE    68      55.926  41.137  32.409  1.00  0.00           H  
ATOM   1062  CB  ILE    68      55.321  41.833  30.390  1.00  0.00           C  
ATOM   1063  HB  ILE    68      54.304  41.478  30.560  1.00  0.00           H  
ATOM   1064  CG2 ILE    68      55.352  43.192  29.644  1.00  0.00           C  
ATOM   1065 HG21 ILE    68      54.899  43.127  28.655  1.00  0.00           H  
ATOM   1066 HG22 ILE    68      54.830  43.960  30.214  1.00  0.00           H  
ATOM   1067 HG23 ILE    68      56.385  43.512  29.501  1.00  0.00           H  
ATOM   1068  CG1 ILE    68      56.050  40.756  29.526  1.00  0.00           C  
ATOM   1069 HG12 ILE    68      57.059  41.057  29.247  1.00  0.00           H  
ATOM   1070 HG13 ILE    68      56.101  39.788  30.024  1.00  0.00           H  
ATOM   1071  CD1 ILE    68      55.300  40.335  28.265  1.00  0.00           C  
ATOM   1072 HD11 ILE    68      54.260  40.155  28.538  1.00  0.00           H  
ATOM   1073 HD12 ILE    68      55.427  41.070  27.470  1.00  0.00           H  
ATOM   1074 HD13 ILE    68      55.720  39.379  27.953  1.00  0.00           H  
ATOM   1075  C   ILE    68      57.479  42.339  31.790  1.00  0.00           C  
ATOM   1076  O   ILE    68      57.846  43.490  31.626  1.00  0.00           O  
ATOM   1077  N   ARG    69      58.320  41.304  31.961  1.00  0.00           N  
ATOM   1078  H   ARG    69      57.910  40.381  31.997  1.00  0.00           H  
ATOM   1079  CA  ARG    69      59.782  41.398  31.929  1.00  0.00           C  
ATOM   1080  HA  ARG    69      60.145  42.405  31.728  1.00  0.00           H  
ATOM   1081  CB  ARG    69      60.297  41.027  33.387  1.00  0.00           C  
ATOM   1082  HB2 ARG    69      59.974  40.031  33.691  1.00  0.00           H  
ATOM   1083  HB3 ARG    69      61.383  41.109  33.433  1.00  0.00           H  
ATOM   1084  CG  ARG    69      59.750  41.956  34.508  1.00  0.00           C  
ATOM   1085  HG2 ARG    69      58.666  42.068  34.518  1.00  0.00           H  
ATOM   1086  HG3 ARG    69      60.040  41.469  35.439  1.00  0.00           H  
ATOM   1087  CD  ARG    69      60.382  43.400  34.326  1.00  0.00           C  
ATOM   1088  HD2 ARG    69      61.424  43.468  34.639  1.00  0.00           H  
ATOM   1089  HD3 ARG    69      60.367  43.675  33.271  1.00  0.00           H  
ATOM   1090  NE  ARG    69      59.617  44.303  35.156  1.00  0.00           N  
ATOM   1091  HE  ARG    69      59.261  43.859  35.990  1.00  0.00           H  
ATOM   1092  CZ  ARG    69      59.391  45.630  34.975  1.00  0.00           C  
ATOM   1093  NH1 ARG    69      59.995  46.291  34.064  1.00  0.00           N  
ATOM   1094 HH11 ARG    69      60.693  45.817  33.509  1.00  0.00           H  
ATOM   1095 HH12 ARG    69      59.645  47.193  33.775  1.00  0.00           H  
ATOM   1096  NH2 ARG    69      58.593  46.221  35.802  1.00  0.00           N  
ATOM   1097 HH21 ARG    69      57.980  45.595  36.305  1.00  0.00           H  
ATOM   1098 HH22 ARG    69      58.529  47.223  35.697  1.00  0.00           H  
ATOM   1099  C   ARG    69      60.478  40.568  30.833  1.00  0.00           C  
ATOM   1100  O   ARG    69      61.516  41.023  30.276  1.00  0.00           O  
ATOM   1101  N   TRP    70      59.890  39.358  30.524  1.00  0.00           N  
ATOM   1102  H   TRP    70      59.163  39.006  31.130  1.00  0.00           H  
ATOM   1103  CA  TRP    70      60.426  38.681  29.269  1.00  0.00           C  
ATOM   1104  HA  TRP    70      60.416  39.379  28.432  1.00  0.00           H  
ATOM   1105  CB  TRP    70      61.800  38.099  29.554  1.00  0.00           C  
ATOM   1106  HB2 TRP    70      62.395  38.983  29.785  1.00  0.00           H  
ATOM   1107  HB3 TRP    70      61.747  37.484  30.452  1.00  0.00           H  
ATOM   1108  CG  TRP    70      62.406  37.304  28.412  1.00  0.00           C  
ATOM   1109  CD1 TRP    70      63.203  37.862  27.479  1.00  0.00           C  
ATOM   1110  HD1 TRP    70      63.438  38.913  27.406  1.00  0.00           H  
ATOM   1111  NE1 TRP    70      63.615  36.888  26.635  1.00  0.00           N  
ATOM   1112  HE1 TRP    70      64.153  37.045  25.795  1.00  0.00           H  
ATOM   1113  CE2 TRP    70      63.199  35.648  26.943  1.00  0.00           C  
ATOM   1114  CZ2 TRP    70      63.522  34.341  26.486  1.00  0.00           C  
ATOM   1115  HZ2 TRP    70      64.114  34.196  25.594  1.00  0.00           H  
ATOM   1116  CH2 TRP    70      62.995  33.281  27.162  1.00  0.00           C  
ATOM   1117  HH2 TRP    70      63.238  32.288  26.813  1.00  0.00           H  
ATOM   1118  CZ3 TRP    70      62.053  33.434  28.190  1.00  0.00           C  
ATOM   1119  HZ3 TRP    70      61.582  32.566  28.625  1.00  0.00           H  
ATOM   1120  CE3 TRP    70      61.759  34.755  28.681  1.00  0.00           C  
ATOM   1121  HE3 TRP    70      61.287  34.857  29.647  1.00  0.00           H  
ATOM   1122  CD2 TRP    70      62.406  35.864  28.144  1.00  0.00           C  
ATOM   1123  C   TRP    70      59.433  37.521  28.891  1.00  0.00           C  
ATOM   1124  O   TRP    70      58.764  36.915  29.736  1.00  0.00           O  
ATOM   1125  N   TYR    71      59.394  37.245  27.540  1.00  0.00           N  
ATOM   1126  H   TYR    71      59.920  37.856  26.931  1.00  0.00           H  
ATOM   1127  CA  TYR    71      58.607  36.178  27.002  1.00  0.00           C  
ATOM   1128  HA  TYR    71      58.254  35.453  27.735  1.00  0.00           H  
ATOM   1129  CB  TYR    71      57.460  36.721  26.173  1.00  0.00           C  
ATOM   1130  HB2 TYR    71      56.833  37.360  26.795  1.00  0.00           H  
ATOM   1131  HB3 TYR    71      57.836  37.378  25.389  1.00  0.00           H  
ATOM   1132  CG  TYR    71      56.630  35.660  25.551  1.00  0.00           C  
ATOM   1133  CD1 TYR    71      55.792  34.896  26.352  1.00  0.00           C  
ATOM   1134  HD1 TYR    71      55.733  35.133  27.404  1.00  0.00           H  
ATOM   1135  CE1 TYR    71      55.070  33.838  25.857  1.00  0.00           C  
ATOM   1136  HE1 TYR    71      54.454  33.297  26.560  1.00  0.00           H  
ATOM   1137  CZ  TYR    71      55.171  33.465  24.529  1.00  0.00           C  
ATOM   1138  OH  TYR    71      54.543  32.320  24.060  1.00  0.00           O  
ATOM   1139  HH  TYR    71      54.744  32.193  23.130  1.00  0.00           H  
ATOM   1140  CE2 TYR    71      56.119  34.152  23.732  1.00  0.00           C  
ATOM   1141  HE2 TYR    71      56.188  34.009  22.663  1.00  0.00           H  
ATOM   1142  CD2 TYR    71      56.817  35.294  24.224  1.00  0.00           C  
ATOM   1143  HD2 TYR    71      57.449  35.839  23.539  1.00  0.00           H  
ATOM   1144  C   TYR    71      59.563  35.372  26.038  1.00  0.00           C  
ATOM   1145  O   TYR    71      60.456  35.883  25.388  1.00  0.00           O  
ATOM   1146  N   GLY    72      59.239  34.057  25.890  1.00  0.00           N  
ATOM   1147  H   GLY    72      58.496  33.702  26.474  1.00  0.00           H  
ATOM   1148  CA  GLY    72      60.103  33.113  24.977  1.00  0.00           C  
ATOM   1149  HA2 GLY    72      60.022  33.302  23.907  1.00  0.00           H  
ATOM   1150  HA3 GLY    72      61.159  33.315  25.153  1.00  0.00           H  
ATOM   1151  C   GLY    72      59.686  31.674  25.193  1.00  0.00           C  
ATOM   1152  O   GLY    72      58.538  31.335  25.540  1.00  0.00           O  
ATOM   1153  N   GLN    73      60.694  30.789  24.900  1.00  0.00           N  
ATOM   1154  H   GLN    73      61.490  31.097  24.361  1.00  0.00           H  
ATOM   1155  CA  GLN    73      60.558  29.347  25.118  1.00  0.00           C  
ATOM   1156  HA  GLN    73      59.799  29.076  25.852  1.00  0.00           H  
ATOM   1157  CB  GLN    73      59.963  28.709  23.876  1.00  0.00           C  
ATOM   1158  HB2 GLN    73      59.379  27.903  24.321  1.00  0.00           H  
ATOM   1159  HB3 GLN    73      59.245  29.394  23.424  1.00  0.00           H  
ATOM   1160  CG  GLN    73      60.814  28.040  22.830  1.00  0.00           C  
ATOM   1161  HG2 GLN    73      61.671  27.494  23.223  1.00  0.00           H  
ATOM   1162  HG3 GLN    73      60.224  27.368  22.208  1.00  0.00           H  
ATOM   1163  CD  GLN    73      61.446  29.010  21.879  1.00  0.00           C  
ATOM   1164  OE1 GLN    73      61.574  30.219  22.136  1.00  0.00           O  
ATOM   1165  NE2 GLN    73      61.774  28.488  20.715  1.00  0.00           N  
ATOM   1166 HE21 GLN    73      62.324  29.044  20.076  1.00  0.00           H  
ATOM   1167 HE22 GLN    73      61.827  27.482  20.641  1.00  0.00           H  
ATOM   1168  C   GLN    73      61.822  28.650  25.614  1.00  0.00           C  
ATOM   1169  O   GLN    73      62.913  29.146  25.247  1.00  0.00           O  
ATOM   1170  N   GLU    74      61.761  27.725  26.530  1.00  0.00           N  
ATOM   1171  H   GLU    74      60.868  27.323  26.776  1.00  0.00           H  
ATOM   1172  CA  GLU    74      62.881  27.055  27.209  1.00  0.00           C  
ATOM   1173  HA  GLU    74      63.737  27.046  26.534  1.00  0.00           H  
ATOM   1174  CB  GLU    74      63.225  27.731  28.539  1.00  0.00           C  
ATOM   1175  HB2 GLU    74      62.341  27.754  29.177  1.00  0.00           H  
ATOM   1176  HB3 GLU    74      63.959  27.126  29.071  1.00  0.00           H  
ATOM   1177  CG  GLU    74      63.677  29.248  28.480  1.00  0.00           C  
ATOM   1178  HG2 GLU    74      62.952  29.852  27.935  1.00  0.00           H  
ATOM   1179  HG3 GLU    74      63.665  29.688  29.477  1.00  0.00           H  
ATOM   1180  CD  GLU    74      65.173  29.432  27.978  1.00  0.00           C  
ATOM   1181  OE1 GLU    74      65.878  28.487  27.594  1.00  0.00           O  
ATOM   1182  OE2 GLU    74      65.674  30.524  28.083  1.00  0.00           O  
ATOM   1183  C   GLU    74      62.475  25.585  27.588  1.00  0.00           C  
ATOM   1184  O   GLU    74      61.309  25.363  27.953  1.00  0.00           O  
ATOM   1185  N   LYS    75      63.384  24.584  27.408  1.00  0.00           N  
ATOM   1186  H   LYS    75      64.353  24.762  27.183  1.00  0.00           H  
ATOM   1187  CA  LYS    75      63.143  23.159  27.731  1.00  0.00           C  
ATOM   1188  HA  LYS    75      64.036  22.606  27.440  1.00  0.00           H  
ATOM   1189  CB  LYS    75      63.096  22.851  29.272  1.00  0.00           C  
ATOM   1190  HB2 LYS    75      62.294  23.393  29.773  1.00  0.00           H  
ATOM   1191  HB3 LYS    75      62.906  21.782  29.364  1.00  0.00           H  
ATOM   1192  CG  LYS    75      64.333  23.156  30.049  1.00  0.00           C  
ATOM   1193  HG2 LYS    75      65.185  22.655  29.587  1.00  0.00           H  
ATOM   1194  HG3 LYS    75      64.521  24.225  29.957  1.00  0.00           H  
ATOM   1195  CD  LYS    75      64.352  22.787  31.530  1.00  0.00           C  
ATOM   1196  HD2 LYS    75      65.299  23.151  31.929  1.00  0.00           H  
ATOM   1197  HD3 LYS    75      63.565  23.356  32.025  1.00  0.00           H  
ATOM   1198  CE  LYS    75      64.354  21.282  31.819  1.00  0.00           C  
ATOM   1199  HE2 LYS    75      63.516  20.926  31.220  1.00  0.00           H  
ATOM   1200  HE3 LYS    75      65.260  20.746  31.535  1.00  0.00           H  
ATOM   1201  NZ  LYS    75      63.960  20.894  33.169  1.00  0.00           N  
ATOM   1202  HZ1 LYS    75      64.653  21.197  33.839  1.00  0.00           H  
ATOM   1203  HZ2 LYS    75      63.057  21.293  33.381  1.00  0.00           H  
ATOM   1204  HZ3 LYS    75      63.797  19.901  33.257  1.00  0.00           H  
ATOM   1205  C   LYS    75      62.020  22.552  26.884  1.00  0.00           C  
ATOM   1206  O   LYS    75      62.206  22.500  25.661  1.00  0.00           O  
ATOM   1207  N   ASP    76      60.875  22.171  27.481  1.00  0.00           N  
ATOM   1208  H   ASP    76      60.919  22.180  28.490  1.00  0.00           H  
ATOM   1209  CA  ASP    76      59.644  21.860  26.776  1.00  0.00           C  
ATOM   1210  HA  ASP    76      59.839  21.520  25.758  1.00  0.00           H  
ATOM   1211  CB  ASP    76      59.051  20.648  27.457  1.00  0.00           C  
ATOM   1212  HB2 ASP    76      58.554  20.855  28.405  1.00  0.00           H  
ATOM   1213  HB3 ASP    76      58.176  20.379  26.865  1.00  0.00           H  
ATOM   1214  CG  ASP    76      60.001  19.454  27.529  1.00  0.00           C  
ATOM   1215  OD1 ASP    76      60.649  19.044  26.548  1.00  0.00           O  
ATOM   1216  OD2 ASP    76      60.136  18.820  28.569  1.00  0.00           O  
ATOM   1217  C   ASP    76      58.551  23.035  26.810  1.00  0.00           C  
ATOM   1218  O   ASP    76      57.425  22.758  26.400  1.00  0.00           O  
ATOM   1219  N   TYR    77      58.864  24.230  27.337  1.00  0.00           N  
ATOM   1220  H   TYR    77      59.826  24.474  27.524  1.00  0.00           H  
ATOM   1221  CA  TYR    77      57.852  25.170  27.812  1.00  0.00           C  
ATOM   1222  HA  TYR    77      56.848  24.776  27.654  1.00  0.00           H  
ATOM   1223  CB  TYR    77      58.044  25.450  29.281  1.00  0.00           C  
ATOM   1224  HB2 TYR    77      58.924  26.056  29.498  1.00  0.00           H  
ATOM   1225  HB3 TYR    77      57.235  26.036  29.717  1.00  0.00           H  
ATOM   1226  CG  TYR    77      58.180  24.205  30.070  1.00  0.00           C  
ATOM   1227  CD1 TYR    77      59.498  23.895  30.498  1.00  0.00           C  
ATOM   1228  HD1 TYR    77      60.347  24.521  30.269  1.00  0.00           H  
ATOM   1229  CE1 TYR    77      59.737  22.658  31.184  1.00  0.00           C  
ATOM   1230  HE1 TYR    77      60.764  22.458  31.449  1.00  0.00           H  
ATOM   1231  CZ  TYR    77      58.621  21.885  31.615  1.00  0.00           C  
ATOM   1232  OH  TYR    77      58.894  20.726  32.206  1.00  0.00           O  
ATOM   1233  HH  TYR    77      58.128  20.154  32.291  1.00  0.00           H  
ATOM   1234  CE2 TYR    77      57.302  22.263  31.214  1.00  0.00           C  
ATOM   1235  HE2 TYR    77      56.405  21.714  31.462  1.00  0.00           H  
ATOM   1236  CD2 TYR    77      57.109  23.481  30.569  1.00  0.00           C  
ATOM   1237  HD2 TYR    77      56.074  23.654  30.316  1.00  0.00           H  
ATOM   1238  C   TYR    77      57.932  26.547  27.134  1.00  0.00           C  
ATOM   1239  O   TYR    77      59.025  27.016  26.800  1.00  0.00           O  
ATOM   1240  N   ASN    78      56.780  27.105  26.745  1.00  0.00           N  
ATOM   1241  H   ASN    78      55.924  26.665  27.051  1.00  0.00           H  
ATOM   1242  CA  ASN    78      56.787  28.584  26.564  1.00  0.00           C  
ATOM   1243  HA  ASN    78      57.667  28.918  26.014  1.00  0.00           H  
ATOM   1244  CB  ASN    78      55.541  29.193  25.936  1.00  0.00           C  
ATOM   1245  HB2 ASN    78      54.571  28.945  26.366  1.00  0.00           H  
ATOM   1246  HB3 ASN    78      55.753  30.260  25.866  1.00  0.00           H  
ATOM   1247  CG  ASN    78      55.384  28.691  24.527  1.00  0.00           C  
ATOM   1248  OD1 ASN    78      54.489  27.977  24.160  1.00  0.00           O  
ATOM   1249  ND2 ASN    78      56.250  29.202  23.702  1.00  0.00           N  
ATOM   1250 HD21 ASN    78      56.351  28.836  22.766  1.00  0.00           H  
ATOM   1251 HD22 ASN    78      56.878  29.867  24.131  1.00  0.00           H  
ATOM   1252  C   ASN    78      56.949  29.191  27.960  1.00  0.00           C  
ATOM   1253  O   ASN    78      56.632  28.492  28.970  1.00  0.00           O  
ATOM   1254  N   VAL    79      57.490  30.419  28.065  1.00  0.00           N  
ATOM   1255  H   VAL    79      57.763  30.931  27.239  1.00  0.00           H  
ATOM   1256  CA  VAL    79      57.881  31.067  29.263  1.00  0.00           C  
ATOM   1257  HA  VAL    79      57.286  30.642  30.071  1.00  0.00           H  
ATOM   1258  CB  VAL    79      59.396  30.956  29.437  1.00  0.00           C  
ATOM   1259  HB  VAL    79      59.952  31.465  28.649  1.00  0.00           H  
ATOM   1260  CG1 VAL    79      59.891  31.637  30.781  1.00  0.00           C  
ATOM   1261 HG11 VAL    79      59.561  31.167  31.707  1.00  0.00           H  
ATOM   1262 HG12 VAL    79      60.980  31.653  30.825  1.00  0.00           H  
ATOM   1263 HG13 VAL    79      59.540  32.669  30.761  1.00  0.00           H  
ATOM   1264  CG2 VAL    79      59.920  29.506  29.356  1.00  0.00           C  
ATOM   1265 HG21 VAL    79      59.371  28.986  30.141  1.00  0.00           H  
ATOM   1266 HG22 VAL    79      59.760  29.028  28.389  1.00  0.00           H  
ATOM   1267 HG23 VAL    79      60.957  29.464  29.690  1.00  0.00           H  
ATOM   1268  C   VAL    79      57.329  32.471  29.232  1.00  0.00           C  
ATOM   1269  O   VAL    79      57.344  33.118  28.197  1.00  0.00           O  
ATOM   1270  N   LEU    80      56.997  32.957  30.450  1.00  0.00           N  
ATOM   1271  H   LEU    80      56.956  32.211  31.129  1.00  0.00           H  
ATOM   1272  CA  LEU    80      56.781  34.391  30.809  1.00  0.00           C  
ATOM   1273  HA  LEU    80      57.272  35.042  30.085  1.00  0.00           H  
ATOM   1274  CB  LEU    80      55.194  34.586  30.605  1.00  0.00           C  
ATOM   1275  HB2 LEU    80      54.880  34.469  29.568  1.00  0.00           H  
ATOM   1276  HB3 LEU    80      54.674  33.704  30.980  1.00  0.00           H  
ATOM   1277  CG  LEU    80      54.523  35.861  31.170  1.00  0.00           C  
ATOM   1278  HG  LEU    80      54.779  35.886  32.229  1.00  0.00           H  
ATOM   1279  CD1 LEU    80      54.868  37.206  30.604  1.00  0.00           C  
ATOM   1280 HD11 LEU    80      55.931  37.215  30.845  1.00  0.00           H  
ATOM   1281 HD12 LEU    80      54.705  37.275  29.529  1.00  0.00           H  
ATOM   1282 HD13 LEU    80      54.321  37.985  31.135  1.00  0.00           H  
ATOM   1283  CD2 LEU    80      53.034  35.623  30.981  1.00  0.00           C  
ATOM   1284 HD21 LEU    80      52.683  34.696  31.436  1.00  0.00           H  
ATOM   1285 HD22 LEU    80      52.455  36.410  31.464  1.00  0.00           H  
ATOM   1286 HD23 LEU    80      52.857  35.742  29.912  1.00  0.00           H  
ATOM   1287  C   LEU    80      57.320  34.803  32.169  1.00  0.00           C  
ATOM   1288  O   LEU    80      56.796  34.459  33.206  1.00  0.00           O  
ATOM   1289  N   VAL    81      58.218  35.796  32.211  1.00  0.00           N  
ATOM   1290  H   VAL    81      58.502  36.200  31.329  1.00  0.00           H  
ATOM   1291  CA  VAL    81      58.859  36.485  33.391  1.00  0.00           C  
ATOM   1292  HA  VAL    81      58.775  35.917  34.318  1.00  0.00           H  
ATOM   1293  CB  VAL    81      60.393  36.704  33.149  1.00  0.00           C  
ATOM   1294  HB  VAL    81      60.589  37.349  32.293  1.00  0.00           H  
ATOM   1295  CG1 VAL    81      61.111  37.363  34.384  1.00  0.00           C  
ATOM   1296 HG11 VAL    81      60.797  38.405  34.434  1.00  0.00           H  
ATOM   1297 HG12 VAL    81      60.753  36.873  35.290  1.00  0.00           H  
ATOM   1298 HG13 VAL    81      62.198  37.308  34.317  1.00  0.00           H  
ATOM   1299  CG2 VAL    81      61.138  35.363  32.864  1.00  0.00           C  
ATOM   1300 HG21 VAL    81      60.802  34.921  31.926  1.00  0.00           H  
ATOM   1301 HG22 VAL    81      62.185  35.637  32.730  1.00  0.00           H  
ATOM   1302 HG23 VAL    81      60.933  34.616  33.631  1.00  0.00           H  
ATOM   1303  C   VAL    81      58.120  37.807  33.627  1.00  0.00           C  
ATOM   1304  O   VAL    81      57.836  38.524  32.690  1.00  0.00           O  
ATOM   1305  N   MET    82      57.685  38.033  34.889  1.00  0.00           N  
ATOM   1306  H   MET    82      57.854  37.331  35.595  1.00  0.00           H  
ATOM   1307  CA  MET    82      56.725  38.996  35.459  1.00  0.00           C  
ATOM   1308  HA  MET    82      56.681  39.814  34.739  1.00  0.00           H  
ATOM   1309  CB  MET    82      55.348  38.373  35.471  1.00  0.00           C  
ATOM   1310  HB2 MET    82      55.341  37.379  35.919  1.00  0.00           H  
ATOM   1311  HB3 MET    82      54.528  38.928  35.928  1.00  0.00           H  
ATOM   1312  CG  MET    82      54.864  38.206  34.001  1.00  0.00           C  
ATOM   1313  HG2 MET    82      54.999  39.184  33.539  1.00  0.00           H  
ATOM   1314  HG3 MET    82      55.512  37.493  33.491  1.00  0.00           H  
ATOM   1315  SD  MET    82      53.154  37.653  33.807  1.00  0.00           S  
ATOM   1316  CE  MET    82      53.214  36.043  34.476  1.00  0.00           C  
ATOM   1317  HE1 MET    82      52.414  35.438  34.049  1.00  0.00           H  
ATOM   1318  HE2 MET    82      54.161  35.628  34.130  1.00  0.00           H  
ATOM   1319  HE3 MET    82      53.293  36.042  35.563  1.00  0.00           H  
ATOM   1320  C   MET    82      57.155  39.616  36.736  1.00  0.00           C  
ATOM   1321  O   MET    82      57.961  39.105  37.517  1.00  0.00           O  
ATOM   1322  N   ASP    83      56.646  40.854  36.989  1.00  0.00           N  
ATOM   1323  H   ASP    83      56.068  41.263  36.269  1.00  0.00           H  
ATOM   1324  CA  ASP    83      56.648  41.467  38.373  1.00  0.00           C  
ATOM   1325  HA  ASP    83      57.705  41.682  38.529  1.00  0.00           H  
ATOM   1326  CB  ASP    83      55.692  42.671  38.508  1.00  0.00           C  
ATOM   1327  HB2 ASP    83      54.749  42.353  38.063  1.00  0.00           H  
ATOM   1328  HB3 ASP    83      55.594  42.824  39.582  1.00  0.00           H  
ATOM   1329  CG  ASP    83      56.138  43.977  37.716  1.00  0.00           C  
ATOM   1330  OD1 ASP    83      55.238  44.832  37.684  1.00  0.00           O  
ATOM   1331  OD2 ASP    83      57.298  44.189  37.251  1.00  0.00           O  
ATOM   1332  C   ASP    83      56.292  40.429  39.440  1.00  0.00           C  
ATOM   1333  O   ASP    83      55.402  39.644  39.367  1.00  0.00           O  
ATOM   1334  N   LEU    84      57.073  40.440  40.540  1.00  0.00           N  
ATOM   1335  H   LEU    84      57.730  41.207  40.529  1.00  0.00           H  
ATOM   1336  CA  LEU    84      56.998  39.424  41.644  1.00  0.00           C  
ATOM   1337  HA  LEU    84      56.604  38.524  41.171  1.00  0.00           H  
ATOM   1338  CB  LEU    84      58.376  39.249  42.261  1.00  0.00           C  
ATOM   1339  HB2 LEU    84      59.058  38.845  41.512  1.00  0.00           H  
ATOM   1340  HB3 LEU    84      58.700  40.273  42.448  1.00  0.00           H  
ATOM   1341  CG  LEU    84      58.431  38.511  43.592  1.00  0.00           C  
ATOM   1342  HG  LEU    84      57.935  39.081  44.377  1.00  0.00           H  
ATOM   1343  CD1 LEU    84      57.969  37.047  43.589  1.00  0.00           C  
ATOM   1344 HD11 LEU    84      56.911  37.064  43.328  1.00  0.00           H  
ATOM   1345 HD12 LEU    84      58.649  36.474  42.958  1.00  0.00           H  
ATOM   1346 HD13 LEU    84      57.941  36.594  44.580  1.00  0.00           H  
ATOM   1347  CD2 LEU    84      59.876  38.611  44.037  1.00  0.00           C  
ATOM   1348 HD21 LEU    84      59.971  38.097  44.994  1.00  0.00           H  
ATOM   1349 HD22 LEU    84      60.535  38.181  43.284  1.00  0.00           H  
ATOM   1350 HD23 LEU    84      60.078  39.668  44.210  1.00  0.00           H  
ATOM   1351  C   LEU    84      55.950  39.814  42.567  1.00  0.00           C  
ATOM   1352  O   LEU    84      56.127  40.870  43.243  1.00  0.00           O  
ATOM   1353  N   LEU    85      54.782  39.156  42.626  1.00  0.00           N  
ATOM   1354  H   LEU    85      54.669  38.337  42.045  1.00  0.00           H  
ATOM   1355  CA  LEU    85      53.540  39.435  43.366  1.00  0.00           C  
ATOM   1356  HA  LEU    85      53.575  40.473  43.697  1.00  0.00           H  
ATOM   1357  CB  LEU    85      52.307  39.132  42.542  1.00  0.00           C  
ATOM   1358  HB2 LEU    85      52.379  38.059  42.365  1.00  0.00           H  
ATOM   1359  HB3 LEU    85      51.370  39.252  43.086  1.00  0.00           H  
ATOM   1360  CG  LEU    85      52.135  39.830  41.175  1.00  0.00           C  
ATOM   1361  HG  LEU    85      53.024  39.580  40.597  1.00  0.00           H  
ATOM   1362  CD1 LEU    85      50.924  39.322  40.432  1.00  0.00           C  
ATOM   1363 HD11 LEU    85      51.001  38.235  40.418  1.00  0.00           H  
ATOM   1364 HD12 LEU    85      50.027  39.571  40.999  1.00  0.00           H  
ATOM   1365 HD13 LEU    85      50.801  39.685  39.412  1.00  0.00           H  
ATOM   1366  CD2 LEU    85      51.938  41.291  41.538  1.00  0.00           C  
ATOM   1367 HD21 LEU    85      51.989  41.881  40.623  1.00  0.00           H  
ATOM   1368 HD22 LEU    85      50.929  41.367  41.943  1.00  0.00           H  
ATOM   1369 HD23 LEU    85      52.669  41.676  42.248  1.00  0.00           H  
ATOM   1370  C   LEU    85      53.478  38.591  44.622  1.00  0.00           C  
ATOM   1371  O   LEU    85      54.287  37.687  44.758  1.00  0.00           O  
ATOM   1372  N   GLY    86      52.644  38.806  45.567  1.00  0.00           N  
ATOM   1373  H   GLY    86      52.150  39.686  45.518  1.00  0.00           H  
ATOM   1374  CA  GLY    86      52.417  38.008  46.745  1.00  0.00           C  
ATOM   1375  HA2 GLY    86      53.297  37.408  46.977  1.00  0.00           H  
ATOM   1376  HA3 GLY    86      52.222  38.694  47.569  1.00  0.00           H  
ATOM   1377  C   GLY    86      51.217  36.996  46.617  1.00  0.00           C  
ATOM   1378  O   GLY    86      50.662  36.774  45.553  1.00  0.00           O  
ATOM   1379  N   PRO    87      50.818  36.442  47.784  1.00  0.00           N  
ATOM   1380  CD  PRO    87      51.384  36.652  49.148  1.00  0.00           C  
ATOM   1381  HD2 PRO    87      51.314  37.700  49.442  1.00  0.00           H  
ATOM   1382  HD3 PRO    87      52.464  36.503  49.146  1.00  0.00           H  
ATOM   1383  CG  PRO    87      50.548  35.778  50.108  1.00  0.00           C  
ATOM   1384  HG2 PRO    87      49.727  36.255  50.643  1.00  0.00           H  
ATOM   1385  HG3 PRO    87      51.169  35.312  50.873  1.00  0.00           H  
ATOM   1386  CB  PRO    87      49.895  34.708  49.235  1.00  0.00           C  
ATOM   1387  HB2 PRO    87      48.962  34.394  49.703  1.00  0.00           H  
ATOM   1388  HB3 PRO    87      50.632  33.906  49.218  1.00  0.00           H  
ATOM   1389  CA  PRO    87      49.777  35.431  47.875  1.00  0.00           C  
ATOM   1390  HA  PRO    87      50.031  34.661  47.146  1.00  0.00           H  
ATOM   1391  C   PRO    87      48.351  35.890  47.388  1.00  0.00           C  
ATOM   1392  O   PRO    87      48.006  37.039  47.645  1.00  0.00           O  
ATOM   1393  N   SER    88      47.592  34.944  46.869  1.00  0.00           N  
ATOM   1394  H   SER    88      48.031  34.047  46.721  1.00  0.00           H  
ATOM   1395  CA  SER    88      46.202  34.977  46.525  1.00  0.00           C  
ATOM   1396  HA  SER    88      46.123  35.769  45.779  1.00  0.00           H  
ATOM   1397  CB  SER    88      45.680  33.642  45.944  1.00  0.00           C  
ATOM   1398  HB2 SER    88      46.059  33.372  44.958  1.00  0.00           H  
ATOM   1399  HB3 SER    88      45.891  32.823  46.632  1.00  0.00           H  
ATOM   1400  OG  SER    88      44.216  33.614  45.810  1.00  0.00           O  
ATOM   1401  HG  SER    88      43.997  34.173  45.060  1.00  0.00           H  
ATOM   1402  C   SER    88      45.320  35.343  47.693  1.00  0.00           C  
ATOM   1403  O   SER    88      45.373  34.809  48.775  1.00  0.00           O  
ATOM   1404  N   LEU    89      44.317  36.197  47.456  1.00  0.00           N  
ATOM   1405  H   LEU    89      44.337  36.598  46.529  1.00  0.00           H  
ATOM   1406  CA  LEU    89      43.279  36.620  48.396  1.00  0.00           C  
ATOM   1407  HA  LEU    89      43.751  37.007  49.299  1.00  0.00           H  
ATOM   1408  CB  LEU    89      42.579  37.878  47.837  1.00  0.00           C  
ATOM   1409  HB2 LEU    89      43.251  38.718  47.663  1.00  0.00           H  
ATOM   1410  HB3 LEU    89      42.017  37.645  46.932  1.00  0.00           H  
ATOM   1411  CG  LEU    89      41.568  38.428  48.872  1.00  0.00           C  
ATOM   1412  HG  LEU    89      40.876  37.590  48.965  1.00  0.00           H  
ATOM   1413  CD1 LEU    89      42.115  38.698  50.251  1.00  0.00           C  
ATOM   1414 HD11 LEU    89      43.016  39.309  50.188  1.00  0.00           H  
ATOM   1415 HD12 LEU    89      41.291  39.035  50.879  1.00  0.00           H  
ATOM   1416 HD13 LEU    89      42.512  37.787  50.699  1.00  0.00           H  
ATOM   1417  CD2 LEU    89      40.947  39.719  48.322  1.00  0.00           C  
ATOM   1418 HD21 LEU    89      41.718  40.485  48.237  1.00  0.00           H  
ATOM   1419 HD22 LEU    89      40.599  39.506  47.312  1.00  0.00           H  
ATOM   1420 HD23 LEU    89      40.154  40.022  49.005  1.00  0.00           H  
ATOM   1421  C   LEU    89      42.436  35.464  48.758  1.00  0.00           C  
ATOM   1422  O   LEU    89      41.754  35.502  49.804  1.00  0.00           O  
ATOM   1423  N   GLU    90      42.373  34.452  47.905  1.00  0.00           N  
ATOM   1424  H   GLU    90      43.088  34.456  47.191  1.00  0.00           H  
ATOM   1425  CA  GLU    90      41.454  33.292  48.115  1.00  0.00           C  
ATOM   1426  HA  GLU    90      40.590  33.598  48.704  1.00  0.00           H  
ATOM   1427  CB  GLU    90      40.885  32.618  46.884  1.00  0.00           C  
ATOM   1428  HB2 GLU    90      40.844  33.346  46.074  1.00  0.00           H  
ATOM   1429  HB3 GLU    90      41.541  31.838  46.497  1.00  0.00           H  
ATOM   1430  CG  GLU    90      39.451  32.177  47.094  1.00  0.00           C  
ATOM   1431  HG2 GLU    90      38.882  32.878  47.705  1.00  0.00           H  
ATOM   1432  HG3 GLU    90      38.963  32.087  46.124  1.00  0.00           H  
ATOM   1433  CD  GLU    90      39.437  30.854  47.871  1.00  0.00           C  
ATOM   1434  OE1 GLU    90      40.141  29.948  47.408  1.00  0.00           O  
ATOM   1435  OE2 GLU    90      38.688  30.743  48.859  1.00  0.00           O  
ATOM   1436  C   GLU    90      42.222  32.225  49.012  1.00  0.00           C  
ATOM   1437  O   GLU    90      41.674  31.652  50.009  1.00  0.00           O  
ATOM   1438  N   ASP    91      43.482  31.976  48.656  1.00  0.00           N  
ATOM   1439  H   ASP    91      43.810  32.371  47.786  1.00  0.00           H  
ATOM   1440  CA  ASP    91      44.432  31.201  49.525  1.00  0.00           C  
ATOM   1441  HA  ASP    91      43.983  30.214  49.632  1.00  0.00           H  
ATOM   1442  CB  ASP    91      45.830  30.977  48.853  1.00  0.00           C  
ATOM   1443  HB2 ASP    91      46.325  31.943  48.758  1.00  0.00           H  
ATOM   1444  HB3 ASP    91      46.521  30.279  49.325  1.00  0.00           H  
ATOM   1445  CG  ASP    91      45.849  30.461  47.395  1.00  0.00           C  
ATOM   1446  OD1 ASP    91      44.724  30.218  46.834  1.00  0.00           O  
ATOM   1447  OD2 ASP    91      46.914  30.350  46.754  1.00  0.00           O  
ATOM   1448  C   ASP    91      44.544  31.794  50.967  1.00  0.00           C  
ATOM   1449  O   ASP    91      44.487  30.994  51.922  1.00  0.00           O  
ATOM   1450  N   LEU    92      44.721  33.108  51.035  1.00  0.00           N  
ATOM   1451  H   LEU    92      44.925  33.613  50.185  1.00  0.00           H  
ATOM   1452  CA  LEU    92      44.725  33.821  52.329  1.00  0.00           C  
ATOM   1453  HA  LEU    92      45.437  33.335  52.996  1.00  0.00           H  
ATOM   1454  CB  LEU    92      45.032  35.351  52.137  1.00  0.00           C  
ATOM   1455  HB2 LEU    92      44.352  35.862  51.454  1.00  0.00           H  
ATOM   1456  HB3 LEU    92      44.801  35.838  53.085  1.00  0.00           H  
ATOM   1457  CG  LEU    92      46.468  35.754  51.726  1.00  0.00           C  
ATOM   1458  HG  LEU    92      46.948  35.100  50.998  1.00  0.00           H  
ATOM   1459  CD1 LEU    92      46.492  37.166  51.255  1.00  0.00           C  
ATOM   1460 HD11 LEU    92      46.166  37.847  52.041  1.00  0.00           H  
ATOM   1461 HD12 LEU    92      47.504  37.515  51.050  1.00  0.00           H  
ATOM   1462 HD13 LEU    92      45.869  37.212  50.362  1.00  0.00           H  
ATOM   1463  CD2 LEU    92      47.447  35.727  52.913  1.00  0.00           C  
ATOM   1464 HD21 LEU    92      47.537  34.684  53.218  1.00  0.00           H  
ATOM   1465 HD22 LEU    92      48.391  36.130  52.548  1.00  0.00           H  
ATOM   1466 HD23 LEU    92      47.121  36.336  53.756  1.00  0.00           H  
ATOM   1467  C   LEU    92      43.401  33.707  53.053  1.00  0.00           C  
ATOM   1468  O   LEU    92      43.415  33.342  54.260  1.00  0.00           O  
ATOM   1469  N   PHE    93      42.316  33.923  52.369  1.00  0.00           N  
ATOM   1470  H   PHE    93      42.337  34.229  51.407  1.00  0.00           H  
ATOM   1471  CA  PHE    93      41.005  33.676  52.949  1.00  0.00           C  
ATOM   1472  HA  PHE    93      40.965  34.337  53.814  1.00  0.00           H  
ATOM   1473  CB  PHE    93      39.928  33.962  51.870  1.00  0.00           C  
ATOM   1474  HB2 PHE    93      40.075  35.019  51.647  1.00  0.00           H  
ATOM   1475  HB3 PHE    93      40.201  33.454  50.945  1.00  0.00           H  
ATOM   1476  CG  PHE    93      38.413  33.753  52.176  1.00  0.00           C  
ATOM   1477  CD1 PHE    93      37.797  34.414  53.218  1.00  0.00           C  
ATOM   1478  HD1 PHE    93      38.414  34.915  53.950  1.00  0.00           H  
ATOM   1479  CE1 PHE    93      36.412  34.344  53.389  1.00  0.00           C  
ATOM   1480  HE1 PHE    93      35.910  34.831  54.212  1.00  0.00           H  
ATOM   1481  CZ  PHE    93      35.646  33.604  52.522  1.00  0.00           C  
ATOM   1482  HZ  PHE    93      34.593  33.496  52.735  1.00  0.00           H  
ATOM   1483  CE2 PHE    93      36.267  32.858  51.523  1.00  0.00           C  
ATOM   1484  HE2 PHE    93      35.625  32.299  50.858  1.00  0.00           H  
ATOM   1485  CD2 PHE    93      37.660  33.016  51.257  1.00  0.00           C  
ATOM   1486  HD2 PHE    93      38.172  32.509  50.453  1.00  0.00           H  
ATOM   1487  C   PHE    93      40.831  32.213  53.512  1.00  0.00           C  
ATOM   1488  O   PHE    93      40.334  32.086  54.629  1.00  0.00           O  
ATOM   1489  N   ASN    94      41.337  31.113  52.820  1.00  0.00           N  
ATOM   1490  H   ASN    94      41.793  31.326  51.944  1.00  0.00           H  
ATOM   1491  CA  ASN    94      41.304  29.720  53.311  1.00  0.00           C  
ATOM   1492  HA  ASN    94      40.291  29.325  53.376  1.00  0.00           H  
ATOM   1493  CB  ASN    94      41.905  28.968  52.130  1.00  0.00           C  
ATOM   1494  HB2 ASN    94      41.239  29.065  51.272  1.00  0.00           H  
ATOM   1495  HB3 ASN    94      42.862  29.331  51.755  1.00  0.00           H  
ATOM   1496  CG  ASN    94      42.149  27.551  52.703  1.00  0.00           C  
ATOM   1497  OD1 ASN    94      41.134  26.856  52.897  1.00  0.00           O  
ATOM   1498  ND2 ASN    94      43.367  27.146  53.052  1.00  0.00           N  
ATOM   1499 HD21 ASN    94      43.465  26.302  53.597  1.00  0.00           H  
ATOM   1500 HD22 ASN    94      44.157  27.774  53.072  1.00  0.00           H  
ATOM   1501  C   ASN    94      42.072  29.446  54.605  1.00  0.00           C  
ATOM   1502  O   ASN    94      41.624  28.922  55.588  1.00  0.00           O  
ATOM   1503  N   PHE    95      43.288  30.070  54.655  1.00  0.00           N  
ATOM   1504  H   PHE    95      43.572  30.504  53.788  1.00  0.00           H  
ATOM   1505  CA  PHE    95      44.287  30.187  55.750  1.00  0.00           C  
ATOM   1506  HA  PHE    95      44.552  29.158  55.993  1.00  0.00           H  
ATOM   1507  CB  PHE    95      45.505  30.946  55.210  1.00  0.00           C  
ATOM   1508  HB2 PHE    95      45.930  30.242  54.495  1.00  0.00           H  
ATOM   1509  HB3 PHE    95      45.129  31.853  54.736  1.00  0.00           H  
ATOM   1510  CG  PHE    95      46.664  31.302  56.087  1.00  0.00           C  
ATOM   1511  CD1 PHE    95      46.929  32.647  56.388  1.00  0.00           C  
ATOM   1512  HD1 PHE    95      46.228  33.420  56.109  1.00  0.00           H  
ATOM   1513  CE1 PHE    95      48.027  32.992  57.232  1.00  0.00           C  
ATOM   1514  HE1 PHE    95      48.084  34.000  57.615  1.00  0.00           H  
ATOM   1515  CZ  PHE    95      48.898  32.050  57.720  1.00  0.00           C  
ATOM   1516  HZ  PHE    95      49.684  32.298  58.418  1.00  0.00           H  
ATOM   1517  CE2 PHE    95      48.706  30.695  57.365  1.00  0.00           C  
ATOM   1518  HE2 PHE    95      49.430  29.949  57.658  1.00  0.00           H  
ATOM   1519  CD2 PHE    95      47.515  30.266  56.674  1.00  0.00           C  
ATOM   1520  HD2 PHE    95      47.315  29.207  56.598  1.00  0.00           H  
ATOM   1521  C   PHE    95      43.671  30.898  56.995  1.00  0.00           C  
ATOM   1522  O   PHE    95      43.692  30.312  58.099  1.00  0.00           O  
ATOM   1523  N   CYS    96      42.913  31.959  56.731  1.00  0.00           N  
ATOM   1524  H   CYS    96      43.064  32.303  55.794  1.00  0.00           H  
ATOM   1525  CA  CYS    96      41.848  32.546  57.624  1.00  0.00           C  
ATOM   1526  HA  CYS    96      42.333  32.605  58.598  1.00  0.00           H  
ATOM   1527  CB  CYS    96      41.529  33.976  57.103  1.00  0.00           C  
ATOM   1528  HB2 CYS    96      40.987  33.856  56.165  1.00  0.00           H  
ATOM   1529  HB3 CYS    96      41.000  34.491  57.905  1.00  0.00           H  
ATOM   1530  SG  CYS    96      42.973  34.940  56.803  1.00  0.00           S  
ATOM   1531  HG  CYS    96      43.359  34.110  55.830  1.00  0.00           H  
ATOM   1532  C   CYS    96      40.547  31.794  57.822  1.00  0.00           C  
ATOM   1533  O   CYS    96      39.543  32.304  58.383  1.00  0.00           O  
ATOM   1534  N   SER    97      40.414  30.514  57.523  1.00  0.00           N  
ATOM   1535  H   SER    97      41.145  30.141  56.935  1.00  0.00           H  
ATOM   1536  CA  SER    97      39.239  29.647  57.716  1.00  0.00           C  
ATOM   1537  HA  SER    97      39.463  28.666  57.296  1.00  0.00           H  
ATOM   1538  CB  SER    97      39.092  29.282  59.215  1.00  0.00           C  
ATOM   1539  HB2 SER    97      38.542  28.341  59.223  1.00  0.00           H  
ATOM   1540  HB3 SER    97      40.126  29.120  59.520  1.00  0.00           H  
ATOM   1541  OG  SER    97      38.518  30.393  59.914  1.00  0.00           O  
ATOM   1542  HG  SER    97      38.759  31.179  59.419  1.00  0.00           H  
ATOM   1543  C   SER    97      37.915  30.064  57.062  1.00  0.00           C  
ATOM   1544  O   SER    97      36.804  29.801  57.537  1.00  0.00           O  
ATOM   1545  N   ARG    98      38.091  30.838  55.936  1.00  0.00           N  
ATOM   1546  H   ARG    98      39.012  31.101  55.618  1.00  0.00           H  
ATOM   1547  CA  ARG    98      36.996  31.346  55.074  1.00  0.00           C  
ATOM   1548  HA  ARG    98      37.524  32.119  54.515  1.00  0.00           H  
ATOM   1549  CB  ARG    98      36.407  30.389  54.075  1.00  0.00           C  
ATOM   1550  HB2 ARG    98      35.871  29.600  54.603  1.00  0.00           H  
ATOM   1551  HB3 ARG    98      35.665  30.977  53.535  1.00  0.00           H  
ATOM   1552  CG  ARG    98      37.371  29.747  53.150  1.00  0.00           C  
ATOM   1553  HG2 ARG    98      38.088  30.493  52.808  1.00  0.00           H  
ATOM   1554  HG3 ARG    98      37.842  28.889  53.631  1.00  0.00           H  
ATOM   1555  CD  ARG    98      36.777  29.086  51.838  1.00  0.00           C  
ATOM   1556  HD2 ARG    98      36.378  28.100  52.076  1.00  0.00           H  
ATOM   1557  HD3 ARG    98      35.937  29.657  51.443  1.00  0.00           H  
ATOM   1558  NE  ARG    98      37.835  28.946  50.746  1.00  0.00           N  
ATOM   1559  HE  ARG    98      37.896  29.760  50.151  1.00  0.00           H  
ATOM   1560  CZ  ARG    98      38.622  27.959  50.586  1.00  0.00           C  
ATOM   1561  NH1 ARG    98      38.557  26.908  51.374  1.00  0.00           N  
ATOM   1562 HH11 ARG    98      37.817  26.951  52.061  1.00  0.00           H  
ATOM   1563 HH12 ARG    98      39.338  26.268  51.395  1.00  0.00           H  
ATOM   1564  NH2 ARG    98      39.533  28.030  49.676  1.00  0.00           N  
ATOM   1565 HH21 ARG    98      39.507  28.818  49.044  1.00  0.00           H  
ATOM   1566 HH22 ARG    98      40.317  27.396  49.611  1.00  0.00           H  
ATOM   1567  C   ARG    98      36.075  32.250  55.863  1.00  0.00           C  
ATOM   1568  O   ARG    98      34.855  32.225  55.692  1.00  0.00           O  
ATOM   1569  N   ARG    99      36.610  33.059  56.791  1.00  0.00           N  
ATOM   1570  H   ARG    99      37.600  32.882  56.890  1.00  0.00           H  
ATOM   1571  CA  ARG    99      35.973  34.014  57.581  1.00  0.00           C  
ATOM   1572  HA  ARG    99      34.913  34.175  57.384  1.00  0.00           H  
ATOM   1573  CB  ARG    99      35.951  33.440  59.069  1.00  0.00           C  
ATOM   1574  HB2 ARG    99      35.349  32.534  59.142  1.00  0.00           H  
ATOM   1575  HB3 ARG    99      36.960  33.171  59.379  1.00  0.00           H  
ATOM   1576  CG  ARG    99      35.434  34.372  60.135  1.00  0.00           C  
ATOM   1577  HG2 ARG    99      35.634  33.901  61.098  1.00  0.00           H  
ATOM   1578  HG3 ARG    99      35.940  35.338  60.110  1.00  0.00           H  
ATOM   1579  CD  ARG    99      33.915  34.775  60.053  1.00  0.00           C  
ATOM   1580  HD2 ARG    99      33.616  35.514  60.797  1.00  0.00           H  
ATOM   1581  HD3 ARG    99      33.772  35.142  59.037  1.00  0.00           H  
ATOM   1582  NE  ARG    99      33.003  33.703  60.289  1.00  0.00           N  
ATOM   1583  HE  ARG    99      33.277  32.918  60.863  1.00  0.00           H  
ATOM   1584  CZ  ARG    99      31.741  33.542  59.829  1.00  0.00           C  
ATOM   1585  NH1 ARG    99      31.076  34.323  59.080  1.00  0.00           N  
ATOM   1586 HH11 ARG    99      31.488  35.168  58.710  1.00  0.00           H  
ATOM   1587 HH12 ARG    99      30.115  34.091  58.872  1.00  0.00           H  
ATOM   1588  NH2 ARG    99      31.133  32.482  60.223  1.00  0.00           N  
ATOM   1589 HH21 ARG    99      31.556  31.909  60.939  1.00  0.00           H  
ATOM   1590 HH22 ARG    99      30.221  32.240  59.862  1.00  0.00           H  
ATOM   1591  C   ARG    99      36.836  35.250  57.543  1.00  0.00           C  
ATOM   1592  O   ARG    99      38.026  35.218  57.946  1.00  0.00           O  
ATOM   1593  N   PHE   100      36.229  36.363  57.227  1.00  0.00           N  
ATOM   1594  H   PHE   100      35.284  36.299  56.878  1.00  0.00           H  
ATOM   1595  CA  PHE   100      36.784  37.696  57.341  1.00  0.00           C  
ATOM   1596  HA  PHE   100      37.767  37.742  57.810  1.00  0.00           H  
ATOM   1597  CB  PHE   100      36.995  38.319  55.917  1.00  0.00           C  
ATOM   1598  HB2 PHE   100      36.089  38.291  55.311  1.00  0.00           H  
ATOM   1599  HB3 PHE   100      37.245  39.379  55.964  1.00  0.00           H  
ATOM   1600  CG  PHE   100      38.135  37.845  54.997  1.00  0.00           C  
ATOM   1601  CD1 PHE   100      39.319  37.251  55.468  1.00  0.00           C  
ATOM   1602  HD1 PHE   100      39.405  36.930  56.495  1.00  0.00           H  
ATOM   1603  CE1 PHE   100      40.282  36.829  54.497  1.00  0.00           C  
ATOM   1604  HE1 PHE   100      41.097  36.209  54.843  1.00  0.00           H  
ATOM   1605  CZ  PHE   100      40.161  37.142  53.174  1.00  0.00           C  
ATOM   1606  HZ  PHE   100      40.842  36.863  52.384  1.00  0.00           H  
ATOM   1607  CE2 PHE   100      38.955  37.716  52.731  1.00  0.00           C  
ATOM   1608  HE2 PHE   100      38.853  37.898  51.672  1.00  0.00           H  
ATOM   1609  CD2 PHE   100      37.980  38.106  53.634  1.00  0.00           C  
ATOM   1610  HD2 PHE   100      37.049  38.569  53.343  1.00  0.00           H  
ATOM   1611  C   PHE   100      35.922  38.502  58.356  1.00  0.00           C  
ATOM   1612  O   PHE   100      34.675  38.501  58.323  1.00  0.00           O  
ATOM   1613  N   THR   101      36.638  39.393  59.065  1.00  0.00           N  
ATOM   1614  H   THR   101      37.643  39.298  59.041  1.00  0.00           H  
ATOM   1615  CA  THR   101      35.948  40.505  59.772  1.00  0.00           C  
ATOM   1616  HA  THR   101      35.223  40.127  60.493  1.00  0.00           H  
ATOM   1617  CB  THR   101      36.909  41.345  60.582  1.00  0.00           C  
ATOM   1618  HB  THR   101      36.364  42.194  60.994  1.00  0.00           H  
ATOM   1619  CG2 THR   101      37.482  40.679  61.731  1.00  0.00           C  
ATOM   1620 HG21 THR   101      36.649  40.225  62.267  1.00  0.00           H  
ATOM   1621 HG22 THR   101      38.092  39.842  61.390  1.00  0.00           H  
ATOM   1622 HG23 THR   101      37.979  41.415  62.363  1.00  0.00           H  
ATOM   1623  OG1 THR   101      37.941  41.913  59.913  1.00  0.00           O  
ATOM   1624  HG1 THR   101      38.653  41.408  60.313  1.00  0.00           H  
ATOM   1625  C   THR   101      35.232  41.447  58.855  1.00  0.00           C  
ATOM   1626  O   THR   101      35.699  41.709  57.740  1.00  0.00           O  
ATOM   1627  N   MET   102      34.134  42.098  59.290  1.00  0.00           N  
ATOM   1628  H   MET   102      33.707  41.917  60.187  1.00  0.00           H  
ATOM   1629  CA  MET   102      33.499  43.208  58.481  1.00  0.00           C  
ATOM   1630  HA  MET   102      33.180  42.919  57.479  1.00  0.00           H  
ATOM   1631  CB  MET   102      32.247  43.671  59.299  1.00  0.00           C  
ATOM   1632  HB2 MET   102      31.444  42.941  59.398  1.00  0.00           H  
ATOM   1633  HB3 MET   102      32.596  43.875  60.312  1.00  0.00           H  
ATOM   1634  CG  MET   102      31.632  44.997  58.787  1.00  0.00           C  
ATOM   1635  HG2 MET   102      30.835  45.339  59.447  1.00  0.00           H  
ATOM   1636  HG3 MET   102      32.412  45.759  58.775  1.00  0.00           H  
ATOM   1637  SD  MET   102      30.940  44.697  57.146  1.00  0.00           S  
ATOM   1638  CE  MET   102      29.571  43.578  57.559  1.00  0.00           C  
ATOM   1639  HE1 MET   102      29.790  42.541  57.814  1.00  0.00           H  
ATOM   1640  HE2 MET   102      29.050  44.051  58.391  1.00  0.00           H  
ATOM   1641  HE3 MET   102      28.920  43.446  56.695  1.00  0.00           H  
ATOM   1642  C   MET   102      34.627  44.311  58.351  1.00  0.00           C  
ATOM   1643  O   MET   102      34.733  44.942  57.246  1.00  0.00           O  
ATOM   1644  N   LYS   103      35.571  44.550  59.267  1.00  0.00           N  
ATOM   1645  H   LYS   103      35.522  44.168  60.201  1.00  0.00           H  
ATOM   1646  CA  LYS   103      36.660  45.557  59.041  1.00  0.00           C  
ATOM   1647  HA  LYS   103      36.203  46.509  58.770  1.00  0.00           H  
ATOM   1648  CB  LYS   103      37.541  45.794  60.279  1.00  0.00           C  
ATOM   1649  HB2 LYS   103      36.946  45.976  61.173  1.00  0.00           H  
ATOM   1650  HB3 LYS   103      38.151  44.906  60.447  1.00  0.00           H  
ATOM   1651  CG  LYS   103      38.436  47.031  60.122  1.00  0.00           C  
ATOM   1652  HG2 LYS   103      39.084  46.915  59.254  1.00  0.00           H  
ATOM   1653  HG3 LYS   103      37.868  47.955  60.229  1.00  0.00           H  
ATOM   1654  CD  LYS   103      39.433  47.038  61.292  1.00  0.00           C  
ATOM   1655  HD2 LYS   103      38.941  47.226  62.246  1.00  0.00           H  
ATOM   1656  HD3 LYS   103      39.866  46.039  61.345  1.00  0.00           H  
ATOM   1657  CE  LYS   103      40.656  47.957  61.071  1.00  0.00           C  
ATOM   1658  HE2 LYS   103      41.069  47.670  60.103  1.00  0.00           H  
ATOM   1659  HE3 LYS   103      40.180  48.937  61.034  1.00  0.00           H  
ATOM   1660  NZ  LYS   103      41.647  47.904  62.205  1.00  0.00           N  
ATOM   1661  HZ1 LYS   103      41.505  48.517  62.995  1.00  0.00           H  
ATOM   1662  HZ2 LYS   103      41.750  46.932  62.461  1.00  0.00           H  
ATOM   1663  HZ3 LYS   103      42.588  48.100  61.894  1.00  0.00           H  
ATOM   1664  C   LYS   103      37.591  45.168  57.863  1.00  0.00           C  
ATOM   1665  O   LYS   103      37.784  45.945  56.899  1.00  0.00           O  
ATOM   1666  N   THR   104      37.961  43.878  57.796  1.00  0.00           N  
ATOM   1667  H   THR   104      37.860  43.344  58.647  1.00  0.00           H  
ATOM   1668  CA  THR   104      38.710  43.359  56.623  1.00  0.00           C  
ATOM   1669  HA  THR   104      39.563  44.014  56.448  1.00  0.00           H  
ATOM   1670  CB  THR   104      39.167  41.930  56.861  1.00  0.00           C  
ATOM   1671  HB  THR   104      38.460  41.193  57.239  1.00  0.00           H  
ATOM   1672  CG2 THR   104      39.947  41.298  55.671  1.00  0.00           C  
ATOM   1673 HG21 THR   104      40.498  40.387  55.902  1.00  0.00           H  
ATOM   1674 HG22 THR   104      39.203  40.947  54.955  1.00  0.00           H  
ATOM   1675 HG23 THR   104      40.565  42.028  55.147  1.00  0.00           H  
ATOM   1676  OG1 THR   104      40.179  42.073  57.861  1.00  0.00           O  
ATOM   1677  HG1 THR   104      39.881  41.701  58.694  1.00  0.00           H  
ATOM   1678  C   THR   104      37.874  43.541  55.377  1.00  0.00           C  
ATOM   1679  O   THR   104      38.431  44.117  54.498  1.00  0.00           O  
ATOM   1680  N   VAL   105      36.638  43.101  55.293  1.00  0.00           N  
ATOM   1681  H   VAL   105      36.234  42.848  56.183  1.00  0.00           H  
ATOM   1682  CA  VAL   105      35.762  43.171  54.059  1.00  0.00           C  
ATOM   1683  HA  VAL   105      36.127  42.488  53.291  1.00  0.00           H  
ATOM   1684  CB  VAL   105      34.372  42.692  54.437  1.00  0.00           C  
ATOM   1685  HB  VAL   105      34.124  43.157  55.391  1.00  0.00           H  
ATOM   1686  CG1 VAL   105      33.293  42.922  53.372  1.00  0.00           C  
ATOM   1687 HG11 VAL   105      33.213  43.986  53.149  1.00  0.00           H  
ATOM   1688 HG12 VAL   105      33.734  42.523  52.458  1.00  0.00           H  
ATOM   1689 HG13 VAL   105      32.368  42.386  53.585  1.00  0.00           H  
ATOM   1690  CG2 VAL   105      34.371  41.123  54.575  1.00  0.00           C  
ATOM   1691 HG21 VAL   105      35.063  40.890  55.384  1.00  0.00           H  
ATOM   1692 HG22 VAL   105      33.399  40.707  54.843  1.00  0.00           H  
ATOM   1693 HG23 VAL   105      34.717  40.594  53.687  1.00  0.00           H  
ATOM   1694  C   VAL   105      35.722  44.582  53.478  1.00  0.00           C  
ATOM   1695  O   VAL   105      35.940  44.778  52.259  1.00  0.00           O  
ATOM   1696  N   LEU   106      35.522  45.652  54.301  1.00  0.00           N  
ATOM   1697  H   LEU   106      35.419  45.417  55.278  1.00  0.00           H  
ATOM   1698  CA  LEU   106      35.391  47.029  53.800  1.00  0.00           C  
ATOM   1699  HA  LEU   106      34.880  47.028  52.837  1.00  0.00           H  
ATOM   1700  CB  LEU   106      34.484  47.850  54.757  1.00  0.00           C  
ATOM   1701  HB2 LEU   106      35.066  47.923  55.675  1.00  0.00           H  
ATOM   1702  HB3 LEU   106      34.457  48.835  54.290  1.00  0.00           H  
ATOM   1703  CG  LEU   106      33.083  47.228  55.156  1.00  0.00           C  
ATOM   1704  HG  LEU   106      33.236  46.334  55.760  1.00  0.00           H  
ATOM   1705  CD1 LEU   106      32.353  48.235  56.081  1.00  0.00           C  
ATOM   1706 HD11 LEU   106      31.440  47.695  56.330  1.00  0.00           H  
ATOM   1707 HD12 LEU   106      32.905  48.408  57.005  1.00  0.00           H  
ATOM   1708 HD13 LEU   106      32.192  49.196  55.593  1.00  0.00           H  
ATOM   1709  CD2 LEU   106      32.213  46.908  53.951  1.00  0.00           C  
ATOM   1710 HD21 LEU   106      32.833  46.666  53.088  1.00  0.00           H  
ATOM   1711 HD22 LEU   106      31.478  46.137  54.182  1.00  0.00           H  
ATOM   1712 HD23 LEU   106      31.609  47.775  53.683  1.00  0.00           H  
ATOM   1713  C   LEU   106      36.808  47.724  53.614  1.00  0.00           C  
ATOM   1714  O   LEU   106      36.929  48.550  52.695  1.00  0.00           O  
ATOM   1715  N   MET   107      37.846  47.499  54.456  1.00  0.00           N  
ATOM   1716  H   MET   107      37.806  46.805  55.189  1.00  0.00           H  
ATOM   1717  CA  MET   107      39.169  48.173  54.322  1.00  0.00           C  
ATOM   1718  HA  MET   107      39.065  49.239  54.119  1.00  0.00           H  
ATOM   1719  CB  MET   107      40.008  47.988  55.620  1.00  0.00           C  
ATOM   1720  HB2 MET   107      39.334  48.297  56.420  1.00  0.00           H  
ATOM   1721  HB3 MET   107      40.150  46.927  55.822  1.00  0.00           H  
ATOM   1722  CG  MET   107      41.258  48.798  55.768  1.00  0.00           C  
ATOM   1723  HG2 MET   107      41.906  48.305  55.043  1.00  0.00           H  
ATOM   1724  HG3 MET   107      41.066  49.854  55.583  1.00  0.00           H  
ATOM   1725  SD  MET   107      42.152  48.698  57.450  1.00  0.00           S  
ATOM   1726  CE  MET   107      42.509  46.965  57.452  1.00  0.00           C  
ATOM   1727  HE1 MET   107      41.513  46.526  57.499  1.00  0.00           H  
ATOM   1728  HE2 MET   107      43.118  46.613  56.619  1.00  0.00           H  
ATOM   1729  HE3 MET   107      43.085  46.784  58.359  1.00  0.00           H  
ATOM   1730  C   MET   107      39.844  47.566  53.071  1.00  0.00           C  
ATOM   1731  O   MET   107      40.655  48.239  52.463  1.00  0.00           O  
ATOM   1732  N   LEU   108      39.551  46.331  52.684  1.00  0.00           N  
ATOM   1733  H   LEU   108      39.014  45.773  53.332  1.00  0.00           H  
ATOM   1734  CA  LEU   108      39.835  45.773  51.380  1.00  0.00           C  
ATOM   1735  HA  LEU   108      40.870  45.950  51.086  1.00  0.00           H  
ATOM   1736  CB  LEU   108      39.575  44.229  51.261  1.00  0.00           C  
ATOM   1737  HB2 LEU   108      38.647  43.996  51.783  1.00  0.00           H  
ATOM   1738  HB3 LEU   108      39.416  43.925  50.227  1.00  0.00           H  
ATOM   1739  CG  LEU   108      40.832  43.497  51.717  1.00  0.00           C  
ATOM   1740  HG  LEU   108      41.219  43.836  52.678  1.00  0.00           H  
ATOM   1741  CD1 LEU   108      40.384  42.003  51.755  1.00  0.00           C  
ATOM   1742 HD11 LEU   108      41.265  41.475  52.119  1.00  0.00           H  
ATOM   1743 HD12 LEU   108      39.506  41.929  52.397  1.00  0.00           H  
ATOM   1744 HD13 LEU   108      40.197  41.649  50.741  1.00  0.00           H  
ATOM   1745  CD2 LEU   108      41.976  43.576  50.689  1.00  0.00           C  
ATOM   1746 HD21 LEU   108      42.422  44.562  50.560  1.00  0.00           H  
ATOM   1747 HD22 LEU   108      42.739  42.886  51.049  1.00  0.00           H  
ATOM   1748 HD23 LEU   108      41.458  43.283  49.775  1.00  0.00           H  
ATOM   1749  C   LEU   108      39.019  46.400  50.189  1.00  0.00           C  
ATOM   1750  O   LEU   108      39.668  46.638  49.121  1.00  0.00           O  
ATOM   1751  N   ALA   109      37.669  46.544  50.278  1.00  0.00           N  
ATOM   1752  H   ALA   109      37.186  46.221  51.105  1.00  0.00           H  
ATOM   1753  CA  ALA   109      36.885  47.033  49.157  1.00  0.00           C  
ATOM   1754  HA  ALA   109      37.039  46.305  48.360  1.00  0.00           H  
ATOM   1755  CB  ALA   109      35.402  46.970  49.585  1.00  0.00           C  
ATOM   1756  HB1 ALA   109      35.094  45.973  49.901  1.00  0.00           H  
ATOM   1757  HB2 ALA   109      35.251  47.720  50.362  1.00  0.00           H  
ATOM   1758  HB3 ALA   109      34.811  47.101  48.679  1.00  0.00           H  
ATOM   1759  C   ALA   109      37.222  48.480  48.637  1.00  0.00           C  
ATOM   1760  O   ALA   109      37.047  48.798  47.477  1.00  0.00           O  
ATOM   1761  N   ASP   110      37.866  49.269  49.473  1.00  0.00           N  
ATOM   1762  H   ASP   110      38.007  48.938  50.417  1.00  0.00           H  
ATOM   1763  CA  ASP   110      38.514  50.557  49.204  1.00  0.00           C  
ATOM   1764  HA  ASP   110      37.703  51.164  48.801  1.00  0.00           H  
ATOM   1765  CB  ASP   110      39.076  51.243  50.495  1.00  0.00           C  
ATOM   1766  HB2 ASP   110      38.531  50.979  51.402  1.00  0.00           H  
ATOM   1767  HB3 ASP   110      40.143  51.029  50.548  1.00  0.00           H  
ATOM   1768  CG  ASP   110      38.846  52.705  50.311  1.00  0.00           C  
ATOM   1769  OD1 ASP   110      37.734  53.170  50.049  1.00  0.00           O  
ATOM   1770  OD2 ASP   110      39.828  53.436  50.289  1.00  0.00           O  
ATOM   1771  C   ASP   110      39.577  50.409  48.020  1.00  0.00           C  
ATOM   1772  O   ASP   110      39.530  51.061  46.970  1.00  0.00           O  
ATOM   1773  N   GLN   111      40.567  49.566  48.142  1.00  0.00           N  
ATOM   1774  H   GLN   111      40.563  48.983  48.966  1.00  0.00           H  
ATOM   1775  CA  GLN   111      41.503  49.261  47.081  1.00  0.00           C  
ATOM   1776  HA  GLN   111      41.818  50.158  46.547  1.00  0.00           H  
ATOM   1777  CB  GLN   111      42.716  48.532  47.594  1.00  0.00           C  
ATOM   1778  HB2 GLN   111      42.348  47.536  47.843  1.00  0.00           H  
ATOM   1779  HB3 GLN   111      43.344  48.381  46.716  1.00  0.00           H  
ATOM   1780  CG  GLN   111      43.500  49.189  48.756  1.00  0.00           C  
ATOM   1781  HG2 GLN   111      43.751  50.207  48.458  1.00  0.00           H  
ATOM   1782  HG3 GLN   111      42.904  49.238  49.667  1.00  0.00           H  
ATOM   1783  CD  GLN   111      44.781  48.428  49.006  1.00  0.00           C  
ATOM   1784  OE1 GLN   111      45.542  48.128  48.071  1.00  0.00           O  
ATOM   1785  NE2 GLN   111      45.110  48.069  50.191  1.00  0.00           N  
ATOM   1786 HE21 GLN   111      46.001  47.638  50.396  1.00  0.00           H  
ATOM   1787 HE22 GLN   111      44.498  48.385  50.930  1.00  0.00           H  
ATOM   1788  C   GLN   111      40.833  48.519  45.902  1.00  0.00           C  
ATOM   1789  O   GLN   111      40.967  48.931  44.737  1.00  0.00           O  
ATOM   1790  N   MET   112      39.964  47.501  46.228  1.00  0.00           N  
ATOM   1791  H   MET   112      39.945  47.171  47.182  1.00  0.00           H  
ATOM   1792  CA  MET   112      39.189  46.752  45.226  1.00  0.00           C  
ATOM   1793  HA  MET   112      39.904  46.183  44.633  1.00  0.00           H  
ATOM   1794  CB  MET   112      38.233  45.728  45.802  1.00  0.00           C  
ATOM   1795  HB2 MET   112      37.575  46.302  46.454  1.00  0.00           H  
ATOM   1796  HB3 MET   112      37.561  45.398  45.010  1.00  0.00           H  
ATOM   1797  CG  MET   112      38.918  44.551  46.546  1.00  0.00           C  
ATOM   1798  HG2 MET   112      39.483  43.998  45.796  1.00  0.00           H  
ATOM   1799  HG3 MET   112      39.582  44.982  47.295  1.00  0.00           H  
ATOM   1800  SD  MET   112      37.958  43.274  47.430  1.00  0.00           S  
ATOM   1801  CE  MET   112      37.709  41.881  46.205  1.00  0.00           C  
ATOM   1802  HE1 MET   112      36.774  41.359  46.409  1.00  0.00           H  
ATOM   1803  HE2 MET   112      37.810  42.304  45.206  1.00  0.00           H  
ATOM   1804  HE3 MET   112      38.570  41.220  46.302  1.00  0.00           H  
ATOM   1805  C   MET   112      38.381  47.612  44.257  1.00  0.00           C  
ATOM   1806  O   MET   112      38.433  47.333  43.062  1.00  0.00           O  
ATOM   1807  N   ILE   113      37.688  48.662  44.691  1.00  0.00           N  
ATOM   1808  H   ILE   113      37.847  48.939  45.649  1.00  0.00           H  
ATOM   1809  CA  ILE   113      37.064  49.661  43.817  1.00  0.00           C  
ATOM   1810  HA  ILE   113      36.404  49.141  43.124  1.00  0.00           H  
ATOM   1811  CB  ILE   113      36.115  50.601  44.613  1.00  0.00           C  
ATOM   1812  HB  ILE   113      36.552  51.132  45.459  1.00  0.00           H  
ATOM   1813  CG2 ILE   113      35.445  51.681  43.628  1.00  0.00           C  
ATOM   1814 HG21 ILE   113      34.816  52.249  44.313  1.00  0.00           H  
ATOM   1815 HG22 ILE   113      36.246  52.369  43.358  1.00  0.00           H  
ATOM   1816 HG23 ILE   113      34.884  51.142  42.865  1.00  0.00           H  
ATOM   1817  CG1 ILE   113      34.899  49.799  45.246  1.00  0.00           C  
ATOM   1818 HG12 ILE   113      34.121  49.543  44.526  1.00  0.00           H  
ATOM   1819 HG13 ILE   113      35.284  48.862  45.647  1.00  0.00           H  
ATOM   1820  CD1 ILE   113      34.283  50.488  46.403  1.00  0.00           C  
ATOM   1821 HD11 ILE   113      33.533  49.792  46.780  1.00  0.00           H  
ATOM   1822 HD12 ILE   113      35.130  50.796  47.015  1.00  0.00           H  
ATOM   1823 HD13 ILE   113      33.747  51.363  46.035  1.00  0.00           H  
ATOM   1824  C   ILE   113      38.043  50.475  42.997  1.00  0.00           C  
ATOM   1825  O   ILE   113      37.910  50.696  41.789  1.00  0.00           O  
ATOM   1826  N   SER   114      39.176  50.842  43.567  1.00  0.00           N  
ATOM   1827  H   SER   114      39.198  50.541  44.531  1.00  0.00           H  
ATOM   1828  CA  SER   114      40.250  51.665  42.925  1.00  0.00           C  
ATOM   1829  HA  SER   114      39.748  52.480  42.404  1.00  0.00           H  
ATOM   1830  CB  SER   114      41.141  52.286  43.932  1.00  0.00           C  
ATOM   1831  HB2 SER   114      41.611  51.459  44.464  1.00  0.00           H  
ATOM   1832  HB3 SER   114      41.972  52.835  43.489  1.00  0.00           H  
ATOM   1833  OG  SER   114      40.450  53.058  44.884  1.00  0.00           O  
ATOM   1834  HG  SER   114      40.628  52.686  45.751  1.00  0.00           H  
ATOM   1835  C   SER   114      41.033  50.939  41.851  1.00  0.00           C  
ATOM   1836  O   SER   114      41.455  51.602  40.869  1.00  0.00           O  
ATOM   1837  N   ARG   115      41.280  49.560  42.055  1.00  0.00           N  
ATOM   1838  H   ARG   115      41.122  49.261  43.007  1.00  0.00           H  
ATOM   1839  CA  ARG   115      41.850  48.585  41.123  1.00  0.00           C  
ATOM   1840  HA  ARG   115      42.738  49.070  40.718  1.00  0.00           H  
ATOM   1841  CB  ARG   115      42.193  47.278  41.865  1.00  0.00           C  
ATOM   1842  HB2 ARG   115      41.332  46.882  42.403  1.00  0.00           H  
ATOM   1843  HB3 ARG   115      42.456  46.619  41.038  1.00  0.00           H  
ATOM   1844  CG  ARG   115      43.346  47.224  42.921  1.00  0.00           C  
ATOM   1845  HG2 ARG   115      43.015  47.695  43.846  1.00  0.00           H  
ATOM   1846  HG3 ARG   115      43.463  46.167  43.160  1.00  0.00           H  
ATOM   1847  CD  ARG   115      44.700  47.721  42.409  1.00  0.00           C  
ATOM   1848  HD2 ARG   115      45.504  47.137  42.855  1.00  0.00           H  
ATOM   1849  HD3 ARG   115      44.882  47.511  41.355  1.00  0.00           H  
ATOM   1850  NE  ARG   115      44.913  49.179  42.498  1.00  0.00           N  
ATOM   1851  HE  ARG   115      44.908  49.670  41.616  1.00  0.00           H  
ATOM   1852  CZ  ARG   115      45.147  49.937  43.590  1.00  0.00           C  
ATOM   1853  NH1 ARG   115      45.273  49.376  44.773  1.00  0.00           N  
ATOM   1854 HH11 ARG   115      45.379  48.377  44.876  1.00  0.00           H  
ATOM   1855 HH12 ARG   115      45.503  50.017  45.518  1.00  0.00           H  
ATOM   1856  NH2 ARG   115      45.188  51.254  43.458  1.00  0.00           N  
ATOM   1857 HH21 ARG   115      45.080  51.579  42.508  1.00  0.00           H  
ATOM   1858 HH22 ARG   115      45.388  51.903  44.206  1.00  0.00           H  
ATOM   1859  C   ARG   115      40.829  48.347  39.995  1.00  0.00           C  
ATOM   1860  O   ARG   115      41.306  48.507  38.892  1.00  0.00           O  
ATOM   1861  N   ILE   116      39.526  48.109  40.184  1.00  0.00           N  
ATOM   1862  H   ILE   116      39.201  47.880  41.112  1.00  0.00           H  
ATOM   1863  CA  ILE   116      38.550  48.081  39.029  1.00  0.00           C  
ATOM   1864  HA  ILE   116      38.840  47.375  38.250  1.00  0.00           H  
ATOM   1865  CB  ILE   116      37.116  47.748  39.576  1.00  0.00           C  
ATOM   1866  HB  ILE   116      37.018  48.459  40.396  1.00  0.00           H  
ATOM   1867  CG2 ILE   116      35.923  48.227  38.688  1.00  0.00           C  
ATOM   1868 HG21 ILE   116      35.838  47.618  37.789  1.00  0.00           H  
ATOM   1869 HG22 ILE   116      35.009  48.182  39.279  1.00  0.00           H  
ATOM   1870 HG23 ILE   116      35.995  49.301  38.513  1.00  0.00           H  
ATOM   1871  CG1 ILE   116      37.031  46.257  39.927  1.00  0.00           C  
ATOM   1872 HG12 ILE   116      37.848  45.934  40.573  1.00  0.00           H  
ATOM   1873 HG13 ILE   116      36.128  46.172  40.531  1.00  0.00           H  
ATOM   1874  CD1 ILE   116      36.914  45.243  38.778  1.00  0.00           C  
ATOM   1875 HD11 ILE   116      37.866  45.157  38.254  1.00  0.00           H  
ATOM   1876 HD12 ILE   116      36.692  44.278  39.234  1.00  0.00           H  
ATOM   1877 HD13 ILE   116      36.081  45.353  38.084  1.00  0.00           H  
ATOM   1878  C   ILE   116      38.521  49.438  38.287  1.00  0.00           C  
ATOM   1879  O   ILE   116      38.583  49.428  37.039  1.00  0.00           O  
ATOM   1880  N   GLU   117      38.537  50.573  39.022  1.00  0.00           N  
ATOM   1881  H   GLU   117      38.368  50.440  40.009  1.00  0.00           H  
ATOM   1882  CA  GLU   117      38.525  51.898  38.448  1.00  0.00           C  
ATOM   1883  HA  GLU   117      37.564  51.931  37.934  1.00  0.00           H  
ATOM   1884  CB  GLU   117      38.409  52.894  39.590  1.00  0.00           C  
ATOM   1885  HB2 GLU   117      37.552  52.704  40.238  1.00  0.00           H  
ATOM   1886  HB3 GLU   117      39.295  52.693  40.192  1.00  0.00           H  
ATOM   1887  CG  GLU   117      38.343  54.399  39.154  1.00  0.00           C  
ATOM   1888  HG2 GLU   117      39.284  54.631  38.656  1.00  0.00           H  
ATOM   1889  HG3 GLU   117      37.568  54.597  38.414  1.00  0.00           H  
ATOM   1890  CD  GLU   117      38.308  55.411  40.283  1.00  0.00           C  
ATOM   1891  OE1 GLU   117      39.183  55.441  41.168  1.00  0.00           O  
ATOM   1892  OE2 GLU   117      37.432  56.274  40.259  1.00  0.00           O  
ATOM   1893  C   GLU   117      39.767  52.271  37.619  1.00  0.00           C  
ATOM   1894  O   GLU   117      39.641  53.079  36.688  1.00  0.00           O  
ATOM   1895  N   TYR   118      40.922  51.532  37.895  1.00  0.00           N  
ATOM   1896  H   TYR   118      40.981  51.048  38.780  1.00  0.00           H  
ATOM   1897  CA  TYR   118      42.139  51.831  37.136  1.00  0.00           C  
ATOM   1898  HA  TYR   118      42.079  52.843  36.737  1.00  0.00           H  
ATOM   1899  CB  TYR   118      43.362  51.751  38.040  1.00  0.00           C  
ATOM   1900  HB2 TYR   118      43.178  52.449  38.857  1.00  0.00           H  
ATOM   1901  HB3 TYR   118      43.463  50.819  38.597  1.00  0.00           H  
ATOM   1902  CG  TYR   118      44.754  51.979  37.505  1.00  0.00           C  
ATOM   1903  CD1 TYR   118      45.179  53.299  37.379  1.00  0.00           C  
ATOM   1904  HD1 TYR   118      44.508  54.144  37.426  1.00  0.00           H  
ATOM   1905  CE1 TYR   118      46.463  53.639  36.918  1.00  0.00           C  
ATOM   1906  HE1 TYR   118      46.683  54.678  36.719  1.00  0.00           H  
ATOM   1907  CZ  TYR   118      47.416  52.553  36.726  1.00  0.00           C  
ATOM   1908  OH  TYR   118      48.657  52.818  36.102  1.00  0.00           O  
ATOM   1909  HH  TYR   118      48.756  53.772  36.059  1.00  0.00           H  
ATOM   1910  CE2 TYR   118      46.959  51.228  36.945  1.00  0.00           C  
ATOM   1911  HE2 TYR   118      47.659  50.426  36.762  1.00  0.00           H  
ATOM   1912  CD2 TYR   118      45.630  50.912  37.277  1.00  0.00           C  
ATOM   1913  HD2 TYR   118      45.311  49.880  37.293  1.00  0.00           H  
ATOM   1914  C   TYR   118      42.237  50.988  35.901  1.00  0.00           C  
ATOM   1915  O   TYR   118      42.870  51.391  34.867  1.00  0.00           O  
ATOM   1916  N   VAL   119      41.554  49.824  35.882  1.00  0.00           N  
ATOM   1917  H   VAL   119      41.031  49.493  36.680  1.00  0.00           H  
ATOM   1918  CA  VAL   119      41.228  49.089  34.642  1.00  0.00           C  
ATOM   1919  HA  VAL   119      42.141  48.908  34.075  1.00  0.00           H  
ATOM   1920  CB  VAL   119      40.767  47.704  35.105  1.00  0.00           C  
ATOM   1921  HB  VAL   119      40.095  47.861  35.948  1.00  0.00           H  
ATOM   1922  CG1 VAL   119      40.017  46.767  34.136  1.00  0.00           C  
ATOM   1923 HG11 VAL   119      39.035  47.199  33.945  1.00  0.00           H  
ATOM   1924 HG12 VAL   119      40.586  46.610  33.220  1.00  0.00           H  
ATOM   1925 HG13 VAL   119      39.860  45.758  34.517  1.00  0.00           H  
ATOM   1926  CG2 VAL   119      41.959  46.920  35.654  1.00  0.00           C  
ATOM   1927 HG21 VAL   119      42.390  47.432  36.515  1.00  0.00           H  
ATOM   1928 HG22 VAL   119      41.579  45.994  36.086  1.00  0.00           H  
ATOM   1929 HG23 VAL   119      42.680  46.760  34.852  1.00  0.00           H  
ATOM   1930  C   VAL   119      40.176  49.886  33.811  1.00  0.00           C  
ATOM   1931  O   VAL   119      40.481  50.229  32.690  1.00  0.00           O  
ATOM   1932  N   HIE   120      39.080  50.324  34.405  1.00  0.00           N  
ATOM   1933  H   HIE   120      38.906  50.012  35.350  1.00  0.00           H  
ATOM   1934  CA  HIE   120      38.037  51.128  33.734  1.00  0.00           C  
ATOM   1935  HA  HIE   120      37.775  50.486  32.894  1.00  0.00           H  
ATOM   1936  CB  HIE   120      36.819  51.293  34.661  1.00  0.00           C  
ATOM   1937  HB2 HIE   120      37.155  51.680  35.623  1.00  0.00           H  
ATOM   1938  HB3 HIE   120      36.194  51.982  34.093  1.00  0.00           H  
ATOM   1939  CG  HIE   120      36.011  50.000  34.941  1.00  0.00           C  
ATOM   1940  ND1 HIE   120      34.735  49.963  35.594  1.00  0.00           N  
ATOM   1941  CE1 HIE   120      34.429  48.688  35.480  1.00  0.00           C  
ATOM   1942  HE1 HIE   120      33.494  48.226  35.762  1.00  0.00           H  
ATOM   1943  NE2 HIE   120      35.313  47.948  34.831  1.00  0.00           N  
ATOM   1944  HE2 HIE   120      35.140  46.977  34.616  1.00  0.00           H  
ATOM   1945  CD2 HIE   120      36.357  48.725  34.470  1.00  0.00           C  
ATOM   1946  HD2 HIE   120      37.195  48.470  33.839  1.00  0.00           H  
ATOM   1947  C   HIE   120      38.579  52.480  33.214  1.00  0.00           C  
ATOM   1948  O   HIE   120      38.180  53.031  32.125  1.00  0.00           O  
ATOM   1949  N   THR   121      39.591  53.035  33.829  1.00  0.00           N  
ATOM   1950  H   THR   121      39.796  52.494  34.657  1.00  0.00           H  
ATOM   1951  CA  THR   121      40.391  54.164  33.275  1.00  0.00           C  
ATOM   1952  HA  THR   121      39.704  54.944  32.946  1.00  0.00           H  
ATOM   1953  CB  THR   121      41.445  54.699  34.276  1.00  0.00           C  
ATOM   1954  HB  THR   121      42.234  54.009  34.574  1.00  0.00           H  
ATOM   1955  CG2 THR   121      42.249  55.934  33.835  1.00  0.00           C  
ATOM   1956 HG21 THR   121      43.076  55.561  33.230  1.00  0.00           H  
ATOM   1957 HG22 THR   121      41.662  56.712  33.347  1.00  0.00           H  
ATOM   1958 HG23 THR   121      42.707  56.275  34.763  1.00  0.00           H  
ATOM   1959  OG1 THR   121      40.732  55.169  35.396  1.00  0.00           O  
ATOM   1960  HG1 THR   121      40.094  54.557  35.770  1.00  0.00           H  
ATOM   1961  C   THR   121      41.148  53.800  31.951  1.00  0.00           C  
ATOM   1962  O   THR   121      41.046  54.544  30.943  1.00  0.00           O  
ATOM   1963  N   LYS   122      41.664  52.555  31.882  1.00  0.00           N  
ATOM   1964  H   LYS   122      41.405  51.931  32.632  1.00  0.00           H  
ATOM   1965  CA  LYS   122      42.376  52.123  30.641  1.00  0.00           C  
ATOM   1966  HA  LYS   122      42.920  52.959  30.202  1.00  0.00           H  
ATOM   1967  CB  LYS   122      43.447  51.077  31.026  1.00  0.00           C  
ATOM   1968  HB2 LYS   122      43.008  50.275  31.620  1.00  0.00           H  
ATOM   1969  HB3 LYS   122      43.834  50.616  30.117  1.00  0.00           H  
ATOM   1970  CG  LYS   122      44.646  51.713  31.764  1.00  0.00           C  
ATOM   1971  HG2 LYS   122      45.071  52.484  31.121  1.00  0.00           H  
ATOM   1972  HG3 LYS   122      44.318  52.315  32.611  1.00  0.00           H  
ATOM   1973  CD  LYS   122      45.633  50.742  32.386  1.00  0.00           C  
ATOM   1974  HD2 LYS   122      45.148  50.334  33.273  1.00  0.00           H  
ATOM   1975  HD3 LYS   122      45.984  49.876  31.824  1.00  0.00           H  
ATOM   1976  CE  LYS   122      46.961  51.493  32.764  1.00  0.00           C  
ATOM   1977  HE2 LYS   122      47.252  52.150  31.944  1.00  0.00           H  
ATOM   1978  HE3 LYS   122      46.715  52.140  33.605  1.00  0.00           H  
ATOM   1979  NZ  LYS   122      48.086  50.606  33.177  1.00  0.00           N  
ATOM   1980  HZ1 LYS   122      48.266  49.989  32.398  1.00  0.00           H  
ATOM   1981  HZ2 LYS   122      48.889  51.215  33.256  1.00  0.00           H  
ATOM   1982  HZ3 LYS   122      47.882  50.197  34.077  1.00  0.00           H  
ATOM   1983  C   LYS   122      41.486  51.733  29.515  1.00  0.00           C  
ATOM   1984  O   LYS   122      42.031  51.093  28.668  1.00  0.00           O  
ATOM   1985  N   ASN   123      40.156  52.047  29.632  1.00  0.00           N  
ATOM   1986  H   ASN   123      39.865  52.694  30.350  1.00  0.00           H  
ATOM   1987  CA  ASN   123      39.087  51.776  28.703  1.00  0.00           C  
ATOM   1988  HA  ASN   123      38.168  52.161  29.143  1.00  0.00           H  
ATOM   1989  CB  ASN   123      39.201  52.618  27.422  1.00  0.00           C  
ATOM   1990  HB2 ASN   123      39.947  52.104  26.816  1.00  0.00           H  
ATOM   1991  HB3 ASN   123      38.288  52.358  26.886  1.00  0.00           H  
ATOM   1992  CG  ASN   123      39.281  54.093  27.747  1.00  0.00           C  
ATOM   1993  OD1 ASN   123      38.757  54.659  28.753  1.00  0.00           O  
ATOM   1994  ND2 ASN   123      39.835  54.719  26.776  1.00  0.00           N  
ATOM   1995 HD21 ASN   123      39.965  55.719  26.732  1.00  0.00           H  
ATOM   1996 HD22 ASN   123      40.262  54.088  26.112  1.00  0.00           H  
ATOM   1997  C   ASN   123      38.847  50.248  28.509  1.00  0.00           C  
ATOM   1998  O   ASN   123      38.216  49.863  27.530  1.00  0.00           O  
ATOM   1999  N   PHE   124      39.185  49.446  29.508  1.00  0.00           N  
ATOM   2000  H   PHE   124      39.751  49.767  30.280  1.00  0.00           H  
ATOM   2001  CA  PHE   124      38.891  47.980  29.486  1.00  0.00           C  
ATOM   2002  HA  PHE   124      38.624  47.518  28.535  1.00  0.00           H  
ATOM   2003  CB  PHE   124      40.064  47.134  29.965  1.00  0.00           C  
ATOM   2004  HB2 PHE   124      40.431  47.588  30.886  1.00  0.00           H  
ATOM   2005  HB3 PHE   124      39.602  46.175  30.200  1.00  0.00           H  
ATOM   2006  CG  PHE   124      41.176  46.963  28.993  1.00  0.00           C  
ATOM   2007  CD1 PHE   124      42.260  47.881  28.957  1.00  0.00           C  
ATOM   2008  HD1 PHE   124      42.280  48.756  29.589  1.00  0.00           H  
ATOM   2009  CE1 PHE   124      43.152  47.863  27.875  1.00  0.00           C  
ATOM   2010  HE1 PHE   124      43.853  48.676  27.757  1.00  0.00           H  
ATOM   2011  CZ  PHE   124      43.073  46.820  26.852  1.00  0.00           C  
ATOM   2012  HZ  PHE   124      43.710  46.860  25.981  1.00  0.00           H  
ATOM   2013  CE2 PHE   124      42.121  45.820  26.998  1.00  0.00           C  
ATOM   2014  HE2 PHE   124      42.068  44.991  26.309  1.00  0.00           H  
ATOM   2015  CD2 PHE   124      41.202  45.914  28.044  1.00  0.00           C  
ATOM   2016  HD2 PHE   124      40.427  45.169  28.147  1.00  0.00           H  
ATOM   2017  C   PHE   124      37.726  47.702  30.444  1.00  0.00           C  
ATOM   2018  O   PHE   124      37.792  48.296  31.533  1.00  0.00           O  
ATOM   2019  N   ILE   125      36.831  46.750  30.163  1.00  0.00           N  
ATOM   2020  H   ILE   125      36.765  46.392  29.221  1.00  0.00           H  
ATOM   2021  CA  ILE   125      36.045  45.994  31.133  1.00  0.00           C  
ATOM   2022  HA  ILE   125      36.097  46.533  32.079  1.00  0.00           H  
ATOM   2023  CB  ILE   125      34.580  46.094  30.779  1.00  0.00           C  
ATOM   2024  HB  ILE   125      34.096  45.378  31.443  1.00  0.00           H  
ATOM   2025  CG2 ILE   125      33.997  47.483  31.045  1.00  0.00           C  
ATOM   2026 HG21 ILE   125      32.937  47.529  30.796  1.00  0.00           H  
ATOM   2027 HG22 ILE   125      34.106  47.652  32.117  1.00  0.00           H  
ATOM   2028 HG23 ILE   125      34.684  48.242  30.672  1.00  0.00           H  
ATOM   2029  CG1 ILE   125      34.330  45.704  29.305  1.00  0.00           C  
ATOM   2030 HG12 ILE   125      34.715  46.487  28.652  1.00  0.00           H  
ATOM   2031 HG13 ILE   125      34.764  44.717  29.147  1.00  0.00           H  
ATOM   2032  CD1 ILE   125      32.799  45.546  29.069  1.00  0.00           C  
ATOM   2033 HD11 ILE   125      32.275  44.899  29.771  1.00  0.00           H  
ATOM   2034 HD12 ILE   125      32.401  46.553  28.947  1.00  0.00           H  
ATOM   2035 HD13 ILE   125      32.626  45.123  28.079  1.00  0.00           H  
ATOM   2036  C   ILE   125      36.646  44.567  31.148  1.00  0.00           C  
ATOM   2037  O   ILE   125      37.145  44.077  30.149  1.00  0.00           O  
ATOM   2038  N   HIE   126      36.593  43.923  32.295  1.00  0.00           N  
ATOM   2039  H   HIE   126      36.177  44.422  33.069  1.00  0.00           H  
ATOM   2040  CA  HIE   126      37.148  42.638  32.600  1.00  0.00           C  
ATOM   2041  HA  HIE   126      37.982  42.460  31.921  1.00  0.00           H  
ATOM   2042  CB  HIE   126      37.575  42.570  34.081  1.00  0.00           C  
ATOM   2043  HB2 HIE   126      38.170  43.440  34.358  1.00  0.00           H  
ATOM   2044  HB3 HIE   126      36.657  42.690  34.656  1.00  0.00           H  
ATOM   2045  CG  HIE   126      38.282  41.349  34.535  1.00  0.00           C  
ATOM   2046  ND1 HIE   126      37.666  40.121  34.669  1.00  0.00           N  
ATOM   2047  CE1 HIE   126      38.526  39.318  35.295  1.00  0.00           C  
ATOM   2048  HE1 HIE   126      38.340  38.282  35.535  1.00  0.00           H  
ATOM   2049  NE2 HIE   126      39.756  39.927  35.322  1.00  0.00           N  
ATOM   2050  HE2 HIE   126      40.600  39.400  35.493  1.00  0.00           H  
ATOM   2051  CD2 HIE   126      39.611  41.249  34.876  1.00  0.00           C  
ATOM   2052  HD2 HIE   126      40.322  42.061  34.844  1.00  0.00           H  
ATOM   2053  C   HIE   126      36.222  41.419  32.300  1.00  0.00           C  
ATOM   2054  O   HIE   126      36.814  40.467  31.781  1.00  0.00           O  
ATOM   2055  N   ARG   127      34.925  41.468  32.537  1.00  0.00           N  
ATOM   2056  H   ARG   127      34.687  42.284  33.082  1.00  0.00           H  
ATOM   2057  CA  ARG   127      33.932  40.438  32.243  1.00  0.00           C  
ATOM   2058  HA  ARG   127      33.002  40.864  32.620  1.00  0.00           H  
ATOM   2059  CB  ARG   127      33.746  40.321  30.730  1.00  0.00           C  
ATOM   2060  HB2 ARG   127      34.678  39.956  30.298  1.00  0.00           H  
ATOM   2061  HB3 ARG   127      32.941  39.636  30.464  1.00  0.00           H  
ATOM   2062  CG  ARG   127      33.414  41.739  30.108  1.00  0.00           C  
ATOM   2063  HG2 ARG   127      32.671  42.274  30.699  1.00  0.00           H  
ATOM   2064  HG3 ARG   127      34.363  42.266  30.004  1.00  0.00           H  
ATOM   2065  CD  ARG   127      32.812  41.430  28.758  1.00  0.00           C  
ATOM   2066  HD2 ARG   127      31.950  40.764  28.803  1.00  0.00           H  
ATOM   2067  HD3 ARG   127      32.593  42.424  28.369  1.00  0.00           H  
ATOM   2068  NE  ARG   127      33.905  40.816  28.015  1.00  0.00           N  
ATOM   2069  HE  ARG   127      34.789  40.727  28.495  1.00  0.00           H  
ATOM   2070  CZ  ARG   127      33.955  40.243  26.816  1.00  0.00           C  
ATOM   2071  NH1 ARG   127      32.888  40.095  25.993  1.00  0.00           N  
ATOM   2072 HH11 ARG   127      31.996  40.533  26.170  1.00  0.00           H  
ATOM   2073 HH12 ARG   127      33.009  39.653  25.093  1.00  0.00           H  
ATOM   2074  NH2 ARG   127      35.046  39.957  26.251  1.00  0.00           N  
ATOM   2075 HH21 ARG   127      35.860  39.921  26.848  1.00  0.00           H  
ATOM   2076 HH22 ARG   127      34.928  39.529  25.343  1.00  0.00           H  
ATOM   2077  C   ARG   127      34.011  39.043  32.943  1.00  0.00           C  
ATOM   2078  O   ARG   127      33.098  38.222  32.735  1.00  0.00           O  
ATOM   2079  N   ASP   128      34.996  38.725  33.772  1.00  0.00           N  
ATOM   2080  H   ASP   128      35.750  39.388  33.880  1.00  0.00           H  
ATOM   2081  CA  ASP   128      35.152  37.453  34.535  1.00  0.00           C  
ATOM   2082  HA  ASP   128      34.166  37.020  34.706  1.00  0.00           H  
ATOM   2083  CB  ASP   128      35.742  36.360  33.612  1.00  0.00           C  
ATOM   2084  HB2 ASP   128      35.131  36.094  32.750  1.00  0.00           H  
ATOM   2085  HB3 ASP   128      36.703  36.633  33.175  1.00  0.00           H  
ATOM   2086  CG  ASP   128      36.067  35.034  34.282  1.00  0.00           C  
ATOM   2087  OD1 ASP   128      35.041  34.411  34.695  1.00  0.00           O  
ATOM   2088  OD2 ASP   128      37.157  34.462  34.142  1.00  0.00           O  
ATOM   2089  C   ASP   128      35.684  37.653  35.953  1.00  0.00           C  
ATOM   2090  O   ASP   128      36.555  36.898  36.430  1.00  0.00           O  
ATOM   2091  N   ILE   129      35.289  38.791  36.575  1.00  0.00           N  
ATOM   2092  H   ILE   129      34.721  39.427  36.034  1.00  0.00           H  
ATOM   2093  CA  ILE   129      35.790  39.123  37.937  1.00  0.00           C  
ATOM   2094  HA  ILE   129      36.876  39.033  37.914  1.00  0.00           H  
ATOM   2095  CB  ILE   129      35.393  40.542  38.443  1.00  0.00           C  
ATOM   2096  HB  ILE   129      34.330  40.637  38.225  1.00  0.00           H  
ATOM   2097  CG2 ILE   129      35.518  40.665  39.980  1.00  0.00           C  
ATOM   2098 HG21 ILE   129      36.458  40.191  40.264  1.00  0.00           H  
ATOM   2099 HG22 ILE   129      35.433  41.682  40.363  1.00  0.00           H  
ATOM   2100 HG23 ILE   129      34.721  40.198  40.559  1.00  0.00           H  
ATOM   2101  CG1 ILE   129      36.202  41.711  37.859  1.00  0.00           C  
ATOM   2102 HG12 ILE   129      36.045  41.832  36.787  1.00  0.00           H  
ATOM   2103 HG13 ILE   129      35.662  42.560  38.278  1.00  0.00           H  
ATOM   2104  CD1 ILE   129      37.738  41.872  38.157  1.00  0.00           C  
ATOM   2105 HD11 ILE   129      37.854  41.775  39.236  1.00  0.00           H  
ATOM   2106 HD12 ILE   129      38.206  41.071  37.584  1.00  0.00           H  
ATOM   2107 HD13 ILE   129      37.959  42.883  37.815  1.00  0.00           H  
ATOM   2108  C   ILE   129      35.324  38.017  38.906  1.00  0.00           C  
ATOM   2109  O   ILE   129      34.119  37.849  39.068  1.00  0.00           O  
ATOM   2110  N   LYS   130      36.243  37.297  39.550  1.00  0.00           N  
ATOM   2111  H   LYS   130      37.210  37.444  39.297  1.00  0.00           H  
ATOM   2112  CA  LYS   130      36.062  36.356  40.626  1.00  0.00           C  
ATOM   2113  HA  LYS   130      35.050  36.429  41.027  1.00  0.00           H  
ATOM   2114  CB  LYS   130      36.094  34.992  39.960  1.00  0.00           C  
ATOM   2115  HB2 LYS   130      35.364  34.327  40.422  1.00  0.00           H  
ATOM   2116  HB3 LYS   130      35.727  35.046  38.935  1.00  0.00           H  
ATOM   2117  CG  LYS   130      37.443  34.252  39.865  1.00  0.00           C  
ATOM   2118  HG2 LYS   130      38.230  34.981  39.673  1.00  0.00           H  
ATOM   2119  HG3 LYS   130      37.615  33.758  40.821  1.00  0.00           H  
ATOM   2120  CD  LYS   130      37.480  33.213  38.796  1.00  0.00           C  
ATOM   2121  HD2 LYS   130      38.420  32.661  38.770  1.00  0.00           H  
ATOM   2122  HD3 LYS   130      36.604  32.573  38.902  1.00  0.00           H  
ATOM   2123  CE  LYS   130      37.274  33.683  37.385  1.00  0.00           C  
ATOM   2124  HE2 LYS   130      37.499  32.890  36.672  1.00  0.00           H  
ATOM   2125  HE3 LYS   130      36.231  33.931  37.185  1.00  0.00           H  
ATOM   2126  NZ  LYS   130      38.120  34.813  37.085  1.00  0.00           N  
ATOM   2127  HZ1 LYS   130      38.054  35.122  36.125  1.00  0.00           H  
ATOM   2128  HZ2 LYS   130      37.912  35.612  37.666  1.00  0.00           H  
ATOM   2129  HZ3 LYS   130      39.094  34.594  37.234  1.00  0.00           H  
ATOM   2130  C   LYS   130      37.036  36.543  41.820  1.00  0.00           C  
ATOM   2131  O   LYS   130      37.935  37.356  41.630  1.00  0.00           O  
ATOM   2132  N   PRO   131      36.916  35.802  42.918  1.00  0.00           N  
ATOM   2133  CD  PRO   131      35.940  34.795  43.161  1.00  0.00           C  
ATOM   2134  HD2 PRO   131      36.229  33.853  42.695  1.00  0.00           H  
ATOM   2135  HD3 PRO   131      34.939  35.032  42.802  1.00  0.00           H  
ATOM   2136  CG  PRO   131      36.017  34.530  44.642  1.00  0.00           C  
ATOM   2137  HG2 PRO   131      35.711  33.506  44.857  1.00  0.00           H  
ATOM   2138  HG3 PRO   131      35.343  35.211  45.162  1.00  0.00           H  
ATOM   2139  CB  PRO   131      37.437  34.786  44.972  1.00  0.00           C  
ATOM   2140  HB2 PRO   131      37.904  33.851  44.660  1.00  0.00           H  
ATOM   2141  HB3 PRO   131      37.644  35.079  46.001  1.00  0.00           H  
ATOM   2142  CA  PRO   131      37.778  35.939  44.076  1.00  0.00           C  
ATOM   2143  HA  PRO   131      37.681  36.863  44.646  1.00  0.00           H  
ATOM   2144  C   PRO   131      39.228  35.792  43.689  1.00  0.00           C  
ATOM   2145  O   PRO   131      40.030  36.635  44.121  1.00  0.00           O  
ATOM   2146  N   ASP   132      39.610  34.768  42.871  1.00  0.00           N  
ATOM   2147  H   ASP   132      38.868  34.160  42.553  1.00  0.00           H  
ATOM   2148  CA  ASP   132      40.972  34.401  42.414  1.00  0.00           C  
ATOM   2149  HA  ASP   132      41.681  34.317  43.238  1.00  0.00           H  
ATOM   2150  CB  ASP   132      40.916  32.986  41.711  1.00  0.00           C  
ATOM   2151  HB2 ASP   132      40.488  33.100  40.715  1.00  0.00           H  
ATOM   2152  HB3 ASP   132      41.952  32.680  41.570  1.00  0.00           H  
ATOM   2153  CG  ASP   132      40.146  31.909  42.531  1.00  0.00           C  
ATOM   2154  OD1 ASP   132      39.243  31.327  41.854  1.00  0.00           O  
ATOM   2155  OD2 ASP   132      40.410  31.626  43.695  1.00  0.00           O  
ATOM   2156  C   ASP   132      41.674  35.414  41.499  1.00  0.00           C  
ATOM   2157  O   ASP   132      42.925  35.266  41.333  1.00  0.00           O  
ATOM   2158  N   ASN   133      40.995  36.514  41.050  1.00  0.00           N  
ATOM   2159  H   ASN   133      39.989  36.581  41.101  1.00  0.00           H  
ATOM   2160  CA  ASN   133      41.634  37.634  40.356  1.00  0.00           C  
ATOM   2161  HA  ASN   133      42.309  37.233  39.600  1.00  0.00           H  
ATOM   2162  CB  ASN   133      40.541  38.534  39.736  1.00  0.00           C  
ATOM   2163  HB2 ASN   133      39.908  38.908  40.541  1.00  0.00           H  
ATOM   2164  HB3 ASN   133      41.044  39.357  39.229  1.00  0.00           H  
ATOM   2165  CG  ASN   133      39.963  37.793  38.589  1.00  0.00           C  
ATOM   2166  OD1 ASN   133      38.901  37.225  38.678  1.00  0.00           O  
ATOM   2167  ND2 ASN   133      40.501  37.630  37.420  1.00  0.00           N  
ATOM   2168 HD21 ASN   133      39.986  36.993  36.829  1.00  0.00           H  
ATOM   2169 HD22 ASN   133      41.435  37.887  37.134  1.00  0.00           H  
ATOM   2170  C   ASN   133      42.505  38.455  41.356  1.00  0.00           C  
ATOM   2171  O   ASN   133      43.340  39.174  40.917  1.00  0.00           O  
ATOM   2172  N   PHE   134      42.166  38.470  42.633  1.00  0.00           N  
ATOM   2173  H   PHE   134      41.386  37.905  42.935  1.00  0.00           H  
ATOM   2174  CA  PHE   134      42.769  39.393  43.648  1.00  0.00           C  
ATOM   2175  HA  PHE   134      43.236  40.315  43.302  1.00  0.00           H  
ATOM   2176  CB  PHE   134      41.638  39.797  44.575  1.00  0.00           C  
ATOM   2177  HB2 PHE   134      41.280  38.870  45.024  1.00  0.00           H  
ATOM   2178  HB3 PHE   134      41.975  40.405  45.414  1.00  0.00           H  
ATOM   2179  CG  PHE   134      40.584  40.596  43.841  1.00  0.00           C  
ATOM   2180  CD1 PHE   134      40.766  41.947  43.636  1.00  0.00           C  
ATOM   2181  HD1 PHE   134      41.692  42.427  43.915  1.00  0.00           H  
ATOM   2182  CE1 PHE   134      39.794  42.641  42.909  1.00  0.00           C  
ATOM   2183  HE1 PHE   134      40.068  43.646  42.624  1.00  0.00           H  
ATOM   2184  CZ  PHE   134      38.601  41.968  42.542  1.00  0.00           C  
ATOM   2185  HZ  PHE   134      37.842  42.529  42.016  1.00  0.00           H  
ATOM   2186  CE2 PHE   134      38.410  40.615  42.782  1.00  0.00           C  
ATOM   2187  HE2 PHE   134      37.580  40.056  42.376  1.00  0.00           H  
ATOM   2188  CD2 PHE   134      39.408  39.911  43.469  1.00  0.00           C  
ATOM   2189  HD2 PHE   134      39.241  38.851  43.588  1.00  0.00           H  
ATOM   2190  C   PHE   134      43.856  38.776  44.502  1.00  0.00           C  
ATOM   2191  O   PHE   134      43.664  37.654  45.005  1.00  0.00           O  
ATOM   2192  N   LEU   135      45.066  39.286  44.611  1.00  0.00           N  
ATOM   2193  H   LEU   135      45.229  40.161  44.133  1.00  0.00           H  
ATOM   2194  CA  LEU   135      46.221  38.823  45.403  1.00  0.00           C  
ATOM   2195  HA  LEU   135      45.957  38.179  46.241  1.00  0.00           H  
ATOM   2196  CB  LEU   135      47.100  37.897  44.582  1.00  0.00           C  
ATOM   2197  HB2 LEU   135      47.779  37.309  45.198  1.00  0.00           H  
ATOM   2198  HB3 LEU   135      46.336  37.241  44.165  1.00  0.00           H  
ATOM   2199  CG  LEU   135      48.035  38.415  43.413  1.00  0.00           C  
ATOM   2200  HG  LEU   135      48.962  38.891  43.731  1.00  0.00           H  
ATOM   2201  CD1 LEU   135      48.472  37.256  42.605  1.00  0.00           C  
ATOM   2202 HD11 LEU   135      49.211  37.584  41.873  1.00  0.00           H  
ATOM   2203 HD12 LEU   135      48.804  36.478  43.291  1.00  0.00           H  
ATOM   2204 HD13 LEU   135      47.594  36.783  42.166  1.00  0.00           H  
ATOM   2205  CD2 LEU   135      47.318  39.459  42.477  1.00  0.00           C  
ATOM   2206 HD21 LEU   135      46.350  39.078  42.153  1.00  0.00           H  
ATOM   2207 HD22 LEU   135      47.176  40.371  43.057  1.00  0.00           H  
ATOM   2208 HD23 LEU   135      47.926  39.701  41.605  1.00  0.00           H  
ATOM   2209  C   LEU   135      47.015  40.057  45.935  1.00  0.00           C  
ATOM   2210  O   LEU   135      46.765  41.151  45.427  1.00  0.00           O  
ATOM   2211  N   MET   136      47.981  39.889  46.788  1.00  0.00           N  
ATOM   2212  H   MET   136      48.193  38.936  47.045  1.00  0.00           H  
ATOM   2213  CA  MET   136      48.765  40.927  47.458  1.00  0.00           C  
ATOM   2214  HA  MET   136      48.265  41.895  47.466  1.00  0.00           H  
ATOM   2215  CB  MET   136      48.981  40.579  48.908  1.00  0.00           C  
ATOM   2216  HB2 MET   136      49.708  39.768  48.970  1.00  0.00           H  
ATOM   2217  HB3 MET   136      49.195  41.430  49.554  1.00  0.00           H  
ATOM   2218  CG  MET   136      47.614  40.312  49.616  1.00  0.00           C  
ATOM   2219  HG2 MET   136      47.219  39.328  49.361  1.00  0.00           H  
ATOM   2220  HG3 MET   136      47.762  40.446  50.688  1.00  0.00           H  
ATOM   2221  SD  MET   136      46.305  41.378  49.255  1.00  0.00           S  
ATOM   2222  CE  MET   136      46.899  43.033  49.678  1.00  0.00           C  
ATOM   2223  HE1 MET   136      47.622  43.342  48.923  1.00  0.00           H  
ATOM   2224  HE2 MET   136      46.028  43.687  49.726  1.00  0.00           H  
ATOM   2225  HE3 MET   136      47.348  43.104  50.669  1.00  0.00           H  
ATOM   2226  C   MET   136      50.055  41.278  46.690  1.00  0.00           C  
ATOM   2227  O   MET   136      50.558  40.433  45.992  1.00  0.00           O  
ATOM   2228  N   GLY   137      50.491  42.462  46.954  1.00  0.00           N  
ATOM   2229  H   GLY   137      49.957  42.960  47.652  1.00  0.00           H  
ATOM   2230  CA  GLY   137      51.897  42.753  46.786  1.00  0.00           C  
ATOM   2231  HA2 GLY   137      52.117  42.713  45.719  1.00  0.00           H  
ATOM   2232  HA3 GLY   137      52.143  43.740  47.177  1.00  0.00           H  
ATOM   2233  C   GLY   137      52.851  41.867  47.574  1.00  0.00           C  
ATOM   2234  O   GLY   137      52.450  41.243  48.524  1.00  0.00           O  
ATOM   2235  N   ILE   138      54.152  41.762  47.173  1.00  0.00           N  
ATOM   2236  H   ILE   138      54.218  42.072  46.213  1.00  0.00           H  
ATOM   2237  CA  ILE   138      55.281  41.029  47.950  1.00  0.00           C  
ATOM   2238  HA  ILE   138      54.825  40.167  48.438  1.00  0.00           H  
ATOM   2239  CB  ILE   138      56.304  40.361  47.033  1.00  0.00           C  
ATOM   2240  HB  ILE   138      55.784  39.797  46.259  1.00  0.00           H  
ATOM   2241  CG2 ILE   138      57.181  41.475  46.474  1.00  0.00           C  
ATOM   2242 HG21 ILE   138      57.809  41.026  45.704  1.00  0.00           H  
ATOM   2243 HG22 ILE   138      56.599  42.172  45.871  1.00  0.00           H  
ATOM   2244 HG23 ILE   138      57.819  42.031  47.162  1.00  0.00           H  
ATOM   2245  CG1 ILE   138      57.223  39.241  47.629  1.00  0.00           C  
ATOM   2246 HG12 ILE   138      57.932  38.914  46.868  1.00  0.00           H  
ATOM   2247 HG13 ILE   138      57.750  39.651  48.490  1.00  0.00           H  
ATOM   2248  CD1 ILE   138      56.427  37.952  47.971  1.00  0.00           C  
ATOM   2249 HD11 ILE   138      55.695  37.719  47.199  1.00  0.00           H  
ATOM   2250 HD12 ILE   138      57.116  37.110  48.037  1.00  0.00           H  
ATOM   2251 HD13 ILE   138      55.955  38.082  48.945  1.00  0.00           H  
ATOM   2252  C   ILE   138      55.885  41.931  49.021  1.00  0.00           C  
ATOM   2253  O   ILE   138      56.025  43.132  48.835  1.00  0.00           O  
ATOM   2254  N   GLY   139      56.180  41.317  50.202  1.00  0.00           N  
ATOM   2255  H   GLY   139      55.886  40.357  50.308  1.00  0.00           H  
ATOM   2256  CA  GLY   139      57.086  41.812  51.183  1.00  0.00           C  
ATOM   2257  HA2 GLY   139      57.405  41.100  51.944  1.00  0.00           H  
ATOM   2258  HA3 GLY   139      58.006  41.864  50.600  1.00  0.00           H  
ATOM   2259  C   GLY   139      56.750  43.268  51.735  1.00  0.00           C  
ATOM   2260  O   GLY   139      55.703  43.509  52.416  1.00  0.00           O  
ATOM   2261  N   ARG   140      57.717  44.160  51.444  1.00  0.00           N  
ATOM   2262  H   ARG   140      58.480  43.690  50.978  1.00  0.00           H  
ATOM   2263  CA  ARG   140      57.656  45.628  51.619  1.00  0.00           C  
ATOM   2264  HA  ARG   140      57.809  45.860  52.673  1.00  0.00           H  
ATOM   2265  CB  ARG   140      58.937  46.279  51.011  1.00  0.00           C  
ATOM   2266  HB2 ARG   140      59.855  45.907  51.467  1.00  0.00           H  
ATOM   2267  HB3 ARG   140      59.153  45.960  49.992  1.00  0.00           H  
ATOM   2268  CG  ARG   140      58.871  47.825  50.985  1.00  0.00           C  
ATOM   2269  HG2 ARG   140      58.117  48.063  50.235  1.00  0.00           H  
ATOM   2270  HG3 ARG   140      58.537  48.263  51.926  1.00  0.00           H  
ATOM   2271  CD  ARG   140      60.250  48.404  50.512  1.00  0.00           C  
ATOM   2272  HD2 ARG   140      60.936  48.191  51.332  1.00  0.00           H  
ATOM   2273  HD3 ARG   140      60.590  47.952  49.581  1.00  0.00           H  
ATOM   2274  NE  ARG   140      60.067  49.888  50.342  1.00  0.00           N  
ATOM   2275  HE  ARG   140      59.152  50.290  50.485  1.00  0.00           H  
ATOM   2276  CZ  ARG   140      60.945  50.801  49.827  1.00  0.00           C  
ATOM   2277  NH1 ARG   140      62.188  50.464  49.428  1.00  0.00           N  
ATOM   2278 HH11 ARG   140      62.432  49.493  49.557  1.00  0.00           H  
ATOM   2279 HH12 ARG   140      62.618  51.129  48.800  1.00  0.00           H  
ATOM   2280  NH2 ARG   140      60.567  52.038  49.770  1.00  0.00           N  
ATOM   2281 HH21 ARG   140      59.680  52.289  50.182  1.00  0.00           H  
ATOM   2282 HH22 ARG   140      61.271  52.728  49.551  1.00  0.00           H  
ATOM   2283  C   ARG   140      56.387  46.292  51.082  1.00  0.00           C  
ATOM   2284  O   ARG   140      56.037  47.334  51.570  1.00  0.00           O  
ATOM   2285  N   HIE   141      55.726  45.623  50.094  1.00  0.00           N  
ATOM   2286  H   HIE   141      56.129  44.783  49.705  1.00  0.00           H  
ATOM   2287  CA  HIE   141      54.499  46.111  49.440  1.00  0.00           C  
ATOM   2288  HA  HIE   141      54.331  47.128  49.795  1.00  0.00           H  
ATOM   2289  CB  HIE   141      54.746  46.157  47.921  1.00  0.00           C  
ATOM   2290  HB2 HIE   141      55.011  45.157  47.576  1.00  0.00           H  
ATOM   2291  HB3 HIE   141      53.819  46.494  47.456  1.00  0.00           H  
ATOM   2292  CG  HIE   141      55.877  47.024  47.469  1.00  0.00           C  
ATOM   2293  ND1 HIE   141      55.847  48.406  47.532  1.00  0.00           N  
ATOM   2294  CE1 HIE   141      57.092  48.768  47.339  1.00  0.00           C  
ATOM   2295  HE1 HIE   141      57.579  49.708  47.126  1.00  0.00           H  
ATOM   2296  NE2 HIE   141      57.916  47.695  47.164  1.00  0.00           N  
ATOM   2297  HE2 HIE   141      58.910  47.773  47.005  1.00  0.00           H  
ATOM   2298  CD2 HIE   141      57.174  46.566  47.311  1.00  0.00           C  
ATOM   2299  HD2 HIE   141      57.460  45.525  47.320  1.00  0.00           H  
ATOM   2300  C   HIE   141      53.245  45.304  49.870  1.00  0.00           C  
ATOM   2301  O   HIE   141      52.239  45.291  49.214  1.00  0.00           O  
ATOM   2302  N   CYS   142      53.299  44.470  50.961  1.00  0.00           N  
ATOM   2303  H   CYS   142      54.128  44.543  51.533  1.00  0.00           H  
ATOM   2304  CA  CYS   142      52.301  43.450  51.301  1.00  0.00           C  
ATOM   2305  HA  CYS   142      52.025  42.799  50.471  1.00  0.00           H  
ATOM   2306  CB  CYS   142      52.699  42.495  52.452  1.00  0.00           C  
ATOM   2307  HB2 CYS   142      51.948  41.743  52.693  1.00  0.00           H  
ATOM   2308  HB3 CYS   142      53.573  41.888  52.215  1.00  0.00           H  
ATOM   2309  SG  CYS   142      53.096  43.269  54.034  1.00  0.00           S  
ATOM   2310  HG  CYS   142      54.280  43.719  53.609  1.00  0.00           H  
ATOM   2311  C   CYS   142      50.942  44.090  51.645  1.00  0.00           C  
ATOM   2312  O   CYS   142      49.977  43.323  51.689  1.00  0.00           O  
ATOM   2313  N   ASN   143      50.875  45.429  51.932  1.00  0.00           N  
ATOM   2314  H   ASN   143      51.746  45.937  51.982  1.00  0.00           H  
ATOM   2315  CA  ASN   143      49.708  46.229  52.190  1.00  0.00           C  
ATOM   2316  HA  ASN   143      48.921  45.624  52.640  1.00  0.00           H  
ATOM   2317  CB  ASN   143      49.992  47.414  53.091  1.00  0.00           C  
ATOM   2318  HB2 ASN   143      50.691  48.011  52.505  1.00  0.00           H  
ATOM   2319  HB3 ASN   143      49.107  48.030  53.252  1.00  0.00           H  
ATOM   2320  CG  ASN   143      50.660  47.111  54.456  1.00  0.00           C  
ATOM   2321  OD1 ASN   143      50.778  45.994  54.902  1.00  0.00           O  
ATOM   2322  ND2 ASN   143      51.122  48.120  55.167  1.00  0.00           N  
ATOM   2323 HD21 ASN   143      51.743  47.973  55.950  1.00  0.00           H  
ATOM   2324 HD22 ASN   143      50.987  49.043  54.780  1.00  0.00           H  
ATOM   2325  C   ASN   143      49.061  46.712  50.856  1.00  0.00           C  
ATOM   2326  O   ASN   143      47.941  47.222  50.826  1.00  0.00           O  
ATOM   2327  N   LYS   144      49.755  46.511  49.703  1.00  0.00           N  
ATOM   2328  H   LYS   144      50.728  46.241  49.711  1.00  0.00           H  
ATOM   2329  CA  LYS   144      49.099  46.903  48.421  1.00  0.00           C  
ATOM   2330  HA  LYS   144      48.412  47.723  48.629  1.00  0.00           H  
ATOM   2331  CB  LYS   144      50.134  47.422  47.364  1.00  0.00           C  
ATOM   2332  HB2 LYS   144      50.901  46.688  47.118  1.00  0.00           H  
ATOM   2333  HB3 LYS   144      49.493  47.663  46.516  1.00  0.00           H  
ATOM   2334  CG  LYS   144      50.725  48.622  47.905  1.00  0.00           C  
ATOM   2335  HG2 LYS   144      50.002  49.424  48.053  1.00  0.00           H  
ATOM   2336  HG3 LYS   144      51.199  48.418  48.865  1.00  0.00           H  
ATOM   2337  CD  LYS   144      51.721  49.087  46.819  1.00  0.00           C  
ATOM   2338  HD2 LYS   144      52.350  48.255  46.502  1.00  0.00           H  
ATOM   2339  HD3 LYS   144      51.190  49.422  45.928  1.00  0.00           H  
ATOM   2340  CE  LYS   144      52.482  50.260  47.473  1.00  0.00           C  
ATOM   2341  HE2 LYS   144      51.808  51.104  47.624  1.00  0.00           H  
ATOM   2342  HE3 LYS   144      52.693  49.886  48.474  1.00  0.00           H  
ATOM   2343  NZ  LYS   144      53.723  50.628  46.786  1.00  0.00           N  
ATOM   2344  HZ1 LYS   144      53.535  50.820  45.812  1.00  0.00           H  
ATOM   2345  HZ2 LYS   144      54.165  51.408  47.251  1.00  0.00           H  
ATOM   2346  HZ3 LYS   144      54.332  49.823  46.810  1.00  0.00           H  
ATOM   2347  C   LYS   144      48.409  45.715  47.751  1.00  0.00           C  
ATOM   2348  O   LYS   144      48.923  44.635  47.600  1.00  0.00           O  
ATOM   2349  N   LEU   145      47.181  45.911  47.305  1.00  0.00           N  
ATOM   2350  H   LEU   145      46.785  46.833  47.420  1.00  0.00           H  
ATOM   2351  CA  LEU   145      46.435  44.952  46.510  1.00  0.00           C  
ATOM   2352  HA  LEU   145      46.499  44.009  47.053  1.00  0.00           H  
ATOM   2353  CB  LEU   145      44.943  45.370  46.549  1.00  0.00           C  
ATOM   2354  HB2 LEU   145      44.594  45.528  47.569  1.00  0.00           H  
ATOM   2355  HB3 LEU   145      44.778  46.259  45.940  1.00  0.00           H  
ATOM   2356  CG  LEU   145      43.933  44.274  46.026  1.00  0.00           C  
ATOM   2357  HG  LEU   145      44.088  44.115  44.959  1.00  0.00           H  
ATOM   2358  CD1 LEU   145      44.094  42.978  46.755  1.00  0.00           C  
ATOM   2359 HD11 LEU   145      43.418  42.245  46.314  1.00  0.00           H  
ATOM   2360 HD12 LEU   145      45.038  42.444  46.644  1.00  0.00           H  
ATOM   2361 HD13 LEU   145      44.115  42.986  47.845  1.00  0.00           H  
ATOM   2362  CD2 LEU   145      42.541  44.674  46.371  1.00  0.00           C  
ATOM   2363 HD21 LEU   145      42.227  45.581  45.854  1.00  0.00           H  
ATOM   2364 HD22 LEU   145      41.766  43.965  46.079  1.00  0.00           H  
ATOM   2365 HD23 LEU   145      42.436  44.847  47.442  1.00  0.00           H  
ATOM   2366  C   LEU   145      46.810  44.981  44.992  1.00  0.00           C  
ATOM   2367  O   LEU   145      47.144  46.014  44.406  1.00  0.00           O  
ATOM   2368  N   PHE   146      46.791  43.813  44.407  1.00  0.00           N  
ATOM   2369  H   PHE   146      46.794  43.005  45.014  1.00  0.00           H  
ATOM   2370  CA  PHE   146      46.956  43.519  42.992  1.00  0.00           C  
ATOM   2371  HA  PHE   146      47.016  44.511  42.543  1.00  0.00           H  
ATOM   2372  CB  PHE   146      48.328  42.805  42.764  1.00  0.00           C  
ATOM   2373  HB2 PHE   146      48.485  42.116  43.593  1.00  0.00           H  
ATOM   2374  HB3 PHE   146      48.380  42.251  41.827  1.00  0.00           H  
ATOM   2375  CG  PHE   146      49.424  43.801  42.656  1.00  0.00           C  
ATOM   2376  CD1 PHE   146      49.770  44.612  43.718  1.00  0.00           C  
ATOM   2377  HD1 PHE   146      49.369  44.328  44.680  1.00  0.00           H  
ATOM   2378  CE1 PHE   146      50.759  45.597  43.563  1.00  0.00           C  
ATOM   2379  HE1 PHE   146      51.089  46.208  44.390  1.00  0.00           H  
ATOM   2380  CZ  PHE   146      51.398  45.796  42.388  1.00  0.00           C  
ATOM   2381  HZ  PHE   146      52.215  46.493  42.276  1.00  0.00           H  
ATOM   2382  CE2 PHE   146      51.076  44.974  41.258  1.00  0.00           C  
ATOM   2383  HE2 PHE   146      51.586  45.115  40.316  1.00  0.00           H  
ATOM   2384  CD2 PHE   146      50.005  44.066  41.386  1.00  0.00           C  
ATOM   2385  HD2 PHE   146      49.611  43.560  40.517  1.00  0.00           H  
ATOM   2386  C   PHE   146      45.842  42.716  42.298  1.00  0.00           C  
ATOM   2387  O   PHE   146      45.102  42.082  43.036  1.00  0.00           O  
ATOM   2388  N   LEU   147      45.720  42.777  41.007  1.00  0.00           N  
ATOM   2389  H   LEU   147      46.366  43.386  40.525  1.00  0.00           H  
ATOM   2390  CA  LEU   147      44.882  41.941  40.115  1.00  0.00           C  
ATOM   2391  HA  LEU   147      44.226  41.316  40.721  1.00  0.00           H  
ATOM   2392  CB  LEU   147      43.948  42.829  39.211  1.00  0.00           C  
ATOM   2393  HB2 LEU   147      44.471  43.766  39.021  1.00  0.00           H  
ATOM   2394  HB3 LEU   147      43.804  42.140  38.378  1.00  0.00           H  
ATOM   2395  CG  LEU   147      42.591  43.245  39.877  1.00  0.00           C  
ATOM   2396  HG  LEU   147      42.831  43.416  40.926  1.00  0.00           H  
ATOM   2397  CD1 LEU   147      41.919  44.496  39.240  1.00  0.00           C  
ATOM   2398 HD11 LEU   147      42.616  45.333  39.270  1.00  0.00           H  
ATOM   2399 HD12 LEU   147      41.873  44.334  38.163  1.00  0.00           H  
ATOM   2400 HD13 LEU   147      40.986  44.660  39.779  1.00  0.00           H  
ATOM   2401  CD2 LEU   147      41.583  42.088  39.717  1.00  0.00           C  
ATOM   2402 HD21 LEU   147      40.629  42.333  40.183  1.00  0.00           H  
ATOM   2403 HD22 LEU   147      41.408  41.805  38.679  1.00  0.00           H  
ATOM   2404 HD23 LEU   147      42.010  41.283  40.316  1.00  0.00           H  
ATOM   2405  C   LEU   147      45.676  41.192  39.108  1.00  0.00           C  
ATOM   2406  O   LEU   147      46.462  41.762  38.374  1.00  0.00           O  
ATOM   2407  N   ILE   148      45.263  39.935  38.917  1.00  0.00           N  
ATOM   2408  H   ILE   148      44.502  39.557  39.463  1.00  0.00           H  
ATOM   2409  CA  ILE   148      45.630  39.111  37.851  1.00  0.00           C  
ATOM   2410  HA  ILE   148      46.069  39.739  37.076  1.00  0.00           H  
ATOM   2411  CB  ILE   148      46.650  38.038  38.271  1.00  0.00           C  
ATOM   2412  HB  ILE   148      46.905  37.496  37.360  1.00  0.00           H  
ATOM   2413  CG2 ILE   148      47.924  38.639  38.669  1.00  0.00           C  
ATOM   2414 HG21 ILE   148      48.708  37.887  38.584  1.00  0.00           H  
ATOM   2415 HG22 ILE   148      48.211  39.427  37.972  1.00  0.00           H  
ATOM   2416 HG23 ILE   148      47.837  39.158  39.623  1.00  0.00           H  
ATOM   2417  CG1 ILE   148      45.901  37.201  39.250  1.00  0.00           C  
ATOM   2418 HG12 ILE   148      45.926  37.706  40.216  1.00  0.00           H  
ATOM   2419 HG13 ILE   148      44.891  36.966  38.915  1.00  0.00           H  
ATOM   2420  CD1 ILE   148      46.515  35.815  39.443  1.00  0.00           C  
ATOM   2421 HD11 ILE   148      45.997  35.328  40.269  1.00  0.00           H  
ATOM   2422 HD12 ILE   148      46.450  35.293  38.488  1.00  0.00           H  
ATOM   2423 HD13 ILE   148      47.593  35.848  39.604  1.00  0.00           H  
ATOM   2424  C   ILE   148      44.413  38.601  37.088  1.00  0.00           C  
ATOM   2425  O   ILE   148      43.225  38.779  37.395  1.00  0.00           O  
ATOM   2426  N   ASP   149      44.841  37.831  36.059  1.00  0.00           N  
ATOM   2427  H   ASP   149      45.819  37.789  35.812  1.00  0.00           H  
ATOM   2428  CA  ASP   149      43.907  37.028  35.140  1.00  0.00           C  
ATOM   2429  HA  ASP   149      44.591  36.658  34.378  1.00  0.00           H  
ATOM   2430  CB  ASP   149      43.385  35.746  35.761  1.00  0.00           C  
ATOM   2431  HB2 ASP   149      44.196  35.215  36.259  1.00  0.00           H  
ATOM   2432  HB3 ASP   149      42.722  36.054  36.569  1.00  0.00           H  
ATOM   2433  CG  ASP   149      42.758  34.805  34.727  1.00  0.00           C  
ATOM   2434  OD1 ASP   149      42.161  33.814  35.178  1.00  0.00           O  
ATOM   2435  OD2 ASP   149      42.920  35.001  33.488  1.00  0.00           O  
ATOM   2436  C   ASP   149      42.884  37.894  34.394  1.00  0.00           C  
ATOM   2437  O   ASP   149      41.787  38.121  34.963  1.00  0.00           O  
ATOM   2438  N   PHE   150      43.123  38.324  33.123  1.00  0.00           N  
ATOM   2439  H   PHE   150      44.065  38.201  32.780  1.00  0.00           H  
ATOM   2440  CA  PHE   150      42.285  39.199  32.300  1.00  0.00           C  
ATOM   2441  HA  PHE   150      41.398  39.561  32.819  1.00  0.00           H  
ATOM   2442  CB  PHE   150      42.954  40.514  31.983  1.00  0.00           C  
ATOM   2443  HB2 PHE   150      43.943  40.464  31.528  1.00  0.00           H  
ATOM   2444  HB3 PHE   150      42.415  41.104  31.241  1.00  0.00           H  
ATOM   2445  CG  PHE   150      43.198  41.401  33.144  1.00  0.00           C  
ATOM   2446  CD1 PHE   150      44.209  41.186  34.073  1.00  0.00           C  
ATOM   2447  HD1 PHE   150      44.943  40.431  33.834  1.00  0.00           H  
ATOM   2448  CE1 PHE   150      44.384  42.029  35.217  1.00  0.00           C  
ATOM   2449  HE1 PHE   150      45.160  41.786  35.928  1.00  0.00           H  
ATOM   2450  CZ  PHE   150      43.590  43.165  35.328  1.00  0.00           C  
ATOM   2451  HZ  PHE   150      43.707  43.839  36.164  1.00  0.00           H  
ATOM   2452  CE2 PHE   150      42.586  43.428  34.364  1.00  0.00           C  
ATOM   2453  HE2 PHE   150      41.959  44.307  34.362  1.00  0.00           H  
ATOM   2454  CD2 PHE   150      42.405  42.513  33.315  1.00  0.00           C  
ATOM   2455  HD2 PHE   150      41.781  42.957  32.554  1.00  0.00           H  
ATOM   2456  C   PHE   150      41.677  38.432  31.073  1.00  0.00           C  
ATOM   2457  O   PHE   150      41.535  39.028  30.006  1.00  0.00           O  
ATOM   2458  N   GLY   151      41.599  37.098  31.025  1.00  0.00           N  
ATOM   2459  H   GLY   151      41.860  36.626  31.879  1.00  0.00           H  
ATOM   2460  CA  GLY   151      41.294  36.233  29.862  1.00  0.00           C  
ATOM   2461  HA2 GLY   151      42.114  36.366  29.156  1.00  0.00           H  
ATOM   2462  HA3 GLY   151      41.398  35.199  30.191  1.00  0.00           H  
ATOM   2463  C   GLY   151      40.008  36.625  29.007  1.00  0.00           C  
ATOM   2464  O   GLY   151      39.882  36.214  27.814  1.00  0.00           O  
ATOM   2465  N   LEU   152      39.083  37.297  29.616  1.00  0.00           N  
ATOM   2466  H   LEU   152      39.248  37.569  30.575  1.00  0.00           H  
ATOM   2467  CA  LEU   152      37.806  37.828  29.035  1.00  0.00           C  
ATOM   2468  HA  LEU   152      37.760  37.427  28.023  1.00  0.00           H  
ATOM   2469  CB  LEU   152      36.554  37.160  29.671  1.00  0.00           C  
ATOM   2470  HB2 LEU   152      36.778  36.106  29.836  1.00  0.00           H  
ATOM   2471  HB3 LEU   152      36.429  37.528  30.689  1.00  0.00           H  
ATOM   2472  CG  LEU   152      35.295  37.150  28.732  1.00  0.00           C  
ATOM   2473  HG  LEU   152      34.976  38.175  28.540  1.00  0.00           H  
ATOM   2474  CD1 LEU   152      35.466  36.428  27.415  1.00  0.00           C  
ATOM   2475 HD11 LEU   152      34.605  36.560  26.759  1.00  0.00           H  
ATOM   2476 HD12 LEU   152      36.272  36.858  26.821  1.00  0.00           H  
ATOM   2477 HD13 LEU   152      35.691  35.382  27.624  1.00  0.00           H  
ATOM   2478  CD2 LEU   152      34.173  36.517  29.568  1.00  0.00           C  
ATOM   2479 HD21 LEU   152      33.301  36.198  28.997  1.00  0.00           H  
ATOM   2480 HD22 LEU   152      34.570  35.579  29.956  1.00  0.00           H  
ATOM   2481 HD23 LEU   152      33.695  37.104  30.352  1.00  0.00           H  
ATOM   2482  C   LEU   152      37.668  39.282  28.998  1.00  0.00           C  
ATOM   2483  O   LEU   152      36.647  39.878  28.638  1.00  0.00           O  
ATOM   2484  N   ALA   153      38.795  39.894  29.302  1.00  0.00           N  
ATOM   2485  H   ALA   153      39.519  39.399  29.803  1.00  0.00           H  
ATOM   2486  CA  ALA   153      38.837  41.352  29.071  1.00  0.00           C  
ATOM   2487  HA  ALA   153      38.055  41.754  29.716  1.00  0.00           H  
ATOM   2488  CB  ALA   153      40.060  41.977  29.857  1.00  0.00           C  
ATOM   2489  HB1 ALA   153      39.881  41.666  30.886  1.00  0.00           H  
ATOM   2490  HB2 ALA   153      41.054  41.682  29.522  1.00  0.00           H  
ATOM   2491  HB3 ALA   153      39.944  43.059  29.786  1.00  0.00           H  
ATOM   2492  C   ALA   153      38.737  41.767  27.629  1.00  0.00           C  
ATOM   2493  O   ALA   153      39.156  41.084  26.675  1.00  0.00           O  
ATOM   2494  N   LYS   154      38.235  43.016  27.437  1.00  0.00           N  
ATOM   2495  H   LYS   154      37.921  43.478  28.279  1.00  0.00           H  
ATOM   2496  CA  LYS   154      38.174  43.790  26.186  1.00  0.00           C  
ATOM   2497  HA  LYS   154      39.146  43.691  25.702  1.00  0.00           H  
ATOM   2498  CB  LYS   154      37.043  43.268  25.317  1.00  0.00           C  
ATOM   2499  HB2 LYS   154      37.173  43.859  24.410  1.00  0.00           H  
ATOM   2500  HB3 LYS   154      37.122  42.196  25.140  1.00  0.00           H  
ATOM   2501  CG  LYS   154      35.681  43.430  25.966  1.00  0.00           C  
ATOM   2502  HG2 LYS   154      35.641  42.730  26.801  1.00  0.00           H  
ATOM   2503  HG3 LYS   154      35.600  44.471  26.281  1.00  0.00           H  
ATOM   2504  CD  LYS   154      34.446  43.135  25.112  1.00  0.00           C  
ATOM   2505  HD2 LYS   154      34.542  42.229  24.513  1.00  0.00           H  
ATOM   2506  HD3 LYS   154      33.659  42.882  25.823  1.00  0.00           H  
ATOM   2507  CE  LYS   154      34.140  44.281  24.252  1.00  0.00           C  
ATOM   2508  HE2 LYS   154      33.890  45.070  24.961  1.00  0.00           H  
ATOM   2509  HE3 LYS   154      34.888  44.554  23.507  1.00  0.00           H  
ATOM   2510  NZ  LYS   154      32.925  43.944  23.506  1.00  0.00           N  
ATOM   2511  HZ1 LYS   154      32.104  43.850  24.086  1.00  0.00           H  
ATOM   2512  HZ2 LYS   154      32.775  44.638  22.788  1.00  0.00           H  
ATOM   2513  HZ3 LYS   154      33.117  43.143  22.923  1.00  0.00           H  
ATOM   2514  C   LYS   154      38.117  45.308  26.435  1.00  0.00           C  
ATOM   2515  O   LYS   154      37.657  45.765  27.484  1.00  0.00           O  
ATOM   2516  N   LYS   155      38.504  46.087  25.446  1.00  0.00           N  
ATOM   2517  H   LYS   155      38.759  45.767  24.523  1.00  0.00           H  
ATOM   2518  CA  LYS   155      38.087  47.442  25.284  1.00  0.00           C  
ATOM   2519  HA  LYS   155      38.456  48.030  26.125  1.00  0.00           H  
ATOM   2520  CB  LYS   155      38.759  48.011  24.002  1.00  0.00           C  
ATOM   2521  HB2 LYS   155      38.604  47.311  23.180  1.00  0.00           H  
ATOM   2522  HB3 LYS   155      38.421  49.031  23.823  1.00  0.00           H  
ATOM   2523  CG  LYS   155      40.275  48.189  24.054  1.00  0.00           C  
ATOM   2524  HG2 LYS   155      40.709  47.211  24.261  1.00  0.00           H  
ATOM   2525  HG3 LYS   155      40.658  48.387  23.053  1.00  0.00           H  
ATOM   2526  CD  LYS   155      40.651  49.190  25.181  1.00  0.00           C  
ATOM   2527  HD2 LYS   155      40.106  50.133  25.155  1.00  0.00           H  
ATOM   2528  HD3 LYS   155      40.533  48.788  26.188  1.00  0.00           H  
ATOM   2529  CE  LYS   155      42.092  49.570  25.049  1.00  0.00           C  
ATOM   2530  HE2 LYS   155      42.725  48.684  25.099  1.00  0.00           H  
ATOM   2531  HE3 LYS   155      42.274  50.053  24.089  1.00  0.00           H  
ATOM   2532  NZ  LYS   155      42.425  50.645  26.072  1.00  0.00           N  
ATOM   2533  HZ1 LYS   155      42.347  51.554  25.638  1.00  0.00           H  
ATOM   2534  HZ2 LYS   155      41.897  50.520  26.924  1.00  0.00           H  
ATOM   2535  HZ3 LYS   155      43.417  50.627  26.260  1.00  0.00           H  
ATOM   2536  C   LYS   155      36.579  47.623  25.339  1.00  0.00           C  
ATOM   2537  O   LYS   155      35.911  46.955  24.588  1.00  0.00           O  
ATOM   2538  N   TYR   156      36.001  48.517  26.198  1.00  0.00           N  
ATOM   2539  H   TYR   156      36.593  48.898  26.922  1.00  0.00           H  
ATOM   2540  CA  TYR   156      34.655  49.111  26.011  1.00  0.00           C  
ATOM   2541  HA  TYR   156      34.062  48.343  25.514  1.00  0.00           H  
ATOM   2542  CB  TYR   156      33.951  49.294  27.350  1.00  0.00           C  
ATOM   2543  HB2 TYR   156      32.879  49.333  27.156  1.00  0.00           H  
ATOM   2544  HB3 TYR   156      34.115  48.435  28.000  1.00  0.00           H  
ATOM   2545  CG  TYR   156      34.487  50.438  28.211  1.00  0.00           C  
ATOM   2546  CD1 TYR   156      33.911  51.696  28.005  1.00  0.00           C  
ATOM   2547  HD1 TYR   156      33.071  51.900  27.357  1.00  0.00           H  
ATOM   2548  CE1 TYR   156      34.442  52.748  28.783  1.00  0.00           C  
ATOM   2549  HE1 TYR   156      34.132  53.782  28.735  1.00  0.00           H  
ATOM   2550  CZ  TYR   156      35.433  52.497  29.790  1.00  0.00           C  
ATOM   2551  OH  TYR   156      35.943  53.604  30.395  1.00  0.00           O  
ATOM   2552  HH  TYR   156      36.598  53.605  31.097  1.00  0.00           H  
ATOM   2553  CE2 TYR   156      35.989  51.217  29.969  1.00  0.00           C  
ATOM   2554  HE2 TYR   156      36.695  51.130  30.782  1.00  0.00           H  
ATOM   2555  CD2 TYR   156      35.460  50.221  29.187  1.00  0.00           C  
ATOM   2556  HD2 TYR   156      35.848  49.213  29.184  1.00  0.00           H  
ATOM   2557  C   TYR   156      34.596  50.360  25.181  1.00  0.00           C  
ATOM   2558  O   TYR   156      33.631  50.698  24.527  1.00  0.00           O  
ATOM   2559  N   ARG   157      35.761  51.007  25.106  1.00  0.00           N  
ATOM   2560  H   ARG   157      36.570  50.641  25.588  1.00  0.00           H  
ATOM   2561  CA  ARG   157      36.030  52.153  24.150  1.00  0.00           C  
ATOM   2562  HA  ARG   157      35.399  51.956  23.283  1.00  0.00           H  
ATOM   2563  CB  ARG   157      35.629  53.489  24.838  1.00  0.00           C  
ATOM   2564  HB2 ARG   157      35.683  54.248  24.057  1.00  0.00           H  
ATOM   2565  HB3 ARG   157      34.560  53.419  25.039  1.00  0.00           H  
ATOM   2566  CG  ARG   157      36.338  53.996  26.058  1.00  0.00           C  
ATOM   2567  HG2 ARG   157      36.315  53.158  26.755  1.00  0.00           H  
ATOM   2568  HG3 ARG   157      37.404  54.165  25.906  1.00  0.00           H  
ATOM   2569  CD  ARG   157      35.618  55.287  26.562  1.00  0.00           C  
ATOM   2570  HD2 ARG   157      35.683  55.999  25.740  1.00  0.00           H  
ATOM   2571  HD3 ARG   157      34.558  55.051  26.653  1.00  0.00           H  
ATOM   2572  NE  ARG   157      36.185  55.798  27.830  1.00  0.00           N  
ATOM   2573  HE  ARG   157      36.962  55.305  28.246  1.00  0.00           H  
ATOM   2574  CZ  ARG   157      35.846  56.871  28.472  1.00  0.00           C  
ATOM   2575  NH1 ARG   157      34.788  57.514  28.087  1.00  0.00           N  
ATOM   2576 HH11 ARG   157      34.249  57.319  27.255  1.00  0.00           H  
ATOM   2577 HH12 ARG   157      34.603  58.402  28.531  1.00  0.00           H  
ATOM   2578  NH2 ARG   157      36.357  57.160  29.654  1.00  0.00           N  
ATOM   2579 HH21 ARG   157      37.187  56.775  30.082  1.00  0.00           H  
ATOM   2580 HH22 ARG   157      35.897  57.857  30.221  1.00  0.00           H  
ATOM   2581  C   ARG   157      37.464  52.213  23.737  1.00  0.00           C  
ATOM   2582  O   ARG   157      38.335  51.635  24.428  1.00  0.00           O  
ATOM   2583  N   ASP   158      37.734  52.929  22.668  1.00  0.00           N  
ATOM   2584  H   ASP   158      37.081  53.566  22.235  1.00  0.00           H  
ATOM   2585  CA  ASP   158      39.087  53.172  22.193  1.00  0.00           C  
ATOM   2586  HA  ASP   158      39.724  53.192  23.077  1.00  0.00           H  
ATOM   2587  CB  ASP   158      39.558  52.141  21.187  1.00  0.00           C  
ATOM   2588  HB2 ASP   158      40.592  52.407  20.968  1.00  0.00           H  
ATOM   2589  HB3 ASP   158      39.629  51.124  21.572  1.00  0.00           H  
ATOM   2590  CG  ASP   158      38.865  52.041  19.842  1.00  0.00           C  
ATOM   2591  OD1 ASP   158      39.047  50.980  19.158  1.00  0.00           O  
ATOM   2592  OD2 ASP   158      38.316  53.074  19.362  1.00  0.00           O  
ATOM   2593  C   ASP   158      39.298  54.580  21.700  1.00  0.00           C  
ATOM   2594  O   ASP   158      38.281  55.244  21.498  1.00  0.00           O  
ATOM   2595  N   ASN   159      40.479  55.069  21.417  1.00  0.00           N  
ATOM   2596  H   ASN   159      41.341  54.584  21.622  1.00  0.00           H  
ATOM   2597  CA  ASN   159      40.641  56.336  20.651  1.00  0.00           C  
ATOM   2598  HA  ASN   159      40.226  57.240  21.097  1.00  0.00           H  
ATOM   2599  CB  ASN   159      42.205  56.553  20.639  1.00  0.00           C  
ATOM   2600  HB2 ASN   159      42.640  55.779  20.005  1.00  0.00           H  
ATOM   2601  HB3 ASN   159      42.351  57.540  20.200  1.00  0.00           H  
ATOM   2602  CG  ASN   159      42.898  56.504  21.994  1.00  0.00           C  
ATOM   2603  OD1 ASN   159      42.270  56.544  23.059  1.00  0.00           O  
ATOM   2604  ND2 ASN   159      44.201  56.375  21.965  1.00  0.00           N  
ATOM   2605 HD21 ASN   159      44.652  56.595  22.842  1.00  0.00           H  
ATOM   2606 HD22 ASN   159      44.642  56.350  21.057  1.00  0.00           H  
ATOM   2607  C   ASN   159      40.219  56.421  19.151  1.00  0.00           C  
ATOM   2608  O   ASN   159      40.017  57.576  18.744  1.00  0.00           O  
ATOM   2609  N   ARG   160      40.149  55.319  18.402  1.00  0.00           N  
ATOM   2610  H   ARG   160      40.305  54.474  18.932  1.00  0.00           H  
ATOM   2611  CA  ARG   160      39.736  55.380  17.000  1.00  0.00           C  
ATOM   2612  HA  ARG   160      40.340  56.138  16.501  1.00  0.00           H  
ATOM   2613  CB  ARG   160      40.004  54.035  16.288  1.00  0.00           C  
ATOM   2614  HB2 ARG   160      39.131  53.416  16.497  1.00  0.00           H  
ATOM   2615  HB3 ARG   160      40.016  54.312  15.234  1.00  0.00           H  
ATOM   2616  CG  ARG   160      41.317  53.364  16.470  1.00  0.00           C  
ATOM   2617  HG2 ARG   160      42.146  54.049  16.293  1.00  0.00           H  
ATOM   2618  HG3 ARG   160      41.337  53.112  17.530  1.00  0.00           H  
ATOM   2619  CD  ARG   160      41.587  52.192  15.499  1.00  0.00           C  
ATOM   2620  HD2 ARG   160      40.876  51.378  15.636  1.00  0.00           H  
ATOM   2621  HD3 ARG   160      41.308  52.389  14.463  1.00  0.00           H  
ATOM   2622  NE  ARG   160      42.943  51.698  15.633  1.00  0.00           N  
ATOM   2623  HE  ARG   160      43.101  50.985  16.330  1.00  0.00           H  
ATOM   2624  CZ  ARG   160      44.095  52.153  15.082  1.00  0.00           C  
ATOM   2625  NH1 ARG   160      44.150  53.195  14.258  1.00  0.00           N  
ATOM   2626 HH11 ARG   160      43.341  53.793  14.163  1.00  0.00           H  
ATOM   2627 HH12 ARG   160      45.086  53.476  14.003  1.00  0.00           H  
ATOM   2628  NH2 ARG   160      45.281  51.620  15.336  1.00  0.00           N  
ATOM   2629 HH21 ARG   160      45.352  50.938  16.077  1.00  0.00           H  
ATOM   2630 HH22 ARG   160      46.161  52.024  15.048  1.00  0.00           H  
ATOM   2631  C   ARG   160      38.205  55.780  16.993  1.00  0.00           C  
ATOM   2632  O   ARG   160      37.764  56.652  16.259  1.00  0.00           O  
ATOM   2633  N   THR   161      37.402  55.164  17.879  1.00  0.00           N  
ATOM   2634  H   THR   161      37.824  54.361  18.323  1.00  0.00           H  
ATOM   2635  CA  THR   161      35.990  55.560  18.080  1.00  0.00           C  
ATOM   2636  HA  THR   161      35.590  55.896  17.123  1.00  0.00           H  
ATOM   2637  CB  THR   161      35.244  54.375  18.705  1.00  0.00           C  
ATOM   2638  HB  THR   161      34.285  54.831  18.952  1.00  0.00           H  
ATOM   2639  CG2 THR   161      35.150  53.235  17.799  1.00  0.00           C  
ATOM   2640 HG21 THR   161      36.095  52.847  17.418  1.00  0.00           H  
ATOM   2641 HG22 THR   161      34.649  52.454  18.371  1.00  0.00           H  
ATOM   2642 HG23 THR   161      34.493  53.546  16.987  1.00  0.00           H  
ATOM   2643  OG1 THR   161      35.878  53.925  19.880  1.00  0.00           O  
ATOM   2644  HG1 THR   161      36.682  53.458  19.638  1.00  0.00           H  
ATOM   2645  C   THR   161      35.811  56.788  19.051  1.00  0.00           C  
ATOM   2646  O   THR   161      34.829  57.515  19.031  1.00  0.00           O  
ATOM   2647  N   ARG   162      36.758  57.027  19.915  1.00  0.00           N  
ATOM   2648  H   ARG   162      37.485  56.327  19.970  1.00  0.00           H  
ATOM   2649  CA  ARG   162      36.581  57.881  21.076  1.00  0.00           C  
ATOM   2650  HA  ARG   162      37.489  57.754  21.665  1.00  0.00           H  
ATOM   2651  CB  ARG   162      36.578  59.402  20.708  1.00  0.00           C  
ATOM   2652  HB2 ARG   162      35.865  59.541  19.895  1.00  0.00           H  
ATOM   2653  HB3 ARG   162      36.315  60.081  21.518  1.00  0.00           H  
ATOM   2654  CG  ARG   162      37.949  59.818  20.140  1.00  0.00           C  
ATOM   2655  HG2 ARG   162      38.249  59.208  19.287  1.00  0.00           H  
ATOM   2656  HG3 ARG   162      37.803  60.769  19.629  1.00  0.00           H  
ATOM   2657  CD  ARG   162      39.028  59.926  21.171  1.00  0.00           C  
ATOM   2658  HD2 ARG   162      38.818  60.797  21.791  1.00  0.00           H  
ATOM   2659  HD3 ARG   162      39.025  59.089  21.869  1.00  0.00           H  
ATOM   2660  NE  ARG   162      40.382  60.186  20.594  1.00  0.00           N  
ATOM   2661  HE  ARG   162      40.432  60.012  19.601  1.00  0.00           H  
ATOM   2662  CZ  ARG   162      41.408  60.760  21.179  1.00  0.00           C  
ATOM   2663  NH1 ARG   162      41.347  61.276  22.371  1.00  0.00           N  
ATOM   2664 HH11 ARG   162      40.592  61.075  23.012  1.00  0.00           H  
ATOM   2665 HH12 ARG   162      42.165  61.683  22.801  1.00  0.00           H  
ATOM   2666  NH2 ARG   162      42.602  60.849  20.652  1.00  0.00           N  
ATOM   2667 HH21 ARG   162      42.770  60.591  19.690  1.00  0.00           H  
ATOM   2668 HH22 ARG   162      43.278  61.263  21.276  1.00  0.00           H  
ATOM   2669  C   ARG   162      35.479  57.472  22.096  1.00  0.00           C  
ATOM   2670  O   ARG   162      35.162  58.252  22.926  1.00  0.00           O  
ATOM   2671  N   GLN   163      34.661  56.373  21.879  1.00  0.00           N  
ATOM   2672  H   GLN   163      34.819  55.856  21.026  1.00  0.00           H  
ATOM   2673  CA  GLN   163      33.256  56.202  22.406  1.00  0.00           C  
ATOM   2674  HA  GLN   163      33.117  56.791  23.313  1.00  0.00           H  
ATOM   2675  CB  GLN   163      32.334  56.691  21.265  1.00  0.00           C  
ATOM   2676  HB2 GLN   163      32.839  56.803  20.306  1.00  0.00           H  
ATOM   2677  HB3 GLN   163      31.558  55.985  20.969  1.00  0.00           H  
ATOM   2678  CG  GLN   163      31.816  58.027  21.646  1.00  0.00           C  
ATOM   2679  HG2 GLN   163      32.679  58.625  21.938  1.00  0.00           H  
ATOM   2680  HG3 GLN   163      31.522  58.480  20.700  1.00  0.00           H  
ATOM   2681  CD  GLN   163      30.616  58.056  22.608  1.00  0.00           C  
ATOM   2682  OE1 GLN   163      30.597  57.280  23.518  1.00  0.00           O  
ATOM   2683  NE2 GLN   163      29.626  58.899  22.389  1.00  0.00           N  
ATOM   2684 HE21 GLN   163      28.752  58.814  22.888  1.00  0.00           H  
ATOM   2685 HE22 GLN   163      29.579  59.237  21.438  1.00  0.00           H  
ATOM   2686  C   GLN   163      32.920  54.740  22.755  1.00  0.00           C  
ATOM   2687  O   GLN   163      33.739  53.888  22.632  1.00  0.00           O  
ATOM   2688  N   HIE   164      31.743  54.559  23.357  1.00  0.00           N  
ATOM   2689  H   HIE   164      31.125  55.348  23.236  1.00  0.00           H  
ATOM   2690  CA  HIE   164      31.355  53.264  23.896  1.00  0.00           C  
ATOM   2691  HA  HIE   164      32.219  52.870  24.431  1.00  0.00           H  
ATOM   2692  CB  HIE   164      30.231  53.488  24.934  1.00  0.00           C  
ATOM   2693  HB2 HIE   164      30.643  54.135  25.709  1.00  0.00           H  
ATOM   2694  HB3 HIE   164      29.314  53.929  24.545  1.00  0.00           H  
ATOM   2695  CG  HIE   164      29.713  52.283  25.683  1.00  0.00           C  
ATOM   2696  ND1 HIE   164      30.442  51.690  26.696  1.00  0.00           N  
ATOM   2697  CE1 HIE   164      29.755  50.566  27.085  1.00  0.00           C  
ATOM   2698  HE1 HIE   164      30.276  49.875  27.731  1.00  0.00           H  
ATOM   2699  NE2 HIE   164      28.569  50.513  26.402  1.00  0.00           N  
ATOM   2700  HE2 HIE   164      27.856  49.797  26.396  1.00  0.00           H  
ATOM   2701  CD2 HIE   164      28.552  51.593  25.573  1.00  0.00           C  
ATOM   2702  HD2 HIE   164      27.827  51.769  24.792  1.00  0.00           H  
ATOM   2703  C   HIE   164      31.026  52.229  22.754  1.00  0.00           C  
ATOM   2704  O   HIE   164      30.672  52.581  21.622  1.00  0.00           O  
ATOM   2705  N   ILE   165      31.097  50.899  23.051  1.00  0.00           N  
ATOM   2706  H   ILE   165      31.257  50.632  24.012  1.00  0.00           H  
ATOM   2707  CA  ILE   165      30.771  49.761  22.180  1.00  0.00           C  
ATOM   2708  HA  ILE   165      31.341  49.996  21.281  1.00  0.00           H  
ATOM   2709  CB  ILE   165      31.028  48.408  22.866  1.00  0.00           C  
ATOM   2710  HB  ILE   165      30.446  47.648  22.345  1.00  0.00           H  
ATOM   2711  CG2 ILE   165      32.534  48.005  22.788  1.00  0.00           C  
ATOM   2712 HG21 ILE   165      32.966  48.066  21.789  1.00  0.00           H  
ATOM   2713 HG22 ILE   165      33.099  48.711  23.396  1.00  0.00           H  
ATOM   2714 HG23 ILE   165      32.782  47.038  23.226  1.00  0.00           H  
ATOM   2715  CG1 ILE   165      30.514  48.455  24.371  1.00  0.00           C  
ATOM   2716 HG12 ILE   165      31.185  49.096  24.943  1.00  0.00           H  
ATOM   2717 HG13 ILE   165      29.522  48.900  24.444  1.00  0.00           H  
ATOM   2718  CD1 ILE   165      30.541  47.091  25.003  1.00  0.00           C  
ATOM   2719 HD11 ILE   165      31.512  46.609  24.895  1.00  0.00           H  
ATOM   2720 HD12 ILE   165      30.218  47.193  26.040  1.00  0.00           H  
ATOM   2721 HD13 ILE   165      29.863  46.416  24.481  1.00  0.00           H  
ATOM   2722  C   ILE   165      29.315  49.720  21.808  1.00  0.00           C  
ATOM   2723  O   ILE   165      28.469  50.191  22.547  1.00  0.00           O  
ATOM   2724  N   PRO   166      28.918  49.019  20.682  1.00  0.00           N  
ATOM   2725  CD  PRO   166      29.717  48.626  19.609  1.00  0.00           C  
ATOM   2726  HD2 PRO   166      30.560  48.032  19.962  1.00  0.00           H  
ATOM   2727  HD3 PRO   166      30.038  49.500  19.042  1.00  0.00           H  
ATOM   2728  CG  PRO   166      28.837  47.663  18.782  1.00  0.00           C  
ATOM   2729  HG2 PRO   166      28.886  46.646  19.170  1.00  0.00           H  
ATOM   2730  HG3 PRO   166      29.095  47.580  17.727  1.00  0.00           H  
ATOM   2731  CB  PRO   166      27.438  48.165  18.986  1.00  0.00           C  
ATOM   2732  HB2 PRO   166      26.630  47.454  18.815  1.00  0.00           H  
ATOM   2733  HB3 PRO   166      27.252  49.071  18.409  1.00  0.00           H  
ATOM   2734  CA  PRO   166      27.508  48.612  20.473  1.00  0.00           C  
ATOM   2735  HA  PRO   166      26.894  49.491  20.670  1.00  0.00           H  
ATOM   2736  C   PRO   166      26.933  47.502  21.339  1.00  0.00           C  
ATOM   2737  O   PRO   166      27.591  46.541  21.833  1.00  0.00           O  
ATOM   2738  N   TYR   167      25.612  47.713  21.529  1.00  0.00           N  
ATOM   2739  H   TYR   167      25.199  48.558  21.162  1.00  0.00           H  
ATOM   2740  CA  TYR   167      24.648  46.823  22.301  1.00  0.00           C  
ATOM   2741  HA  TYR   167      25.311  46.535  23.117  1.00  0.00           H  
ATOM   2742  CB  TYR   167      23.453  47.588  22.895  1.00  0.00           C  
ATOM   2743  HB2 TYR   167      23.894  48.428  23.431  1.00  0.00           H  
ATOM   2744  HB3 TYR   167      22.959  48.070  22.052  1.00  0.00           H  
ATOM   2745  CG  TYR   167      22.313  46.888  23.671  1.00  0.00           C  
ATOM   2746  CD1 TYR   167      21.227  46.328  22.975  1.00  0.00           C  
ATOM   2747  HD1 TYR   167      21.362  46.253  21.906  1.00  0.00           H  
ATOM   2748  CE1 TYR   167      20.192  45.726  23.692  1.00  0.00           C  
ATOM   2749  HE1 TYR   167      19.439  45.188  23.135  1.00  0.00           H  
ATOM   2750  CZ  TYR   167      20.225  45.693  25.092  1.00  0.00           C  
ATOM   2751  OH  TYR   167      19.162  45.166  25.836  1.00  0.00           O  
ATOM   2752  HH  TYR   167      18.822  44.490  25.245  1.00  0.00           H  
ATOM   2753  CE2 TYR   167      21.266  46.294  25.810  1.00  0.00           C  
ATOM   2754  HE2 TYR   167      21.273  46.257  26.889  1.00  0.00           H  
ATOM   2755  CD2 TYR   167      22.257  46.925  25.072  1.00  0.00           C  
ATOM   2756  HD2 TYR   167      23.031  47.491  25.568  1.00  0.00           H  
ATOM   2757  C   TYR   167      24.369  45.621  21.474  1.00  0.00           C  
ATOM   2758  O   TYR   167      24.194  45.616  20.255  1.00  0.00           O  
ATOM   2759  N   ARG   168      24.293  44.523  22.245  1.00  0.00           N  
ATOM   2760  H   ARG   168      24.414  44.515  23.248  1.00  0.00           H  
ATOM   2761  CA  ARG   168      23.907  43.204  21.803  1.00  0.00           C  
ATOM   2762  HA  ARG   168      23.202  43.356  20.986  1.00  0.00           H  
ATOM   2763  CB  ARG   168      25.145  42.316  21.324  1.00  0.00           C  
ATOM   2764  HB2 ARG   168      25.796  42.174  22.187  1.00  0.00           H  
ATOM   2765  HB3 ARG   168      24.779  41.295  21.213  1.00  0.00           H  
ATOM   2766  CG  ARG   168      25.920  42.693  20.038  1.00  0.00           C  
ATOM   2767  HG2 ARG   168      26.171  41.765  19.524  1.00  0.00           H  
ATOM   2768  HG3 ARG   168      25.142  43.100  19.392  1.00  0.00           H  
ATOM   2769  CD  ARG   168      27.047  43.733  20.155  1.00  0.00           C  
ATOM   2770  HD2 ARG   168      26.795  44.658  20.674  1.00  0.00           H  
ATOM   2771  HD3 ARG   168      27.889  43.209  20.608  1.00  0.00           H  
ATOM   2772  NE  ARG   168      27.563  44.005  18.841  1.00  0.00           N  
ATOM   2773  HE  ARG   168      28.467  43.573  18.717  1.00  0.00           H  
ATOM   2774  CZ  ARG   168      26.988  44.651  17.856  1.00  0.00           C  
ATOM   2775  NH1 ARG   168      25.800  45.223  17.940  1.00  0.00           N  
ATOM   2776 HH11 ARG   168      25.318  45.255  18.828  1.00  0.00           H  
ATOM   2777 HH12 ARG   168      25.401  45.684  17.134  1.00  0.00           H  
ATOM   2778  NH2 ARG   168      27.763  44.886  16.860  1.00  0.00           N  
ATOM   2779 HH21 ARG   168      28.722  44.586  16.964  1.00  0.00           H  
ATOM   2780 HH22 ARG   168      27.618  45.584  16.145  1.00  0.00           H  
ATOM   2781  C   ARG   168      23.216  42.447  22.861  1.00  0.00           C  
ATOM   2782  O   ARG   168      23.400  42.794  24.016  1.00  0.00           O  
ATOM   2783  N   GLU   169      22.408  41.476  22.574  1.00  0.00           N  
ATOM   2784  H   GLU   169      22.075  41.361  21.628  1.00  0.00           H  
ATOM   2785  CA  GLU   169      21.552  40.810  23.600  1.00  0.00           C  
ATOM   2786  HA  GLU   169      22.130  40.663  24.513  1.00  0.00           H  
ATOM   2787  CB  GLU   169      20.370  41.711  23.993  1.00  0.00           C  
ATOM   2788  HB2 GLU   169      19.829  41.377  24.878  1.00  0.00           H  
ATOM   2789  HB3 GLU   169      20.698  42.706  24.294  1.00  0.00           H  
ATOM   2790  CG  GLU   169      19.418  41.940  22.794  1.00  0.00           C  
ATOM   2791  HG2 GLU   169      19.839  42.565  22.006  1.00  0.00           H  
ATOM   2792  HG3 GLU   169      18.984  40.995  22.469  1.00  0.00           H  
ATOM   2793  CD  GLU   169      18.125  42.722  23.228  1.00  0.00           C  
ATOM   2794  OE1 GLU   169      17.279  42.928  22.356  1.00  0.00           O  
ATOM   2795  OE2 GLU   169      18.012  43.259  24.349  1.00  0.00           O  
ATOM   2796  C   GLU   169      21.149  39.392  23.224  1.00  0.00           C  
ATOM   2797  O   GLU   169      21.583  38.874  22.278  1.00  0.00           O  
ATOM   2798  N   ASP   170      20.373  38.756  24.078  1.00  0.00           N  
ATOM   2799  H   ASP   170      20.054  39.229  24.912  1.00  0.00           H  
ATOM   2800  CA  ASP   170      19.863  37.396  23.864  1.00  0.00           C  
ATOM   2801  HA  ASP   170      19.477  37.180  24.860  1.00  0.00           H  
ATOM   2802  CB  ASP   170      18.742  37.335  22.811  1.00  0.00           C  
ATOM   2803  HB2 ASP   170      19.215  37.418  21.832  1.00  0.00           H  
ATOM   2804  HB3 ASP   170      18.168  36.434  23.029  1.00  0.00           H  
ATOM   2805  CG  ASP   170      17.845  38.528  22.922  1.00  0.00           C  
ATOM   2806  OD1 ASP   170      17.214  39.037  21.934  1.00  0.00           O  
ATOM   2807  OD2 ASP   170      17.554  39.000  24.001  1.00  0.00           O  
ATOM   2808  C   ASP   170      20.896  36.326  23.680  1.00  0.00           C  
ATOM   2809  O   ASP   170      20.666  35.334  22.993  1.00  0.00           O  
ATOM   2810  N   LYS   171      22.130  36.562  24.126  1.00  0.00           N  
ATOM   2811  H   LYS   171      22.290  37.476  24.525  1.00  0.00           H  
ATOM   2812  CA  LYS   171      23.236  35.629  24.052  1.00  0.00           C  
ATOM   2813  HA  LYS   171      23.109  35.090  23.113  1.00  0.00           H  
ATOM   2814  CB  LYS   171      24.647  36.322  24.022  1.00  0.00           C  
ATOM   2815  HB2 LYS   171      24.949  36.536  25.047  1.00  0.00           H  
ATOM   2816  HB3 LYS   171      25.410  35.586  23.771  1.00  0.00           H  
ATOM   2817  CG  LYS   171      24.685  37.604  23.150  1.00  0.00           C  
ATOM   2818  HG2 LYS   171      24.484  37.343  22.111  1.00  0.00           H  
ATOM   2819  HG3 LYS   171      24.018  38.359  23.567  1.00  0.00           H  
ATOM   2820  CD  LYS   171      26.132  38.120  23.016  1.00  0.00           C  
ATOM   2821  HD2 LYS   171      26.867  37.328  22.871  1.00  0.00           H  
ATOM   2822  HD3 LYS   171      26.177  38.805  22.169  1.00  0.00           H  
ATOM   2823  CE  LYS   171      26.475  38.875  24.328  1.00  0.00           C  
ATOM   2824  HE2 LYS   171      25.812  39.715  24.537  1.00  0.00           H  
ATOM   2825  HE3 LYS   171      26.352  38.214  25.186  1.00  0.00           H  
ATOM   2826  NZ  LYS   171      27.807  39.382  24.240  1.00  0.00           N  
ATOM   2827  HZ1 LYS   171      27.891  39.949  23.409  1.00  0.00           H  
ATOM   2828  HZ2 LYS   171      28.051  39.958  25.033  1.00  0.00           H  
ATOM   2829  HZ3 LYS   171      28.478  38.631  24.323  1.00  0.00           H  
ATOM   2830  C   LYS   171      23.261  34.580  25.166  1.00  0.00           C  
ATOM   2831  O   LYS   171      22.464  34.653  26.109  1.00  0.00           O  
ATOM   2832  N   ASN   172      24.199  33.558  25.005  1.00  0.00           N  
ATOM   2833  H   ASN   172      24.612  33.556  24.083  1.00  0.00           H  
ATOM   2834  CA  ASN   172      24.624  32.521  25.970  1.00  0.00           C  
ATOM   2835  HA  ASN   172      23.713  31.983  26.233  1.00  0.00           H  
ATOM   2836  CB  ASN   172      25.581  31.573  25.318  1.00  0.00           C  
ATOM   2837  HB2 ASN   172      25.137  31.190  24.399  1.00  0.00           H  
ATOM   2838  HB3 ASN   172      26.480  32.126  25.047  1.00  0.00           H  
ATOM   2839  CG  ASN   172      25.939  30.424  26.307  1.00  0.00           C  
ATOM   2840  OD1 ASN   172      25.138  30.065  27.141  1.00  0.00           O  
ATOM   2841  ND2 ASN   172      27.110  29.912  26.230  1.00  0.00           N  
ATOM   2842 HD21 ASN   172      27.405  29.433  27.069  1.00  0.00           H  
ATOM   2843 HD22 ASN   172      27.758  30.378  25.612  1.00  0.00           H  
ATOM   2844  C   ASN   172      25.118  33.280  27.213  1.00  0.00           C  
ATOM   2845  O   ASN   172      25.450  34.474  27.169  1.00  0.00           O  
ATOM   2846  N   LEU   173      25.252  32.719  28.400  1.00  0.00           N  
ATOM   2847  H   LEU   173      25.089  31.728  28.296  1.00  0.00           H  
ATOM   2848  CA  LEU   173      25.909  33.251  29.543  1.00  0.00           C  
ATOM   2849  HA  LEU   173      25.499  34.171  29.959  1.00  0.00           H  
ATOM   2850  CB  LEU   173      25.754  32.085  30.655  1.00  0.00           C  
ATOM   2851  HB2 LEU   173      26.228  31.154  30.345  1.00  0.00           H  
ATOM   2852  HB3 LEU   173      26.420  32.358  31.473  1.00  0.00           H  
ATOM   2853  CG  LEU   173      24.326  31.749  31.293  1.00  0.00           C  
ATOM   2854  HG  LEU   173      23.869  32.693  31.590  1.00  0.00           H  
ATOM   2855  CD1 LEU   173      23.545  30.912  30.315  1.00  0.00           C  
ATOM   2856 HD11 LEU   173      24.144  30.252  29.688  1.00  0.00           H  
ATOM   2857 HD12 LEU   173      22.730  30.325  30.739  1.00  0.00           H  
ATOM   2858 HD13 LEU   173      23.060  31.696  29.734  1.00  0.00           H  
ATOM   2859  CD2 LEU   173      24.603  30.872  32.485  1.00  0.00           C  
ATOM   2860 HD21 LEU   173      23.765  30.483  33.063  1.00  0.00           H  
ATOM   2861 HD22 LEU   173      25.131  29.969  32.176  1.00  0.00           H  
ATOM   2862 HD23 LEU   173      25.160  31.385  33.269  1.00  0.00           H  
ATOM   2863  C   LEU   173      27.444  33.465  29.254  1.00  0.00           C  
ATOM   2864  O   LEU   173      28.025  32.523  28.699  1.00  0.00           O  
ATOM   2865  N   THR   174      28.023  34.488  29.916  1.00  0.00           N  
ATOM   2866  H   THR   174      27.453  35.140  30.436  1.00  0.00           H  
ATOM   2867  CA  THR   174      29.502  34.720  29.835  1.00  0.00           C  
ATOM   2868  HA  THR   174      29.930  33.725  29.709  1.00  0.00           H  
ATOM   2869  CB  THR   174      29.908  35.626  28.666  1.00  0.00           C  
ATOM   2870  HB  THR   174      30.967  35.875  28.589  1.00  0.00           H  
ATOM   2871  CG2 THR   174      29.489  35.092  27.256  1.00  0.00           C  
ATOM   2872 HG21 THR   174      28.406  35.082  27.133  1.00  0.00           H  
ATOM   2873 HG22 THR   174      29.912  35.672  26.435  1.00  0.00           H  
ATOM   2874 HG23 THR   174      29.797  34.066  27.055  1.00  0.00           H  
ATOM   2875  OG1 THR   174      29.375  36.928  28.771  1.00  0.00           O  
ATOM   2876  HG1 THR   174      28.456  36.865  28.501  1.00  0.00           H  
ATOM   2877  C   THR   174      29.985  35.196  31.209  1.00  0.00           C  
ATOM   2878  O   THR   174      29.259  35.725  32.024  1.00  0.00           O  
ATOM   2879  N   GLY   175      31.267  34.887  31.549  1.00  0.00           N  
ATOM   2880  H   GLY   175      31.921  34.592  30.838  1.00  0.00           H  
ATOM   2881  CA  GLY   175      31.830  35.008  32.869  1.00  0.00           C  
ATOM   2882  HA2 GLY   175      32.909  35.036  32.717  1.00  0.00           H  
ATOM   2883  HA3 GLY   175      31.565  35.937  33.374  1.00  0.00           H  
ATOM   2884  C   GLY   175      31.544  33.877  33.863  1.00  0.00           C  
ATOM   2885  O   GLY   175      30.769  32.947  33.525  1.00  0.00           O  
ATOM   2886  N   THR   176      32.134  33.825  35.024  1.00  0.00           N  
ATOM   2887  H   THR   176      32.654  34.642  35.310  1.00  0.00           H  
ATOM   2888  CA  THR   176      31.994  32.812  36.074  1.00  0.00           C  
ATOM   2889  HA  THR   176      31.948  31.870  35.527  1.00  0.00           H  
ATOM   2890  CB  THR   176      33.138  32.919  37.130  1.00  0.00           C  
ATOM   2891  HB  THR   176      32.983  33.877  37.626  1.00  0.00           H  
ATOM   2892  CG2 THR   176      33.111  31.740  38.133  1.00  0.00           C  
ATOM   2893 HG21 THR   176      32.568  30.956  37.606  1.00  0.00           H  
ATOM   2894 HG22 THR   176      34.115  31.367  38.336  1.00  0.00           H  
ATOM   2895 HG23 THR   176      32.695  32.019  39.101  1.00  0.00           H  
ATOM   2896  OG1 THR   176      34.363  32.794  36.493  1.00  0.00           O  
ATOM   2897  HG1 THR   176      34.497  33.487  35.842  1.00  0.00           H  
ATOM   2898  C   THR   176      30.673  32.942  36.709  1.00  0.00           C  
ATOM   2899  O   THR   176      30.433  33.824  37.546  1.00  0.00           O  
ATOM   2900  N   ALA   177      29.745  32.005  36.331  1.00  0.00           N  
ATOM   2901  H   ALA   177      30.007  31.413  35.555  1.00  0.00           H  
ATOM   2902  CA  ALA   177      28.350  32.036  36.643  1.00  0.00           C  
ATOM   2903  HA  ALA   177      27.956  32.907  36.120  1.00  0.00           H  
ATOM   2904  CB  ALA   177      27.667  30.804  36.157  1.00  0.00           C  
ATOM   2905  HB1 ALA   177      26.595  30.970  36.057  1.00  0.00           H  
ATOM   2906  HB2 ALA   177      28.061  30.545  35.174  1.00  0.00           H  
ATOM   2907  HB3 ALA   177      27.763  29.903  36.763  1.00  0.00           H  
ATOM   2908  C   ALA   177      27.947  32.244  38.153  1.00  0.00           C  
ATOM   2909  O   ALA   177      26.941  32.847  38.398  1.00  0.00           O  
ATOM   2910  N   ARG   178      28.794  31.842  39.074  1.00  0.00           N  
ATOM   2911  H   ARG   178      29.590  31.293  38.783  1.00  0.00           H  
ATOM   2912  CA  ARG   178      28.721  32.102  40.575  1.00  0.00           C  
ATOM   2913  HA  ARG   178      27.760  31.709  40.907  1.00  0.00           H  
ATOM   2914  CB  ARG   178      29.792  31.230  41.321  1.00  0.00           C  
ATOM   2915  HB2 ARG   178      29.547  30.234  40.954  1.00  0.00           H  
ATOM   2916  HB3 ARG   178      30.788  31.551  41.014  1.00  0.00           H  
ATOM   2917  CG  ARG   178      29.732  30.966  42.821  1.00  0.00           C  
ATOM   2918  HG2 ARG   178      29.773  31.921  43.343  1.00  0.00           H  
ATOM   2919  HG3 ARG   178      28.809  30.453  43.093  1.00  0.00           H  
ATOM   2920  CD  ARG   178      30.960  30.053  43.074  1.00  0.00           C  
ATOM   2921  HD2 ARG   178      30.986  29.194  42.403  1.00  0.00           H  
ATOM   2922  HD3 ARG   178      31.813  30.714  42.924  1.00  0.00           H  
ATOM   2923  NE  ARG   178      30.982  29.373  44.390  1.00  0.00           N  
ATOM   2924  HE  ARG   178      30.167  29.322  44.985  1.00  0.00           H  
ATOM   2925  CZ  ARG   178      32.004  28.727  44.968  1.00  0.00           C  
ATOM   2926  NH1 ARG   178      33.171  28.613  44.402  1.00  0.00           N  
ATOM   2927 HH11 ARG   178      33.277  28.913  43.443  1.00  0.00           H  
ATOM   2928 HH12 ARG   178      33.871  28.155  44.968  1.00  0.00           H  
ATOM   2929  NH2 ARG   178      31.771  28.233  46.135  1.00  0.00           N  
ATOM   2930 HH21 ARG   178      30.903  28.351  46.639  1.00  0.00           H  
ATOM   2931 HH22 ARG   178      32.438  27.535  46.431  1.00  0.00           H  
ATOM   2932  C   ARG   178      28.807  33.548  40.947  1.00  0.00           C  
ATOM   2933  O   ARG   178      28.205  34.060  41.882  1.00  0.00           O  
ATOM   2934  N   TYR   179      29.559  34.268  40.174  1.00  0.00           N  
ATOM   2935  H   TYR   179      30.141  33.930  39.421  1.00  0.00           H  
ATOM   2936  CA  TYR   179      29.802  35.750  40.479  1.00  0.00           C  
ATOM   2937  HA  TYR   179      29.282  36.102  41.370  1.00  0.00           H  
ATOM   2938  CB  TYR   179      31.364  36.038  40.683  1.00  0.00           C  
ATOM   2939  HB2 TYR   179      31.842  35.697  39.764  1.00  0.00           H  
ATOM   2940  HB3 TYR   179      31.567  37.095  40.850  1.00  0.00           H  
ATOM   2941  CG  TYR   179      31.897  35.092  41.768  1.00  0.00           C  
ATOM   2942  CD1 TYR   179      31.446  35.228  43.135  1.00  0.00           C  
ATOM   2943  HD1 TYR   179      30.782  36.021  43.446  1.00  0.00           H  
ATOM   2944  CE1 TYR   179      31.927  34.283  44.046  1.00  0.00           C  
ATOM   2945  HE1 TYR   179      31.612  34.405  45.072  1.00  0.00           H  
ATOM   2946  CZ  TYR   179      32.809  33.244  43.707  1.00  0.00           C  
ATOM   2947  OH  TYR   179      33.088  32.348  44.683  1.00  0.00           O  
ATOM   2948  HH  TYR   179      32.872  32.657  45.566  1.00  0.00           H  
ATOM   2949  CE2 TYR   179      33.228  33.058  42.336  1.00  0.00           C  
ATOM   2950  HE2 TYR   179      33.862  32.219  42.090  1.00  0.00           H  
ATOM   2951  CD2 TYR   179      32.805  34.091  41.405  1.00  0.00           C  
ATOM   2952  HD2 TYR   179      33.160  33.940  40.396  1.00  0.00           H  
ATOM   2953  C   TYR   179      29.202  36.714  39.457  1.00  0.00           C  
ATOM   2954  O   TYR   179      28.663  37.763  39.806  1.00  0.00           O  
ATOM   2955  N   ALA   180      29.230  36.327  38.170  1.00  0.00           N  
ATOM   2956  H   ALA   180      29.719  35.489  37.891  1.00  0.00           H  
ATOM   2957  CA  ALA   180      28.869  37.141  37.003  1.00  0.00           C  
ATOM   2958  HA  ALA   180      29.664  37.882  37.096  1.00  0.00           H  
ATOM   2959  CB  ALA   180      28.966  36.368  35.739  1.00  0.00           C  
ATOM   2960  HB1 ALA   180      28.602  35.341  35.744  1.00  0.00           H  
ATOM   2961  HB2 ALA   180      28.483  36.880  34.907  1.00  0.00           H  
ATOM   2962  HB3 ALA   180      30.012  36.273  35.446  1.00  0.00           H  
ATOM   2963  C   ALA   180      27.425  37.766  37.122  1.00  0.00           C  
ATOM   2964  O   ALA   180      26.570  37.275  37.871  1.00  0.00           O  
ATOM   2965  N   SER   181      27.171  38.803  36.282  1.00  0.00           N  
ATOM   2966  H   SER   181      27.817  39.162  35.594  1.00  0.00           H  
ATOM   2967  CA  SER   181      26.028  39.681  36.308  1.00  0.00           C  
ATOM   2968  HA  SER   181      25.893  40.018  37.335  1.00  0.00           H  
ATOM   2969  CB  SER   181      26.282  40.926  35.414  1.00  0.00           C  
ATOM   2970  HB2 SER   181      26.976  41.558  35.967  1.00  0.00           H  
ATOM   2971  HB3 SER   181      26.625  40.601  34.432  1.00  0.00           H  
ATOM   2972  OG  SER   181      25.123  41.728  35.185  1.00  0.00           O  
ATOM   2973  HG  SER   181      25.457  42.525  34.765  1.00  0.00           H  
ATOM   2974  C   SER   181      24.748  39.055  35.833  1.00  0.00           C  
ATOM   2975  O   SER   181      24.739  38.144  34.999  1.00  0.00           O  
ATOM   2976  N   ILE   182      23.609  39.498  36.403  1.00  0.00           N  
ATOM   2977  H   ILE   182      23.706  40.133  37.182  1.00  0.00           H  
ATOM   2978  CA  ILE   182      22.303  39.169  35.827  1.00  0.00           C  
ATOM   2979  HA  ILE   182      22.245  38.087  35.712  1.00  0.00           H  
ATOM   2980  CB  ILE   182      21.129  39.503  36.790  1.00  0.00           C  
ATOM   2981  HB  ILE   182      21.244  40.546  37.085  1.00  0.00           H  
ATOM   2982  CG2 ILE   182      19.708  39.304  36.112  1.00  0.00           C  
ATOM   2983 HG21 ILE   182      19.726  38.284  35.726  1.00  0.00           H  
ATOM   2984 HG22 ILE   182      18.898  39.461  36.825  1.00  0.00           H  
ATOM   2985 HG23 ILE   182      19.517  39.918  35.233  1.00  0.00           H  
ATOM   2986  CG1 ILE   182      21.340  38.633  38.010  1.00  0.00           C  
ATOM   2987 HG12 ILE   182      21.530  37.594  37.743  1.00  0.00           H  
ATOM   2988 HG13 ILE   182      22.116  39.048  38.654  1.00  0.00           H  
ATOM   2989  CD1 ILE   182      20.112  38.599  38.941  1.00  0.00           C  
ATOM   2990 HD11 ILE   182      20.483  38.256  39.907  1.00  0.00           H  
ATOM   2991 HD12 ILE   182      19.684  39.588  39.107  1.00  0.00           H  
ATOM   2992 HD13 ILE   182      19.338  37.936  38.555  1.00  0.00           H  
ATOM   2993  C   ILE   182      22.153  39.647  34.344  1.00  0.00           C  
ATOM   2994  O   ILE   182      21.467  39.049  33.545  1.00  0.00           O  
ATOM   2995  N   ASN   183      22.881  40.748  33.924  1.00  0.00           N  
ATOM   2996  H   ASN   183      23.533  41.230  34.527  1.00  0.00           H  
ATOM   2997  CA  ASN   183      22.755  41.145  32.500  1.00  0.00           C  
ATOM   2998  HA  ASN   183      21.683  41.223  32.317  1.00  0.00           H  
ATOM   2999  CB  ASN   183      23.451  42.465  32.203  1.00  0.00           C  
ATOM   3000  HB2 ASN   183      24.400  42.376  32.732  1.00  0.00           H  
ATOM   3001  HB3 ASN   183      23.660  42.681  31.155  1.00  0.00           H  
ATOM   3002  CG  ASN   183      22.645  43.645  32.723  1.00  0.00           C  
ATOM   3003  OD1 ASN   183      21.494  43.916  32.398  1.00  0.00           O  
ATOM   3004  ND2 ASN   183      23.278  44.428  33.573  1.00  0.00           N  
ATOM   3005 HD21 ASN   183      22.961  45.364  33.780  1.00  0.00           H  
ATOM   3006 HD22 ASN   183      24.246  44.229  33.783  1.00  0.00           H  
ATOM   3007  C   ASN   183      23.370  40.081  31.525  1.00  0.00           C  
ATOM   3008  O   ASN   183      22.740  39.658  30.604  1.00  0.00           O  
ATOM   3009  N   ALA   184      24.539  39.616  31.830  1.00  0.00           N  
ATOM   3010  H   ALA   184      24.981  40.258  32.473  1.00  0.00           H  
ATOM   3011  CA  ALA   184      25.193  38.544  31.150  1.00  0.00           C  
ATOM   3012  HA  ALA   184      25.335  38.960  30.153  1.00  0.00           H  
ATOM   3013  CB  ALA   184      26.593  38.317  31.786  1.00  0.00           C  
ATOM   3014  HB1 ALA   184      26.588  38.090  32.852  1.00  0.00           H  
ATOM   3015  HB2 ALA   184      27.156  37.536  31.274  1.00  0.00           H  
ATOM   3016  HB3 ALA   184      27.250  39.166  31.598  1.00  0.00           H  
ATOM   3017  C   ALA   184      24.544  37.150  31.073  1.00  0.00           C  
ATOM   3018  O   ALA   184      24.573  36.529  29.998  1.00  0.00           O  
ATOM   3019  N   HIE   185      23.670  36.808  32.059  1.00  0.00           N  
ATOM   3020  H   HIE   185      23.622  37.435  32.850  1.00  0.00           H  
ATOM   3021  CA  HIE   185      22.703  35.679  32.140  1.00  0.00           C  
ATOM   3022  HA  HIE   185      23.190  34.840  31.642  1.00  0.00           H  
ATOM   3023  CB  HIE   185      22.424  35.365  33.566  1.00  0.00           C  
ATOM   3024  HB2 HIE   185      23.313  34.885  33.975  1.00  0.00           H  
ATOM   3025  HB3 HIE   185      22.231  36.327  34.041  1.00  0.00           H  
ATOM   3026  CG  HIE   185      21.238  34.488  33.837  1.00  0.00           C  
ATOM   3027  ND1 HIE   185      19.958  34.796  34.391  1.00  0.00           N  
ATOM   3028  CE1 HIE   185      19.208  33.741  34.336  1.00  0.00           C  
ATOM   3029  HE1 HIE   185      18.184  33.760  34.678  1.00  0.00           H  
ATOM   3030  NE2 HIE   185      19.944  32.698  33.906  1.00  0.00           N  
ATOM   3031  HE2 HIE   185      19.472  31.839  33.664  1.00  0.00           H  
ATOM   3032  CD2 HIE   185      21.163  33.200  33.479  1.00  0.00           C  
ATOM   3033  HD2 HIE   185      21.750  32.650  32.758  1.00  0.00           H  
ATOM   3034  C   HIE   185      21.402  35.846  31.408  1.00  0.00           C  
ATOM   3035  O   HIE   185      20.923  34.872  30.794  1.00  0.00           O  
ATOM   3036  N   LEU   186      20.896  37.134  31.315  1.00  0.00           N  
ATOM   3037  H   LEU   186      21.379  37.897  31.767  1.00  0.00           H  
ATOM   3038  CA  LEU   186      19.844  37.473  30.407  1.00  0.00           C  
ATOM   3039  HA  LEU   186      19.065  36.711  30.407  1.00  0.00           H  
ATOM   3040  CB  LEU   186      19.150  38.755  30.832  1.00  0.00           C  
ATOM   3041  HB2 LEU   186      19.804  39.599  30.615  1.00  0.00           H  
ATOM   3042  HB3 LEU   186      18.343  38.928  30.120  1.00  0.00           H  
ATOM   3043  CG  LEU   186      18.446  38.824  32.227  1.00  0.00           C  
ATOM   3044  HG  LEU   186      19.147  38.942  33.053  1.00  0.00           H  
ATOM   3045  CD1 LEU   186      17.499  40.072  32.252  1.00  0.00           C  
ATOM   3046 HD11 LEU   186      18.076  40.996  32.220  1.00  0.00           H  
ATOM   3047 HD12 LEU   186      16.775  40.017  31.439  1.00  0.00           H  
ATOM   3048 HD13 LEU   186      16.803  40.120  33.089  1.00  0.00           H  
ATOM   3049  CD2 LEU   186      17.725  37.497  32.548  1.00  0.00           C  
ATOM   3050 HD21 LEU   186      18.570  36.809  32.508  1.00  0.00           H  
ATOM   3051 HD22 LEU   186      17.301  37.597  33.547  1.00  0.00           H  
ATOM   3052 HD23 LEU   186      16.975  37.257  31.794  1.00  0.00           H  
ATOM   3053  C   LEU   186      20.347  37.516  28.907  1.00  0.00           C  
ATOM   3054  O   LEU   186      19.548  37.800  27.991  1.00  0.00           O  
ATOM   3055  N   GLY   187      21.633  37.232  28.623  1.00  0.00           N  
ATOM   3056  H   GLY   187      22.212  37.071  29.435  1.00  0.00           H  
ATOM   3057  CA  GLY   187      22.297  37.319  27.314  1.00  0.00           C  
ATOM   3058  HA2 GLY   187      23.192  36.699  27.261  1.00  0.00           H  
ATOM   3059  HA3 GLY   187      21.516  36.982  26.633  1.00  0.00           H  
ATOM   3060  C   GLY   187      22.690  38.713  26.893  1.00  0.00           C  
ATOM   3061  O   GLY   187      23.192  38.791  25.794  1.00  0.00           O  
ATOM   3062  N   ILE   188      22.532  39.698  27.718  1.00  0.00           N  
ATOM   3063  H   ILE   188      22.321  39.653  28.704  1.00  0.00           H  
ATOM   3064  CA  ILE   188      22.843  41.085  27.309  1.00  0.00           C  
ATOM   3065  HA  ILE   188      22.572  41.245  26.265  1.00  0.00           H  
ATOM   3066  CB  ILE   188      22.113  42.034  28.303  1.00  0.00           C  
ATOM   3067  HB  ILE   188      22.383  41.766  29.324  1.00  0.00           H  
ATOM   3068  CG2 ILE   188      22.359  43.511  27.995  1.00  0.00           C  
ATOM   3069 HG21 ILE   188      21.758  44.189  28.601  1.00  0.00           H  
ATOM   3070 HG22 ILE   188      23.379  43.811  28.233  1.00  0.00           H  
ATOM   3071 HG23 ILE   188      22.198  43.647  26.925  1.00  0.00           H  
ATOM   3072  CG1 ILE   188      20.567  41.837  28.308  1.00  0.00           C  
ATOM   3073 HG12 ILE   188      20.121  42.304  27.429  1.00  0.00           H  
ATOM   3074 HG13 ILE   188      20.402  40.760  28.285  1.00  0.00           H  
ATOM   3075  CD1 ILE   188      19.891  42.387  29.533  1.00  0.00           C  
ATOM   3076 HD11 ILE   188      18.848  42.074  29.592  1.00  0.00           H  
ATOM   3077 HD12 ILE   188      20.460  42.074  30.409  1.00  0.00           H  
ATOM   3078 HD13 ILE   188      19.895  43.470  29.406  1.00  0.00           H  
ATOM   3079  C   ILE   188      24.346  41.372  27.438  1.00  0.00           C  
ATOM   3080  O   ILE   188      25.061  40.807  28.283  1.00  0.00           O  
ATOM   3081  N   GLU   189      24.897  42.060  26.421  1.00  0.00           N  
ATOM   3082  H   GLU   189      24.292  42.397  25.686  1.00  0.00           H  
ATOM   3083  CA  GLU   189      26.333  42.519  26.329  1.00  0.00           C  
ATOM   3084  HA  GLU   189      26.988  41.675  26.116  1.00  0.00           H  
ATOM   3085  CB  GLU   189      26.247  43.474  25.122  1.00  0.00           C  
ATOM   3086  HB2 GLU   189      25.780  42.900  24.322  1.00  0.00           H  
ATOM   3087  HB3 GLU   189      25.681  44.394  25.269  1.00  0.00           H  
ATOM   3088  CG  GLU   189      27.588  44.019  24.640  1.00  0.00           C  
ATOM   3089  HG2 GLU   189      27.305  44.778  23.910  1.00  0.00           H  
ATOM   3090  HG3 GLU   189      28.158  44.427  25.474  1.00  0.00           H  
ATOM   3091  CD  GLU   189      28.511  42.906  24.110  1.00  0.00           C  
ATOM   3092  OE1 GLU   189      28.936  42.021  24.870  1.00  0.00           O  
ATOM   3093  OE2 GLU   189      28.725  42.934  22.905  1.00  0.00           O  
ATOM   3094  C   GLU   189      26.843  43.136  27.598  1.00  0.00           C  
ATOM   3095  O   GLU   189      26.257  44.141  28.055  1.00  0.00           O  
ATOM   3096  N   GLN   190      27.897  42.596  28.168  1.00  0.00           N  
ATOM   3097  H   GLN   190      28.367  41.774  27.819  1.00  0.00           H  
ATOM   3098  CA  GLN   190      28.440  43.118  29.418  1.00  0.00           C  
ATOM   3099  HA  GLN   190      27.600  43.142  30.112  1.00  0.00           H  
ATOM   3100  CB  GLN   190      29.556  42.253  30.004  1.00  0.00           C  
ATOM   3101  HB2 GLN   190      30.449  42.364  29.388  1.00  0.00           H  
ATOM   3102  HB3 GLN   190      29.819  42.647  30.986  1.00  0.00           H  
ATOM   3103  CG  GLN   190      29.042  40.794  30.224  1.00  0.00           C  
ATOM   3104  HG2 GLN   190      28.084  40.938  30.724  1.00  0.00           H  
ATOM   3105  HG3 GLN   190      29.007  40.247  29.282  1.00  0.00           H  
ATOM   3106  CD  GLN   190      29.953  40.107  31.241  1.00  0.00           C  
ATOM   3107  OE1 GLN   190      30.336  40.658  32.265  1.00  0.00           O  
ATOM   3108  NE2 GLN   190      30.232  38.850  31.081  1.00  0.00           N  
ATOM   3109 HE21 GLN   190      30.919  38.480  31.722  1.00  0.00           H  
ATOM   3110 HE22 GLN   190      30.057  38.257  30.282  1.00  0.00           H  
ATOM   3111  C   GLN   190      29.005  44.547  29.293  1.00  0.00           C  
ATOM   3112  O   GLN   190      29.501  44.919  28.197  1.00  0.00           O  
ATOM   3113  N   SER   191      29.100  45.332  30.372  1.00  0.00           N  
ATOM   3114  H   SER   191      28.635  45.050  31.223  1.00  0.00           H  
ATOM   3115  CA  SER   191      29.670  46.667  30.428  1.00  0.00           C  
ATOM   3116  HA  SER   191      30.459  46.806  29.688  1.00  0.00           H  
ATOM   3117  CB  SER   191      28.488  47.543  29.996  1.00  0.00           C  
ATOM   3118  HB2 SER   191      28.288  47.438  28.930  1.00  0.00           H  
ATOM   3119  HB3 SER   191      27.630  47.305  30.625  1.00  0.00           H  
ATOM   3120  OG  SER   191      28.770  48.890  30.263  1.00  0.00           O  
ATOM   3121  HG  SER   191      28.117  49.572  30.091  1.00  0.00           H  
ATOM   3122  C   SER   191      30.243  47.003  31.787  1.00  0.00           C  
ATOM   3123  O   SER   191      30.116  46.160  32.690  1.00  0.00           O  
ATOM   3124  N   ARG   192      30.707  48.281  32.116  1.00  0.00           N  
ATOM   3125  H   ARG   192      30.582  49.045  31.467  1.00  0.00           H  
ATOM   3126  CA  ARG   192      31.247  48.617  33.430  1.00  0.00           C  
ATOM   3127  HA  ARG   192      32.168  48.054  33.584  1.00  0.00           H  
ATOM   3128  CB  ARG   192      31.541  50.100  33.330  1.00  0.00           C  
ATOM   3129  HB2 ARG   192      30.597  50.601  33.118  1.00  0.00           H  
ATOM   3130  HB3 ARG   192      31.884  50.477  34.294  1.00  0.00           H  
ATOM   3131  CG  ARG   192      32.660  50.300  32.282  1.00  0.00           C  
ATOM   3132  HG2 ARG   192      33.570  49.749  32.518  1.00  0.00           H  
ATOM   3133  HG3 ARG   192      32.366  50.008  31.274  1.00  0.00           H  
ATOM   3134  CD  ARG   192      33.003  51.813  32.318  1.00  0.00           C  
ATOM   3135  HD2 ARG   192      33.009  52.140  33.358  1.00  0.00           H  
ATOM   3136  HD3 ARG   192      34.038  52.000  32.034  1.00  0.00           H  
ATOM   3137  NE  ARG   192      32.194  52.679  31.397  1.00  0.00           N  
ATOM   3138  HE  ARG   192      31.444  52.188  30.933  1.00  0.00           H  
ATOM   3139  CZ  ARG   192      32.244  53.960  31.115  1.00  0.00           C  
ATOM   3140  NH1 ARG   192      33.207  54.678  31.562  1.00  0.00           N  
ATOM   3141 HH11 ARG   192      33.848  54.204  32.181  1.00  0.00           H  
ATOM   3142 HH12 ARG   192      33.239  55.649  31.283  1.00  0.00           H  
ATOM   3143  NH2 ARG   192      31.404  54.441  30.295  1.00  0.00           N  
ATOM   3144 HH21 ARG   192      30.672  53.845  29.935  1.00  0.00           H  
ATOM   3145 HH22 ARG   192      31.467  55.423  30.069  1.00  0.00           H  
ATOM   3146  C   ARG   192      30.432  48.370  34.645  1.00  0.00           C  
ATOM   3147  O   ARG   192      31.016  47.856  35.607  1.00  0.00           O  
ATOM   3148  N   ARG   193      29.153  48.430  34.601  1.00  0.00           N  
ATOM   3149  H   ARG   193      28.718  48.807  33.772  1.00  0.00           H  
ATOM   3150  CA  ARG   193      28.167  48.007  35.617  1.00  0.00           C  
ATOM   3151  HA  ARG   193      28.319  48.583  36.530  1.00  0.00           H  
ATOM   3152  CB  ARG   193      26.696  48.382  35.247  1.00  0.00           C  
ATOM   3153  HB2 ARG   193      26.046  47.993  36.031  1.00  0.00           H  
ATOM   3154  HB3 ARG   193      26.615  49.467  35.311  1.00  0.00           H  
ATOM   3155  CG  ARG   193      26.190  47.865  33.847  1.00  0.00           C  
ATOM   3156  HG2 ARG   193      26.909  48.164  33.083  1.00  0.00           H  
ATOM   3157  HG3 ARG   193      26.069  46.782  33.885  1.00  0.00           H  
ATOM   3158  CD  ARG   193      24.885  48.496  33.499  1.00  0.00           C  
ATOM   3159  HD2 ARG   193      24.212  48.456  34.356  1.00  0.00           H  
ATOM   3160  HD3 ARG   193      24.997  49.567  33.327  1.00  0.00           H  
ATOM   3161  NE  ARG   193      24.308  47.760  32.330  1.00  0.00           N  
ATOM   3162  HE  ARG   193      24.964  47.362  31.673  1.00  0.00           H  
ATOM   3163  CZ  ARG   193      23.115  47.754  31.817  1.00  0.00           C  
ATOM   3164  NH1 ARG   193      22.098  48.197  32.464  1.00  0.00           N  
ATOM   3165 HH11 ARG   193      22.186  48.393  33.451  1.00  0.00           H  
ATOM   3166 HH12 ARG   193      21.163  47.942  32.179  1.00  0.00           H  
ATOM   3167  NH2 ARG   193      22.957  47.186  30.657  1.00  0.00           N  
ATOM   3168 HH21 ARG   193      23.594  46.450  30.386  1.00  0.00           H  
ATOM   3169 HH22 ARG   193      22.047  47.033  30.246  1.00  0.00           H  
ATOM   3170  C   ARG   193      28.229  46.584  35.982  1.00  0.00           C  
ATOM   3171  O   ARG   193      28.082  46.316  37.183  1.00  0.00           O  
ATOM   3172  N   ASP   194      28.512  45.741  35.032  1.00  0.00           N  
ATOM   3173  H   ASP   194      28.894  46.130  34.182  1.00  0.00           H  
ATOM   3174  CA  ASP   194      28.572  44.356  35.294  1.00  0.00           C  
ATOM   3175  HA  ASP   194      27.748  44.003  35.914  1.00  0.00           H  
ATOM   3176  CB  ASP   194      28.329  43.620  33.969  1.00  0.00           C  
ATOM   3177  HB2 ASP   194      29.177  43.800  33.307  1.00  0.00           H  
ATOM   3178  HB3 ASP   194      28.281  42.553  34.187  1.00  0.00           H  
ATOM   3179  CG  ASP   194      26.961  43.978  33.385  1.00  0.00           C  
ATOM   3180  OD1 ASP   194      26.052  44.053  34.248  1.00  0.00           O  
ATOM   3181  OD2 ASP   194      26.876  44.441  32.212  1.00  0.00           O  
ATOM   3182  C   ASP   194      29.873  43.848  35.973  1.00  0.00           C  
ATOM   3183  O   ASP   194      29.857  42.891  36.749  1.00  0.00           O  
ATOM   3184  N   ASP   195      30.990  44.551  35.722  1.00  0.00           N  
ATOM   3185  H   ASP   195      31.012  45.179  34.932  1.00  0.00           H  
ATOM   3186  CA  ASP   195      32.186  44.352  36.490  1.00  0.00           C  
ATOM   3187  HA  ASP   195      32.456  43.300  36.575  1.00  0.00           H  
ATOM   3188  CB  ASP   195      33.422  45.121  36.001  1.00  0.00           C  
ATOM   3189  HB2 ASP   195      33.136  46.141  35.744  1.00  0.00           H  
ATOM   3190  HB3 ASP   195      34.164  45.159  36.799  1.00  0.00           H  
ATOM   3191  CG  ASP   195      34.161  44.483  34.828  1.00  0.00           C  
ATOM   3192  OD1 ASP   195      33.981  43.289  34.502  1.00  0.00           O  
ATOM   3193  OD2 ASP   195      34.909  45.256  34.182  1.00  0.00           O  
ATOM   3194  C   ASP   195      31.880  44.782  37.948  1.00  0.00           C  
ATOM   3195  O   ASP   195      32.408  44.116  38.867  1.00  0.00           O  
ATOM   3196  N   MET   196      31.070  45.845  38.206  1.00  0.00           N  
ATOM   3197  H   MET   196      30.757  46.407  37.427  1.00  0.00           H  
ATOM   3198  CA  MET   196      30.746  46.378  39.539  1.00  0.00           C  
ATOM   3199  HA  MET   196      31.663  46.337  40.126  1.00  0.00           H  
ATOM   3200  CB  MET   196      30.303  47.795  39.168  1.00  0.00           C  
ATOM   3201  HB2 MET   196      31.010  48.269  38.487  1.00  0.00           H  
ATOM   3202  HB3 MET   196      29.295  47.837  38.755  1.00  0.00           H  
ATOM   3203  CG  MET   196      30.231  48.584  40.463  1.00  0.00           C  
ATOM   3204  HG2 MET   196      29.349  49.220  40.388  1.00  0.00           H  
ATOM   3205  HG3 MET   196      30.138  47.939  41.337  1.00  0.00           H  
ATOM   3206  SD  MET   196      31.682  49.644  40.617  1.00  0.00           S  
ATOM   3207  CE  MET   196      32.706  48.758  41.788  1.00  0.00           C  
ATOM   3208  HE1 MET   196      33.058  49.589  42.399  1.00  0.00           H  
ATOM   3209  HE2 MET   196      32.099  48.153  42.462  1.00  0.00           H  
ATOM   3210  HE3 MET   196      33.493  48.107  41.408  1.00  0.00           H  
ATOM   3211  C   MET   196      29.725  45.520  40.275  1.00  0.00           C  
ATOM   3212  O   MET   196      29.901  45.259  41.399  1.00  0.00           O  
ATOM   3213  N   GLU   197      28.764  44.920  39.531  1.00  0.00           N  
ATOM   3214  H   GLU   197      28.693  45.266  38.585  1.00  0.00           H  
ATOM   3215  CA  GLU   197      27.995  43.790  40.109  1.00  0.00           C  
ATOM   3216  HA  GLU   197      27.653  44.065  41.107  1.00  0.00           H  
ATOM   3217  CB  GLU   197      26.881  43.572  39.178  1.00  0.00           C  
ATOM   3218  HB2 GLU   197      26.285  44.476  39.063  1.00  0.00           H  
ATOM   3219  HB3 GLU   197      27.252  43.393  38.169  1.00  0.00           H  
ATOM   3220  CG  GLU   197      25.904  42.442  39.602  1.00  0.00           C  
ATOM   3221  HG2 GLU   197      26.550  41.569  39.512  1.00  0.00           H  
ATOM   3222  HG3 GLU   197      25.624  42.573  40.648  1.00  0.00           H  
ATOM   3223  CD  GLU   197      24.577  42.346  38.773  1.00  0.00           C  
ATOM   3224  OE1 GLU   197      24.057  41.253  38.444  1.00  0.00           O  
ATOM   3225  OE2 GLU   197      23.999  43.322  38.336  1.00  0.00           O  
ATOM   3226  C   GLU   197      28.838  42.489  40.321  1.00  0.00           C  
ATOM   3227  O   GLU   197      28.583  41.864  41.365  1.00  0.00           O  
ATOM   3228  N   SER   198      29.730  42.064  39.433  1.00  0.00           N  
ATOM   3229  H   SER   198      29.998  42.722  38.714  1.00  0.00           H  
ATOM   3230  CA  SER   198      30.621  40.850  39.614  1.00  0.00           C  
ATOM   3231  HA  SER   198      29.982  39.991  39.819  1.00  0.00           H  
ATOM   3232  CB  SER   198      31.389  40.434  38.382  1.00  0.00           C  
ATOM   3233  HB2 SER   198      32.079  41.256  38.193  1.00  0.00           H  
ATOM   3234  HB3 SER   198      31.968  39.517  38.492  1.00  0.00           H  
ATOM   3235  OG  SER   198      30.625  40.353  37.245  1.00  0.00           O  
ATOM   3236  HG  SER   198      30.003  41.085  37.224  1.00  0.00           H  
ATOM   3237  C   SER   198      31.459  41.016  40.893  1.00  0.00           C  
ATOM   3238  O   SER   198      31.543  40.175  41.754  1.00  0.00           O  
ATOM   3239  N   LEU   199      32.012  42.227  41.158  1.00  0.00           N  
ATOM   3240  H   LEU   199      32.073  42.801  40.330  1.00  0.00           H  
ATOM   3241  CA  LEU   199      32.576  42.665  42.375  1.00  0.00           C  
ATOM   3242  HA  LEU   199      33.329  41.917  42.626  1.00  0.00           H  
ATOM   3243  CB  LEU   199      33.325  43.986  42.222  1.00  0.00           C  
ATOM   3244  HB2 LEU   199      34.049  43.935  41.408  1.00  0.00           H  
ATOM   3245  HB3 LEU   199      32.584  44.739  41.952  1.00  0.00           H  
ATOM   3246  CG  LEU   199      34.042  44.365  43.555  1.00  0.00           C  
ATOM   3247  HG  LEU   199      33.212  44.361  44.262  1.00  0.00           H  
ATOM   3248  CD1 LEU   199      35.083  43.245  43.747  1.00  0.00           C  
ATOM   3249 HD11 LEU   199      35.688  43.158  42.844  1.00  0.00           H  
ATOM   3250 HD12 LEU   199      35.771  43.636  44.496  1.00  0.00           H  
ATOM   3251 HD13 LEU   199      34.616  42.329  44.109  1.00  0.00           H  
ATOM   3252  CD2 LEU   199      34.670  45.701  43.367  1.00  0.00           C  
ATOM   3253 HD21 LEU   199      35.165  45.942  44.308  1.00  0.00           H  
ATOM   3254 HD22 LEU   199      35.405  45.536  42.579  1.00  0.00           H  
ATOM   3255 HD23 LEU   199      34.025  46.519  43.044  1.00  0.00           H  
ATOM   3256  C   LEU   199      31.537  42.603  43.504  1.00  0.00           C  
ATOM   3257  O   LEU   199      31.884  42.172  44.592  1.00  0.00           O  
ATOM   3258  N   GLY   200      30.205  42.864  43.334  1.00  0.00           N  
ATOM   3259  H   GLY   200      29.874  42.945  42.384  1.00  0.00           H  
ATOM   3260  CA  GLY   200      29.312  42.849  44.497  1.00  0.00           C  
ATOM   3261  HA2 GLY   200      29.711  43.399  45.350  1.00  0.00           H  
ATOM   3262  HA3 GLY   200      28.317  43.282  44.388  1.00  0.00           H  
ATOM   3263  C   GLY   200      29.160  41.462  44.994  1.00  0.00           C  
ATOM   3264  O   GLY   200      29.264  41.216  46.187  1.00  0.00           O  
ATOM   3265  N   TYR   201      28.795  40.538  44.058  1.00  0.00           N  
ATOM   3266  H   TYR   201      28.773  40.784  43.079  1.00  0.00           H  
ATOM   3267  CA  TYR   201      28.689  39.093  44.389  1.00  0.00           C  
ATOM   3268  HA  TYR   201      27.944  38.982  45.177  1.00  0.00           H  
ATOM   3269  CB  TYR   201      28.252  38.261  43.197  1.00  0.00           C  
ATOM   3270  HB2 TYR   201      28.949  38.522  42.401  1.00  0.00           H  
ATOM   3271  HB3 TYR   201      28.350  37.208  43.460  1.00  0.00           H  
ATOM   3272  CG  TYR   201      26.770  38.468  42.794  1.00  0.00           C  
ATOM   3273  CD1 TYR   201      25.784  37.969  43.622  1.00  0.00           C  
ATOM   3274  HD1 TYR   201      26.003  37.461  44.550  1.00  0.00           H  
ATOM   3275  CE1 TYR   201      24.375  38.099  43.254  1.00  0.00           C  
ATOM   3276  HE1 TYR   201      23.623  37.637  43.876  1.00  0.00           H  
ATOM   3277  CZ  TYR   201      24.074  38.996  42.220  1.00  0.00           C  
ATOM   3278  OH  TYR   201      22.707  39.157  41.938  1.00  0.00           O  
ATOM   3279  HH  TYR   201      22.171  38.589  42.496  1.00  0.00           H  
ATOM   3280  CE2 TYR   201      25.090  39.540  41.413  1.00  0.00           C  
ATOM   3281  HE2 TYR   201      24.861  40.286  40.666  1.00  0.00           H  
ATOM   3282  CD2 TYR   201      26.421  39.227  41.678  1.00  0.00           C  
ATOM   3283  HD2 TYR   201      27.166  39.638  41.013  1.00  0.00           H  
ATOM   3284  C   TYR   201      29.956  38.520  45.082  1.00  0.00           C  
ATOM   3285  O   TYR   201      29.726  37.721  46.054  1.00  0.00           O  
ATOM   3286  N   VAL   202      31.190  38.925  44.750  1.00  0.00           N  
ATOM   3287  H   VAL   202      31.217  39.522  43.936  1.00  0.00           H  
ATOM   3288  CA  VAL   202      32.462  38.654  45.488  1.00  0.00           C  
ATOM   3289  HA  VAL   202      32.425  37.601  45.766  1.00  0.00           H  
ATOM   3290  CB  VAL   202      33.652  38.685  44.557  1.00  0.00           C  
ATOM   3291  HB  VAL   202      33.746  39.672  44.104  1.00  0.00           H  
ATOM   3292  CG1 VAL   202      35.014  38.462  45.232  1.00  0.00           C  
ATOM   3293 HG11 VAL   202      35.197  39.291  45.915  1.00  0.00           H  
ATOM   3294 HG12 VAL   202      35.044  37.597  45.894  1.00  0.00           H  
ATOM   3295 HG13 VAL   202      35.870  38.490  44.558  1.00  0.00           H  
ATOM   3296  CG2 VAL   202      33.723  37.606  43.364  1.00  0.00           C  
ATOM   3297 HG21 VAL   202      32.841  37.794  42.752  1.00  0.00           H  
ATOM   3298 HG22 VAL   202      34.623  37.758  42.769  1.00  0.00           H  
ATOM   3299 HG23 VAL   202      33.789  36.572  43.700  1.00  0.00           H  
ATOM   3300  C   VAL   202      32.630  39.400  46.815  1.00  0.00           C  
ATOM   3301  O   VAL   202      32.952  38.728  47.776  1.00  0.00           O  
ATOM   3302  N   LEU   203      32.205  40.655  47.033  1.00  0.00           N  
ATOM   3303  H   LEU   203      31.757  41.210  46.317  1.00  0.00           H  
ATOM   3304  CA  LEU   203      32.168  41.224  48.382  1.00  0.00           C  
ATOM   3305  HA  LEU   203      33.186  41.066  48.738  1.00  0.00           H  
ATOM   3306  CB  LEU   203      32.008  42.772  48.432  1.00  0.00           C  
ATOM   3307  HB2 LEU   203      31.048  42.944  47.945  1.00  0.00           H  
ATOM   3308  HB3 LEU   203      31.942  43.073  49.478  1.00  0.00           H  
ATOM   3309  CG  LEU   203      33.111  43.642  47.777  1.00  0.00           C  
ATOM   3310  HG  LEU   203      33.264  43.266  46.765  1.00  0.00           H  
ATOM   3311  CD1 LEU   203      32.893  45.122  47.699  1.00  0.00           C  
ATOM   3312 HD11 LEU   203      31.854  45.397  47.518  1.00  0.00           H  
ATOM   3313 HD12 LEU   203      33.110  45.567  48.670  1.00  0.00           H  
ATOM   3314 HD13 LEU   203      33.502  45.629  46.951  1.00  0.00           H  
ATOM   3315  CD2 LEU   203      34.411  43.402  48.522  1.00  0.00           C  
ATOM   3316 HD21 LEU   203      35.168  44.123  48.213  1.00  0.00           H  
ATOM   3317 HD22 LEU   203      34.227  43.566  49.584  1.00  0.00           H  
ATOM   3318 HD23 LEU   203      34.809  42.396  48.388  1.00  0.00           H  
ATOM   3319  C   LEU   203      31.118  40.638  49.373  1.00  0.00           C  
ATOM   3320  O   LEU   203      31.399  40.392  50.563  1.00  0.00           O  
ATOM   3321  N   MET   204      29.972  40.286  48.851  1.00  0.00           N  
ATOM   3322  H   MET   204      29.844  40.598  47.899  1.00  0.00           H  
ATOM   3323  CA  MET   204      28.936  39.542  49.576  1.00  0.00           C  
ATOM   3324  HA  MET   204      28.876  40.002  50.562  1.00  0.00           H  
ATOM   3325  CB  MET   204      27.560  39.558  48.868  1.00  0.00           C  
ATOM   3326  HB2 MET   204      27.673  39.203  47.844  1.00  0.00           H  
ATOM   3327  HB3 MET   204      26.888  38.905  49.425  1.00  0.00           H  
ATOM   3328  CG  MET   204      26.885  40.941  48.679  1.00  0.00           C  
ATOM   3329  HG2 MET   204      26.506  41.184  49.672  1.00  0.00           H  
ATOM   3330  HG3 MET   204      27.591  41.673  48.286  1.00  0.00           H  
ATOM   3331  SD  MET   204      25.493  40.990  47.504  1.00  0.00           S  
ATOM   3332  CE  MET   204      25.405  42.719  47.499  1.00  0.00           C  
ATOM   3333  HE1 MET   204      25.284  43.053  48.530  1.00  0.00           H  
ATOM   3334  HE2 MET   204      26.260  43.179  47.004  1.00  0.00           H  
ATOM   3335  HE3 MET   204      24.484  43.071  47.034  1.00  0.00           H  
ATOM   3336  C   MET   204      29.409  38.141  49.952  1.00  0.00           C  
ATOM   3337  O   MET   204      29.303  37.730  51.088  1.00  0.00           O  
ATOM   3338  N   TYR   205      30.039  37.499  48.967  1.00  0.00           N  
ATOM   3339  H   TYR   205      29.962  37.818  48.011  1.00  0.00           H  
ATOM   3340  CA  TYR   205      30.668  36.189  49.235  1.00  0.00           C  
ATOM   3341  HA  TYR   205      29.845  35.526  49.500  1.00  0.00           H  
ATOM   3342  CB  TYR   205      31.220  35.613  47.883  1.00  0.00           C  
ATOM   3343  HB2 TYR   205      30.467  35.775  47.111  1.00  0.00           H  
ATOM   3344  HB3 TYR   205      32.030  36.253  47.533  1.00  0.00           H  
ATOM   3345  CG  TYR   205      31.759  34.133  47.851  1.00  0.00           C  
ATOM   3346  CD1 TYR   205      30.877  33.003  47.805  1.00  0.00           C  
ATOM   3347  HD1 TYR   205      29.828  33.243  47.707  1.00  0.00           H  
ATOM   3348  CE1 TYR   205      31.421  31.701  47.779  1.00  0.00           C  
ATOM   3349  HE1 TYR   205      30.814  30.850  47.505  1.00  0.00           H  
ATOM   3350  CZ  TYR   205      32.844  31.560  47.790  1.00  0.00           C  
ATOM   3351  OH  TYR   205      33.472  30.368  47.517  1.00  0.00           O  
ATOM   3352  HH  TYR   205      34.401  30.484  47.306  1.00  0.00           H  
ATOM   3353  CE2 TYR   205      33.678  32.671  47.934  1.00  0.00           C  
ATOM   3354  HE2 TYR   205      34.736  32.486  48.046  1.00  0.00           H  
ATOM   3355  CD2 TYR   205      33.111  33.953  47.922  1.00  0.00           C  
ATOM   3356  HD2 TYR   205      33.624  34.894  48.054  1.00  0.00           H  
ATOM   3357  C   TYR   205      31.784  36.315  50.375  1.00  0.00           C  
ATOM   3358  O   TYR   205      31.929  35.334  51.050  1.00  0.00           O  
ATOM   3359  N   PHE   206      32.485  37.457  50.447  1.00  0.00           N  
ATOM   3360  H   PHE   206      32.351  38.105  49.684  1.00  0.00           H  
ATOM   3361  CA  PHE   206      33.561  37.649  51.343  1.00  0.00           C  
ATOM   3362  HA  PHE   206      34.087  36.696  51.398  1.00  0.00           H  
ATOM   3363  CB  PHE   206      34.666  38.651  50.871  1.00  0.00           C  
ATOM   3364  HB2 PHE   206      34.202  39.570  50.512  1.00  0.00           H  
ATOM   3365  HB3 PHE   206      35.162  39.034  51.763  1.00  0.00           H  
ATOM   3366  CG  PHE   206      35.639  38.083  49.917  1.00  0.00           C  
ATOM   3367  CD1 PHE   206      36.365  36.951  50.265  1.00  0.00           C  
ATOM   3368  HD1 PHE   206      36.146  36.462  51.203  1.00  0.00           H  
ATOM   3369  CE1 PHE   206      37.340  36.410  49.391  1.00  0.00           C  
ATOM   3370  HE1 PHE   206      37.825  35.488  49.674  1.00  0.00           H  
ATOM   3371  CZ  PHE   206      37.764  37.133  48.268  1.00  0.00           C  
ATOM   3372  HZ  PHE   206      38.598  36.774  47.683  1.00  0.00           H  
ATOM   3373  CE2 PHE   206      37.063  38.347  47.896  1.00  0.00           C  
ATOM   3374  HE2 PHE   206      37.430  38.939  47.071  1.00  0.00           H  
ATOM   3375  CD2 PHE   206      35.982  38.824  48.737  1.00  0.00           C  
ATOM   3376  HD2 PHE   206      35.686  39.862  48.702  1.00  0.00           H  
ATOM   3377  C   PHE   206      33.050  37.874  52.776  1.00  0.00           C  
ATOM   3378  O   PHE   206      33.695  37.340  53.696  1.00  0.00           O  
ATOM   3379  N   ASN   207      31.894  38.530  52.947  1.00  0.00           N  
ATOM   3380  H   ASN   207      31.349  38.831  52.152  1.00  0.00           H  
ATOM   3381  CA  ASN   207      31.125  38.557  54.217  1.00  0.00           C  
ATOM   3382  HA  ASN   207      31.820  38.846  55.006  1.00  0.00           H  
ATOM   3383  CB  ASN   207      30.043  39.671  53.995  1.00  0.00           C  
ATOM   3384  HB2 ASN   207      30.418  40.692  53.917  1.00  0.00           H  
ATOM   3385  HB3 ASN   207      29.524  39.466  53.059  1.00  0.00           H  
ATOM   3386  CG  ASN   207      29.065  39.526  55.154  1.00  0.00           C  
ATOM   3387  OD1 ASN   207      28.081  38.846  55.089  1.00  0.00           O  
ATOM   3388  ND2 ASN   207      29.371  40.131  56.250  1.00  0.00           N  
ATOM   3389 HD21 ASN   207      28.663  40.287  56.954  1.00  0.00           H  
ATOM   3390 HD22 ASN   207      30.242  40.637  56.317  1.00  0.00           H  
ATOM   3391  C   ASN   207      30.518  37.094  54.692  1.00  0.00           C  
ATOM   3392  O   ASN   207      30.641  36.726  55.854  1.00  0.00           O  
ATOM   3393  N   ARG   208      30.007  36.284  53.737  1.00  0.00           N  
ATOM   3394  H   ARG   208      30.115  36.547  52.768  1.00  0.00           H  
ATOM   3395  CA  ARG   208      29.515  34.873  53.899  1.00  0.00           C  
ATOM   3396  HA  ARG   208      30.233  34.345  54.527  1.00  0.00           H  
ATOM   3397  CB  ARG   208      28.150  34.715  54.626  1.00  0.00           C  
ATOM   3398  HB2 ARG   208      28.052  33.661  54.883  1.00  0.00           H  
ATOM   3399  HB3 ARG   208      28.284  35.305  55.533  1.00  0.00           H  
ATOM   3400  CG  ARG   208      26.952  35.139  53.859  1.00  0.00           C  
ATOM   3401  HG2 ARG   208      27.186  35.956  53.176  1.00  0.00           H  
ATOM   3402  HG3 ARG   208      26.565  34.226  53.407  1.00  0.00           H  
ATOM   3403  CD  ARG   208      25.754  35.551  54.815  1.00  0.00           C  
ATOM   3404  HD2 ARG   208      24.849  35.450  54.215  1.00  0.00           H  
ATOM   3405  HD3 ARG   208      25.577  34.875  55.652  1.00  0.00           H  
ATOM   3406  NE  ARG   208      26.041  36.895  55.417  1.00  0.00           N  
ATOM   3407  HE  ARG   208      26.866  37.441  55.212  1.00  0.00           H  
ATOM   3408  CZ  ARG   208      25.187  37.613  56.032  1.00  0.00           C  
ATOM   3409  NH1 ARG   208      23.990  37.231  56.382  1.00  0.00           N  
ATOM   3410 HH11 ARG   208      23.638  36.338  56.067  1.00  0.00           H  
ATOM   3411 HH12 ARG   208      23.477  37.724  57.099  1.00  0.00           H  
ATOM   3412  NH2 ARG   208      25.523  38.842  56.353  1.00  0.00           N  
ATOM   3413 HH21 ARG   208      26.451  39.122  56.071  1.00  0.00           H  
ATOM   3414 HH22 ARG   208      24.925  39.488  56.848  1.00  0.00           H  
ATOM   3415  C   ARG   208      29.532  34.068  52.560  1.00  0.00           C  
ATOM   3416  O   ARG   208      28.791  34.347  51.691  1.00  0.00           O  
ATOM   3417  N   THR   209      30.240  32.897  52.540  1.00  0.00           N  
ATOM   3418  H   THR   209      31.009  32.812  53.189  1.00  0.00           H  
ATOM   3419  CA  THR   209      30.251  31.956  51.361  1.00  0.00           C  
ATOM   3420  HA  THR   209      30.321  32.446  50.390  1.00  0.00           H  
ATOM   3421  CB  THR   209      31.507  31.113  51.451  1.00  0.00           C  
ATOM   3422  HB  THR   209      31.500  30.429  50.603  1.00  0.00           H  
ATOM   3423  CG2 THR   209      32.833  31.903  51.601  1.00  0.00           C  
ATOM   3424 HG21 THR   209      33.624  31.288  52.030  1.00  0.00           H  
ATOM   3425 HG22 THR   209      33.195  32.292  50.648  1.00  0.00           H  
ATOM   3426 HG23 THR   209      32.619  32.659  52.356  1.00  0.00           H  
ATOM   3427  OG1 THR   209      31.480  30.297  52.632  1.00  0.00           O  
ATOM   3428  HG1 THR   209      32.106  29.571  52.582  1.00  0.00           H  
ATOM   3429  C   THR   209      29.046  31.051  51.280  1.00  0.00           C  
ATOM   3430  O   THR   209      28.895  30.420  50.288  1.00  0.00           O  
ATOM   3431  N   SER   210      28.158  31.082  52.289  1.00  0.00           N  
ATOM   3432  H   SER   210      28.412  31.600  53.118  1.00  0.00           H  
ATOM   3433  CA  SER   210      26.987  30.244  52.402  1.00  0.00           C  
ATOM   3434  HA  SER   210      27.371  29.241  52.217  1.00  0.00           H  
ATOM   3435  CB  SER   210      26.478  30.255  53.774  1.00  0.00           C  
ATOM   3436  HB2 SER   210      25.616  29.589  53.814  1.00  0.00           H  
ATOM   3437  HB3 SER   210      27.288  29.896  54.409  1.00  0.00           H  
ATOM   3438  OG  SER   210      26.138  31.564  54.219  1.00  0.00           O  
ATOM   3439  HG  SER   210      25.279  31.767  53.841  1.00  0.00           H  
ATOM   3440  C   SER   210      25.824  30.599  51.452  1.00  0.00           C  
ATOM   3441  O   SER   210      24.690  30.181  51.734  1.00  0.00           O  
ATOM   3442  N   LEU   211      26.072  31.290  50.324  1.00  0.00           N  
ATOM   3443  H   LEU   211      27.026  31.224  49.997  1.00  0.00           H  
ATOM   3444  CA  LEU   211      25.038  31.780  49.436  1.00  0.00           C  
ATOM   3445  HA  LEU   211      24.532  32.385  50.189  1.00  0.00           H  
ATOM   3446  CB  LEU   211      25.623  32.773  48.362  1.00  0.00           C  
ATOM   3447  HB2 LEU   211      26.139  32.193  47.597  1.00  0.00           H  
ATOM   3448  HB3 LEU   211      24.773  33.247  47.871  1.00  0.00           H  
ATOM   3449  CG  LEU   211      26.581  33.934  48.928  1.00  0.00           C  
ATOM   3450  HG  LEU   211      27.492  33.518  49.360  1.00  0.00           H  
ATOM   3451  CD1 LEU   211      27.029  34.891  47.854  1.00  0.00           C  
ATOM   3452 HD11 LEU   211      26.093  35.385  47.592  1.00  0.00           H  
ATOM   3453 HD12 LEU   211      27.784  35.552  48.278  1.00  0.00           H  
ATOM   3454 HD13 LEU   211      27.486  34.283  47.073  1.00  0.00           H  
ATOM   3455  CD2 LEU   211      25.894  34.764  50.001  1.00  0.00           C  
ATOM   3456 HD21 LEU   211      25.947  34.293  50.983  1.00  0.00           H  
ATOM   3457 HD22 LEU   211      26.432  35.707  50.102  1.00  0.00           H  
ATOM   3458 HD23 LEU   211      24.867  35.015  49.738  1.00  0.00           H  
ATOM   3459  C   LEU   211      24.091  30.730  48.828  1.00  0.00           C  
ATOM   3460  O   LEU   211      24.623  29.594  48.514  1.00  0.00           O  
ATOM   3461  N   PRO   212      22.726  30.955  48.649  1.00  0.00           N  
ATOM   3462  CD  PRO   212      22.074  32.256  48.844  1.00  0.00           C  
ATOM   3463  HD2 PRO   212      21.980  32.850  47.935  1.00  0.00           H  
ATOM   3464  HD3 PRO   212      22.525  32.878  49.618  1.00  0.00           H  
ATOM   3465  CG  PRO   212      20.659  31.780  49.097  1.00  0.00           C  
ATOM   3466  HG2 PRO   212      19.918  32.531  48.821  1.00  0.00           H  
ATOM   3467  HG3 PRO   212      20.510  31.400  50.108  1.00  0.00           H  
ATOM   3468  CB  PRO   212      20.456  30.649  48.104  1.00  0.00           C  
ATOM   3469  HB2 PRO   212      20.547  31.015  47.082  1.00  0.00           H  
ATOM   3470  HB3 PRO   212      19.561  30.116  48.424  1.00  0.00           H  
ATOM   3471  CA  PRO   212      21.737  29.858  48.413  1.00  0.00           C  
ATOM   3472  HA  PRO   212      21.597  29.287  49.330  1.00  0.00           H  
ATOM   3473  C   PRO   212      22.027  29.024  47.148  1.00  0.00           C  
ATOM   3474  O   PRO   212      21.552  27.907  46.953  1.00  0.00           O  
ATOM   3475  N   TRP   213      22.826  29.435  46.117  1.00  0.00           N  
ATOM   3476  H   TRP   213      23.351  30.293  46.213  1.00  0.00           H  
ATOM   3477  CA  TRP   213      23.179  28.639  44.919  1.00  0.00           C  
ATOM   3478  HA  TRP   213      22.289  28.034  44.747  1.00  0.00           H  
ATOM   3479  CB  TRP   213      23.382  29.566  43.720  1.00  0.00           C  
ATOM   3480  HB2 TRP   213      23.657  28.965  42.853  1.00  0.00           H  
ATOM   3481  HB3 TRP   213      22.360  29.927  43.603  1.00  0.00           H  
ATOM   3482  CG  TRP   213      24.410  30.721  43.752  1.00  0.00           C  
ATOM   3483  CD1 TRP   213      25.733  30.488  43.453  1.00  0.00           C  
ATOM   3484  HD1 TRP   213      26.193  29.558  43.155  1.00  0.00           H  
ATOM   3485  NE1 TRP   213      26.383  31.733  43.516  1.00  0.00           N  
ATOM   3486  HE1 TRP   213      27.341  31.884  43.234  1.00  0.00           H  
ATOM   3487  CE2 TRP   213      25.552  32.718  43.965  1.00  0.00           C  
ATOM   3488  CZ2 TRP   213      25.769  34.002  44.430  1.00  0.00           C  
ATOM   3489  HZ2 TRP   213      26.714  34.444  44.152  1.00  0.00           H  
ATOM   3490  CH2 TRP   213      24.776  34.812  44.991  1.00  0.00           C  
ATOM   3491  HH2 TRP   213      25.011  35.812  45.324  1.00  0.00           H  
ATOM   3492  CZ3 TRP   213      23.523  34.248  45.065  1.00  0.00           C  
ATOM   3493  HZ3 TRP   213      22.735  34.921  45.369  1.00  0.00           H  
ATOM   3494  CE3 TRP   213      23.296  32.848  44.818  1.00  0.00           C  
ATOM   3495  HE3 TRP   213      22.330  32.433  45.068  1.00  0.00           H  
ATOM   3496  CD2 TRP   213      24.299  32.069  44.206  1.00  0.00           C  
ATOM   3497  C   TRP   213      24.354  27.630  45.156  1.00  0.00           C  
ATOM   3498  O   TRP   213      24.784  26.850  44.271  1.00  0.00           O  
ATOM   3499  N   GLN   214      24.955  27.575  46.366  1.00  0.00           N  
ATOM   3500  H   GLN   214      24.587  28.176  47.090  1.00  0.00           H  
ATOM   3501  CA  GLN   214      26.145  26.754  46.628  1.00  0.00           C  
ATOM   3502  HA  GLN   214      26.863  26.970  45.836  1.00  0.00           H  
ATOM   3503  CB  GLN   214      26.588  27.094  48.115  1.00  0.00           C  
ATOM   3504  HB2 GLN   214      25.679  27.096  48.716  1.00  0.00           H  
ATOM   3505  HB3 GLN   214      27.270  26.325  48.476  1.00  0.00           H  
ATOM   3506  CG  GLN   214      27.314  28.445  48.266  1.00  0.00           C  
ATOM   3507  HG2 GLN   214      26.968  29.247  47.614  1.00  0.00           H  
ATOM   3508  HG3 GLN   214      27.077  28.773  49.278  1.00  0.00           H  
ATOM   3509  CD  GLN   214      28.804  28.384  48.215  1.00  0.00           C  
ATOM   3510  OE1 GLN   214      29.392  28.692  47.147  1.00  0.00           O  
ATOM   3511  NE2 GLN   214      29.578  27.849  49.193  1.00  0.00           N  
ATOM   3512 HE21 GLN   214      30.588  27.813  49.179  1.00  0.00           H  
ATOM   3513 HE22 GLN   214      29.160  27.590  50.075  1.00  0.00           H  
ATOM   3514  C   GLN   214      25.721  25.241  46.589  1.00  0.00           C  
ATOM   3515  O   GLN   214      24.685  24.836  47.143  1.00  0.00           O  
ATOM   3516  N   GLY   215      26.611  24.436  45.975  1.00  0.00           N  
ATOM   3517  H   GLY   215      27.418  24.869  45.548  1.00  0.00           H  
ATOM   3518  CA  GLY   215      26.381  22.974  46.046  1.00  0.00           C  
ATOM   3519  HA2 GLY   215      27.274  22.378  45.859  1.00  0.00           H  
ATOM   3520  HA3 GLY   215      26.167  22.656  47.066  1.00  0.00           H  
ATOM   3521  C   GLY   215      25.257  22.458  45.136  1.00  0.00           C  
ATOM   3522  O   GLY   215      24.925  21.264  45.220  1.00  0.00           O  
ATOM   3523  N   LEU   216      24.697  23.263  44.209  1.00  0.00           N  
ATOM   3524  H   LEU   216      24.972  24.218  44.390  1.00  0.00           H  
ATOM   3525  CA  LEU   216      23.767  22.754  43.126  1.00  0.00           C  
ATOM   3526  HA  LEU   216      23.066  22.089  43.631  1.00  0.00           H  
ATOM   3527  CB  LEU   216      22.871  23.890  42.588  1.00  0.00           C  
ATOM   3528  HB2 LEU   216      23.517  24.584  42.051  1.00  0.00           H  
ATOM   3529  HB3 LEU   216      22.093  23.526  41.918  1.00  0.00           H  
ATOM   3530  CG  LEU   216      22.187  24.774  43.637  1.00  0.00           C  
ATOM   3531  HG  LEU   216      22.795  25.176  44.448  1.00  0.00           H  
ATOM   3532  CD1 LEU   216      21.605  26.019  42.847  1.00  0.00           C  
ATOM   3533 HD11 LEU   216      20.806  26.422  43.470  1.00  0.00           H  
ATOM   3534 HD12 LEU   216      22.374  26.755  42.612  1.00  0.00           H  
ATOM   3535 HD13 LEU   216      21.176  25.770  41.877  1.00  0.00           H  
ATOM   3536  CD2 LEU   216      21.026  24.091  44.376  1.00  0.00           C  
ATOM   3537 HD21 LEU   216      21.392  23.265  44.986  1.00  0.00           H  
ATOM   3538 HD22 LEU   216      20.656  24.835  45.081  1.00  0.00           H  
ATOM   3539 HD23 LEU   216      20.198  23.772  43.743  1.00  0.00           H  
ATOM   3540  C   LEU   216      24.519  21.993  41.993  1.00  0.00           C  
ATOM   3541  O   LEU   216      25.301  22.634  41.299  1.00  0.00           O  
ATOM   3542  N   LYS   217      24.327  20.688  41.810  1.00  0.00           N  
ATOM   3543  H   LYS   217      23.683  20.225  42.435  1.00  0.00           H  
ATOM   3544  CA  LYS   217      25.099  19.851  40.840  1.00  0.00           C  
ATOM   3545  HA  LYS   217      25.993  20.430  40.605  1.00  0.00           H  
ATOM   3546  CB  LYS   217      25.600  18.594  41.614  1.00  0.00           C  
ATOM   3547  HB2 LYS   217      24.744  17.938  41.774  1.00  0.00           H  
ATOM   3548  HB3 LYS   217      26.250  18.022  40.954  1.00  0.00           H  
ATOM   3549  CG  LYS   217      26.251  18.736  42.966  1.00  0.00           C  
ATOM   3550  HG2 LYS   217      27.164  19.324  42.868  1.00  0.00           H  
ATOM   3551  HG3 LYS   217      25.549  19.165  43.681  1.00  0.00           H  
ATOM   3552  CD  LYS   217      26.762  17.358  43.496  1.00  0.00           C  
ATOM   3553  HD2 LYS   217      27.329  16.870  42.703  1.00  0.00           H  
ATOM   3554  HD3 LYS   217      27.422  17.583  44.333  1.00  0.00           H  
ATOM   3555  CE  LYS   217      25.622  16.558  43.865  1.00  0.00           C  
ATOM   3556  HE2 LYS   217      25.227  16.957  44.799  1.00  0.00           H  
ATOM   3557  HE3 LYS   217      24.939  16.486  43.019  1.00  0.00           H  
ATOM   3558  NZ  LYS   217      26.100  15.195  44.103  1.00  0.00           N  
ATOM   3559  HZ1 LYS   217      25.417  14.613  44.565  1.00  0.00           H  
ATOM   3560  HZ2 LYS   217      26.322  14.762  43.217  1.00  0.00           H  
ATOM   3561  HZ3 LYS   217      26.874  15.122  44.748  1.00  0.00           H  
ATOM   3562  C   LYS   217      24.203  19.462  39.664  1.00  0.00           C  
ATOM   3563  O   LYS   217      22.963  19.555  39.658  1.00  0.00           O  
ATOM   3564  N   ALA   218      24.811  18.880  38.583  1.00  0.00           N  
ATOM   3565  H   ALA   218      25.800  18.752  38.748  1.00  0.00           H  
ATOM   3566  CA  ALA   218      24.190  18.841  37.258  1.00  0.00           C  
ATOM   3567  HA  ALA   218      23.189  18.512  37.535  1.00  0.00           H  
ATOM   3568  CB  ALA   218      24.199  20.213  36.610  1.00  0.00           C  
ATOM   3569  HB1 ALA   218      23.877  21.013  37.276  1.00  0.00           H  
ATOM   3570  HB2 ALA   218      25.235  20.400  36.328  1.00  0.00           H  
ATOM   3571  HB3 ALA   218      23.634  20.199  35.678  1.00  0.00           H  
ATOM   3572  C   ALA   218      25.098  17.929  36.397  1.00  0.00           C  
ATOM   3573  O   ALA   218      26.347  17.881  36.589  1.00  0.00           O  
ATOM   3574  N   ALA   219      24.573  17.339  35.263  1.00  0.00           N  
ATOM   3575  H   ALA   219      23.583  17.427  35.083  1.00  0.00           H  
ATOM   3576  CA  ALA   219      25.271  16.447  34.260  1.00  0.00           C  
ATOM   3577  HA  ALA   219      25.877  15.728  34.810  1.00  0.00           H  
ATOM   3578  CB  ALA   219      24.138  15.647  33.573  1.00  0.00           C  
ATOM   3579  HB1 ALA   219      23.543  16.352  32.993  1.00  0.00           H  
ATOM   3580  HB2 ALA   219      24.557  14.922  32.876  1.00  0.00           H  
ATOM   3581  HB3 ALA   219      23.568  15.121  34.339  1.00  0.00           H  
ATOM   3582  C   ALA   219      26.162  17.069  33.187  1.00  0.00           C  
ATOM   3583  O   ALA   219      27.044  16.434  32.585  1.00  0.00           O  
ATOM   3584  N   THR   220      26.191  18.415  33.176  1.00  0.00           N  
ATOM   3585  H   THR   220      25.579  18.818  33.871  1.00  0.00           H  
ATOM   3586  CA  THR   220      27.007  19.258  32.262  1.00  0.00           C  
ATOM   3587  HA  THR   220      27.954  18.737  32.120  1.00  0.00           H  
ATOM   3588  CB  THR   220      26.221  19.511  30.961  1.00  0.00           C  
ATOM   3589  HB  THR   220      26.964  19.858  30.243  1.00  0.00           H  
ATOM   3590  CG2 THR   220      25.550  18.306  30.321  1.00  0.00           C  
ATOM   3591 HG21 THR   220      24.791  17.951  31.019  1.00  0.00           H  
ATOM   3592 HG22 THR   220      25.050  18.578  29.391  1.00  0.00           H  
ATOM   3593 HG23 THR   220      26.297  17.540  30.114  1.00  0.00           H  
ATOM   3594  OG1 THR   220      25.276  20.539  31.097  1.00  0.00           O  
ATOM   3595  HG1 THR   220      24.887  20.588  30.220  1.00  0.00           H  
ATOM   3596  C   THR   220      27.358  20.584  33.002  1.00  0.00           C  
ATOM   3597  O   THR   220      26.662  21.156  33.812  1.00  0.00           O  
ATOM   3598  N   LYS   221      28.596  21.070  32.807  1.00  0.00           N  
ATOM   3599  H   LYS   221      29.221  20.554  32.205  1.00  0.00           H  
ATOM   3600  CA  LYS   221      29.120  22.367  33.378  1.00  0.00           C  
ATOM   3601  HA  LYS   221      28.907  22.419  34.446  1.00  0.00           H  
ATOM   3602  CB  LYS   221      30.654  22.559  33.212  1.00  0.00           C  
ATOM   3603  HB2 LYS   221      30.992  22.430  32.184  1.00  0.00           H  
ATOM   3604  HB3 LYS   221      30.818  23.605  33.470  1.00  0.00           H  
ATOM   3605  CG  LYS   221      31.417  21.640  34.246  1.00  0.00           C  
ATOM   3606  HG2 LYS   221      31.160  21.783  35.296  1.00  0.00           H  
ATOM   3607  HG3 LYS   221      31.163  20.584  34.154  1.00  0.00           H  
ATOM   3608  CD  LYS   221      32.912  21.836  34.075  1.00  0.00           C  
ATOM   3609  HD2 LYS   221      33.208  21.118  33.310  1.00  0.00           H  
ATOM   3610  HD3 LYS   221      33.177  22.831  33.715  1.00  0.00           H  
ATOM   3611  CE  LYS   221      33.678  21.502  35.336  1.00  0.00           C  
ATOM   3612  HE2 LYS   221      33.223  22.179  36.058  1.00  0.00           H  
ATOM   3613  HE3 LYS   221      33.457  20.485  35.661  1.00  0.00           H  
ATOM   3614  NZ  LYS   221      35.136  21.886  35.294  1.00  0.00           N  
ATOM   3615  HZ1 LYS   221      35.726  21.146  34.942  1.00  0.00           H  
ATOM   3616  HZ2 LYS   221      35.378  22.593  34.614  1.00  0.00           H  
ATOM   3617  HZ3 LYS   221      35.529  22.141  36.189  1.00  0.00           H  
ATOM   3618  C   LYS   221      28.254  23.535  32.878  1.00  0.00           C  
ATOM   3619  O   LYS   221      27.905  24.406  33.688  1.00  0.00           O  
ATOM   3620  N   LYS   222      27.832  23.542  31.601  1.00  0.00           N  
ATOM   3621  H   LYS   222      28.317  22.852  31.047  1.00  0.00           H  
ATOM   3622  CA  LYS   222      26.695  24.317  31.069  1.00  0.00           C  
ATOM   3623  HA  LYS   222      27.161  25.299  30.990  1.00  0.00           H  
ATOM   3624  CB  LYS   222      26.291  23.825  29.698  1.00  0.00           C  
ATOM   3625  HB2 LYS   222      26.117  22.749  29.717  1.00  0.00           H  
ATOM   3626  HB3 LYS   222      25.398  24.402  29.460  1.00  0.00           H  
ATOM   3627  CG  LYS   222      27.327  24.254  28.639  1.00  0.00           C  
ATOM   3628  HG2 LYS   222      27.526  25.306  28.847  1.00  0.00           H  
ATOM   3629  HG3 LYS   222      28.233  23.668  28.789  1.00  0.00           H  
ATOM   3630  CD  LYS   222      26.804  24.116  27.206  1.00  0.00           C  
ATOM   3631  HD2 LYS   222      26.774  23.058  26.947  1.00  0.00           H  
ATOM   3632  HD3 LYS   222      25.869  24.675  27.255  1.00  0.00           H  
ATOM   3633  CE  LYS   222      27.757  24.785  26.200  1.00  0.00           C  
ATOM   3634  HE2 LYS   222      27.891  25.826  26.494  1.00  0.00           H  
ATOM   3635  HE3 LYS   222      28.645  24.155  26.233  1.00  0.00           H  
ATOM   3636  NZ  LYS   222      27.150  24.812  24.914  1.00  0.00           N  
ATOM   3637  HZ1 LYS   222      27.166  23.928  24.426  1.00  0.00           H  
ATOM   3638  HZ2 LYS   222      26.236  25.238  24.977  1.00  0.00           H  
ATOM   3639  HZ3 LYS   222      27.728  25.439  24.374  1.00  0.00           H  
ATOM   3640  C   LYS   222      25.537  24.351  32.007  1.00  0.00           C  
ATOM   3641  O   LYS   222      25.193  25.421  32.548  1.00  0.00           O  
ATOM   3642  N   GLN   223      24.982  23.171  32.278  1.00  0.00           N  
ATOM   3643  H   GLN   223      25.251  22.332  31.783  1.00  0.00           H  
ATOM   3644  CA  GLN   223      23.750  23.032  33.139  1.00  0.00           C  
ATOM   3645  HA  GLN   223      22.965  23.627  32.671  1.00  0.00           H  
ATOM   3646  CB  GLN   223      23.281  21.533  33.084  1.00  0.00           C  
ATOM   3647  HB2 GLN   223      24.111  20.838  33.213  1.00  0.00           H  
ATOM   3648  HB3 GLN   223      22.572  21.386  33.899  1.00  0.00           H  
ATOM   3649  CG  GLN   223      22.529  21.085  31.780  1.00  0.00           C  
ATOM   3650  HG2 GLN   223      21.562  21.579  31.873  1.00  0.00           H  
ATOM   3651  HG3 GLN   223      23.022  21.364  30.849  1.00  0.00           H  
ATOM   3652  CD  GLN   223      22.191  19.581  31.759  1.00  0.00           C  
ATOM   3653  OE1 GLN   223      22.584  18.879  32.705  1.00  0.00           O  
ATOM   3654  NE2 GLN   223      21.575  19.054  30.695  1.00  0.00           N  
ATOM   3655 HE21 GLN   223      21.599  18.044  30.665  1.00  0.00           H  
ATOM   3656 HE22 GLN   223      21.365  19.679  29.930  1.00  0.00           H  
ATOM   3657  C   GLN   223      24.028  23.509  34.588  1.00  0.00           C  
ATOM   3658  O   GLN   223      23.158  24.159  35.166  1.00  0.00           O  
ATOM   3659  N   LYS   224      25.231  23.205  35.184  1.00  0.00           N  
ATOM   3660  H   LYS   224      25.814  22.693  34.538  1.00  0.00           H  
ATOM   3661  CA  LYS   224      25.633  23.819  36.443  1.00  0.00           C  
ATOM   3662  HA  LYS   224      24.940  23.568  37.246  1.00  0.00           H  
ATOM   3663  CB  LYS   224      26.999  23.262  36.836  1.00  0.00           C  
ATOM   3664  HB2 LYS   224      27.013  22.175  36.745  1.00  0.00           H  
ATOM   3665  HB3 LYS   224      27.780  23.506  36.116  1.00  0.00           H  
ATOM   3666  CG  LYS   224      27.302  23.645  38.311  1.00  0.00           C  
ATOM   3667  HG2 LYS   224      27.395  24.730  38.278  1.00  0.00           H  
ATOM   3668  HG3 LYS   224      26.478  23.377  38.972  1.00  0.00           H  
ATOM   3669  CD  LYS   224      28.659  23.167  38.858  1.00  0.00           C  
ATOM   3670  HD2 LYS   224      28.772  23.792  39.744  1.00  0.00           H  
ATOM   3671  HD3 LYS   224      28.696  22.090  39.024  1.00  0.00           H  
ATOM   3672  CE  LYS   224      29.811  23.527  37.941  1.00  0.00           C  
ATOM   3673  HE2 LYS   224      29.767  22.955  37.014  1.00  0.00           H  
ATOM   3674  HE3 LYS   224      29.691  24.539  37.553  1.00  0.00           H  
ATOM   3675  NZ  LYS   224      31.096  23.397  38.596  1.00  0.00           N  
ATOM   3676  HZ1 LYS   224      31.209  22.435  38.882  1.00  0.00           H  
ATOM   3677  HZ2 LYS   224      31.861  23.692  38.005  1.00  0.00           H  
ATOM   3678  HZ3 LYS   224      31.088  23.936  39.450  1.00  0.00           H  
ATOM   3679  C   LYS   224      25.576  25.430  36.466  1.00  0.00           C  
ATOM   3680  O   LYS   224      24.985  26.082  37.357  1.00  0.00           O  
ATOM   3681  N   TYR   225      26.163  26.002  35.462  1.00  0.00           N  
ATOM   3682  H   TYR   225      26.686  25.342  34.904  1.00  0.00           H  
ATOM   3683  CA  TYR   225      26.056  27.450  35.296  1.00  0.00           C  
ATOM   3684  HA  TYR   225      26.324  27.965  36.219  1.00  0.00           H  
ATOM   3685  CB  TYR   225      26.998  27.916  34.134  1.00  0.00           C  
ATOM   3686  HB2 TYR   225      26.509  27.693  33.186  1.00  0.00           H  
ATOM   3687  HB3 TYR   225      27.091  28.993  33.998  1.00  0.00           H  
ATOM   3688  CG  TYR   225      28.412  27.417  34.146  1.00  0.00           C  
ATOM   3689  CD1 TYR   225      29.117  26.987  35.330  1.00  0.00           C  
ATOM   3690  HD1 TYR   225      28.535  26.903  36.235  1.00  0.00           H  
ATOM   3691  CE1 TYR   225      30.457  26.546  35.216  1.00  0.00           C  
ATOM   3692  HE1 TYR   225      31.066  26.247  36.056  1.00  0.00           H  
ATOM   3693  CZ  TYR   225      31.139  26.616  33.974  1.00  0.00           C  
ATOM   3694  OH  TYR   225      32.426  26.143  33.845  1.00  0.00           O  
ATOM   3695  HH  TYR   225      32.812  26.424  33.012  1.00  0.00           H  
ATOM   3696  CE2 TYR   225      30.478  27.021  32.796  1.00  0.00           C  
ATOM   3697  HE2 TYR   225      30.951  26.938  31.829  1.00  0.00           H  
ATOM   3698  CD2 TYR   225      29.045  27.312  32.877  1.00  0.00           C  
ATOM   3699  HD2 TYR   225      28.393  27.457  32.028  1.00  0.00           H  
ATOM   3700  C   TYR   225      24.610  27.931  35.039  1.00  0.00           C  
ATOM   3701  O   TYR   225      24.300  29.095  35.379  1.00  0.00           O  
ATOM   3702  N   GLU   226      23.751  27.109  34.410  1.00  0.00           N  
ATOM   3703  H   GLU   226      24.122  26.299  33.934  1.00  0.00           H  
ATOM   3704  CA  GLU   226      22.349  27.433  34.403  1.00  0.00           C  
ATOM   3705  HA  GLU   226      22.144  28.478  34.167  1.00  0.00           H  
ATOM   3706  CB  GLU   226      21.722  26.728  33.196  1.00  0.00           C  
ATOM   3707  HB2 GLU   226      21.856  25.657  33.345  1.00  0.00           H  
ATOM   3708  HB3 GLU   226      20.654  26.931  33.278  1.00  0.00           H  
ATOM   3709  CG  GLU   226      22.201  27.258  31.831  1.00  0.00           C  
ATOM   3710  HG2 GLU   226      21.786  28.255  31.680  1.00  0.00           H  
ATOM   3711  HG3 GLU   226      23.287  27.185  31.768  1.00  0.00           H  
ATOM   3712  CD  GLU   226      21.838  26.361  30.635  1.00  0.00           C  
ATOM   3713  OE1 GLU   226      21.372  26.871  29.600  1.00  0.00           O  
ATOM   3714  OE2 GLU   226      22.059  25.151  30.732  1.00  0.00           O  
ATOM   3715  C   GLU   226      21.602  27.182  35.721  1.00  0.00           C  
ATOM   3716  O   GLU   226      20.751  27.988  36.043  1.00  0.00           O  
ATOM   3717  N   LYS   227      21.858  26.145  36.551  1.00  0.00           N  
ATOM   3718  H   LYS   227      22.578  25.535  36.191  1.00  0.00           H  
ATOM   3719  CA  LYS   227      21.227  25.848  37.835  1.00  0.00           C  
ATOM   3720  HA  LYS   227      20.168  25.939  37.594  1.00  0.00           H  
ATOM   3721  CB  LYS   227      21.668  24.409  38.234  1.00  0.00           C  
ATOM   3722  HB2 LYS   227      21.837  23.849  37.314  1.00  0.00           H  
ATOM   3723  HB3 LYS   227      22.615  24.410  38.774  1.00  0.00           H  
ATOM   3724  CG  LYS   227      20.675  23.798  39.201  1.00  0.00           C  
ATOM   3725  HG2 LYS   227      20.582  24.337  40.144  1.00  0.00           H  
ATOM   3726  HG3 LYS   227      19.732  23.802  38.653  1.00  0.00           H  
ATOM   3727  CD  LYS   227      21.002  22.299  39.306  1.00  0.00           C  
ATOM   3728  HD2 LYS   227      21.322  21.983  38.313  1.00  0.00           H  
ATOM   3729  HD3 LYS   227      21.879  22.189  39.945  1.00  0.00           H  
ATOM   3730  CE  LYS   227      19.774  21.533  39.874  1.00  0.00           C  
ATOM   3731  HE2 LYS   227      19.608  21.892  40.890  1.00  0.00           H  
ATOM   3732  HE3 LYS   227      18.861  21.544  39.278  1.00  0.00           H  
ATOM   3733  NZ  LYS   227      20.079  20.111  39.983  1.00  0.00           N  
ATOM   3734  HZ1 LYS   227      20.291  19.712  39.079  1.00  0.00           H  
ATOM   3735  HZ2 LYS   227      20.804  19.917  40.659  1.00  0.00           H  
ATOM   3736  HZ3 LYS   227      19.251  19.610  40.272  1.00  0.00           H  
ATOM   3737  C   LYS   227      21.605  26.967  38.841  1.00  0.00           C  
ATOM   3738  O   LYS   227      20.737  27.544  39.487  1.00  0.00           O  
ATOM   3739  N   ILE   228      22.885  27.274  38.959  1.00  0.00           N  
ATOM   3740  H   ILE   228      23.553  26.946  38.276  1.00  0.00           H  
ATOM   3741  CA  ILE   228      23.380  28.463  39.718  1.00  0.00           C  
ATOM   3742  HA  ILE   228      23.072  28.320  40.754  1.00  0.00           H  
ATOM   3743  CB  ILE   228      24.956  28.547  39.552  1.00  0.00           C  
ATOM   3744  HB  ILE   228      25.069  28.441  38.473  1.00  0.00           H  
ATOM   3745  CG2 ILE   228      25.725  29.843  39.891  1.00  0.00           C  
ATOM   3746 HG21 ILE   228      25.297  30.657  39.306  1.00  0.00           H  
ATOM   3747 HG22 ILE   228      25.724  30.005  40.969  1.00  0.00           H  
ATOM   3748 HG23 ILE   228      26.715  29.571  39.525  1.00  0.00           H  
ATOM   3749  CG1 ILE   228      25.698  27.280  40.143  1.00  0.00           C  
ATOM   3750 HG12 ILE   228      25.584  27.290  41.227  1.00  0.00           H  
ATOM   3751 HG13 ILE   228      25.058  26.420  39.940  1.00  0.00           H  
ATOM   3752  CD1 ILE   228      27.098  26.969  39.689  1.00  0.00           C  
ATOM   3753 HD11 ILE   228      27.062  27.199  38.625  1.00  0.00           H  
ATOM   3754 HD12 ILE   228      27.836  27.674  40.071  1.00  0.00           H  
ATOM   3755 HD13 ILE   228      27.453  25.987  40.003  1.00  0.00           H  
ATOM   3756  C   ILE   228      22.636  29.695  39.248  1.00  0.00           C  
ATOM   3757  O   ILE   228      22.235  30.465  40.122  1.00  0.00           O  
ATOM   3758  N   SER   229      22.475  29.957  37.922  1.00  0.00           N  
ATOM   3759  H   SER   229      22.896  29.315  37.265  1.00  0.00           H  
ATOM   3760  CA  SER   229      21.994  31.296  37.475  1.00  0.00           C  
ATOM   3761  HA  SER   229      22.543  32.021  38.076  1.00  0.00           H  
ATOM   3762  CB  SER   229      22.337  31.658  36.047  1.00  0.00           C  
ATOM   3763  HB2 SER   229      21.886  30.912  35.394  1.00  0.00           H  
ATOM   3764  HB3 SER   229      21.981  32.684  35.955  1.00  0.00           H  
ATOM   3765  OG  SER   229      23.742  31.610  35.895  1.00  0.00           O  
ATOM   3766  HG  SER   229      23.975  30.716  35.632  1.00  0.00           H  
ATOM   3767  C   SER   229      20.510  31.455  37.791  1.00  0.00           C  
ATOM   3768  O   SER   229      19.945  32.485  37.999  1.00  0.00           O  
ATOM   3769  N   GLU   230      19.764  30.260  37.712  1.00  0.00           N  
ATOM   3770  H   GLU   230      20.228  29.512  37.217  1.00  0.00           H  
ATOM   3771  CA  GLU   230      18.357  30.204  38.119  1.00  0.00           C  
ATOM   3772  HA  GLU   230      17.866  31.008  37.572  1.00  0.00           H  
ATOM   3773  CB  GLU   230      17.770  28.842  37.782  1.00  0.00           C  
ATOM   3774  HB2 GLU   230      17.610  28.885  36.705  1.00  0.00           H  
ATOM   3775  HB3 GLU   230      18.464  28.045  38.052  1.00  0.00           H  
ATOM   3776  CG  GLU   230      16.462  28.689  38.550  1.00  0.00           C  
ATOM   3777  HG2 GLU   230      16.768  28.661  39.596  1.00  0.00           H  
ATOM   3778  HG3 GLU   230      15.772  29.532  38.562  1.00  0.00           H  
ATOM   3779  CD  GLU   230      15.622  27.491  38.122  1.00  0.00           C  
ATOM   3780  OE1 GLU   230      14.715  27.212  38.921  1.00  0.00           O  
ATOM   3781  OE2 GLU   230      15.911  26.878  37.117  1.00  0.00           O  
ATOM   3782  C   GLU   230      18.188  30.535  39.605  1.00  0.00           C  
ATOM   3783  O   GLU   230      17.423  31.456  39.864  1.00  0.00           O  
ATOM   3784  N   LYS   231      18.931  29.908  40.539  1.00  0.00           N  
ATOM   3785  H   LYS   231      19.563  29.182  40.235  1.00  0.00           H  
ATOM   3786  CA  LYS   231      18.916  30.310  41.905  1.00  0.00           C  
ATOM   3787  HA  LYS   231      17.863  30.222  42.173  1.00  0.00           H  
ATOM   3788  CB  LYS   231      19.506  29.162  42.751  1.00  0.00           C  
ATOM   3789  HB2 LYS   231      18.962  28.260  42.471  1.00  0.00           H  
ATOM   3790  HB3 LYS   231      20.591  29.059  42.740  1.00  0.00           H  
ATOM   3791  CG  LYS   231      19.327  29.461  44.309  1.00  0.00           C  
ATOM   3792  HG2 LYS   231      19.664  28.643  44.946  1.00  0.00           H  
ATOM   3793  HG3 LYS   231      19.865  30.398  44.449  1.00  0.00           H  
ATOM   3794  CD  LYS   231      17.844  29.629  44.785  1.00  0.00           C  
ATOM   3795  HD2 LYS   231      17.425  30.616  44.590  1.00  0.00           H  
ATOM   3796  HD3 LYS   231      17.144  28.860  44.460  1.00  0.00           H  
ATOM   3797  CE  LYS   231      17.842  29.451  46.231  1.00  0.00           C  
ATOM   3798  HE2 LYS   231      18.188  28.443  46.460  1.00  0.00           H  
ATOM   3799  HE3 LYS   231      18.457  30.181  46.756  1.00  0.00           H  
ATOM   3800  NZ  LYS   231      16.470  29.484  46.731  1.00  0.00           N  
ATOM   3801  HZ1 LYS   231      16.331  29.245  47.702  1.00  0.00           H  
ATOM   3802  HZ2 LYS   231      15.991  30.329  46.455  1.00  0.00           H  
ATOM   3803  HZ3 LYS   231      16.002  28.677  46.344  1.00  0.00           H  
ATOM   3804  C   LYS   231      19.378  31.697  42.194  1.00  0.00           C  
ATOM   3805  O   LYS   231      18.799  32.361  43.021  1.00  0.00           O  
ATOM   3806  N   LYS   232      20.387  32.158  41.497  1.00  0.00           N  
ATOM   3807  H   LYS   232      20.753  31.513  40.812  1.00  0.00           H  
ATOM   3808  CA  LYS   232      20.866  33.581  41.562  1.00  0.00           C  
ATOM   3809  HA  LYS   232      21.014  33.843  42.610  1.00  0.00           H  
ATOM   3810  CB  LYS   232      22.182  33.603  40.844  1.00  0.00           C  
ATOM   3811  HB2 LYS   232      22.792  32.793  41.244  1.00  0.00           H  
ATOM   3812  HB3 LYS   232      22.073  33.593  39.759  1.00  0.00           H  
ATOM   3813  CG  LYS   232      23.104  34.744  41.290  1.00  0.00           C  
ATOM   3814  HG2 LYS   232      22.645  35.690  41.003  1.00  0.00           H  
ATOM   3815  HG3 LYS   232      23.283  34.730  42.365  1.00  0.00           H  
ATOM   3816  CD  LYS   232      24.491  34.462  40.695  1.00  0.00           C  
ATOM   3817  HD2 LYS   232      24.812  33.568  41.229  1.00  0.00           H  
ATOM   3818  HD3 LYS   232      24.522  34.293  39.619  1.00  0.00           H  
ATOM   3819  CE  LYS   232      25.501  35.569  41.119  1.00  0.00           C  
ATOM   3820  HE2 LYS   232      24.992  35.884  42.030  1.00  0.00           H  
ATOM   3821  HE3 LYS   232      26.485  35.106  41.198  1.00  0.00           H  
ATOM   3822  NZ  LYS   232      25.568  36.726  40.159  1.00  0.00           N  
ATOM   3823  HZ1 LYS   232      24.714  36.831  39.630  1.00  0.00           H  
ATOM   3824  HZ2 LYS   232      25.723  37.649  40.538  1.00  0.00           H  
ATOM   3825  HZ3 LYS   232      26.304  36.584  39.482  1.00  0.00           H  
ATOM   3826  C   LYS   232      19.825  34.585  40.982  1.00  0.00           C  
ATOM   3827  O   LYS   232      19.620  35.608  41.636  1.00  0.00           O  
ATOM   3828  N   MET   233      19.134  34.286  39.892  1.00  0.00           N  
ATOM   3829  H   MET   233      19.344  33.478  39.325  1.00  0.00           H  
ATOM   3830  CA  MET   233      18.093  35.256  39.446  1.00  0.00           C  
ATOM   3831  HA  MET   233      18.531  36.252  39.380  1.00  0.00           H  
ATOM   3832  CB  MET   233      17.507  35.002  38.017  1.00  0.00           C  
ATOM   3833  HB2 MET   233      18.262  34.872  37.241  1.00  0.00           H  
ATOM   3834  HB3 MET   233      16.988  34.044  38.057  1.00  0.00           H  
ATOM   3835  CG  MET   233      16.470  36.068  37.449  1.00  0.00           C  
ATOM   3836  HG2 MET   233      15.516  36.070  37.976  1.00  0.00           H  
ATOM   3837  HG3 MET   233      16.791  37.104  37.561  1.00  0.00           H  
ATOM   3838  SD  MET   233      16.128  35.723  35.636  1.00  0.00           S  
ATOM   3839  CE  MET   233      15.022  34.288  35.671  1.00  0.00           C  
ATOM   3840  HE1 MET   233      15.629  33.387  35.756  1.00  0.00           H  
ATOM   3841  HE2 MET   233      14.471  34.364  36.608  1.00  0.00           H  
ATOM   3842  HE3 MET   233      14.306  34.269  34.850  1.00  0.00           H  
ATOM   3843  C   MET   233      16.885  35.231  40.423  1.00  0.00           C  
ATOM   3844  O   MET   233      16.349  36.246  40.858  1.00  0.00           O  
ATOM   3845  N   SER   234      16.476  34.014  40.805  1.00  0.00           N  
ATOM   3846  H   SER   234      16.815  33.197  40.318  1.00  0.00           H  
ATOM   3847  CA  SER   234      15.380  33.826  41.834  1.00  0.00           C  
ATOM   3848  HA  SER   234      14.647  34.582  41.552  1.00  0.00           H  
ATOM   3849  CB  SER   234      14.652  32.346  41.650  1.00  0.00           C  
ATOM   3850  HB2 SER   234      13.811  32.235  42.335  1.00  0.00           H  
ATOM   3851  HB3 SER   234      14.267  32.249  40.635  1.00  0.00           H  
ATOM   3852  OG  SER   234      15.551  31.309  41.723  1.00  0.00           O  
ATOM   3853  HG  SER   234      15.982  31.367  40.867  1.00  0.00           H  
ATOM   3854  C   SER   234      15.709  34.051  43.341  1.00  0.00           C  
ATOM   3855  O   SER   234      15.276  33.355  44.245  1.00  0.00           O  
ATOM   3856  N   THR   235      16.678  35.018  43.538  1.00  0.00           N  
ATOM   3857  H   THR   235      16.933  35.432  42.653  1.00  0.00           H  
ATOM   3858  CA  THR   235      17.337  35.568  44.742  1.00  0.00           C  
ATOM   3859  HA  THR   235      16.714  35.404  45.621  1.00  0.00           H  
ATOM   3860  CB  THR   235      18.767  34.894  45.018  1.00  0.00           C  
ATOM   3861  HB  THR   235      19.381  34.816  44.120  1.00  0.00           H  
ATOM   3862  CG2 THR   235      19.633  35.296  46.155  1.00  0.00           C  
ATOM   3863 HG21 THR   235      20.119  36.225  45.858  1.00  0.00           H  
ATOM   3864 HG22 THR   235      19.196  35.311  47.153  1.00  0.00           H  
ATOM   3865 HG23 THR   235      20.490  34.623  46.187  1.00  0.00           H  
ATOM   3866  OG1 THR   235      18.539  33.547  45.302  1.00  0.00           O  
ATOM   3867  HG1 THR   235      18.493  33.142  44.433  1.00  0.00           H  
ATOM   3868  C   THR   235      17.533  37.039  44.647  1.00  0.00           C  
ATOM   3869  O   THR   235      18.590  37.609  44.224  1.00  0.00           O  
ATOM   3870  N   PRO   236      16.463  37.824  44.876  1.00  0.00           N  
ATOM   3871  CD  PRO   236      15.117  37.341  44.913  1.00  0.00           C  
ATOM   3872  HD2 PRO   236      14.868  36.898  45.877  1.00  0.00           H  
ATOM   3873  HD3 PRO   236      14.999  36.605  44.118  1.00  0.00           H  
ATOM   3874  CG  PRO   236      14.237  38.543  44.664  1.00  0.00           C  
ATOM   3875  HG2 PRO   236      13.248  38.522  45.121  1.00  0.00           H  
ATOM   3876  HG3 PRO   236      14.015  38.674  43.605  1.00  0.00           H  
ATOM   3877  CB  PRO   236      15.101  39.763  45.083  1.00  0.00           C  
ATOM   3878  HB2 PRO   236      14.988  39.974  46.146  1.00  0.00           H  
ATOM   3879  HB3 PRO   236      14.776  40.628  44.505  1.00  0.00           H  
ATOM   3880  CA  PRO   236      16.524  39.328  44.829  1.00  0.00           C  
ATOM   3881  HA  PRO   236      16.830  39.634  43.829  1.00  0.00           H  
ATOM   3882  C   PRO   236      17.521  39.992  45.812  1.00  0.00           C  
ATOM   3883  O   PRO   236      17.852  39.352  46.774  1.00  0.00           O  
ATOM   3884  N   VAL   237      17.756  41.318  45.652  1.00  0.00           N  
ATOM   3885  H   VAL   237      17.282  41.838  44.927  1.00  0.00           H  
ATOM   3886  CA  VAL   237      18.568  42.129  46.524  1.00  0.00           C  
ATOM   3887  HA  VAL   237      19.518  41.595  46.538  1.00  0.00           H  
ATOM   3888  CB  VAL   237      18.831  43.527  46.042  1.00  0.00           C  
ATOM   3889  HB  VAL   237      17.904  44.086  46.171  1.00  0.00           H  
ATOM   3890  CG1 VAL   237      19.890  44.199  46.885  1.00  0.00           C  
ATOM   3891 HG11 VAL   237      20.770  43.559  46.948  1.00  0.00           H  
ATOM   3892 HG12 VAL   237      20.072  45.221  46.554  1.00  0.00           H  
ATOM   3893 HG13 VAL   237      19.526  44.283  47.909  1.00  0.00           H  
ATOM   3894  CG2 VAL   237      19.405  43.432  44.596  1.00  0.00           C  
ATOM   3895 HG21 VAL   237      19.648  44.401  44.159  1.00  0.00           H  
ATOM   3896 HG22 VAL   237      20.324  42.855  44.493  1.00  0.00           H  
ATOM   3897 HG23 VAL   237      18.677  43.080  43.865  1.00  0.00           H  
ATOM   3898  C   VAL   237      18.114  42.095  47.982  1.00  0.00           C  
ATOM   3899  O   VAL   237      18.811  41.911  48.950  1.00  0.00           O  
ATOM   3900  N   GLU   238      16.777  42.172  48.140  1.00  0.00           N  
ATOM   3901  H   GLU   238      16.267  42.410  47.302  1.00  0.00           H  
ATOM   3902  CA  GLU   238      16.118  42.099  49.390  1.00  0.00           C  
ATOM   3903  HA  GLU   238      16.589  42.908  49.947  1.00  0.00           H  
ATOM   3904  CB  GLU   238      14.598  42.392  49.130  1.00  0.00           C  
ATOM   3905  HB2 GLU   238      14.216  41.769  48.321  1.00  0.00           H  
ATOM   3906  HB3 GLU   238      13.953  41.995  49.914  1.00  0.00           H  
ATOM   3907  CG  GLU   238      14.272  43.871  49.018  1.00  0.00           C  
ATOM   3908  HG2 GLU   238      14.858  44.294  48.202  1.00  0.00           H  
ATOM   3909  HG3 GLU   238      13.220  44.024  48.777  1.00  0.00           H  
ATOM   3910  CD  GLU   238      14.663  44.634  50.347  1.00  0.00           C  
ATOM   3911  OE1 GLU   238      15.109  45.762  50.251  1.00  0.00           O  
ATOM   3912  OE2 GLU   238      14.482  44.174  51.473  1.00  0.00           O  
ATOM   3913  C   GLU   238      16.206  40.800  50.131  1.00  0.00           C  
ATOM   3914  O   GLU   238      16.267  40.756  51.365  1.00  0.00           O  
ATOM   3915  N   VAL   239      16.364  39.693  49.377  1.00  0.00           N  
ATOM   3916  H   VAL   239      16.364  39.669  48.367  1.00  0.00           H  
ATOM   3917  CA  VAL   239      16.490  38.433  49.978  1.00  0.00           C  
ATOM   3918  HA  VAL   239      15.908  38.321  50.893  1.00  0.00           H  
ATOM   3919  CB  VAL   239      15.895  37.324  49.020  1.00  0.00           C  
ATOM   3920  HB  VAL   239      16.171  37.403  47.969  1.00  0.00           H  
ATOM   3921  CG1 VAL   239      16.397  35.946  49.423  1.00  0.00           C  
ATOM   3922 HG11 VAL   239      17.476  35.790  49.416  1.00  0.00           H  
ATOM   3923 HG12 VAL   239      16.055  35.750  50.439  1.00  0.00           H  
ATOM   3924 HG13 VAL   239      15.896  35.223  48.779  1.00  0.00           H  
ATOM   3925  CG2 VAL   239      14.353  37.447  48.929  1.00  0.00           C  
ATOM   3926 HG21 VAL   239      13.985  36.777  49.705  1.00  0.00           H  
ATOM   3927 HG22 VAL   239      14.116  38.508  49.004  1.00  0.00           H  
ATOM   3928 HG23 VAL   239      13.921  37.062  48.006  1.00  0.00           H  
ATOM   3929  C   VAL   239      18.015  38.121  50.319  1.00  0.00           C  
ATOM   3930  O   VAL   239      18.335  37.588  51.373  1.00  0.00           O  
ATOM   3931  N   LEU   240      18.867  38.531  49.400  1.00  0.00           N  
ATOM   3932  H   LEU   240      18.571  38.860  48.492  1.00  0.00           H  
ATOM   3933  CA  LEU   240      20.301  38.307  49.426  1.00  0.00           C  
ATOM   3934  HA  LEU   240      20.419  37.232  49.567  1.00  0.00           H  
ATOM   3935  CB  LEU   240      20.793  38.589  47.983  1.00  0.00           C  
ATOM   3936  HB2 LEU   240      20.304  37.972  47.229  1.00  0.00           H  
ATOM   3937  HB3 LEU   240      20.394  39.572  47.732  1.00  0.00           H  
ATOM   3938  CG  LEU   240      22.272  38.738  47.824  1.00  0.00           C  
ATOM   3939  HG  LEU   240      22.563  39.436  48.609  1.00  0.00           H  
ATOM   3940  CD1 LEU   240      23.007  37.498  48.086  1.00  0.00           C  
ATOM   3941 HD11 LEU   240      23.062  37.241  49.144  1.00  0.00           H  
ATOM   3942 HD12 LEU   240      22.608  36.664  47.509  1.00  0.00           H  
ATOM   3943 HD13 LEU   240      24.015  37.592  47.683  1.00  0.00           H  
ATOM   3944  CD2 LEU   240      22.532  39.276  46.403  1.00  0.00           C  
ATOM   3945 HD21 LEU   240      23.611  39.312  46.257  1.00  0.00           H  
ATOM   3946 HD22 LEU   240      22.195  38.514  45.700  1.00  0.00           H  
ATOM   3947 HD23 LEU   240      22.058  40.256  46.362  1.00  0.00           H  
ATOM   3948  C   LEU   240      21.024  39.101  50.568  1.00  0.00           C  
ATOM   3949  O   LEU   240      21.703  38.438  51.341  1.00  0.00           O  
ATOM   3950  N   CYS   241      20.731  40.389  50.726  1.00  0.00           N  
ATOM   3951  H   CYS   241      19.945  40.683  50.164  1.00  0.00           H  
ATOM   3952  CA  CYS   241      21.203  41.195  51.852  1.00  0.00           C  
ATOM   3953  HA  CYS   241      22.240  40.897  52.006  1.00  0.00           H  
ATOM   3954  CB  CYS   241      21.372  42.643  51.266  1.00  0.00           C  
ATOM   3955  HB2 CYS   241      20.430  43.035  50.883  1.00  0.00           H  
ATOM   3956  HB3 CYS   241      21.809  43.247  52.061  1.00  0.00           H  
ATOM   3957  SG  CYS   241      22.524  42.496  49.921  1.00  0.00           S  
ATOM   3958  HG  CYS   241      23.579  42.463  50.739  1.00  0.00           H  
ATOM   3959  C   CYS   241      20.371  41.176  53.192  1.00  0.00           C  
ATOM   3960  O   CYS   241      20.521  41.995  54.044  1.00  0.00           O  
ATOM   3961  N   LYS   242      19.395  40.289  53.329  1.00  0.00           N  
ATOM   3962  H   LYS   242      19.284  39.667  52.540  1.00  0.00           H  
ATOM   3963  CA  LYS   242      18.439  40.125  54.485  1.00  0.00           C  
ATOM   3964  HA  LYS   242      17.681  40.895  54.345  1.00  0.00           H  
ATOM   3965  CB  LYS   242      17.680  38.766  54.379  1.00  0.00           C  
ATOM   3966  HB2 LYS   242      17.230  38.622  53.397  1.00  0.00           H  
ATOM   3967  HB3 LYS   242      18.450  38.008  54.519  1.00  0.00           H  
ATOM   3968  CG  LYS   242      16.584  38.586  55.455  1.00  0.00           C  
ATOM   3969  HG2 LYS   242      16.269  37.543  55.484  1.00  0.00           H  
ATOM   3970  HG3 LYS   242      17.083  38.730  56.413  1.00  0.00           H  
ATOM   3971  CD  LYS   242      15.410  39.635  55.490  1.00  0.00           C  
ATOM   3972  HD2 LYS   242      14.614  39.346  56.175  1.00  0.00           H  
ATOM   3973  HD3 LYS   242      15.786  40.638  55.692  1.00  0.00           H  
ATOM   3974  CE  LYS   242      14.843  39.619  54.075  1.00  0.00           C  
ATOM   3975  HE2 LYS   242      15.598  39.975  53.374  1.00  0.00           H  
ATOM   3976  HE3 LYS   242      14.652  38.613  53.701  1.00  0.00           H  
ATOM   3977  NZ  LYS   242      13.550  40.507  54.048  1.00  0.00           N  
ATOM   3978  HZ1 LYS   242      13.167  40.471  53.114  1.00  0.00           H  
ATOM   3979  HZ2 LYS   242      12.787  40.268  54.665  1.00  0.00           H  
ATOM   3980  HZ3 LYS   242      13.704  41.489  54.228  1.00  0.00           H  
ATOM   3981  C   LYS   242      19.173  40.209  55.845  1.00  0.00           C  
ATOM   3982  O   LYS   242      18.614  40.783  56.763  1.00  0.00           O  
ATOM   3983  N   GLY   243      20.422  39.664  55.931  1.00  0.00           N  
ATOM   3984  H   GLY   243      20.717  39.014  55.217  1.00  0.00           H  
ATOM   3985  CA  GLY   243      21.252  39.861  57.084  1.00  0.00           C  
ATOM   3986  HA2 GLY   243      20.708  40.264  57.938  1.00  0.00           H  
ATOM   3987  HA3 GLY   243      21.599  38.881  57.411  1.00  0.00           H  
ATOM   3988  C   GLY   243      22.513  40.677  56.833  1.00  0.00           C  
ATOM   3989  O   GLY   243      23.483  40.331  57.533  1.00  0.00           O  
ATOM   3990  N   PHE   244      22.572  41.604  55.859  1.00  0.00           N  
ATOM   3991  H   PHE   244      21.729  41.864  55.367  1.00  0.00           H  
ATOM   3992  CA  PHE   244      23.782  42.423  55.683  1.00  0.00           C  
ATOM   3993  HA  PHE   244      24.617  42.051  56.277  1.00  0.00           H  
ATOM   3994  CB  PHE   244      24.063  42.368  54.090  1.00  0.00           C  
ATOM   3995  HB2 PHE   244      23.209  42.693  53.496  1.00  0.00           H  
ATOM   3996  HB3 PHE   244      24.882  43.054  53.875  1.00  0.00           H  
ATOM   3997  CG  PHE   244      24.593  41.110  53.590  1.00  0.00           C  
ATOM   3998  CD1 PHE   244      25.965  41.039  53.169  1.00  0.00           C  
ATOM   3999  HD1 PHE   244      26.530  41.958  53.198  1.00  0.00           H  
ATOM   4000  CE1 PHE   244      26.518  39.862  52.671  1.00  0.00           C  
ATOM   4001  HE1 PHE   244      27.540  39.737  52.345  1.00  0.00           H  
ATOM   4002  CZ  PHE   244      25.774  38.687  52.560  1.00  0.00           C  
ATOM   4003  HZ  PHE   244      26.191  37.750  52.221  1.00  0.00           H  
ATOM   4004  CE2 PHE   244      24.465  38.730  53.066  1.00  0.00           C  
ATOM   4005  HE2 PHE   244      24.017  37.747  53.033  1.00  0.00           H  
ATOM   4006  CD2 PHE   244      23.867  39.902  53.541  1.00  0.00           C  
ATOM   4007  HD2 PHE   244      22.839  39.977  53.863  1.00  0.00           H  
ATOM   4008  C   PHE   244      23.452  43.878  56.058  1.00  0.00           C  
ATOM   4009  O   PHE   244      22.354  44.314  55.832  1.00  0.00           O  
ATOM   4010  N   PRO   245      24.467  44.727  56.449  1.00  0.00           N  
ATOM   4011  CD  PRO   245      25.849  44.381  56.673  1.00  0.00           C  
ATOM   4012  HD2 PRO   245      26.356  44.190  55.728  1.00  0.00           H  
ATOM   4013  HD3 PRO   245      26.041  43.527  57.322  1.00  0.00           H  
ATOM   4014  CG  PRO   245      26.423  45.579  57.427  1.00  0.00           C  
ATOM   4015  HG2 PRO   245      27.508  45.594  57.328  1.00  0.00           H  
ATOM   4016  HG3 PRO   245      25.981  45.518  58.422  1.00  0.00           H  
ATOM   4017  CB  PRO   245      25.716  46.745  56.784  1.00  0.00           C  
ATOM   4018  HB2 PRO   245      26.318  46.992  55.910  1.00  0.00           H  
ATOM   4019  HB3 PRO   245      25.660  47.498  57.570  1.00  0.00           H  
ATOM   4020  CA  PRO   245      24.330  46.155  56.497  1.00  0.00           C  
ATOM   4021  HA  PRO   245      23.613  46.300  57.305  1.00  0.00           H  
ATOM   4022  C   PRO   245      23.854  46.752  55.154  1.00  0.00           C  
ATOM   4023  O   PRO   245      24.182  46.219  54.075  1.00  0.00           O  
ATOM   4024  N   ALA   246      23.040  47.791  55.259  1.00  0.00           N  
ATOM   4025  H   ALA   246      22.959  48.199  56.179  1.00  0.00           H  
ATOM   4026  CA  ALA   246      22.329  48.245  54.077  1.00  0.00           C  
ATOM   4027  HA  ALA   246      21.564  47.545  53.742  1.00  0.00           H  
ATOM   4028  CB  ALA   246      21.567  49.456  54.544  1.00  0.00           C  
ATOM   4029  HB1 ALA   246      21.075  49.154  55.469  1.00  0.00           H  
ATOM   4030  HB2 ALA   246      22.205  50.286  54.847  1.00  0.00           H  
ATOM   4031  HB3 ALA   246      20.895  49.832  53.773  1.00  0.00           H  
ATOM   4032  C   ALA   246      23.325  48.627  52.902  1.00  0.00           C  
ATOM   4033  O   ALA   246      22.920  48.412  51.775  1.00  0.00           O  
ATOM   4034  N   GLU   247      24.491  49.283  53.097  1.00  0.00           N  
ATOM   4035  H   GLU   247      24.763  49.592  54.019  1.00  0.00           H  
ATOM   4036  CA  GLU   247      25.482  49.486  52.024  1.00  0.00           C  
ATOM   4037  HA  GLU   247      25.116  50.230  51.316  1.00  0.00           H  
ATOM   4038  CB  GLU   247      26.783  49.937  52.729  1.00  0.00           C  
ATOM   4039  HB2 GLU   247      27.127  49.215  53.470  1.00  0.00           H  
ATOM   4040  HB3 GLU   247      27.578  49.855  51.988  1.00  0.00           H  
ATOM   4041  CG  GLU   247      26.815  51.318  53.377  1.00  0.00           C  
ATOM   4042  HG2 GLU   247      27.865  51.433  53.646  1.00  0.00           H  
ATOM   4043  HG3 GLU   247      26.528  51.999  52.576  1.00  0.00           H  
ATOM   4044  CD  GLU   247      25.866  51.529  54.622  1.00  0.00           C  
ATOM   4045  OE1 GLU   247      25.496  50.546  55.357  1.00  0.00           O  
ATOM   4046  OE2 GLU   247      25.569  52.683  54.978  1.00  0.00           O  
ATOM   4047  C   GLU   247      25.698  48.302  50.996  1.00  0.00           C  
ATOM   4048  O   GLU   247      25.852  48.627  49.851  1.00  0.00           O  
ATOM   4049  N   PHE   248      25.658  47.011  51.340  1.00  0.00           N  
ATOM   4050  H   PHE   248      25.554  46.746  52.309  1.00  0.00           H  
ATOM   4051  CA  PHE   248      25.781  45.922  50.351  1.00  0.00           C  
ATOM   4052  HA  PHE   248      26.655  45.978  49.702  1.00  0.00           H  
ATOM   4053  CB  PHE   248      25.882  44.608  51.182  1.00  0.00           C  
ATOM   4054  HB2 PHE   248      25.085  44.679  51.922  1.00  0.00           H  
ATOM   4055  HB3 PHE   248      25.564  43.789  50.537  1.00  0.00           H  
ATOM   4056  CG  PHE   248      27.172  44.299  51.987  1.00  0.00           C  
ATOM   4057  CD1 PHE   248      27.473  45.024  53.126  1.00  0.00           C  
ATOM   4058  HD1 PHE   248      26.917  45.919  53.360  1.00  0.00           H  
ATOM   4059  CE1 PHE   248      28.536  44.517  53.910  1.00  0.00           C  
ATOM   4060  HE1 PHE   248      28.898  45.168  54.692  1.00  0.00           H  
ATOM   4061  CZ  PHE   248      29.358  43.382  53.513  1.00  0.00           C  
ATOM   4062  HZ  PHE   248      30.220  43.172  54.129  1.00  0.00           H  
ATOM   4063  CE2 PHE   248      29.044  42.707  52.302  1.00  0.00           C  
ATOM   4064  HE2 PHE   248      29.646  41.870  51.980  1.00  0.00           H  
ATOM   4065  CD2 PHE   248      27.950  43.214  51.529  1.00  0.00           C  
ATOM   4066  HD2 PHE   248      27.735  42.697  50.606  1.00  0.00           H  
ATOM   4067  C   PHE   248      24.574  46.019  49.390  1.00  0.00           C  
ATOM   4068  O   PHE   248      24.697  45.640  48.243  1.00  0.00           O  
ATOM   4069  N   ALA   249      23.329  46.332  49.854  1.00  0.00           N  
ATOM   4070  H   ALA   249      23.312  46.696  50.796  1.00  0.00           H  
ATOM   4071  CA  ALA   249      22.170  46.585  48.900  1.00  0.00           C  
ATOM   4072  HA  ALA   249      22.368  45.834  48.136  1.00  0.00           H  
ATOM   4073  CB  ALA   249      20.876  46.466  49.726  1.00  0.00           C  
ATOM   4074  HB1 ALA   249      19.971  46.766  49.198  1.00  0.00           H  
ATOM   4075  HB2 ALA   249      20.641  45.443  50.018  1.00  0.00           H  
ATOM   4076  HB3 ALA   249      20.917  47.118  50.598  1.00  0.00           H  
ATOM   4077  C   ALA   249      22.262  47.920  48.144  1.00  0.00           C  
ATOM   4078  O   ALA   249      22.027  47.962  46.987  1.00  0.00           O  
ATOM   4079  N   MET   250      22.595  48.992  48.832  1.00  0.00           N  
ATOM   4080  H   MET   250      22.629  48.904  49.838  1.00  0.00           H  
ATOM   4081  CA  MET   250      22.586  50.296  48.192  1.00  0.00           C  
ATOM   4082  HA  MET   250      21.598  50.404  47.743  1.00  0.00           H  
ATOM   4083  CB  MET   250      22.788  51.472  49.180  1.00  0.00           C  
ATOM   4084  HB2 MET   250      23.388  51.200  50.048  1.00  0.00           H  
ATOM   4085  HB3 MET   250      23.413  52.173  48.628  1.00  0.00           H  
ATOM   4086  CG  MET   250      21.537  52.043  49.771  1.00  0.00           C  
ATOM   4087  HG2 MET   250      20.780  52.288  49.025  1.00  0.00           H  
ATOM   4088  HG3 MET   250      21.115  51.181  50.288  1.00  0.00           H  
ATOM   4089  SD  MET   250      21.926  53.330  51.021  1.00  0.00           S  
ATOM   4090  CE  MET   250      22.587  52.342  52.342  1.00  0.00           C  
ATOM   4091  HE1 MET   250      21.873  52.324  53.165  1.00  0.00           H  
ATOM   4092  HE2 MET   250      22.644  51.355  51.883  1.00  0.00           H  
ATOM   4093  HE3 MET   250      23.550  52.716  52.691  1.00  0.00           H  
ATOM   4094  C   MET   250      23.643  50.269  47.036  1.00  0.00           C  
ATOM   4095  O   MET   250      23.512  50.958  46.007  1.00  0.00           O  
ATOM   4096  N   TYR   251      24.717  49.582  47.203  1.00  0.00           N  
ATOM   4097  H   TYR   251      24.868  49.123  48.091  1.00  0.00           H  
ATOM   4098  CA  TYR   251      25.707  49.135  46.114  1.00  0.00           C  
ATOM   4099  HA  TYR   251      26.161  50.015  45.659  1.00  0.00           H  
ATOM   4100  CB  TYR   251      26.916  48.462  46.777  1.00  0.00           C  
ATOM   4101  HB2 TYR   251      27.333  49.149  47.513  1.00  0.00           H  
ATOM   4102  HB3 TYR   251      26.614  47.651  47.440  1.00  0.00           H  
ATOM   4103  CG  TYR   251      28.036  47.865  45.925  1.00  0.00           C  
ATOM   4104  CD1 TYR   251      27.781  46.732  45.171  1.00  0.00           C  
ATOM   4105  HD1 TYR   251      26.782  46.322  45.173  1.00  0.00           H  
ATOM   4106  CE1 TYR   251      28.752  46.213  44.344  1.00  0.00           C  
ATOM   4107  HE1 TYR   251      28.499  45.444  43.629  1.00  0.00           H  
ATOM   4108  CZ  TYR   251      30.060  46.781  44.385  1.00  0.00           C  
ATOM   4109  OH  TYR   251      30.998  46.338  43.488  1.00  0.00           O  
ATOM   4110  HH  TYR   251      30.623  45.912  42.714  1.00  0.00           H  
ATOM   4111  CE2 TYR   251      30.310  47.956  45.184  1.00  0.00           C  
ATOM   4112  HE2 TYR   251      31.252  48.477  45.089  1.00  0.00           H  
ATOM   4113  CD2 TYR   251      29.272  48.519  45.921  1.00  0.00           C  
ATOM   4114  HD2 TYR   251      29.488  49.487  46.348  1.00  0.00           H  
ATOM   4115  C   TYR   251      25.048  48.381  44.979  1.00  0.00           C  
ATOM   4116  O   TYR   251      25.263  48.742  43.812  1.00  0.00           O  
ATOM   4117  N   LEU   252      24.266  47.361  45.237  1.00  0.00           N  
ATOM   4118  H   LEU   252      24.253  46.956  46.162  1.00  0.00           H  
ATOM   4119  CA  LEU   252      23.678  46.567  44.122  1.00  0.00           C  
ATOM   4120  HA  LEU   252      24.469  46.538  43.372  1.00  0.00           H  
ATOM   4121  CB  LEU   252      23.390  45.133  44.773  1.00  0.00           C  
ATOM   4122  HB2 LEU   252      24.342  44.923  45.261  1.00  0.00           H  
ATOM   4123  HB3 LEU   252      22.566  45.132  45.486  1.00  0.00           H  
ATOM   4124  CG  LEU   252      22.998  44.018  43.752  1.00  0.00           C  
ATOM   4125  HG  LEU   252      21.920  44.010  43.596  1.00  0.00           H  
ATOM   4126  CD1 LEU   252      23.767  43.976  42.436  1.00  0.00           C  
ATOM   4127 HD11 LEU   252      23.579  44.886  41.866  1.00  0.00           H  
ATOM   4128 HD12 LEU   252      24.834  43.892  42.642  1.00  0.00           H  
ATOM   4129 HD13 LEU   252      23.363  43.242  41.740  1.00  0.00           H  
ATOM   4130  CD2 LEU   252      23.320  42.694  44.513  1.00  0.00           C  
ATOM   4131 HD21 LEU   252      22.814  42.053  43.790  1.00  0.00           H  
ATOM   4132 HD22 LEU   252      24.386  42.478  44.591  1.00  0.00           H  
ATOM   4133 HD23 LEU   252      22.876  42.603  45.504  1.00  0.00           H  
ATOM   4134  C   LEU   252      22.478  47.280  43.537  1.00  0.00           C  
ATOM   4135  O   LEU   252      22.301  47.210  42.309  1.00  0.00           O  
ATOM   4136  N   ASN   253      21.701  48.054  44.255  1.00  0.00           N  
ATOM   4137  H   ASN   253      22.059  48.179  45.191  1.00  0.00           H  
ATOM   4138  CA  ASN   253      20.655  48.938  43.698  1.00  0.00           C  
ATOM   4139  HA  ASN   253      20.173  48.430  42.862  1.00  0.00           H  
ATOM   4140  CB  ASN   253      19.638  49.277  44.796  1.00  0.00           C  
ATOM   4141  HB2 ASN   253      20.146  49.656  45.682  1.00  0.00           H  
ATOM   4142  HB3 ASN   253      18.973  50.084  44.489  1.00  0.00           H  
ATOM   4143  CG  ASN   253      18.583  48.203  45.196  1.00  0.00           C  
ATOM   4144  OD1 ASN   253      17.772  47.678  44.424  1.00  0.00           O  
ATOM   4145  ND2 ASN   253      18.462  47.899  46.487  1.00  0.00           N  
ATOM   4146 HD21 ASN   253      17.674  47.348  46.796  1.00  0.00           H  
ATOM   4147 HD22 ASN   253      18.897  48.487  47.183  1.00  0.00           H  
ATOM   4148  C   ASN   253      21.214  50.131  42.920  1.00  0.00           C  
ATOM   4149  O   ASN   253      20.506  50.614  42.019  1.00  0.00           O  
ATOM   4150  N   TYR   254      22.497  50.614  43.187  1.00  0.00           N  
ATOM   4151  H   TYR   254      23.002  50.141  43.923  1.00  0.00           H  
ATOM   4152  CA  TYR   254      23.167  51.502  42.247  1.00  0.00           C  
ATOM   4153  HA  TYR   254      22.532  52.369  42.067  1.00  0.00           H  
ATOM   4154  CB  TYR   254      24.452  52.090  42.873  1.00  0.00           C  
ATOM   4155  HB2 TYR   254      24.203  52.579  43.815  1.00  0.00           H  
ATOM   4156  HB3 TYR   254      25.102  51.235  43.058  1.00  0.00           H  
ATOM   4157  CG  TYR   254      25.075  53.129  41.967  1.00  0.00           C  
ATOM   4158  CD1 TYR   254      24.635  54.468  41.855  1.00  0.00           C  
ATOM   4159  HD1 TYR   254      23.684  54.712  42.305  1.00  0.00           H  
ATOM   4160  CE1 TYR   254      25.274  55.309  40.981  1.00  0.00           C  
ATOM   4161  HE1 TYR   254      24.953  56.326  40.810  1.00  0.00           H  
ATOM   4162  CZ  TYR   254      26.401  54.872  40.251  1.00  0.00           C  
ATOM   4163  OH  TYR   254      27.047  55.750  39.462  1.00  0.00           O  
ATOM   4164  HH  TYR   254      26.565  56.535  39.192  1.00  0.00           H  
ATOM   4165  CE2 TYR   254      26.866  53.527  40.369  1.00  0.00           C  
ATOM   4166  HE2 TYR   254      27.610  53.265  39.631  1.00  0.00           H  
ATOM   4167  CD2 TYR   254      26.110  52.636  41.127  1.00  0.00           C  
ATOM   4168  HD2 TYR   254      26.504  51.631  41.111  1.00  0.00           H  
ATOM   4169  C   TYR   254      23.487  50.666  40.985  1.00  0.00           C  
ATOM   4170  O   TYR   254      23.310  51.155  39.899  1.00  0.00           O  
ATOM   4171  N   CYS   255      23.995  49.439  41.136  1.00  0.00           N  
ATOM   4172  H   CYS   255      24.157  49.016  42.038  1.00  0.00           H  
ATOM   4173  CA  CYS   255      24.501  48.806  39.872  1.00  0.00           C  
ATOM   4174  HA  CYS   255      25.088  49.525  39.301  1.00  0.00           H  
ATOM   4175  CB  CYS   255      25.471  47.591  40.196  1.00  0.00           C  
ATOM   4176  HB2 CYS   255      24.952  46.798  40.734  1.00  0.00           H  
ATOM   4177  HB3 CYS   255      25.833  47.263  39.221  1.00  0.00           H  
ATOM   4178  SG  CYS   255      26.900  48.122  41.233  1.00  0.00           S  
ATOM   4179  HG  CYS   255      26.446  47.656  42.400  1.00  0.00           H  
ATOM   4180  C   CYS   255      23.372  48.385  38.942  1.00  0.00           C  
ATOM   4181  O   CYS   255      23.369  48.565  37.717  1.00  0.00           O  
ATOM   4182  N   ARG   256      22.274  47.838  39.504  1.00  0.00           N  
ATOM   4183  H   ARG   256      22.240  47.614  40.488  1.00  0.00           H  
ATOM   4184  CA  ARG   256      21.051  47.543  38.785  1.00  0.00           C  
ATOM   4185  HA  ARG   256      21.133  46.860  37.939  1.00  0.00           H  
ATOM   4186  CB  ARG   256      20.090  46.922  39.799  1.00  0.00           C  
ATOM   4187  HB2 ARG   256      19.989  47.499  40.718  1.00  0.00           H  
ATOM   4188  HB3 ARG   256      19.099  46.849  39.351  1.00  0.00           H  
ATOM   4189  CG  ARG   256      20.601  45.498  40.113  1.00  0.00           C  
ATOM   4190  HG2 ARG   256      21.674  45.539  40.301  1.00  0.00           H  
ATOM   4191  HG3 ARG   256      20.052  45.232  41.017  1.00  0.00           H  
ATOM   4192  CD  ARG   256      20.381  44.378  39.115  1.00  0.00           C  
ATOM   4193  HD2 ARG   256      19.327  44.110  39.181  1.00  0.00           H  
ATOM   4194  HD3 ARG   256      20.489  44.759  38.099  1.00  0.00           H  
ATOM   4195  NE  ARG   256      21.276  43.239  39.278  1.00  0.00           N  
ATOM   4196  HE  ARG   256      22.025  43.187  38.603  1.00  0.00           H  
ATOM   4197  CZ  ARG   256      21.040  42.184  40.047  1.00  0.00           C  
ATOM   4198  NH1 ARG   256      20.024  42.131  40.895  1.00  0.00           N  
ATOM   4199 HH11 ARG   256      19.488  42.978  41.021  1.00  0.00           H  
ATOM   4200 HH12 ARG   256      19.875  41.280  41.418  1.00  0.00           H  
ATOM   4201  NH2 ARG   256      21.783  41.126  40.059  1.00  0.00           N  
ATOM   4202 HH21 ARG   256      22.536  41.064  39.389  1.00  0.00           H  
ATOM   4203 HH22 ARG   256      21.417  40.382  40.635  1.00  0.00           H  
ATOM   4204  C   ARG   256      20.342  48.710  38.168  1.00  0.00           C  
ATOM   4205  O   ARG   256      19.532  48.578  37.235  1.00  0.00           O  
ATOM   4206  N   GLY   257      20.655  49.914  38.744  1.00  0.00           N  
ATOM   4207  H   GLY   257      21.229  49.936  39.575  1.00  0.00           H  
ATOM   4208  CA  GLY   257      20.043  51.164  38.378  1.00  0.00           C  
ATOM   4209  HA2 GLY   257      18.995  51.059  38.100  1.00  0.00           H  
ATOM   4210  HA3 GLY   257      20.203  51.733  39.294  1.00  0.00           H  
ATOM   4211  C   GLY   257      20.806  51.903  37.314  1.00  0.00           C  
ATOM   4212  O   GLY   257      20.345  52.718  36.585  1.00  0.00           O  
ATOM   4213  N   LEU   258      22.063  51.508  37.064  1.00  0.00           N  
ATOM   4214  H   LEU   258      22.520  50.867  37.697  1.00  0.00           H  
ATOM   4215  CA  LEU   258      22.906  52.012  35.987  1.00  0.00           C  
ATOM   4216  HA  LEU   258      22.879  53.097  36.092  1.00  0.00           H  
ATOM   4217  CB  LEU   258      24.400  51.555  36.179  1.00  0.00           C  
ATOM   4218  HB2 LEU   258      24.326  50.527  36.536  1.00  0.00           H  
ATOM   4219  HB3 LEU   258      24.770  51.518  35.155  1.00  0.00           H  
ATOM   4220  CG  LEU   258      25.274  52.409  37.129  1.00  0.00           C  
ATOM   4221  HG  LEU   258      24.941  52.490  38.163  1.00  0.00           H  
ATOM   4222  CD1 LEU   258      26.700  51.806  37.104  1.00  0.00           C  
ATOM   4223 HD11 LEU   258      27.328  52.457  37.713  1.00  0.00           H  
ATOM   4224 HD12 LEU   258      26.616  50.838  37.598  1.00  0.00           H  
ATOM   4225 HD13 LEU   258      27.062  51.664  36.086  1.00  0.00           H  
ATOM   4226  CD2 LEU   258      25.384  53.861  36.688  1.00  0.00           C  
ATOM   4227 HD21 LEU   258      25.648  54.469  37.553  1.00  0.00           H  
ATOM   4228 HD22 LEU   258      26.339  53.906  36.166  1.00  0.00           H  
ATOM   4229 HD23 LEU   258      24.583  54.246  36.056  1.00  0.00           H  
ATOM   4230  C   LEU   258      22.436  51.540  34.552  1.00  0.00           C  
ATOM   4231  O   LEU   258      21.963  50.437  34.357  1.00  0.00           O  
ATOM   4232  N   ARG   259      22.783  52.343  33.532  1.00  0.00           N  
ATOM   4233  H   ARG   259      22.995  53.289  33.815  1.00  0.00           H  
ATOM   4234  CA  ARG   259      22.588  52.123  32.051  1.00  0.00           C  
ATOM   4235  HA  ARG   259      21.773  51.423  31.870  1.00  0.00           H  
ATOM   4236  CB  ARG   259      22.525  53.446  31.261  1.00  0.00           C  
ATOM   4237  HB2 ARG   259      23.252  54.125  31.706  1.00  0.00           H  
ATOM   4238  HB3 ARG   259      22.712  53.466  30.188  1.00  0.00           H  
ATOM   4239  CG  ARG   259      21.130  53.968  31.489  1.00  0.00           C  
ATOM   4240  HG2 ARG   259      20.433  53.533  30.773  1.00  0.00           H  
ATOM   4241  HG3 ARG   259      20.774  54.084  32.513  1.00  0.00           H  
ATOM   4242  CD  ARG   259      21.128  55.440  31.102  1.00  0.00           C  
ATOM   4243  HD2 ARG   259      21.543  55.621  30.110  1.00  0.00           H  
ATOM   4244  HD3 ARG   259      20.097  55.771  30.978  1.00  0.00           H  
ATOM   4245  NE  ARG   259      21.844  56.361  31.953  1.00  0.00           N  
ATOM   4246  HE  ARG   259      22.078  56.068  32.891  1.00  0.00           H  
ATOM   4247  CZ  ARG   259      22.375  57.550  31.608  1.00  0.00           C  
ATOM   4248  NH1 ARG   259      21.900  58.158  30.626  1.00  0.00           N  
ATOM   4249 HH11 ARG   259      21.165  57.787  30.041  1.00  0.00           H  
ATOM   4250 HH12 ARG   259      22.253  59.011  30.214  1.00  0.00           H  
ATOM   4251  NH2 ARG   259      23.174  58.095  32.453  1.00  0.00           N  
ATOM   4252 HH21 ARG   259      23.407  57.676  33.341  1.00  0.00           H  
ATOM   4253 HH22 ARG   259      23.537  59.014  32.240  1.00  0.00           H  
ATOM   4254  C   ARG   259      23.746  51.399  31.488  1.00  0.00           C  
ATOM   4255  O   ARG   259      24.839  51.399  32.001  1.00  0.00           O  
ATOM   4256  N   PHE   260      23.564  50.740  30.331  1.00  0.00           N  
ATOM   4257  H   PHE   260      22.624  50.568  30.003  1.00  0.00           H  
ATOM   4258  CA  PHE   260      24.675  50.173  29.523  1.00  0.00           C  
ATOM   4259  HA  PHE   260      24.979  49.226  29.969  1.00  0.00           H  
ATOM   4260  CB  PHE   260      24.011  49.843  28.152  1.00  0.00           C  
ATOM   4261  HB2 PHE   260      23.295  49.025  28.237  1.00  0.00           H  
ATOM   4262  HB3 PHE   260      23.500  50.748  27.823  1.00  0.00           H  
ATOM   4263  CG  PHE   260      25.052  49.473  27.030  1.00  0.00           C  
ATOM   4264  CD1 PHE   260      25.769  48.287  27.169  1.00  0.00           C  
ATOM   4265  HD1 PHE   260      25.664  47.643  28.030  1.00  0.00           H  
ATOM   4266  CE1 PHE   260      26.609  47.864  26.150  1.00  0.00           C  
ATOM   4267  HE1 PHE   260      27.158  46.945  26.294  1.00  0.00           H  
ATOM   4268  CZ  PHE   260      26.656  48.587  24.923  1.00  0.00           C  
ATOM   4269  HZ  PHE   260      27.269  48.282  24.087  1.00  0.00           H  
ATOM   4270  CE2 PHE   260      25.959  49.827  24.836  1.00  0.00           C  
ATOM   4271  HE2 PHE   260      25.802  50.428  23.953  1.00  0.00           H  
ATOM   4272  CD2 PHE   260      25.171  50.241  25.902  1.00  0.00           C  
ATOM   4273  HD2 PHE   260      24.623  51.165  25.793  1.00  0.00           H  
ATOM   4274  C   PHE   260      25.896  51.076  29.362  1.00  0.00           C  
ATOM   4275  O   PHE   260      26.998  50.692  29.554  1.00  0.00           O  
ATOM   4276  N   GLU   261      25.716  52.341  28.959  1.00  0.00           N  
ATOM   4277  H   GLU   261      24.838  52.566  28.513  1.00  0.00           H  
ATOM   4278  CA  GLU   261      26.965  53.080  28.512  1.00  0.00           C  
ATOM   4279  HA  GLU   261      27.751  52.414  28.157  1.00  0.00           H  
ATOM   4280  CB  GLU   261      26.664  53.944  27.316  1.00  0.00           C  
ATOM   4281  HB2 GLU   261      27.567  54.515  27.100  1.00  0.00           H  
ATOM   4282  HB3 GLU   261      26.395  53.299  26.480  1.00  0.00           H  
ATOM   4283  CG  GLU   261      25.598  55.078  27.498  1.00  0.00           C  
ATOM   4284  HG2 GLU   261      25.564  55.457  28.519  1.00  0.00           H  
ATOM   4285  HG3 GLU   261      25.709  55.783  26.674  1.00  0.00           H  
ATOM   4286  CD  GLU   261      24.142  54.604  27.148  1.00  0.00           C  
ATOM   4287  OE1 GLU   261      23.606  53.581  27.685  1.00  0.00           O  
ATOM   4288  OE2 GLU   261      23.456  55.357  26.418  1.00  0.00           O  
ATOM   4289  C   GLU   261      27.633  53.916  29.621  1.00  0.00           C  
ATOM   4290  O   GLU   261      28.736  54.422  29.283  1.00  0.00           O  
ATOM   4291  N   GLU   262      26.939  54.177  30.748  1.00  0.00           N  
ATOM   4292  H   GLU   262      26.071  53.666  30.827  1.00  0.00           H  
ATOM   4293  CA  GLU   262      27.406  55.197  31.720  1.00  0.00           C  
ATOM   4294  HA  GLU   262      28.017  55.928  31.192  1.00  0.00           H  
ATOM   4295  CB  GLU   262      26.238  55.872  32.429  1.00  0.00           C  
ATOM   4296  HB2 GLU   262      26.799  56.602  33.012  1.00  0.00           H  
ATOM   4297  HB3 GLU   262      25.548  56.313  31.710  1.00  0.00           H  
ATOM   4298  CG  GLU   262      25.536  54.965  33.395  1.00  0.00           C  
ATOM   4299  HG2 GLU   262      25.178  54.086  32.860  1.00  0.00           H  
ATOM   4300  HG3 GLU   262      26.241  54.610  34.147  1.00  0.00           H  
ATOM   4301  CD  GLU   262      24.337  55.694  33.978  1.00  0.00           C  
ATOM   4302  OE1 GLU   262      24.539  56.850  34.378  1.00  0.00           O  
ATOM   4303  OE2 GLU   262      23.252  55.059  34.203  1.00  0.00           O  
ATOM   4304  C   GLU   262      28.488  54.694  32.727  1.00  0.00           C  
ATOM   4305  O   GLU   262      28.541  53.507  33.083  1.00  0.00           O  
ATOM   4306  N   ALA   263      29.315  55.590  33.262  1.00  0.00           N  
ATOM   4307  H   ALA   263      29.024  56.547  33.116  1.00  0.00           H  
ATOM   4308  CA  ALA   263      30.378  55.248  34.160  1.00  0.00           C  
ATOM   4309  HA  ALA   263      30.885  54.401  33.698  1.00  0.00           H  
ATOM   4310  CB  ALA   263      31.463  56.306  34.180  1.00  0.00           C  
ATOM   4311  HB1 ALA   263      30.978  57.234  34.482  1.00  0.00           H  
ATOM   4312  HB2 ALA   263      32.242  56.180  34.932  1.00  0.00           H  
ATOM   4313  HB3 ALA   263      31.933  56.419  33.203  1.00  0.00           H  
ATOM   4314  C   ALA   263      29.815  55.110  35.594  1.00  0.00           C  
ATOM   4315  O   ALA   263      28.999  55.979  35.996  1.00  0.00           O  
ATOM   4316  N   PRO   264      30.165  54.033  36.326  1.00  0.00           N  
ATOM   4317  CD  PRO   264      30.707  52.784  35.796  1.00  0.00           C  
ATOM   4318  HD2 PRO   264      31.766  53.007  35.665  1.00  0.00           H  
ATOM   4319  HD3 PRO   264      30.163  52.616  34.867  1.00  0.00           H  
ATOM   4320  CG  PRO   264      30.426  51.742  36.820  1.00  0.00           C  
ATOM   4321  HG2 PRO   264      31.162  50.941  36.754  1.00  0.00           H  
ATOM   4322  HG3 PRO   264      29.416  51.398  36.598  1.00  0.00           H  
ATOM   4323  CB  PRO   264      30.233  52.497  38.165  1.00  0.00           C  
ATOM   4324  HB2 PRO   264      31.159  52.619  38.726  1.00  0.00           H  
ATOM   4325  HB3 PRO   264      29.391  52.126  38.749  1.00  0.00           H  
ATOM   4326  CA  PRO   264      29.904  53.897  37.748  1.00  0.00           C  
ATOM   4327  HA  PRO   264      28.862  54.128  37.972  1.00  0.00           H  
ATOM   4328  C   PRO   264      30.594  54.917  38.604  1.00  0.00           C  
ATOM   4329  O   PRO   264      31.767  55.221  38.361  1.00  0.00           O  
ATOM   4330  N   ASP   265      29.885  55.578  39.502  1.00  0.00           N  
ATOM   4331  H   ASP   265      28.908  55.342  39.601  1.00  0.00           H  
ATOM   4332  CA  ASP   265      30.442  56.411  40.506  1.00  0.00           C  
ATOM   4333  HA  ASP   265      31.094  57.110  39.982  1.00  0.00           H  
ATOM   4334  CB  ASP   265      29.475  57.490  40.906  1.00  0.00           C  
ATOM   4335  HB2 ASP   265      29.120  57.905  39.963  1.00  0.00           H  
ATOM   4336  HB3 ASP   265      28.664  57.023  41.465  1.00  0.00           H  
ATOM   4337  CG  ASP   265      30.025  58.637  41.767  1.00  0.00           C  
ATOM   4338  OD1 ASP   265      29.471  59.752  41.832  1.00  0.00           O  
ATOM   4339  OD2 ASP   265      31.141  58.515  42.285  1.00  0.00           O  
ATOM   4340  C   ASP   265      31.269  55.700  41.579  1.00  0.00           C  
ATOM   4341  O   ASP   265      30.733  55.491  42.680  1.00  0.00           O  
ATOM   4342  N   TYR   266      32.596  55.479  41.229  1.00  0.00           N  
ATOM   4343  H   TYR   266      32.959  55.846  40.361  1.00  0.00           H  
ATOM   4344  CA  TYR   266      33.545  54.679  41.966  1.00  0.00           C  
ATOM   4345  HA  TYR   266      33.151  53.672  42.103  1.00  0.00           H  
ATOM   4346  CB  TYR   266      34.947  54.435  41.268  1.00  0.00           C  
ATOM   4347  HB2 TYR   266      35.551  55.338  41.360  1.00  0.00           H  
ATOM   4348  HB3 TYR   266      35.484  53.603  41.724  1.00  0.00           H  
ATOM   4349  CG  TYR   266      34.764  54.006  39.784  1.00  0.00           C  
ATOM   4350  CD1 TYR   266      34.432  52.686  39.463  1.00  0.00           C  
ATOM   4351  HD1 TYR   266      34.264  51.994  40.275  1.00  0.00           H  
ATOM   4352  CE1 TYR   266      34.278  52.200  38.099  1.00  0.00           C  
ATOM   4353  HE1 TYR   266      34.095  51.161  37.867  1.00  0.00           H  
ATOM   4354  CZ  TYR   266      34.412  53.146  37.079  1.00  0.00           C  
ATOM   4355  OH  TYR   266      34.212  52.716  35.844  1.00  0.00           O  
ATOM   4356  HH  TYR   266      34.327  51.764  35.817  1.00  0.00           H  
ATOM   4357  CE2 TYR   266      34.668  54.538  37.382  1.00  0.00           C  
ATOM   4358  HE2 TYR   266      34.721  55.184  36.518  1.00  0.00           H  
ATOM   4359  CD2 TYR   266      34.999  54.947  38.710  1.00  0.00           C  
ATOM   4360  HD2 TYR   266      34.992  56.008  38.915  1.00  0.00           H  
ATOM   4361  C   TYR   266      33.780  55.349  43.380  1.00  0.00           C  
ATOM   4362  O   TYR   266      33.842  54.649  44.386  1.00  0.00           O  
ATOM   4363  N   MET   267      33.754  56.729  43.395  1.00  0.00           N  
ATOM   4364  H   MET   267      33.648  57.149  42.483  1.00  0.00           H  
ATOM   4365  CA  MET   267      33.808  57.574  44.625  1.00  0.00           C  
ATOM   4366  HA  MET   267      34.621  57.166  45.226  1.00  0.00           H  
ATOM   4367  CB  MET   267      34.229  59.031  44.250  1.00  0.00           C  
ATOM   4368  HB2 MET   267      35.189  59.012  43.735  1.00  0.00           H  
ATOM   4369  HB3 MET   267      33.559  59.432  43.489  1.00  0.00           H  
ATOM   4370  CG  MET   267      34.329  59.999  45.450  1.00  0.00           C  
ATOM   4371  HG2 MET   267      35.046  59.592  46.163  1.00  0.00           H  
ATOM   4372  HG3 MET   267      34.887  60.838  45.033  1.00  0.00           H  
ATOM   4373  SD  MET   267      32.829  60.655  46.256  1.00  0.00           S  
ATOM   4374  CE  MET   267      33.320  60.792  48.007  1.00  0.00           C  
ATOM   4375  HE1 MET   267      33.936  59.932  48.268  1.00  0.00           H  
ATOM   4376  HE2 MET   267      33.957  61.651  48.217  1.00  0.00           H  
ATOM   4377  HE3 MET   267      32.418  60.872  48.613  1.00  0.00           H  
ATOM   4378  C   MET   267      32.552  57.522  45.476  1.00  0.00           C  
ATOM   4379  O   MET   267      32.649  57.322  46.668  1.00  0.00           O  
ATOM   4380  N   TYR   268      31.327  57.641  44.966  1.00  0.00           N  
ATOM   4381  H   TYR   268      31.168  57.704  43.970  1.00  0.00           H  
ATOM   4382  CA  TYR   268      30.132  57.325  45.684  1.00  0.00           C  
ATOM   4383  HA  TYR   268      30.064  58.063  46.483  1.00  0.00           H  
ATOM   4384  CB  TYR   268      28.862  57.504  44.865  1.00  0.00           C  
ATOM   4385  HB2 TYR   268      28.890  58.453  44.329  1.00  0.00           H  
ATOM   4386  HB3 TYR   268      28.923  56.866  43.983  1.00  0.00           H  
ATOM   4387  CG  TYR   268      27.466  57.354  45.490  1.00  0.00           C  
ATOM   4388  CD1 TYR   268      27.111  58.226  46.508  1.00  0.00           C  
ATOM   4389  HD1 TYR   268      27.734  59.075  46.745  1.00  0.00           H  
ATOM   4390  CE1 TYR   268      25.887  58.028  47.144  1.00  0.00           C  
ATOM   4391  HE1 TYR   268      25.562  58.671  47.948  1.00  0.00           H  
ATOM   4392  CZ  TYR   268      25.050  56.921  46.796  1.00  0.00           C  
ATOM   4393  OH  TYR   268      23.857  56.761  47.438  1.00  0.00           O  
ATOM   4394  HH  TYR   268      23.402  55.999  47.073  1.00  0.00           H  
ATOM   4395  CE2 TYR   268      25.397  56.097  45.717  1.00  0.00           C  
ATOM   4396  HE2 TYR   268      24.816  55.206  45.530  1.00  0.00           H  
ATOM   4397  CD2 TYR   268      26.617  56.272  45.100  1.00  0.00           C  
ATOM   4398  HD2 TYR   268      27.035  55.489  44.484  1.00  0.00           H  
ATOM   4399  C   TYR   268      30.024  55.896  46.313  1.00  0.00           C  
ATOM   4400  O   TYR   268      29.738  55.877  47.549  1.00  0.00           O  
ATOM   4401  N   LEU   269      30.347  54.770  45.637  1.00  0.00           N  
ATOM   4402  H   LEU   269      30.528  54.862  44.648  1.00  0.00           H  
ATOM   4403  CA  LEU   269      30.435  53.432  46.187  1.00  0.00           C  
ATOM   4404  HA  LEU   269      29.506  53.196  46.705  1.00  0.00           H  
ATOM   4405  CB  LEU   269      30.534  52.366  45.123  1.00  0.00           C  
ATOM   4406  HB2 LEU   269      31.491  52.534  44.630  1.00  0.00           H  
ATOM   4407  HB3 LEU   269      30.565  51.409  45.644  1.00  0.00           H  
ATOM   4408  CG  LEU   269      29.437  52.308  44.064  1.00  0.00           C  
ATOM   4409  HG  LEU   269      29.352  53.347  43.745  1.00  0.00           H  
ATOM   4410  CD1 LEU   269      29.732  51.425  42.822  1.00  0.00           C  
ATOM   4411 HD11 LEU   269      29.774  50.359  43.044  1.00  0.00           H  
ATOM   4412 HD12 LEU   269      28.985  51.564  42.040  1.00  0.00           H  
ATOM   4413 HD13 LEU   269      30.673  51.798  42.418  1.00  0.00           H  
ATOM   4414  CD2 LEU   269      28.194  51.746  44.680  1.00  0.00           C  
ATOM   4415 HD21 LEU   269      27.824  52.271  45.561  1.00  0.00           H  
ATOM   4416 HD22 LEU   269      27.418  51.936  43.939  1.00  0.00           H  
ATOM   4417 HD23 LEU   269      28.287  50.667  44.804  1.00  0.00           H  
ATOM   4418  C   LEU   269      31.503  53.202  47.275  1.00  0.00           C  
ATOM   4419  O   LEU   269      31.190  52.583  48.288  1.00  0.00           O  
ATOM   4420  N   ARG   270      32.722  53.726  47.006  1.00  0.00           N  
ATOM   4421  H   ARG   270      32.889  54.192  46.126  1.00  0.00           H  
ATOM   4422  CA  ARG   270      33.770  53.880  48.048  1.00  0.00           C  
ATOM   4423  HA  ARG   270      34.172  52.938  48.421  1.00  0.00           H  
ATOM   4424  CB  ARG   270      34.998  54.751  47.556  1.00  0.00           C  
ATOM   4425  HB2 ARG   270      34.626  55.472  46.828  1.00  0.00           H  
ATOM   4426  HB3 ARG   270      35.628  55.168  48.341  1.00  0.00           H  
ATOM   4427  CG  ARG   270      36.029  53.786  46.868  1.00  0.00           C  
ATOM   4428  HG2 ARG   270      36.250  52.962  47.547  1.00  0.00           H  
ATOM   4429  HG3 ARG   270      35.560  53.302  46.012  1.00  0.00           H  
ATOM   4430  CD  ARG   270      37.286  54.553  46.465  1.00  0.00           C  
ATOM   4431  HD2 ARG   270      37.640  55.162  47.297  1.00  0.00           H  
ATOM   4432  HD3 ARG   270      37.985  53.766  46.182  1.00  0.00           H  
ATOM   4433  NE  ARG   270      36.929  55.504  45.411  1.00  0.00           N  
ATOM   4434  HE  ARG   270      36.554  56.375  45.759  1.00  0.00           H  
ATOM   4435  CZ  ARG   270      37.440  55.557  44.150  1.00  0.00           C  
ATOM   4436  NH1 ARG   270      38.261  54.644  43.704  1.00  0.00           N  
ATOM   4437 HH11 ARG   270      38.721  54.009  44.340  1.00  0.00           H  
ATOM   4438 HH12 ARG   270      38.663  54.943  42.827  1.00  0.00           H  
ATOM   4439  NH2 ARG   270      37.098  56.516  43.342  1.00  0.00           N  
ATOM   4440 HH21 ARG   270      36.554  57.286  43.704  1.00  0.00           H  
ATOM   4441 HH22 ARG   270      37.400  56.467  42.380  1.00  0.00           H  
ATOM   4442  C   ARG   270      33.064  54.564  49.258  1.00  0.00           C  
ATOM   4443  O   ARG   270      32.976  54.062  50.374  1.00  0.00           O  
ATOM   4444  N   GLN   271      32.624  55.794  49.120  1.00  0.00           N  
ATOM   4445  H   GLN   271      32.904  56.264  48.272  1.00  0.00           H  
ATOM   4446  CA  GLN   271      32.106  56.658  50.221  1.00  0.00           C  
ATOM   4447  HA  GLN   271      32.985  56.866  50.831  1.00  0.00           H  
ATOM   4448  CB  GLN   271      31.639  57.964  49.600  1.00  0.00           C  
ATOM   4449  HB2 GLN   271      32.482  58.519  49.188  1.00  0.00           H  
ATOM   4450  HB3 GLN   271      30.897  57.862  48.808  1.00  0.00           H  
ATOM   4451  CG  GLN   271      31.060  58.830  50.692  1.00  0.00           C  
ATOM   4452  HG2 GLN   271      30.627  59.716  50.227  1.00  0.00           H  
ATOM   4453  HG3 GLN   271      30.162  58.359  51.092  1.00  0.00           H  
ATOM   4454  CD  GLN   271      31.993  59.431  51.651  1.00  0.00           C  
ATOM   4455  OE1 GLN   271      33.108  59.021  51.841  1.00  0.00           O  
ATOM   4456  NE2 GLN   271      31.485  60.326  52.479  1.00  0.00           N  
ATOM   4457 HE21 GLN   271      32.193  60.824  52.999  1.00  0.00           H  
ATOM   4458 HE22 GLN   271      30.567  60.687  52.264  1.00  0.00           H  
ATOM   4459  C   GLN   271      30.940  55.941  51.007  1.00  0.00           C  
ATOM   4460  O   GLN   271      31.082  55.882  52.180  1.00  0.00           O  
ATOM   4461  N   LEU   272      29.948  55.257  50.368  1.00  0.00           N  
ATOM   4462  H   LEU   272      29.812  55.411  49.379  1.00  0.00           H  
ATOM   4463  CA  LEU   272      28.881  54.569  51.153  1.00  0.00           C  
ATOM   4464  HA  LEU   272      28.279  55.331  51.649  1.00  0.00           H  
ATOM   4465  CB  LEU   272      28.057  53.728  50.158  1.00  0.00           C  
ATOM   4466  HB2 LEU   272      28.827  53.145  49.652  1.00  0.00           H  
ATOM   4467  HB3 LEU   272      27.565  52.941  50.731  1.00  0.00           H  
ATOM   4468  CG  LEU   272      26.944  54.270  49.190  1.00  0.00           C  
ATOM   4469  HG  LEU   272      27.197  55.196  48.673  1.00  0.00           H  
ATOM   4470  CD1 LEU   272      26.648  53.104  48.184  1.00  0.00           C  
ATOM   4471 HD11 LEU   272      25.856  53.415  47.503  1.00  0.00           H  
ATOM   4472 HD12 LEU   272      27.481  52.629  47.666  1.00  0.00           H  
ATOM   4473 HD13 LEU   272      26.211  52.268  48.730  1.00  0.00           H  
ATOM   4474  CD2 LEU   272      25.653  54.543  49.846  1.00  0.00           C  
ATOM   4475 HD21 LEU   272      25.803  55.455  50.425  1.00  0.00           H  
ATOM   4476 HD22 LEU   272      24.903  54.822  49.105  1.00  0.00           H  
ATOM   4477 HD23 LEU   272      25.419  53.680  50.469  1.00  0.00           H  
ATOM   4478  C   LEU   272      29.558  53.575  52.089  1.00  0.00           C  
ATOM   4479  O   LEU   272      29.213  53.601  53.272  1.00  0.00           O  
ATOM   4480  N   PHE   273      30.567  52.803  51.705  1.00  0.00           N  
ATOM   4481  H   PHE   273      30.887  52.822  50.747  1.00  0.00           H  
ATOM   4482  CA  PHE   273      31.178  51.885  52.631  1.00  0.00           C  
ATOM   4483  HA  PHE   273      30.330  51.425  53.139  1.00  0.00           H  
ATOM   4484  CB  PHE   273      31.951  50.855  51.815  1.00  0.00           C  
ATOM   4485  HB2 PHE   273      32.563  51.439  51.127  1.00  0.00           H  
ATOM   4486  HB3 PHE   273      32.632  50.315  52.473  1.00  0.00           H  
ATOM   4487  CG  PHE   273      31.214  49.735  51.075  1.00  0.00           C  
ATOM   4488  CD1 PHE   273      30.245  48.935  51.706  1.00  0.00           C  
ATOM   4489  HD1 PHE   273      29.998  48.919  52.757  1.00  0.00           H  
ATOM   4490  CE1 PHE   273      29.634  47.936  50.959  1.00  0.00           C  
ATOM   4491  HE1 PHE   273      28.821  47.347  51.359  1.00  0.00           H  
ATOM   4492  CZ  PHE   273      29.980  47.717  49.610  1.00  0.00           C  
ATOM   4493  HZ  PHE   273      29.656  46.829  49.089  1.00  0.00           H  
ATOM   4494  CE2 PHE   273      31.025  48.482  48.979  1.00  0.00           C  
ATOM   4495  HE2 PHE   273      31.287  48.235  47.961  1.00  0.00           H  
ATOM   4496  CD2 PHE   273      31.608  49.507  49.707  1.00  0.00           C  
ATOM   4497  HD2 PHE   273      32.330  50.104  49.169  1.00  0.00           H  
ATOM   4498  C   PHE   273      32.110  52.603  53.683  1.00  0.00           C  
ATOM   4499  O   PHE   273      32.145  52.105  54.810  1.00  0.00           O  
ATOM   4500  N   ARG   274      32.814  53.746  53.340  1.00  0.00           N  
ATOM   4501  H   ARG   274      32.756  54.064  52.384  1.00  0.00           H  
ATOM   4502  CA  ARG   274      33.400  54.629  54.328  1.00  0.00           C  
ATOM   4503  HA  ARG   274      34.190  54.101  54.863  1.00  0.00           H  
ATOM   4504  CB  ARG   274      34.179  55.718  53.607  1.00  0.00           C  
ATOM   4505  HB2 ARG   274      33.438  56.260  53.020  1.00  0.00           H  
ATOM   4506  HB3 ARG   274      34.612  56.426  54.315  1.00  0.00           H  
ATOM   4507  CG  ARG   274      35.349  55.226  52.848  1.00  0.00           C  
ATOM   4508  HG2 ARG   274      36.084  54.824  53.545  1.00  0.00           H  
ATOM   4509  HG3 ARG   274      34.992  54.457  52.163  1.00  0.00           H  
ATOM   4510  CD  ARG   274      36.000  56.357  52.070  1.00  0.00           C  
ATOM   4511  HD2 ARG   274      35.193  56.853  51.529  1.00  0.00           H  
ATOM   4512  HD3 ARG   274      36.423  57.072  52.775  1.00  0.00           H  
ATOM   4513  NE  ARG   274      37.018  55.913  51.045  1.00  0.00           N  
ATOM   4514  HE  ARG   274      37.210  54.935  50.877  1.00  0.00           H  
ATOM   4515  CZ  ARG   274      38.026  56.580  50.544  1.00  0.00           C  
ATOM   4516  NH1 ARG   274      38.186  57.864  50.615  1.00  0.00           N  
ATOM   4517 HH11 ARG   274      37.439  58.430  50.992  1.00  0.00           H  
ATOM   4518 HH12 ARG   274      39.012  58.371  50.331  1.00  0.00           H  
ATOM   4519  NH2 ARG   274      38.962  56.051  49.803  1.00  0.00           N  
ATOM   4520 HH21 ARG   274      39.026  55.048  49.701  1.00  0.00           H  
ATOM   4521 HH22 ARG   274      39.491  56.710  49.250  1.00  0.00           H  
ATOM   4522  C   ARG   274      32.473  55.147  55.407  1.00  0.00           C  
ATOM   4523  O   ARG   274      32.976  55.428  56.504  1.00  0.00           O  
ATOM   4524  N   ILE   275      31.183  55.481  55.049  1.00  0.00           N  
ATOM   4525  H   ILE   275      30.988  55.519  54.058  1.00  0.00           H  
ATOM   4526  CA  ILE   275      30.149  55.858  56.020  1.00  0.00           C  
ATOM   4527  HA  ILE   275      30.430  56.816  56.458  1.00  0.00           H  
ATOM   4528  CB  ILE   275      28.851  56.321  55.186  1.00  0.00           C  
ATOM   4529  HB  ILE   275      28.577  55.631  54.388  1.00  0.00           H  
ATOM   4530  CG2 ILE   275      27.646  56.547  56.139  1.00  0.00           C  
ATOM   4531 HG21 ILE   275      27.846  57.482  56.661  1.00  0.00           H  
ATOM   4532 HG22 ILE   275      26.751  56.671  55.529  1.00  0.00           H  
ATOM   4533 HG23 ILE   275      27.507  55.744  56.863  1.00  0.00           H  
ATOM   4534  CG1 ILE   275      29.234  57.659  54.458  1.00  0.00           C  
ATOM   4535 HG12 ILE   275      29.306  58.507  55.140  1.00  0.00           H  
ATOM   4536 HG13 ILE   275      30.202  57.547  53.970  1.00  0.00           H  
ATOM   4537  CD1 ILE   275      28.196  58.079  53.367  1.00  0.00           C  
ATOM   4538 HD11 ILE   275      28.339  59.109  53.039  1.00  0.00           H  
ATOM   4539 HD12 ILE   275      28.196  57.364  52.544  1.00  0.00           H  
ATOM   4540 HD13 ILE   275      27.234  58.051  53.880  1.00  0.00           H  
ATOM   4541  C   ILE   275      29.914  54.700  56.976  1.00  0.00           C  
ATOM   4542  O   ILE   275      29.975  54.879  58.176  1.00  0.00           O  
ATOM   4543  N   LEU   276      29.757  53.441  56.471  1.00  0.00           N  
ATOM   4544  H   LEU   276      29.773  53.369  55.464  1.00  0.00           H  
ATOM   4545  CA  LEU   276      29.718  52.196  57.337  1.00  0.00           C  
ATOM   4546  HA  LEU   276      28.979  52.418  58.106  1.00  0.00           H  
ATOM   4547  CB  LEU   276      29.214  50.967  56.588  1.00  0.00           C  
ATOM   4548  HB2 LEU   276      28.328  51.268  56.028  1.00  0.00           H  
ATOM   4549  HB3 LEU   276      30.045  50.758  55.915  1.00  0.00           H  
ATOM   4550  CG  LEU   276      28.961  49.675  57.309  1.00  0.00           C  
ATOM   4551  HG  LEU   276      29.919  49.397  57.748  1.00  0.00           H  
ATOM   4552  CD1 LEU   276      27.727  49.710  58.237  1.00  0.00           C  
ATOM   4553 HD11 LEU   276      27.783  50.466  59.020  1.00  0.00           H  
ATOM   4554 HD12 LEU   276      26.863  49.945  57.616  1.00  0.00           H  
ATOM   4555 HD13 LEU   276      27.579  48.766  58.761  1.00  0.00           H  
ATOM   4556  CD2 LEU   276      28.646  48.661  56.143  1.00  0.00           C  
ATOM   4557 HD21 LEU   276      29.632  48.588  55.684  1.00  0.00           H  
ATOM   4558 HD22 LEU   276      28.285  47.733  56.587  1.00  0.00           H  
ATOM   4559 HD23 LEU   276      27.910  49.152  55.506  1.00  0.00           H  
ATOM   4560  C   LEU   276      31.010  51.986  58.054  1.00  0.00           C  
ATOM   4561  O   LEU   276      31.057  51.598  59.245  1.00  0.00           O  
ATOM   4562  N   PHE   277      32.179  52.484  57.565  1.00  0.00           N  
ATOM   4563  H   PHE   277      32.240  52.602  56.564  1.00  0.00           H  
ATOM   4564  CA  PHE   277      33.448  52.202  58.230  1.00  0.00           C  
ATOM   4565  HA  PHE   277      33.399  51.190  58.632  1.00  0.00           H  
ATOM   4566  CB  PHE   277      34.558  52.418  57.207  1.00  0.00           C  
ATOM   4567  HB2 PHE   277      34.173  51.985  56.284  1.00  0.00           H  
ATOM   4568  HB3 PHE   277      34.824  53.466  57.067  1.00  0.00           H  
ATOM   4569  CG  PHE   277      35.776  51.605  57.559  1.00  0.00           C  
ATOM   4570  CD1 PHE   277      35.885  50.217  57.246  1.00  0.00           C  
ATOM   4571  HD1 PHE   277      35.051  49.729  56.763  1.00  0.00           H  
ATOM   4572  CE1 PHE   277      37.075  49.521  57.501  1.00  0.00           C  
ATOM   4573  HE1 PHE   277      37.188  48.499  57.172  1.00  0.00           H  
ATOM   4574  CZ  PHE   277      38.132  50.155  58.201  1.00  0.00           C  
ATOM   4575  HZ  PHE   277      39.054  49.597  58.268  1.00  0.00           H  
ATOM   4576  CE2 PHE   277      38.088  51.532  58.469  1.00  0.00           C  
ATOM   4577  HE2 PHE   277      38.899  52.110  58.887  1.00  0.00           H  
ATOM   4578  CD2 PHE   277      36.826  52.237  58.224  1.00  0.00           C  
ATOM   4579  HD2 PHE   277      36.726  53.293  58.431  1.00  0.00           H  
ATOM   4580  C   PHE   277      33.651  53.118  59.439  1.00  0.00           C  
ATOM   4581  O   PHE   277      34.103  52.676  60.477  1.00  0.00           O  
ATOM   4582  N   ARG   278      33.029  54.325  59.336  1.00  0.00           N  
ATOM   4583  H   ARG   278      32.701  54.690  58.453  1.00  0.00           H  
ATOM   4584  CA  ARG   278      32.945  55.317  60.447  1.00  0.00           C  
ATOM   4585  HA  ARG   278      33.818  55.186  61.087  1.00  0.00           H  
ATOM   4586  CB  ARG   278      32.768  56.704  59.817  1.00  0.00           C  
ATOM   4587  HB2 ARG   278      33.552  56.884  59.082  1.00  0.00           H  
ATOM   4588  HB3 ARG   278      31.789  56.663  59.341  1.00  0.00           H  
ATOM   4589  CG  ARG   278      32.922  57.805  60.829  1.00  0.00           C  
ATOM   4590  HG2 ARG   278      32.625  58.702  60.285  1.00  0.00           H  
ATOM   4591  HG3 ARG   278      32.268  57.751  61.699  1.00  0.00           H  
ATOM   4592  CD  ARG   278      34.388  57.924  61.445  1.00  0.00           C  
ATOM   4593  HD2 ARG   278      34.606  57.015  62.006  1.00  0.00           H  
ATOM   4594  HD3 ARG   278      35.184  58.013  60.706  1.00  0.00           H  
ATOM   4595  NE  ARG   278      34.478  59.029  62.392  1.00  0.00           N  
ATOM   4596  HE  ARG   278      34.198  58.826  63.342  1.00  0.00           H  
ATOM   4597  CZ  ARG   278      34.991  60.232  62.170  1.00  0.00           C  
ATOM   4598  NH1 ARG   278      35.372  60.620  61.017  1.00  0.00           N  
ATOM   4599 HH11 ARG   278      35.334  59.921  60.289  1.00  0.00           H  
ATOM   4600 HH12 ARG   278      35.790  61.521  60.833  1.00  0.00           H  
ATOM   4601  NH2 ARG   278      35.003  61.138  63.102  1.00  0.00           N  
ATOM   4602 HH21 ARG   278      34.457  60.929  63.925  1.00  0.00           H  
ATOM   4603 HH22 ARG   278      35.264  62.077  62.838  1.00  0.00           H  
ATOM   4604  C   ARG   278      31.771  54.981  61.372  1.00  0.00           C  
ATOM   4605  O   ARG   278      31.939  54.964  62.545  1.00  0.00           O  
ATOM   4606  N   THR   279      30.621  54.400  60.881  1.00  0.00           N  
ATOM   4607  H   THR   279      30.531  54.525  59.883  1.00  0.00           H  
ATOM   4608  CA  THR   279      29.527  53.800  61.701  1.00  0.00           C  
ATOM   4609  HA  THR   279      29.152  54.637  62.290  1.00  0.00           H  
ATOM   4610  CB  THR   279      28.370  53.273  60.830  1.00  0.00           C  
ATOM   4611  HB  THR   279      28.795  52.631  60.058  1.00  0.00           H  
ATOM   4612  CG2 THR   279      27.183  52.641  61.542  1.00  0.00           C  
ATOM   4613 HG21 THR   279      27.558  51.870  62.215  1.00  0.00           H  
ATOM   4614 HG22 THR   279      26.760  53.306  62.296  1.00  0.00           H  
ATOM   4615 HG23 THR   279      26.357  52.279  60.931  1.00  0.00           H  
ATOM   4616  OG1 THR   279      27.768  54.316  60.096  1.00  0.00           O  
ATOM   4617  HG1 THR   279      27.564  54.020  59.206  1.00  0.00           H  
ATOM   4618  C   THR   279      29.999  52.678  62.673  1.00  0.00           C  
ATOM   4619  O   THR   279      29.454  52.518  63.773  1.00  0.00           O  
ATOM   4620  N   LEU   280      31.051  51.919  62.292  1.00  0.00           N  
ATOM   4621  H   LEU   280      31.475  52.093  61.391  1.00  0.00           H  
ATOM   4622  CA  LEU   280      31.626  50.857  63.156  1.00  0.00           C  
ATOM   4623  HA  LEU   280      30.961  50.628  63.989  1.00  0.00           H  
ATOM   4624  CB  LEU   280      31.848  49.588  62.244  1.00  0.00           C  
ATOM   4625  HB2 LEU   280      32.397  50.020  61.407  1.00  0.00           H  
ATOM   4626  HB3 LEU   280      32.347  48.818  62.832  1.00  0.00           H  
ATOM   4627  CG  LEU   280      30.445  49.110  61.675  1.00  0.00           C  
ATOM   4628  HG  LEU   280      29.933  49.703  60.918  1.00  0.00           H  
ATOM   4629  CD1 LEU   280      30.725  47.758  61.073  1.00  0.00           C  
ATOM   4630 HD11 LEU   280      31.064  47.000  61.780  1.00  0.00           H  
ATOM   4631 HD12 LEU   280      29.806  47.469  60.564  1.00  0.00           H  
ATOM   4632 HD13 LEU   280      31.472  47.812  60.281  1.00  0.00           H  
ATOM   4633  CD2 LEU   280      29.347  48.898  62.770  1.00  0.00           C  
ATOM   4634 HD21 LEU   280      29.071  49.862  63.198  1.00  0.00           H  
ATOM   4635 HD22 LEU   280      28.493  48.396  62.315  1.00  0.00           H  
ATOM   4636 HD23 LEU   280      29.698  48.250  63.573  1.00  0.00           H  
ATOM   4637  C   LEU   280      32.884  51.415  63.914  1.00  0.00           C  
ATOM   4638  O   LEU   280      33.637  50.736  64.533  1.00  0.00           O  
ATOM   4639  N   ASN   281      33.034  52.762  63.917  1.00  0.00           N  
ATOM   4640  H   ASN   281      32.488  53.430  63.391  1.00  0.00           H  
ATOM   4641  CA  ASN   281      34.160  53.500  64.497  1.00  0.00           C  
ATOM   4642  HA  ASN   281      34.094  54.514  64.101  1.00  0.00           H  
ATOM   4643  CB  ASN   281      33.932  53.747  66.001  1.00  0.00           C  
ATOM   4644  HB2 ASN   281      34.120  52.825  66.551  1.00  0.00           H  
ATOM   4645  HB3 ASN   281      34.599  54.536  66.349  1.00  0.00           H  
ATOM   4646  CG  ASN   281      32.454  54.118  66.385  1.00  0.00           C  
ATOM   4647  OD1 ASN   281      31.484  54.111  65.631  1.00  0.00           O  
ATOM   4648  ND2 ASN   281      32.281  54.441  67.646  1.00  0.00           N  
ATOM   4649 HD21 ASN   281      31.348  54.663  67.965  1.00  0.00           H  
ATOM   4650 HD22 ASN   281      33.163  54.504  68.135  1.00  0.00           H  
ATOM   4651  C   ASN   281      35.587  52.939  64.138  1.00  0.00           C  
ATOM   4652  O   ASN   281      36.529  53.240  64.892  1.00  0.00           O  
ATOM   4653  N   HIE   282      35.685  52.127  63.115  1.00  0.00           N  
ATOM   4654  H   HIE   282      34.864  52.020  62.536  1.00  0.00           H  
ATOM   4655  CA  HIE   282      36.946  51.531  62.749  1.00  0.00           C  
ATOM   4656  HA  HIE   282      37.231  50.877  63.573  1.00  0.00           H  
ATOM   4657  CB  HIE   282      36.650  50.548  61.613  1.00  0.00           C  
ATOM   4658  HB2 HIE   282      36.096  51.059  60.826  1.00  0.00           H  
ATOM   4659  HB3 HIE   282      37.592  50.195  61.191  1.00  0.00           H  
ATOM   4660  CG  HIE   282      35.966  49.308  62.127  1.00  0.00           C  
ATOM   4661  ND1 HIE   282      36.296  48.555  63.281  1.00  0.00           N  
ATOM   4662  CE1 HIE   282      35.559  47.443  63.274  1.00  0.00           C  
ATOM   4663  HE1 HIE   282      35.636  46.709  64.063  1.00  0.00           H  
ATOM   4664  NE2 HIE   282      34.717  47.456  62.266  1.00  0.00           N  
ATOM   4665  HE2 HIE   282      33.976  46.787  62.112  1.00  0.00           H  
ATOM   4666  CD2 HIE   282      34.935  48.601  61.518  1.00  0.00           C  
ATOM   4667  HD2 HIE   282      34.474  48.901  60.589  1.00  0.00           H  
ATOM   4668  C   HIE   282      38.082  52.424  62.351  1.00  0.00           C  
ATOM   4669  O   HIE   282      37.868  53.493  61.799  1.00  0.00           O  
ATOM   4670  N   GLN   283      39.293  52.018  62.686  1.00  0.00           N  
ATOM   4671  H   GLN   283      39.422  51.222  63.294  1.00  0.00           H  
ATOM   4672  CA  GLN   283      40.538  52.735  62.407  1.00  0.00           C  
ATOM   4673  HA  GLN   283      40.379  53.746  62.031  1.00  0.00           H  
ATOM   4674  CB  GLN   283      41.370  53.014  63.654  1.00  0.00           C  
ATOM   4675  HB2 GLN   283      41.555  52.081  64.186  1.00  0.00           H  
ATOM   4676  HB3 GLN   283      42.280  53.558  63.403  1.00  0.00           H  
ATOM   4677  CG  GLN   283      40.558  53.891  64.622  1.00  0.00           C  
ATOM   4678  HG2 GLN   283      40.560  54.961  64.415  1.00  0.00           H  
ATOM   4679  HG3 GLN   283      39.511  53.599  64.697  1.00  0.00           H  
ATOM   4680  CD  GLN   283      41.109  53.812  66.041  1.00  0.00           C  
ATOM   4681  OE1 GLN   283      41.896  52.994  66.497  1.00  0.00           O  
ATOM   4682  NE2 GLN   283      40.753  54.740  66.884  1.00  0.00           N  
ATOM   4683 HE21 GLN   283      41.128  54.742  67.822  1.00  0.00           H  
ATOM   4684 HE22 GLN   283      40.029  55.365  66.559  1.00  0.00           H  
ATOM   4685  C   GLN   283      41.235  52.008  61.253  1.00  0.00           C  
ATOM   4686  O   GLN   283      41.247  50.797  61.156  1.00  0.00           O  
ATOM   4687  N   TYR   284      41.859  52.753  60.365  1.00  0.00           N  
ATOM   4688  H   TYR   284      41.817  53.743  60.559  1.00  0.00           H  
ATOM   4689  CA  TYR   284      42.435  52.199  59.140  1.00  0.00           C  
ATOM   4690  HA  TYR   284      42.081  51.177  59.005  1.00  0.00           H  
ATOM   4691  CB  TYR   284      41.878  53.014  57.926  1.00  0.00           C  
ATOM   4692  HB2 TYR   284      40.796  52.897  57.972  1.00  0.00           H  
ATOM   4693  HB3 TYR   284      42.073  54.062  58.153  1.00  0.00           H  
ATOM   4694  CG  TYR   284      42.227  52.777  56.411  1.00  0.00           C  
ATOM   4695  CD1 TYR   284      43.542  52.680  56.049  1.00  0.00           C  
ATOM   4696  HD1 TYR   284      44.360  52.811  56.741  1.00  0.00           H  
ATOM   4697  CE1 TYR   284      43.896  52.562  54.715  1.00  0.00           C  
ATOM   4698  HE1 TYR   284      44.920  52.463  54.388  1.00  0.00           H  
ATOM   4699  CZ  TYR   284      42.883  52.417  53.783  1.00  0.00           C  
ATOM   4700  OH  TYR   284      43.168  51.939  52.537  1.00  0.00           O  
ATOM   4701  HH  TYR   284      42.885  52.584  51.885  1.00  0.00           H  
ATOM   4702  CE2 TYR   284      41.494  52.525  54.145  1.00  0.00           C  
ATOM   4703  HE2 TYR   284      40.692  52.405  53.432  1.00  0.00           H  
ATOM   4704  CD2 TYR   284      41.167  52.758  55.482  1.00  0.00           C  
ATOM   4705  HD2 TYR   284      40.155  52.985  55.786  1.00  0.00           H  
ATOM   4706  C   TYR   284      43.998  52.060  59.203  1.00  0.00           C  
ATOM   4707  O   TYR   284      44.769  53.009  59.480  1.00  0.00           O  
ATOM   4708  N   ASP   285      44.496  50.826  58.925  1.00  0.00           N  
ATOM   4709  H   ASP   285      43.845  50.054  58.903  1.00  0.00           H  
ATOM   4710  CA  ASP   285      45.860  50.480  59.345  1.00  0.00           C  
ATOM   4711  HA  ASP   285      46.434  51.403  59.265  1.00  0.00           H  
ATOM   4712  CB  ASP   285      45.775  50.043  60.861  1.00  0.00           C  
ATOM   4713  HB2 ASP   285      46.805  49.761  61.076  1.00  0.00           H  
ATOM   4714  HB3 ASP   285      45.542  50.857  61.547  1.00  0.00           H  
ATOM   4715  CG  ASP   285      44.742  48.971  61.205  1.00  0.00           C  
ATOM   4716  OD1 ASP   285      44.441  48.784  62.349  1.00  0.00           O  
ATOM   4717  OD2 ASP   285      44.411  48.249  60.309  1.00  0.00           O  
ATOM   4718  C   ASP   285      46.482  49.339  58.545  1.00  0.00           C  
ATOM   4719  O   ASP   285      47.546  48.853  58.899  1.00  0.00           O  
ATOM   4720  N   TYR   286      45.807  48.898  57.538  1.00  0.00           N  
ATOM   4721  H   TYR   286      44.953  49.394  57.323  1.00  0.00           H  
ATOM   4722  CA  TYR   286      46.172  47.685  56.737  1.00  0.00           C  
ATOM   4723  HA  TYR   286      45.419  47.465  55.980  1.00  0.00           H  
ATOM   4724  CB  TYR   286      47.406  48.052  55.863  1.00  0.00           C  
ATOM   4725  HB2 TYR   286      48.288  48.269  56.465  1.00  0.00           H  
ATOM   4726  HB3 TYR   286      47.646  47.219  55.202  1.00  0.00           H  
ATOM   4727  CG  TYR   286      47.186  49.306  55.021  1.00  0.00           C  
ATOM   4728  CD1 TYR   286      46.442  49.164  53.850  1.00  0.00           C  
ATOM   4729  HD1 TYR   286      45.870  48.272  53.644  1.00  0.00           H  
ATOM   4730  CE1 TYR   286      46.455  50.217  52.865  1.00  0.00           C  
ATOM   4731  HE1 TYR   286      46.027  49.991  51.900  1.00  0.00           H  
ATOM   4732  CZ  TYR   286      47.137  51.445  53.148  1.00  0.00           C  
ATOM   4733  OH  TYR   286      47.170  52.419  52.178  1.00  0.00           O  
ATOM   4734  HH  TYR   286      47.861  53.064  52.347  1.00  0.00           H  
ATOM   4735  CE2 TYR   286      47.695  51.602  54.469  1.00  0.00           C  
ATOM   4736  HE2 TYR   286      48.240  52.478  54.790  1.00  0.00           H  
ATOM   4737  CD2 TYR   286      47.784  50.498  55.321  1.00  0.00           C  
ATOM   4738  HD2 TYR   286      48.383  50.603  56.213  1.00  0.00           H  
ATOM   4739  C   TYR   286      46.326  46.371  57.577  1.00  0.00           C  
ATOM   4740  O   TYR   286      46.961  45.466  57.065  1.00  0.00           O  
ATOM   4741  N   THR   287      45.880  46.274  58.872  1.00  0.00           N  
ATOM   4742  H   THR   287      45.320  47.033  59.233  1.00  0.00           H  
ATOM   4743  CA  THR   287      45.787  44.982  59.551  1.00  0.00           C  
ATOM   4744  HA  THR   287      46.638  44.343  59.314  1.00  0.00           H  
ATOM   4745  CB  THR   287      45.744  45.101  61.028  1.00  0.00           C  
ATOM   4746  HB  THR   287      45.513  44.116  61.434  1.00  0.00           H  
ATOM   4747  CG2 THR   287      47.039  45.549  61.717  1.00  0.00           C  
ATOM   4748 HG21 THR   287      46.963  45.548  62.804  1.00  0.00           H  
ATOM   4749 HG22 THR   287      47.795  44.791  61.510  1.00  0.00           H  
ATOM   4750 HG23 THR   287      47.317  46.572  61.463  1.00  0.00           H  
ATOM   4751  OG1 THR   287      44.747  45.960  61.624  1.00  0.00           O  
ATOM   4752  HG1 THR   287      44.751  46.739  61.063  1.00  0.00           H  
ATOM   4753  C   THR   287      44.624  44.165  59.049  1.00  0.00           C  
ATOM   4754  O   THR   287      43.589  43.967  59.690  1.00  0.00           O  
ATOM   4755  N   PHE   288      44.745  43.577  57.847  1.00  0.00           N  
ATOM   4756  H   PHE   288      45.546  43.731  57.251  1.00  0.00           H  
ATOM   4757  CA  PHE   288      43.872  42.535  57.445  1.00  0.00           C  
ATOM   4758  HA  PHE   288      42.867  42.860  57.714  1.00  0.00           H  
ATOM   4759  CB  PHE   288      43.922  42.262  55.964  1.00  0.00           C  
ATOM   4760  HB2 PHE   288      44.824  41.678  55.779  1.00  0.00           H  
ATOM   4761  HB3 PHE   288      43.151  41.520  55.756  1.00  0.00           H  
ATOM   4762  CG  PHE   288      43.906  43.477  55.090  1.00  0.00           C  
ATOM   4763  CD1 PHE   288      42.752  44.323  55.049  1.00  0.00           C  
ATOM   4764  HD1 PHE   288      41.875  44.128  55.648  1.00  0.00           H  
ATOM   4765  CE1 PHE   288      42.797  45.493  54.287  1.00  0.00           C  
ATOM   4766  HE1 PHE   288      41.918  46.120  54.298  1.00  0.00           H  
ATOM   4767  CZ  PHE   288      43.864  45.748  53.383  1.00  0.00           C  
ATOM   4768  HZ  PHE   288      43.836  46.675  52.830  1.00  0.00           H  
ATOM   4769  CE2 PHE   288      45.036  44.958  53.477  1.00  0.00           C  
ATOM   4770  HE2 PHE   288      45.906  45.207  52.888  1.00  0.00           H  
ATOM   4771  CD2 PHE   288      45.116  43.839  54.325  1.00  0.00           C  
ATOM   4772  HD2 PHE   288      46.059  43.323  54.426  1.00  0.00           H  
ATOM   4773  C   PHE   288      44.041  41.281  58.348  1.00  0.00           C  
ATOM   4774  O   PHE   288      45.061  41.157  58.982  1.00  0.00           O  
ATOM   4775  N   ASP   289      43.010  40.383  58.382  1.00  0.00           N  
ATOM   4776  H   ASP   289      42.210  40.608  57.808  1.00  0.00           H  
ATOM   4777  CA  ASP   289      42.938  39.278  59.359  1.00  0.00           C  
ATOM   4778  HA  ASP   289      43.089  39.722  60.343  1.00  0.00           H  
ATOM   4779  CB  ASP   289      41.539  38.602  59.169  1.00  0.00           C  
ATOM   4780  HB2 ASP   289      41.403  38.340  58.120  1.00  0.00           H  
ATOM   4781  HB3 ASP   289      41.601  37.638  59.673  1.00  0.00           H  
ATOM   4782  CG  ASP   289      40.332  39.321  59.747  1.00  0.00           C  
ATOM   4783  OD1 ASP   289      40.540  40.430  60.289  1.00  0.00           O  
ATOM   4784  OD2 ASP   289      39.281  38.664  59.655  1.00  0.00           O  
ATOM   4785  C   ASP   289      43.986  38.186  59.316  1.00  0.00           C  
ATOM   4786  O   ASP   289      44.252  37.519  60.319  1.00  0.00           O  
ATOM   4787  N   TRP   290      44.649  38.089  58.178  1.00  0.00           N  
ATOM   4788  H   TRP   290      44.343  38.519  57.316  1.00  0.00           H  
ATOM   4789  CA  TRP   290      45.795  37.179  58.097  1.00  0.00           C  
ATOM   4790  HA  TRP   290      45.582  36.240  58.607  1.00  0.00           H  
ATOM   4791  CB  TRP   290      46.182  36.841  56.655  1.00  0.00           C  
ATOM   4792  HB2 TRP   290      47.036  36.165  56.603  1.00  0.00           H  
ATOM   4793  HB3 TRP   290      45.299  36.436  56.161  1.00  0.00           H  
ATOM   4794  CG  TRP   290      46.489  38.035  55.840  1.00  0.00           C  
ATOM   4795  CD1 TRP   290      47.687  38.764  55.814  1.00  0.00           C  
ATOM   4796  HD1 TRP   290      48.499  38.667  56.521  1.00  0.00           H  
ATOM   4797  NE1 TRP   290      47.537  39.828  54.882  1.00  0.00           N  
ATOM   4798  HE1 TRP   290      48.228  40.556  54.771  1.00  0.00           H  
ATOM   4799  CE2 TRP   290      46.368  39.711  54.176  1.00  0.00           C  
ATOM   4800  CZ2 TRP   290      45.813  40.516  53.165  1.00  0.00           C  
ATOM   4801  HZ2 TRP   290      46.423  41.261  52.674  1.00  0.00           H  
ATOM   4802  CH2 TRP   290      44.473  40.310  52.825  1.00  0.00           C  
ATOM   4803  HH2 TRP   290      43.954  40.957  52.133  1.00  0.00           H  
ATOM   4804  CZ3 TRP   290      43.731  39.270  53.429  1.00  0.00           C  
ATOM   4805  HZ3 TRP   290      42.758  39.013  53.037  1.00  0.00           H  
ATOM   4806  CE3 TRP   290      44.309  38.391  54.339  1.00  0.00           C  
ATOM   4807  HE3 TRP   290      43.701  37.613  54.778  1.00  0.00           H  
ATOM   4808  CD2 TRP   290      45.628  38.636  54.807  1.00  0.00           C  
ATOM   4809  C   TRP   290      47.061  37.718  58.775  1.00  0.00           C  
ATOM   4810  O   TRP   290      48.033  36.983  59.071  1.00  0.00           O  
ATOM   4811  N   THR   291      47.092  39.021  59.011  1.00  0.00           N  
ATOM   4812  H   THR   291      46.267  39.563  58.800  1.00  0.00           H  
ATOM   4813  CA  THR   291      48.132  39.709  59.798  1.00  0.00           C  
ATOM   4814  HA  THR   291      49.097  39.455  59.359  1.00  0.00           H  
ATOM   4815  CB  THR   291      48.120  41.266  59.647  1.00  0.00           C  
ATOM   4816  HB  THR   291      49.110  41.478  60.051  1.00  0.00           H  
ATOM   4817  CG2 THR   291      48.156  41.707  58.121  1.00  0.00           C  
ATOM   4818 HG21 THR   291      48.944  41.101  57.673  1.00  0.00           H  
ATOM   4819 HG22 THR   291      47.211  41.440  57.647  1.00  0.00           H  
ATOM   4820 HG23 THR   291      48.396  42.753  57.932  1.00  0.00           H  
ATOM   4821  OG1 THR   291      47.090  41.865  60.425  1.00  0.00           O  
ATOM   4822  HG1 THR   291      46.259  41.616  60.014  1.00  0.00           H  
ATOM   4823  C   THR   291      48.121  39.303  61.288  1.00  0.00           C  
ATOM   4824  O   THR   291      49.031  39.545  62.052  1.00  0.00           O  
ATOM   4825  N   MET   292      47.009  38.779  61.767  1.00  0.00           N  
ATOM   4826  H   MET   292      46.161  38.653  61.234  1.00  0.00           H  
ATOM   4827  CA  MET   292      46.941  38.306  63.202  1.00  0.00           C  
ATOM   4828  HA  MET   292      47.533  38.927  63.875  1.00  0.00           H  
ATOM   4829  CB  MET   292      45.470  38.233  63.689  1.00  0.00           C  
ATOM   4830  HB2 MET   292      44.864  37.539  63.106  1.00  0.00           H  
ATOM   4831  HB3 MET   292      45.447  37.828  64.702  1.00  0.00           H  
ATOM   4832  CG  MET   292      44.818  39.590  63.865  1.00  0.00           C  
ATOM   4833  HG2 MET   292      43.792  39.397  64.177  1.00  0.00           H  
ATOM   4834  HG3 MET   292      45.341  40.148  64.641  1.00  0.00           H  
ATOM   4835  SD  MET   292      44.527  40.666  62.416  1.00  0.00           S  
ATOM   4836  CE  MET   292      44.033  42.438  63.005  1.00  0.00           C  
ATOM   4837  HE1 MET   292      43.728  43.090  62.187  1.00  0.00           H  
ATOM   4838  HE2 MET   292      43.226  42.363  63.733  1.00  0.00           H  
ATOM   4839  HE3 MET   292      44.906  42.839  63.521  1.00  0.00           H  
ATOM   4840  C   MET   292      47.559  36.938  63.304  1.00  0.00           C  
ATOM   4841  O   MET   292      48.100  36.486  64.328  1.00  0.00           O  
ATOM   4842  N   LEU   293      47.567  36.255  62.176  1.00  0.00           N  
ATOM   4843  H   LEU   293      47.287  36.657  61.293  1.00  0.00           H  
ATOM   4844  CA  LEU   293      48.196  34.925  62.101  1.00  0.00           C  
ATOM   4845  HA  LEU   293      47.985  34.479  63.072  1.00  0.00           H  
ATOM   4846  CB  LEU   293      47.612  34.105  60.887  1.00  0.00           C  
ATOM   4847  HB2 LEU   293      47.994  34.633  60.013  1.00  0.00           H  
ATOM   4848  HB3 LEU   293      48.060  33.117  60.776  1.00  0.00           H  
ATOM   4849  CG  LEU   293      46.062  34.017  60.884  1.00  0.00           C  
ATOM   4850  HG  LEU   293      45.575  34.972  61.085  1.00  0.00           H  
ATOM   4851  CD1 LEU   293      45.591  33.344  59.590  1.00  0.00           C  
ATOM   4852 HD11 LEU   293      45.992  33.899  58.741  1.00  0.00           H  
ATOM   4853 HD12 LEU   293      45.892  32.307  59.735  1.00  0.00           H  
ATOM   4854 HD13 LEU   293      44.507  33.451  59.580  1.00  0.00           H  
ATOM   4855  CD2 LEU   293      45.630  33.105  61.993  1.00  0.00           C  
ATOM   4856 HD21 LEU   293      44.574  32.955  61.765  1.00  0.00           H  
ATOM   4857 HD22 LEU   293      46.194  32.181  61.867  1.00  0.00           H  
ATOM   4858 HD23 LEU   293      45.761  33.587  62.962  1.00  0.00           H  
ATOM   4859  C   LEU   293      49.694  35.030  61.996  1.00  0.00           C  
ATOM   4860  O   LEU   293      50.468  34.345  62.726  1.00  0.00           O  
ATOM   4861  N   LYS   294      50.200  35.974  61.120  1.00  0.00           N  
ATOM   4862  H   LYS   294      49.550  36.603  60.670  1.00  0.00           H  
ATOM   4863  CA  LYS   294      51.657  36.337  60.959  1.00  0.00           C  
ATOM   4864  HA  LYS   294      52.329  35.482  60.888  1.00  0.00           H  
ATOM   4865  CB  LYS   294      51.927  37.161  59.681  1.00  0.00           C  
ATOM   4866  HB2 LYS   294      51.212  37.980  59.757  1.00  0.00           H  
ATOM   4867  HB3 LYS   294      52.904  37.637  59.763  1.00  0.00           H  
ATOM   4868  CG  LYS   294      51.736  36.305  58.462  1.00  0.00           C  
ATOM   4869  HG2 LYS   294      52.435  35.469  58.491  1.00  0.00           H  
ATOM   4870  HG3 LYS   294      50.780  35.805  58.311  1.00  0.00           H  
ATOM   4871  CD  LYS   294      52.014  37.142  57.170  1.00  0.00           C  
ATOM   4872  HD2 LYS   294      51.945  36.397  56.377  1.00  0.00           H  
ATOM   4873  HD3 LYS   294      51.092  37.701  57.017  1.00  0.00           H  
ATOM   4874  CE  LYS   294      53.279  37.920  56.896  1.00  0.00           C  
ATOM   4875  HE2 LYS   294      53.402  38.646  57.700  1.00  0.00           H  
ATOM   4876  HE3 LYS   294      54.148  37.279  57.041  1.00  0.00           H  
ATOM   4877  NZ  LYS   294      53.301  38.387  55.528  1.00  0.00           N  
ATOM   4878  HZ1 LYS   294      52.593  39.079  55.327  1.00  0.00           H  
ATOM   4879  HZ2 LYS   294      54.181  38.834  55.313  1.00  0.00           H  
ATOM   4880  HZ3 LYS   294      53.109  37.628  54.890  1.00  0.00           H  
ATOM   4881  C   LYS   294      52.223  37.092  62.183  1.00  0.00           C  
ATOM   4882  O   LYS   294      51.407  37.726  62.841  1.00  0.00           O  
ATOM   4883  N   GLN   295      53.502  36.960  62.451  1.00  0.00           N  
ATOM   4884  H   GLN   295      54.090  36.569  61.729  1.00  0.00           H  
ATOM   4885  CA  GLN   295      54.144  37.502  63.758  1.00  0.00           C  
ATOM   4886  HA  GLN   295      53.390  38.160  64.192  1.00  0.00           H  
ATOM   4887  CB  GLN   295      54.489  36.368  64.762  1.00  0.00           C  
ATOM   4888  HB2 GLN   295      55.341  35.894  64.273  1.00  0.00           H  
ATOM   4889  HB3 GLN   295      54.847  36.887  65.650  1.00  0.00           H  
ATOM   4890  CG  GLN   295      53.361  35.383  65.035  1.00  0.00           C  
ATOM   4891  HG2 GLN   295      53.086  34.818  64.145  1.00  0.00           H  
ATOM   4892  HG3 GLN   295      53.619  34.637  65.787  1.00  0.00           H  
ATOM   4893  CD  GLN   295      52.113  36.067  65.621  1.00  0.00           C  
ATOM   4894  OE1 GLN   295      52.234  36.836  66.549  1.00  0.00           O  
ATOM   4895  NE2 GLN   295      50.899  35.637  65.186  1.00  0.00           N  
ATOM   4896 HE21 GLN   295      50.089  36.145  65.512  1.00  0.00           H  
ATOM   4897 HE22 GLN   295      50.864  35.081  64.343  1.00  0.00           H  
ATOM   4898  C   GLN   295      55.387  38.428  63.506  1.00  0.00           C  
ATOM   4899  O   GLN   295      56.004  38.239  62.440  1.00  0.00           O  
ATOM   4900  N   NME   296      55.735  39.353  64.392  1.00  0.00           N  
ATOM   4901  H   NME   296      55.307  39.286  65.305  1.00  0.00           H  
ATOM   4902  CH3 NME   296      56.704  40.427  64.189  1.00  0.00           C  
ATOM   4903 HH31 NME   296      56.459  41.282  63.560  1.00  0.00           H  
ATOM   4904 HH32 NME   296      57.023  40.744  65.182  1.00  0.00           H  
ATOM   4905 HH33 NME   296      57.664  40.110  63.781  1.00  0.00           H  
TER    4906      NME   296 
END   
