# Supplementary material for: Lenalidomide Stabilizes Protein–Protein Complexes by Turning Labile Intermolecular H-Bonds into Robust Interactions
Source: J Med Chem. 2023 Apr 21;66(9):6037–46. doi: 10.1021/acs.jmedchem.2c01692 (PMC10184122; doi:10.1021/acs.jmedchem.2c01692)
Supplement: Supplementary file 2 — jm2c01692_si_002.zip [file jm2c01692_si_002.zip › ck1_lastpdbs/ck1-WT/r3/ck1-WT.lastpdb.pdb]

CRYST1   80.025   80.025   80.025 109.47 109.47 109.47               1
ATOM      1  H1  ACE     1      14.650  32.017  37.520  1.00  0.00           H  
ATOM      2  CH3 ACE     1      15.205  31.771  36.614  1.00  0.00           C  
ATOM      3  H2  ACE     1      16.128  32.352  36.615  1.00  0.00           H  
ATOM      4  H3  ACE     1      14.594  32.109  35.777  1.00  0.00           H  
ATOM      5  C   ACE     1      15.462  30.310  36.491  1.00  0.00           C  
ATOM      6  O   ACE     1      16.413  29.885  37.111  1.00  0.00           O  
ATOM      7  N   GLU     2      14.670  29.577  35.766  1.00  0.00           N  
ATOM      8  H   GLU     2      13.866  30.036  35.363  1.00  0.00           H  
ATOM      9  CA  GLU     2      14.644  28.141  35.566  1.00  0.00           C  
ATOM     10  HA  GLU     2      15.617  27.741  35.851  1.00  0.00           H  
ATOM     11  CB  GLU     2      13.667  27.423  36.579  1.00  0.00           C  
ATOM     12  HB2 GLU     2      14.067  26.428  36.775  1.00  0.00           H  
ATOM     13  HB3 GLU     2      13.788  27.991  37.501  1.00  0.00           H  
ATOM     14  CG  GLU     2      12.202  27.360  36.104  1.00  0.00           C  
ATOM     15  HG2 GLU     2      11.530  27.801  36.840  1.00  0.00           H  
ATOM     16  HG3 GLU     2      12.052  27.951  35.200  1.00  0.00           H  
ATOM     17  CD  GLU     2      11.741  25.945  35.821  1.00  0.00           C  
ATOM     18  OE1 GLU     2      11.872  25.133  36.730  1.00  0.00           O  
ATOM     19  OE2 GLU     2      11.049  25.585  34.763  1.00  0.00           O  
ATOM     20  C   GLU     2      14.371  27.706  34.053  1.00  0.00           C  
ATOM     21  O   GLU     2      14.200  26.539  33.693  1.00  0.00           O  
ATOM     22  N   PHE     3      14.226  28.734  33.177  1.00  0.00           N  
ATOM     23  H   PHE     3      14.739  29.568  33.422  1.00  0.00           H  
ATOM     24  CA  PHE     3      13.864  28.494  31.737  1.00  0.00           C  
ATOM     25  HA  PHE     3      13.122  27.696  31.718  1.00  0.00           H  
ATOM     26  CB  PHE     3      13.309  29.711  31.098  1.00  0.00           C  
ATOM     27  HB2 PHE     3      12.971  29.547  30.075  1.00  0.00           H  
ATOM     28  HB3 PHE     3      12.402  29.961  31.647  1.00  0.00           H  
ATOM     29  CG  PHE     3      14.108  31.003  31.103  1.00  0.00           C  
ATOM     30  CD1 PHE     3      13.823  32.039  32.075  1.00  0.00           C  
ATOM     31  HD1 PHE     3      13.018  31.918  32.786  1.00  0.00           H  
ATOM     32  CE1 PHE     3      14.720  33.097  32.255  1.00  0.00           C  
ATOM     33  HE1 PHE     3      14.612  33.801  33.067  1.00  0.00           H  
ATOM     34  CZ  PHE     3      15.859  33.268  31.474  1.00  0.00           C  
ATOM     35  HZ  PHE     3      16.483  34.143  31.586  1.00  0.00           H  
ATOM     36  CE2 PHE     3      16.050  32.347  30.437  1.00  0.00           C  
ATOM     37  HE2 PHE     3      16.807  32.454  29.675  1.00  0.00           H  
ATOM     38  CD2 PHE     3      15.246  31.224  30.240  1.00  0.00           C  
ATOM     39  HD2 PHE     3      15.417  30.614  29.365  1.00  0.00           H  
ATOM     40  C   PHE     3      15.022  27.886  30.917  1.00  0.00           C  
ATOM     41  O   PHE     3      16.252  27.953  31.250  1.00  0.00           O  
ATOM     42  N   ILE     4      14.665  27.206  29.788  1.00  0.00           N  
ATOM     43  H   ILE     4      13.709  27.349  29.495  1.00  0.00           H  
ATOM     44  CA  ILE     4      15.614  26.639  28.852  1.00  0.00           C  
ATOM     45  HA  ILE     4      16.423  26.182  29.422  1.00  0.00           H  
ATOM     46  CB  ILE     4      15.008  25.490  28.020  1.00  0.00           C  
ATOM     47  HB  ILE     4      14.048  25.791  27.601  1.00  0.00           H  
ATOM     48  CG2 ILE     4      15.926  25.034  26.789  1.00  0.00           C  
ATOM     49 HG21 ILE     4      15.636  24.102  26.304  1.00  0.00           H  
ATOM     50 HG22 ILE     4      15.867  25.849  26.068  1.00  0.00           H  
ATOM     51 HG23 ILE     4      16.959  25.037  27.138  1.00  0.00           H  
ATOM     52  CG1 ILE     4      14.734  24.178  28.869  1.00  0.00           C  
ATOM     53 HG12 ILE     4      14.691  23.284  28.246  1.00  0.00           H  
ATOM     54 HG13 ILE     4      15.512  24.055  29.622  1.00  0.00           H  
ATOM     55  CD1 ILE     4      13.380  24.185  29.516  1.00  0.00           C  
ATOM     56 HD11 ILE     4      12.577  24.649  28.944  1.00  0.00           H  
ATOM     57 HD12 ILE     4      13.115  23.177  29.836  1.00  0.00           H  
ATOM     58 HD13 ILE     4      13.452  24.692  30.478  1.00  0.00           H  
ATOM     59  C   ILE     4      16.294  27.818  28.047  1.00  0.00           C  
ATOM     60  O   ILE     4      15.571  28.688  27.464  1.00  0.00           O  
ATOM     61  N   VAL     5      17.593  27.818  28.040  1.00  0.00           N  
ATOM     62  H   VAL     5      18.082  27.083  28.532  1.00  0.00           H  
ATOM     63  CA  VAL     5      18.457  28.682  27.195  1.00  0.00           C  
ATOM     64  HA  VAL     5      17.889  29.391  26.592  1.00  0.00           H  
ATOM     65  CB  VAL     5      19.524  29.451  28.153  1.00  0.00           C  
ATOM     66  HB  VAL     5      20.086  28.767  28.790  1.00  0.00           H  
ATOM     67  CG1 VAL     5      20.536  30.322  27.389  1.00  0.00           C  
ATOM     68 HG11 VAL     5      19.969  30.926  26.681  1.00  0.00           H  
ATOM     69 HG12 VAL     5      20.982  31.019  28.098  1.00  0.00           H  
ATOM     70 HG13 VAL     5      21.355  29.741  26.964  1.00  0.00           H  
ATOM     71  CG2 VAL     5      18.719  30.364  29.098  1.00  0.00           C  
ATOM     72 HG21 VAL     5      18.502  31.357  28.704  1.00  0.00           H  
ATOM     73 HG22 VAL     5      17.835  29.805  29.404  1.00  0.00           H  
ATOM     74 HG23 VAL     5      19.196  30.680  30.026  1.00  0.00           H  
ATOM     75  C   VAL     5      19.364  27.892  26.192  1.00  0.00           C  
ATOM     76  O   VAL     5      19.788  26.725  26.451  1.00  0.00           O  
ATOM     77  N   GLY     6      19.644  28.521  25.032  1.00  0.00           N  
ATOM     78  H   GLY     6      19.327  29.462  24.846  1.00  0.00           H  
ATOM     79  CA  GLY     6      20.417  27.830  24.001  1.00  0.00           C  
ATOM     80  HA2 GLY     6      20.334  28.492  23.138  1.00  0.00           H  
ATOM     81  HA3 GLY     6      21.465  27.766  24.295  1.00  0.00           H  
ATOM     82  C   GLY     6      19.770  26.497  23.577  1.00  0.00           C  
ATOM     83  O   GLY     6      20.464  25.505  23.250  1.00  0.00           O  
ATOM     84  N   GLY     7      18.456  26.463  23.600  1.00  0.00           N  
ATOM     85  H   GLY     7      18.017  27.365  23.486  1.00  0.00           H  
ATOM     86  CA  GLY     7      17.645  25.316  23.278  1.00  0.00           C  
ATOM     87  HA2 GLY     7      16.603  25.629  23.201  1.00  0.00           H  
ATOM     88  HA3 GLY     7      17.974  24.926  22.316  1.00  0.00           H  
ATOM     89  C   GLY     7      17.584  24.096  24.150  1.00  0.00           C  
ATOM     90  O   GLY     7      16.697  23.211  23.924  1.00  0.00           O  
ATOM     91  N   LYS     8      18.521  23.970  25.070  1.00  0.00           N  
ATOM     92  H   LYS     8      19.214  24.705  25.065  1.00  0.00           H  
ATOM     93  CA  LYS     8      18.871  22.681  25.807  1.00  0.00           C  
ATOM     94  HA  LYS     8      17.968  22.070  25.814  1.00  0.00           H  
ATOM     95  CB  LYS     8      19.902  21.938  24.901  1.00  0.00           C  
ATOM     96  HB2 LYS     8      19.820  20.891  25.191  1.00  0.00           H  
ATOM     97  HB3 LYS     8      19.672  22.005  23.837  1.00  0.00           H  
ATOM     98  CG  LYS     8      21.327  22.514  25.238  1.00  0.00           C  
ATOM     99  HG2 LYS     8      21.304  23.602  25.184  1.00  0.00           H  
ATOM    100  HG3 LYS     8      21.591  22.075  26.200  1.00  0.00           H  
ATOM    101  CD  LYS     8      22.429  22.086  24.220  1.00  0.00           C  
ATOM    102  HD2 LYS     8      23.377  22.384  24.667  1.00  0.00           H  
ATOM    103  HD3 LYS     8      22.346  21.040  23.925  1.00  0.00           H  
ATOM    104  CE  LYS     8      22.205  22.880  22.980  1.00  0.00           C  
ATOM    105  HE2 LYS     8      21.220  22.558  22.642  1.00  0.00           H  
ATOM    106  HE3 LYS     8      22.156  23.957  23.141  1.00  0.00           H  
ATOM    107  NZ  LYS     8      23.168  22.553  21.919  1.00  0.00           N  
ATOM    108  HZ1 LYS     8      23.206  23.108  21.076  1.00  0.00           H  
ATOM    109  HZ2 LYS     8      24.124  22.683  22.218  1.00  0.00           H  
ATOM    110  HZ3 LYS     8      23.139  21.626  21.518  1.00  0.00           H  
ATOM    111  C   LYS     8      19.242  22.822  27.239  1.00  0.00           C  
ATOM    112  O   LYS     8      18.890  21.994  28.086  1.00  0.00           O  
ATOM    113  N   TYR     9      19.945  23.861  27.617  1.00  0.00           N  
ATOM    114  H   TYR     9      20.253  24.501  26.898  1.00  0.00           H  
ATOM    115  CA  TYR     9      20.441  24.239  28.933  1.00  0.00           C  
ATOM    116  HA  TYR     9      20.842  23.319  29.360  1.00  0.00           H  
ATOM    117  CB  TYR     9      21.690  25.228  28.760  1.00  0.00           C  
ATOM    118  HB2 TYR     9      21.325  26.225  28.509  1.00  0.00           H  
ATOM    119  HB3 TYR     9      22.051  25.316  29.784  1.00  0.00           H  
ATOM    120  CG  TYR     9      22.870  24.900  27.886  1.00  0.00           C  
ATOM    121  CD1 TYR     9      23.661  23.776  28.219  1.00  0.00           C  
ATOM    122  HD1 TYR     9      23.567  23.255  29.160  1.00  0.00           H  
ATOM    123  CE1 TYR     9      24.727  23.356  27.420  1.00  0.00           C  
ATOM    124  HE1 TYR     9      25.453  22.626  27.746  1.00  0.00           H  
ATOM    125  CZ  TYR     9      25.072  24.085  26.341  1.00  0.00           C  
ATOM    126  OH  TYR     9      26.213  23.702  25.627  1.00  0.00           O  
ATOM    127  HH  TYR     9      26.749  23.028  26.052  1.00  0.00           H  
ATOM    128  CE2 TYR     9      24.278  25.235  25.887  1.00  0.00           C  
ATOM    129  HE2 TYR     9      24.412  25.556  24.865  1.00  0.00           H  
ATOM    130  CD2 TYR     9      23.207  25.649  26.705  1.00  0.00           C  
ATOM    131  HD2 TYR     9      22.566  26.458  26.389  1.00  0.00           H  
ATOM    132  C   TYR     9      19.339  24.799  29.869  1.00  0.00           C  
ATOM    133  O   TYR     9      18.832  25.868  29.622  1.00  0.00           O  
ATOM    134  N   LYS    10      18.825  24.118  30.919  1.00  0.00           N  
ATOM    135  H   LYS    10      19.111  23.165  31.094  1.00  0.00           H  
ATOM    136  CA  LYS    10      17.799  24.562  31.853  1.00  0.00           C  
ATOM    137  HA  LYS    10      17.020  25.175  31.401  1.00  0.00           H  
ATOM    138  CB  LYS    10      17.098  23.303  32.385  1.00  0.00           C  
ATOM    139  HB2 LYS    10      16.997  22.592  31.566  1.00  0.00           H  
ATOM    140  HB3 LYS    10      17.761  22.827  33.107  1.00  0.00           H  
ATOM    141  CG  LYS    10      15.781  23.707  33.056  1.00  0.00           C  
ATOM    142  HG2 LYS    10      16.052  24.269  33.950  1.00  0.00           H  
ATOM    143  HG3 LYS    10      15.233  24.374  32.390  1.00  0.00           H  
ATOM    144  CD  LYS    10      14.959  22.434  33.449  1.00  0.00           C  
ATOM    145  HD2 LYS    10      14.667  22.063  32.467  1.00  0.00           H  
ATOM    146  HD3 LYS    10      15.594  21.670  33.897  1.00  0.00           H  
ATOM    147  CE  LYS    10      13.723  22.723  34.329  1.00  0.00           C  
ATOM    148  HE2 LYS    10      13.133  21.808  34.385  1.00  0.00           H  
ATOM    149  HE3 LYS    10      14.116  23.055  35.290  1.00  0.00           H  
ATOM    150  NZ  LYS    10      12.838  23.775  33.765  1.00  0.00           N  
ATOM    151  HZ1 LYS    10      12.274  24.129  34.524  1.00  0.00           H  
ATOM    152  HZ2 LYS    10      13.405  24.579  33.537  1.00  0.00           H  
ATOM    153  HZ3 LYS    10      12.201  23.583  33.005  1.00  0.00           H  
ATOM    154  C   LYS    10      18.467  25.318  33.044  1.00  0.00           C  
ATOM    155  O   LYS    10      19.380  24.780  33.707  1.00  0.00           O  
ATOM    156  N   LEU    11      18.152  26.595  33.330  1.00  0.00           N  
ATOM    157  H   LEU    11      17.382  26.997  32.813  1.00  0.00           H  
ATOM    158  CA  LEU    11      18.903  27.370  34.403  1.00  0.00           C  
ATOM    159  HA  LEU    11      19.956  27.282  34.136  1.00  0.00           H  
ATOM    160  CB  LEU    11      18.572  28.838  34.370  1.00  0.00           C  
ATOM    161  HB2 LEU    11      17.508  28.864  34.605  1.00  0.00           H  
ATOM    162  HB3 LEU    11      19.041  29.249  35.264  1.00  0.00           H  
ATOM    163  CG  LEU    11      18.964  29.631  33.097  1.00  0.00           C  
ATOM    164  HG  LEU    11      18.992  29.144  32.122  1.00  0.00           H  
ATOM    165  CD1 LEU    11      18.086  30.820  32.915  1.00  0.00           C  
ATOM    166 HD11 LEU    11      18.605  31.353  32.118  1.00  0.00           H  
ATOM    167 HD12 LEU    11      17.104  30.529  32.540  1.00  0.00           H  
ATOM    168 HD13 LEU    11      18.020  31.432  33.814  1.00  0.00           H  
ATOM    169  CD2 LEU    11      20.384  30.148  33.402  1.00  0.00           C  
ATOM    170 HD21 LEU    11      20.995  29.329  33.780  1.00  0.00           H  
ATOM    171 HD22 LEU    11      20.767  30.585  32.479  1.00  0.00           H  
ATOM    172 HD23 LEU    11      20.319  30.954  34.133  1.00  0.00           H  
ATOM    173  C   LEU    11      18.649  26.703  35.798  1.00  0.00           C  
ATOM    174  O   LEU    11      17.553  26.491  36.234  1.00  0.00           O  
ATOM    175  N   VAL    12      19.820  26.320  36.503  1.00  0.00           N  
ATOM    176  H   VAL    12      20.687  26.441  35.998  1.00  0.00           H  
ATOM    177  CA  VAL    12      19.696  25.846  37.884  1.00  0.00           C  
ATOM    178  HA  VAL    12      18.690  25.454  38.038  1.00  0.00           H  
ATOM    179  CB  VAL    12      20.767  24.748  38.255  1.00  0.00           C  
ATOM    180  HB  VAL    12      21.755  25.196  38.155  1.00  0.00           H  
ATOM    181  CG1 VAL    12      20.593  24.393  39.713  1.00  0.00           C  
ATOM    182 HG11 VAL    12      21.393  23.750  40.082  1.00  0.00           H  
ATOM    183 HG12 VAL    12      20.633  25.304  40.309  1.00  0.00           H  
ATOM    184 HG13 VAL    12      19.697  23.809  39.924  1.00  0.00           H  
ATOM    185  CG2 VAL    12      20.799  23.585  37.296  1.00  0.00           C  
ATOM    186 HG21 VAL    12      19.896  22.995  37.455  1.00  0.00           H  
ATOM    187 HG22 VAL    12      20.912  24.000  36.295  1.00  0.00           H  
ATOM    188 HG23 VAL    12      21.630  22.936  37.574  1.00  0.00           H  
ATOM    189  C   VAL    12      19.575  27.110  38.822  1.00  0.00           C  
ATOM    190  O   VAL    12      18.477  27.424  39.349  1.00  0.00           O  
ATOM    191  N   ARG    13      20.626  27.859  39.079  1.00  0.00           N  
ATOM    192  H   ARG    13      21.448  27.610  38.548  1.00  0.00           H  
ATOM    193  CA  ARG    13      20.694  28.909  40.222  1.00  0.00           C  
ATOM    194  HA  ARG    13      19.710  29.345  40.389  1.00  0.00           H  
ATOM    195  CB  ARG    13      21.132  28.237  41.542  1.00  0.00           C  
ATOM    196  HB2 ARG    13      20.983  28.813  42.455  1.00  0.00           H  
ATOM    197  HB3 ARG    13      20.569  27.305  41.575  1.00  0.00           H  
ATOM    198  CG  ARG    13      22.605  27.792  41.449  1.00  0.00           C  
ATOM    199  HG2 ARG    13      22.722  27.231  40.523  1.00  0.00           H  
ATOM    200  HG3 ARG    13      23.255  28.661  41.557  1.00  0.00           H  
ATOM    201  CD  ARG    13      22.914  26.808  42.587  1.00  0.00           C  
ATOM    202  HD2 ARG    13      22.736  27.188  43.593  1.00  0.00           H  
ATOM    203  HD3 ARG    13      22.210  25.985  42.459  1.00  0.00           H  
ATOM    204  NE  ARG    13      24.298  26.265  42.391  1.00  0.00           N  
ATOM    205  HE  ARG    13      24.514  25.607  41.655  1.00  0.00           H  
ATOM    206  CZ  ARG    13      25.350  26.598  43.075  1.00  0.00           C  
ATOM    207  NH1 ARG    13      25.344  27.513  43.999  1.00  0.00           N  
ATOM    208 HH11 ARG    13      24.622  28.204  44.148  1.00  0.00           H  
ATOM    209 HH12 ARG    13      26.204  27.748  44.472  1.00  0.00           H  
ATOM    210  NH2 ARG    13      26.388  25.854  42.792  1.00  0.00           N  
ATOM    211 HH21 ARG    13      26.355  24.959  42.323  1.00  0.00           H  
ATOM    212 HH22 ARG    13      27.197  25.969  43.385  1.00  0.00           H  
ATOM    213  C   ARG    13      21.516  30.120  39.755  1.00  0.00           C  
ATOM    214  O   ARG    13      22.326  30.053  38.861  1.00  0.00           O  
ATOM    215  N   LYS    14      21.227  31.313  40.362  1.00  0.00           N  
ATOM    216  H   LYS    14      20.514  31.434  41.067  1.00  0.00           H  
ATOM    217  CA  LYS    14      22.086  32.470  40.153  1.00  0.00           C  
ATOM    218  HA  LYS    14      22.431  32.517  39.120  1.00  0.00           H  
ATOM    219  CB  LYS    14      21.316  33.831  40.395  1.00  0.00           C  
ATOM    220  HB2 LYS    14      20.401  33.860  39.803  1.00  0.00           H  
ATOM    221  HB3 LYS    14      21.095  33.776  41.460  1.00  0.00           H  
ATOM    222  CG  LYS    14      22.185  35.130  40.134  1.00  0.00           C  
ATOM    223  HG2 LYS    14      22.762  35.227  41.054  1.00  0.00           H  
ATOM    224  HG3 LYS    14      22.817  35.114  39.246  1.00  0.00           H  
ATOM    225  CD  LYS    14      21.374  36.411  40.107  1.00  0.00           C  
ATOM    226  HD2 LYS    14      21.077  36.664  39.089  1.00  0.00           H  
ATOM    227  HD3 LYS    14      20.451  36.236  40.658  1.00  0.00           H  
ATOM    228  CE  LYS    14      22.084  37.534  40.857  1.00  0.00           C  
ATOM    229  HE2 LYS    14      22.242  37.128  41.856  1.00  0.00           H  
ATOM    230  HE3 LYS    14      23.073  37.727  40.442  1.00  0.00           H  
ATOM    231  NZ  LYS    14      21.260  38.829  40.756  1.00  0.00           N  
ATOM    232  HZ1 LYS    14      20.297  38.524  40.742  1.00  0.00           H  
ATOM    233  HZ2 LYS    14      21.438  39.462  41.523  1.00  0.00           H  
ATOM    234  HZ3 LYS    14      21.526  39.184  39.849  1.00  0.00           H  
ATOM    235  C   LYS    14      23.323  32.317  41.044  1.00  0.00           C  
ATOM    236  O   LYS    14      23.240  31.883  42.206  1.00  0.00           O  
ATOM    237  N   ILE    15      24.539  32.699  40.488  1.00  0.00           N  
ATOM    238  H   ILE    15      24.577  32.917  39.503  1.00  0.00           H  
ATOM    239  CA  ILE    15      25.784  32.643  41.283  1.00  0.00           C  
ATOM    240  HA  ILE    15      25.540  32.288  42.284  1.00  0.00           H  
ATOM    241  CB  ILE    15      26.803  31.575  40.723  1.00  0.00           C  
ATOM    242  HB  ILE    15      27.721  31.744  41.287  1.00  0.00           H  
ATOM    243  CG2 ILE    15      26.316  30.201  41.059  1.00  0.00           C  
ATOM    244 HG21 ILE    15      26.367  30.060  42.138  1.00  0.00           H  
ATOM    245 HG22 ILE    15      25.335  30.017  40.620  1.00  0.00           H  
ATOM    246 HG23 ILE    15      27.054  29.461  40.751  1.00  0.00           H  
ATOM    247  CG1 ILE    15      27.120  31.649  39.237  1.00  0.00           C  
ATOM    248 HG12 ILE    15      26.326  31.240  38.611  1.00  0.00           H  
ATOM    249 HG13 ILE    15      27.219  32.688  38.923  1.00  0.00           H  
ATOM    250  CD1 ILE    15      28.382  30.783  38.858  1.00  0.00           C  
ATOM    251 HD11 ILE    15      29.239  31.079  39.462  1.00  0.00           H  
ATOM    252 HD12 ILE    15      28.219  29.716  39.012  1.00  0.00           H  
ATOM    253 HD13 ILE    15      28.713  31.028  37.849  1.00  0.00           H  
ATOM    254  C   ILE    15      26.439  34.030  41.490  1.00  0.00           C  
ATOM    255  O   ILE    15      27.431  34.135  42.178  1.00  0.00           O  
ATOM    256  N   GLY    16      25.980  35.187  40.923  1.00  0.00           N  
ATOM    257  H   GLY    16      25.257  35.035  40.235  1.00  0.00           H  
ATOM    258  CA  GLY    16      26.522  36.571  41.084  1.00  0.00           C  
ATOM    259  HA2 GLY    16      26.403  36.851  42.131  1.00  0.00           H  
ATOM    260  HA3 GLY    16      27.534  36.597  40.681  1.00  0.00           H  
ATOM    261  C   GLY    16      25.722  37.564  40.158  1.00  0.00           C  
ATOM    262  O   GLY    16      24.900  37.174  39.353  1.00  0.00           O  
ATOM    263  N   SER    17      26.038  38.860  40.377  1.00  0.00           N  
ATOM    264  H   SER    17      26.759  39.195  40.999  1.00  0.00           H  
ATOM    265  CA  SER    17      25.401  39.955  39.587  1.00  0.00           C  
ATOM    266  HA  SER    17      24.973  39.528  38.679  1.00  0.00           H  
ATOM    267  CB  SER    17      24.285  40.642  40.356  1.00  0.00           C  
ATOM    268  HB2 SER    17      23.682  39.835  40.771  1.00  0.00           H  
ATOM    269  HB3 SER    17      24.680  41.334  41.100  1.00  0.00           H  
ATOM    270  OG  SER    17      23.472  41.321  39.401  1.00  0.00           O  
ATOM    271  HG  SER    17      22.975  40.639  38.944  1.00  0.00           H  
ATOM    272  C   SER    17      26.555  40.918  39.137  1.00  0.00           C  
ATOM    273  O   SER    17      27.570  41.018  39.868  1.00  0.00           O  
ATOM    274  N   GLY    18      26.434  41.594  38.015  1.00  0.00           N  
ATOM    275  H   GLY    18      25.601  41.409  37.475  1.00  0.00           H  
ATOM    276  CA  GLY    18      27.253  42.668  37.565  1.00  0.00           C  
ATOM    277  HA2 GLY    18      27.944  42.999  38.339  1.00  0.00           H  
ATOM    278  HA3 GLY    18      27.840  42.314  36.718  1.00  0.00           H  
ATOM    279  C   GLY    18      26.395  43.951  37.196  1.00  0.00           C  
ATOM    280  O   GLY    18      25.121  43.947  37.348  1.00  0.00           O  
ATOM    281  N   SER    19      27.045  44.994  36.733  1.00  0.00           N  
ATOM    282  H   SER    19      28.018  44.851  36.502  1.00  0.00           H  
ATOM    283  CA  SER    19      26.492  46.303  36.513  1.00  0.00           C  
ATOM    284  HA  SER    19      26.075  46.678  37.448  1.00  0.00           H  
ATOM    285  CB  SER    19      27.639  47.175  36.055  1.00  0.00           C  
ATOM    286  HB2 SER    19      27.210  48.148  35.816  1.00  0.00           H  
ATOM    287  HB3 SER    19      28.491  47.093  36.731  1.00  0.00           H  
ATOM    288  OG  SER    19      28.141  46.801  34.743  1.00  0.00           O  
ATOM    289  HG  SER    19      28.383  45.876  34.827  1.00  0.00           H  
ATOM    290  C   SER    19      25.355  46.358  35.509  1.00  0.00           C  
ATOM    291  O   SER    19      24.614  47.329  35.358  1.00  0.00           O  
ATOM    292  N   PHE    20      25.294  45.362  34.619  1.00  0.00           N  
ATOM    293  H   PHE    20      26.035  44.676  34.612  1.00  0.00           H  
ATOM    294  CA  PHE    20      24.266  45.173  33.573  1.00  0.00           C  
ATOM    295  HA  PHE    20      23.332  45.601  33.936  1.00  0.00           H  
ATOM    296  CB  PHE    20      24.716  45.846  32.276  1.00  0.00           C  
ATOM    297  HB2 PHE    20      25.688  45.380  32.113  1.00  0.00           H  
ATOM    298  HB3 PHE    20      24.029  45.689  31.445  1.00  0.00           H  
ATOM    299  CG  PHE    20      24.873  47.418  32.290  1.00  0.00           C  
ATOM    300  CD1 PHE    20      26.093  48.111  32.062  1.00  0.00           C  
ATOM    301  HD1 PHE    20      27.032  47.589  31.955  1.00  0.00           H  
ATOM    302  CE1 PHE    20      26.171  49.482  32.158  1.00  0.00           C  
ATOM    303  HE1 PHE    20      27.178  49.866  32.095  1.00  0.00           H  
ATOM    304  CZ  PHE    20      24.924  50.213  32.260  1.00  0.00           C  
ATOM    305  HZ  PHE    20      24.929  51.293  32.283  1.00  0.00           H  
ATOM    306  CE2 PHE    20      23.683  49.514  32.285  1.00  0.00           C  
ATOM    307  HE2 PHE    20      22.750  50.053  32.223  1.00  0.00           H  
ATOM    308  CD2 PHE    20      23.657  48.126  32.394  1.00  0.00           C  
ATOM    309  HD2 PHE    20      22.740  47.570  32.268  1.00  0.00           H  
ATOM    310  C   PHE    20      23.865  43.716  33.347  1.00  0.00           C  
ATOM    311  O   PHE    20      22.992  43.492  32.495  1.00  0.00           O  
ATOM    312  N   GLY    21      24.368  42.749  34.123  1.00  0.00           N  
ATOM    313  H   GLY    21      24.994  43.053  34.855  1.00  0.00           H  
ATOM    314  CA  GLY    21      24.138  41.364  33.863  1.00  0.00           C  
ATOM    315  HA2 GLY    21      23.231  41.231  33.273  1.00  0.00           H  
ATOM    316  HA3 GLY    21      25.055  41.205  33.294  1.00  0.00           H  
ATOM    317  C   GLY    21      23.971  40.561  35.119  1.00  0.00           C  
ATOM    318  O   GLY    21      24.047  41.077  36.278  1.00  0.00           O  
ATOM    319  N   ASP    22      23.912  39.268  34.954  1.00  0.00           N  
ATOM    320  H   ASP    22      23.832  38.888  34.022  1.00  0.00           H  
ATOM    321  CA  ASP    22      24.119  38.297  36.083  1.00  0.00           C  
ATOM    322  HA  ASP    22      24.718  38.786  36.850  1.00  0.00           H  
ATOM    323  CB  ASP    22      22.746  37.820  36.657  1.00  0.00           C  
ATOM    324  HB2 ASP    22      22.227  37.272  35.871  1.00  0.00           H  
ATOM    325  HB3 ASP    22      22.899  37.183  37.528  1.00  0.00           H  
ATOM    326  CG  ASP    22      21.805  38.878  37.155  1.00  0.00           C  
ATOM    327  OD1 ASP    22      20.657  39.055  36.569  1.00  0.00           O  
ATOM    328  OD2 ASP    22      22.066  39.493  38.218  1.00  0.00           O  
ATOM    329  C   ASP    22      24.839  37.093  35.567  1.00  0.00           C  
ATOM    330  O   ASP    22      25.100  36.855  34.375  1.00  0.00           O  
ATOM    331  N   ILE    23      25.036  36.112  36.451  1.00  0.00           N  
ATOM    332  H   ILE    23      24.597  36.205  37.356  1.00  0.00           H  
ATOM    333  CA  ILE    23      25.679  34.845  36.140  1.00  0.00           C  
ATOM    334  HA  ILE    23      25.403  34.551  35.127  1.00  0.00           H  
ATOM    335  CB  ILE    23      27.211  34.924  36.280  1.00  0.00           C  
ATOM    336  HB  ILE    23      27.566  35.669  35.569  1.00  0.00           H  
ATOM    337  CG2 ILE    23      27.578  35.494  37.635  1.00  0.00           C  
ATOM    338 HG21 ILE    23      27.052  36.440  37.758  1.00  0.00           H  
ATOM    339 HG22 ILE    23      27.213  34.809  38.401  1.00  0.00           H  
ATOM    340 HG23 ILE    23      28.636  35.689  37.813  1.00  0.00           H  
ATOM    341  CG1 ILE    23      27.813  33.530  35.954  1.00  0.00           C  
ATOM    342 HG12 ILE    23      27.620  32.889  36.814  1.00  0.00           H  
ATOM    343 HG13 ILE    23      27.366  33.144  35.038  1.00  0.00           H  
ATOM    344  CD1 ILE    23      29.328  33.657  35.846  1.00  0.00           C  
ATOM    345 HD11 ILE    23      29.565  34.376  35.062  1.00  0.00           H  
ATOM    346 HD12 ILE    23      29.649  34.123  36.778  1.00  0.00           H  
ATOM    347 HD13 ILE    23      29.851  32.703  35.778  1.00  0.00           H  
ATOM    348  C   ILE    23      25.074  33.683  36.887  1.00  0.00           C  
ATOM    349  O   ILE    23      24.654  33.886  38.030  1.00  0.00           O  
ATOM    350  N   TYR    24      24.874  32.541  36.265  1.00  0.00           N  
ATOM    351  H   TYR    24      25.407  32.482  35.409  1.00  0.00           H  
ATOM    352  CA  TYR    24      24.109  31.366  36.578  1.00  0.00           C  
ATOM    353  HA  TYR    24      23.796  31.402  37.621  1.00  0.00           H  
ATOM    354  CB  TYR    24      22.838  31.315  35.681  1.00  0.00           C  
ATOM    355  HB2 TYR    24      23.159  31.669  34.701  1.00  0.00           H  
ATOM    356  HB3 TYR    24      22.533  30.273  35.584  1.00  0.00           H  
ATOM    357  CG  TYR    24      21.649  32.135  36.142  1.00  0.00           C  
ATOM    358  CD1 TYR    24      21.590  33.597  36.101  1.00  0.00           C  
ATOM    359  HD1 TYR    24      22.408  34.037  35.550  1.00  0.00           H  
ATOM    360  CE1 TYR    24      20.537  34.403  36.496  1.00  0.00           C  
ATOM    361  HE1 TYR    24      20.628  35.473  36.374  1.00  0.00           H  
ATOM    362  CZ  TYR    24      19.437  33.781  37.085  1.00  0.00           C  
ATOM    363  OH  TYR    24      18.395  34.544  37.505  1.00  0.00           O  
ATOM    364  HH  TYR    24      18.597  35.456  37.282  1.00  0.00           H  
ATOM    365  CE2 TYR    24      19.442  32.362  37.291  1.00  0.00           C  
ATOM    366  HE2 TYR    24      18.556  31.985  37.781  1.00  0.00           H  
ATOM    367  CD2 TYR    24      20.574  31.527  36.927  1.00  0.00           C  
ATOM    368  HD2 TYR    24      20.599  30.452  37.031  1.00  0.00           H  
ATOM    369  C   TYR    24      24.858  30.106  36.351  1.00  0.00           C  
ATOM    370  O   TYR    24      25.872  30.080  35.633  1.00  0.00           O  
ATOM    371  N   LEU    25      24.382  29.031  36.943  1.00  0.00           N  
ATOM    372  H   LEU    25      23.507  29.176  37.427  1.00  0.00           H  
ATOM    373  CA  LEU    25      24.672  27.693  36.566  1.00  0.00           C  
ATOM    374  HA  LEU    25      25.337  27.701  35.703  1.00  0.00           H  
ATOM    375  CB  LEU    25      25.310  26.824  37.702  1.00  0.00           C  
ATOM    376  HB2 LEU    25      24.538  26.723  38.466  1.00  0.00           H  
ATOM    377  HB3 LEU    25      25.460  25.854  37.227  1.00  0.00           H  
ATOM    378  CG  LEU    25      26.651  27.236  38.240  1.00  0.00           C  
ATOM    379  HG  LEU    25      26.574  28.163  38.807  1.00  0.00           H  
ATOM    380  CD1 LEU    25      26.992  26.021  39.211  1.00  0.00           C  
ATOM    381 HD11 LEU    25      26.782  25.137  38.610  1.00  0.00           H  
ATOM    382 HD12 LEU    25      28.077  25.988  39.312  1.00  0.00           H  
ATOM    383 HD13 LEU    25      26.356  26.057  40.096  1.00  0.00           H  
ATOM    384  CD2 LEU    25      27.750  27.517  37.223  1.00  0.00           C  
ATOM    385 HD21 LEU    25      28.707  27.605  37.737  1.00  0.00           H  
ATOM    386 HD22 LEU    25      27.659  26.823  36.388  1.00  0.00           H  
ATOM    387 HD23 LEU    25      27.557  28.456  36.703  1.00  0.00           H  
ATOM    388  C   LEU    25      23.362  26.953  36.066  1.00  0.00           C  
ATOM    389  O   LEU    25      22.295  27.347  36.460  1.00  0.00           O  
ATOM    390  N   ALA    26      23.462  25.927  35.228  1.00  0.00           N  
ATOM    391  H   ALA    26      24.414  25.737  34.949  1.00  0.00           H  
ATOM    392  CA  ALA    26      22.411  25.286  34.397  1.00  0.00           C  
ATOM    393  HA  ALA    26      21.442  25.319  34.896  1.00  0.00           H  
ATOM    394  CB  ALA    26      22.442  26.113  33.043  1.00  0.00           C  
ATOM    395  HB1 ALA    26      22.046  27.113  33.218  1.00  0.00           H  
ATOM    396  HB2 ALA    26      23.486  26.206  32.744  1.00  0.00           H  
ATOM    397  HB3 ALA    26      21.877  25.683  32.216  1.00  0.00           H  
ATOM    398  C   ALA    26      22.701  23.843  34.046  1.00  0.00           C  
ATOM    399  O   ALA    26      23.844  23.467  34.188  1.00  0.00           O  
ATOM    400  N   ILE    27      21.844  23.125  33.307  1.00  0.00           N  
ATOM    401  H   ILE    27      20.930  23.531  33.169  1.00  0.00           H  
ATOM    402  CA  ILE    27      22.032  21.705  32.987  1.00  0.00           C  
ATOM    403  HA  ILE    27      23.087  21.480  32.829  1.00  0.00           H  
ATOM    404  CB  ILE    27      21.516  20.763  34.144  1.00  0.00           C  
ATOM    405  HB  ILE    27      22.149  20.903  35.020  1.00  0.00           H  
ATOM    406  CG2 ILE    27      20.106  21.056  34.561  1.00  0.00           C  
ATOM    407 HG21 ILE    27      19.467  20.993  33.681  1.00  0.00           H  
ATOM    408 HG22 ILE    27      19.944  20.299  35.329  1.00  0.00           H  
ATOM    409 HG23 ILE    27      20.175  22.067  34.963  1.00  0.00           H  
ATOM    410  CG1 ILE    27      21.720  19.323  33.744  1.00  0.00           C  
ATOM    411 HG12 ILE    27      21.072  18.904  32.974  1.00  0.00           H  
ATOM    412 HG13 ILE    27      22.716  19.192  33.321  1.00  0.00           H  
ATOM    413  CD1 ILE    27      21.669  18.231  34.918  1.00  0.00           C  
ATOM    414 HD11 ILE    27      21.589  17.225  34.506  1.00  0.00           H  
ATOM    415 HD12 ILE    27      22.547  18.227  35.563  1.00  0.00           H  
ATOM    416 HD13 ILE    27      20.796  18.312  35.567  1.00  0.00           H  
ATOM    417  C   ILE    27      21.355  21.389  31.639  1.00  0.00           C  
ATOM    418  O   ILE    27      20.176  21.712  31.332  1.00  0.00           O  
ATOM    419  N   ASN    28      22.131  20.741  30.735  1.00  0.00           N  
ATOM    420  H   ASN    28      22.998  20.401  31.127  1.00  0.00           H  
ATOM    421  CA  ASN    28      21.643  20.281  29.463  1.00  0.00           C  
ATOM    422  HA  ASN    28      21.013  21.012  28.957  1.00  0.00           H  
ATOM    423  CB  ASN    28      22.835  19.921  28.636  1.00  0.00           C  
ATOM    424  HB2 ASN    28      23.500  20.772  28.491  1.00  0.00           H  
ATOM    425  HB3 ASN    28      23.407  19.138  29.135  1.00  0.00           H  
ATOM    426  CG  ASN    28      22.441  19.515  27.255  1.00  0.00           C  
ATOM    427  OD1 ASN    28      21.273  19.476  26.864  1.00  0.00           O  
ATOM    428  ND2 ASN    28      23.410  19.183  26.451  1.00  0.00           N  
ATOM    429 HD21 ASN    28      23.229  18.790  25.539  1.00  0.00           H  
ATOM    430 HD22 ASN    28      24.341  19.098  26.834  1.00  0.00           H  
ATOM    431  C   ASN    28      20.631  19.105  29.669  1.00  0.00           C  
ATOM    432  O   ASN    28      21.024  18.066  30.147  1.00  0.00           O  
ATOM    433  N   ILE    29      19.333  19.235  29.323  1.00  0.00           N  
ATOM    434  H   ILE    29      19.071  20.154  28.998  1.00  0.00           H  
ATOM    435  CA  ILE    29      18.392  18.065  29.566  1.00  0.00           C  
ATOM    436  HA  ILE    29      18.506  17.638  30.563  1.00  0.00           H  
ATOM    437  CB  ILE    29      16.892  18.430  29.423  1.00  0.00           C  
ATOM    438  HB  ILE    29      16.258  17.643  29.831  1.00  0.00           H  
ATOM    439  CG2 ILE    29      16.686  19.569  30.406  1.00  0.00           C  
ATOM    440 HG21 ILE    29      17.472  20.323  30.456  1.00  0.00           H  
ATOM    441 HG22 ILE    29      15.734  20.054  30.193  1.00  0.00           H  
ATOM    442 HG23 ILE    29      16.581  19.187  31.421  1.00  0.00           H  
ATOM    443  CG1 ILE    29      16.487  18.883  27.980  1.00  0.00           C  
ATOM    444 HG12 ILE    29      17.062  19.769  27.712  1.00  0.00           H  
ATOM    445 HG13 ILE    29      16.902  18.090  27.357  1.00  0.00           H  
ATOM    446  CD1 ILE    29      15.000  19.097  27.856  1.00  0.00           C  
ATOM    447 HD11 ILE    29      14.596  19.863  28.518  1.00  0.00           H  
ATOM    448 HD12 ILE    29      14.685  19.282  26.829  1.00  0.00           H  
ATOM    449 HD13 ILE    29      14.441  18.197  28.113  1.00  0.00           H  
ATOM    450  C   ILE    29      18.666  16.807  28.739  1.00  0.00           C  
ATOM    451  O   ILE    29      18.286  15.683  29.054  1.00  0.00           O  
ATOM    452  N   THR    30      19.625  16.953  27.802  1.00  0.00           N  
ATOM    453  H   THR    30      20.233  17.759  27.826  1.00  0.00           H  
ATOM    454  CA  THR    30      19.834  15.881  26.769  1.00  0.00           C  
ATOM    455  HA  THR    30      18.930  15.277  26.690  1.00  0.00           H  
ATOM    456  CB  THR    30      20.186  16.364  25.332  1.00  0.00           C  
ATOM    457  HB  THR    30      20.368  15.516  24.671  1.00  0.00           H  
ATOM    458  CG2 THR    30      19.234  17.263  24.670  1.00  0.00           C  
ATOM    459 HG21 THR    30      18.919  18.150  25.221  1.00  0.00           H  
ATOM    460 HG22 THR    30      19.427  17.560  23.640  1.00  0.00           H  
ATOM    461 HG23 THR    30      18.312  16.682  24.680  1.00  0.00           H  
ATOM    462  OG1 THR    30      21.301  17.135  25.287  1.00  0.00           O  
ATOM    463  HG1 THR    30      21.188  17.954  25.776  1.00  0.00           H  
ATOM    464  C   THR    30      20.845  14.798  27.139  1.00  0.00           C  
ATOM    465  O   THR    30      21.027  13.711  26.618  1.00  0.00           O  
ATOM    466  N   ASN    31      21.747  15.169  28.082  1.00  0.00           N  
ATOM    467  H   ASN    31      21.773  16.143  28.346  1.00  0.00           H  
ATOM    468  CA  ASN    31      22.934  14.400  28.451  1.00  0.00           C  
ATOM    469  HA  ASN    31      22.648  13.348  28.488  1.00  0.00           H  
ATOM    470  CB  ASN    31      24.125  14.606  27.449  1.00  0.00           C  
ATOM    471  HB2 ASN    31      24.787  13.815  27.800  1.00  0.00           H  
ATOM    472  HB3 ASN    31      23.854  14.413  26.411  1.00  0.00           H  
ATOM    473  CG  ASN    31      24.774  15.984  27.518  1.00  0.00           C  
ATOM    474  OD1 ASN    31      24.452  16.839  28.320  1.00  0.00           O  
ATOM    475  ND2 ASN    31      25.698  16.264  26.550  1.00  0.00           N  
ATOM    476 HD21 ASN    31      26.110  17.186  26.569  1.00  0.00           H  
ATOM    477 HD22 ASN    31      25.844  15.525  25.876  1.00  0.00           H  
ATOM    478  C   ASN    31      23.377  14.714  29.869  1.00  0.00           C  
ATOM    479  O   ASN    31      24.376  14.114  30.329  1.00  0.00           O  
ATOM    480  N   GLY    32      22.582  15.503  30.605  1.00  0.00           N  
ATOM    481  H   GLY    32      21.677  15.740  30.224  1.00  0.00           H  
ATOM    482  CA  GLY    32      22.806  15.938  31.958  1.00  0.00           C  
ATOM    483  HA2 GLY    32      21.979  16.627  32.132  1.00  0.00           H  
ATOM    484  HA3 GLY    32      22.794  15.063  32.607  1.00  0.00           H  
ATOM    485  C   GLY    32      24.032  16.719  32.236  1.00  0.00           C  
ATOM    486  O   GLY    32      24.480  16.676  33.386  1.00  0.00           O  
ATOM    487  N   GLU    33      24.688  17.289  31.245  1.00  0.00           N  
ATOM    488  H   GLU    33      24.487  17.063  30.282  1.00  0.00           H  
ATOM    489  CA  GLU    33      25.889  18.038  31.398  1.00  0.00           C  
ATOM    490  HA  GLU    33      26.625  17.506  32.000  1.00  0.00           H  
ATOM    491  CB  GLU    33      26.532  18.170  29.995  1.00  0.00           C  
ATOM    492  HB2 GLU    33      26.652  17.134  29.677  1.00  0.00           H  
ATOM    493  HB3 GLU    33      25.868  18.703  29.315  1.00  0.00           H  
ATOM    494  CG  GLU    33      27.874  18.865  30.000  1.00  0.00           C  
ATOM    495  HG2 GLU    33      27.901  19.908  30.317  1.00  0.00           H  
ATOM    496  HG3 GLU    33      28.486  18.294  30.699  1.00  0.00           H  
ATOM    497  CD  GLU    33      28.418  18.772  28.577  1.00  0.00           C  
ATOM    498  OE1 GLU    33      29.565  18.252  28.461  1.00  0.00           O  
ATOM    499  OE2 GLU    33      27.753  19.254  27.687  1.00  0.00           O  
ATOM    500  C   GLU    33      25.687  19.408  32.045  1.00  0.00           C  
ATOM    501  O   GLU    33      24.984  20.245  31.491  1.00  0.00           O  
ATOM    502  N   GLU    34      26.503  19.660  33.100  1.00  0.00           N  
ATOM    503  H   GLU    34      27.155  18.948  33.396  1.00  0.00           H  
ATOM    504  CA  GLU    34      26.384  20.827  33.979  1.00  0.00           C  
ATOM    505  HA  GLU    34      25.402  21.280  33.846  1.00  0.00           H  
ATOM    506  CB  GLU    34      26.516  20.419  35.444  1.00  0.00           C  
ATOM    507  HB2 GLU    34      25.901  19.528  35.570  1.00  0.00           H  
ATOM    508  HB3 GLU    34      27.576  20.210  35.581  1.00  0.00           H  
ATOM    509  CG  GLU    34      25.987  21.473  36.413  1.00  0.00           C  
ATOM    510  HG2 GLU    34      26.616  22.353  36.280  1.00  0.00           H  
ATOM    511  HG3 GLU    34      24.929  21.606  36.188  1.00  0.00           H  
ATOM    512  CD  GLU    34      26.021  20.919  37.821  1.00  0.00           C  
ATOM    513  OE1 GLU    34      26.404  19.766  38.060  1.00  0.00           O  
ATOM    514  OE2 GLU    34      25.703  21.720  38.729  1.00  0.00           O  
ATOM    515  C   GLU    34      27.410  21.940  33.544  1.00  0.00           C  
ATOM    516  O   GLU    34      28.633  21.643  33.395  1.00  0.00           O  
ATOM    517  N   VAL    35      26.970  23.236  33.433  1.00  0.00           N  
ATOM    518  H   VAL    35      26.061  23.421  33.834  1.00  0.00           H  
ATOM    519  CA  VAL    35      27.692  24.332  32.710  1.00  0.00           C  
ATOM    520  HA  VAL    35      28.774  24.217  32.782  1.00  0.00           H  
ATOM    521  CB  VAL    35      27.354  24.365  31.212  1.00  0.00           C  
ATOM    522  HB  VAL    35      27.912  25.236  30.869  1.00  0.00           H  
ATOM    523  CG1 VAL    35      27.813  23.174  30.361  1.00  0.00           C  
ATOM    524 HG11 VAL    35      27.340  22.317  30.841  1.00  0.00           H  
ATOM    525 HG12 VAL    35      27.491  23.279  29.325  1.00  0.00           H  
ATOM    526 HG13 VAL    35      28.898  23.078  30.321  1.00  0.00           H  
ATOM    527  CG2 VAL    35      25.840  24.646  30.911  1.00  0.00           C  
ATOM    528 HG21 VAL    35      25.185  23.848  31.261  1.00  0.00           H  
ATOM    529 HG22 VAL    35      25.575  25.651  31.238  1.00  0.00           H  
ATOM    530 HG23 VAL    35      25.634  24.553  29.845  1.00  0.00           H  
ATOM    531  C   VAL    35      27.396  25.686  33.390  1.00  0.00           C  
ATOM    532  O   VAL    35      26.278  25.914  33.907  1.00  0.00           O  
ATOM    533  N   ALA    36      28.451  26.545  33.499  1.00  0.00           N  
ATOM    534  H   ALA    36      29.300  26.357  32.985  1.00  0.00           H  
ATOM    535  CA  ALA    36      28.125  27.942  33.815  1.00  0.00           C  
ATOM    536  HA  ALA    36      27.387  27.971  34.616  1.00  0.00           H  
ATOM    537  CB  ALA    36      29.406  28.631  34.397  1.00  0.00           C  
ATOM    538  HB1 ALA    36      30.082  28.615  33.541  1.00  0.00           H  
ATOM    539  HB2 ALA    36      29.242  29.666  34.697  1.00  0.00           H  
ATOM    540  HB3 ALA    36      29.824  28.031  35.205  1.00  0.00           H  
ATOM    541  C   ALA    36      27.493  28.641  32.650  1.00  0.00           C  
ATOM    542  O   ALA    36      27.912  28.364  31.493  1.00  0.00           O  
ATOM    543  N   VAL    37      26.616  29.669  32.945  1.00  0.00           N  
ATOM    544  H   VAL    37      26.592  29.867  33.935  1.00  0.00           H  
ATOM    545  CA  VAL    37      25.897  30.426  31.954  1.00  0.00           C  
ATOM    546  HA  VAL    37      26.344  30.337  30.964  1.00  0.00           H  
ATOM    547  CB  VAL    37      24.481  29.782  31.663  1.00  0.00           C  
ATOM    548  HB  VAL    37      23.918  29.967  32.578  1.00  0.00           H  
ATOM    549  CG1 VAL    37      23.853  30.583  30.500  1.00  0.00           C  
ATOM    550 HG11 VAL    37      24.616  30.869  29.776  1.00  0.00           H  
ATOM    551 HG12 VAL    37      23.104  29.962  30.009  1.00  0.00           H  
ATOM    552 HG13 VAL    37      23.423  31.466  30.973  1.00  0.00           H  
ATOM    553  CG2 VAL    37      24.526  28.230  31.380  1.00  0.00           C  
ATOM    554 HG21 VAL    37      25.095  28.060  30.466  1.00  0.00           H  
ATOM    555 HG22 VAL    37      25.005  27.755  32.236  1.00  0.00           H  
ATOM    556 HG23 VAL    37      23.488  27.900  31.404  1.00  0.00           H  
ATOM    557  C   VAL    37      25.790  31.889  32.424  1.00  0.00           C  
ATOM    558  O   VAL    37      25.309  32.157  33.533  1.00  0.00           O  
ATOM    559  N   LYS    38      26.288  32.871  31.654  1.00  0.00           N  
ATOM    560  H   LYS    38      26.760  32.601  30.803  1.00  0.00           H  
ATOM    561  CA  LYS    38      26.426  34.343  31.900  1.00  0.00           C  
ATOM    562  HA  LYS    38      26.112  34.514  32.930  1.00  0.00           H  
ATOM    563  CB  LYS    38      27.881  34.751  31.955  1.00  0.00           C  
ATOM    564  HB2 LYS    38      28.355  34.048  32.639  1.00  0.00           H  
ATOM    565  HB3 LYS    38      28.294  34.667  30.950  1.00  0.00           H  
ATOM    566  CG  LYS    38      28.014  36.212  32.402  1.00  0.00           C  
ATOM    567  HG2 LYS    38      27.549  36.940  31.737  1.00  0.00           H  
ATOM    568  HG3 LYS    38      27.592  36.221  33.407  1.00  0.00           H  
ATOM    569  CD  LYS    38      29.483  36.515  32.654  1.00  0.00           C  
ATOM    570  HD2 LYS    38      29.718  35.950  33.556  1.00  0.00           H  
ATOM    571  HD3 LYS    38      30.051  36.212  31.775  1.00  0.00           H  
ATOM    572  CE  LYS    38      29.629  38.077  32.947  1.00  0.00           C  
ATOM    573  HE2 LYS    38      29.058  38.665  32.229  1.00  0.00           H  
ATOM    574  HE3 LYS    38      29.222  38.216  33.949  1.00  0.00           H  
ATOM    575  NZ  LYS    38      31.036  38.590  33.088  1.00  0.00           N  
ATOM    576  HZ1 LYS    38      31.635  38.386  32.302  1.00  0.00           H  
ATOM    577  HZ2 LYS    38      31.044  39.580  33.291  1.00  0.00           H  
ATOM    578  HZ3 LYS    38      31.455  38.113  33.873  1.00  0.00           H  
ATOM    579  C   LYS    38      25.520  35.050  30.922  1.00  0.00           C  
ATOM    580  O   LYS    38      25.582  34.709  29.732  1.00  0.00           O  
ATOM    581  N   LEU    39      24.661  35.974  31.347  1.00  0.00           N  
ATOM    582  H   LEU    39      24.672  36.211  32.329  1.00  0.00           H  
ATOM    583  CA  LEU    39      23.756  36.797  30.570  1.00  0.00           C  
ATOM    584  HA  LEU    39      23.953  36.536  29.530  1.00  0.00           H  
ATOM    585  CB  LEU    39      22.271  36.518  30.932  1.00  0.00           C  
ATOM    586  HB2 LEU    39      21.999  36.781  31.954  1.00  0.00           H  
ATOM    587  HB3 LEU    39      21.700  37.131  30.234  1.00  0.00           H  
ATOM    588  CG  LEU    39      21.846  35.061  30.796  1.00  0.00           C  
ATOM    589  HG  LEU    39      22.243  34.748  29.830  1.00  0.00           H  
ATOM    590  CD1 LEU    39      22.189  34.019  31.783  1.00  0.00           C  
ATOM    591 HD11 LEU    39      21.792  33.061  31.448  1.00  0.00           H  
ATOM    592 HD12 LEU    39      23.262  34.030  31.976  1.00  0.00           H  
ATOM    593 HD13 LEU    39      21.672  34.247  32.716  1.00  0.00           H  
ATOM    594  CD2 LEU    39      20.314  35.029  30.456  1.00  0.00           C  
ATOM    595 HD21 LEU    39      20.048  35.568  29.547  1.00  0.00           H  
ATOM    596 HD22 LEU    39      20.031  34.021  30.150  1.00  0.00           H  
ATOM    597 HD23 LEU    39      19.700  35.257  31.327  1.00  0.00           H  
ATOM    598  C   LEU    39      23.977  38.309  30.737  1.00  0.00           C  
ATOM    599  O   LEU    39      24.299  38.750  31.877  1.00  0.00           O  
ATOM    600  N   GLU    40      23.793  39.138  29.686  1.00  0.00           N  
ATOM    601  H   GLU    40      23.325  38.774  28.869  1.00  0.00           H  
ATOM    602  CA  GLU    40      23.833  40.617  29.825  1.00  0.00           C  
ATOM    603  HA  GLU    40      23.818  40.867  30.886  1.00  0.00           H  
ATOM    604  CB  GLU    40      25.170  41.095  29.221  1.00  0.00           C  
ATOM    605  HB2 GLU    40      25.995  40.565  29.699  1.00  0.00           H  
ATOM    606  HB3 GLU    40      25.134  41.002  28.136  1.00  0.00           H  
ATOM    607  CG  GLU    40      25.491  42.554  29.551  1.00  0.00           C  
ATOM    608  HG2 GLU    40      24.772  43.218  29.072  1.00  0.00           H  
ATOM    609  HG3 GLU    40      25.430  42.857  30.596  1.00  0.00           H  
ATOM    610  CD  GLU    40      26.844  43.003  29.035  1.00  0.00           C  
ATOM    611  OE1 GLU    40      27.695  43.316  29.936  1.00  0.00           O  
ATOM    612  OE2 GLU    40      27.104  43.125  27.826  1.00  0.00           O  
ATOM    613  C   GLU    40      22.648  41.309  29.179  1.00  0.00           C  
ATOM    614  O   GLU    40      22.010  40.821  28.204  1.00  0.00           O  
ATOM    615  N   SER    41      22.279  42.470  29.729  1.00  0.00           N  
ATOM    616  H   SER    41      22.846  42.899  30.446  1.00  0.00           H  
ATOM    617  CA  SER    41      21.163  43.250  29.214  1.00  0.00           C  
ATOM    618  HA  SER    41      20.280  42.635  29.043  1.00  0.00           H  
ATOM    619  CB  SER    41      20.791  44.283  30.333  1.00  0.00           C  
ATOM    620  HB2 SER    41      20.601  43.736  31.257  1.00  0.00           H  
ATOM    621  HB3 SER    41      21.620  44.986  30.413  1.00  0.00           H  
ATOM    622  OG  SER    41      19.670  44.991  29.945  1.00  0.00           O  
ATOM    623  HG  SER    41      18.891  44.491  29.690  1.00  0.00           H  
ATOM    624  C   SER    41      21.429  44.037  27.896  1.00  0.00           C  
ATOM    625  O   SER    41      22.599  44.512  27.700  1.00  0.00           O  
ATOM    626  N   GLN    42      20.406  44.204  27.013  1.00  0.00           N  
ATOM    627  H   GLN    42      19.474  44.010  27.349  1.00  0.00           H  
ATOM    628  CA  GLN    42      20.624  45.026  25.769  1.00  0.00           C  
ATOM    629  HA  GLN    42      21.675  44.952  25.493  1.00  0.00           H  
ATOM    630  CB  GLN    42      19.881  44.359  24.608  1.00  0.00           C  
ATOM    631  HB2 GLN    42      18.803  44.263  24.743  1.00  0.00           H  
ATOM    632  HB3 GLN    42      20.005  44.919  23.682  1.00  0.00           H  
ATOM    633  CG  GLN    42      20.361  42.933  24.326  1.00  0.00           C  
ATOM    634  HG2 GLN    42      21.440  42.993  24.182  1.00  0.00           H  
ATOM    635  HG3 GLN    42      20.202  42.267  25.174  1.00  0.00           H  
ATOM    636  CD  GLN    42      19.808  42.467  22.989  1.00  0.00           C  
ATOM    637  OE1 GLN    42      19.065  43.134  22.308  1.00  0.00           O  
ATOM    638  NE2 GLN    42      19.962  41.234  22.727  1.00  0.00           N  
ATOM    639 HE21 GLN    42      19.445  40.774  21.991  1.00  0.00           H  
ATOM    640 HE22 GLN    42      20.673  40.673  23.174  1.00  0.00           H  
ATOM    641  C   GLN    42      20.250  46.480  25.882  1.00  0.00           C  
ATOM    642  O   GLN    42      19.338  46.919  26.675  1.00  0.00           O  
ATOM    643  N   LYS    43      20.911  47.325  25.040  1.00  0.00           N  
ATOM    644  H   LYS    43      21.558  46.821  24.450  1.00  0.00           H  
ATOM    645  CA  LYS    43      20.896  48.839  25.012  1.00  0.00           C  
ATOM    646  HA  LYS    43      21.621  49.071  24.231  1.00  0.00           H  
ATOM    647  CB  LYS    43      19.472  49.388  24.555  1.00  0.00           C  
ATOM    648  HB2 LYS    43      18.711  49.438  25.334  1.00  0.00           H  
ATOM    649  HB3 LYS    43      19.530  50.462  24.375  1.00  0.00           H  
ATOM    650  CG  LYS    43      18.846  48.681  23.380  1.00  0.00           C  
ATOM    651  HG2 LYS    43      19.597  48.767  22.595  1.00  0.00           H  
ATOM    652  HG3 LYS    43      18.664  47.664  23.725  1.00  0.00           H  
ATOM    653  CD  LYS    43      17.474  49.328  23.016  1.00  0.00           C  
ATOM    654  HD2 LYS    43      16.799  49.652  23.808  1.00  0.00           H  
ATOM    655  HD3 LYS    43      17.584  50.257  22.456  1.00  0.00           H  
ATOM    656  CE  LYS    43      16.682  48.342  22.092  1.00  0.00           C  
ATOM    657  HE2 LYS    43      15.913  48.910  21.570  1.00  0.00           H  
ATOM    658  HE3 LYS    43      17.320  47.836  21.367  1.00  0.00           H  
ATOM    659  NZ  LYS    43      15.968  47.316  22.930  1.00  0.00           N  
ATOM    660  HZ1 LYS    43      15.151  47.788  23.291  1.00  0.00           H  
ATOM    661  HZ2 LYS    43      15.565  46.595  22.350  1.00  0.00           H  
ATOM    662  HZ3 LYS    43      16.467  46.933  23.720  1.00  0.00           H  
ATOM    663  C   LYS    43      21.447  49.444  26.336  1.00  0.00           C  
ATOM    664  O   LYS    43      20.966  50.462  26.756  1.00  0.00           O  
ATOM    665  N   ALA    44      22.545  48.835  26.842  1.00  0.00           N  
ATOM    666  H   ALA    44      22.855  48.052  26.285  1.00  0.00           H  
ATOM    667  CA  ALA    44      23.296  49.215  28.049  1.00  0.00           C  
ATOM    668  HA  ALA    44      22.600  49.551  28.817  1.00  0.00           H  
ATOM    669  CB  ALA    44      23.956  47.960  28.622  1.00  0.00           C  
ATOM    670  HB1 ALA    44      24.215  47.305  27.790  1.00  0.00           H  
ATOM    671  HB2 ALA    44      24.750  48.287  29.294  1.00  0.00           H  
ATOM    672  HB3 ALA    44      23.203  47.412  29.189  1.00  0.00           H  
ATOM    673  C   ALA    44      24.334  50.334  27.818  1.00  0.00           C  
ATOM    674  O   ALA    44      24.780  50.548  26.723  1.00  0.00           O  
ATOM    675  N   ARG    45      24.742  51.077  28.864  1.00  0.00           N  
ATOM    676  H   ARG    45      24.176  51.063  29.699  1.00  0.00           H  
ATOM    677  CA  ARG    45      25.764  52.173  28.709  1.00  0.00           C  
ATOM    678  HA  ARG    45      25.367  52.840  27.943  1.00  0.00           H  
ATOM    679  CB  ARG    45      26.040  52.937  30.008  1.00  0.00           C  
ATOM    680  HB2 ARG    45      26.104  52.260  30.861  1.00  0.00           H  
ATOM    681  HB3 ARG    45      26.989  53.469  29.945  1.00  0.00           H  
ATOM    682  CG  ARG    45      25.010  54.004  30.340  1.00  0.00           C  
ATOM    683  HG2 ARG    45      24.831  54.561  29.420  1.00  0.00           H  
ATOM    684  HG3 ARG    45      24.058  53.642  30.727  1.00  0.00           H  
ATOM    685  CD  ARG    45      25.554  54.924  31.467  1.00  0.00           C  
ATOM    686  HD2 ARG    45      26.614  55.110  31.293  1.00  0.00           H  
ATOM    687  HD3 ARG    45      25.071  55.895  31.362  1.00  0.00           H  
ATOM    688  NE  ARG    45      25.339  54.375  32.770  1.00  0.00           N  
ATOM    689  HE  ARG    45      24.385  54.070  32.903  1.00  0.00           H  
ATOM    690  CZ  ARG    45      26.328  54.100  33.689  1.00  0.00           C  
ATOM    691  NH1 ARG    45      27.523  54.493  33.604  1.00  0.00           N  
ATOM    692 HH11 ARG    45      27.814  55.157  32.902  1.00  0.00           H  
ATOM    693 HH12 ARG    45      28.169  54.581  34.375  1.00  0.00           H  
ATOM    694  NH2 ARG    45      26.118  53.364  34.681  1.00  0.00           N  
ATOM    695 HH21 ARG    45      25.256  52.848  34.780  1.00  0.00           H  
ATOM    696 HH22 ARG    45      26.883  53.192  35.318  1.00  0.00           H  
ATOM    697  C   ARG    45      27.148  51.567  28.475  1.00  0.00           C  
ATOM    698  O   ARG    45      27.999  52.136  27.889  1.00  0.00           O  
ATOM    699  N   HIE    46      27.362  50.405  29.144  1.00  0.00           N  
ATOM    700  H   HIE    46      26.663  50.036  29.772  1.00  0.00           H  
ATOM    701  CA  HIE    46      28.581  49.552  28.924  1.00  0.00           C  
ATOM    702  HA  HIE    46      29.089  49.869  28.013  1.00  0.00           H  
ATOM    703  CB  HIE    46      29.608  49.750  30.062  1.00  0.00           C  
ATOM    704  HB2 HIE    46      29.328  49.307  31.019  1.00  0.00           H  
ATOM    705  HB3 HIE    46      30.503  49.181  29.813  1.00  0.00           H  
ATOM    706  CG  HIE    46      30.130  51.212  30.249  1.00  0.00           C  
ATOM    707  ND1 HIE    46      29.641  52.178  31.140  1.00  0.00           N  
ATOM    708  CE1 HIE    46      30.381  53.263  30.879  1.00  0.00           C  
ATOM    709  HE1 HIE    46      30.472  54.137  31.506  1.00  0.00           H  
ATOM    710  NE2 HIE    46      31.147  53.093  29.791  1.00  0.00           N  
ATOM    711  HE2 HIE    46      31.785  53.756  29.374  1.00  0.00           H  
ATOM    712  CD2 HIE    46      31.033  51.790  29.424  1.00  0.00           C  
ATOM    713  HD2 HIE    46      31.775  51.237  28.869  1.00  0.00           H  
ATOM    714  C   HIE    46      28.346  48.029  28.684  1.00  0.00           C  
ATOM    715  O   HIE    46      28.527  47.231  29.620  1.00  0.00           O  
ATOM    716  N   PRO    47      27.981  47.531  27.502  1.00  0.00           N  
ATOM    717  CD  PRO    47      27.711  48.349  26.351  1.00  0.00           C  
ATOM    718  HD2 PRO    47      28.562  48.971  26.075  1.00  0.00           H  
ATOM    719  HD3 PRO    47      26.793  48.936  26.371  1.00  0.00           H  
ATOM    720  CG  PRO    47      27.492  47.257  25.338  1.00  0.00           C  
ATOM    721  HG2 PRO    47      28.409  47.212  24.749  1.00  0.00           H  
ATOM    722  HG3 PRO    47      26.697  47.505  24.634  1.00  0.00           H  
ATOM    723  CB  PRO    47      27.233  45.889  26.017  1.00  0.00           C  
ATOM    724  HB2 PRO    47      27.512  45.056  25.372  1.00  0.00           H  
ATOM    725  HB3 PRO    47      26.185  45.872  26.317  1.00  0.00           H  
ATOM    726  CA  PRO    47      28.040  46.100  27.269  1.00  0.00           C  
ATOM    727  HA  PRO    47      27.507  45.612  28.085  1.00  0.00           H  
ATOM    728  C   PRO    47      29.430  45.615  27.096  1.00  0.00           C  
ATOM    729  O   PRO    47      30.303  46.336  26.611  1.00  0.00           O  
ATOM    730  N   GLN    48      29.631  44.368  27.596  1.00  0.00           N  
ATOM    731  H   GLN    48      28.825  43.846  27.907  1.00  0.00           H  
ATOM    732  CA  GLN    48      30.899  43.589  27.548  1.00  0.00           C  
ATOM    733  HA  GLN    48      31.713  44.022  26.966  1.00  0.00           H  
ATOM    734  CB  GLN    48      31.356  43.485  29.010  1.00  0.00           C  
ATOM    735  HB2 GLN    48      30.505  43.061  29.544  1.00  0.00           H  
ATOM    736  HB3 GLN    48      32.084  42.675  28.968  1.00  0.00           H  
ATOM    737  CG  GLN    48      31.838  44.801  29.649  1.00  0.00           C  
ATOM    738  HG2 GLN    48      32.647  45.272  29.091  1.00  0.00           H  
ATOM    739  HG3 GLN    48      30.980  45.465  29.752  1.00  0.00           H  
ATOM    740  CD  GLN    48      32.340  44.555  31.079  1.00  0.00           C  
ATOM    741  OE1 GLN    48      32.414  43.424  31.570  1.00  0.00           O  
ATOM    742  NE2 GLN    48      32.829  45.580  31.782  1.00  0.00           N  
ATOM    743 HE21 GLN    48      33.211  45.331  32.683  1.00  0.00           H  
ATOM    744 HE22 GLN    48      32.662  46.506  31.415  1.00  0.00           H  
ATOM    745  C   GLN    48      30.734  42.132  27.120  1.00  0.00           C  
ATOM    746  O   GLN    48      31.732  41.495  26.712  1.00  0.00           O  
ATOM    747  N   LEU    49      29.598  41.526  27.124  1.00  0.00           N  
ATOM    748  H   LEU    49      28.736  41.954  27.432  1.00  0.00           H  
ATOM    749  CA  LEU    49      29.515  40.087  26.901  1.00  0.00           C  
ATOM    750  HA  LEU    49      30.273  39.638  27.543  1.00  0.00           H  
ATOM    751  CB  LEU    49      28.060  39.507  27.138  1.00  0.00           C  
ATOM    752  HB2 LEU    49      27.541  40.126  27.870  1.00  0.00           H  
ATOM    753  HB3 LEU    49      27.463  39.710  26.249  1.00  0.00           H  
ATOM    754  CG  LEU    49      28.030  37.993  27.621  1.00  0.00           C  
ATOM    755  HG  LEU    49      28.633  37.259  27.086  1.00  0.00           H  
ATOM    756  CD1 LEU    49      28.387  37.881  29.099  1.00  0.00           C  
ATOM    757 HD11 LEU    49      27.842  38.593  29.718  1.00  0.00           H  
ATOM    758 HD12 LEU    49      28.168  36.880  29.471  1.00  0.00           H  
ATOM    759 HD13 LEU    49      29.429  38.169  29.242  1.00  0.00           H  
ATOM    760  CD2 LEU    49      26.590  37.470  27.615  1.00  0.00           C  
ATOM    761 HD21 LEU    49      26.393  36.577  28.207  1.00  0.00           H  
ATOM    762 HD22 LEU    49      25.965  38.205  28.123  1.00  0.00           H  
ATOM    763 HD23 LEU    49      26.167  37.362  26.616  1.00  0.00           H  
ATOM    764  C   LEU    49      29.969  39.603  25.522  1.00  0.00           C  
ATOM    765  O   LEU    49      30.595  38.545  25.472  1.00  0.00           O  
ATOM    766  N   LEU    50      29.823  40.369  24.438  1.00  0.00           N  
ATOM    767  H   LEU    50      29.179  41.142  24.529  1.00  0.00           H  
ATOM    768  CA  LEU    50      30.385  39.902  23.144  1.00  0.00           C  
ATOM    769  HA  LEU    50      30.108  38.858  22.995  1.00  0.00           H  
ATOM    770  CB  LEU    50      29.753  40.619  21.935  1.00  0.00           C  
ATOM    771  HB2 LEU    50      28.684  40.439  22.047  1.00  0.00           H  
ATOM    772  HB3 LEU    50      29.787  41.705  22.017  1.00  0.00           H  
ATOM    773  CG  LEU    50      30.239  40.179  20.542  1.00  0.00           C  
ATOM    774  HG  LEU    50      31.214  40.613  20.320  1.00  0.00           H  
ATOM    775  CD1 LEU    50      30.436  38.695  20.257  1.00  0.00           C  
ATOM    776 HD11 LEU    50      29.497  38.143  20.268  1.00  0.00           H  
ATOM    777 HD12 LEU    50      30.937  38.617  19.292  1.00  0.00           H  
ATOM    778 HD13 LEU    50      31.166  38.278  20.952  1.00  0.00           H  
ATOM    779  CD2 LEU    50      29.232  40.767  19.477  1.00  0.00           C  
ATOM    780 HD21 LEU    50      28.266  40.381  19.803  1.00  0.00           H  
ATOM    781 HD22 LEU    50      29.235  41.857  19.480  1.00  0.00           H  
ATOM    782 HD23 LEU    50      29.425  40.392  18.472  1.00  0.00           H  
ATOM    783  C   LEU    50      31.900  39.910  23.164  1.00  0.00           C  
ATOM    784  O   LEU    50      32.609  38.909  22.887  1.00  0.00           O  
ATOM    785  N   TYR    51      32.454  41.040  23.681  1.00  0.00           N  
ATOM    786  H   TYR    51      31.832  41.757  24.026  1.00  0.00           H  
ATOM    787  CA  TYR    51      33.904  41.278  23.849  1.00  0.00           C  
ATOM    788  HA  TYR    51      34.329  41.240  22.845  1.00  0.00           H  
ATOM    789  CB  TYR    51      33.966  42.640  24.633  1.00  0.00           C  
ATOM    790  HB2 TYR    51      33.365  43.380  24.105  1.00  0.00           H  
ATOM    791  HB3 TYR    51      33.552  42.619  25.641  1.00  0.00           H  
ATOM    792  CG  TYR    51      35.393  43.044  24.825  1.00  0.00           C  
ATOM    793  CD1 TYR    51      36.231  42.678  25.836  1.00  0.00           C  
ATOM    794  HD1 TYR    51      35.929  42.105  26.700  1.00  0.00           H  
ATOM    795  CE1 TYR    51      37.608  43.062  25.850  1.00  0.00           C  
ATOM    796  HE1 TYR    51      38.147  42.708  26.716  1.00  0.00           H  
ATOM    797  CZ  TYR    51      38.193  43.827  24.786  1.00  0.00           C  
ATOM    798  OH  TYR    51      39.561  44.063  24.744  1.00  0.00           O  
ATOM    799  HH  TYR    51      39.969  43.824  25.580  1.00  0.00           H  
ATOM    800  CE2 TYR    51      37.280  44.247  23.757  1.00  0.00           C  
ATOM    801  HE2 TYR    51      37.558  44.953  22.989  1.00  0.00           H  
ATOM    802  CD2 TYR    51      35.857  43.886  23.856  1.00  0.00           C  
ATOM    803  HD2 TYR    51      35.221  44.136  23.019  1.00  0.00           H  
ATOM    804  C   TYR    51      34.618  40.148  24.630  1.00  0.00           C  
ATOM    805  O   TYR    51      35.724  39.685  24.269  1.00  0.00           O  
ATOM    806  N   GLU    52      34.005  39.771  25.760  1.00  0.00           N  
ATOM    807  H   GLU    52      33.204  40.350  25.971  1.00  0.00           H  
ATOM    808  CA  GLU    52      34.363  38.712  26.718  1.00  0.00           C  
ATOM    809  HA  GLU    52      35.431  38.809  26.909  1.00  0.00           H  
ATOM    810  CB  GLU    52      33.478  38.787  27.923  1.00  0.00           C  
ATOM    811  HB2 GLU    52      33.663  39.779  28.335  1.00  0.00           H  
ATOM    812  HB3 GLU    52      32.419  38.759  27.666  1.00  0.00           H  
ATOM    813  CG  GLU    52      33.766  37.779  28.983  1.00  0.00           C  
ATOM    814  HG2 GLU    52      33.484  36.795  28.608  1.00  0.00           H  
ATOM    815  HG3 GLU    52      34.792  37.743  29.350  1.00  0.00           H  
ATOM    816  CD  GLU    52      32.992  38.104  30.222  1.00  0.00           C  
ATOM    817  OE1 GLU    52      32.639  37.159  30.968  1.00  0.00           O  
ATOM    818  OE2 GLU    52      32.785  39.323  30.539  1.00  0.00           O  
ATOM    819  C   GLU    52      34.346  37.323  26.018  1.00  0.00           C  
ATOM    820  O   GLU    52      35.344  36.672  26.066  1.00  0.00           O  
ATOM    821  N   SER    53      33.229  36.973  25.318  1.00  0.00           N  
ATOM    822  H   SER    53      32.407  37.557  25.247  1.00  0.00           H  
ATOM    823  CA  SER    53      33.161  35.725  24.539  1.00  0.00           C  
ATOM    824  HA  SER    53      32.967  34.789  25.063  1.00  0.00           H  
ATOM    825  CB  SER    53      31.857  35.794  23.666  1.00  0.00           C  
ATOM    826  HB2 SER    53      30.933  35.817  24.244  1.00  0.00           H  
ATOM    827  HB3 SER    53      31.801  36.664  23.011  1.00  0.00           H  
ATOM    828  OG  SER    53      31.811  34.684  22.824  1.00  0.00           O  
ATOM    829  HG  SER    53      31.469  34.923  21.959  1.00  0.00           H  
ATOM    830  C   SER    53      34.319  35.739  23.534  1.00  0.00           C  
ATOM    831  O   SER    53      35.012  34.770  23.418  1.00  0.00           O  
ATOM    832  N   LYS    54      34.612  36.823  22.791  1.00  0.00           N  
ATOM    833  H   LYS    54      34.135  37.705  22.919  1.00  0.00           H  
ATOM    834  CA  LYS    54      35.761  37.027  21.889  1.00  0.00           C  
ATOM    835  HA  LYS    54      35.846  36.208  21.175  1.00  0.00           H  
ATOM    836  CB  LYS    54      35.619  38.270  21.116  1.00  0.00           C  
ATOM    837  HB2 LYS    54      35.566  39.048  21.877  1.00  0.00           H  
ATOM    838  HB3 LYS    54      36.564  38.453  20.605  1.00  0.00           H  
ATOM    839  CG  LYS    54      34.460  38.335  20.099  1.00  0.00           C  
ATOM    840  HG2 LYS    54      34.208  37.333  19.752  1.00  0.00           H  
ATOM    841  HG3 LYS    54      33.505  38.582  20.561  1.00  0.00           H  
ATOM    842  CD  LYS    54      34.815  39.255  18.930  1.00  0.00           C  
ATOM    843  HD2 LYS    54      34.861  40.274  19.312  1.00  0.00           H  
ATOM    844  HD3 LYS    54      35.775  38.976  18.496  1.00  0.00           H  
ATOM    845  CE  LYS    54      33.607  39.159  17.990  1.00  0.00           C  
ATOM    846  HE2 LYS    54      33.489  38.133  17.642  1.00  0.00           H  
ATOM    847  HE3 LYS    54      32.728  39.525  18.522  1.00  0.00           H  
ATOM    848  NZ  LYS    54      33.672  40.068  16.833  1.00  0.00           N  
ATOM    849  HZ1 LYS    54      33.779  41.044  17.069  1.00  0.00           H  
ATOM    850  HZ2 LYS    54      34.409  39.798  16.196  1.00  0.00           H  
ATOM    851  HZ3 LYS    54      32.807  39.999  16.316  1.00  0.00           H  
ATOM    852  C   LYS    54      37.165  36.866  22.661  1.00  0.00           C  
ATOM    853  O   LYS    54      38.172  36.589  21.968  1.00  0.00           O  
ATOM    854  N   LEU    55      37.208  36.979  23.956  1.00  0.00           N  
ATOM    855  H   LEU    55      36.371  37.367  24.367  1.00  0.00           H  
ATOM    856  CA  LEU    55      38.381  36.780  24.791  1.00  0.00           C  
ATOM    857  HA  LEU    55      39.217  37.003  24.128  1.00  0.00           H  
ATOM    858  CB  LEU    55      38.247  37.811  25.918  1.00  0.00           C  
ATOM    859  HB2 LEU    55      37.332  38.399  25.851  1.00  0.00           H  
ATOM    860  HB3 LEU    55      38.090  37.182  26.794  1.00  0.00           H  
ATOM    861  CG  LEU    55      39.445  38.774  26.146  1.00  0.00           C  
ATOM    862  HG  LEU    55      39.094  39.379  26.982  1.00  0.00           H  
ATOM    863  CD1 LEU    55      40.698  38.060  26.708  1.00  0.00           C  
ATOM    864 HD11 LEU    55      41.088  37.458  25.887  1.00  0.00           H  
ATOM    865 HD12 LEU    55      41.471  38.779  26.978  1.00  0.00           H  
ATOM    866 HD13 LEU    55      40.396  37.422  27.538  1.00  0.00           H  
ATOM    867  CD2 LEU    55      39.801  39.714  25.045  1.00  0.00           C  
ATOM    868 HD21 LEU    55      40.502  40.466  25.406  1.00  0.00           H  
ATOM    869 HD22 LEU    55      40.350  39.173  24.275  1.00  0.00           H  
ATOM    870 HD23 LEU    55      38.895  40.153  24.627  1.00  0.00           H  
ATOM    871  C   LEU    55      38.648  35.348  25.221  1.00  0.00           C  
ATOM    872  O   LEU    55      39.702  34.779  25.094  1.00  0.00           O  
ATOM    873  N   TYR    56      37.496  34.746  25.721  1.00  0.00           N  
ATOM    874  H   TYR    56      36.689  35.283  26.005  1.00  0.00           H  
ATOM    875  CA  TYR    56      37.472  33.345  26.075  1.00  0.00           C  
ATOM    876  HA  TYR    56      38.175  33.139  26.882  1.00  0.00           H  
ATOM    877  CB  TYR    56      36.053  32.892  26.487  1.00  0.00           C  
ATOM    878  HB2 TYR    56      35.404  33.437  25.802  1.00  0.00           H  
ATOM    879  HB3 TYR    56      36.058  31.817  26.312  1.00  0.00           H  
ATOM    880  CG  TYR    56      35.754  33.177  27.969  1.00  0.00           C  
ATOM    881  CD1 TYR    56      36.411  32.439  28.930  1.00  0.00           C  
ATOM    882  HD1 TYR    56      36.963  31.577  28.586  1.00  0.00           H  
ATOM    883  CE1 TYR    56      36.175  32.673  30.324  1.00  0.00           C  
ATOM    884  HE1 TYR    56      36.660  32.084  31.087  1.00  0.00           H  
ATOM    885  CZ  TYR    56      35.201  33.601  30.690  1.00  0.00           C  
ATOM    886  OH  TYR    56      34.949  33.733  32.028  1.00  0.00           O  
ATOM    887  HH  TYR    56      34.308  34.438  32.145  1.00  0.00           H  
ATOM    888  CE2 TYR    56      34.507  34.308  29.727  1.00  0.00           C  
ATOM    889  HE2 TYR    56      33.762  35.022  30.048  1.00  0.00           H  
ATOM    890  CD2 TYR    56      34.782  34.140  28.333  1.00  0.00           C  
ATOM    891  HD2 TYR    56      34.205  34.697  27.610  1.00  0.00           H  
ATOM    892  C   TYR    56      37.929  32.434  24.889  1.00  0.00           C  
ATOM    893  O   TYR    56      38.716  31.532  25.176  1.00  0.00           O  
ATOM    894  N   LYS    57      37.534  32.775  23.647  1.00  0.00           N  
ATOM    895  H   LYS    57      36.824  33.487  23.548  1.00  0.00           H  
ATOM    896  CA  LYS    57      37.748  32.020  22.416  1.00  0.00           C  
ATOM    897  HA  LYS    57      37.376  31.023  22.654  1.00  0.00           H  
ATOM    898  CB  LYS    57      36.968  32.690  21.240  1.00  0.00           C  
ATOM    899  HB2 LYS    57      35.985  32.975  21.612  1.00  0.00           H  
ATOM    900  HB3 LYS    57      37.477  33.591  20.898  1.00  0.00           H  
ATOM    901  CG  LYS    57      36.758  31.735  20.031  1.00  0.00           C  
ATOM    902  HG2 LYS    57      37.696  31.534  19.513  1.00  0.00           H  
ATOM    903  HG3 LYS    57      36.439  30.764  20.410  1.00  0.00           H  
ATOM    904  CD  LYS    57      35.626  32.273  19.114  1.00  0.00           C  
ATOM    905  HD2 LYS    57      34.755  32.182  19.763  1.00  0.00           H  
ATOM    906  HD3 LYS    57      35.789  33.315  18.839  1.00  0.00           H  
ATOM    907  CE  LYS    57      35.476  31.334  17.901  1.00  0.00           C  
ATOM    908  HE2 LYS    57      36.415  31.297  17.348  1.00  0.00           H  
ATOM    909  HE3 LYS    57      35.134  30.377  18.295  1.00  0.00           H  
ATOM    910  NZ  LYS    57      34.407  31.813  16.929  1.00  0.00           N  
ATOM    911  HZ1 LYS    57      33.487  31.941  17.325  1.00  0.00           H  
ATOM    912  HZ2 LYS    57      34.751  32.704  16.602  1.00  0.00           H  
ATOM    913  HZ3 LYS    57      34.373  31.177  16.145  1.00  0.00           H  
ATOM    914  C   LYS    57      39.196  31.811  22.048  1.00  0.00           C  
ATOM    915  O   LYS    57      39.457  30.953  21.197  1.00  0.00           O  
ATOM    916  N   ILE    58      40.177  32.498  22.727  1.00  0.00           N  
ATOM    917  H   ILE    58      39.855  33.196  23.382  1.00  0.00           H  
ATOM    918  CA  ILE    58      41.641  32.436  22.562  1.00  0.00           C  
ATOM    919  HA  ILE    58      41.732  31.409  22.211  1.00  0.00           H  
ATOM    920  CB  ILE    58      42.050  33.368  21.404  1.00  0.00           C  
ATOM    921  HB  ILE    58      41.304  33.481  20.617  1.00  0.00           H  
ATOM    922  CG2 ILE    58      42.184  34.867  21.994  1.00  0.00           C  
ATOM    923 HG21 ILE    58      41.263  35.168  22.493  1.00  0.00           H  
ATOM    924 HG22 ILE    58      43.011  34.891  22.705  1.00  0.00           H  
ATOM    925 HG23 ILE    58      42.361  35.625  21.231  1.00  0.00           H  
ATOM    926  CG1 ILE    58      43.421  32.773  20.904  1.00  0.00           C  
ATOM    927 HG12 ILE    58      44.294  32.921  21.540  1.00  0.00           H  
ATOM    928 HG13 ILE    58      43.378  31.685  20.947  1.00  0.00           H  
ATOM    929  CD1 ILE    58      43.889  33.073  19.524  1.00  0.00           C  
ATOM    930 HD11 ILE    58      43.648  32.234  18.872  1.00  0.00           H  
ATOM    931 HD12 ILE    58      43.356  33.964  19.191  1.00  0.00           H  
ATOM    932 HD13 ILE    58      44.943  33.332  19.624  1.00  0.00           H  
ATOM    933  C   ILE    58      42.568  32.566  23.868  1.00  0.00           C  
ATOM    934  O   ILE    58      43.619  31.959  23.809  1.00  0.00           O  
ATOM    935  N   LEU    59      42.081  33.149  24.935  1.00  0.00           N  
ATOM    936  H   LEU    59      41.108  33.406  24.848  1.00  0.00           H  
ATOM    937  CA  LEU    59      42.725  33.000  26.196  1.00  0.00           C  
ATOM    938  HA  LEU    59      43.737  33.387  26.081  1.00  0.00           H  
ATOM    939  CB  LEU    59      42.001  33.930  27.165  1.00  0.00           C  
ATOM    940  HB2 LEU    59      42.019  34.936  26.748  1.00  0.00           H  
ATOM    941  HB3 LEU    59      40.983  33.601  27.375  1.00  0.00           H  
ATOM    942  CG  LEU    59      42.528  34.019  28.667  1.00  0.00           C  
ATOM    943  HG  LEU    59      42.500  33.046  29.159  1.00  0.00           H  
ATOM    944  CD1 LEU    59      43.923  34.526  28.831  1.00  0.00           C  
ATOM    945 HD11 LEU    59      44.019  35.469  28.294  1.00  0.00           H  
ATOM    946 HD12 LEU    59      44.173  34.604  29.889  1.00  0.00           H  
ATOM    947 HD13 LEU    59      44.730  33.912  28.431  1.00  0.00           H  
ATOM    948  CD2 LEU    59      41.663  35.004  29.457  1.00  0.00           C  
ATOM    949 HD21 LEU    59      41.848  35.975  28.997  1.00  0.00           H  
ATOM    950 HD22 LEU    59      40.621  34.760  29.249  1.00  0.00           H  
ATOM    951 HD23 LEU    59      41.838  34.917  30.529  1.00  0.00           H  
ATOM    952  C   LEU    59      42.928  31.634  26.835  1.00  0.00           C  
ATOM    953  O   LEU    59      43.798  31.395  27.617  1.00  0.00           O  
ATOM    954  N   GLN    60      41.901  30.753  26.602  1.00  0.00           N  
ATOM    955  H   GLN    60      41.360  30.970  25.778  1.00  0.00           H  
ATOM    956  CA  GLN    60      41.644  29.525  27.314  1.00  0.00           C  
ATOM    957  HA  GLN    60      41.562  29.761  28.375  1.00  0.00           H  
ATOM    958  CB  GLN    60      40.283  28.950  26.829  1.00  0.00           C  
ATOM    959  HB2 GLN    60      39.962  28.197  27.549  1.00  0.00           H  
ATOM    960  HB3 GLN    60      39.624  29.818  26.836  1.00  0.00           H  
ATOM    961  CG  GLN    60      40.393  28.247  25.497  1.00  0.00           C  
ATOM    962  HG2 GLN    60      40.944  28.914  24.834  1.00  0.00           H  
ATOM    963  HG3 GLN    60      40.899  27.285  25.577  1.00  0.00           H  
ATOM    964  CD  GLN    60      39.049  28.093  24.729  1.00  0.00           C  
ATOM    965  OE1 GLN    60      38.065  27.646  25.316  1.00  0.00           O  
ATOM    966  NE2 GLN    60      39.034  28.475  23.460  1.00  0.00           N  
ATOM    967 HE21 GLN    60      38.125  28.411  23.024  1.00  0.00           H  
ATOM    968 HE22 GLN    60      39.885  28.726  22.977  1.00  0.00           H  
ATOM    969  C   GLN    60      42.794  28.546  27.075  1.00  0.00           C  
ATOM    970  O   GLN    60      43.412  28.572  26.001  1.00  0.00           O  
ATOM    971  N   GLY    61      43.013  27.722  28.127  1.00  0.00           N  
ATOM    972  H   GLY    61      42.385  27.737  28.918  1.00  0.00           H  
ATOM    973  CA  GLY    61      44.136  26.711  28.087  1.00  0.00           C  
ATOM    974  HA2 GLY    61      43.605  25.838  27.705  1.00  0.00           H  
ATOM    975  HA3 GLY    61      45.016  26.978  27.503  1.00  0.00           H  
ATOM    976  C   GLY    61      44.607  26.365  29.524  1.00  0.00           C  
ATOM    977  O   GLY    61      44.799  25.139  29.782  1.00  0.00           O  
ATOM    978  N   GLY    62      44.813  27.404  30.305  1.00  0.00           N  
ATOM    979  H   GLY    62      44.343  28.270  30.087  1.00  0.00           H  
ATOM    980  CA  GLY    62      45.588  27.394  31.575  1.00  0.00           C  
ATOM    981  HA2 GLY    62      46.406  26.688  31.433  1.00  0.00           H  
ATOM    982  HA3 GLY    62      46.048  28.356  31.801  1.00  0.00           H  
ATOM    983  C   GLY    62      44.769  27.013  32.806  1.00  0.00           C  
ATOM    984  O   GLY    62      43.553  26.822  32.713  1.00  0.00           O  
ATOM    985  N   VAL    63      45.354  26.865  33.964  1.00  0.00           N  
ATOM    986  H   VAL    63      46.344  27.050  34.034  1.00  0.00           H  
ATOM    987  CA  VAL    63      44.689  26.505  35.262  1.00  0.00           C  
ATOM    988  HA  VAL    63      44.082  25.606  35.148  1.00  0.00           H  
ATOM    989  CB  VAL    63      45.647  26.098  36.447  1.00  0.00           C  
ATOM    990  HB  VAL    63      46.122  27.003  36.827  1.00  0.00           H  
ATOM    991  CG1 VAL    63      44.855  25.497  37.601  1.00  0.00           C  
ATOM    992 HG11 VAL    63      43.943  26.005  37.915  1.00  0.00           H  
ATOM    993 HG12 VAL    63      44.503  24.479  37.432  1.00  0.00           H  
ATOM    994 HG13 VAL    63      45.454  25.358  38.501  1.00  0.00           H  
ATOM    995  CG2 VAL    63      46.702  25.103  36.059  1.00  0.00           C  
ATOM    996 HG21 VAL    63      47.388  25.636  35.400  1.00  0.00           H  
ATOM    997 HG22 VAL    63      47.272  24.850  36.953  1.00  0.00           H  
ATOM    998 HG23 VAL    63      46.180  24.252  35.623  1.00  0.00           H  
ATOM    999  C   VAL    63      43.877  27.735  35.802  1.00  0.00           C  
ATOM   1000  O   VAL    63      44.340  28.876  35.738  1.00  0.00           O  
ATOM   1001  N   GLY    64      42.636  27.489  36.294  1.00  0.00           N  
ATOM   1002  H   GLY    64      42.336  26.536  36.440  1.00  0.00           H  
ATOM   1003  CA  GLY    64      41.713  28.510  36.819  1.00  0.00           C  
ATOM   1004  HA2 GLY    64      40.961  28.026  37.443  1.00  0.00           H  
ATOM   1005  HA3 GLY    64      42.278  29.242  37.395  1.00  0.00           H  
ATOM   1006  C   GLY    64      40.989  29.333  35.731  1.00  0.00           C  
ATOM   1007  O   GLY    64      40.343  30.299  36.113  1.00  0.00           O  
ATOM   1008  N   ILE    65      41.048  28.926  34.458  1.00  0.00           N  
ATOM   1009  H   ILE    65      41.780  28.248  34.299  1.00  0.00           H  
ATOM   1010  CA  ILE    65      40.224  29.515  33.393  1.00  0.00           C  
ATOM   1011  HA  ILE    65      39.661  30.353  33.805  1.00  0.00           H  
ATOM   1012  CB  ILE    65      41.150  30.144  32.316  1.00  0.00           C  
ATOM   1013  HB  ILE    65      41.478  29.309  31.697  1.00  0.00           H  
ATOM   1014  CG2 ILE    65      40.217  31.109  31.575  1.00  0.00           C  
ATOM   1015 HG21 ILE    65      40.015  31.891  32.307  1.00  0.00           H  
ATOM   1016 HG22 ILE    65      40.713  31.492  30.683  1.00  0.00           H  
ATOM   1017 HG23 ILE    65      39.257  30.689  31.273  1.00  0.00           H  
ATOM   1018  CG1 ILE    65      42.485  30.751  32.867  1.00  0.00           C  
ATOM   1019 HG12 ILE    65      43.100  29.971  33.316  1.00  0.00           H  
ATOM   1020 HG13 ILE    65      43.030  31.161  32.017  1.00  0.00           H  
ATOM   1021  CD1 ILE    65      42.277  31.934  33.833  1.00  0.00           C  
ATOM   1022 HD11 ILE    65      41.413  31.753  34.471  1.00  0.00           H  
ATOM   1023 HD12 ILE    65      43.163  32.030  34.461  1.00  0.00           H  
ATOM   1024 HD13 ILE    65      42.167  32.912  33.365  1.00  0.00           H  
ATOM   1025  C   ILE    65      39.295  28.398  32.885  1.00  0.00           C  
ATOM   1026  O   ILE    65      39.764  27.304  32.765  1.00  0.00           O  
ATOM   1027  N   PRO    66      37.957  28.647  32.696  1.00  0.00           N  
ATOM   1028  CD  PRO    66      37.177  29.807  33.192  1.00  0.00           C  
ATOM   1029  HD2 PRO    66      37.500  30.728  32.706  1.00  0.00           H  
ATOM   1030  HD3 PRO    66      37.371  29.755  34.264  1.00  0.00           H  
ATOM   1031  CG  PRO    66      35.729  29.602  32.767  1.00  0.00           C  
ATOM   1032  HG2 PRO    66      35.546  30.231  31.895  1.00  0.00           H  
ATOM   1033  HG3 PRO    66      35.013  29.830  33.556  1.00  0.00           H  
ATOM   1034  CB  PRO    66      35.687  28.133  32.448  1.00  0.00           C  
ATOM   1035  HB2 PRO    66      34.915  27.959  31.698  1.00  0.00           H  
ATOM   1036  HB3 PRO    66      35.387  27.706  33.405  1.00  0.00           H  
ATOM   1037  CA  PRO    66      37.074  27.721  32.086  1.00  0.00           C  
ATOM   1038  HA  PRO    66      37.388  26.754  32.478  1.00  0.00           H  
ATOM   1039  C   PRO    66      37.248  27.666  30.527  1.00  0.00           C  
ATOM   1040  O   PRO    66      37.956  28.480  29.999  1.00  0.00           O  
ATOM   1041  N   HIE    67      36.635  26.709  29.848  1.00  0.00           N  
ATOM   1042  H   HIE    67      36.136  26.006  30.375  1.00  0.00           H  
ATOM   1043  CA  HIE    67      36.623  26.608  28.350  1.00  0.00           C  
ATOM   1044  HA  HIE    67      37.364  27.250  27.874  1.00  0.00           H  
ATOM   1045  CB  HIE    67      37.027  25.191  27.903  1.00  0.00           C  
ATOM   1046  HB2 HIE    67      36.262  24.537  28.321  1.00  0.00           H  
ATOM   1047  HB3 HIE    67      37.032  25.064  26.820  1.00  0.00           H  
ATOM   1048  CG  HIE    67      38.309  24.736  28.479  1.00  0.00           C  
ATOM   1049  ND1 HIE    67      39.536  25.041  27.967  1.00  0.00           N  
ATOM   1050  CE1 HIE    67      40.482  24.294  28.645  1.00  0.00           C  
ATOM   1051  HE1 HIE    67      41.554  24.400  28.563  1.00  0.00           H  
ATOM   1052  NE2 HIE    67      39.879  23.530  29.538  1.00  0.00           N  
ATOM   1053  HE2 HIE    67      40.209  22.800  30.153  1.00  0.00           H  
ATOM   1054  CD2 HIE    67      38.512  23.781  29.429  1.00  0.00           C  
ATOM   1055  HD2 HIE    67      37.785  23.237  30.014  1.00  0.00           H  
ATOM   1056  C   HIE    67      35.256  26.881  27.781  1.00  0.00           C  
ATOM   1057  O   HIE    67      34.194  26.595  28.416  1.00  0.00           O  
ATOM   1058  N   ILE    68      35.265  27.424  26.525  1.00  0.00           N  
ATOM   1059  H   ILE    68      36.176  27.647  26.152  1.00  0.00           H  
ATOM   1060  CA  ILE    68      34.008  27.920  25.920  1.00  0.00           C  
ATOM   1061  HA  ILE    68      33.435  28.368  26.732  1.00  0.00           H  
ATOM   1062  CB  ILE    68      34.345  29.100  24.959  1.00  0.00           C  
ATOM   1063  HB  ILE    68      34.932  29.851  25.487  1.00  0.00           H  
ATOM   1064  CG2 ILE    68      34.906  28.513  23.624  1.00  0.00           C  
ATOM   1065 HG21 ILE    68      35.917  28.156  23.819  1.00  0.00           H  
ATOM   1066 HG22 ILE    68      34.265  27.702  23.279  1.00  0.00           H  
ATOM   1067 HG23 ILE    68      35.142  29.305  22.914  1.00  0.00           H  
ATOM   1068  CG1 ILE    68      33.092  29.862  24.541  1.00  0.00           C  
ATOM   1069 HG12 ILE    68      32.688  29.223  23.755  1.00  0.00           H  
ATOM   1070 HG13 ILE    68      32.419  29.889  25.398  1.00  0.00           H  
ATOM   1071  CD1 ILE    68      33.389  31.288  24.016  1.00  0.00           C  
ATOM   1072 HD11 ILE    68      33.948  31.336  23.081  1.00  0.00           H  
ATOM   1073 HD12 ILE    68      32.495  31.911  23.982  1.00  0.00           H  
ATOM   1074 HD13 ILE    68      34.083  31.778  24.699  1.00  0.00           H  
ATOM   1075  C   ILE    68      33.011  26.845  25.319  1.00  0.00           C  
ATOM   1076  O   ILE    68      33.545  25.828  24.924  1.00  0.00           O  
ATOM   1077  N   ARG    69      31.656  27.038  25.302  1.00  0.00           N  
ATOM   1078  H   ARG    69      31.266  27.838  25.779  1.00  0.00           H  
ATOM   1079  CA  ARG    69      30.735  26.066  24.723  1.00  0.00           C  
ATOM   1080  HA  ARG    69      31.403  25.289  24.353  1.00  0.00           H  
ATOM   1081  CB  ARG    69      29.830  25.456  25.785  1.00  0.00           C  
ATOM   1082  HB2 ARG    69      29.232  26.205  26.303  1.00  0.00           H  
ATOM   1083  HB3 ARG    69      29.198  24.731  25.271  1.00  0.00           H  
ATOM   1084  CG  ARG    69      30.721  24.764  26.862  1.00  0.00           C  
ATOM   1085  HG2 ARG    69      31.438  24.110  26.367  1.00  0.00           H  
ATOM   1086  HG3 ARG    69      31.234  25.569  27.388  1.00  0.00           H  
ATOM   1087  CD  ARG    69      30.125  23.948  28.046  1.00  0.00           C  
ATOM   1088  HD2 ARG    69      29.710  24.483  28.900  1.00  0.00           H  
ATOM   1089  HD3 ARG    69      29.281  23.347  27.708  1.00  0.00           H  
ATOM   1090  NE  ARG    69      31.152  23.156  28.726  1.00  0.00           N  
ATOM   1091  HE  ARG    69      31.961  23.657  29.065  1.00  0.00           H  
ATOM   1092  CZ  ARG    69      31.352  21.837  28.724  1.00  0.00           C  
ATOM   1093  NH1 ARG    69      30.447  21.031  28.257  1.00  0.00           N  
ATOM   1094 HH11 ARG    69      29.519  21.333  27.999  1.00  0.00           H  
ATOM   1095 HH12 ARG    69      30.485  20.023  28.199  1.00  0.00           H  
ATOM   1096  NH2 ARG    69      32.442  21.290  29.217  1.00  0.00           N  
ATOM   1097 HH21 ARG    69      33.138  21.912  29.603  1.00  0.00           H  
ATOM   1098 HH22 ARG    69      32.363  20.313  29.459  1.00  0.00           H  
ATOM   1099  C   ARG    69      29.939  26.785  23.604  1.00  0.00           C  
ATOM   1100  O   ARG    69      29.998  26.368  22.497  1.00  0.00           O  
ATOM   1101  N   TRP    70      29.161  27.876  23.930  1.00  0.00           N  
ATOM   1102  H   TRP    70      29.230  28.253  24.864  1.00  0.00           H  
ATOM   1103  CA  TRP    70      28.133  28.421  23.073  1.00  0.00           C  
ATOM   1104  HA  TRP    70      28.366  28.346  22.011  1.00  0.00           H  
ATOM   1105  CB  TRP    70      26.854  27.553  23.236  1.00  0.00           C  
ATOM   1106  HB2 TRP    70      26.980  26.486  23.052  1.00  0.00           H  
ATOM   1107  HB3 TRP    70      26.561  27.643  24.282  1.00  0.00           H  
ATOM   1108  CG  TRP    70      25.631  27.809  22.416  1.00  0.00           C  
ATOM   1109  CD1 TRP    70      25.372  27.214  21.222  1.00  0.00           C  
ATOM   1110  HD1 TRP    70      26.051  26.526  20.740  1.00  0.00           H  
ATOM   1111  NE1 TRP    70      24.192  27.684  20.702  1.00  0.00           N  
ATOM   1112  HE1 TRP    70      23.735  27.378  19.855  1.00  0.00           H  
ATOM   1113  CE2 TRP    70      23.686  28.631  21.564  1.00  0.00           C  
ATOM   1114  CZ2 TRP    70      22.483  29.361  21.539  1.00  0.00           C  
ATOM   1115  HZ2 TRP    70      21.873  29.285  20.651  1.00  0.00           H  
ATOM   1116  CH2 TRP    70      22.212  30.253  22.596  1.00  0.00           C  
ATOM   1117  HH2 TRP    70      21.282  30.802  22.596  1.00  0.00           H  
ATOM   1118  CZ3 TRP    70      23.123  30.370  23.665  1.00  0.00           C  
ATOM   1119  HZ3 TRP    70      22.918  31.078  24.455  1.00  0.00           H  
ATOM   1120  CE3 TRP    70      24.269  29.563  23.738  1.00  0.00           C  
ATOM   1121  HE3 TRP    70      24.992  29.692  24.531  1.00  0.00           H  
ATOM   1122  CD2 TRP    70      24.557  28.706  22.662  1.00  0.00           C  
ATOM   1123  C   TRP    70      27.890  29.936  23.461  1.00  0.00           C  
ATOM   1124  O   TRP    70      27.781  30.303  24.607  1.00  0.00           O  
ATOM   1125  N   TYR    71      27.712  30.809  22.453  1.00  0.00           N  
ATOM   1126  H   TYR    71      27.788  30.495  21.496  1.00  0.00           H  
ATOM   1127  CA  TYR    71      27.277  32.217  22.625  1.00  0.00           C  
ATOM   1128  HA  TYR    71      26.977  32.567  23.612  1.00  0.00           H  
ATOM   1129  CB  TYR    71      28.356  33.233  22.070  1.00  0.00           C  
ATOM   1130  HB2 TYR    71      29.357  32.974  22.415  1.00  0.00           H  
ATOM   1131  HB3 TYR    71      28.297  33.060  20.995  1.00  0.00           H  
ATOM   1132  CG  TYR    71      28.081  34.716  22.387  1.00  0.00           C  
ATOM   1133  CD1 TYR    71      28.500  35.271  23.575  1.00  0.00           C  
ATOM   1134  HD1 TYR    71      29.113  34.733  24.283  1.00  0.00           H  
ATOM   1135  CE1 TYR    71      28.283  36.636  23.827  1.00  0.00           C  
ATOM   1136  HE1 TYR    71      28.611  36.970  24.800  1.00  0.00           H  
ATOM   1137  CZ  TYR    71      27.555  37.442  23.056  1.00  0.00           C  
ATOM   1138  OH  TYR    71      27.169  38.663  23.419  1.00  0.00           O  
ATOM   1139  HH  TYR    71      26.924  39.160  22.635  1.00  0.00           H  
ATOM   1140  CE2 TYR    71      27.050  36.951  21.784  1.00  0.00           C  
ATOM   1141  HE2 TYR    71      26.526  37.625  21.123  1.00  0.00           H  
ATOM   1142  CD2 TYR    71      27.358  35.549  21.489  1.00  0.00           C  
ATOM   1143  HD2 TYR    71      27.056  35.229  20.503  1.00  0.00           H  
ATOM   1144  C   TYR    71      25.974  32.582  21.881  1.00  0.00           C  
ATOM   1145  O   TYR    71      25.776  32.062  20.789  1.00  0.00           O  
ATOM   1146  N   GLY    72      25.014  33.361  22.389  1.00  0.00           N  
ATOM   1147  H   GLY    72      25.262  33.878  23.220  1.00  0.00           H  
ATOM   1148  CA  GLY    72      23.763  33.650  21.714  1.00  0.00           C  
ATOM   1149  HA2 GLY    72      23.912  34.220  20.796  1.00  0.00           H  
ATOM   1150  HA3 GLY    72      23.291  32.692  21.497  1.00  0.00           H  
ATOM   1151  C   GLY    72      22.903  34.577  22.572  1.00  0.00           C  
ATOM   1152  O   GLY    72      23.462  35.503  23.152  1.00  0.00           O  
ATOM   1153  N   GLN    73      21.625  34.338  22.496  1.00  0.00           N  
ATOM   1154  H   GLN    73      21.302  33.478  22.076  1.00  0.00           H  
ATOM   1155  CA  GLN    73      20.641  35.316  23.096  1.00  0.00           C  
ATOM   1156  HA  GLN    73      21.056  35.708  24.024  1.00  0.00           H  
ATOM   1157  CB  GLN    73      20.370  36.469  22.043  1.00  0.00           C  
ATOM   1158  HB2 GLN    73      19.759  37.150  22.634  1.00  0.00           H  
ATOM   1159  HB3 GLN    73      21.291  36.972  21.748  1.00  0.00           H  
ATOM   1160  CG  GLN    73      19.590  36.014  20.823  1.00  0.00           C  
ATOM   1161  HG2 GLN    73      20.065  35.136  20.386  1.00  0.00           H  
ATOM   1162  HG3 GLN    73      18.559  35.806  21.106  1.00  0.00           H  
ATOM   1163  CD  GLN    73      19.653  36.915  19.631  1.00  0.00           C  
ATOM   1164  OE1 GLN    73      19.624  38.103  19.788  1.00  0.00           O  
ATOM   1165  NE2 GLN    73      19.603  36.402  18.416  1.00  0.00           N  
ATOM   1166 HE21 GLN    73      19.667  37.012  17.613  1.00  0.00           H  
ATOM   1167 HE22 GLN    73      19.793  35.417  18.299  1.00  0.00           H  
ATOM   1168  C   GLN    73      19.341  34.609  23.517  1.00  0.00           C  
ATOM   1169  O   GLN    73      18.817  33.733  22.863  1.00  0.00           O  
ATOM   1170  N   GLU    74      18.725  35.096  24.570  1.00  0.00           N  
ATOM   1171  H   GLU    74      19.131  35.859  25.093  1.00  0.00           H  
ATOM   1172  CA  GLU    74      17.463  34.602  25.130  1.00  0.00           C  
ATOM   1173  HA  GLU    74      16.870  34.136  24.344  1.00  0.00           H  
ATOM   1174  CB  GLU    74      17.761  33.479  26.101  1.00  0.00           C  
ATOM   1175  HB2 GLU    74      18.520  32.769  25.772  1.00  0.00           H  
ATOM   1176  HB3 GLU    74      18.311  34.023  26.869  1.00  0.00           H  
ATOM   1177  CG  GLU    74      16.522  32.760  26.679  1.00  0.00           C  
ATOM   1178  HG2 GLU    74      16.765  32.072  27.489  1.00  0.00           H  
ATOM   1179  HG3 GLU    74      15.814  33.469  27.109  1.00  0.00           H  
ATOM   1180  CD  GLU    74      15.759  31.983  25.617  1.00  0.00           C  
ATOM   1181  OE1 GLU    74      14.654  31.668  25.945  1.00  0.00           O  
ATOM   1182  OE2 GLU    74      16.148  31.830  24.472  1.00  0.00           O  
ATOM   1183  C   GLU    74      16.633  35.774  25.703  1.00  0.00           C  
ATOM   1184  O   GLU    74      17.192  36.698  26.254  1.00  0.00           O  
ATOM   1185  N   LYS    75      15.299  35.702  25.652  1.00  0.00           N  
ATOM   1186  H   LYS    75      14.936  34.788  25.420  1.00  0.00           H  
ATOM   1187  CA  LYS    75      14.257  36.770  25.972  1.00  0.00           C  
ATOM   1188  HA  LYS    75      13.376  36.664  25.339  1.00  0.00           H  
ATOM   1189  CB  LYS    75      13.687  36.607  27.390  1.00  0.00           C  
ATOM   1190  HB2 LYS    75      14.491  36.879  28.073  1.00  0.00           H  
ATOM   1191  HB3 LYS    75      12.895  37.337  27.555  1.00  0.00           H  
ATOM   1192  CG  LYS    75      13.057  35.219  27.749  1.00  0.00           C  
ATOM   1193  HG2 LYS    75      12.104  35.199  27.220  1.00  0.00           H  
ATOM   1194  HG3 LYS    75      13.780  34.425  27.563  1.00  0.00           H  
ATOM   1195  CD  LYS    75      12.683  35.224  29.188  1.00  0.00           C  
ATOM   1196  HD2 LYS    75      13.473  35.578  29.851  1.00  0.00           H  
ATOM   1197  HD3 LYS    75      11.855  35.915  29.343  1.00  0.00           H  
ATOM   1198  CE  LYS    75      12.211  33.931  29.769  1.00  0.00           C  
ATOM   1199  HE2 LYS    75      12.867  33.073  29.621  1.00  0.00           H  
ATOM   1200  HE3 LYS    75      12.307  34.148  30.833  1.00  0.00           H  
ATOM   1201  NZ  LYS    75      10.784  33.582  29.489  1.00  0.00           N  
ATOM   1202  HZ1 LYS    75      10.626  33.349  28.519  1.00  0.00           H  
ATOM   1203  HZ2 LYS    75      10.514  32.754  29.999  1.00  0.00           H  
ATOM   1204  HZ3 LYS    75      10.254  34.363  29.849  1.00  0.00           H  
ATOM   1205  C   LYS    75      14.618  38.233  25.592  1.00  0.00           C  
ATOM   1206  O   LYS    75      14.385  38.673  24.487  1.00  0.00           O  
ATOM   1207  N   ASP    76      15.198  38.979  26.555  1.00  0.00           N  
ATOM   1208  H   ASP    76      15.509  38.538  27.409  1.00  0.00           H  
ATOM   1209  CA  ASP    76      15.776  40.324  26.361  1.00  0.00           C  
ATOM   1210  HA  ASP    76      15.551  40.689  25.359  1.00  0.00           H  
ATOM   1211  CB  ASP    76      15.116  41.149  27.412  1.00  0.00           C  
ATOM   1212  HB2 ASP    76      15.374  40.778  28.404  1.00  0.00           H  
ATOM   1213  HB3 ASP    76      15.452  42.186  27.423  1.00  0.00           H  
ATOM   1214  CG  ASP    76      13.553  41.149  27.127  1.00  0.00           C  
ATOM   1215  OD1 ASP    76      13.121  41.268  25.950  1.00  0.00           O  
ATOM   1216  OD2 ASP    76      12.813  41.064  28.081  1.00  0.00           O  
ATOM   1217  C   ASP    76      17.316  40.508  26.403  1.00  0.00           C  
ATOM   1218  O   ASP    76      17.861  41.609  26.453  1.00  0.00           O  
ATOM   1219  N   TYR    77      18.049  39.328  26.488  1.00  0.00           N  
ATOM   1220  H   TYR    77      17.459  38.519  26.621  1.00  0.00           H  
ATOM   1221  CA  TYR    77      19.462  39.261  26.951  1.00  0.00           C  
ATOM   1222  HA  TYR    77      19.765  40.297  27.103  1.00  0.00           H  
ATOM   1223  CB  TYR    77      19.513  38.527  28.341  1.00  0.00           C  
ATOM   1224  HB2 TYR    77      19.547  37.445  28.213  1.00  0.00           H  
ATOM   1225  HB3 TYR    77      20.467  38.709  28.837  1.00  0.00           H  
ATOM   1226  CG  TYR    77      18.468  38.912  29.277  1.00  0.00           C  
ATOM   1227  CD1 TYR    77      17.295  38.189  29.275  1.00  0.00           C  
ATOM   1228  HD1 TYR    77      17.197  37.213  28.823  1.00  0.00           H  
ATOM   1229  CE1 TYR    77      16.223  38.544  30.142  1.00  0.00           C  
ATOM   1230  HE1 TYR    77      15.285  38.014  30.221  1.00  0.00           H  
ATOM   1231  CZ  TYR    77      16.320  39.734  30.964  1.00  0.00           C  
ATOM   1232  OH  TYR    77      15.322  40.280  31.665  1.00  0.00           O  
ATOM   1233  HH  TYR    77      14.565  39.694  31.593  1.00  0.00           H  
ATOM   1234  CE2 TYR    77      17.453  40.490  30.828  1.00  0.00           C  
ATOM   1235  HE2 TYR    77      17.543  41.466  31.283  1.00  0.00           H  
ATOM   1236  CD2 TYR    77      18.529  40.038  30.063  1.00  0.00           C  
ATOM   1237  HD2 TYR    77      19.393  40.670  29.925  1.00  0.00           H  
ATOM   1238  C   TYR    77      20.424  38.655  25.952  1.00  0.00           C  
ATOM   1239  O   TYR    77      20.010  38.018  24.979  1.00  0.00           O  
ATOM   1240  N   ASN    78      21.746  38.879  26.061  1.00  0.00           N  
ATOM   1241  H   ASN    78      22.030  39.491  26.813  1.00  0.00           H  
ATOM   1242  CA  ASN    78      22.768  38.063  25.478  1.00  0.00           C  
ATOM   1243  HA  ASN    78      22.377  37.521  24.617  1.00  0.00           H  
ATOM   1244  CB  ASN    78      23.939  38.828  24.932  1.00  0.00           C  
ATOM   1245  HB2 ASN    78      24.478  39.344  25.727  1.00  0.00           H  
ATOM   1246  HB3 ASN    78      24.642  38.113  24.505  1.00  0.00           H  
ATOM   1247  CG  ASN    78      23.441  39.880  23.967  1.00  0.00           C  
ATOM   1248  OD1 ASN    78      22.622  39.652  23.047  1.00  0.00           O  
ATOM   1249  ND2 ASN    78      24.045  41.077  23.857  1.00  0.00           N  
ATOM   1250 HD21 ASN    78      23.913  41.662  23.045  1.00  0.00           H  
ATOM   1251 HD22 ASN    78      24.755  41.292  24.543  1.00  0.00           H  
ATOM   1252  C   ASN    78      23.192  36.911  26.434  1.00  0.00           C  
ATOM   1253  O   ASN    78      22.893  36.932  27.614  1.00  0.00           O  
ATOM   1254  N   VAL    79      23.833  35.880  25.902  1.00  0.00           N  
ATOM   1255  H   VAL    79      23.955  35.938  24.901  1.00  0.00           H  
ATOM   1256  CA  VAL    79      24.179  34.666  26.617  1.00  0.00           C  
ATOM   1257  HA  VAL    79      24.211  34.837  27.693  1.00  0.00           H  
ATOM   1258  CB  VAL    79      23.114  33.605  26.334  1.00  0.00           C  
ATOM   1259  HB  VAL    79      23.001  33.482  25.256  1.00  0.00           H  
ATOM   1260  CG1 VAL    79      23.485  32.222  26.895  1.00  0.00           C  
ATOM   1261 HG11 VAL    79      24.325  31.860  26.304  1.00  0.00           H  
ATOM   1262 HG12 VAL    79      23.880  32.368  27.901  1.00  0.00           H  
ATOM   1263 HG13 VAL    79      22.732  31.434  26.897  1.00  0.00           H  
ATOM   1264  CG2 VAL    79      21.676  33.983  26.725  1.00  0.00           C  
ATOM   1265 HG21 VAL    79      21.639  33.940  27.813  1.00  0.00           H  
ATOM   1266 HG22 VAL    79      21.283  34.871  26.230  1.00  0.00           H  
ATOM   1267 HG23 VAL    79      20.912  33.252  26.461  1.00  0.00           H  
ATOM   1268  C   VAL    79      25.533  34.149  26.168  1.00  0.00           C  
ATOM   1269  O   VAL    79      25.836  34.038  24.986  1.00  0.00           O  
ATOM   1270  N   LEU    80      26.283  33.703  27.138  1.00  0.00           N  
ATOM   1271  H   LEU    80      25.946  33.861  28.077  1.00  0.00           H  
ATOM   1272  CA  LEU    80      27.629  32.998  27.194  1.00  0.00           C  
ATOM   1273  HA  LEU    80      27.801  32.630  26.183  1.00  0.00           H  
ATOM   1274  CB  LEU    80      28.748  34.009  27.452  1.00  0.00           C  
ATOM   1275  HB2 LEU    80      28.636  34.702  26.618  1.00  0.00           H  
ATOM   1276  HB3 LEU    80      28.471  34.466  28.403  1.00  0.00           H  
ATOM   1277  CG  LEU    80      30.170  33.403  27.554  1.00  0.00           C  
ATOM   1278  HG  LEU    80      30.265  32.894  28.513  1.00  0.00           H  
ATOM   1279  CD1 LEU    80      30.646  32.480  26.385  1.00  0.00           C  
ATOM   1280 HD11 LEU    80      29.882  31.714  26.250  1.00  0.00           H  
ATOM   1281 HD12 LEU    80      30.757  32.979  25.422  1.00  0.00           H  
ATOM   1282 HD13 LEU    80      31.616  32.014  26.557  1.00  0.00           H  
ATOM   1283  CD2 LEU    80      31.197  34.536  27.670  1.00  0.00           C  
ATOM   1284 HD21 LEU    80      30.902  35.301  28.389  1.00  0.00           H  
ATOM   1285 HD22 LEU    80      32.120  34.001  27.893  1.00  0.00           H  
ATOM   1286 HD23 LEU    80      31.258  35.123  26.754  1.00  0.00           H  
ATOM   1287  C   LEU    80      27.665  31.769  28.075  1.00  0.00           C  
ATOM   1288  O   LEU    80      27.436  31.865  29.334  1.00  0.00           O  
ATOM   1289  N   VAL    81      27.939  30.560  27.567  1.00  0.00           N  
ATOM   1290  H   VAL    81      28.140  30.636  26.580  1.00  0.00           H  
ATOM   1291  CA  VAL    81      27.943  29.257  28.235  1.00  0.00           C  
ATOM   1292  HA  VAL    81      27.532  29.385  29.237  1.00  0.00           H  
ATOM   1293  CB  VAL    81      27.013  28.226  27.602  1.00  0.00           C  
ATOM   1294  HB  VAL    81      27.398  27.947  26.620  1.00  0.00           H  
ATOM   1295  CG1 VAL    81      27.092  26.874  28.376  1.00  0.00           C  
ATOM   1296 HG11 VAL    81      26.793  27.087  29.402  1.00  0.00           H  
ATOM   1297 HG12 VAL    81      26.330  26.219  27.954  1.00  0.00           H  
ATOM   1298 HG13 VAL    81      28.080  26.415  28.411  1.00  0.00           H  
ATOM   1299  CG2 VAL    81      25.600  28.859  27.427  1.00  0.00           C  
ATOM   1300 HG21 VAL    81      24.951  28.143  26.923  1.00  0.00           H  
ATOM   1301 HG22 VAL    81      25.191  29.082  28.413  1.00  0.00           H  
ATOM   1302 HG23 VAL    81      25.476  29.759  26.824  1.00  0.00           H  
ATOM   1303  C   VAL    81      29.384  28.803  28.279  1.00  0.00           C  
ATOM   1304  O   VAL    81      30.037  28.729  27.165  1.00  0.00           O  
ATOM   1305  N   MET    82      29.907  28.407  29.415  1.00  0.00           N  
ATOM   1306  H   MET    82      29.335  28.333  30.244  1.00  0.00           H  
ATOM   1307  CA  MET    82      31.291  27.892  29.587  1.00  0.00           C  
ATOM   1308  HA  MET    82      31.688  27.626  28.607  1.00  0.00           H  
ATOM   1309  CB  MET    82      32.285  28.914  30.043  1.00  0.00           C  
ATOM   1310  HB2 MET    82      33.273  28.459  30.102  1.00  0.00           H  
ATOM   1311  HB3 MET    82      32.326  29.695  29.284  1.00  0.00           H  
ATOM   1312  CG  MET    82      31.926  29.560  31.416  1.00  0.00           C  
ATOM   1313  HG2 MET    82      31.472  28.821  32.077  1.00  0.00           H  
ATOM   1314  HG3 MET    82      32.780  30.020  31.911  1.00  0.00           H  
ATOM   1315  SD  MET    82      30.752  30.923  31.589  1.00  0.00           S  
ATOM   1316  CE  MET    82      31.903  32.237  31.032  1.00  0.00           C  
ATOM   1317  HE1 MET    82      31.469  33.216  31.238  1.00  0.00           H  
ATOM   1318  HE2 MET    82      32.810  32.073  31.614  1.00  0.00           H  
ATOM   1319  HE3 MET    82      32.143  32.061  29.983  1.00  0.00           H  
ATOM   1320  C   MET    82      31.254  26.640  30.478  1.00  0.00           C  
ATOM   1321  O   MET    82      30.326  26.292  31.218  1.00  0.00           O  
ATOM   1322  N   ASP    83      32.412  25.987  30.653  1.00  0.00           N  
ATOM   1323  H   ASP    83      33.141  26.175  29.980  1.00  0.00           H  
ATOM   1324  CA  ASP    83      32.646  24.935  31.661  1.00  0.00           C  
ATOM   1325  HA  ASP    83      31.994  24.085  31.460  1.00  0.00           H  
ATOM   1326  CB  ASP    83      34.136  24.472  31.700  1.00  0.00           C  
ATOM   1327  HB2 ASP    83      34.773  25.356  31.688  1.00  0.00           H  
ATOM   1328  HB3 ASP    83      34.325  23.936  32.630  1.00  0.00           H  
ATOM   1329  CG  ASP    83      34.592  23.538  30.565  1.00  0.00           C  
ATOM   1330  OD1 ASP    83      35.536  22.752  30.753  1.00  0.00           O  
ATOM   1331  OD2 ASP    83      33.941  23.565  29.467  1.00  0.00           O  
ATOM   1332  C   ASP    83      32.409  25.393  33.164  1.00  0.00           C  
ATOM   1333  O   ASP    83      32.605  26.563  33.542  1.00  0.00           O  
ATOM   1334  N   LEU    84      31.924  24.456  33.990  1.00  0.00           N  
ATOM   1335  H   LEU    84      31.681  23.562  33.587  1.00  0.00           H  
ATOM   1336  CA  LEU    84      31.343  24.758  35.352  1.00  0.00           C  
ATOM   1337  HA  LEU    84      30.485  25.422  35.252  1.00  0.00           H  
ATOM   1338  CB  LEU    84      30.935  23.364  35.889  1.00  0.00           C  
ATOM   1339  HB2 LEU    84      30.339  22.821  35.156  1.00  0.00           H  
ATOM   1340  HB3 LEU    84      31.888  22.841  35.971  1.00  0.00           H  
ATOM   1341  CG  LEU    84      30.273  23.316  37.282  1.00  0.00           C  
ATOM   1342  HG  LEU    84      30.904  23.727  38.070  1.00  0.00           H  
ATOM   1343  CD1 LEU    84      28.858  23.952  37.340  1.00  0.00           C  
ATOM   1344 HD11 LEU    84      28.525  23.932  38.378  1.00  0.00           H  
ATOM   1345 HD12 LEU    84      28.911  25.008  37.076  1.00  0.00           H  
ATOM   1346 HD13 LEU    84      28.181  23.482  36.626  1.00  0.00           H  
ATOM   1347  CD2 LEU    84      30.038  21.843  37.532  1.00  0.00           C  
ATOM   1348 HD21 LEU    84      30.961  21.269  37.449  1.00  0.00           H  
ATOM   1349 HD22 LEU    84      29.579  21.733  38.515  1.00  0.00           H  
ATOM   1350 HD23 LEU    84      29.346  21.486  36.769  1.00  0.00           H  
ATOM   1351  C   LEU    84      32.309  25.540  36.167  1.00  0.00           C  
ATOM   1352  O   LEU    84      33.528  25.288  36.159  1.00  0.00           O  
ATOM   1353  N   LEU    85      31.745  26.457  36.927  1.00  0.00           N  
ATOM   1354  H   LEU    85      30.758  26.616  36.786  1.00  0.00           H  
ATOM   1355  CA  LEU    85      32.425  27.375  37.831  1.00  0.00           C  
ATOM   1356  HA  LEU    85      33.490  27.192  37.688  1.00  0.00           H  
ATOM   1357  CB  LEU    85      32.189  28.761  37.208  1.00  0.00           C  
ATOM   1358  HB2 LEU    85      31.207  28.636  36.752  1.00  0.00           H  
ATOM   1359  HB3 LEU    85      32.106  29.498  38.007  1.00  0.00           H  
ATOM   1360  CG  LEU    85      33.185  29.158  36.099  1.00  0.00           C  
ATOM   1361  HG  LEU    85      33.369  28.371  35.368  1.00  0.00           H  
ATOM   1362  CD1 LEU    85      32.614  30.329  35.394  1.00  0.00           C  
ATOM   1363 HD11 LEU    85      32.548  31.168  36.086  1.00  0.00           H  
ATOM   1364 HD12 LEU    85      33.241  30.623  34.553  1.00  0.00           H  
ATOM   1365 HD13 LEU    85      31.599  30.209  35.014  1.00  0.00           H  
ATOM   1366  CD2 LEU    85      34.553  29.526  36.756  1.00  0.00           C  
ATOM   1367 HD21 LEU    85      35.121  29.906  35.906  1.00  0.00           H  
ATOM   1368 HD22 LEU    85      34.484  30.247  37.570  1.00  0.00           H  
ATOM   1369 HD23 LEU    85      35.205  28.717  37.086  1.00  0.00           H  
ATOM   1370  C   LEU    85      31.908  27.037  39.285  1.00  0.00           C  
ATOM   1371  O   LEU    85      30.715  26.757  39.526  1.00  0.00           O  
ATOM   1372  N   GLY    86      32.780  26.976  40.241  1.00  0.00           N  
ATOM   1373  H   GLY    86      33.703  27.144  39.868  1.00  0.00           H  
ATOM   1374  CA  GLY    86      32.517  26.682  41.676  1.00  0.00           C  
ATOM   1375  HA2 GLY    86      31.729  25.941  41.811  1.00  0.00           H  
ATOM   1376  HA3 GLY    86      33.502  26.428  42.070  1.00  0.00           H  
ATOM   1377  C   GLY    86      31.956  27.878  42.508  1.00  0.00           C  
ATOM   1378  O   GLY    86      31.375  28.809  41.962  1.00  0.00           O  
ATOM   1379  N   PRO    87      32.149  27.829  43.818  1.00  0.00           N  
ATOM   1380  CD  PRO    87      32.862  26.815  44.607  1.00  0.00           C  
ATOM   1381  HD2 PRO    87      33.888  26.686  44.262  1.00  0.00           H  
ATOM   1382  HD3 PRO    87      32.410  25.828  44.506  1.00  0.00           H  
ATOM   1383  CG  PRO    87      32.912  27.328  46.021  1.00  0.00           C  
ATOM   1384  HG2 PRO    87      33.883  27.764  46.252  1.00  0.00           H  
ATOM   1385  HG3 PRO    87      32.683  26.600  46.800  1.00  0.00           H  
ATOM   1386  CB  PRO    87      31.894  28.359  46.186  1.00  0.00           C  
ATOM   1387  HB2 PRO    87      32.287  29.087  46.895  1.00  0.00           H  
ATOM   1388  HB3 PRO    87      30.939  27.905  46.450  1.00  0.00           H  
ATOM   1389  CA  PRO    87      31.767  28.943  44.729  1.00  0.00           C  
ATOM   1390  HA  PRO    87      30.696  29.122  44.637  1.00  0.00           H  
ATOM   1391  C   PRO    87      32.684  30.159  44.449  1.00  0.00           C  
ATOM   1392  O   PRO    87      33.849  30.044  44.320  1.00  0.00           O  
ATOM   1393  N   SER    88      32.074  31.326  44.472  1.00  0.00           N  
ATOM   1394  H   SER    88      31.065  31.327  44.523  1.00  0.00           H  
ATOM   1395  CA  SER    88      32.754  32.673  44.547  1.00  0.00           C  
ATOM   1396  HA  SER    88      33.461  32.617  43.719  1.00  0.00           H  
ATOM   1397  CB  SER    88      31.605  33.632  44.073  1.00  0.00           C  
ATOM   1398  HB2 SER    88      31.621  33.581  42.985  1.00  0.00           H  
ATOM   1399  HB3 SER    88      30.690  33.348  44.595  1.00  0.00           H  
ATOM   1400  OG  SER    88      31.840  35.009  44.373  1.00  0.00           O  
ATOM   1401  HG  SER    88      32.434  35.300  43.677  1.00  0.00           H  
ATOM   1402  C   SER    88      33.499  33.133  45.745  1.00  0.00           C  
ATOM   1403  O   SER    88      33.007  32.891  46.872  1.00  0.00           O  
ATOM   1404  N   LEU    89      34.647  33.855  45.576  1.00  0.00           N  
ATOM   1405  H   LEU    89      34.922  34.036  44.621  1.00  0.00           H  
ATOM   1406  CA  LEU    89      35.493  34.343  46.759  1.00  0.00           C  
ATOM   1407  HA  LEU    89      35.677  33.433  47.330  1.00  0.00           H  
ATOM   1408  CB  LEU    89      36.814  34.876  46.245  1.00  0.00           C  
ATOM   1409  HB2 LEU    89      37.325  34.283  45.486  1.00  0.00           H  
ATOM   1410  HB3 LEU    89      36.622  35.871  45.844  1.00  0.00           H  
ATOM   1411  CG  LEU    89      37.786  34.997  47.411  1.00  0.00           C  
ATOM   1412  HG  LEU    89      37.384  35.609  48.219  1.00  0.00           H  
ATOM   1413  CD1 LEU    89      38.219  33.680  47.982  1.00  0.00           C  
ATOM   1414 HD11 LEU    89      37.378  33.142  48.421  1.00  0.00           H  
ATOM   1415 HD12 LEU    89      38.562  33.073  47.144  1.00  0.00           H  
ATOM   1416 HD13 LEU    89      39.034  33.792  48.697  1.00  0.00           H  
ATOM   1417  CD2 LEU    89      39.020  35.651  46.846  1.00  0.00           C  
ATOM   1418 HD21 LEU    89      39.488  35.052  46.065  1.00  0.00           H  
ATOM   1419 HD22 LEU    89      38.845  36.631  46.403  1.00  0.00           H  
ATOM   1420 HD23 LEU    89      39.780  35.871  47.595  1.00  0.00           H  
ATOM   1421  C   LEU    89      34.665  35.404  47.573  1.00  0.00           C  
ATOM   1422  O   LEU    89      34.701  35.416  48.793  1.00  0.00           O  
ATOM   1423  N   GLU    90      33.905  36.277  46.893  1.00  0.00           N  
ATOM   1424  H   GLU    90      34.004  36.423  45.899  1.00  0.00           H  
ATOM   1425  CA  GLU    90      32.809  37.081  47.517  1.00  0.00           C  
ATOM   1426  HA  GLU    90      33.225  37.794  48.229  1.00  0.00           H  
ATOM   1427  CB  GLU    90      32.120  37.989  46.561  1.00  0.00           C  
ATOM   1428  HB2 GLU    90      31.845  37.362  45.713  1.00  0.00           H  
ATOM   1429  HB3 GLU    90      31.155  38.301  46.959  1.00  0.00           H  
ATOM   1430  CG  GLU    90      32.832  39.269  46.167  1.00  0.00           C  
ATOM   1431  HG2 GLU    90      33.906  39.178  46.006  1.00  0.00           H  
ATOM   1432  HG3 GLU    90      32.411  39.530  45.196  1.00  0.00           H  
ATOM   1433  CD  GLU    90      32.664  40.408  47.124  1.00  0.00           C  
ATOM   1434  OE1 GLU    90      31.807  41.322  46.861  1.00  0.00           O  
ATOM   1435  OE2 GLU    90      33.458  40.456  48.121  1.00  0.00           O  
ATOM   1436  C   GLU    90      31.797  36.326  48.409  1.00  0.00           C  
ATOM   1437  O   GLU    90      31.504  36.822  49.451  1.00  0.00           O  
ATOM   1438  N   ASP    91      31.234  35.175  48.079  1.00  0.00           N  
ATOM   1439  H   ASP    91      31.692  34.741  47.290  1.00  0.00           H  
ATOM   1440  CA  ASP    91      30.248  34.406  48.796  1.00  0.00           C  
ATOM   1441  HA  ASP    91      29.473  35.079  49.162  1.00  0.00           H  
ATOM   1442  CB  ASP    91      29.747  33.313  47.870  1.00  0.00           C  
ATOM   1443  HB2 ASP    91      29.601  33.765  46.890  1.00  0.00           H  
ATOM   1444  HB3 ASP    91      30.550  32.662  47.524  1.00  0.00           H  
ATOM   1445  CG  ASP    91      28.598  32.513  48.479  1.00  0.00           C  
ATOM   1446  OD1 ASP    91      28.618  31.267  48.286  1.00  0.00           O  
ATOM   1447  OD2 ASP    91      27.677  33.133  49.077  1.00  0.00           O  
ATOM   1448  C   ASP    91      30.895  33.787  50.068  1.00  0.00           C  
ATOM   1449  O   ASP    91      30.322  33.856  51.149  1.00  0.00           O  
ATOM   1450  N   LEU    92      32.086  33.168  49.812  1.00  0.00           N  
ATOM   1451  H   LEU    92      32.348  33.301  48.845  1.00  0.00           H  
ATOM   1452  CA  LEU    92      32.940  32.591  50.870  1.00  0.00           C  
ATOM   1453  HA  LEU    92      32.387  31.905  51.512  1.00  0.00           H  
ATOM   1454  CB  LEU    92      34.180  31.825  50.305  1.00  0.00           C  
ATOM   1455  HB2 LEU    92      34.709  32.562  49.700  1.00  0.00           H  
ATOM   1456  HB3 LEU    92      34.786  31.380  51.095  1.00  0.00           H  
ATOM   1457  CG  LEU    92      33.640  30.692  49.411  1.00  0.00           C  
ATOM   1458  HG  LEU    92      32.782  30.924  48.780  1.00  0.00           H  
ATOM   1459  CD1 LEU    92      34.791  30.225  48.403  1.00  0.00           C  
ATOM   1460 HD11 LEU    92      34.328  29.432  47.816  1.00  0.00           H  
ATOM   1461 HD12 LEU    92      35.110  30.967  47.671  1.00  0.00           H  
ATOM   1462 HD13 LEU    92      35.603  29.718  48.924  1.00  0.00           H  
ATOM   1463  CD2 LEU    92      33.383  29.389  50.216  1.00  0.00           C  
ATOM   1464 HD21 LEU    92      33.402  28.464  49.640  1.00  0.00           H  
ATOM   1465 HD22 LEU    92      34.151  29.292  50.984  1.00  0.00           H  
ATOM   1466 HD23 LEU    92      32.446  29.523  50.756  1.00  0.00           H  
ATOM   1467  C   LEU    92      33.337  33.589  51.871  1.00  0.00           C  
ATOM   1468  O   LEU    92      33.500  33.179  53.050  1.00  0.00           O  
ATOM   1469  N   PHE    93      33.644  34.862  51.495  1.00  0.00           N  
ATOM   1470  H   PHE    93      33.671  34.980  50.493  1.00  0.00           H  
ATOM   1471  CA  PHE    93      33.970  35.956  52.385  1.00  0.00           C  
ATOM   1472  HA  PHE    93      34.595  35.567  53.189  1.00  0.00           H  
ATOM   1473  CB  PHE    93      34.577  37.103  51.519  1.00  0.00           C  
ATOM   1474  HB2 PHE    93      35.614  36.804  51.365  1.00  0.00           H  
ATOM   1475  HB3 PHE    93      34.001  37.159  50.596  1.00  0.00           H  
ATOM   1476  CG  PHE    93      34.556  38.491  52.112  1.00  0.00           C  
ATOM   1477  CD1 PHE    93      35.512  39.040  53.015  1.00  0.00           C  
ATOM   1478  HD1 PHE    93      36.277  38.437  53.482  1.00  0.00           H  
ATOM   1479  CE1 PHE    93      35.449  40.341  53.344  1.00  0.00           C  
ATOM   1480  HE1 PHE    93      36.210  40.756  53.989  1.00  0.00           H  
ATOM   1481  CZ  PHE    93      34.436  41.150  52.878  1.00  0.00           C  
ATOM   1482  HZ  PHE    93      34.253  42.125  53.306  1.00  0.00           H  
ATOM   1483  CE2 PHE    93      33.429  40.593  52.045  1.00  0.00           C  
ATOM   1484  HE2 PHE    93      32.574  41.194  51.772  1.00  0.00           H  
ATOM   1485  CD2 PHE    93      33.511  39.302  51.590  1.00  0.00           C  
ATOM   1486  HD2 PHE    93      32.752  38.957  50.903  1.00  0.00           H  
ATOM   1487  C   PHE    93      32.725  36.513  53.132  1.00  0.00           C  
ATOM   1488  O   PHE    93      32.722  37.013  54.289  1.00  0.00           O  
ATOM   1489  N   ASN    94      31.547  36.451  52.432  1.00  0.00           N  
ATOM   1490  H   ASN    94      31.563  36.171  51.461  1.00  0.00           H  
ATOM   1491  CA  ASN    94      30.284  36.751  53.032  1.00  0.00           C  
ATOM   1492  HA  ASN    94      30.266  37.768  53.424  1.00  0.00           H  
ATOM   1493  CB  ASN    94      29.229  36.892  51.963  1.00  0.00           C  
ATOM   1494  HB2 ASN    94      29.360  36.191  51.139  1.00  0.00           H  
ATOM   1495  HB3 ASN    94      28.247  36.700  52.396  1.00  0.00           H  
ATOM   1496  CG  ASN    94      29.044  38.317  51.412  1.00  0.00           C  
ATOM   1497  OD1 ASN    94      28.358  39.141  51.936  1.00  0.00           O  
ATOM   1498  ND2 ASN    94      29.727  38.614  50.352  1.00  0.00           N  
ATOM   1499 HD21 ASN    94      29.783  39.567  50.023  1.00  0.00           H  
ATOM   1500 HD22 ASN    94      30.400  37.944  50.008  1.00  0.00           H  
ATOM   1501  C   ASN    94      29.940  35.649  54.058  1.00  0.00           C  
ATOM   1502  O   ASN    94      29.295  35.879  55.041  1.00  0.00           O  
ATOM   1503  N   PHE    95      30.439  34.417  53.895  1.00  0.00           N  
ATOM   1504  H   PHE    95      30.981  34.203  53.070  1.00  0.00           H  
ATOM   1505  CA  PHE    95      30.166  33.244  54.745  1.00  0.00           C  
ATOM   1506  HA  PHE    95      29.126  33.324  55.061  1.00  0.00           H  
ATOM   1507  CB  PHE    95      30.315  31.919  53.903  1.00  0.00           C  
ATOM   1508  HB2 PHE    95      29.524  31.780  53.166  1.00  0.00           H  
ATOM   1509  HB3 PHE    95      31.280  31.969  53.398  1.00  0.00           H  
ATOM   1510  CG  PHE    95      30.290  30.678  54.708  1.00  0.00           C  
ATOM   1511  CD1 PHE    95      29.312  30.380  55.621  1.00  0.00           C  
ATOM   1512  HD1 PHE    95      28.593  31.143  55.879  1.00  0.00           H  
ATOM   1513  CE1 PHE    95      29.359  29.134  56.327  1.00  0.00           C  
ATOM   1514  HE1 PHE    95      28.658  28.896  57.113  1.00  0.00           H  
ATOM   1515  CZ  PHE    95      30.362  28.183  56.075  1.00  0.00           C  
ATOM   1516  HZ  PHE    95      30.381  27.268  56.648  1.00  0.00           H  
ATOM   1517  CE2 PHE    95      31.253  28.427  55.064  1.00  0.00           C  
ATOM   1518  HE2 PHE    95      31.961  27.657  54.798  1.00  0.00           H  
ATOM   1519  CD2 PHE    95      31.206  29.632  54.404  1.00  0.00           C  
ATOM   1520  HD2 PHE    95      32.013  29.773  53.700  1.00  0.00           H  
ATOM   1521  C   PHE    95      31.038  33.245  55.989  1.00  0.00           C  
ATOM   1522  O   PHE    95      30.517  33.067  57.089  1.00  0.00           O  
ATOM   1523  N   CYS    96      32.361  33.466  55.877  1.00  0.00           N  
ATOM   1524  H   CYS    96      32.740  33.476  54.941  1.00  0.00           H  
ATOM   1525  CA  CYS    96      33.269  33.785  57.046  1.00  0.00           C  
ATOM   1526  HA  CYS    96      32.986  33.103  57.848  1.00  0.00           H  
ATOM   1527  CB  CYS    96      34.704  33.627  56.548  1.00  0.00           C  
ATOM   1528  HB2 CYS    96      35.009  34.312  55.756  1.00  0.00           H  
ATOM   1529  HB3 CYS    96      35.211  33.768  57.502  1.00  0.00           H  
ATOM   1530  SG  CYS    96      34.921  31.891  55.853  1.00  0.00           S  
ATOM   1531  HG  CYS    96      34.223  32.085  54.730  1.00  0.00           H  
ATOM   1532  C   CYS    96      32.999  35.143  57.805  1.00  0.00           C  
ATOM   1533  O   CYS    96      33.920  35.817  58.231  1.00  0.00           O  
ATOM   1534  N   SER    97      31.814  35.602  57.790  1.00  0.00           N  
ATOM   1535  H   SER    97      31.188  35.031  57.240  1.00  0.00           H  
ATOM   1536  CA  SER    97      31.428  36.923  58.328  1.00  0.00           C  
ATOM   1537  HA  SER    97      30.439  37.092  57.902  1.00  0.00           H  
ATOM   1538  CB  SER    97      31.459  36.880  59.852  1.00  0.00           C  
ATOM   1539  HB2 SER    97      32.490  36.969  60.195  1.00  0.00           H  
ATOM   1540  HB3 SER    97      30.818  37.661  60.260  1.00  0.00           H  
ATOM   1541  OG  SER    97      30.892  35.701  60.266  1.00  0.00           O  
ATOM   1542  HG  SER    97      29.968  35.793  60.025  1.00  0.00           H  
ATOM   1543  C   SER    97      32.098  38.229  57.795  1.00  0.00           C  
ATOM   1544  O   SER    97      32.525  39.024  58.647  1.00  0.00           O  
ATOM   1545  N   ARG    98      32.250  38.407  56.475  1.00  0.00           N  
ATOM   1546  H   ARG    98      31.939  37.611  55.937  1.00  0.00           H  
ATOM   1547  CA  ARG    98      32.920  39.534  55.874  1.00  0.00           C  
ATOM   1548  HA  ARG    98      33.025  39.421  54.795  1.00  0.00           H  
ATOM   1549  CB  ARG    98      32.032  40.807  55.940  1.00  0.00           C  
ATOM   1550  HB2 ARG    98      31.955  41.130  56.979  1.00  0.00           H  
ATOM   1551  HB3 ARG    98      32.584  41.643  55.509  1.00  0.00           H  
ATOM   1552  CG  ARG    98      30.659  40.578  55.247  1.00  0.00           C  
ATOM   1553  HG2 ARG    98      30.887  40.225  54.242  1.00  0.00           H  
ATOM   1554  HG3 ARG    98      30.079  39.917  55.892  1.00  0.00           H  
ATOM   1555  CD  ARG    98      29.833  41.845  55.022  1.00  0.00           C  
ATOM   1556  HD2 ARG    98      30.447  42.612  54.550  1.00  0.00           H  
ATOM   1557  HD3 ARG    98      29.129  41.544  54.246  1.00  0.00           H  
ATOM   1558  NE  ARG    98      29.155  42.498  56.165  1.00  0.00           N  
ATOM   1559  HE  ARG    98      29.677  43.264  56.563  1.00  0.00           H  
ATOM   1560  CZ  ARG    98      28.174  42.033  56.957  1.00  0.00           C  
ATOM   1561  NH1 ARG    98      27.517  40.928  56.871  1.00  0.00           N  
ATOM   1562 HH11 ARG    98      27.659  40.410  56.016  1.00  0.00           H  
ATOM   1563 HH12 ARG    98      26.790  40.686  57.529  1.00  0.00           H  
ATOM   1564  NH2 ARG    98      27.789  42.797  57.930  1.00  0.00           N  
ATOM   1565 HH21 ARG    98      28.353  43.605  58.153  1.00  0.00           H  
ATOM   1566 HH22 ARG    98      26.946  42.717  58.480  1.00  0.00           H  
ATOM   1567  C   ARG    98      34.305  39.840  56.487  1.00  0.00           C  
ATOM   1568  O   ARG    98      34.656  40.982  56.787  1.00  0.00           O  
ATOM   1569  N   ARG    99      35.077  38.787  56.691  1.00  0.00           N  
ATOM   1570  H   ARG    99      34.662  37.890  56.479  1.00  0.00           H  
ATOM   1571  CA  ARG    99      36.465  38.766  57.130  1.00  0.00           C  
ATOM   1572  HA  ARG    99      37.038  39.638  56.817  1.00  0.00           H  
ATOM   1573  CB  ARG    99      36.493  38.661  58.722  1.00  0.00           C  
ATOM   1574  HB2 ARG    99      35.815  39.399  59.150  1.00  0.00           H  
ATOM   1575  HB3 ARG    99      36.073  37.718  59.073  1.00  0.00           H  
ATOM   1576  CG  ARG    99      37.824  38.772  59.417  1.00  0.00           C  
ATOM   1577  HG2 ARG    99      37.580  38.543  60.454  1.00  0.00           H  
ATOM   1578  HG3 ARG    99      38.588  38.172  58.922  1.00  0.00           H  
ATOM   1579  CD  ARG    99      38.128  40.251  59.342  1.00  0.00           C  
ATOM   1580  HD2 ARG    99      38.219  40.597  58.313  1.00  0.00           H  
ATOM   1581  HD3 ARG    99      37.212  40.799  59.560  1.00  0.00           H  
ATOM   1582  NE  ARG    99      39.209  40.754  60.233  1.00  0.00           N  
ATOM   1583  HE  ARG    99      39.866  40.115  60.658  1.00  0.00           H  
ATOM   1584  CZ  ARG    99      39.465  42.023  60.488  1.00  0.00           C  
ATOM   1585  NH1 ARG    99      38.706  42.989  60.040  1.00  0.00           N  
ATOM   1586 HH11 ARG    99      37.950  42.785  59.403  1.00  0.00           H  
ATOM   1587 HH12 ARG    99      38.916  43.929  60.346  1.00  0.00           H  
ATOM   1588  NH2 ARG    99      40.374  42.370  61.339  1.00  0.00           N  
ATOM   1589 HH21 ARG    99      40.831  41.707  61.948  1.00  0.00           H  
ATOM   1590 HH22 ARG    99      40.395  43.360  61.540  1.00  0.00           H  
ATOM   1591  C   ARG    99      37.113  37.571  56.437  1.00  0.00           C  
ATOM   1592  O   ARG    99      36.476  36.504  56.355  1.00  0.00           O  
ATOM   1593  N   PHE   100      38.440  37.686  56.252  1.00  0.00           N  
ATOM   1594  H   PHE   100      38.825  38.615  56.151  1.00  0.00           H  
ATOM   1595  CA  PHE   100      39.390  36.585  56.229  1.00  0.00           C  
ATOM   1596  HA  PHE   100      38.857  35.692  56.558  1.00  0.00           H  
ATOM   1597  CB  PHE   100      39.843  36.171  54.781  1.00  0.00           C  
ATOM   1598  HB2 PHE   100      40.345  37.036  54.348  1.00  0.00           H  
ATOM   1599  HB3 PHE   100      40.550  35.350  54.906  1.00  0.00           H  
ATOM   1600  CG  PHE   100      38.882  35.564  53.813  1.00  0.00           C  
ATOM   1601  CD1 PHE   100      37.979  34.558  54.185  1.00  0.00           C  
ATOM   1602  HD1 PHE   100      37.895  34.255  55.218  1.00  0.00           H  
ATOM   1603  CE1 PHE   100      37.061  34.056  53.270  1.00  0.00           C  
ATOM   1604  HE1 PHE   100      36.412  33.233  53.531  1.00  0.00           H  
ATOM   1605  CZ  PHE   100      37.082  34.528  51.925  1.00  0.00           C  
ATOM   1606  HZ  PHE   100      36.547  34.030  51.130  1.00  0.00           H  
ATOM   1607  CE2 PHE   100      38.158  35.388  51.529  1.00  0.00           C  
ATOM   1608  HE2 PHE   100      38.326  35.527  50.471  1.00  0.00           H  
ATOM   1609  CD2 PHE   100      39.023  35.913  52.455  1.00  0.00           C  
ATOM   1610  HD2 PHE   100      39.822  36.493  52.016  1.00  0.00           H  
ATOM   1611  C   PHE   100      40.657  36.932  56.960  1.00  0.00           C  
ATOM   1612  O   PHE   100      41.079  38.065  57.048  1.00  0.00           O  
ATOM   1613  N   THR   101      41.214  35.863  57.482  1.00  0.00           N  
ATOM   1614  H   THR   101      40.733  34.997  57.285  1.00  0.00           H  
ATOM   1615  CA  THR   101      42.376  35.848  58.299  1.00  0.00           C  
ATOM   1616  HA  THR   101      42.454  36.814  58.798  1.00  0.00           H  
ATOM   1617  CB  THR   101      42.317  34.647  59.221  1.00  0.00           C  
ATOM   1618  HB  THR   101      43.136  34.977  59.860  1.00  0.00           H  
ATOM   1619  CG2 THR   101      41.096  34.533  60.180  1.00  0.00           C  
ATOM   1620 HG21 THR   101      41.197  35.382  60.855  1.00  0.00           H  
ATOM   1621 HG22 THR   101      40.177  34.373  59.615  1.00  0.00           H  
ATOM   1622 HG23 THR   101      41.096  33.593  60.732  1.00  0.00           H  
ATOM   1623  OG1 THR   101      42.584  33.469  58.561  1.00  0.00           O  
ATOM   1624  HG1 THR   101      41.780  33.069  58.223  1.00  0.00           H  
ATOM   1625  C   THR   101      43.618  35.656  57.291  1.00  0.00           C  
ATOM   1626  O   THR   101      43.505  35.072  56.191  1.00  0.00           O  
ATOM   1627  N   MET   102      44.806  36.113  57.714  1.00  0.00           N  
ATOM   1628  H   MET   102      44.889  36.162  58.719  1.00  0.00           H  
ATOM   1629  CA  MET   102      45.976  36.211  56.873  1.00  0.00           C  
ATOM   1630  HA  MET   102      45.648  36.775  55.999  1.00  0.00           H  
ATOM   1631  CB  MET   102      47.023  37.106  57.532  1.00  0.00           C  
ATOM   1632  HB2 MET   102      46.513  38.028  57.810  1.00  0.00           H  
ATOM   1633  HB3 MET   102      47.466  36.767  58.469  1.00  0.00           H  
ATOM   1634  CG  MET   102      48.109  37.411  56.569  1.00  0.00           C  
ATOM   1635  HG2 MET   102      48.890  37.899  57.153  1.00  0.00           H  
ATOM   1636  HG3 MET   102      48.603  36.465  56.348  1.00  0.00           H  
ATOM   1637  SD  MET   102      47.662  38.490  55.178  1.00  0.00           S  
ATOM   1638  CE  MET   102      47.007  39.921  55.999  1.00  0.00           C  
ATOM   1639  HE1 MET   102      45.927  40.048  55.931  1.00  0.00           H  
ATOM   1640  HE2 MET   102      47.061  39.916  57.088  1.00  0.00           H  
ATOM   1641  HE3 MET   102      47.440  40.787  55.499  1.00  0.00           H  
ATOM   1642  C   MET   102      46.512  34.894  56.358  1.00  0.00           C  
ATOM   1643  O   MET   102      46.827  34.748  55.177  1.00  0.00           O  
ATOM   1644  N   LYS   103      46.329  33.901  57.202  1.00  0.00           N  
ATOM   1645  H   LYS   103      45.844  34.178  58.044  1.00  0.00           H  
ATOM   1646  CA  LYS   103      46.467  32.448  56.884  1.00  0.00           C  
ATOM   1647  HA  LYS   103      47.493  32.157  56.655  1.00  0.00           H  
ATOM   1648  CB  LYS   103      45.946  31.656  58.121  1.00  0.00           C  
ATOM   1649  HB2 LYS   103      46.445  32.153  58.953  1.00  0.00           H  
ATOM   1650  HB3 LYS   103      44.873  31.751  58.285  1.00  0.00           H  
ATOM   1651  CG  LYS   103      46.329  30.160  58.030  1.00  0.00           C  
ATOM   1652  HG2 LYS   103      46.314  29.773  57.011  1.00  0.00           H  
ATOM   1653  HG3 LYS   103      47.314  30.066  58.487  1.00  0.00           H  
ATOM   1654  CD  LYS   103      45.292  29.340  58.931  1.00  0.00           C  
ATOM   1655  HD2 LYS   103      45.251  29.703  59.957  1.00  0.00           H  
ATOM   1656  HD3 LYS   103      44.290  29.494  58.531  1.00  0.00           H  
ATOM   1657  CE  LYS   103      45.501  27.778  58.912  1.00  0.00           C  
ATOM   1658  HE2 LYS   103      44.724  27.224  59.439  1.00  0.00           H  
ATOM   1659  HE3 LYS   103      45.437  27.475  57.867  1.00  0.00           H  
ATOM   1660  NZ  LYS   103      46.826  27.309  59.442  1.00  0.00           N  
ATOM   1661  HZ1 LYS   103      46.891  26.303  59.373  1.00  0.00           H  
ATOM   1662  HZ2 LYS   103      47.550  27.757  58.898  1.00  0.00           H  
ATOM   1663  HZ3 LYS   103      46.946  27.544  60.417  1.00  0.00           H  
ATOM   1664  C   LYS   103      45.697  32.146  55.540  1.00  0.00           C  
ATOM   1665  O   LYS   103      46.368  31.498  54.770  1.00  0.00           O  
ATOM   1666  N   THR   104      44.403  32.453  55.420  1.00  0.00           N  
ATOM   1667  H   THR   104      43.972  33.110  56.055  1.00  0.00           H  
ATOM   1668  CA  THR   104      43.718  32.267  54.104  1.00  0.00           C  
ATOM   1669  HA  THR   104      43.832  31.279  53.657  1.00  0.00           H  
ATOM   1670  CB  THR   104      42.234  32.494  54.461  1.00  0.00           C  
ATOM   1671  HB  THR   104      42.229  33.433  55.014  1.00  0.00           H  
ATOM   1672  CG2 THR   104      41.238  32.705  53.332  1.00  0.00           C  
ATOM   1673 HG21 THR   104      40.237  32.908  53.710  1.00  0.00           H  
ATOM   1674 HG22 THR   104      41.603  33.509  52.693  1.00  0.00           H  
ATOM   1675 HG23 THR   104      41.090  31.806  52.733  1.00  0.00           H  
ATOM   1676  OG1 THR   104      41.723  31.459  55.246  1.00  0.00           O  
ATOM   1677  HG1 THR   104      41.844  31.816  56.128  1.00  0.00           H  
ATOM   1678  C   THR   104      44.274  33.178  53.006  1.00  0.00           C  
ATOM   1679  O   THR   104      44.415  32.657  51.885  1.00  0.00           O  
ATOM   1680  N   VAL   105      44.491  34.459  53.310  1.00  0.00           N  
ATOM   1681  H   VAL   105      44.192  34.780  54.220  1.00  0.00           H  
ATOM   1682  CA  VAL   105      44.897  35.467  52.337  1.00  0.00           C  
ATOM   1683  HA  VAL   105      44.138  35.441  51.555  1.00  0.00           H  
ATOM   1684  CB  VAL   105      44.900  36.913  52.825  1.00  0.00           C  
ATOM   1685  HB  VAL   105      45.691  36.905  53.575  1.00  0.00           H  
ATOM   1686  CG1 VAL   105      45.228  37.979  51.644  1.00  0.00           C  
ATOM   1687 HG11 VAL   105      45.317  38.973  52.083  1.00  0.00           H  
ATOM   1688 HG12 VAL   105      46.023  37.632  50.984  1.00  0.00           H  
ATOM   1689 HG13 VAL   105      44.348  37.958  51.001  1.00  0.00           H  
ATOM   1690  CG2 VAL   105      43.491  37.248  53.429  1.00  0.00           C  
ATOM   1691 HG21 VAL   105      42.781  37.371  52.611  1.00  0.00           H  
ATOM   1692 HG22 VAL   105      43.018  36.500  54.065  1.00  0.00           H  
ATOM   1693 HG23 VAL   105      43.505  38.117  54.088  1.00  0.00           H  
ATOM   1694  C   VAL   105      46.243  35.176  51.661  1.00  0.00           C  
ATOM   1695  O   VAL   105      46.364  35.343  50.418  1.00  0.00           O  
ATOM   1696  N   LEU   106      47.257  34.674  52.362  1.00  0.00           N  
ATOM   1697  H   LEU   106      47.073  34.443  53.328  1.00  0.00           H  
ATOM   1698  CA  LEU   106      48.505  34.201  51.764  1.00  0.00           C  
ATOM   1699  HA  LEU   106      48.787  34.992  51.070  1.00  0.00           H  
ATOM   1700  CB  LEU   106      49.630  34.028  52.820  1.00  0.00           C  
ATOM   1701  HB2 LEU   106      49.487  33.220  53.538  1.00  0.00           H  
ATOM   1702  HB3 LEU   106      50.580  33.820  52.328  1.00  0.00           H  
ATOM   1703  CG  LEU   106      49.826  35.284  53.621  1.00  0.00           C  
ATOM   1704  HG  LEU   106      48.919  35.499  54.186  1.00  0.00           H  
ATOM   1705  CD1 LEU   106      50.868  35.079  54.696  1.00  0.00           C  
ATOM   1706 HD11 LEU   106      50.643  35.632  55.608  1.00  0.00           H  
ATOM   1707 HD12 LEU   106      50.905  34.037  55.013  1.00  0.00           H  
ATOM   1708 HD13 LEU   106      51.846  35.410  54.348  1.00  0.00           H  
ATOM   1709  CD2 LEU   106      50.211  36.550  52.803  1.00  0.00           C  
ATOM   1710 HD21 LEU   106      49.451  36.807  52.065  1.00  0.00           H  
ATOM   1711 HD22 LEU   106      50.166  37.407  53.475  1.00  0.00           H  
ATOM   1712 HD23 LEU   106      51.157  36.425  52.276  1.00  0.00           H  
ATOM   1713  C   LEU   106      48.275  32.943  50.917  1.00  0.00           C  
ATOM   1714  O   LEU   106      48.917  32.795  49.900  1.00  0.00           O  
ATOM   1715  N   MET   107      47.481  31.922  51.301  1.00  0.00           N  
ATOM   1716  H   MET   107      46.970  32.021  52.166  1.00  0.00           H  
ATOM   1717  CA  MET   107      47.259  30.775  50.462  1.00  0.00           C  
ATOM   1718  HA  MET   107      48.178  30.440  49.981  1.00  0.00           H  
ATOM   1719  CB  MET   107      46.662  29.576  51.237  1.00  0.00           C  
ATOM   1720  HB2 MET   107      45.599  29.697  51.443  1.00  0.00           H  
ATOM   1721  HB3 MET   107      46.716  28.749  50.529  1.00  0.00           H  
ATOM   1722  CG  MET   107      47.380  29.163  52.506  1.00  0.00           C  
ATOM   1723  HG2 MET   107      48.386  28.977  52.129  1.00  0.00           H  
ATOM   1724  HG3 MET   107      47.339  29.960  53.249  1.00  0.00           H  
ATOM   1725  SD  MET   107      46.745  27.541  53.142  1.00  0.00           S  
ATOM   1726  CE  MET   107      45.316  28.127  54.021  1.00  0.00           C  
ATOM   1727  HE1 MET   107      44.827  27.250  54.445  1.00  0.00           H  
ATOM   1728  HE2 MET   107      45.598  28.763  54.860  1.00  0.00           H  
ATOM   1729  HE3 MET   107      44.638  28.695  53.384  1.00  0.00           H  
ATOM   1730  C   MET   107      46.457  31.135  49.232  1.00  0.00           C  
ATOM   1731  O   MET   107      46.614  30.457  48.246  1.00  0.00           O  
ATOM   1732  N   LEU   108      45.653  32.198  49.236  1.00  0.00           N  
ATOM   1733  H   LEU   108      45.590  32.810  50.038  1.00  0.00           H  
ATOM   1734  CA  LEU   108      44.923  32.848  48.161  1.00  0.00           C  
ATOM   1735  HA  LEU   108      44.493  32.048  47.558  1.00  0.00           H  
ATOM   1736  CB  LEU   108      43.790  33.714  48.693  1.00  0.00           C  
ATOM   1737  HB2 LEU   108      44.255  34.304  49.483  1.00  0.00           H  
ATOM   1738  HB3 LEU   108      43.535  34.448  47.929  1.00  0.00           H  
ATOM   1739  CG  LEU   108      42.476  33.057  49.169  1.00  0.00           C  
ATOM   1740  HG  LEU   108      42.713  32.221  49.828  1.00  0.00           H  
ATOM   1741  CD1 LEU   108      41.612  34.061  49.903  1.00  0.00           C  
ATOM   1742 HD11 LEU   108      40.731  33.593  50.342  1.00  0.00           H  
ATOM   1743 HD12 LEU   108      42.182  34.357  50.784  1.00  0.00           H  
ATOM   1744 HD13 LEU   108      41.480  34.974  49.323  1.00  0.00           H  
ATOM   1745  CD2 LEU   108      41.701  32.502  48.012  1.00  0.00           C  
ATOM   1746 HD21 LEU   108      41.616  33.215  47.192  1.00  0.00           H  
ATOM   1747 HD22 LEU   108      42.204  31.607  47.646  1.00  0.00           H  
ATOM   1748 HD23 LEU   108      40.681  32.252  48.306  1.00  0.00           H  
ATOM   1749  C   LEU   108      45.908  33.539  47.251  1.00  0.00           C  
ATOM   1750  O   LEU   108      45.896  33.182  46.062  1.00  0.00           O  
ATOM   1751  N   ALA   109      46.748  34.426  47.776  1.00  0.00           N  
ATOM   1752  H   ALA   109      46.650  34.654  48.755  1.00  0.00           H  
ATOM   1753  CA  ALA   109      47.724  35.236  47.063  1.00  0.00           C  
ATOM   1754  HA  ALA   109      47.086  35.805  46.386  1.00  0.00           H  
ATOM   1755  CB  ALA   109      48.427  36.131  48.066  1.00  0.00           C  
ATOM   1756  HB1 ALA   109      47.676  36.733  48.578  1.00  0.00           H  
ATOM   1757  HB2 ALA   109      49.133  35.624  48.724  1.00  0.00           H  
ATOM   1758  HB3 ALA   109      49.069  36.782  47.474  1.00  0.00           H  
ATOM   1759  C   ALA   109      48.713  34.382  46.223  1.00  0.00           C  
ATOM   1760  O   ALA   109      48.874  34.693  45.077  1.00  0.00           O  
ATOM   1761  N   ASP   110      49.198  33.296  46.781  1.00  0.00           N  
ATOM   1762  H   ASP   110      48.957  33.139  47.749  1.00  0.00           H  
ATOM   1763  CA  ASP   110      50.099  32.363  46.145  1.00  0.00           C  
ATOM   1764  HA  ASP   110      51.038  32.885  45.960  1.00  0.00           H  
ATOM   1765  CB  ASP   110      50.505  31.252  47.068  1.00  0.00           C  
ATOM   1766  HB2 ASP   110      50.848  31.708  47.997  1.00  0.00           H  
ATOM   1767  HB3 ASP   110      49.718  30.572  47.395  1.00  0.00           H  
ATOM   1768  CG  ASP   110      51.761  30.587  46.524  1.00  0.00           C  
ATOM   1769  OD1 ASP   110      51.686  29.439  46.001  1.00  0.00           O  
ATOM   1770  OD2 ASP   110      52.814  31.247  46.601  1.00  0.00           O  
ATOM   1771  C   ASP   110      49.628  31.812  44.815  1.00  0.00           C  
ATOM   1772  O   ASP   110      50.397  31.655  43.892  1.00  0.00           O  
ATOM   1773  N   GLN   111      48.289  31.591  44.669  1.00  0.00           N  
ATOM   1774  H   GLN   111      47.696  31.922  45.416  1.00  0.00           H  
ATOM   1775  CA  GLN   111      47.643  31.226  43.416  1.00  0.00           C  
ATOM   1776  HA  GLN   111      48.309  30.627  42.797  1.00  0.00           H  
ATOM   1777  CB  GLN   111      46.493  30.239  43.649  1.00  0.00           C  
ATOM   1778  HB2 GLN   111      45.847  30.752  44.362  1.00  0.00           H  
ATOM   1779  HB3 GLN   111      45.869  30.223  42.755  1.00  0.00           H  
ATOM   1780  CG  GLN   111      46.907  28.817  44.246  1.00  0.00           C  
ATOM   1781  HG2 GLN   111      47.690  28.257  43.736  1.00  0.00           H  
ATOM   1782  HG3 GLN   111      47.314  29.104  45.215  1.00  0.00           H  
ATOM   1783  CD  GLN   111      45.644  27.834  44.369  1.00  0.00           C  
ATOM   1784  OE1 GLN   111      45.175  27.302  43.408  1.00  0.00           O  
ATOM   1785  NE2 GLN   111      45.152  27.531  45.602  1.00  0.00           N  
ATOM   1786 HE21 GLN   111      44.332  26.941  45.596  1.00  0.00           H  
ATOM   1787 HE22 GLN   111      45.696  27.829  46.399  1.00  0.00           H  
ATOM   1788  C   GLN   111      47.126  32.408  42.609  1.00  0.00           C  
ATOM   1789  O   GLN   111      47.293  32.415  41.425  1.00  0.00           O  
ATOM   1790  N   MET   112      46.431  33.382  43.300  1.00  0.00           N  
ATOM   1791  H   MET   112      46.386  33.257  44.301  1.00  0.00           H  
ATOM   1792  CA  MET   112      45.912  34.561  42.686  1.00  0.00           C  
ATOM   1793  HA  MET   112      45.160  34.243  41.963  1.00  0.00           H  
ATOM   1794  CB  MET   112      45.426  35.668  43.619  1.00  0.00           C  
ATOM   1795  HB2 MET   112      46.258  35.789  44.313  1.00  0.00           H  
ATOM   1796  HB3 MET   112      45.121  36.585  43.115  1.00  0.00           H  
ATOM   1797  CG  MET   112      44.111  35.344  44.228  1.00  0.00           C  
ATOM   1798  HG2 MET   112      43.303  35.572  43.533  1.00  0.00           H  
ATOM   1799  HG3 MET   112      44.098  34.296  44.526  1.00  0.00           H  
ATOM   1800  SD  MET   112      43.866  36.400  45.695  1.00  0.00           S  
ATOM   1801  CE  MET   112      42.079  36.262  45.762  1.00  0.00           C  
ATOM   1802  HE1 MET   112      41.663  36.832  46.592  1.00  0.00           H  
ATOM   1803  HE2 MET   112      41.611  36.633  44.850  1.00  0.00           H  
ATOM   1804  HE3 MET   112      41.876  35.193  45.819  1.00  0.00           H  
ATOM   1805  C   MET   112      47.010  35.275  41.852  1.00  0.00           C  
ATOM   1806  O   MET   112      46.693  35.834  40.850  1.00  0.00           O  
ATOM   1807  N   ILE   113      48.298  35.209  42.262  1.00  0.00           N  
ATOM   1808  H   ILE   113      48.463  34.876  43.202  1.00  0.00           H  
ATOM   1809  CA  ILE   113      49.393  35.850  41.562  1.00  0.00           C  
ATOM   1810  HA  ILE   113      49.174  36.903  41.386  1.00  0.00           H  
ATOM   1811  CB  ILE   113      50.611  35.906  42.528  1.00  0.00           C  
ATOM   1812  HB  ILE   113      50.917  34.933  42.914  1.00  0.00           H  
ATOM   1813  CG2 ILE   113      51.768  36.429  41.672  1.00  0.00           C  
ATOM   1814 HG21 ILE   113      51.569  37.375  41.169  1.00  0.00           H  
ATOM   1815 HG22 ILE   113      52.638  36.522  42.322  1.00  0.00           H  
ATOM   1816 HG23 ILE   113      52.130  35.687  40.961  1.00  0.00           H  
ATOM   1817  CG1 ILE   113      50.495  36.893  43.706  1.00  0.00           C  
ATOM   1818 HG12 ILE   113      50.785  37.866  43.309  1.00  0.00           H  
ATOM   1819 HG13 ILE   113      49.490  37.031  44.105  1.00  0.00           H  
ATOM   1820  CD1 ILE   113      51.478  36.683  44.915  1.00  0.00           C  
ATOM   1821 HD11 ILE   113      52.437  36.550  44.415  1.00  0.00           H  
ATOM   1822 HD12 ILE   113      51.565  37.550  45.571  1.00  0.00           H  
ATOM   1823 HD13 ILE   113      51.202  35.828  45.531  1.00  0.00           H  
ATOM   1824  C   ILE   113      49.573  35.044  40.220  1.00  0.00           C  
ATOM   1825  O   ILE   113      49.677  35.630  39.087  1.00  0.00           O  
ATOM   1826  N   SER   114      49.546  33.693  40.291  1.00  0.00           N  
ATOM   1827  H   SER   114      49.205  33.273  41.143  1.00  0.00           H  
ATOM   1828  CA  SER   114      49.671  32.874  39.082  1.00  0.00           C  
ATOM   1829  HA  SER   114      50.623  33.158  38.633  1.00  0.00           H  
ATOM   1830  CB  SER   114      49.738  31.398  39.451  1.00  0.00           C  
ATOM   1831  HB2 SER   114      48.726  31.145  39.767  1.00  0.00           H  
ATOM   1832  HB3 SER   114      49.881  30.860  38.514  1.00  0.00           H  
ATOM   1833  OG  SER   114      50.507  31.024  40.564  1.00  0.00           O  
ATOM   1834  HG  SER   114      50.221  30.228  41.019  1.00  0.00           H  
ATOM   1835  C   SER   114      48.526  33.027  38.063  1.00  0.00           C  
ATOM   1836  O   SER   114      48.726  32.851  36.848  1.00  0.00           O  
ATOM   1837  N   ARG   115      47.343  33.387  38.511  1.00  0.00           N  
ATOM   1838  H   ARG   115      47.246  33.327  39.515  1.00  0.00           H  
ATOM   1839  CA  ARG   115      46.208  33.670  37.630  1.00  0.00           C  
ATOM   1840  HA  ARG   115      46.217  32.818  36.951  1.00  0.00           H  
ATOM   1841  CB  ARG   115      44.901  33.930  38.395  1.00  0.00           C  
ATOM   1842  HB2 ARG   115      45.029  34.790  39.052  1.00  0.00           H  
ATOM   1843  HB3 ARG   115      44.120  34.129  37.662  1.00  0.00           H  
ATOM   1844  CG  ARG   115      44.459  32.703  39.177  1.00  0.00           C  
ATOM   1845  HG2 ARG   115      45.280  32.578  39.883  1.00  0.00           H  
ATOM   1846  HG3 ARG   115      43.603  32.990  39.787  1.00  0.00           H  
ATOM   1847  CD  ARG   115      44.098  31.614  38.319  1.00  0.00           C  
ATOM   1848  HD2 ARG   115      43.352  31.027  38.855  1.00  0.00           H  
ATOM   1849  HD3 ARG   115      43.451  31.925  37.499  1.00  0.00           H  
ATOM   1850  NE  ARG   115      45.252  30.757  37.846  1.00  0.00           N  
ATOM   1851  HE  ARG   115      45.663  30.975  36.949  1.00  0.00           H  
ATOM   1852  CZ  ARG   115      45.745  29.728  38.501  1.00  0.00           C  
ATOM   1853  NH1 ARG   115      45.137  29.191  39.565  1.00  0.00           N  
ATOM   1854 HH11 ARG   115      44.251  29.601  39.823  1.00  0.00           H  
ATOM   1855 HH12 ARG   115      45.489  28.424  40.120  1.00  0.00           H  
ATOM   1856  NH2 ARG   115      46.863  29.200  38.125  1.00  0.00           N  
ATOM   1857 HH21 ARG   115      47.371  29.625  37.362  1.00  0.00           H  
ATOM   1858 HH22 ARG   115      47.254  28.428  38.646  1.00  0.00           H  
ATOM   1859  C   ARG   115      46.481  34.895  36.717  1.00  0.00           C  
ATOM   1860  O   ARG   115      46.227  34.776  35.569  1.00  0.00           O  
ATOM   1861  N   ILE   116      46.955  36.057  37.281  1.00  0.00           N  
ATOM   1862  H   ILE   116      47.166  35.961  38.264  1.00  0.00           H  
ATOM   1863  CA  ILE   116      47.282  37.298  36.566  1.00  0.00           C  
ATOM   1864  HA  ILE   116      46.436  37.567  35.934  1.00  0.00           H  
ATOM   1865  CB  ILE   116      47.321  38.405  37.602  1.00  0.00           C  
ATOM   1866  HB  ILE   116      47.991  38.072  38.395  1.00  0.00           H  
ATOM   1867  CG2 ILE   116      47.871  39.726  37.071  1.00  0.00           C  
ATOM   1868 HG21 ILE   116      47.517  39.932  36.061  1.00  0.00           H  
ATOM   1869 HG22 ILE   116      47.703  40.585  37.719  1.00  0.00           H  
ATOM   1870 HG23 ILE   116      48.943  39.535  37.118  1.00  0.00           H  
ATOM   1871  CG1 ILE   116      45.965  38.458  38.352  1.00  0.00           C  
ATOM   1872 HG12 ILE   116      45.716  37.497  38.802  1.00  0.00           H  
ATOM   1873 HG13 ILE   116      46.050  39.222  39.126  1.00  0.00           H  
ATOM   1874  CD1 ILE   116      44.690  39.005  37.655  1.00  0.00           C  
ATOM   1875 HD11 ILE   116      44.502  38.514  36.701  1.00  0.00           H  
ATOM   1876 HD12 ILE   116      43.896  38.731  38.350  1.00  0.00           H  
ATOM   1877 HD13 ILE   116      44.843  40.053  37.398  1.00  0.00           H  
ATOM   1878  C   ILE   116      48.525  37.043  35.701  1.00  0.00           C  
ATOM   1879  O   ILE   116      48.611  37.435  34.502  1.00  0.00           O  
ATOM   1880  N   GLU   117      49.485  36.345  36.282  1.00  0.00           N  
ATOM   1881  H   GLU   117      49.370  36.222  37.278  1.00  0.00           H  
ATOM   1882  CA  GLU   117      50.691  35.767  35.606  1.00  0.00           C  
ATOM   1883  HA  GLU   117      51.462  36.490  35.342  1.00  0.00           H  
ATOM   1884  CB  GLU   117      51.548  34.782  36.469  1.00  0.00           C  
ATOM   1885  HB2 GLU   117      51.788  35.164  37.462  1.00  0.00           H  
ATOM   1886  HB3 GLU   117      51.055  33.812  36.544  1.00  0.00           H  
ATOM   1887  CG  GLU   117      52.913  34.490  35.867  1.00  0.00           C  
ATOM   1888  HG2 GLU   117      52.789  34.086  34.862  1.00  0.00           H  
ATOM   1889  HG3 GLU   117      53.474  35.417  35.750  1.00  0.00           H  
ATOM   1890  CD  GLU   117      53.732  33.526  36.676  1.00  0.00           C  
ATOM   1891  OE1 GLU   117      54.960  33.531  36.611  1.00  0.00           O  
ATOM   1892  OE2 GLU   117      53.125  32.640  37.355  1.00  0.00           O  
ATOM   1893  C   GLU   117      50.315  35.233  34.207  1.00  0.00           C  
ATOM   1894  O   GLU   117      51.020  35.530  33.238  1.00  0.00           O  
ATOM   1895  N   TYR   118      49.326  34.328  34.092  1.00  0.00           N  
ATOM   1896  H   TYR   118      48.850  33.939  34.893  1.00  0.00           H  
ATOM   1897  CA  TYR   118      48.936  33.738  32.811  1.00  0.00           C  
ATOM   1898  HA  TYR   118      49.770  33.265  32.292  1.00  0.00           H  
ATOM   1899  CB  TYR   118      47.904  32.623  33.103  1.00  0.00           C  
ATOM   1900  HB2 TYR   118      48.423  31.978  33.812  1.00  0.00           H  
ATOM   1901  HB3 TYR   118      47.092  33.100  33.651  1.00  0.00           H  
ATOM   1902  CG  TYR   118      47.312  31.854  31.960  1.00  0.00           C  
ATOM   1903  CD1 TYR   118      47.985  30.768  31.330  1.00  0.00           C  
ATOM   1904  HD1 TYR   118      48.898  30.367  31.747  1.00  0.00           H  
ATOM   1905  CE1 TYR   118      47.462  30.098  30.160  1.00  0.00           C  
ATOM   1906  HE1 TYR   118      48.069  29.306  29.747  1.00  0.00           H  
ATOM   1907  CZ  TYR   118      46.218  30.518  29.638  1.00  0.00           C  
ATOM   1908  OH  TYR   118      45.715  29.927  28.618  1.00  0.00           O  
ATOM   1909  HH  TYR   118      45.089  30.519  28.195  1.00  0.00           H  
ATOM   1910  CE2 TYR   118      45.468  31.493  30.330  1.00  0.00           C  
ATOM   1911  HE2 TYR   118      44.422  31.602  30.081  1.00  0.00           H  
ATOM   1912  CD2 TYR   118      46.024  32.168  31.491  1.00  0.00           C  
ATOM   1913  HD2 TYR   118      45.420  32.917  31.981  1.00  0.00           H  
ATOM   1914  C   TYR   118      48.197  34.717  31.861  1.00  0.00           C  
ATOM   1915  O   TYR   118      48.248  34.496  30.656  1.00  0.00           O  
ATOM   1916  N   VAL   119      47.517  35.806  32.369  1.00  0.00           N  
ATOM   1917  H   VAL   119      47.512  35.885  33.376  1.00  0.00           H  
ATOM   1918  CA  VAL   119      46.894  36.870  31.579  1.00  0.00           C  
ATOM   1919  HA  VAL   119      46.317  36.480  30.741  1.00  0.00           H  
ATOM   1920  CB  VAL   119      45.949  37.738  32.454  1.00  0.00           C  
ATOM   1921  HB  VAL   119      46.446  38.189  33.313  1.00  0.00           H  
ATOM   1922  CG1 VAL   119      45.327  38.896  31.741  1.00  0.00           C  
ATOM   1923 HG11 VAL   119      44.713  38.468  30.949  1.00  0.00           H  
ATOM   1924 HG12 VAL   119      44.734  39.552  32.379  1.00  0.00           H  
ATOM   1925 HG13 VAL   119      46.066  39.554  31.284  1.00  0.00           H  
ATOM   1926  CG2 VAL   119      44.727  36.885  32.968  1.00  0.00           C  
ATOM   1927 HG21 VAL   119      44.216  36.482  32.093  1.00  0.00           H  
ATOM   1928 HG22 VAL   119      45.067  36.071  33.609  1.00  0.00           H  
ATOM   1929 HG23 VAL   119      44.096  37.478  33.629  1.00  0.00           H  
ATOM   1930  C   VAL   119      47.993  37.707  30.917  1.00  0.00           C  
ATOM   1931  O   VAL   119      48.053  37.864  29.697  1.00  0.00           O  
ATOM   1932  N   HIE   120      48.985  38.101  31.763  1.00  0.00           N  
ATOM   1933  H   HIE   120      48.951  37.806  32.728  1.00  0.00           H  
ATOM   1934  CA  HIE   120      50.167  38.691  31.288  1.00  0.00           C  
ATOM   1935  HA  HIE   120      49.926  39.594  30.727  1.00  0.00           H  
ATOM   1936  CB  HIE   120      50.941  39.153  32.554  1.00  0.00           C  
ATOM   1937  HB2 HIE   120      51.166  38.246  33.115  1.00  0.00           H  
ATOM   1938  HB3 HIE   120      51.905  39.598  32.306  1.00  0.00           H  
ATOM   1939  CG  HIE   120      50.209  40.157  33.485  1.00  0.00           C  
ATOM   1940  ND1 HIE   120      50.753  40.650  34.656  1.00  0.00           N  
ATOM   1941  CE1 HIE   120      49.877  41.501  35.141  1.00  0.00           C  
ATOM   1942  HE1 HIE   120      50.035  41.924  36.122  1.00  0.00           H  
ATOM   1943  NE2 HIE   120      48.919  41.713  34.209  1.00  0.00           N  
ATOM   1944  HE2 HIE   120      48.153  42.369  34.254  1.00  0.00           H  
ATOM   1945  CD2 HIE   120      49.085  40.889  33.135  1.00  0.00           C  
ATOM   1946  HD2 HIE   120      48.407  40.726  32.310  1.00  0.00           H  
ATOM   1947  C   HIE   120      51.017  37.767  30.348  1.00  0.00           C  
ATOM   1948  O   HIE   120      51.517  38.242  29.362  1.00  0.00           O  
ATOM   1949  N   THR   121      51.073  36.418  30.517  1.00  0.00           N  
ATOM   1950  H   THR   121      50.861  35.981  31.402  1.00  0.00           H  
ATOM   1951  CA  THR   121      51.870  35.583  29.584  1.00  0.00           C  
ATOM   1952  HA  THR   121      52.689  36.214  29.241  1.00  0.00           H  
ATOM   1953  CB  THR   121      52.458  34.341  30.193  1.00  0.00           C  
ATOM   1954  HB  THR   121      52.699  33.582  29.449  1.00  0.00           H  
ATOM   1955  CG2 THR   121      53.649  34.578  31.119  1.00  0.00           C  
ATOM   1956 HG21 THR   121      54.008  33.630  31.520  1.00  0.00           H  
ATOM   1957 HG22 THR   121      54.432  35.025  30.506  1.00  0.00           H  
ATOM   1958 HG23 THR   121      53.338  35.235  31.930  1.00  0.00           H  
ATOM   1959  OG1 THR   121      51.605  33.777  31.126  1.00  0.00           O  
ATOM   1960  HG1 THR   121      51.551  34.332  31.907  1.00  0.00           H  
ATOM   1961  C   THR   121      51.037  35.207  28.271  1.00  0.00           C  
ATOM   1962  O   THR   121      51.720  35.174  27.240  1.00  0.00           O  
ATOM   1963  N   LYS   122      49.669  35.226  28.327  1.00  0.00           N  
ATOM   1964  H   LYS   122      49.143  35.199  29.190  1.00  0.00           H  
ATOM   1965  CA  LYS   122      48.865  35.335  27.116  1.00  0.00           C  
ATOM   1966  HA  LYS   122      49.308  34.849  26.247  1.00  0.00           H  
ATOM   1967  CB  LYS   122      47.470  34.591  27.252  1.00  0.00           C  
ATOM   1968  HB2 LYS   122      46.957  35.085  28.077  1.00  0.00           H  
ATOM   1969  HB3 LYS   122      46.908  34.575  26.318  1.00  0.00           H  
ATOM   1970  CG  LYS   122      47.580  33.092  27.572  1.00  0.00           C  
ATOM   1971  HG2 LYS   122      48.156  32.981  28.491  1.00  0.00           H  
ATOM   1972  HG3 LYS   122      46.636  32.601  27.807  1.00  0.00           H  
ATOM   1973  CD  LYS   122      48.240  32.307  26.405  1.00  0.00           C  
ATOM   1974  HD2 LYS   122      47.876  32.726  25.467  1.00  0.00           H  
ATOM   1975  HD3 LYS   122      49.329  32.348  26.379  1.00  0.00           H  
ATOM   1976  CE  LYS   122      47.855  30.880  26.651  1.00  0.00           C  
ATOM   1977  HE2 LYS   122      48.055  30.677  27.703  1.00  0.00           H  
ATOM   1978  HE3 LYS   122      46.781  30.792  26.486  1.00  0.00           H  
ATOM   1979  NZ  LYS   122      48.572  29.933  25.845  1.00  0.00           N  
ATOM   1980  HZ1 LYS   122      48.176  29.006  25.909  1.00  0.00           H  
ATOM   1981  HZ2 LYS   122      48.493  30.236  24.885  1.00  0.00           H  
ATOM   1982  HZ3 LYS   122      49.544  29.867  26.111  1.00  0.00           H  
ATOM   1983  C   LYS   122      48.678  36.806  26.604  1.00  0.00           C  
ATOM   1984  O   LYS   122      47.714  37.169  25.947  1.00  0.00           O  
ATOM   1985  N   ASN   123      49.619  37.721  26.938  1.00  0.00           N  
ATOM   1986  H   ASN   123      50.313  37.419  27.607  1.00  0.00           H  
ATOM   1987  CA  ASN   123      49.945  39.119  26.624  1.00  0.00           C  
ATOM   1988  HA  ASN   123      50.692  39.439  27.351  1.00  0.00           H  
ATOM   1989  CB  ASN   123      50.391  39.140  25.184  1.00  0.00           C  
ATOM   1990  HB2 ASN   123      49.492  38.975  24.591  1.00  0.00           H  
ATOM   1991  HB3 ASN   123      50.653  40.168  24.938  1.00  0.00           H  
ATOM   1992  CG  ASN   123      51.598  38.210  24.959  1.00  0.00           C  
ATOM   1993  OD1 ASN   123      52.638  38.360  25.535  1.00  0.00           O  
ATOM   1994  ND2 ASN   123      51.528  37.210  24.062  1.00  0.00           N  
ATOM   1995 HD21 ASN   123      52.427  36.792  23.873  1.00  0.00           H  
ATOM   1996 HD22 ASN   123      50.713  37.059  23.485  1.00  0.00           H  
ATOM   1997  C   ASN   123      48.861  40.199  26.757  1.00  0.00           C  
ATOM   1998  O   ASN   123      49.066  41.329  26.335  1.00  0.00           O  
ATOM   1999  N   PHE   124      47.701  39.867  27.404  1.00  0.00           N  
ATOM   2000  H   PHE   124      47.567  38.950  27.804  1.00  0.00           H  
ATOM   2001  CA  PHE   124      46.772  40.848  27.930  1.00  0.00           C  
ATOM   2002  HA  PHE   124      46.562  41.635  27.205  1.00  0.00           H  
ATOM   2003  CB  PHE   124      45.397  40.202  28.150  1.00  0.00           C  
ATOM   2004  HB2 PHE   124      45.569  39.366  28.828  1.00  0.00           H  
ATOM   2005  HB3 PHE   124      44.682  40.908  28.574  1.00  0.00           H  
ATOM   2006  CG  PHE   124      44.712  39.785  26.867  1.00  0.00           C  
ATOM   2007  CD1 PHE   124      44.097  40.786  26.069  1.00  0.00           C  
ATOM   2008  HD1 PHE   124      44.042  41.771  26.510  1.00  0.00           H  
ATOM   2009  CE1 PHE   124      43.531  40.497  24.785  1.00  0.00           C  
ATOM   2010  HE1 PHE   124      43.092  41.305  24.219  1.00  0.00           H  
ATOM   2011  CZ  PHE   124      43.478  39.135  24.415  1.00  0.00           C  
ATOM   2012  HZ  PHE   124      43.128  38.913  23.418  1.00  0.00           H  
ATOM   2013  CE2 PHE   124      44.178  38.140  25.184  1.00  0.00           C  
ATOM   2014  HE2 PHE   124      44.300  37.108  24.889  1.00  0.00           H  
ATOM   2015  CD2 PHE   124      44.830  38.505  26.340  1.00  0.00           C  
ATOM   2016  HD2 PHE   124      45.290  37.696  26.888  1.00  0.00           H  
ATOM   2017  C   PHE   124      47.263  41.506  29.290  1.00  0.00           C  
ATOM   2018  O   PHE   124      48.045  40.891  30.021  1.00  0.00           O  
ATOM   2019  N   ILE   125      46.695  42.631  29.621  1.00  0.00           N  
ATOM   2020  H   ILE   125      46.342  43.193  28.859  1.00  0.00           H  
ATOM   2021  CA  ILE   125      46.507  43.146  30.993  1.00  0.00           C  
ATOM   2022  HA  ILE   125      47.080  42.573  31.722  1.00  0.00           H  
ATOM   2023  CB  ILE   125      47.073  44.513  31.051  1.00  0.00           C  
ATOM   2024  HB  ILE   125      46.768  44.948  32.002  1.00  0.00           H  
ATOM   2025  CG2 ILE   125      48.638  44.490  31.236  1.00  0.00           C  
ATOM   2026 HG21 ILE   125      49.146  44.146  30.335  1.00  0.00           H  
ATOM   2027 HG22 ILE   125      49.061  45.444  31.552  1.00  0.00           H  
ATOM   2028 HG23 ILE   125      48.860  43.892  32.120  1.00  0.00           H  
ATOM   2029  CG1 ILE   125      46.722  45.569  29.913  1.00  0.00           C  
ATOM   2030 HG12 ILE   125      47.330  45.351  29.034  1.00  0.00           H  
ATOM   2031 HG13 ILE   125      45.674  45.517  29.617  1.00  0.00           H  
ATOM   2032  CD1 ILE   125      46.905  46.946  30.574  1.00  0.00           C  
ATOM   2033 HD11 ILE   125      47.926  47.074  30.932  1.00  0.00           H  
ATOM   2034 HD12 ILE   125      46.741  47.773  29.883  1.00  0.00           H  
ATOM   2035 HD13 ILE   125      46.161  47.025  31.367  1.00  0.00           H  
ATOM   2036  C   ILE   125      45.051  43.044  31.327  1.00  0.00           C  
ATOM   2037  O   ILE   125      44.234  43.179  30.393  1.00  0.00           O  
ATOM   2038  N   HIE   126      44.667  42.924  32.623  1.00  0.00           N  
ATOM   2039  H   HIE   126      45.339  43.052  33.366  1.00  0.00           H  
ATOM   2040  CA  HIE   126      43.258  42.807  33.085  1.00  0.00           C  
ATOM   2041  HA  HIE   126      42.829  42.227  32.268  1.00  0.00           H  
ATOM   2042  CB  HIE   126      43.207  41.939  34.287  1.00  0.00           C  
ATOM   2043  HB2 HIE   126      43.906  41.103  34.260  1.00  0.00           H  
ATOM   2044  HB3 HIE   126      43.411  42.544  35.170  1.00  0.00           H  
ATOM   2045  CG  HIE   126      41.891  41.305  34.456  1.00  0.00           C  
ATOM   2046  ND1 HIE   126      40.723  42.059  34.782  1.00  0.00           N  
ATOM   2047  CE1 HIE   126      39.722  41.207  34.761  1.00  0.00           C  
ATOM   2048  HE1 HIE   126      38.680  41.347  35.008  1.00  0.00           H  
ATOM   2049  NE2 HIE   126      40.173  39.962  34.404  1.00  0.00           N  
ATOM   2050  HE2 HIE   126      39.563  39.172  34.251  1.00  0.00           H  
ATOM   2051  CD2 HIE   126      41.535  39.985  34.276  1.00  0.00           C  
ATOM   2052  HD2 HIE   126      42.161  39.186  33.906  1.00  0.00           H  
ATOM   2053  C   HIE   126      42.467  44.070  33.229  1.00  0.00           C  
ATOM   2054  O   HIE   126      41.378  44.132  32.726  1.00  0.00           O  
ATOM   2055  N   ARG   127      43.015  45.072  33.891  1.00  0.00           N  
ATOM   2056  H   ARG   127      43.971  44.966  34.200  1.00  0.00           H  
ATOM   2057  CA  ARG   127      42.381  46.430  34.001  1.00  0.00           C  
ATOM   2058  HA  ARG   127      43.128  47.108  34.415  1.00  0.00           H  
ATOM   2059  CB  ARG   127      42.091  46.980  32.544  1.00  0.00           C  
ATOM   2060  HB2 ARG   127      41.356  46.375  32.012  1.00  0.00           H  
ATOM   2061  HB3 ARG   127      41.678  47.979  32.687  1.00  0.00           H  
ATOM   2062  CG  ARG   127      43.276  47.180  31.573  1.00  0.00           C  
ATOM   2063  HG2 ARG   127      44.025  47.692  32.176  1.00  0.00           H  
ATOM   2064  HG3 ARG   127      43.732  46.218  31.338  1.00  0.00           H  
ATOM   2065  CD  ARG   127      43.106  47.920  30.176  1.00  0.00           C  
ATOM   2066  HD2 ARG   127      44.084  48.022  29.706  1.00  0.00           H  
ATOM   2067  HD3 ARG   127      42.460  47.329  29.527  1.00  0.00           H  
ATOM   2068  NE  ARG   127      42.475  49.247  30.239  1.00  0.00           N  
ATOM   2069  HE  ARG   127      42.805  49.963  30.869  1.00  0.00           H  
ATOM   2070  CZ  ARG   127      41.354  49.658  29.626  1.00  0.00           C  
ATOM   2071  NH1 ARG   127      40.646  48.779  28.993  1.00  0.00           N  
ATOM   2072 HH11 ARG   127      40.764  47.781  29.097  1.00  0.00           H  
ATOM   2073 HH12 ARG   127      39.789  49.246  28.732  1.00  0.00           H  
ATOM   2074  NH2 ARG   127      41.051  50.942  29.664  1.00  0.00           N  
ATOM   2075 HH21 ARG   127      41.610  51.618  30.164  1.00  0.00           H  
ATOM   2076 HH22 ARG   127      40.353  51.367  29.070  1.00  0.00           H  
ATOM   2077  C   ARG   127      41.140  46.558  34.987  1.00  0.00           C  
ATOM   2078  O   ARG   127      40.964  47.698  35.453  1.00  0.00           O  
ATOM   2079  N   ASP   128      40.381  45.515  35.294  1.00  0.00           N  
ATOM   2080  H   ASP   128      40.597  44.598  34.931  1.00  0.00           H  
ATOM   2081  CA  ASP   128      39.172  45.593  36.112  1.00  0.00           C  
ATOM   2082  HA  ASP   128      39.188  46.611  36.502  1.00  0.00           H  
ATOM   2083  CB  ASP   128      38.007  45.368  35.091  1.00  0.00           C  
ATOM   2084  HB2 ASP   128      38.070  46.192  34.380  1.00  0.00           H  
ATOM   2085  HB3 ASP   128      38.035  44.479  34.461  1.00  0.00           H  
ATOM   2086  CG  ASP   128      36.662  45.539  35.780  1.00  0.00           C  
ATOM   2087  OD1 ASP   128      36.464  46.682  36.346  1.00  0.00           O  
ATOM   2088  OD2 ASP   128      35.722  44.693  35.599  1.00  0.00           O  
ATOM   2089  C   ASP   128      39.150  44.586  37.271  1.00  0.00           C  
ATOM   2090  O   ASP   128      38.151  43.877  37.522  1.00  0.00           O  
ATOM   2091  N   ILE   129      40.288  44.386  37.929  1.00  0.00           N  
ATOM   2092  H   ILE   129      41.119  44.831  37.569  1.00  0.00           H  
ATOM   2093  CA  ILE   129      40.462  43.454  39.069  1.00  0.00           C  
ATOM   2094  HA  ILE   129      39.996  42.518  38.762  1.00  0.00           H  
ATOM   2095  CB  ILE   129      41.995  43.346  39.426  1.00  0.00           C  
ATOM   2096  HB  ILE   129      42.321  44.387  39.444  1.00  0.00           H  
ATOM   2097  CG2 ILE   129      42.236  42.682  40.805  1.00  0.00           C  
ATOM   2098 HG21 ILE   129      43.259  42.981  41.033  1.00  0.00           H  
ATOM   2099 HG22 ILE   129      41.679  43.136  41.625  1.00  0.00           H  
ATOM   2100 HG23 ILE   129      42.007  41.619  40.721  1.00  0.00           H  
ATOM   2101  CG1 ILE   129      42.709  42.637  38.233  1.00  0.00           C  
ATOM   2102 HG12 ILE   129      42.411  41.606  38.040  1.00  0.00           H  
ATOM   2103 HG13 ILE   129      42.431  43.162  37.319  1.00  0.00           H  
ATOM   2104  CD1 ILE   129      44.202  42.665  38.249  1.00  0.00           C  
ATOM   2105 HD11 ILE   129      44.519  43.695  38.409  1.00  0.00           H  
ATOM   2106 HD12 ILE   129      44.777  42.058  38.949  1.00  0.00           H  
ATOM   2107 HD13 ILE   129      44.431  42.495  37.197  1.00  0.00           H  
ATOM   2108  C   ILE   129      39.673  43.972  40.273  1.00  0.00           C  
ATOM   2109  O   ILE   129      39.957  45.090  40.715  1.00  0.00           O  
ATOM   2110  N   LYS   130      38.917  43.061  40.932  1.00  0.00           N  
ATOM   2111  H   LYS   130      38.822  42.209  40.398  1.00  0.00           H  
ATOM   2112  CA  LYS   130      37.918  43.221  42.041  1.00  0.00           C  
ATOM   2113  HA  LYS   130      38.305  44.018  42.675  1.00  0.00           H  
ATOM   2114  CB  LYS   130      36.529  43.656  41.548  1.00  0.00           C  
ATOM   2115  HB2 LYS   130      36.062  42.794  41.070  1.00  0.00           H  
ATOM   2116  HB3 LYS   130      35.912  43.962  42.393  1.00  0.00           H  
ATOM   2117  CG  LYS   130      36.559  44.796  40.544  1.00  0.00           C  
ATOM   2118  HG2 LYS   130      36.928  45.682  41.062  1.00  0.00           H  
ATOM   2119  HG3 LYS   130      37.172  44.655  39.654  1.00  0.00           H  
ATOM   2120  CD  LYS   130      35.033  45.077  40.060  1.00  0.00           C  
ATOM   2121  HD2 LYS   130      34.363  45.306  40.889  1.00  0.00           H  
ATOM   2122  HD3 LYS   130      34.989  45.923  39.375  1.00  0.00           H  
ATOM   2123  CE  LYS   130      34.464  43.807  39.333  1.00  0.00           C  
ATOM   2124  HE2 LYS   130      34.181  43.023  40.035  1.00  0.00           H  
ATOM   2125  HE3 LYS   130      33.586  44.111  38.764  1.00  0.00           H  
ATOM   2126  NZ  LYS   130      35.298  43.164  38.327  1.00  0.00           N  
ATOM   2127  HZ1 LYS   130      34.622  42.473  38.036  1.00  0.00           H  
ATOM   2128  HZ2 LYS   130      35.627  43.713  37.546  1.00  0.00           H  
ATOM   2129  HZ3 LYS   130      36.099  42.675  38.702  1.00  0.00           H  
ATOM   2130  C   LYS   130      37.914  41.936  42.930  1.00  0.00           C  
ATOM   2131  O   LYS   130      38.278  40.907  42.471  1.00  0.00           O  
ATOM   2132  N   PRO   131      37.377  41.967  44.198  1.00  0.00           N  
ATOM   2133  CD  PRO   131      37.067  43.224  45.019  1.00  0.00           C  
ATOM   2134  HD2 PRO   131      36.282  43.817  44.549  1.00  0.00           H  
ATOM   2135  HD3 PRO   131      37.956  43.850  45.103  1.00  0.00           H  
ATOM   2136  CG  PRO   131      36.721  42.636  46.377  1.00  0.00           C  
ATOM   2137  HG2 PRO   131      36.033  43.296  46.905  1.00  0.00           H  
ATOM   2138  HG3 PRO   131      37.631  42.601  46.976  1.00  0.00           H  
ATOM   2139  CB  PRO   131      36.130  41.304  46.108  1.00  0.00           C  
ATOM   2140  HB2 PRO   131      35.077  41.400  45.843  1.00  0.00           H  
ATOM   2141  HB3 PRO   131      36.134  40.653  46.982  1.00  0.00           H  
ATOM   2142  CA  PRO   131      36.896  40.791  44.882  1.00  0.00           C  
ATOM   2143  HA  PRO   131      37.816  40.277  45.161  1.00  0.00           H  
ATOM   2144  C   PRO   131      35.952  39.930  44.101  1.00  0.00           C  
ATOM   2145  O   PRO   131      35.919  38.744  44.343  1.00  0.00           O  
ATOM   2146  N   ASP   132      35.286  40.423  43.077  1.00  0.00           N  
ATOM   2147  H   ASP   132      35.309  41.419  42.910  1.00  0.00           H  
ATOM   2148  CA  ASP   132      34.316  39.617  42.284  1.00  0.00           C  
ATOM   2149  HA  ASP   132      33.744  39.104  43.058  1.00  0.00           H  
ATOM   2150  CB  ASP   132      33.360  40.556  41.434  1.00  0.00           C  
ATOM   2151  HB2 ASP   132      33.993  40.941  40.635  1.00  0.00           H  
ATOM   2152  HB3 ASP   132      32.492  39.988  41.098  1.00  0.00           H  
ATOM   2153  CG  ASP   132      32.653  41.660  42.203  1.00  0.00           C  
ATOM   2154  OD1 ASP   132      33.342  42.680  42.509  1.00  0.00           O  
ATOM   2155  OD2 ASP   132      31.455  41.410  42.541  1.00  0.00           O  
ATOM   2156  C   ASP   132      34.954  38.607  41.324  1.00  0.00           C  
ATOM   2157  O   ASP   132      34.285  37.726  40.803  1.00  0.00           O  
ATOM   2158  N   ASN   133      36.144  38.907  40.815  1.00  0.00           N  
ATOM   2159  H   ASN   133      36.606  39.679  41.274  1.00  0.00           H  
ATOM   2160  CA  ASN   133      36.848  38.219  39.714  1.00  0.00           C  
ATOM   2161  HA  ASN   133      36.141  38.308  38.889  1.00  0.00           H  
ATOM   2162  CB  ASN   133      38.044  39.041  39.462  1.00  0.00           C  
ATOM   2163  HB2 ASN   133      38.585  39.308  40.370  1.00  0.00           H  
ATOM   2164  HB3 ASN   133      38.774  38.592  38.788  1.00  0.00           H  
ATOM   2165  CG  ASN   133      37.562  40.263  38.590  1.00  0.00           C  
ATOM   2166  OD1 ASN   133      37.249  41.355  39.072  1.00  0.00           O  
ATOM   2167  ND2 ASN   133      37.705  40.118  37.271  1.00  0.00           N  
ATOM   2168 HD21 ASN   133      37.456  40.948  36.752  1.00  0.00           H  
ATOM   2169 HD22 ASN   133      37.881  39.203  36.880  1.00  0.00           H  
ATOM   2170  C   ASN   133      37.288  36.780  40.075  1.00  0.00           C  
ATOM   2171  O   ASN   133      37.521  35.925  39.236  1.00  0.00           O  
ATOM   2172  N   PHE   134      37.565  36.545  41.364  1.00  0.00           N  
ATOM   2173  H   PHE   134      37.402  37.233  42.085  1.00  0.00           H  
ATOM   2174  CA  PHE   134      38.015  35.196  41.894  1.00  0.00           C  
ATOM   2175  HA  PHE   134      38.642  34.674  41.171  1.00  0.00           H  
ATOM   2176  CB  PHE   134      39.016  35.455  43.006  1.00  0.00           C  
ATOM   2177  HB2 PHE   134      38.496  35.870  43.869  1.00  0.00           H  
ATOM   2178  HB3 PHE   134      39.392  34.501  43.375  1.00  0.00           H  
ATOM   2179  CG  PHE   134      40.181  36.408  42.549  1.00  0.00           C  
ATOM   2180  CD1 PHE   134      41.195  35.985  41.623  1.00  0.00           C  
ATOM   2181  HD1 PHE   134      41.215  34.965  41.268  1.00  0.00           H  
ATOM   2182  CE1 PHE   134      42.289  36.832  41.321  1.00  0.00           C  
ATOM   2183  HE1 PHE   134      43.069  36.360  40.741  1.00  0.00           H  
ATOM   2184  CZ  PHE   134      42.333  38.088  41.830  1.00  0.00           C  
ATOM   2185  HZ  PHE   134      43.134  38.737  41.507  1.00  0.00           H  
ATOM   2186  CE2 PHE   134      41.281  38.617  42.589  1.00  0.00           C  
ATOM   2187  HE2 PHE   134      41.396  39.619  42.976  1.00  0.00           H  
ATOM   2188  CD2 PHE   134      40.211  37.779  42.904  1.00  0.00           C  
ATOM   2189  HD2 PHE   134      39.486  38.177  43.597  1.00  0.00           H  
ATOM   2190  C   PHE   134      36.892  34.242  42.377  1.00  0.00           C  
ATOM   2191  O   PHE   134      35.933  34.607  43.038  1.00  0.00           O  
ATOM   2192  N   LEU   135      37.043  32.923  42.197  1.00  0.00           N  
ATOM   2193  H   LEU   135      37.872  32.599  41.720  1.00  0.00           H  
ATOM   2194  CA  LEU   135      36.219  31.825  42.704  1.00  0.00           C  
ATOM   2195  HA  LEU   135      35.612  32.173  43.540  1.00  0.00           H  
ATOM   2196  CB  LEU   135      35.270  31.291  41.629  1.00  0.00           C  
ATOM   2197  HB2 LEU   135      35.914  30.920  40.832  1.00  0.00           H  
ATOM   2198  HB3 LEU   135      34.827  30.418  42.107  1.00  0.00           H  
ATOM   2199  CG  LEU   135      34.213  32.187  41.054  1.00  0.00           C  
ATOM   2200  HG  LEU   135      33.950  32.944  41.792  1.00  0.00           H  
ATOM   2201  CD1 LEU   135      34.712  32.877  39.810  1.00  0.00           C  
ATOM   2202 HD11 LEU   135      34.948  32.117  39.065  1.00  0.00           H  
ATOM   2203 HD12 LEU   135      33.960  33.631  39.577  1.00  0.00           H  
ATOM   2204 HD13 LEU   135      35.602  33.468  40.026  1.00  0.00           H  
ATOM   2205  CD2 LEU   135      32.879  31.494  40.595  1.00  0.00           C  
ATOM   2206 HD21 LEU   135      32.462  30.848  41.367  1.00  0.00           H  
ATOM   2207 HD22 LEU   135      32.209  32.248  40.180  1.00  0.00           H  
ATOM   2208 HD23 LEU   135      33.168  30.831  39.779  1.00  0.00           H  
ATOM   2209  C   LEU   135      37.211  30.714  43.148  1.00  0.00           C  
ATOM   2210  O   LEU   135      38.217  30.515  42.513  1.00  0.00           O  
ATOM   2211  N   MET   136      36.745  29.856  44.047  1.00  0.00           N  
ATOM   2212  H   MET   136      35.904  30.120  44.540  1.00  0.00           H  
ATOM   2213  CA  MET   136      37.253  28.489  44.200  1.00  0.00           C  
ATOM   2214  HA  MET   136      38.322  28.541  43.996  1.00  0.00           H  
ATOM   2215  CB  MET   136      37.189  27.945  45.640  1.00  0.00           C  
ATOM   2216  HB2 MET   136      36.112  27.889  45.800  1.00  0.00           H  
ATOM   2217  HB3 MET   136      37.654  26.974  45.811  1.00  0.00           H  
ATOM   2218  CG  MET   136      37.807  28.888  46.738  1.00  0.00           C  
ATOM   2219  HG2 MET   136      37.121  29.735  46.711  1.00  0.00           H  
ATOM   2220  HG3 MET   136      37.732  28.403  47.711  1.00  0.00           H  
ATOM   2221  SD  MET   136      39.512  29.405  46.486  1.00  0.00           S  
ATOM   2222  CE  MET   136      40.362  27.820  46.373  1.00  0.00           C  
ATOM   2223  HE1 MET   136      41.424  28.022  46.233  1.00  0.00           H  
ATOM   2224  HE2 MET   136      40.136  27.304  47.306  1.00  0.00           H  
ATOM   2225  HE3 MET   136      39.948  27.296  45.511  1.00  0.00           H  
ATOM   2226  C   MET   136      36.793  27.474  43.201  1.00  0.00           C  
ATOM   2227  O   MET   136      35.680  27.639  42.640  1.00  0.00           O  
ATOM   2228  N   GLY   137      37.585  26.462  42.911  1.00  0.00           N  
ATOM   2229  H   GLY   137      38.494  26.408  43.348  1.00  0.00           H  
ATOM   2230  CA  GLY   137      37.072  25.370  42.101  1.00  0.00           C  
ATOM   2231  HA2 GLY   137      36.750  25.878  41.192  1.00  0.00           H  
ATOM   2232  HA3 GLY   137      37.897  24.697  41.868  1.00  0.00           H  
ATOM   2233  C   GLY   137      35.922  24.583  42.790  1.00  0.00           C  
ATOM   2234  O   GLY   137      35.845  24.467  44.046  1.00  0.00           O  
ATOM   2235  N   ILE   138      34.920  24.271  41.931  1.00  0.00           N  
ATOM   2236  H   ILE   138      35.203  24.506  40.990  1.00  0.00           H  
ATOM   2237  CA  ILE   138      33.705  23.509  42.219  1.00  0.00           C  
ATOM   2238  HA  ILE   138      33.044  24.073  42.878  1.00  0.00           H  
ATOM   2239  CB  ILE   138      32.800  23.384  40.967  1.00  0.00           C  
ATOM   2240  HB  ILE   138      32.707  24.370  40.513  1.00  0.00           H  
ATOM   2241  CG2 ILE   138      33.485  22.499  39.927  1.00  0.00           C  
ATOM   2242 HG21 ILE   138      32.945  22.443  38.982  1.00  0.00           H  
ATOM   2243 HG22 ILE   138      34.526  22.795  39.799  1.00  0.00           H  
ATOM   2244 HG23 ILE   138      33.558  21.468  40.274  1.00  0.00           H  
ATOM   2245  CG1 ILE   138      31.463  22.688  41.251  1.00  0.00           C  
ATOM   2246 HG12 ILE   138      31.019  22.363  40.310  1.00  0.00           H  
ATOM   2247 HG13 ILE   138      31.653  21.774  41.813  1.00  0.00           H  
ATOM   2248  CD1 ILE   138      30.352  23.385  42.012  1.00  0.00           C  
ATOM   2249 HD11 ILE   138      30.042  24.295  41.499  1.00  0.00           H  
ATOM   2250 HD12 ILE   138      29.476  22.738  42.045  1.00  0.00           H  
ATOM   2251 HD13 ILE   138      30.730  23.736  42.972  1.00  0.00           H  
ATOM   2252  C   ILE   138      34.167  22.109  42.723  1.00  0.00           C  
ATOM   2253  O   ILE   138      35.147  21.532  42.209  1.00  0.00           O  
ATOM   2254  N   GLY   139      33.431  21.568  43.614  1.00  0.00           N  
ATOM   2255  H   GLY   139      32.648  22.053  44.027  1.00  0.00           H  
ATOM   2256  CA  GLY   139      33.484  20.158  43.945  1.00  0.00           C  
ATOM   2257  HA2 GLY   139      32.900  20.051  44.859  1.00  0.00           H  
ATOM   2258  HA3 GLY   139      32.979  19.531  43.210  1.00  0.00           H  
ATOM   2259  C   GLY   139      34.908  19.672  44.352  1.00  0.00           C  
ATOM   2260  O   GLY   139      35.628  20.184  45.161  1.00  0.00           O  
ATOM   2261  N   ARG   140      35.397  18.665  43.612  1.00  0.00           N  
ATOM   2262  H   ARG   140      34.821  18.224  42.910  1.00  0.00           H  
ATOM   2263  CA  ARG   140      36.674  18.046  43.827  1.00  0.00           C  
ATOM   2264  HA  ARG   140      36.762  17.818  44.889  1.00  0.00           H  
ATOM   2265  CB  ARG   140      36.729  16.721  43.045  1.00  0.00           C  
ATOM   2266  HB2 ARG   140      37.564  16.108  43.384  1.00  0.00           H  
ATOM   2267  HB3 ARG   140      35.861  16.106  43.281  1.00  0.00           H  
ATOM   2268  CG  ARG   140      36.881  16.929  41.529  1.00  0.00           C  
ATOM   2269  HG2 ARG   140      36.258  17.798  41.317  1.00  0.00           H  
ATOM   2270  HG3 ARG   140      37.928  17.224  41.454  1.00  0.00           H  
ATOM   2271  CD  ARG   140      36.567  15.635  40.754  1.00  0.00           C  
ATOM   2272  HD2 ARG   140      35.498  15.439  40.836  1.00  0.00           H  
ATOM   2273  HD3 ARG   140      36.681  15.771  39.678  1.00  0.00           H  
ATOM   2274  NE  ARG   140      37.392  14.464  41.227  1.00  0.00           N  
ATOM   2275  HE  ARG   140      38.351  14.655  41.478  1.00  0.00           H  
ATOM   2276  CZ  ARG   140      37.011  13.148  41.322  1.00  0.00           C  
ATOM   2277  NH1 ARG   140      35.871  12.724  40.878  1.00  0.00           N  
ATOM   2278 HH11 ARG   140      35.290  13.468  40.520  1.00  0.00           H  
ATOM   2279 HH12 ARG   140      35.490  11.789  40.864  1.00  0.00           H  
ATOM   2280  NH2 ARG   140      37.929  12.364  41.820  1.00  0.00           N  
ATOM   2281 HH21 ARG   140      38.799  12.775  42.128  1.00  0.00           H  
ATOM   2282 HH22 ARG   140      37.805  11.365  41.893  1.00  0.00           H  
ATOM   2283  C   ARG   140      37.891  19.014  43.488  1.00  0.00           C  
ATOM   2284  O   ARG   140      39.041  18.600  43.715  1.00  0.00           O  
ATOM   2285  N   HIE   141      37.663  20.237  43.033  1.00  0.00           N  
ATOM   2286  H   HIE   141      36.739  20.543  42.765  1.00  0.00           H  
ATOM   2287  CA  HIE   141      38.822  21.119  42.733  1.00  0.00           C  
ATOM   2288  HA  HIE   141      39.773  20.620  42.916  1.00  0.00           H  
ATOM   2289  CB  HIE   141      38.708  21.688  41.360  1.00  0.00           C  
ATOM   2290  HB2 HIE   141      37.795  22.266  41.217  1.00  0.00           H  
ATOM   2291  HB3 HIE   141      39.504  22.422  41.233  1.00  0.00           H  
ATOM   2292  CG  HIE   141      38.706  20.683  40.264  1.00  0.00           C  
ATOM   2293  ND1 HIE   141      39.832  20.162  39.686  1.00  0.00           N  
ATOM   2294  CE1 HIE   141      39.357  19.173  38.891  1.00  0.00           C  
ATOM   2295  HE1 HIE   141      39.920  18.572  38.193  1.00  0.00           H  
ATOM   2296  NE2 HIE   141      38.010  19.134  38.944  1.00  0.00           N  
ATOM   2297  HE2 HIE   141      37.454  18.454  38.446  1.00  0.00           H  
ATOM   2298  CD2 HIE   141      37.587  20.148  39.769  1.00  0.00           C  
ATOM   2299  HD2 HIE   141      36.545  20.298  40.007  1.00  0.00           H  
ATOM   2300  C   HIE   141      38.789  22.270  43.797  1.00  0.00           C  
ATOM   2301  O   HIE   141      39.404  23.330  43.509  1.00  0.00           O  
ATOM   2302  N   CYS   142      38.179  22.089  44.986  1.00  0.00           N  
ATOM   2303  H   CYS   142      37.649  21.258  45.211  1.00  0.00           H  
ATOM   2304  CA  CYS   142      38.221  23.086  46.056  1.00  0.00           C  
ATOM   2305  HA  CYS   142      37.712  23.929  45.587  1.00  0.00           H  
ATOM   2306  CB  CYS   142      37.390  22.523  47.234  1.00  0.00           C  
ATOM   2307  HB2 CYS   142      37.096  23.279  47.963  1.00  0.00           H  
ATOM   2308  HB3 CYS   142      36.502  21.976  46.917  1.00  0.00           H  
ATOM   2309  SG  CYS   142      38.319  21.232  48.287  1.00  0.00           S  
ATOM   2310  HG  CYS   142      37.220  20.890  48.965  1.00  0.00           H  
ATOM   2311  C   CYS   142      39.621  23.620  46.427  1.00  0.00           C  
ATOM   2312  O   CYS   142      39.658  24.645  47.010  1.00  0.00           O  
ATOM   2313  N   ASN   143      40.736  22.969  46.114  1.00  0.00           N  
ATOM   2314  H   ASN   143      40.599  22.040  45.743  1.00  0.00           H  
ATOM   2315  CA  ASN   143      42.066  23.576  46.315  1.00  0.00           C  
ATOM   2316  HA  ASN   143      42.147  24.129  47.251  1.00  0.00           H  
ATOM   2317  CB  ASN   143      43.114  22.507  46.415  1.00  0.00           C  
ATOM   2318  HB2 ASN   143      43.069  21.781  45.604  1.00  0.00           H  
ATOM   2319  HB3 ASN   143      44.086  22.996  46.350  1.00  0.00           H  
ATOM   2320  CG  ASN   143      43.039  21.774  47.739  1.00  0.00           C  
ATOM   2321  OD1 ASN   143      42.204  22.032  48.584  1.00  0.00           O  
ATOM   2322  ND2 ASN   143      43.841  20.762  47.931  1.00  0.00           N  
ATOM   2323 HD21 ASN   143      43.881  20.259  48.806  1.00  0.00           H  
ATOM   2324 HD22 ASN   143      44.576  20.564  47.267  1.00  0.00           H  
ATOM   2325  C   ASN   143      42.508  24.690  45.259  1.00  0.00           C  
ATOM   2326  O   ASN   143      43.168  25.643  45.634  1.00  0.00           O  
ATOM   2327  N   LYS   144      42.049  24.544  44.046  1.00  0.00           N  
ATOM   2328  H   LYS   144      41.300  23.893  43.861  1.00  0.00           H  
ATOM   2329  CA  LYS   144      42.462  25.425  42.974  1.00  0.00           C  
ATOM   2330  HA  LYS   144      43.539  25.585  42.910  1.00  0.00           H  
ATOM   2331  CB  LYS   144      42.340  24.793  41.575  1.00  0.00           C  
ATOM   2332  HB2 LYS   144      41.312  24.465  41.421  1.00  0.00           H  
ATOM   2333  HB3 LYS   144      42.612  25.511  40.803  1.00  0.00           H  
ATOM   2334  CG  LYS   144      43.253  23.557  41.404  1.00  0.00           C  
ATOM   2335  HG2 LYS   144      44.303  23.817  41.545  1.00  0.00           H  
ATOM   2336  HG3 LYS   144      42.984  22.883  42.216  1.00  0.00           H  
ATOM   2337  CD  LYS   144      43.252  22.894  40.051  1.00  0.00           C  
ATOM   2338  HD2 LYS   144      42.220  23.003  39.718  1.00  0.00           H  
ATOM   2339  HD3 LYS   144      43.932  23.480  39.433  1.00  0.00           H  
ATOM   2340  CE  LYS   144      43.632  21.409  39.928  1.00  0.00           C  
ATOM   2341  HE2 LYS   144      42.964  20.763  40.497  1.00  0.00           H  
ATOM   2342  HE3 LYS   144      43.506  21.097  38.891  1.00  0.00           H  
ATOM   2343  NZ  LYS   144      45.044  21.317  40.253  1.00  0.00           N  
ATOM   2344  HZ1 LYS   144      45.627  22.047  39.868  1.00  0.00           H  
ATOM   2345  HZ2 LYS   144      45.231  21.269  41.244  1.00  0.00           H  
ATOM   2346  HZ3 LYS   144      45.394  20.417  39.958  1.00  0.00           H  
ATOM   2347  C   LYS   144      41.627  26.714  43.094  1.00  0.00           C  
ATOM   2348  O   LYS   144      40.403  26.660  43.380  1.00  0.00           O  
ATOM   2349  N   LEU   145      42.239  27.893  42.879  1.00  0.00           N  
ATOM   2350  H   LEU   145      43.199  27.737  42.606  1.00  0.00           H  
ATOM   2351  CA  LEU   145      41.703  29.282  42.684  1.00  0.00           C  
ATOM   2352  HA  LEU   145      40.702  29.432  43.089  1.00  0.00           H  
ATOM   2353  CB  LEU   145      42.495  30.341  43.502  1.00  0.00           C  
ATOM   2354  HB2 LEU   145      42.383  30.050  44.547  1.00  0.00           H  
ATOM   2355  HB3 LEU   145      43.536  30.350  43.179  1.00  0.00           H  
ATOM   2356  CG  LEU   145      41.915  31.741  43.298  1.00  0.00           C  
ATOM   2357  HG  LEU   145      40.929  31.659  42.841  1.00  0.00           H  
ATOM   2358  CD1 LEU   145      41.793  32.591  44.504  1.00  0.00           C  
ATOM   2359 HD11 LEU   145      41.413  33.588  44.282  1.00  0.00           H  
ATOM   2360 HD12 LEU   145      41.063  32.099  45.147  1.00  0.00           H  
ATOM   2361 HD13 LEU   145      42.792  32.540  44.938  1.00  0.00           H  
ATOM   2362  CD2 LEU   145      42.806  32.565  42.397  1.00  0.00           C  
ATOM   2363 HD21 LEU   145      42.766  32.082  41.420  1.00  0.00           H  
ATOM   2364 HD22 LEU   145      42.302  33.513  42.211  1.00  0.00           H  
ATOM   2365 HD23 LEU   145      43.793  32.501  42.855  1.00  0.00           H  
ATOM   2366  C   LEU   145      41.549  29.553  41.208  1.00  0.00           C  
ATOM   2367  O   LEU   145      42.493  29.387  40.459  1.00  0.00           O  
ATOM   2368  N   PHE   146      40.372  29.974  40.832  1.00  0.00           N  
ATOM   2369  H   PHE   146      39.770  30.078  41.637  1.00  0.00           H  
ATOM   2370  CA  PHE   146      39.945  30.502  39.524  1.00  0.00           C  
ATOM   2371  HA  PHE   146      40.616  30.062  38.785  1.00  0.00           H  
ATOM   2372  CB  PHE   146      38.533  30.109  39.144  1.00  0.00           C  
ATOM   2373  HB2 PHE   146      37.847  30.343  39.957  1.00  0.00           H  
ATOM   2374  HB3 PHE   146      38.215  30.781  38.347  1.00  0.00           H  
ATOM   2375  CG  PHE   146      38.347  28.653  38.639  1.00  0.00           C  
ATOM   2376  CD1 PHE   146      38.636  27.596  39.495  1.00  0.00           C  
ATOM   2377  HD1 PHE   146      38.863  27.759  40.538  1.00  0.00           H  
ATOM   2378  CE1 PHE   146      38.582  26.264  38.995  1.00  0.00           C  
ATOM   2379  HE1 PHE   146      38.729  25.400  39.626  1.00  0.00           H  
ATOM   2380  CZ  PHE   146      38.300  26.032  37.672  1.00  0.00           C  
ATOM   2381  HZ  PHE   146      38.194  25.043  37.251  1.00  0.00           H  
ATOM   2382  CE2 PHE   146      38.077  27.101  36.776  1.00  0.00           C  
ATOM   2383  HE2 PHE   146      37.973  26.975  35.708  1.00  0.00           H  
ATOM   2384  CD2 PHE   146      38.140  28.401  37.283  1.00  0.00           C  
ATOM   2385  HD2 PHE   146      38.002  29.232  36.606  1.00  0.00           H  
ATOM   2386  C   PHE   146      40.127  32.008  39.319  1.00  0.00           C  
ATOM   2387  O   PHE   146      40.169  32.693  40.267  1.00  0.00           O  
ATOM   2388  N   LEU   147      40.210  32.460  38.023  1.00  0.00           N  
ATOM   2389  H   LEU   147      40.175  31.755  37.300  1.00  0.00           H  
ATOM   2390  CA  LEU   147      39.991  33.802  37.640  1.00  0.00           C  
ATOM   2391  HA  LEU   147      39.431  34.293  38.436  1.00  0.00           H  
ATOM   2392  CB  LEU   147      41.362  34.544  37.532  1.00  0.00           C  
ATOM   2393  HB2 LEU   147      41.819  34.482  38.519  1.00  0.00           H  
ATOM   2394  HB3 LEU   147      42.008  34.002  36.841  1.00  0.00           H  
ATOM   2395  CG  LEU   147      41.447  35.976  36.958  1.00  0.00           C  
ATOM   2396  HG  LEU   147      40.625  36.060  36.247  1.00  0.00           H  
ATOM   2397  CD1 LEU   147      41.210  37.088  37.970  1.00  0.00           C  
ATOM   2398 HD11 LEU   147      41.011  37.952  37.335  1.00  0.00           H  
ATOM   2399 HD12 LEU   147      40.371  36.874  38.632  1.00  0.00           H  
ATOM   2400 HD13 LEU   147      42.206  37.306  38.355  1.00  0.00           H  
ATOM   2401  CD2 LEU   147      42.849  36.233  36.288  1.00  0.00           C  
ATOM   2402 HD21 LEU   147      42.950  35.544  35.450  1.00  0.00           H  
ATOM   2403 HD22 LEU   147      42.736  37.221  35.842  1.00  0.00           H  
ATOM   2404 HD23 LEU   147      43.626  36.358  37.043  1.00  0.00           H  
ATOM   2405  C   LEU   147      39.165  33.972  36.305  1.00  0.00           C  
ATOM   2406  O   LEU   147      39.438  33.389  35.296  1.00  0.00           O  
ATOM   2407  N   ILE   148      38.221  34.850  36.370  1.00  0.00           N  
ATOM   2408  H   ILE   148      37.938  35.277  37.240  1.00  0.00           H  
ATOM   2409  CA  ILE   148      37.282  35.128  35.192  1.00  0.00           C  
ATOM   2410  HA  ILE   148      37.645  34.610  34.304  1.00  0.00           H  
ATOM   2411  CB  ILE   148      35.945  34.424  35.613  1.00  0.00           C  
ATOM   2412  HB  ILE   148      35.154  34.509  34.868  1.00  0.00           H  
ATOM   2413  CG2 ILE   148      36.176  32.877  35.716  1.00  0.00           C  
ATOM   2414 HG21 ILE   148      36.639  32.642  36.674  1.00  0.00           H  
ATOM   2415 HG22 ILE   148      35.175  32.454  35.626  1.00  0.00           H  
ATOM   2416 HG23 ILE   148      36.801  32.485  34.913  1.00  0.00           H  
ATOM   2417  CG1 ILE   148      35.424  35.035  36.979  1.00  0.00           C  
ATOM   2418 HG12 ILE   148      35.786  34.474  37.842  1.00  0.00           H  
ATOM   2419 HG13 ILE   148      35.737  36.076  37.058  1.00  0.00           H  
ATOM   2420  CD1 ILE   148      33.928  34.827  36.957  1.00  0.00           C  
ATOM   2421 HD11 ILE   148      33.493  35.601  36.324  1.00  0.00           H  
ATOM   2422 HD12 ILE   148      33.643  33.877  36.505  1.00  0.00           H  
ATOM   2423 HD13 ILE   148      33.450  35.010  37.919  1.00  0.00           H  
ATOM   2424  C   ILE   148      37.143  36.652  34.979  1.00  0.00           C  
ATOM   2425  O   ILE   148      37.957  37.417  35.487  1.00  0.00           O  
ATOM   2426  N   ASP   149      36.124  36.988  34.215  1.00  0.00           N  
ATOM   2427  H   ASP   149      35.431  36.288  33.992  1.00  0.00           H  
ATOM   2428  CA  ASP   149      35.608  38.341  33.948  1.00  0.00           C  
ATOM   2429  HA  ASP   149      34.718  38.314  33.319  1.00  0.00           H  
ATOM   2430  CB  ASP   149      34.966  38.966  35.239  1.00  0.00           C  
ATOM   2431  HB2 ASP   149      35.577  38.962  36.142  1.00  0.00           H  
ATOM   2432  HB3 ASP   149      34.881  40.004  34.917  1.00  0.00           H  
ATOM   2433  CG  ASP   149      33.574  38.414  35.578  1.00  0.00           C  
ATOM   2434  OD1 ASP   149      32.974  37.585  34.857  1.00  0.00           O  
ATOM   2435  OD2 ASP   149      33.000  38.833  36.632  1.00  0.00           O  
ATOM   2436  C   ASP   149      36.546  39.238  33.058  1.00  0.00           C  
ATOM   2437  O   ASP   149      37.071  40.231  33.510  1.00  0.00           O  
ATOM   2438  N   PHE   150      36.782  38.818  31.835  1.00  0.00           N  
ATOM   2439  H   PHE   150      36.515  37.870  31.611  1.00  0.00           H  
ATOM   2440  CA  PHE   150      37.741  39.483  30.896  1.00  0.00           C  
ATOM   2441  HA  PHE   150      38.568  39.903  31.468  1.00  0.00           H  
ATOM   2442  CB  PHE   150      38.375  38.334  30.099  1.00  0.00           C  
ATOM   2443  HB2 PHE   150      37.592  37.988  29.425  1.00  0.00           H  
ATOM   2444  HB3 PHE   150      39.207  38.716  29.507  1.00  0.00           H  
ATOM   2445  CG  PHE   150      38.793  37.171  30.883  1.00  0.00           C  
ATOM   2446  CD1 PHE   150      39.914  37.471  31.691  1.00  0.00           C  
ATOM   2447  HD1 PHE   150      40.363  38.452  31.719  1.00  0.00           H  
ATOM   2448  CE1 PHE   150      40.353  36.487  32.548  1.00  0.00           C  
ATOM   2449  HE1 PHE   150      41.261  36.656  33.109  1.00  0.00           H  
ATOM   2450  CZ  PHE   150      39.787  35.189  32.618  1.00  0.00           C  
ATOM   2451  HZ  PHE   150      40.306  34.410  33.157  1.00  0.00           H  
ATOM   2452  CE2 PHE   150      38.706  34.924  31.792  1.00  0.00           C  
ATOM   2453  HE2 PHE   150      38.207  33.968  31.858  1.00  0.00           H  
ATOM   2454  CD2 PHE   150      38.122  35.927  30.974  1.00  0.00           C  
ATOM   2455  HD2 PHE   150      37.181  35.682  30.504  1.00  0.00           H  
ATOM   2456  C   PHE   150      37.109  40.612  30.050  1.00  0.00           C  
ATOM   2457  O   PHE   150      37.589  40.861  28.928  1.00  0.00           O  
ATOM   2458  N   GLY   151      35.986  41.136  30.453  1.00  0.00           N  
ATOM   2459  H   GLY   151      35.609  40.836  31.341  1.00  0.00           H  
ATOM   2460  CA  GLY   151      35.261  42.166  29.725  1.00  0.00           C  
ATOM   2461  HA2 GLY   151      35.088  41.718  28.747  1.00  0.00           H  
ATOM   2462  HA3 GLY   151      34.328  42.414  30.230  1.00  0.00           H  
ATOM   2463  C   GLY   151      35.927  43.559  29.426  1.00  0.00           C  
ATOM   2464  O   GLY   151      35.372  44.426  28.649  1.00  0.00           O  
ATOM   2465  N   LEU   152      37.172  43.824  29.949  1.00  0.00           N  
ATOM   2466  H   LEU   152      37.438  43.216  30.710  1.00  0.00           H  
ATOM   2467  CA  LEU   152      37.879  45.121  29.983  1.00  0.00           C  
ATOM   2468  HA  LEU   152      37.540  45.746  29.157  1.00  0.00           H  
ATOM   2469  CB  LEU   152      37.646  45.828  31.261  1.00  0.00           C  
ATOM   2470  HB2 LEU   152      37.535  45.096  32.061  1.00  0.00           H  
ATOM   2471  HB3 LEU   152      38.478  46.496  31.488  1.00  0.00           H  
ATOM   2472  CG  LEU   152      36.357  46.726  31.205  1.00  0.00           C  
ATOM   2473  HG  LEU   152      35.596  46.159  30.668  1.00  0.00           H  
ATOM   2474  CD1 LEU   152      35.853  47.152  32.541  1.00  0.00           C  
ATOM   2475 HD11 LEU   152      35.618  46.293  33.169  1.00  0.00           H  
ATOM   2476 HD12 LEU   152      36.723  47.605  33.017  1.00  0.00           H  
ATOM   2477 HD13 LEU   152      34.950  47.753  32.429  1.00  0.00           H  
ATOM   2478  CD2 LEU   152      36.599  47.943  30.319  1.00  0.00           C  
ATOM   2479 HD21 LEU   152      35.786  48.662  30.418  1.00  0.00           H  
ATOM   2480 HD22 LEU   152      37.495  48.453  30.673  1.00  0.00           H  
ATOM   2481 HD23 LEU   152      36.677  47.696  29.260  1.00  0.00           H  
ATOM   2482  C   LEU   152      39.334  45.002  29.628  1.00  0.00           C  
ATOM   2483  O   LEU   152      40.080  45.993  29.548  1.00  0.00           O  
ATOM   2484  N   ALA   153      39.810  43.721  29.522  1.00  0.00           N  
ATOM   2485  H   ALA   153      39.093  43.010  29.514  1.00  0.00           H  
ATOM   2486  CA  ALA   153      41.169  43.307  29.297  1.00  0.00           C  
ATOM   2487  HA  ALA   153      41.674  43.753  30.154  1.00  0.00           H  
ATOM   2488  CB  ALA   153      41.097  41.788  29.211  1.00  0.00           C  
ATOM   2489  HB1 ALA   153      40.435  41.469  28.406  1.00  0.00           H  
ATOM   2490  HB2 ALA   153      42.086  41.336  29.129  1.00  0.00           H  
ATOM   2491  HB3 ALA   153      40.719  41.397  30.156  1.00  0.00           H  
ATOM   2492  C   ALA   153      41.759  43.809  27.898  1.00  0.00           C  
ATOM   2493  O   ALA   153      41.082  43.692  26.854  1.00  0.00           O  
ATOM   2494  N   LYS   154      43.011  44.285  27.878  1.00  0.00           N  
ATOM   2495  H   LYS   154      43.548  44.245  28.733  1.00  0.00           H  
ATOM   2496  CA  LYS   154      43.702  44.838  26.701  1.00  0.00           C  
ATOM   2497  HA  LYS   154      43.154  44.579  25.795  1.00  0.00           H  
ATOM   2498  CB  LYS   154      43.749  46.325  26.789  1.00  0.00           C  
ATOM   2499  HB2 LYS   154      44.089  46.593  27.789  1.00  0.00           H  
ATOM   2500  HB3 LYS   154      44.432  46.686  26.020  1.00  0.00           H  
ATOM   2501  CG  LYS   154      42.448  47.042  26.483  1.00  0.00           C  
ATOM   2502  HG2 LYS   154      41.749  46.560  27.166  1.00  0.00           H  
ATOM   2503  HG3 LYS   154      42.622  48.082  26.760  1.00  0.00           H  
ATOM   2504  CD  LYS   154      41.890  47.194  25.058  1.00  0.00           C  
ATOM   2505  HD2 LYS   154      42.572  47.686  24.365  1.00  0.00           H  
ATOM   2506  HD3 LYS   154      41.609  46.215  24.670  1.00  0.00           H  
ATOM   2507  CE  LYS   154      40.580  47.991  25.145  1.00  0.00           C  
ATOM   2508  HE2 LYS   154      39.790  47.488  25.702  1.00  0.00           H  
ATOM   2509  HE3 LYS   154      40.834  48.899  25.692  1.00  0.00           H  
ATOM   2510  NZ  LYS   154      40.214  48.350  23.768  1.00  0.00           N  
ATOM   2511  HZ1 LYS   154      39.546  49.080  23.569  1.00  0.00           H  
ATOM   2512  HZ2 LYS   154      41.085  48.542  23.293  1.00  0.00           H  
ATOM   2513  HZ3 LYS   154      39.940  47.557  23.206  1.00  0.00           H  
ATOM   2514  C   LYS   154      45.144  44.322  26.485  1.00  0.00           C  
ATOM   2515  O   LYS   154      45.827  44.034  27.425  1.00  0.00           O  
ATOM   2516  N   LYS   155      45.530  44.084  25.200  1.00  0.00           N  
ATOM   2517  H   LYS   155      44.915  44.276  24.422  1.00  0.00           H  
ATOM   2518  CA  LYS   155      46.891  43.651  24.870  1.00  0.00           C  
ATOM   2519  HA  LYS   155      47.072  42.770  25.485  1.00  0.00           H  
ATOM   2520  CB  LYS   155      47.088  43.174  23.414  1.00  0.00           C  
ATOM   2521  HB2 LYS   155      46.760  44.054  22.861  1.00  0.00           H  
ATOM   2522  HB3 LYS   155      48.145  43.054  23.175  1.00  0.00           H  
ATOM   2523  CG  LYS   155      46.317  41.884  23.051  1.00  0.00           C  
ATOM   2524  HG2 LYS   155      45.325  41.841  23.502  1.00  0.00           H  
ATOM   2525  HG3 LYS   155      46.105  42.058  21.996  1.00  0.00           H  
ATOM   2526  CD  LYS   155      47.115  40.580  23.326  1.00  0.00           C  
ATOM   2527  HD2 LYS   155      48.125  40.734  22.946  1.00  0.00           H  
ATOM   2528  HD3 LYS   155      47.168  40.542  24.414  1.00  0.00           H  
ATOM   2529  CE  LYS   155      46.399  39.413  22.648  1.00  0.00           C  
ATOM   2530  HE2 LYS   155      45.373  39.491  23.007  1.00  0.00           H  
ATOM   2531  HE3 LYS   155      46.296  39.515  21.568  1.00  0.00           H  
ATOM   2532  NZ  LYS   155      47.013  38.149  23.053  1.00  0.00           N  
ATOM   2533  HZ1 LYS   155      46.675  37.902  23.972  1.00  0.00           H  
ATOM   2534  HZ2 LYS   155      46.572  37.443  22.481  1.00  0.00           H  
ATOM   2535  HZ3 LYS   155      48.003  38.142  22.854  1.00  0.00           H  
ATOM   2536  C   LYS   155      47.923  44.753  25.331  1.00  0.00           C  
ATOM   2537  O   LYS   155      47.625  45.916  25.112  1.00  0.00           O  
ATOM   2538  N   TYR   156      49.023  44.445  26.028  1.00  0.00           N  
ATOM   2539  H   TYR   156      49.156  43.490  26.330  1.00  0.00           H  
ATOM   2540  CA  TYR   156      49.986  45.476  26.480  1.00  0.00           C  
ATOM   2541  HA  TYR   156      49.502  46.438  26.307  1.00  0.00           H  
ATOM   2542  CB  TYR   156      50.427  45.365  27.930  1.00  0.00           C  
ATOM   2543  HB2 TYR   156      51.022  46.244  28.177  1.00  0.00           H  
ATOM   2544  HB3 TYR   156      49.541  45.340  28.564  1.00  0.00           H  
ATOM   2545  CG  TYR   156      51.224  44.068  28.264  1.00  0.00           C  
ATOM   2546  CD1 TYR   156      52.588  43.957  28.126  1.00  0.00           C  
ATOM   2547  HD1 TYR   156      53.192  44.760  27.731  1.00  0.00           H  
ATOM   2548  CE1 TYR   156      53.142  42.760  28.476  1.00  0.00           C  
ATOM   2549  HE1 TYR   156      54.200  42.590  28.345  1.00  0.00           H  
ATOM   2550  CZ  TYR   156      52.396  41.643  28.796  1.00  0.00           C  
ATOM   2551  OH  TYR   156      52.967  40.451  28.808  1.00  0.00           O  
ATOM   2552  HH  TYR   156      52.358  39.712  28.874  1.00  0.00           H  
ATOM   2553  CE2 TYR   156      51.063  41.721  28.919  1.00  0.00           C  
ATOM   2554  HE2 TYR   156      50.510  40.826  29.165  1.00  0.00           H  
ATOM   2555  CD2 TYR   156      50.439  42.898  28.639  1.00  0.00           C  
ATOM   2556  HD2 TYR   156      49.361  42.869  28.706  1.00  0.00           H  
ATOM   2557  C   TYR   156      51.245  45.494  25.537  1.00  0.00           C  
ATOM   2558  O   TYR   156      52.089  46.417  25.639  1.00  0.00           O  
ATOM   2559  N   ARG   157      51.312  44.618  24.547  1.00  0.00           N  
ATOM   2560  H   ARG   157      50.679  43.837  24.641  1.00  0.00           H  
ATOM   2561  CA  ARG   157      52.374  44.628  23.538  1.00  0.00           C  
ATOM   2562  HA  ARG   157      52.658  45.665  23.358  1.00  0.00           H  
ATOM   2563  CB  ARG   157      53.630  43.893  24.142  1.00  0.00           C  
ATOM   2564  HB2 ARG   157      54.395  43.724  23.384  1.00  0.00           H  
ATOM   2565  HB3 ARG   157      54.035  44.358  25.041  1.00  0.00           H  
ATOM   2566  CG  ARG   157      53.304  42.404  24.414  1.00  0.00           C  
ATOM   2567  HG2 ARG   157      52.480  42.260  25.112  1.00  0.00           H  
ATOM   2568  HG3 ARG   157      53.084  41.885  23.481  1.00  0.00           H  
ATOM   2569  CD  ARG   157      54.643  41.807  25.026  1.00  0.00           C  
ATOM   2570  HD2 ARG   157      55.403  41.891  24.249  1.00  0.00           H  
ATOM   2571  HD3 ARG   157      54.884  42.425  25.891  1.00  0.00           H  
ATOM   2572  NE  ARG   157      54.572  40.514  25.690  1.00  0.00           N  
ATOM   2573  HE  ARG   157      53.780  39.912  25.514  1.00  0.00           H  
ATOM   2574  CZ  ARG   157      55.282  39.998  26.666  1.00  0.00           C  
ATOM   2575  NH1 ARG   157      56.219  40.609  27.277  1.00  0.00           N  
ATOM   2576 HH11 ARG   157      56.445  41.574  27.080  1.00  0.00           H  
ATOM   2577 HH12 ARG   157      56.737  40.162  28.020  1.00  0.00           H  
ATOM   2578  NH2 ARG   157      55.052  38.830  27.140  1.00  0.00           N  
ATOM   2579 HH21 ARG   157      54.270  38.320  26.754  1.00  0.00           H  
ATOM   2580 HH22 ARG   157      55.682  38.457  27.836  1.00  0.00           H  
ATOM   2581  C   ARG   157      52.014  44.117  22.162  1.00  0.00           C  
ATOM   2582  O   ARG   157      51.236  43.193  22.069  1.00  0.00           O  
ATOM   2583  N   ASP   158      52.689  44.577  21.141  1.00  0.00           N  
ATOM   2584  H   ASP   158      53.296  45.361  21.331  1.00  0.00           H  
ATOM   2585  CA  ASP   158      52.606  44.016  19.779  1.00  0.00           C  
ATOM   2586  HA  ASP   158      51.561  43.788  19.569  1.00  0.00           H  
ATOM   2587  CB  ASP   158      53.170  45.039  18.793  1.00  0.00           C  
ATOM   2588  HB2 ASP   158      52.623  45.954  19.018  1.00  0.00           H  
ATOM   2589  HB3 ASP   158      54.227  45.159  19.033  1.00  0.00           H  
ATOM   2590  CG  ASP   158      53.063  44.618  17.324  1.00  0.00           C  
ATOM   2591  OD1 ASP   158      53.237  45.457  16.421  1.00  0.00           O  
ATOM   2592  OD2 ASP   158      52.815  43.431  17.021  1.00  0.00           O  
ATOM   2593  C   ASP   158      53.451  42.759  19.638  1.00  0.00           C  
ATOM   2594  O   ASP   158      54.714  42.865  19.747  1.00  0.00           O  
ATOM   2595  N   ASN   159      52.928  41.540  19.477  1.00  0.00           N  
ATOM   2596  H   ASN   159      51.933  41.412  19.360  1.00  0.00           H  
ATOM   2597  CA  ASN   159      53.612  40.289  19.421  1.00  0.00           C  
ATOM   2598  HA  ASN   159      54.072  40.070  20.384  1.00  0.00           H  
ATOM   2599  CB  ASN   159      52.497  39.189  19.239  1.00  0.00           C  
ATOM   2600  HB2 ASN   159      52.234  38.629  20.137  1.00  0.00           H  
ATOM   2601  HB3 ASN   159      51.541  39.642  18.977  1.00  0.00           H  
ATOM   2602  CG  ASN   159      52.861  38.211  18.234  1.00  0.00           C  
ATOM   2603  OD1 ASN   159      53.630  37.287  18.509  1.00  0.00           O  
ATOM   2604  ND2 ASN   159      52.250  38.150  17.077  1.00  0.00           N  
ATOM   2605 HD21 ASN   159      52.445  37.358  16.482  1.00  0.00           H  
ATOM   2606 HD22 ASN   159      51.459  38.764  16.945  1.00  0.00           H  
ATOM   2607  C   ASN   159      54.687  40.308  18.388  1.00  0.00           C  
ATOM   2608  O   ASN   159      55.687  39.623  18.597  1.00  0.00           O  
ATOM   2609  N   ARG   160      54.505  40.986  17.283  1.00  0.00           N  
ATOM   2610  H   ARG   160      53.648  41.508  17.164  1.00  0.00           H  
ATOM   2611  CA  ARG   160      55.497  41.035  16.214  1.00  0.00           C  
ATOM   2612  HA  ARG   160      55.558  40.064  15.722  1.00  0.00           H  
ATOM   2613  CB  ARG   160      55.052  41.957  15.104  1.00  0.00           C  
ATOM   2614  HB2 ARG   160      54.924  42.929  15.581  1.00  0.00           H  
ATOM   2615  HB3 ARG   160      55.846  42.101  14.372  1.00  0.00           H  
ATOM   2616  CG  ARG   160      53.727  41.441  14.454  1.00  0.00           C  
ATOM   2617  HG2 ARG   160      53.827  40.529  13.866  1.00  0.00           H  
ATOM   2618  HG3 ARG   160      52.998  41.173  15.218  1.00  0.00           H  
ATOM   2619  CD  ARG   160      53.245  42.466  13.481  1.00  0.00           C  
ATOM   2620  HD2 ARG   160      54.062  42.677  12.792  1.00  0.00           H  
ATOM   2621  HD3 ARG   160      52.451  42.006  12.892  1.00  0.00           H  
ATOM   2622  NE  ARG   160      52.641  43.599  14.095  1.00  0.00           N  
ATOM   2623  HE  ARG   160      52.907  43.868  15.031  1.00  0.00           H  
ATOM   2624  CZ  ARG   160      52.144  44.616  13.384  1.00  0.00           C  
ATOM   2625  NH1 ARG   160      51.929  44.730  12.135  1.00  0.00           N  
ATOM   2626 HH11 ARG   160      52.133  44.012  11.455  1.00  0.00           H  
ATOM   2627 HH12 ARG   160      51.367  45.427  11.669  1.00  0.00           H  
ATOM   2628  NH2 ARG   160      51.818  45.603  14.101  1.00  0.00           N  
ATOM   2629 HH21 ARG   160      52.156  45.593  15.053  1.00  0.00           H  
ATOM   2630 HH22 ARG   160      51.534  46.480  13.688  1.00  0.00           H  
ATOM   2631  C   ARG   160      56.915  41.527  16.580  1.00  0.00           C  
ATOM   2632  O   ARG   160      57.936  41.139  15.996  1.00  0.00           O  
ATOM   2633  N   THR   161      56.967  42.560  17.410  1.00  0.00           N  
ATOM   2634  H   THR   161      56.047  42.946  17.570  1.00  0.00           H  
ATOM   2635  CA  THR   161      58.175  43.077  18.044  1.00  0.00           C  
ATOM   2636  HA  THR   161      59.062  42.758  17.497  1.00  0.00           H  
ATOM   2637  CB  THR   161      58.231  44.629  17.748  1.00  0.00           C  
ATOM   2638  HB  THR   161      59.073  45.139  18.218  1.00  0.00           H  
ATOM   2639  CG2 THR   161      58.464  45.099  16.218  1.00  0.00           C  
ATOM   2640 HG21 THR   161      57.779  44.527  15.592  1.00  0.00           H  
ATOM   2641 HG22 THR   161      58.415  46.188  16.214  1.00  0.00           H  
ATOM   2642 HG23 THR   161      59.479  44.788  15.971  1.00  0.00           H  
ATOM   2643  OG1 THR   161      57.078  45.240  18.385  1.00  0.00           O  
ATOM   2644  HG1 THR   161      56.665  45.746  17.682  1.00  0.00           H  
ATOM   2645  C   THR   161      58.370  42.827  19.525  1.00  0.00           C  
ATOM   2646  O   THR   161      59.496  43.067  20.001  1.00  0.00           O  
ATOM   2647  N   ARG   162      57.356  42.296  20.218  1.00  0.00           N  
ATOM   2648  H   ARG   162      56.453  42.236  19.770  1.00  0.00           H  
ATOM   2649  CA  ARG   162      57.301  42.208  21.618  1.00  0.00           C  
ATOM   2650  HA  ARG   162      56.299  41.818  21.797  1.00  0.00           H  
ATOM   2651  CB  ARG   162      58.201  41.126  22.152  1.00  0.00           C  
ATOM   2652  HB2 ARG   162      59.249  41.402  22.036  1.00  0.00           H  
ATOM   2653  HB3 ARG   162      58.050  41.033  23.227  1.00  0.00           H  
ATOM   2654  CG  ARG   162      57.943  39.735  21.521  1.00  0.00           C  
ATOM   2655  HG2 ARG   162      56.978  39.340  21.836  1.00  0.00           H  
ATOM   2656  HG3 ARG   162      57.848  39.866  20.443  1.00  0.00           H  
ATOM   2657  CD  ARG   162      58.926  38.615  21.733  1.00  0.00           C  
ATOM   2658  HD2 ARG   162      58.523  37.685  21.332  1.00  0.00           H  
ATOM   2659  HD3 ARG   162      59.848  38.981  21.283  1.00  0.00           H  
ATOM   2660  NE  ARG   162      59.043  38.306  23.142  1.00  0.00           N  
ATOM   2661  HE  ARG   162      58.217  38.066  23.672  1.00  0.00           H  
ATOM   2662  CZ  ARG   162      60.181  38.164  23.860  1.00  0.00           C  
ATOM   2663  NH1 ARG   162      61.352  38.281  23.232  1.00  0.00           N  
ATOM   2664 HH11 ARG   162      61.394  38.551  22.260  1.00  0.00           H  
ATOM   2665 HH12 ARG   162      62.153  38.280  23.847  1.00  0.00           H  
ATOM   2666  NH2 ARG   162      60.154  37.832  25.107  1.00  0.00           N  
ATOM   2667 HH21 ARG   162      59.213  37.789  25.472  1.00  0.00           H  
ATOM   2668 HH22 ARG   162      60.992  37.505  25.567  1.00  0.00           H  
ATOM   2669  C   ARG   162      57.371  43.505  22.407  1.00  0.00           C  
ATOM   2670  O   ARG   162      57.367  43.517  23.623  1.00  0.00           O  
ATOM   2671  N   GLN   163      57.442  44.664  21.787  1.00  0.00           N  
ATOM   2672  H   GLN   163      57.355  44.635  20.781  1.00  0.00           H  
ATOM   2673  CA  GLN   163      57.457  45.961  22.414  1.00  0.00           C  
ATOM   2674  HA  GLN   163      58.193  45.865  23.211  1.00  0.00           H  
ATOM   2675  CB  GLN   163      58.061  46.950  21.394  1.00  0.00           C  
ATOM   2676  HB2 GLN   163      58.866  46.542  20.782  1.00  0.00           H  
ATOM   2677  HB3 GLN   163      57.328  47.225  20.636  1.00  0.00           H  
ATOM   2678  CG  GLN   163      58.398  48.282  22.073  1.00  0.00           C  
ATOM   2679  HG2 GLN   163      58.946  48.851  21.322  1.00  0.00           H  
ATOM   2680  HG3 GLN   163      57.448  48.794  22.227  1.00  0.00           H  
ATOM   2681  CD  GLN   163      59.151  48.432  23.464  1.00  0.00           C  
ATOM   2682  OE1 GLN   163      59.490  47.497  24.180  1.00  0.00           O  
ATOM   2683  NE2 GLN   163      59.199  49.648  23.971  1.00  0.00           N  
ATOM   2684 HE21 GLN   163      59.351  49.743  24.965  1.00  0.00           H  
ATOM   2685 HE22 GLN   163      58.962  50.484  23.456  1.00  0.00           H  
ATOM   2686  C   GLN   163      56.091  46.286  23.062  1.00  0.00           C  
ATOM   2687  O   GLN   163      55.046  46.279  22.468  1.00  0.00           O  
ATOM   2688  N   HIE   164      56.166  46.713  24.310  1.00  0.00           N  
ATOM   2689  H   HIE   164      56.953  46.598  24.933  1.00  0.00           H  
ATOM   2690  CA  HIE   164      55.045  47.254  25.049  1.00  0.00           C  
ATOM   2691  HA  HIE   164      54.201  46.565  25.091  1.00  0.00           H  
ATOM   2692  CB  HIE   164      55.621  47.549  26.480  1.00  0.00           C  
ATOM   2693  HB2 HIE   164      55.913  46.573  26.867  1.00  0.00           H  
ATOM   2694  HB3 HIE   164      56.370  48.341  26.456  1.00  0.00           H  
ATOM   2695  CG  HIE   164      54.608  48.136  27.438  1.00  0.00           C  
ATOM   2696  ND1 HIE   164      53.669  47.441  28.134  1.00  0.00           N  
ATOM   2697  CE1 HIE   164      53.027  48.370  28.823  1.00  0.00           C  
ATOM   2698  HE1 HIE   164      52.211  48.198  29.510  1.00  0.00           H  
ATOM   2699  NE2 HIE   164      53.565  49.599  28.706  1.00  0.00           N  
ATOM   2700  HE2 HIE   164      53.239  50.482  29.071  1.00  0.00           H  
ATOM   2701  CD2 HIE   164      54.514  49.456  27.795  1.00  0.00           C  
ATOM   2702  HD2 HIE   164      55.139  50.297  27.535  1.00  0.00           H  
ATOM   2703  C   HIE   164      54.607  48.641  24.490  1.00  0.00           C  
ATOM   2704  O   HIE   164      55.374  49.456  24.002  1.00  0.00           O  
ATOM   2705  N   ILE   165      53.269  48.835  24.437  1.00  0.00           N  
ATOM   2706  H   ILE   165      52.645  48.256  24.980  1.00  0.00           H  
ATOM   2707  CA  ILE   165      52.582  49.950  23.732  1.00  0.00           C  
ATOM   2708  HA  ILE   165      52.894  49.783  22.701  1.00  0.00           H  
ATOM   2709  CB  ILE   165      51.027  49.753  23.669  1.00  0.00           C  
ATOM   2710  HB  ILE   165      50.623  50.509  22.995  1.00  0.00           H  
ATOM   2711  CG2 ILE   165      50.705  48.407  23.108  1.00  0.00           C  
ATOM   2712 HG21 ILE   165      51.171  48.245  22.136  1.00  0.00           H  
ATOM   2713 HG22 ILE   165      50.930  47.527  23.711  1.00  0.00           H  
ATOM   2714 HG23 ILE   165      49.640  48.373  22.878  1.00  0.00           H  
ATOM   2715  CG1 ILE   165      50.365  49.978  24.998  1.00  0.00           C  
ATOM   2716 HG12 ILE   165      49.924  49.033  25.313  1.00  0.00           H  
ATOM   2717 HG13 ILE   165      51.028  50.283  25.808  1.00  0.00           H  
ATOM   2718  CD1 ILE   165      49.200  50.953  24.854  1.00  0.00           C  
ATOM   2719 HD11 ILE   165      48.635  50.643  23.975  1.00  0.00           H  
ATOM   2720 HD12 ILE   165      48.550  50.939  25.728  1.00  0.00           H  
ATOM   2721 HD13 ILE   165      49.559  51.982  24.810  1.00  0.00           H  
ATOM   2722  C   ILE   165      53.102  51.346  24.166  1.00  0.00           C  
ATOM   2723  O   ILE   165      53.515  51.500  25.334  1.00  0.00           O  
ATOM   2724  N   PRO   166      52.908  52.401  23.365  1.00  0.00           N  
ATOM   2725  CD  PRO   166      52.426  52.327  21.958  1.00  0.00           C  
ATOM   2726  HD2 PRO   166      51.344  52.440  21.887  1.00  0.00           H  
ATOM   2727  HD3 PRO   166      52.784  51.488  21.362  1.00  0.00           H  
ATOM   2728  CG  PRO   166      53.187  53.433  21.220  1.00  0.00           C  
ATOM   2729  HG2 PRO   166      52.766  53.744  20.263  1.00  0.00           H  
ATOM   2730  HG3 PRO   166      54.245  53.214  21.075  1.00  0.00           H  
ATOM   2731  CB  PRO   166      52.987  54.509  22.299  1.00  0.00           C  
ATOM   2732  HB2 PRO   166      51.982  54.894  22.126  1.00  0.00           H  
ATOM   2733  HB3 PRO   166      53.803  55.222  22.191  1.00  0.00           H  
ATOM   2734  CA  PRO   166      53.227  53.773  23.647  1.00  0.00           C  
ATOM   2735  HA  PRO   166      54.278  53.919  23.896  1.00  0.00           H  
ATOM   2736  C   PRO   166      52.425  54.393  24.789  1.00  0.00           C  
ATOM   2737  O   PRO   166      51.294  53.927  25.076  1.00  0.00           O  
ATOM   2738  N   TYR   167      52.999  55.351  25.483  1.00  0.00           N  
ATOM   2739  H   TYR   167      53.824  55.810  25.125  1.00  0.00           H  
ATOM   2740  CA  TYR   167      52.487  55.986  26.674  1.00  0.00           C  
ATOM   2741  HA  TYR   167      52.155  55.238  27.395  1.00  0.00           H  
ATOM   2742  CB  TYR   167      53.680  56.652  27.355  1.00  0.00           C  
ATOM   2743  HB2 TYR   167      54.383  55.862  27.619  1.00  0.00           H  
ATOM   2744  HB3 TYR   167      54.256  57.300  26.695  1.00  0.00           H  
ATOM   2745  CG  TYR   167      53.266  57.352  28.586  1.00  0.00           C  
ATOM   2746  CD1 TYR   167      53.052  56.649  29.745  1.00  0.00           C  
ATOM   2747  HD1 TYR   167      53.297  55.598  29.796  1.00  0.00           H  
ATOM   2748  CE1 TYR   167      52.654  57.295  30.923  1.00  0.00           C  
ATOM   2749  HE1 TYR   167      52.615  56.763  31.862  1.00  0.00           H  
ATOM   2750  CZ  TYR   167      52.338  58.635  30.829  1.00  0.00           C  
ATOM   2751  OH  TYR   167      51.812  59.248  31.954  1.00  0.00           O  
ATOM   2752  HH  TYR   167      51.724  60.199  31.853  1.00  0.00           H  
ATOM   2753  CE2 TYR   167      52.436  59.377  29.638  1.00  0.00           C  
ATOM   2754  HE2 TYR   167      52.152  60.412  29.516  1.00  0.00           H  
ATOM   2755  CD2 TYR   167      52.884  58.708  28.526  1.00  0.00           C  
ATOM   2756  HD2 TYR   167      52.964  59.180  27.558  1.00  0.00           H  
ATOM   2757  C   TYR   167      51.329  56.934  26.348  1.00  0.00           C  
ATOM   2758  O   TYR   167      51.442  57.799  25.463  1.00  0.00           O  
ATOM   2759  N   ARG   168      50.237  56.831  27.085  1.00  0.00           N  
ATOM   2760  H   ARG   168      50.173  56.234  27.897  1.00  0.00           H  
ATOM   2761  CA  ARG   168      49.065  57.760  27.023  1.00  0.00           C  
ATOM   2762  HA  ARG   168      49.302  58.677  26.484  1.00  0.00           H  
ATOM   2763  CB  ARG   168      48.032  56.959  26.214  1.00  0.00           C  
ATOM   2764  HB2 ARG   168      47.719  56.222  26.953  1.00  0.00           H  
ATOM   2765  HB3 ARG   168      47.194  57.624  26.007  1.00  0.00           H  
ATOM   2766  CG  ARG   168      48.489  56.227  24.900  1.00  0.00           C  
ATOM   2767  HG2 ARG   168      48.949  57.104  24.445  1.00  0.00           H  
ATOM   2768  HG3 ARG   168      49.195  55.404  25.012  1.00  0.00           H  
ATOM   2769  CD  ARG   168      47.363  55.768  24.013  1.00  0.00           C  
ATOM   2770  HD2 ARG   168      46.565  56.510  24.052  1.00  0.00           H  
ATOM   2771  HD3 ARG   168      47.748  55.663  22.999  1.00  0.00           H  
ATOM   2772  NE  ARG   168      46.855  54.458  24.406  1.00  0.00           N  
ATOM   2773  HE  ARG   168      46.470  54.301  25.327  1.00  0.00           H  
ATOM   2774  CZ  ARG   168      46.626  53.418  23.591  1.00  0.00           C  
ATOM   2775  NH1 ARG   168      46.821  53.468  22.357  1.00  0.00           N  
ATOM   2776 HH11 ARG   168      47.247  54.249  21.879  1.00  0.00           H  
ATOM   2777 HH12 ARG   168      46.850  52.576  21.885  1.00  0.00           H  
ATOM   2778  NH2 ARG   168      46.224  52.268  24.061  1.00  0.00           N  
ATOM   2779 HH21 ARG   168      46.258  52.146  25.063  1.00  0.00           H  
ATOM   2780 HH22 ARG   168      46.065  51.457  23.481  1.00  0.00           H  
ATOM   2781  C   ARG   168      48.604  58.089  28.447  1.00  0.00           C  
ATOM   2782  O   ARG   168      48.821  57.408  29.438  1.00  0.00           O  
ATOM   2783  N   GLU   169      47.920  59.211  28.583  1.00  0.00           N  
ATOM   2784  H   GLU   169      47.826  59.855  27.810  1.00  0.00           H  
ATOM   2785  CA  GLU   169      47.287  59.643  29.843  1.00  0.00           C  
ATOM   2786  HA  GLU   169      47.142  58.808  30.528  1.00  0.00           H  
ATOM   2787  CB  GLU   169      48.131  60.706  30.585  1.00  0.00           C  
ATOM   2788  HB2 GLU   169      47.732  60.991  31.559  1.00  0.00           H  
ATOM   2789  HB3 GLU   169      49.153  60.331  30.651  1.00  0.00           H  
ATOM   2790  CG  GLU   169      48.241  61.984  29.760  1.00  0.00           C  
ATOM   2791  HG2 GLU   169      48.721  61.691  28.826  1.00  0.00           H  
ATOM   2792  HG3 GLU   169      47.239  62.366  29.564  1.00  0.00           H  
ATOM   2793  CD  GLU   169      49.040  63.158  30.300  1.00  0.00           C  
ATOM   2794  OE1 GLU   169      49.428  63.974  29.442  1.00  0.00           O  
ATOM   2795  OE2 GLU   169      49.094  63.343  31.554  1.00  0.00           O  
ATOM   2796  C   GLU   169      45.852  60.161  29.682  1.00  0.00           C  
ATOM   2797  O   GLU   169      45.413  60.272  28.531  1.00  0.00           O  
ATOM   2798  N   ASP   170      45.043  60.399  30.736  1.00  0.00           N  
ATOM   2799  H   ASP   170      45.519  60.162  31.595  1.00  0.00           H  
ATOM   2800  CA  ASP   170      43.721  60.948  30.902  1.00  0.00           C  
ATOM   2801  HA  ASP   170      43.531  60.968  31.975  1.00  0.00           H  
ATOM   2802  CB  ASP   170      43.672  62.398  30.375  1.00  0.00           C  
ATOM   2803  HB2 ASP   170      43.705  62.346  29.286  1.00  0.00           H  
ATOM   2804  HB3 ASP   170      42.678  62.817  30.528  1.00  0.00           H  
ATOM   2805  CG  ASP   170      44.743  63.315  30.975  1.00  0.00           C  
ATOM   2806  OD1 ASP   170      44.834  64.512  30.522  1.00  0.00           O  
ATOM   2807  OD2 ASP   170      45.312  63.023  32.066  1.00  0.00           O  
ATOM   2808  C   ASP   170      42.579  60.076  30.439  1.00  0.00           C  
ATOM   2809  O   ASP   170      41.491  60.481  30.101  1.00  0.00           O  
ATOM   2810  N   LYS   171      42.855  58.777  30.238  1.00  0.00           N  
ATOM   2811  H   LYS   171      43.781  58.406  30.399  1.00  0.00           H  
ATOM   2812  CA  LYS   171      41.822  57.736  29.943  1.00  0.00           C  
ATOM   2813  HA  LYS   171      41.069  58.091  29.240  1.00  0.00           H  
ATOM   2814  CB  LYS   171      42.381  56.379  29.417  1.00  0.00           C  
ATOM   2815  HB2 LYS   171      43.128  56.022  30.125  1.00  0.00           H  
ATOM   2816  HB3 LYS   171      41.590  55.631  29.380  1.00  0.00           H  
ATOM   2817  CG  LYS   171      43.201  56.543  28.170  1.00  0.00           C  
ATOM   2818  HG2 LYS   171      42.569  56.966  27.389  1.00  0.00           H  
ATOM   2819  HG3 LYS   171      43.989  57.270  28.366  1.00  0.00           H  
ATOM   2820  CD  LYS   171      43.811  55.259  27.573  1.00  0.00           C  
ATOM   2821  HD2 LYS   171      44.122  55.461  26.548  1.00  0.00           H  
ATOM   2822  HD3 LYS   171      44.564  54.996  28.316  1.00  0.00           H  
ATOM   2823  CE  LYS   171      42.871  54.015  27.504  1.00  0.00           C  
ATOM   2824  HE2 LYS   171      42.663  53.580  28.481  1.00  0.00           H  
ATOM   2825  HE3 LYS   171      41.931  54.163  26.971  1.00  0.00           H  
ATOM   2826  NZ  LYS   171      43.547  52.844  26.770  1.00  0.00           N  
ATOM   2827  HZ1 LYS   171      43.706  52.994  25.784  1.00  0.00           H  
ATOM   2828  HZ2 LYS   171      44.355  52.400  27.182  1.00  0.00           H  
ATOM   2829  HZ3 LYS   171      42.820  52.144  26.718  1.00  0.00           H  
ATOM   2830  C   LYS   171      41.019  57.451  31.232  1.00  0.00           C  
ATOM   2831  O   LYS   171      41.475  56.906  32.206  1.00  0.00           O  
ATOM   2832  N   ASN   172      39.699  57.721  31.148  1.00  0.00           N  
ATOM   2833  H   ASN   172      39.489  58.510  30.554  1.00  0.00           H  
ATOM   2834  CA  ASN   172      38.833  57.698  32.289  1.00  0.00           C  
ATOM   2835  HA  ASN   172      39.366  58.306  33.020  1.00  0.00           H  
ATOM   2836  CB  ASN   172      37.575  58.372  32.008  1.00  0.00           C  
ATOM   2837  HB2 ASN   172      37.594  59.459  31.936  1.00  0.00           H  
ATOM   2838  HB3 ASN   172      37.214  58.025  31.040  1.00  0.00           H  
ATOM   2839  CG  ASN   172      36.381  58.120  32.922  1.00  0.00           C  
ATOM   2840  OD1 ASN   172      36.392  58.520  34.109  1.00  0.00           O  
ATOM   2841  ND2 ASN   172      35.319  57.527  32.470  1.00  0.00           N  
ATOM   2842 HD21 ASN   172      34.602  57.383  33.166  1.00  0.00           H  
ATOM   2843 HD22 ASN   172      35.298  57.103  31.554  1.00  0.00           H  
ATOM   2844  C   ASN   172      38.660  56.249  32.757  1.00  0.00           C  
ATOM   2845  O   ASN   172      38.416  55.329  31.891  1.00  0.00           O  
ATOM   2846  N   LEU   173      38.744  55.949  34.063  1.00  0.00           N  
ATOM   2847  H   LEU   173      39.126  56.646  34.686  1.00  0.00           H  
ATOM   2848  CA  LEU   173      38.346  54.660  34.599  1.00  0.00           C  
ATOM   2849  HA  LEU   173      38.744  53.887  33.942  1.00  0.00           H  
ATOM   2850  CB  LEU   173      38.921  54.664  36.002  1.00  0.00           C  
ATOM   2851  HB2 LEU   173      39.985  54.895  35.952  1.00  0.00           H  
ATOM   2852  HB3 LEU   173      38.387  55.404  36.598  1.00  0.00           H  
ATOM   2853  CG  LEU   173      38.873  53.351  36.845  1.00  0.00           C  
ATOM   2854  HG  LEU   173      37.889  52.934  36.628  1.00  0.00           H  
ATOM   2855  CD1 LEU   173      39.954  52.423  36.310  1.00  0.00           C  
ATOM   2856 HD11 LEU   173      40.939  52.564  36.754  1.00  0.00           H  
ATOM   2857 HD12 LEU   173      39.688  51.397  36.561  1.00  0.00           H  
ATOM   2858 HD13 LEU   173      40.072  52.426  35.226  1.00  0.00           H  
ATOM   2859  CD2 LEU   173      39.059  53.628  38.385  1.00  0.00           C  
ATOM   2860 HD21 LEU   173      39.141  52.616  38.779  1.00  0.00           H  
ATOM   2861 HD22 LEU   173      39.888  54.302  38.597  1.00  0.00           H  
ATOM   2862 HD23 LEU   173      38.123  54.099  38.687  1.00  0.00           H  
ATOM   2863  C   LEU   173      36.810  54.570  34.523  1.00  0.00           C  
ATOM   2864  O   LEU   173      36.100  55.365  35.166  1.00  0.00           O  
ATOM   2865  N   THR   174      36.222  53.592  33.832  1.00  0.00           N  
ATOM   2866  H   THR   174      36.754  52.895  33.332  1.00  0.00           H  
ATOM   2867  CA  THR   174      34.764  53.356  33.896  1.00  0.00           C  
ATOM   2868  HA  THR   174      34.261  54.300  34.105  1.00  0.00           H  
ATOM   2869  CB  THR   174      34.214  52.781  32.617  1.00  0.00           C  
ATOM   2870  HB  THR   174      33.177  52.447  32.650  1.00  0.00           H  
ATOM   2871  CG2 THR   174      34.357  53.708  31.502  1.00  0.00           C  
ATOM   2872 HG21 THR   174      33.917  54.640  31.857  1.00  0.00           H  
ATOM   2873 HG22 THR   174      35.428  53.887  31.397  1.00  0.00           H  
ATOM   2874 HG23 THR   174      33.859  53.342  30.605  1.00  0.00           H  
ATOM   2875  OG1 THR   174      34.896  51.649  32.241  1.00  0.00           O  
ATOM   2876  HG1 THR   174      34.498  50.857  32.609  1.00  0.00           H  
ATOM   2877  C   THR   174      34.391  52.465  35.066  1.00  0.00           C  
ATOM   2878  O   THR   174      33.301  52.546  35.641  1.00  0.00           O  
ATOM   2879  N   GLY   175      35.391  51.804  35.721  1.00  0.00           N  
ATOM   2880  H   GLY   175      36.270  51.693  35.236  1.00  0.00           H  
ATOM   2881  CA  GLY   175      35.282  51.037  36.948  1.00  0.00           C  
ATOM   2882  HA2 GLY   175      34.298  50.575  36.876  1.00  0.00           H  
ATOM   2883  HA3 GLY   175      36.053  50.267  36.919  1.00  0.00           H  
ATOM   2884  C   GLY   175      35.434  51.916  38.224  1.00  0.00           C  
ATOM   2885  O   GLY   175      35.034  53.097  38.267  1.00  0.00           O  
ATOM   2886  N   THR   176      35.959  51.282  39.275  1.00  0.00           N  
ATOM   2887  H   THR   176      36.176  50.298  39.213  1.00  0.00           H  
ATOM   2888  CA  THR   176      36.084  51.915  40.570  1.00  0.00           C  
ATOM   2889  HA  THR   176      35.710  52.933  40.457  1.00  0.00           H  
ATOM   2890  CB  THR   176      35.139  51.316  41.653  1.00  0.00           C  
ATOM   2891  HB  THR   176      34.156  51.471  41.207  1.00  0.00           H  
ATOM   2892  CG2 THR   176      35.548  49.851  42.065  1.00  0.00           C  
ATOM   2893 HG21 THR   176      36.512  49.865  42.573  1.00  0.00           H  
ATOM   2894 HG22 THR   176      34.719  49.503  42.681  1.00  0.00           H  
ATOM   2895 HG23 THR   176      35.600  49.320  41.115  1.00  0.00           H  
ATOM   2896  OG1 THR   176      35.266  52.064  42.862  1.00  0.00           O  
ATOM   2897  HG1 THR   176      35.087  52.987  42.665  1.00  0.00           H  
ATOM   2898  C   THR   176      37.506  52.084  41.156  1.00  0.00           C  
ATOM   2899  O   THR   176      38.299  51.128  41.248  1.00  0.00           O  
ATOM   2900  N   ALA   177      37.795  53.345  41.521  1.00  0.00           N  
ATOM   2901  H   ALA   177      37.146  54.048  41.197  1.00  0.00           H  
ATOM   2902  CA  ALA   177      39.091  53.693  41.928  1.00  0.00           C  
ATOM   2903  HA  ALA   177      39.886  53.287  41.302  1.00  0.00           H  
ATOM   2904  CB  ALA   177      39.188  55.260  41.787  1.00  0.00           C  
ATOM   2905  HB1 ALA   177      38.360  55.803  42.243  1.00  0.00           H  
ATOM   2906  HB2 ALA   177      40.085  55.649  42.269  1.00  0.00           H  
ATOM   2907  HB3 ALA   177      39.393  55.487  40.741  1.00  0.00           H  
ATOM   2908  C   ALA   177      39.454  53.138  43.319  1.00  0.00           C  
ATOM   2909  O   ALA   177      40.599  53.224  43.727  1.00  0.00           O  
ATOM   2910  N   ARG   178      38.539  52.535  44.042  1.00  0.00           N  
ATOM   2911  H   ARG   178      37.555  52.585  43.821  1.00  0.00           H  
ATOM   2912  CA  ARG   178      38.872  51.752  45.257  1.00  0.00           C  
ATOM   2913  HA  ARG   178      39.150  52.454  46.043  1.00  0.00           H  
ATOM   2914  CB  ARG   178      37.564  51.195  45.807  1.00  0.00           C  
ATOM   2915  HB2 ARG   178      37.075  50.503  45.122  1.00  0.00           H  
ATOM   2916  HB3 ARG   178      37.631  50.483  46.630  1.00  0.00           H  
ATOM   2917  CG  ARG   178      36.557  52.296  46.275  1.00  0.00           C  
ATOM   2918  HG2 ARG   178      36.971  52.949  47.043  1.00  0.00           H  
ATOM   2919  HG3 ARG   178      36.220  52.923  45.450  1.00  0.00           H  
ATOM   2920  CD  ARG   178      35.339  51.608  46.962  1.00  0.00           C  
ATOM   2921  HD2 ARG   178      35.839  50.894  47.617  1.00  0.00           H  
ATOM   2922  HD3 ARG   178      34.768  52.371  47.491  1.00  0.00           H  
ATOM   2923  NE  ARG   178      34.440  50.857  45.978  1.00  0.00           N  
ATOM   2924  HE  ARG   178      34.663  49.892  45.784  1.00  0.00           H  
ATOM   2925  CZ  ARG   178      33.582  51.469  45.188  1.00  0.00           C  
ATOM   2926  NH1 ARG   178      33.254  52.732  45.405  1.00  0.00           N  
ATOM   2927 HH11 ARG   178      33.536  53.286  46.201  1.00  0.00           H  
ATOM   2928 HH12 ARG   178      32.604  53.155  44.758  1.00  0.00           H  
ATOM   2929  NH2 ARG   178      32.873  50.905  44.247  1.00  0.00           N  
ATOM   2930 HH21 ARG   178      32.922  49.903  44.132  1.00  0.00           H  
ATOM   2931 HH22 ARG   178      32.288  51.467  43.644  1.00  0.00           H  
ATOM   2932  C   ARG   178      39.869  50.632  45.121  1.00  0.00           C  
ATOM   2933  O   ARG   178      40.591  50.285  46.055  1.00  0.00           O  
ATOM   2934  N   TYR   179      40.044  50.034  43.921  1.00  0.00           N  
ATOM   2935  H   TYR   179      39.504  50.384  43.142  1.00  0.00           H  
ATOM   2936  CA  TYR   179      40.821  48.892  43.754  1.00  0.00           C  
ATOM   2937  HA  TYR   179      41.458  48.683  44.613  1.00  0.00           H  
ATOM   2938  CB  TYR   179      39.875  47.761  43.406  1.00  0.00           C  
ATOM   2939  HB2 TYR   179      39.486  47.991  42.414  1.00  0.00           H  
ATOM   2940  HB3 TYR   179      40.466  46.856  43.265  1.00  0.00           H  
ATOM   2941  CG  TYR   179      38.727  47.413  44.379  1.00  0.00           C  
ATOM   2942  CD1 TYR   179      38.795  47.569  45.773  1.00  0.00           C  
ATOM   2943  HD1 TYR   179      39.719  47.816  46.275  1.00  0.00           H  
ATOM   2944  CE1 TYR   179      37.699  47.387  46.629  1.00  0.00           C  
ATOM   2945  HE1 TYR   179      37.909  47.471  47.685  1.00  0.00           H  
ATOM   2946  CZ  TYR   179      36.364  47.241  46.088  1.00  0.00           C  
ATOM   2947  OH  TYR   179      35.295  47.109  46.905  1.00  0.00           O  
ATOM   2948  HH  TYR   179      34.463  46.913  46.469  1.00  0.00           H  
ATOM   2949  CE2 TYR   179      36.280  47.044  44.726  1.00  0.00           C  
ATOM   2950  HE2 TYR   179      35.300  46.868  44.307  1.00  0.00           H  
ATOM   2951  CD2 TYR   179      37.449  47.106  43.858  1.00  0.00           C  
ATOM   2952  HD2 TYR   179      37.297  47.205  42.793  1.00  0.00           H  
ATOM   2953  C   TYR   179      41.778  48.959  42.529  1.00  0.00           C  
ATOM   2954  O   TYR   179      42.350  47.944  42.207  1.00  0.00           O  
ATOM   2955  N   ALA   180      41.834  50.113  41.894  1.00  0.00           N  
ATOM   2956  H   ALA   180      41.207  50.840  42.209  1.00  0.00           H  
ATOM   2957  CA  ALA   180      42.662  50.339  40.797  1.00  0.00           C  
ATOM   2958  HA  ALA   180      42.903  49.375  40.349  1.00  0.00           H  
ATOM   2959  CB  ALA   180      41.901  51.151  39.705  1.00  0.00           C  
ATOM   2960  HB1 ALA   180      41.475  52.003  40.235  1.00  0.00           H  
ATOM   2961  HB2 ALA   180      42.428  51.545  38.835  1.00  0.00           H  
ATOM   2962  HB3 ALA   180      41.103  50.461  39.433  1.00  0.00           H  
ATOM   2963  C   ALA   180      44.005  51.045  41.206  1.00  0.00           C  
ATOM   2964  O   ALA   180      44.059  51.592  42.320  1.00  0.00           O  
ATOM   2965  N   SER   181      45.069  50.989  40.404  1.00  0.00           N  
ATOM   2966  H   SER   181      45.088  50.434  39.561  1.00  0.00           H  
ATOM   2967  CA  SER   181      46.319  51.745  40.647  1.00  0.00           C  
ATOM   2968  HA  SER   181      46.816  51.368  41.541  1.00  0.00           H  
ATOM   2969  CB  SER   181      47.344  51.431  39.499  1.00  0.00           C  
ATOM   2970  HB2 SER   181      47.596  50.371  39.529  1.00  0.00           H  
ATOM   2971  HB3 SER   181      46.912  51.590  38.510  1.00  0.00           H  
ATOM   2972  OG  SER   181      48.546  52.133  39.691  1.00  0.00           O  
ATOM   2973  HG  SER   181      49.171  51.709  40.284  1.00  0.00           H  
ATOM   2974  C   SER   181      46.070  53.212  40.744  1.00  0.00           C  
ATOM   2975  O   SER   181      45.107  53.742  40.185  1.00  0.00           O  
ATOM   2976  N   ILE   182      47.018  53.915  41.407  1.00  0.00           N  
ATOM   2977  H   ILE   182      47.760  53.403  41.862  1.00  0.00           H  
ATOM   2978  CA  ILE   182      47.023  55.333  41.404  1.00  0.00           C  
ATOM   2979  HA  ILE   182      46.026  55.537  41.797  1.00  0.00           H  
ATOM   2980  CB  ILE   182      47.983  55.898  42.387  1.00  0.00           C  
ATOM   2981  HB  ILE   182      47.854  55.422  43.359  1.00  0.00           H  
ATOM   2982  CG2 ILE   182      49.399  55.726  41.815  1.00  0.00           C  
ATOM   2983 HG21 ILE   182      50.179  55.893  42.558  1.00  0.00           H  
ATOM   2984 HG22 ILE   182      49.589  54.766  41.336  1.00  0.00           H  
ATOM   2985 HG23 ILE   182      49.584  56.475  41.045  1.00  0.00           H  
ATOM   2986  CG1 ILE   182      47.749  57.407  42.757  1.00  0.00           C  
ATOM   2987 HG12 ILE   182      48.668  57.736  43.242  1.00  0.00           H  
ATOM   2988 HG13 ILE   182      47.652  57.992  41.843  1.00  0.00           H  
ATOM   2989  CD1 ILE   182      46.518  57.640  43.544  1.00  0.00           C  
ATOM   2990 HD11 ILE   182      46.558  57.091  44.484  1.00  0.00           H  
ATOM   2991 HD12 ILE   182      46.474  58.707  43.760  1.00  0.00           H  
ATOM   2992 HD13 ILE   182      45.675  57.475  42.872  1.00  0.00           H  
ATOM   2993  C   ILE   182      47.231  55.913  39.947  1.00  0.00           C  
ATOM   2994  O   ILE   182      46.668  56.901  39.573  1.00  0.00           O  
ATOM   2995  N   ASN   183      47.863  55.127  39.084  1.00  0.00           N  
ATOM   2996  H   ASN   183      48.339  54.277  39.349  1.00  0.00           H  
ATOM   2997  CA  ASN   183      48.108  55.472  37.675  1.00  0.00           C  
ATOM   2998  HA  ASN   183      48.421  56.510  37.558  1.00  0.00           H  
ATOM   2999  CB  ASN   183      49.098  54.491  37.199  1.00  0.00           C  
ATOM   3000  HB2 ASN   183      48.684  53.485  37.257  1.00  0.00           H  
ATOM   3001  HB3 ASN   183      49.213  54.654  36.128  1.00  0.00           H  
ATOM   3002  CG  ASN   183      50.440  54.560  37.808  1.00  0.00           C  
ATOM   3003  OD1 ASN   183      50.928  55.546  38.418  1.00  0.00           O  
ATOM   3004  ND2 ASN   183      51.231  53.468  37.857  1.00  0.00           N  
ATOM   3005 HD21 ASN   183      52.057  53.498  38.437  1.00  0.00           H  
ATOM   3006 HD22 ASN   183      50.741  52.602  37.686  1.00  0.00           H  
ATOM   3007  C   ASN   183      46.794  55.414  36.944  1.00  0.00           C  
ATOM   3008  O   ASN   183      46.490  56.302  36.133  1.00  0.00           O  
ATOM   3009  N   ALA   184      45.951  54.479  37.368  1.00  0.00           N  
ATOM   3010  H   ALA   184      46.156  53.976  38.220  1.00  0.00           H  
ATOM   3011  CA  ALA   184      44.609  54.378  36.822  1.00  0.00           C  
ATOM   3012  HA  ALA   184      44.520  54.726  35.793  1.00  0.00           H  
ATOM   3013  CB  ALA   184      44.161  52.891  36.864  1.00  0.00           C  
ATOM   3014  HB1 ALA   184      44.501  52.243  36.056  1.00  0.00           H  
ATOM   3015  HB2 ALA   184      44.476  52.397  37.783  1.00  0.00           H  
ATOM   3016  HB3 ALA   184      43.076  52.953  36.778  1.00  0.00           H  
ATOM   3017  C   ALA   184      43.602  55.333  37.528  1.00  0.00           C  
ATOM   3018  O   ALA   184      42.773  55.896  36.777  1.00  0.00           O  
ATOM   3019  N   HIE   185      43.838  55.776  38.772  1.00  0.00           N  
ATOM   3020  H   HIE   185      44.399  55.142  39.322  1.00  0.00           H  
ATOM   3021  CA  HIE   185      43.100  56.952  39.332  1.00  0.00           C  
ATOM   3022  HA  HIE   185      42.040  56.817  39.120  1.00  0.00           H  
ATOM   3023  CB  HIE   185      43.355  57.068  40.868  1.00  0.00           C  
ATOM   3024  HB2 HIE   185      42.737  56.319  41.363  1.00  0.00           H  
ATOM   3025  HB3 HIE   185      44.380  56.757  41.068  1.00  0.00           H  
ATOM   3026  CG  HIE   185      43.057  58.417  41.493  1.00  0.00           C  
ATOM   3027  ND1 HIE   185      41.764  58.906  41.683  1.00  0.00           N  
ATOM   3028  CE1 HIE   185      41.955  60.140  42.063  1.00  0.00           C  
ATOM   3029  HE1 HIE   185      41.210  60.877  42.327  1.00  0.00           H  
ATOM   3030  NE2 HIE   185      43.253  60.512  42.035  1.00  0.00           N  
ATOM   3031  HE2 HIE   185      43.595  61.430  42.281  1.00  0.00           H  
ATOM   3032  CD2 HIE   185      43.981  59.347  41.654  1.00  0.00           C  
ATOM   3033  HD2 HIE   185      45.024  59.261  41.388  1.00  0.00           H  
ATOM   3034  C   HIE   185      43.495  58.201  38.526  1.00  0.00           C  
ATOM   3035  O   HIE   185      42.588  58.986  38.223  1.00  0.00           O  
ATOM   3036  N   LEU   186      44.743  58.319  38.073  1.00  0.00           N  
ATOM   3037  H   LEU   186      45.437  57.690  38.451  1.00  0.00           H  
ATOM   3038  CA  LEU   186      45.182  59.405  37.217  1.00  0.00           C  
ATOM   3039  HA  LEU   186      44.762  60.335  37.601  1.00  0.00           H  
ATOM   3040  CB  LEU   186      46.731  59.565  37.425  1.00  0.00           C  
ATOM   3041  HB2 LEU   186      47.194  58.581  37.344  1.00  0.00           H  
ATOM   3042  HB3 LEU   186      47.075  60.260  36.659  1.00  0.00           H  
ATOM   3043  CG  LEU   186      47.220  60.194  38.750  1.00  0.00           C  
ATOM   3044  HG  LEU   186      46.831  59.613  39.586  1.00  0.00           H  
ATOM   3045  CD1 LEU   186      48.722  60.013  38.922  1.00  0.00           C  
ATOM   3046 HD11 LEU   186      49.131  60.361  39.870  1.00  0.00           H  
ATOM   3047 HD12 LEU   186      48.950  58.957  38.772  1.00  0.00           H  
ATOM   3048 HD13 LEU   186      49.163  60.653  38.158  1.00  0.00           H  
ATOM   3049  CD2 LEU   186      46.844  61.636  39.033  1.00  0.00           C  
ATOM   3050 HD21 LEU   186      45.791  61.729  39.296  1.00  0.00           H  
ATOM   3051 HD22 LEU   186      47.453  62.080  39.820  1.00  0.00           H  
ATOM   3052 HD23 LEU   186      46.907  62.144  38.071  1.00  0.00           H  
ATOM   3053  C   LEU   186      44.838  59.214  35.748  1.00  0.00           C  
ATOM   3054  O   LEU   186      44.966  60.142  34.919  1.00  0.00           O  
ATOM   3055  N   GLY   187      44.374  58.019  35.280  1.00  0.00           N  
ATOM   3056  H   GLY   187      44.393  57.230  35.910  1.00  0.00           H  
ATOM   3057  CA  GLY   187      43.977  57.732  33.889  1.00  0.00           C  
ATOM   3058  HA2 GLY   187      43.538  56.734  33.887  1.00  0.00           H  
ATOM   3059  HA3 GLY   187      43.364  58.596  33.632  1.00  0.00           H  
ATOM   3060  C   GLY   187      45.219  57.669  33.030  1.00  0.00           C  
ATOM   3061  O   GLY   187      45.132  57.812  31.790  1.00  0.00           O  
ATOM   3062  N   ILE   188      46.433  57.713  33.565  1.00  0.00           N  
ATOM   3063  H   ILE   188      46.457  57.637  34.572  1.00  0.00           H  
ATOM   3064  CA  ILE   188      47.640  57.176  32.910  1.00  0.00           C  
ATOM   3065  HA  ILE   188      47.886  57.705  31.989  1.00  0.00           H  
ATOM   3066  CB  ILE   188      48.838  57.200  33.917  1.00  0.00           C  
ATOM   3067  HB  ILE   188      48.545  56.588  34.770  1.00  0.00           H  
ATOM   3068  CG2 ILE   188      50.032  56.431  33.294  1.00  0.00           C  
ATOM   3069 HG21 ILE   188      50.789  56.437  34.079  1.00  0.00           H  
ATOM   3070 HG22 ILE   188      49.819  55.470  32.827  1.00  0.00           H  
ATOM   3071 HG23 ILE   188      50.403  57.151  32.564  1.00  0.00           H  
ATOM   3072  CG1 ILE   188      49.221  58.586  34.438  1.00  0.00           C  
ATOM   3073 HG12 ILE   188      49.525  59.247  33.627  1.00  0.00           H  
ATOM   3074 HG13 ILE   188      48.360  59.098  34.869  1.00  0.00           H  
ATOM   3075  CD1 ILE   188      50.278  58.579  35.458  1.00  0.00           C  
ATOM   3076 HD11 ILE   188      50.031  57.876  36.254  1.00  0.00           H  
ATOM   3077 HD12 ILE   188      51.298  58.398  35.119  1.00  0.00           H  
ATOM   3078 HD13 ILE   188      50.247  59.573  35.904  1.00  0.00           H  
ATOM   3079  C   ILE   188      47.378  55.685  32.399  1.00  0.00           C  
ATOM   3080  O   ILE   188      46.679  54.907  33.079  1.00  0.00           O  
ATOM   3081  N   GLU   189      48.015  55.282  31.297  1.00  0.00           N  
ATOM   3082  H   GLU   189      48.511  55.994  30.781  1.00  0.00           H  
ATOM   3083  CA  GLU   189      47.761  53.984  30.620  1.00  0.00           C  
ATOM   3084  HA  GLU   189      46.722  53.977  30.290  1.00  0.00           H  
ATOM   3085  CB  GLU   189      48.515  53.910  29.282  1.00  0.00           C  
ATOM   3086  HB2 GLU   189      48.124  54.779  28.752  1.00  0.00           H  
ATOM   3087  HB3 GLU   189      49.576  53.903  29.530  1.00  0.00           H  
ATOM   3088  CG  GLU   189      48.126  52.697  28.423  1.00  0.00           C  
ATOM   3089  HG2 GLU   189      48.781  52.682  27.552  1.00  0.00           H  
ATOM   3090  HG3 GLU   189      48.288  51.805  29.028  1.00  0.00           H  
ATOM   3091  CD  GLU   189      46.661  52.641  27.955  1.00  0.00           C  
ATOM   3092  OE1 GLU   189      45.798  52.118  28.717  1.00  0.00           O  
ATOM   3093  OE2 GLU   189      46.416  52.984  26.762  1.00  0.00           O  
ATOM   3094  C   GLU   189      48.098  52.714  31.522  1.00  0.00           C  
ATOM   3095  O   GLU   189      49.119  52.672  32.221  1.00  0.00           O  
ATOM   3096  N   GLN   190      47.108  51.846  31.687  1.00  0.00           N  
ATOM   3097  H   GLN   190      46.151  52.035  31.425  1.00  0.00           H  
ATOM   3098  CA  GLN   190      47.283  50.636  32.462  1.00  0.00           C  
ATOM   3099  HA  GLN   190      47.533  51.008  33.455  1.00  0.00           H  
ATOM   3100  CB  GLN   190      45.936  49.874  32.541  1.00  0.00           C  
ATOM   3101  HB2 GLN   190      45.402  49.871  31.590  1.00  0.00           H  
ATOM   3102  HB3 GLN   190      46.216  48.857  32.815  1.00  0.00           H  
ATOM   3103  CG  GLN   190      45.131  50.456  33.705  1.00  0.00           C  
ATOM   3104  HG2 GLN   190      45.701  50.325  34.625  1.00  0.00           H  
ATOM   3105  HG3 GLN   190      45.075  51.542  33.629  1.00  0.00           H  
ATOM   3106  CD  GLN   190      43.679  50.214  33.721  1.00  0.00           C  
ATOM   3107  OE1 GLN   190      42.922  50.399  32.837  1.00  0.00           O  
ATOM   3108  NE2 GLN   190      43.266  49.662  34.817  1.00  0.00           N  
ATOM   3109 HE21 GLN   190      42.331  49.280  34.821  1.00  0.00           H  
ATOM   3110 HE22 GLN   190      43.842  49.419  35.610  1.00  0.00           H  
ATOM   3111  C   GLN   190      48.361  49.667  31.903  1.00  0.00           C  
ATOM   3112  O   GLN   190      48.450  49.621  30.713  1.00  0.00           O  
ATOM   3113  N   SER   191      49.003  48.934  32.793  1.00  0.00           N  
ATOM   3114  H   SER   191      48.959  49.128  33.783  1.00  0.00           H  
ATOM   3115  CA  SER   191      50.146  48.052  32.331  1.00  0.00           C  
ATOM   3116  HA  SER   191      49.931  47.740  31.309  1.00  0.00           H  
ATOM   3117  CB  SER   191      51.462  48.924  32.336  1.00  0.00           C  
ATOM   3118  HB2 SER   191      51.490  49.860  31.779  1.00  0.00           H  
ATOM   3119  HB3 SER   191      51.560  49.216  33.382  1.00  0.00           H  
ATOM   3120  OG  SER   191      52.599  48.158  31.967  1.00  0.00           O  
ATOM   3121  HG  SER   191      53.256  48.815  31.725  1.00  0.00           H  
ATOM   3122  C   SER   191      50.212  46.868  33.354  1.00  0.00           C  
ATOM   3123  O   SER   191      49.341  46.672  34.206  1.00  0.00           O  
ATOM   3124  N   ARG   192      51.199  46.021  33.306  1.00  0.00           N  
ATOM   3125  H   ARG   192      51.828  46.047  32.517  1.00  0.00           H  
ATOM   3126  CA  ARG   192      51.428  44.899  34.336  1.00  0.00           C  
ATOM   3127  HA  ARG   192      50.510  44.315  34.286  1.00  0.00           H  
ATOM   3128  CB  ARG   192      52.733  44.119  33.952  1.00  0.00           C  
ATOM   3129  HB2 ARG   192      53.688  44.622  33.799  1.00  0.00           H  
ATOM   3130  HB3 ARG   192      52.867  43.361  34.724  1.00  0.00           H  
ATOM   3131  CG  ARG   192      52.466  43.373  32.628  1.00  0.00           C  
ATOM   3132  HG2 ARG   192      51.575  42.757  32.751  1.00  0.00           H  
ATOM   3133  HG3 ARG   192      52.237  44.018  31.779  1.00  0.00           H  
ATOM   3134  CD  ARG   192      53.716  42.548  32.186  1.00  0.00           C  
ATOM   3135  HD2 ARG   192      54.058  42.025  33.080  1.00  0.00           H  
ATOM   3136  HD3 ARG   192      53.360  41.771  31.509  1.00  0.00           H  
ATOM   3137  NE  ARG   192      54.714  43.409  31.575  1.00  0.00           N  
ATOM   3138  HE  ARG   192      54.535  44.403  31.549  1.00  0.00           H  
ATOM   3139  CZ  ARG   192      55.759  42.946  30.884  1.00  0.00           C  
ATOM   3140  NH1 ARG   192      56.094  41.734  30.602  1.00  0.00           N  
ATOM   3141 HH11 ARG   192      55.514  40.958  30.885  1.00  0.00           H  
ATOM   3142 HH12 ARG   192      56.875  41.461  30.022  1.00  0.00           H  
ATOM   3143  NH2 ARG   192      56.556  43.803  30.336  1.00  0.00           N  
ATOM   3144 HH21 ARG   192      56.473  44.796  30.500  1.00  0.00           H  
ATOM   3145 HH22 ARG   192      57.423  43.498  29.916  1.00  0.00           H  
ATOM   3146  C   ARG   192      51.560  45.296  35.830  1.00  0.00           C  
ATOM   3147  O   ARG   192      50.925  44.700  36.710  1.00  0.00           O  
ATOM   3148  N   ARG   193      52.310  46.327  36.099  1.00  0.00           N  
ATOM   3149  H   ARG   193      52.836  46.744  35.345  1.00  0.00           H  
ATOM   3150  CA  ARG   193      52.517  46.842  37.428  1.00  0.00           C  
ATOM   3151  HA  ARG   193      52.950  46.073  38.068  1.00  0.00           H  
ATOM   3152  CB  ARG   193      53.402  48.085  37.338  1.00  0.00           C  
ATOM   3153  HB2 ARG   193      53.512  48.573  38.306  1.00  0.00           H  
ATOM   3154  HB3 ARG   193      54.392  47.686  37.117  1.00  0.00           H  
ATOM   3155  CG  ARG   193      53.019  49.176  36.313  1.00  0.00           C  
ATOM   3156  HG2 ARG   193      52.951  48.724  35.324  1.00  0.00           H  
ATOM   3157  HG3 ARG   193      52.027  49.483  36.646  1.00  0.00           H  
ATOM   3158  CD  ARG   193      53.956  50.424  36.387  1.00  0.00           C  
ATOM   3159  HD2 ARG   193      54.064  50.622  37.453  1.00  0.00           H  
ATOM   3160  HD3 ARG   193      54.916  50.150  35.950  1.00  0.00           H  
ATOM   3161  NE  ARG   193      53.300  51.549  35.678  1.00  0.00           N  
ATOM   3162  HE  ARG   193      52.334  51.418  35.412  1.00  0.00           H  
ATOM   3163  CZ  ARG   193      53.782  52.762  35.671  1.00  0.00           C  
ATOM   3164  NH1 ARG   193      54.946  53.029  36.156  1.00  0.00           N  
ATOM   3165 HH11 ARG   193      55.516  52.269  36.498  1.00  0.00           H  
ATOM   3166 HH12 ARG   193      55.241  53.993  36.223  1.00  0.00           H  
ATOM   3167  NH2 ARG   193      53.128  53.778  35.177  1.00  0.00           N  
ATOM   3168 HH21 ARG   193      52.346  53.436  34.637  1.00  0.00           H  
ATOM   3169 HH22 ARG   193      53.502  54.710  35.283  1.00  0.00           H  
ATOM   3170  C   ARG   193      51.184  47.289  38.020  1.00  0.00           C  
ATOM   3171  O   ARG   193      50.935  47.150  39.181  1.00  0.00           O  
ATOM   3172  N   ASP   194      50.253  47.834  37.238  1.00  0.00           N  
ATOM   3173  H   ASP   194      50.425  47.815  36.243  1.00  0.00           H  
ATOM   3174  CA  ASP   194      48.898  48.319  37.719  1.00  0.00           C  
ATOM   3175  HA  ASP   194      49.026  48.816  38.681  1.00  0.00           H  
ATOM   3176  CB  ASP   194      48.273  49.295  36.765  1.00  0.00           C  
ATOM   3177  HB2 ASP   194      47.851  48.788  35.898  1.00  0.00           H  
ATOM   3178  HB3 ASP   194      47.442  49.827  37.229  1.00  0.00           H  
ATOM   3179  CG  ASP   194      49.390  50.274  36.302  1.00  0.00           C  
ATOM   3180  OD1 ASP   194      49.914  50.077  35.185  1.00  0.00           O  
ATOM   3181  OD2 ASP   194      49.901  51.001  37.220  1.00  0.00           O  
ATOM   3182  C   ASP   194      47.995  47.106  38.027  1.00  0.00           C  
ATOM   3183  O   ASP   194      47.185  47.145  38.908  1.00  0.00           O  
ATOM   3184  N   ASP   195      48.113  45.938  37.411  1.00  0.00           N  
ATOM   3185  H   ASP   195      48.872  45.959  36.745  1.00  0.00           H  
ATOM   3186  CA  ASP   195      47.369  44.699  37.765  1.00  0.00           C  
ATOM   3187  HA  ASP   195      46.339  44.983  37.979  1.00  0.00           H  
ATOM   3188  CB  ASP   195      47.411  43.734  36.621  1.00  0.00           C  
ATOM   3189  HB2 ASP   195      48.378  43.811  36.124  1.00  0.00           H  
ATOM   3190  HB3 ASP   195      47.310  42.701  36.954  1.00  0.00           H  
ATOM   3191  CG  ASP   195      46.391  44.029  35.537  1.00  0.00           C  
ATOM   3192  OD1 ASP   195      45.527  44.952  35.731  1.00  0.00           O  
ATOM   3193  OD2 ASP   195      46.588  43.342  34.469  1.00  0.00           O  
ATOM   3194  C   ASP   195      47.964  44.076  39.048  1.00  0.00           C  
ATOM   3195  O   ASP   195      47.177  43.755  39.957  1.00  0.00           O  
ATOM   3196  N   MET   196      49.294  43.992  39.143  1.00  0.00           N  
ATOM   3197  H   MET   196      49.918  44.260  38.396  1.00  0.00           H  
ATOM   3198  CA  MET   196      49.869  43.596  40.394  1.00  0.00           C  
ATOM   3199  HA  MET   196      49.511  42.619  40.718  1.00  0.00           H  
ATOM   3200  CB  MET   196      51.444  43.523  40.453  1.00  0.00           C  
ATOM   3201  HB2 MET   196      51.891  44.491  40.224  1.00  0.00           H  
ATOM   3202  HB3 MET   196      51.698  43.282  41.485  1.00  0.00           H  
ATOM   3203  CG  MET   196      51.862  42.477  39.479  1.00  0.00           C  
ATOM   3204  HG2 MET   196      51.528  42.622  38.451  1.00  0.00           H  
ATOM   3205  HG3 MET   196      52.949  42.560  39.487  1.00  0.00           H  
ATOM   3206  SD  MET   196      51.763  40.707  39.967  1.00  0.00           S  
ATOM   3207  CE  MET   196      50.118  40.253  39.392  1.00  0.00           C  
ATOM   3208  HE1 MET   196      49.792  40.881  38.563  1.00  0.00           H  
ATOM   3209  HE2 MET   196      50.074  39.180  39.204  1.00  0.00           H  
ATOM   3210  HE3 MET   196      49.425  40.256  40.233  1.00  0.00           H  
ATOM   3211  C   MET   196      49.486  44.546  41.573  1.00  0.00           C  
ATOM   3212  O   MET   196      49.133  44.132  42.656  1.00  0.00           O  
ATOM   3213  N   GLU   197      49.442  45.779  41.247  1.00  0.00           N  
ATOM   3214  H   GLU   197      49.889  46.080  40.393  1.00  0.00           H  
ATOM   3215  CA  GLU   197      49.025  46.840  42.257  1.00  0.00           C  
ATOM   3216  HA  GLU   197      49.590  46.635  43.167  1.00  0.00           H  
ATOM   3217  CB  GLU   197      49.349  48.241  41.734  1.00  0.00           C  
ATOM   3218  HB2 GLU   197      50.359  48.358  41.341  1.00  0.00           H  
ATOM   3219  HB3 GLU   197      48.641  48.579  40.978  1.00  0.00           H  
ATOM   3220  CG  GLU   197      49.185  49.222  42.887  1.00  0.00           C  
ATOM   3221  HG2 GLU   197      48.273  49.039  43.454  1.00  0.00           H  
ATOM   3222  HG3 GLU   197      49.986  49.062  43.608  1.00  0.00           H  
ATOM   3223  CD  GLU   197      49.362  50.781  42.564  1.00  0.00           C  
ATOM   3224  OE1 GLU   197      48.663  51.585  43.205  1.00  0.00           O  
ATOM   3225  OE2 GLU   197      50.038  51.181  41.584  1.00  0.00           O  
ATOM   3226  C   GLU   197      47.554  46.663  42.608  1.00  0.00           C  
ATOM   3227  O   GLU   197      47.173  46.554  43.762  1.00  0.00           O  
ATOM   3228  N   SER   198      46.706  46.396  41.620  1.00  0.00           N  
ATOM   3229  H   SER   198      47.161  46.314  40.722  1.00  0.00           H  
ATOM   3230  CA  SER   198      45.274  46.112  41.819  1.00  0.00           C  
ATOM   3231  HA  SER   198      44.892  47.040  42.243  1.00  0.00           H  
ATOM   3232  CB  SER   198      44.528  45.839  40.447  1.00  0.00           C  
ATOM   3233  HB2 SER   198      45.002  44.989  39.955  1.00  0.00           H  
ATOM   3234  HB3 SER   198      43.463  45.720  40.642  1.00  0.00           H  
ATOM   3235  OG  SER   198      44.730  47.036  39.692  1.00  0.00           O  
ATOM   3236  HG  SER   198      45.602  47.122  39.302  1.00  0.00           H  
ATOM   3237  C   SER   198      44.975  44.931  42.708  1.00  0.00           C  
ATOM   3238  O   SER   198      44.035  44.965  43.507  1.00  0.00           O  
ATOM   3239  N   LEU   199      45.683  43.806  42.557  1.00  0.00           N  
ATOM   3240  H   LEU   199      46.320  43.972  41.792  1.00  0.00           H  
ATOM   3241  CA  LEU   199      45.546  42.654  43.374  1.00  0.00           C  
ATOM   3242  HA  LEU   199      44.565  42.182  43.427  1.00  0.00           H  
ATOM   3243  CB  LEU   199      46.593  41.534  43.025  1.00  0.00           C  
ATOM   3244  HB2 LEU   199      46.370  41.205  42.010  1.00  0.00           H  
ATOM   3245  HB3 LEU   199      47.591  41.973  43.049  1.00  0.00           H  
ATOM   3246  CG  LEU   199      46.616  40.284  43.922  1.00  0.00           C  
ATOM   3247  HG  LEU   199      46.943  40.678  44.885  1.00  0.00           H  
ATOM   3248  CD1 LEU   199      45.223  39.637  44.011  1.00  0.00           C  
ATOM   3249 HD11 LEU   199      44.843  39.657  42.990  1.00  0.00           H  
ATOM   3250 HD12 LEU   199      45.440  38.595  44.251  1.00  0.00           H  
ATOM   3251 HD13 LEU   199      44.493  40.102  44.674  1.00  0.00           H  
ATOM   3252  CD2 LEU   199      47.626  39.184  43.351  1.00  0.00           C  
ATOM   3253 HD21 LEU   199      48.674  39.481  43.309  1.00  0.00           H  
ATOM   3254 HD22 LEU   199      47.540  38.248  43.904  1.00  0.00           H  
ATOM   3255 HD23 LEU   199      47.343  38.899  42.338  1.00  0.00           H  
ATOM   3256  C   LEU   199      45.821  43.063  44.836  1.00  0.00           C  
ATOM   3257  O   LEU   199      45.231  42.480  45.669  1.00  0.00           O  
ATOM   3258  N   GLY   200      46.776  43.928  45.072  1.00  0.00           N  
ATOM   3259  H   GLY   200      47.303  44.307  44.298  1.00  0.00           H  
ATOM   3260  CA  GLY   200      47.211  44.353  46.383  1.00  0.00           C  
ATOM   3261  HA2 GLY   200      47.633  43.481  46.883  1.00  0.00           H  
ATOM   3262  HA3 GLY   200      48.021  45.082  46.410  1.00  0.00           H  
ATOM   3263  C   GLY   200      46.014  44.821  47.278  1.00  0.00           C  
ATOM   3264  O   GLY   200      45.800  44.482  48.397  1.00  0.00           O  
ATOM   3265  N   TYR   201      45.281  45.750  46.767  1.00  0.00           N  
ATOM   3266  H   TYR   201      45.520  46.076  45.841  1.00  0.00           H  
ATOM   3267  CA  TYR   201      44.068  46.311  47.333  1.00  0.00           C  
ATOM   3268  HA  TYR   201      44.218  46.750  48.319  1.00  0.00           H  
ATOM   3269  CB  TYR   201      43.640  47.454  46.456  1.00  0.00           C  
ATOM   3270  HB2 TYR   201      43.410  47.045  45.472  1.00  0.00           H  
ATOM   3271  HB3 TYR   201      42.746  47.942  46.845  1.00  0.00           H  
ATOM   3272  CG  TYR   201      44.707  48.506  46.229  1.00  0.00           C  
ATOM   3273  CD1 TYR   201      45.477  49.091  47.288  1.00  0.00           C  
ATOM   3274  HD1 TYR   201      45.448  48.597  48.248  1.00  0.00           H  
ATOM   3275  CE1 TYR   201      46.431  50.044  47.035  1.00  0.00           C  
ATOM   3276  HE1 TYR   201      47.135  50.409  47.767  1.00  0.00           H  
ATOM   3277  CZ  TYR   201      46.582  50.510  45.693  1.00  0.00           C  
ATOM   3278  OH  TYR   201      47.419  51.529  45.529  1.00  0.00           O  
ATOM   3279  HH  TYR   201      47.777  51.545  44.638  1.00  0.00           H  
ATOM   3280  CE2 TYR   201      45.878  49.964  44.627  1.00  0.00           C  
ATOM   3281  HE2 TYR   201      46.060  50.325  43.626  1.00  0.00           H  
ATOM   3282  CD2 TYR   201      44.979  48.943  44.911  1.00  0.00           C  
ATOM   3283  HD2 TYR   201      44.489  48.440  44.091  1.00  0.00           H  
ATOM   3284  C   TYR   201      43.045  45.233  47.536  1.00  0.00           C  
ATOM   3285  O   TYR   201      42.294  45.381  48.537  1.00  0.00           O  
ATOM   3286  N   VAL   202      42.861  44.205  46.672  1.00  0.00           N  
ATOM   3287  H   VAL   202      43.567  44.118  45.955  1.00  0.00           H  
ATOM   3288  CA  VAL   202      41.992  43.042  46.879  1.00  0.00           C  
ATOM   3289  HA  VAL   202      40.967  43.333  47.109  1.00  0.00           H  
ATOM   3290  CB  VAL   202      41.916  42.229  45.628  1.00  0.00           C  
ATOM   3291  HB  VAL   202      42.901  41.903  45.293  1.00  0.00           H  
ATOM   3292  CG1 VAL   202      41.036  40.989  45.849  1.00  0.00           C  
ATOM   3293 HG11 VAL   202      41.466  40.267  46.543  1.00  0.00           H  
ATOM   3294 HG12 VAL   202      40.151  41.357  46.368  1.00  0.00           H  
ATOM   3295 HG13 VAL   202      40.661  40.560  44.920  1.00  0.00           H  
ATOM   3296  CG2 VAL   202      41.166  42.961  44.509  1.00  0.00           C  
ATOM   3297 HG21 VAL   202      40.139  43.198  44.784  1.00  0.00           H  
ATOM   3298 HG22 VAL   202      41.704  43.840  44.154  1.00  0.00           H  
ATOM   3299 HG23 VAL   202      41.208  42.337  43.617  1.00  0.00           H  
ATOM   3300  C   VAL   202      42.504  42.167  48.114  1.00  0.00           C  
ATOM   3301  O   VAL   202      41.657  41.928  49.005  1.00  0.00           O  
ATOM   3302  N   LEU   203      43.784  41.807  48.247  1.00  0.00           N  
ATOM   3303  H   LEU   203      44.376  42.027  47.459  1.00  0.00           H  
ATOM   3304  CA  LEU   203      44.373  41.120  49.344  1.00  0.00           C  
ATOM   3305  HA  LEU   203      43.868  40.182  49.574  1.00  0.00           H  
ATOM   3306  CB  LEU   203      45.826  40.814  49.016  1.00  0.00           C  
ATOM   3307  HB2 LEU   203      46.415  41.726  48.923  1.00  0.00           H  
ATOM   3308  HB3 LEU   203      46.255  40.249  49.844  1.00  0.00           H  
ATOM   3309  CG  LEU   203      46.096  39.900  47.844  1.00  0.00           C  
ATOM   3310  HG  LEU   203      45.675  40.319  46.930  1.00  0.00           H  
ATOM   3311  CD1 LEU   203      47.619  39.569  47.615  1.00  0.00           C  
ATOM   3312 HD11 LEU   203      47.773  38.782  46.876  1.00  0.00           H  
ATOM   3313 HD12 LEU   203      48.151  40.446  47.248  1.00  0.00           H  
ATOM   3314 HD13 LEU   203      48.083  39.247  48.548  1.00  0.00           H  
ATOM   3315  CD2 LEU   203      45.392  38.575  47.933  1.00  0.00           C  
ATOM   3316 HD21 LEU   203      45.703  38.119  48.873  1.00  0.00           H  
ATOM   3317 HD22 LEU   203      44.314  38.739  47.919  1.00  0.00           H  
ATOM   3318 HD23 LEU   203      45.605  37.949  47.066  1.00  0.00           H  
ATOM   3319  C   LEU   203      44.180  41.971  50.672  1.00  0.00           C  
ATOM   3320  O   LEU   203      44.101  41.473  51.786  1.00  0.00           O  
ATOM   3321  N   MET   204      44.147  43.287  50.600  1.00  0.00           N  
ATOM   3322  H   MET   204      44.392  43.644  49.687  1.00  0.00           H  
ATOM   3323  CA  MET   204      43.735  44.107  51.698  1.00  0.00           C  
ATOM   3324  HA  MET   204      44.289  43.733  52.559  1.00  0.00           H  
ATOM   3325  CB  MET   204      44.111  45.559  51.433  1.00  0.00           C  
ATOM   3326  HB2 MET   204      43.746  45.766  50.428  1.00  0.00           H  
ATOM   3327  HB3 MET   204      43.788  46.166  52.279  1.00  0.00           H  
ATOM   3328  CG  MET   204      45.620  45.797  51.457  1.00  0.00           C  
ATOM   3329  HG2 MET   204      45.982  45.660  52.475  1.00  0.00           H  
ATOM   3330  HG3 MET   204      46.053  45.170  50.677  1.00  0.00           H  
ATOM   3331  SD  MET   204      45.964  47.568  51.137  1.00  0.00           S  
ATOM   3332  CE  MET   204      47.658  47.639  51.830  1.00  0.00           C  
ATOM   3333  HE1 MET   204      48.373  46.891  51.486  1.00  0.00           H  
ATOM   3334  HE2 MET   204      48.036  48.651  51.686  1.00  0.00           H  
ATOM   3335  HE3 MET   204      47.635  47.673  52.919  1.00  0.00           H  
ATOM   3336  C   MET   204      42.214  44.166  52.152  1.00  0.00           C  
ATOM   3337  O   MET   204      41.895  44.053  53.331  1.00  0.00           O  
ATOM   3338  N   TYR   205      41.339  44.309  51.107  1.00  0.00           N  
ATOM   3339  H   TYR   205      41.727  44.208  50.180  1.00  0.00           H  
ATOM   3340  CA  TYR   205      39.911  44.228  51.268  1.00  0.00           C  
ATOM   3341  HA  TYR   205      39.514  45.048  51.866  1.00  0.00           H  
ATOM   3342  CB  TYR   205      39.260  44.191  49.870  1.00  0.00           C  
ATOM   3343  HB2 TYR   205      39.494  45.131  49.370  1.00  0.00           H  
ATOM   3344  HB3 TYR   205      39.775  43.463  49.243  1.00  0.00           H  
ATOM   3345  CG  TYR   205      37.750  43.835  49.843  1.00  0.00           C  
ATOM   3346  CD1 TYR   205      36.789  44.833  49.822  1.00  0.00           C  
ATOM   3347  HD1 TYR   205      36.957  45.897  49.890  1.00  0.00           H  
ATOM   3348  CE1 TYR   205      35.432  44.498  49.695  1.00  0.00           C  
ATOM   3349  HE1 TYR   205      34.726  45.315  49.661  1.00  0.00           H  
ATOM   3350  CZ  TYR   205      35.025  43.153  49.742  1.00  0.00           C  
ATOM   3351  OH  TYR   205      33.710  42.792  49.625  1.00  0.00           O  
ATOM   3352  HH  TYR   205      33.665  41.897  49.279  1.00  0.00           H  
ATOM   3353  CE2 TYR   205      35.950  42.164  49.871  1.00  0.00           C  
ATOM   3354  HE2 TYR   205      35.620  41.139  49.949  1.00  0.00           H  
ATOM   3355  CD2 TYR   205      37.348  42.455  49.769  1.00  0.00           C  
ATOM   3356  HD2 TYR   205      37.990  41.586  49.772  1.00  0.00           H  
ATOM   3357  C   TYR   205      39.443  42.953  52.006  1.00  0.00           C  
ATOM   3358  O   TYR   205      38.645  43.081  52.973  1.00  0.00           O  
ATOM   3359  N   PHE   206      39.934  41.757  51.629  1.00  0.00           N  
ATOM   3360  H   PHE   206      40.567  41.615  50.855  1.00  0.00           H  
ATOM   3361  CA  PHE   206      39.607  40.551  52.354  1.00  0.00           C  
ATOM   3362  HA  PHE   206      38.517  40.544  52.360  1.00  0.00           H  
ATOM   3363  CB  PHE   206      40.195  39.404  51.580  1.00  0.00           C  
ATOM   3364  HB2 PHE   206      41.225  39.512  51.239  1.00  0.00           H  
ATOM   3365  HB3 PHE   206      40.250  38.534  52.234  1.00  0.00           H  
ATOM   3366  CG  PHE   206      39.352  39.074  50.369  1.00  0.00           C  
ATOM   3367  CD1 PHE   206      38.000  38.708  50.562  1.00  0.00           C  
ATOM   3368  HD1 PHE   206      37.579  38.699  51.557  1.00  0.00           H  
ATOM   3369  CE1 PHE   206      37.248  38.448  49.407  1.00  0.00           C  
ATOM   3370  HE1 PHE   206      36.204  38.171  49.427  1.00  0.00           H  
ATOM   3371  CZ  PHE   206      37.845  38.503  48.109  1.00  0.00           C  
ATOM   3372  HZ  PHE   206      37.175  38.351  47.276  1.00  0.00           H  
ATOM   3373  CE2 PHE   206      39.208  38.847  47.978  1.00  0.00           C  
ATOM   3374  HE2 PHE   206      39.610  38.823  46.976  1.00  0.00           H  
ATOM   3375  CD2 PHE   206      39.985  39.218  49.116  1.00  0.00           C  
ATOM   3376  HD2 PHE   206      41.052  39.384  49.092  1.00  0.00           H  
ATOM   3377  C   PHE   206      40.120  40.491  53.803  1.00  0.00           C  
ATOM   3378  O   PHE   206      39.616  39.603  54.520  1.00  0.00           O  
ATOM   3379  N   ASN   207      41.026  41.384  54.280  1.00  0.00           N  
ATOM   3380  H   ASN   207      41.320  42.112  53.645  1.00  0.00           H  
ATOM   3381  CA  ASN   207      41.431  41.398  55.678  1.00  0.00           C  
ATOM   3382  HA  ASN   207      40.916  40.629  56.255  1.00  0.00           H  
ATOM   3383  CB  ASN   207      42.943  41.187  55.636  1.00  0.00           C  
ATOM   3384  HB2 ASN   207      43.116  40.306  55.017  1.00  0.00           H  
ATOM   3385  HB3 ASN   207      43.259  42.113  55.156  1.00  0.00           H  
ATOM   3386  CG  ASN   207      43.558  40.900  57.011  1.00  0.00           C  
ATOM   3387  OD1 ASN   207      44.500  41.604  57.466  1.00  0.00           O  
ATOM   3388  ND2 ASN   207      43.155  39.844  57.651  1.00  0.00           N  
ATOM   3389 HD21 ASN   207      43.571  39.591  58.535  1.00  0.00           H  
ATOM   3390 HD22 ASN   207      42.364  39.290  57.354  1.00  0.00           H  
ATOM   3391  C   ASN   207      41.027  42.725  56.440  1.00  0.00           C  
ATOM   3392  O   ASN   207      41.167  42.752  57.672  1.00  0.00           O  
ATOM   3393  N   ARG   208      40.534  43.782  55.722  1.00  0.00           N  
ATOM   3394  H   ARG   208      40.329  43.626  54.746  1.00  0.00           H  
ATOM   3395  CA  ARG   208      40.053  45.103  56.240  1.00  0.00           C  
ATOM   3396  HA  ARG   208      39.571  44.938  57.204  1.00  0.00           H  
ATOM   3397  CB  ARG   208      41.114  46.227  56.410  1.00  0.00           C  
ATOM   3398  HB2 ARG   208      41.664  46.340  55.475  1.00  0.00           H  
ATOM   3399  HB3 ARG   208      40.644  47.141  56.773  1.00  0.00           H  
ATOM   3400  CG  ARG   208      42.327  45.901  57.314  1.00  0.00           C  
ATOM   3401  HG2 ARG   208      42.822  44.958  57.082  1.00  0.00           H  
ATOM   3402  HG3 ARG   208      43.095  46.656  57.141  1.00  0.00           H  
ATOM   3403  CD  ARG   208      41.826  46.015  58.791  1.00  0.00           C  
ATOM   3404  HD2 ARG   208      41.340  46.975  58.969  1.00  0.00           H  
ATOM   3405  HD3 ARG   208      41.153  45.163  58.882  1.00  0.00           H  
ATOM   3406  NE  ARG   208      42.947  45.903  59.813  1.00  0.00           N  
ATOM   3407  HE  ARG   208      43.360  46.746  60.187  1.00  0.00           H  
ATOM   3408  CZ  ARG   208      43.563  44.781  60.057  1.00  0.00           C  
ATOM   3409  NH1 ARG   208      43.223  43.598  59.614  1.00  0.00           N  
ATOM   3410 HH11 ARG   208      42.344  43.482  59.131  1.00  0.00           H  
ATOM   3411 HH12 ARG   208      43.769  42.807  59.923  1.00  0.00           H  
ATOM   3412  NH2 ARG   208      44.518  44.719  60.908  1.00  0.00           N  
ATOM   3413 HH21 ARG   208      44.902  45.586  61.256  1.00  0.00           H  
ATOM   3414 HH22 ARG   208      45.045  43.859  60.959  1.00  0.00           H  
ATOM   3415  C   ARG   208      38.951  45.683  55.339  1.00  0.00           C  
ATOM   3416  O   ARG   208      39.172  45.863  54.137  1.00  0.00           O  
ATOM   3417  N   THR   209      37.777  45.971  55.842  1.00  0.00           N  
ATOM   3418  H   THR   209      37.789  45.981  56.852  1.00  0.00           H  
ATOM   3419  CA  THR   209      36.549  46.350  55.160  1.00  0.00           C  
ATOM   3420  HA  THR   209      36.113  45.586  54.515  1.00  0.00           H  
ATOM   3421  CB  THR   209      35.512  46.636  56.209  1.00  0.00           C  
ATOM   3422  HB  THR   209      35.877  47.436  56.854  1.00  0.00           H  
ATOM   3423  CG2 THR   209      34.103  46.978  55.686  1.00  0.00           C  
ATOM   3424 HG21 THR   209      33.975  47.955  55.219  1.00  0.00           H  
ATOM   3425 HG22 THR   209      33.756  46.334  54.879  1.00  0.00           H  
ATOM   3426 HG23 THR   209      33.258  46.844  56.361  1.00  0.00           H  
ATOM   3427  OG1 THR   209      35.337  45.525  57.034  1.00  0.00           O  
ATOM   3428  HG1 THR   209      35.119  44.821  56.418  1.00  0.00           H  
ATOM   3429  C   THR   209      36.791  47.640  54.339  1.00  0.00           C  
ATOM   3430  O   THR   209      36.256  47.689  53.207  1.00  0.00           O  
ATOM   3431  N   SER   210      37.555  48.650  54.847  1.00  0.00           N  
ATOM   3432  H   SER   210      38.018  48.490  55.731  1.00  0.00           H  
ATOM   3433  CA  SER   210      37.694  50.027  54.248  1.00  0.00           C  
ATOM   3434  HA  SER   210      37.493  49.882  53.187  1.00  0.00           H  
ATOM   3435  CB  SER   210      36.738  50.996  54.914  1.00  0.00           C  
ATOM   3436  HB2 SER   210      35.750  50.535  54.895  1.00  0.00           H  
ATOM   3437  HB3 SER   210      37.005  51.150  55.959  1.00  0.00           H  
ATOM   3438  OG  SER   210      36.593  52.284  54.329  1.00  0.00           O  
ATOM   3439  HG  SER   210      35.953  52.104  53.636  1.00  0.00           H  
ATOM   3440  C   SER   210      39.045  50.539  54.515  1.00  0.00           C  
ATOM   3441  O   SER   210      39.609  50.220  55.540  1.00  0.00           O  
ATOM   3442  N   LEU   211      39.605  51.295  53.615  1.00  0.00           N  
ATOM   3443  H   LEU   211      39.095  51.433  52.754  1.00  0.00           H  
ATOM   3444  CA  LEU   211      40.903  52.022  53.666  1.00  0.00           C  
ATOM   3445  HA  LEU   211      41.643  51.252  53.881  1.00  0.00           H  
ATOM   3446  CB  LEU   211      41.176  52.604  52.271  1.00  0.00           C  
ATOM   3447  HB2 LEU   211      40.446  53.350  51.955  1.00  0.00           H  
ATOM   3448  HB3 LEU   211      42.127  53.134  52.226  1.00  0.00           H  
ATOM   3449  CG  LEU   211      41.320  51.488  51.167  1.00  0.00           C  
ATOM   3450  HG  LEU   211      40.366  50.963  51.119  1.00  0.00           H  
ATOM   3451  CD1 LEU   211      41.474  52.136  49.759  1.00  0.00           C  
ATOM   3452 HD11 LEU   211      41.475  51.355  48.999  1.00  0.00           H  
ATOM   3453 HD12 LEU   211      40.630  52.812  49.624  1.00  0.00           H  
ATOM   3454 HD13 LEU   211      42.443  52.634  49.795  1.00  0.00           H  
ATOM   3455  CD2 LEU   211      42.469  50.534  51.373  1.00  0.00           C  
ATOM   3456 HD21 LEU   211      42.238  49.738  52.081  1.00  0.00           H  
ATOM   3457 HD22 LEU   211      42.712  50.150  50.382  1.00  0.00           H  
ATOM   3458 HD23 LEU   211      43.360  51.053  51.726  1.00  0.00           H  
ATOM   3459  C   LEU   211      40.900  53.023  54.803  1.00  0.00           C  
ATOM   3460  O   LEU   211      39.831  53.528  55.219  1.00  0.00           O  
ATOM   3461  N   PRO   212      42.070  53.494  55.291  1.00  0.00           N  
ATOM   3462  CD  PRO   212      43.399  53.194  54.915  1.00  0.00           C  
ATOM   3463  HD2 PRO   212      43.582  53.276  53.844  1.00  0.00           H  
ATOM   3464  HD3 PRO   212      43.773  52.245  55.301  1.00  0.00           H  
ATOM   3465  CG  PRO   212      44.319  54.263  55.618  1.00  0.00           C  
ATOM   3466  HG2 PRO   212      44.352  55.136  54.967  1.00  0.00           H  
ATOM   3467  HG3 PRO   212      45.278  53.827  55.899  1.00  0.00           H  
ATOM   3468  CB  PRO   212      43.555  54.547  56.898  1.00  0.00           C  
ATOM   3469  HB2 PRO   212      43.811  55.461  57.434  1.00  0.00           H  
ATOM   3470  HB3 PRO   212      43.727  53.702  57.565  1.00  0.00           H  
ATOM   3471  CA  PRO   212      42.085  54.496  56.386  1.00  0.00           C  
ATOM   3472  HA  PRO   212      41.453  54.231  57.233  1.00  0.00           H  
ATOM   3473  C   PRO   212      41.610  55.928  56.028  1.00  0.00           C  
ATOM   3474  O   PRO   212      41.724  56.847  56.835  1.00  0.00           O  
ATOM   3475  N   TRP   213      41.023  56.124  54.836  1.00  0.00           N  
ATOM   3476  H   TRP   213      41.028  55.310  54.236  1.00  0.00           H  
ATOM   3477  CA  TRP   213      40.380  57.406  54.289  1.00  0.00           C  
ATOM   3478  HA  TRP   213      41.097  58.177  54.571  1.00  0.00           H  
ATOM   3479  CB  TRP   213      40.134  57.332  52.822  1.00  0.00           C  
ATOM   3480  HB2 TRP   213      39.126  56.954  52.651  1.00  0.00           H  
ATOM   3481  HB3 TRP   213      40.116  58.333  52.391  1.00  0.00           H  
ATOM   3482  CG  TRP   213      41.100  56.600  51.922  1.00  0.00           C  
ATOM   3483  CD1 TRP   213      40.836  55.749  50.921  1.00  0.00           C  
ATOM   3484  HD1 TRP   213      39.853  55.446  50.591  1.00  0.00           H  
ATOM   3485  NE1 TRP   213      42.013  55.359  50.316  1.00  0.00           N  
ATOM   3486  HE1 TRP   213      42.011  54.678  49.571  1.00  0.00           H  
ATOM   3487  CE2 TRP   213      43.109  55.951  50.926  1.00  0.00           C  
ATOM   3488  CZ2 TRP   213      44.505  55.763  50.655  1.00  0.00           C  
ATOM   3489  HZ2 TRP   213      44.823  55.041  49.916  1.00  0.00           H  
ATOM   3490  CH2 TRP   213      45.486  56.443  51.424  1.00  0.00           C  
ATOM   3491  HH2 TRP   213      46.505  56.154  51.212  1.00  0.00           H  
ATOM   3492  CZ3 TRP   213      44.987  57.294  52.405  1.00  0.00           C  
ATOM   3493  HZ3 TRP   213      45.686  57.825  53.034  1.00  0.00           H  
ATOM   3494  CE3 TRP   213      43.557  57.576  52.596  1.00  0.00           C  
ATOM   3495  HE3 TRP   213      43.256  58.328  53.310  1.00  0.00           H  
ATOM   3496  CD2 TRP   213      42.554  56.832  51.846  1.00  0.00           C  
ATOM   3497  C   TRP   213      39.110  57.884  54.986  1.00  0.00           C  
ATOM   3498  O   TRP   213      38.373  58.679  54.500  1.00  0.00           O  
ATOM   3499  N   GLN   214      38.712  57.238  56.124  1.00  0.00           N  
ATOM   3500  H   GLN   214      39.309  56.527  56.523  1.00  0.00           H  
ATOM   3501  CA  GLN   214      37.503  57.591  56.863  1.00  0.00           C  
ATOM   3502  HA  GLN   214      36.672  57.788  56.185  1.00  0.00           H  
ATOM   3503  CB  GLN   214      37.140  56.558  57.934  1.00  0.00           C  
ATOM   3504  HB2 GLN   214      38.116  56.271  58.325  1.00  0.00           H  
ATOM   3505  HB3 GLN   214      36.370  56.853  58.647  1.00  0.00           H  
ATOM   3506  CG  GLN   214      36.688  55.263  57.151  1.00  0.00           C  
ATOM   3507  HG2 GLN   214      37.479  55.047  56.433  1.00  0.00           H  
ATOM   3508  HG3 GLN   214      36.590  54.469  57.892  1.00  0.00           H  
ATOM   3509  CD  GLN   214      35.350  55.337  56.379  1.00  0.00           C  
ATOM   3510  OE1 GLN   214      34.593  56.267  56.519  1.00  0.00           O  
ATOM   3511  NE2 GLN   214      35.057  54.369  55.588  1.00  0.00           N  
ATOM   3512 HE21 GLN   214      34.184  54.420  55.083  1.00  0.00           H  
ATOM   3513 HE22 GLN   214      35.710  53.638  55.345  1.00  0.00           H  
ATOM   3514  C   GLN   214      37.630  58.916  57.637  1.00  0.00           C  
ATOM   3515  O   GLN   214      38.652  59.215  58.236  1.00  0.00           O  
ATOM   3516  N   GLY   215      36.536  59.681  57.769  1.00  0.00           N  
ATOM   3517  H   GLY   215      35.738  59.468  57.189  1.00  0.00           H  
ATOM   3518  CA  GLY   215      36.490  60.840  58.685  1.00  0.00           C  
ATOM   3519  HA2 GLY   215      35.450  61.028  58.951  1.00  0.00           H  
ATOM   3520  HA3 GLY   215      37.008  60.584  59.610  1.00  0.00           H  
ATOM   3521  C   GLY   215      37.033  62.136  58.104  1.00  0.00           C  
ATOM   3522  O   GLY   215      37.443  62.978  58.921  1.00  0.00           O  
ATOM   3523  N   LEU   216      37.157  62.304  56.797  1.00  0.00           N  
ATOM   3524  H   LEU   216      36.748  61.647  56.148  1.00  0.00           H  
ATOM   3525  CA  LEU   216      37.512  63.668  56.196  1.00  0.00           C  
ATOM   3526  HA  LEU   216      38.330  64.120  56.756  1.00  0.00           H  
ATOM   3527  CB  LEU   216      38.143  63.277  54.778  1.00  0.00           C  
ATOM   3528  HB2 LEU   216      37.318  62.832  54.222  1.00  0.00           H  
ATOM   3529  HB3 LEU   216      38.360  64.205  54.249  1.00  0.00           H  
ATOM   3530  CG  LEU   216      39.333  62.249  54.929  1.00  0.00           C  
ATOM   3531  HG  LEU   216      39.111  61.429  55.612  1.00  0.00           H  
ATOM   3532  CD1 LEU   216      39.733  61.648  53.595  1.00  0.00           C  
ATOM   3533 HD11 LEU   216      38.907  61.796  52.900  1.00  0.00           H  
ATOM   3534 HD12 LEU   216      40.571  62.166  53.129  1.00  0.00           H  
ATOM   3535 HD13 LEU   216      39.964  60.593  53.744  1.00  0.00           H  
ATOM   3536  CD2 LEU   216      40.555  62.983  55.543  1.00  0.00           C  
ATOM   3537 HD21 LEU   216      40.464  63.073  56.625  1.00  0.00           H  
ATOM   3538 HD22 LEU   216      41.470  62.398  55.446  1.00  0.00           H  
ATOM   3539 HD23 LEU   216      40.640  63.986  55.125  1.00  0.00           H  
ATOM   3540  C   LEU   216      36.409  64.697  56.171  1.00  0.00           C  
ATOM   3541  O   LEU   216      35.250  64.362  56.127  1.00  0.00           O  
ATOM   3542  N   LYS   217      36.696  65.983  55.986  1.00  0.00           N  
ATOM   3543  H   LYS   217      37.671  66.245  56.009  1.00  0.00           H  
ATOM   3544  CA  LYS   217      35.673  67.068  56.103  1.00  0.00           C  
ATOM   3545  HA  LYS   217      34.890  66.598  56.699  1.00  0.00           H  
ATOM   3546  CB  LYS   217      36.351  68.195  56.826  1.00  0.00           C  
ATOM   3547  HB2 LYS   217      36.764  67.855  57.776  1.00  0.00           H  
ATOM   3548  HB3 LYS   217      37.144  68.647  56.230  1.00  0.00           H  
ATOM   3549  CG  LYS   217      35.356  69.271  57.257  1.00  0.00           C  
ATOM   3550  HG2 LYS   217      34.986  69.751  56.351  1.00  0.00           H  
ATOM   3551  HG3 LYS   217      34.498  68.823  57.757  1.00  0.00           H  
ATOM   3552  CD  LYS   217      36.114  70.403  57.986  1.00  0.00           C  
ATOM   3553  HD2 LYS   217      36.616  69.928  58.828  1.00  0.00           H  
ATOM   3554  HD3 LYS   217      36.918  70.832  57.388  1.00  0.00           H  
ATOM   3555  CE  LYS   217      35.343  71.587  58.481  1.00  0.00           C  
ATOM   3556  HE2 LYS   217      34.357  71.323  58.862  1.00  0.00           H  
ATOM   3557  HE3 LYS   217      35.930  72.022  59.289  1.00  0.00           H  
ATOM   3558  NZ  LYS   217      35.174  72.543  57.347  1.00  0.00           N  
ATOM   3559  HZ1 LYS   217      36.044  72.874  56.955  1.00  0.00           H  
ATOM   3560  HZ2 LYS   217      34.604  72.154  56.609  1.00  0.00           H  
ATOM   3561  HZ3 LYS   217      34.764  73.411  57.661  1.00  0.00           H  
ATOM   3562  C   LYS   217      35.018  67.432  54.778  1.00  0.00           C  
ATOM   3563  O   LYS   217      35.596  68.110  53.937  1.00  0.00           O  
ATOM   3564  N   ALA   218      33.825  66.794  54.614  1.00  0.00           N  
ATOM   3565  H   ALA   218      33.473  66.111  55.269  1.00  0.00           H  
ATOM   3566  CA  ALA   218      33.102  66.857  53.308  1.00  0.00           C  
ATOM   3567  HA  ALA   218      33.327  67.837  52.886  1.00  0.00           H  
ATOM   3568  CB  ALA   218      33.735  65.815  52.395  1.00  0.00           C  
ATOM   3569  HB1 ALA   218      33.083  65.680  51.531  1.00  0.00           H  
ATOM   3570  HB2 ALA   218      34.657  66.234  51.993  1.00  0.00           H  
ATOM   3571  HB3 ALA   218      34.071  64.916  52.911  1.00  0.00           H  
ATOM   3572  C   ALA   218      31.630  66.574  53.530  1.00  0.00           C  
ATOM   3573  O   ALA   218      31.382  65.615  54.280  1.00  0.00           O  
ATOM   3574  N   ALA   219      30.715  67.389  53.012  1.00  0.00           N  
ATOM   3575  H   ALA   219      30.965  68.216  52.488  1.00  0.00           H  
ATOM   3576  CA  ALA   219      29.258  67.226  53.258  1.00  0.00           C  
ATOM   3577  HA  ALA   219      29.115  66.612  54.147  1.00  0.00           H  
ATOM   3578  CB  ALA   219      28.546  68.535  53.453  1.00  0.00           C  
ATOM   3579  HB1 ALA   219      27.485  68.332  53.603  1.00  0.00           H  
ATOM   3580  HB2 ALA   219      28.850  69.055  54.362  1.00  0.00           H  
ATOM   3581  HB3 ALA   219      28.692  69.223  52.620  1.00  0.00           H  
ATOM   3582  C   ALA   219      28.586  66.392  52.133  1.00  0.00           C  
ATOM   3583  O   ALA   219      27.766  65.484  52.371  1.00  0.00           O  
ATOM   3584  N   THR   220      28.920  66.762  50.886  1.00  0.00           N  
ATOM   3585  H   THR   220      29.620  67.471  50.720  1.00  0.00           H  
ATOM   3586  CA  THR   220      28.271  66.170  49.723  1.00  0.00           C  
ATOM   3587  HA  THR   220      27.294  65.881  50.110  1.00  0.00           H  
ATOM   3588  CB  THR   220      28.050  67.218  48.604  1.00  0.00           C  
ATOM   3589  HB  THR   220      27.374  66.697  47.926  1.00  0.00           H  
ATOM   3590  CG2 THR   220      27.440  68.473  49.165  1.00  0.00           C  
ATOM   3591 HG21 THR   220      27.015  69.038  48.336  1.00  0.00           H  
ATOM   3592 HG22 THR   220      26.643  68.112  49.815  1.00  0.00           H  
ATOM   3593 HG23 THR   220      28.059  69.052  49.851  1.00  0.00           H  
ATOM   3594  OG1 THR   220      29.346  67.523  48.059  1.00  0.00           O  
ATOM   3595  HG1 THR   220      29.250  68.411  47.705  1.00  0.00           H  
ATOM   3596  C   THR   220      28.992  64.878  49.315  1.00  0.00           C  
ATOM   3597  O   THR   220      30.184  64.750  49.644  1.00  0.00           O  
ATOM   3598  N   LYS   221      28.327  64.046  48.489  1.00  0.00           N  
ATOM   3599  H   LYS   221      27.346  64.193  48.300  1.00  0.00           H  
ATOM   3600  CA  LYS   221      28.939  62.867  47.856  1.00  0.00           C  
ATOM   3601  HA  LYS   221      29.468  62.379  48.675  1.00  0.00           H  
ATOM   3602  CB  LYS   221      27.856  61.956  47.295  1.00  0.00           C  
ATOM   3603  HB2 LYS   221      27.387  62.265  46.361  1.00  0.00           H  
ATOM   3604  HB3 LYS   221      28.292  61.014  46.961  1.00  0.00           H  
ATOM   3605  CG  LYS   221      26.999  61.409  48.320  1.00  0.00           C  
ATOM   3606  HG2 LYS   221      27.608  60.910  49.073  1.00  0.00           H  
ATOM   3607  HG3 LYS   221      26.420  62.197  48.800  1.00  0.00           H  
ATOM   3608  CD  LYS   221      25.913  60.435  47.731  1.00  0.00           C  
ATOM   3609  HD2 LYS   221      25.289  60.983  47.024  1.00  0.00           H  
ATOM   3610  HD3 LYS   221      26.351  59.555  47.261  1.00  0.00           H  
ATOM   3611  CE  LYS   221      25.037  59.931  48.868  1.00  0.00           C  
ATOM   3612  HE2 LYS   221      24.570  59.015  48.506  1.00  0.00           H  
ATOM   3613  HE3 LYS   221      25.571  59.542  49.735  1.00  0.00           H  
ATOM   3614  NZ  LYS   221      23.987  60.850  49.228  1.00  0.00           N  
ATOM   3615  HZ1 LYS   221      23.414  60.440  49.952  1.00  0.00           H  
ATOM   3616  HZ2 LYS   221      24.335  61.714  49.617  1.00  0.00           H  
ATOM   3617  HZ3 LYS   221      23.411  61.085  48.432  1.00  0.00           H  
ATOM   3618  C   LYS   221      30.073  63.247  46.922  1.00  0.00           C  
ATOM   3619  O   LYS   221      31.020  62.445  46.789  1.00  0.00           O  
ATOM   3620  N   LYS   222      29.960  64.419  46.268  1.00  0.00           N  
ATOM   3621  H   LYS   222      29.098  64.900  46.483  1.00  0.00           H  
ATOM   3622  CA  LYS   222      30.967  65.010  45.407  1.00  0.00           C  
ATOM   3623  HA  LYS   222      31.356  64.237  44.744  1.00  0.00           H  
ATOM   3624  CB  LYS   222      30.396  66.199  44.589  1.00  0.00           C  
ATOM   3625  HB2 LYS   222      29.443  65.956  44.118  1.00  0.00           H  
ATOM   3626  HB3 LYS   222      30.209  67.049  45.245  1.00  0.00           H  
ATOM   3627  CG  LYS   222      31.343  66.694  43.465  1.00  0.00           C  
ATOM   3628  HG2 LYS   222      31.529  65.857  42.793  1.00  0.00           H  
ATOM   3629  HG3 LYS   222      30.691  67.432  42.998  1.00  0.00           H  
ATOM   3630  CD  LYS   222      32.724  67.231  43.814  1.00  0.00           C  
ATOM   3631  HD2 LYS   222      32.762  67.738  44.779  1.00  0.00           H  
ATOM   3632  HD3 LYS   222      33.436  66.406  43.789  1.00  0.00           H  
ATOM   3633  CE  LYS   222      33.113  68.090  42.616  1.00  0.00           C  
ATOM   3634  HE2 LYS   222      33.026  67.552  41.672  1.00  0.00           H  
ATOM   3635  HE3 LYS   222      32.384  68.900  42.589  1.00  0.00           H  
ATOM   3636  NZ  LYS   222      34.462  68.675  42.673  1.00  0.00           N  
ATOM   3637  HZ1 LYS   222      35.141  67.934  42.577  1.00  0.00           H  
ATOM   3638  HZ2 LYS   222      34.486  69.352  41.923  1.00  0.00           H  
ATOM   3639  HZ3 LYS   222      34.602  69.148  43.554  1.00  0.00           H  
ATOM   3640  C   LYS   222      32.206  65.421  46.237  1.00  0.00           C  
ATOM   3641  O   LYS   222      33.304  65.008  45.896  1.00  0.00           O  
ATOM   3642  N   GLN   223      31.956  66.113  47.361  1.00  0.00           N  
ATOM   3643  H   GLN   223      31.015  66.423  47.560  1.00  0.00           H  
ATOM   3644  CA  GLN   223      33.032  66.626  48.189  1.00  0.00           C  
ATOM   3645  HA  GLN   223      33.771  67.163  47.594  1.00  0.00           H  
ATOM   3646  CB  GLN   223      32.518  67.530  49.294  1.00  0.00           C  
ATOM   3647  HB2 GLN   223      31.668  67.039  49.768  1.00  0.00           H  
ATOM   3648  HB3 GLN   223      33.314  67.660  50.028  1.00  0.00           H  
ATOM   3649  CG  GLN   223      32.125  68.904  48.754  1.00  0.00           C  
ATOM   3650  HG2 GLN   223      33.011  69.472  48.468  1.00  0.00           H  
ATOM   3651  HG3 GLN   223      31.559  68.817  47.826  1.00  0.00           H  
ATOM   3652  CD  GLN   223      31.383  69.665  49.821  1.00  0.00           C  
ATOM   3653  OE1 GLN   223      30.945  69.181  50.879  1.00  0.00           O  
ATOM   3654  NE2 GLN   223      31.347  70.972  49.672  1.00  0.00           N  
ATOM   3655 HE21 GLN   223      30.677  71.416  50.283  1.00  0.00           H  
ATOM   3656 HE22 GLN   223      31.475  71.308  48.728  1.00  0.00           H  
ATOM   3657  C   GLN   223      33.750  65.470  48.871  1.00  0.00           C  
ATOM   3658  O   GLN   223      34.932  65.584  49.087  1.00  0.00           O  
ATOM   3659  N   LYS   224      33.023  64.364  49.195  1.00  0.00           N  
ATOM   3660  H   LYS   224      32.031  64.379  49.010  1.00  0.00           H  
ATOM   3661  CA  LYS   224      33.530  63.089  49.711  1.00  0.00           C  
ATOM   3662  HA  LYS   224      34.111  63.319  50.605  1.00  0.00           H  
ATOM   3663  CB  LYS   224      32.427  62.142  50.233  1.00  0.00           C  
ATOM   3664  HB2 LYS   224      31.681  61.905  49.475  1.00  0.00           H  
ATOM   3665  HB3 LYS   224      32.895  61.212  50.555  1.00  0.00           H  
ATOM   3666  CG  LYS   224      31.681  62.735  51.510  1.00  0.00           C  
ATOM   3667  HG2 LYS   224      32.481  62.849  52.242  1.00  0.00           H  
ATOM   3668  HG3 LYS   224      31.302  63.753  51.417  1.00  0.00           H  
ATOM   3669  CD  LYS   224      30.684  61.726  52.168  1.00  0.00           C  
ATOM   3670  HD2 LYS   224      30.240  61.119  51.379  1.00  0.00           H  
ATOM   3671  HD3 LYS   224      31.190  61.132  52.929  1.00  0.00           H  
ATOM   3672  CE  LYS   224      29.516  62.453  52.865  1.00  0.00           C  
ATOM   3673  HE2 LYS   224      29.079  63.177  52.178  1.00  0.00           H  
ATOM   3674  HE3 LYS   224      28.750  61.732  53.151  1.00  0.00           H  
ATOM   3675  NZ  LYS   224      30.094  63.140  54.065  1.00  0.00           N  
ATOM   3676  HZ1 LYS   224      30.224  62.507  54.841  1.00  0.00           H  
ATOM   3677  HZ2 LYS   224      30.977  63.615  53.946  1.00  0.00           H  
ATOM   3678  HZ3 LYS   224      29.467  63.814  54.481  1.00  0.00           H  
ATOM   3679  C   LYS   224      34.654  62.414  48.862  1.00  0.00           C  
ATOM   3680  O   LYS   224      35.734  62.232  49.341  1.00  0.00           O  
ATOM   3681  N   TYR   225      34.348  62.064  47.633  1.00  0.00           N  
ATOM   3682  H   TYR   225      33.500  62.428  47.222  1.00  0.00           H  
ATOM   3683  CA  TYR   225      35.286  61.470  46.661  1.00  0.00           C  
ATOM   3684  HA  TYR   225      35.696  60.553  47.085  1.00  0.00           H  
ATOM   3685  CB  TYR   225      34.596  61.332  45.349  1.00  0.00           C  
ATOM   3686  HB2 TYR   225      33.701  60.743  45.549  1.00  0.00           H  
ATOM   3687  HB3 TYR   225      34.240  62.291  44.973  1.00  0.00           H  
ATOM   3688  CG  TYR   225      35.305  60.681  44.195  1.00  0.00           C  
ATOM   3689  CD1 TYR   225      36.173  61.397  43.333  1.00  0.00           C  
ATOM   3690  HD1 TYR   225      36.207  62.476  43.318  1.00  0.00           H  
ATOM   3691  CE1 TYR   225      36.989  60.791  42.448  1.00  0.00           C  
ATOM   3692  HE1 TYR   225      37.686  61.379  41.870  1.00  0.00           H  
ATOM   3693  CZ  TYR   225      36.819  59.427  42.175  1.00  0.00           C  
ATOM   3694  OH  TYR   225      37.592  58.832  41.293  1.00  0.00           O  
ATOM   3695  HH  TYR   225      38.266  59.433  40.967  1.00  0.00           H  
ATOM   3696  CE2 TYR   225      35.886  58.731  42.883  1.00  0.00           C  
ATOM   3697  HE2 TYR   225      35.870  57.664  42.718  1.00  0.00           H  
ATOM   3698  CD2 TYR   225      35.187  59.292  43.964  1.00  0.00           C  
ATOM   3699  HD2 TYR   225      34.536  58.672  44.563  1.00  0.00           H  
ATOM   3700  C   TYR   225      36.520  62.377  46.381  1.00  0.00           C  
ATOM   3701  O   TYR   225      37.586  61.753  46.310  1.00  0.00           O  
ATOM   3702  N   GLU   226      36.464  63.708  46.367  1.00  0.00           N  
ATOM   3703  H   GLU   226      35.518  64.063  46.370  1.00  0.00           H  
ATOM   3704  CA  GLU   226      37.545  64.687  46.276  1.00  0.00           C  
ATOM   3705  HA  GLU   226      38.150  64.435  45.405  1.00  0.00           H  
ATOM   3706  CB  GLU   226      36.942  66.117  46.039  1.00  0.00           C  
ATOM   3707  HB2 GLU   226      36.255  66.445  46.818  1.00  0.00           H  
ATOM   3708  HB3 GLU   226      37.734  66.866  46.064  1.00  0.00           H  
ATOM   3709  CG  GLU   226      36.273  66.344  44.648  1.00  0.00           C  
ATOM   3710  HG2 GLU   226      35.617  65.505  44.416  1.00  0.00           H  
ATOM   3711  HG3 GLU   226      35.639  67.221  44.776  1.00  0.00           H  
ATOM   3712  CD  GLU   226      37.194  66.472  43.429  1.00  0.00           C  
ATOM   3713  OE1 GLU   226      38.139  65.644  43.218  1.00  0.00           O  
ATOM   3714  OE2 GLU   226      36.909  67.311  42.552  1.00  0.00           O  
ATOM   3715  C   GLU   226      38.481  64.722  47.537  1.00  0.00           C  
ATOM   3716  O   GLU   226      39.668  64.596  47.304  1.00  0.00           O  
ATOM   3717  N   LYS   227      38.029  64.782  48.769  1.00  0.00           N  
ATOM   3718  H   LYS   227      37.032  64.902  48.875  1.00  0.00           H  
ATOM   3719  CA  LYS   227      38.840  64.677  49.981  1.00  0.00           C  
ATOM   3720  HA  LYS   227      39.476  65.561  49.923  1.00  0.00           H  
ATOM   3721  CB  LYS   227      37.963  64.887  51.244  1.00  0.00           C  
ATOM   3722  HB2 LYS   227      36.972  64.453  51.113  1.00  0.00           H  
ATOM   3723  HB3 LYS   227      38.467  64.422  52.091  1.00  0.00           H  
ATOM   3724  CG  LYS   227      37.784  66.380  51.695  1.00  0.00           C  
ATOM   3725  HG2 LYS   227      37.273  66.951  50.920  1.00  0.00           H  
ATOM   3726  HG3 LYS   227      37.170  66.373  52.596  1.00  0.00           H  
ATOM   3727  CD  LYS   227      39.037  67.100  52.152  1.00  0.00           C  
ATOM   3728  HD2 LYS   227      39.601  66.443  52.814  1.00  0.00           H  
ATOM   3729  HD3 LYS   227      39.607  67.227  51.231  1.00  0.00           H  
ATOM   3730  CE  LYS   227      38.826  68.521  52.644  1.00  0.00           C  
ATOM   3731  HE2 LYS   227      38.410  69.152  51.858  1.00  0.00           H  
ATOM   3732  HE3 LYS   227      38.079  68.523  53.438  1.00  0.00           H  
ATOM   3733  NZ  LYS   227      40.097  69.259  53.079  1.00  0.00           N  
ATOM   3734  HZ1 LYS   227      39.999  70.253  52.929  1.00  0.00           H  
ATOM   3735  HZ2 LYS   227      40.303  68.949  54.018  1.00  0.00           H  
ATOM   3736  HZ3 LYS   227      40.880  68.882  52.564  1.00  0.00           H  
ATOM   3737  C   LYS   227      39.586  63.324  50.111  1.00  0.00           C  
ATOM   3738  O   LYS   227      40.797  63.310  50.411  1.00  0.00           O  
ATOM   3739  N   ILE   228      38.935  62.236  49.719  1.00  0.00           N  
ATOM   3740  H   ILE   228      38.000  62.313  49.345  1.00  0.00           H  
ATOM   3741  CA  ILE   228      39.558  60.975  49.652  1.00  0.00           C  
ATOM   3742  HA  ILE   228      40.061  60.798  50.602  1.00  0.00           H  
ATOM   3743  CB  ILE   228      38.458  59.885  49.484  1.00  0.00           C  
ATOM   3744  HB  ILE   228      37.866  60.161  48.611  1.00  0.00           H  
ATOM   3745  CG2 ILE   228      39.126  58.494  49.150  1.00  0.00           C  
ATOM   3746 HG21 ILE   228      40.000  58.294  49.770  1.00  0.00           H  
ATOM   3747 HG22 ILE   228      38.407  57.683  49.042  1.00  0.00           H  
ATOM   3748 HG23 ILE   228      39.524  58.526  48.136  1.00  0.00           H  
ATOM   3749  CG1 ILE   228      37.604  59.783  50.765  1.00  0.00           C  
ATOM   3750 HG12 ILE   228      38.129  59.211  51.530  1.00  0.00           H  
ATOM   3751 HG13 ILE   228      37.280  60.701  51.256  1.00  0.00           H  
ATOM   3752  CD1 ILE   228      36.327  59.051  50.451  1.00  0.00           C  
ATOM   3753 HD11 ILE   228      35.853  59.456  49.557  1.00  0.00           H  
ATOM   3754 HD12 ILE   228      36.558  57.986  50.419  1.00  0.00           H  
ATOM   3755 HD13 ILE   228      35.641  59.190  51.286  1.00  0.00           H  
ATOM   3756  C   ILE   228      40.623  60.929  48.551  1.00  0.00           C  
ATOM   3757  O   ILE   228      41.741  60.477  48.798  1.00  0.00           O  
ATOM   3758  N   SER   229      40.367  61.435  47.316  1.00  0.00           N  
ATOM   3759  H   SER   229      39.477  61.871  47.119  1.00  0.00           H  
ATOM   3760  CA  SER   229      41.425  61.484  46.318  1.00  0.00           C  
ATOM   3761  HA  SER   229      41.784  60.467  46.157  1.00  0.00           H  
ATOM   3762  CB  SER   229      40.874  61.880  44.924  1.00  0.00           C  
ATOM   3763  HB2 SER   229      40.531  62.915  44.928  1.00  0.00           H  
ATOM   3764  HB3 SER   229      41.753  61.736  44.297  1.00  0.00           H  
ATOM   3765  OG  SER   229      39.724  61.156  44.545  1.00  0.00           O  
ATOM   3766  HG  SER   229      38.967  61.465  45.048  1.00  0.00           H  
ATOM   3767  C   SER   229      42.755  62.224  46.741  1.00  0.00           C  
ATOM   3768  O   SER   229      43.865  61.825  46.348  1.00  0.00           O  
ATOM   3769  N   GLU   230      42.701  63.315  47.491  1.00  0.00           N  
ATOM   3770  H   GLU   230      41.764  63.574  47.765  1.00  0.00           H  
ATOM   3771  CA  GLU   230      43.862  64.095  48.024  1.00  0.00           C  
ATOM   3772  HA  GLU   230      44.560  64.338  47.224  1.00  0.00           H  
ATOM   3773  CB  GLU   230      43.324  65.454  48.459  1.00  0.00           C  
ATOM   3774  HB2 GLU   230      42.830  65.823  47.561  1.00  0.00           H  
ATOM   3775  HB3 GLU   230      42.633  65.316  49.290  1.00  0.00           H  
ATOM   3776  CG  GLU   230      44.299  66.541  48.804  1.00  0.00           C  
ATOM   3777  HG2 GLU   230      45.247  66.430  48.276  1.00  0.00           H  
ATOM   3778  HG3 GLU   230      43.928  67.478  48.389  1.00  0.00           H  
ATOM   3779  CD  GLU   230      44.612  66.581  50.303  1.00  0.00           C  
ATOM   3780  OE1 GLU   230      45.727  66.967  50.627  1.00  0.00           O  
ATOM   3781  OE2 GLU   230      43.673  66.512  51.162  1.00  0.00           O  
ATOM   3782  C   GLU   230      44.544  63.264  49.183  1.00  0.00           C  
ATOM   3783  O   GLU   230      45.761  63.240  49.215  1.00  0.00           O  
ATOM   3784  N   LYS   231      43.827  62.631  50.070  1.00  0.00           N  
ATOM   3785  H   LYS   231      42.831  62.787  50.117  1.00  0.00           H  
ATOM   3786  CA  LYS   231      44.486  61.781  51.081  1.00  0.00           C  
ATOM   3787  HA  LYS   231      45.293  62.411  51.456  1.00  0.00           H  
ATOM   3788  CB  LYS   231      43.490  61.483  52.130  1.00  0.00           C  
ATOM   3789  HB2 LYS   231      42.734  62.253  52.281  1.00  0.00           H  
ATOM   3790  HB3 LYS   231      42.868  60.640  51.830  1.00  0.00           H  
ATOM   3791  CG  LYS   231      44.058  61.134  53.582  1.00  0.00           C  
ATOM   3792  HG2 LYS   231      43.263  60.709  54.194  1.00  0.00           H  
ATOM   3793  HG3 LYS   231      44.803  60.348  53.457  1.00  0.00           H  
ATOM   3794  CD  LYS   231      44.694  62.329  54.238  1.00  0.00           C  
ATOM   3795  HD2 LYS   231      45.405  62.795  53.556  1.00  0.00           H  
ATOM   3796  HD3 LYS   231      43.897  63.054  54.400  1.00  0.00           H  
ATOM   3797  CE  LYS   231      45.317  61.996  55.611  1.00  0.00           C  
ATOM   3798  HE2 LYS   231      46.058  62.780  55.767  1.00  0.00           H  
ATOM   3799  HE3 LYS   231      44.537  62.021  56.372  1.00  0.00           H  
ATOM   3800  NZ  LYS   231      46.036  60.730  55.594  1.00  0.00           N  
ATOM   3801  HZ1 LYS   231      46.543  60.658  56.465  1.00  0.00           H  
ATOM   3802  HZ2 LYS   231      45.407  59.940  55.587  1.00  0.00           H  
ATOM   3803  HZ3 LYS   231      46.671  60.603  54.820  1.00  0.00           H  
ATOM   3804  C   LYS   231      45.107  60.583  50.449  1.00  0.00           C  
ATOM   3805  O   LYS   231      46.326  60.429  50.620  1.00  0.00           O  
ATOM   3806  N   LYS   232      44.470  59.908  49.494  1.00  0.00           N  
ATOM   3807  H   LYS   232      43.580  60.312  49.238  1.00  0.00           H  
ATOM   3808  CA  LYS   232      45.051  58.736  48.702  1.00  0.00           C  
ATOM   3809  HA  LYS   232      45.292  57.870  49.318  1.00  0.00           H  
ATOM   3810  CB  LYS   232      43.978  58.341  47.647  1.00  0.00           C  
ATOM   3811  HB2 LYS   232      42.976  58.206  48.054  1.00  0.00           H  
ATOM   3812  HB3 LYS   232      44.044  59.107  46.874  1.00  0.00           H  
ATOM   3813  CG  LYS   232      44.453  56.979  46.938  1.00  0.00           C  
ATOM   3814  HG2 LYS   232      45.527  57.012  46.752  1.00  0.00           H  
ATOM   3815  HG3 LYS   232      44.167  56.085  47.493  1.00  0.00           H  
ATOM   3816  CD  LYS   232      43.930  56.747  45.540  1.00  0.00           C  
ATOM   3817  HD2 LYS   232      44.228  57.583  44.908  1.00  0.00           H  
ATOM   3818  HD3 LYS   232      44.544  55.996  45.043  1.00  0.00           H  
ATOM   3819  CE  LYS   232      42.416  56.534  45.523  1.00  0.00           C  
ATOM   3820  HE2 LYS   232      41.939  57.047  46.358  1.00  0.00           H  
ATOM   3821  HE3 LYS   232      42.060  56.855  44.544  1.00  0.00           H  
ATOM   3822  NZ  LYS   232      42.068  55.118  45.638  1.00  0.00           N  
ATOM   3823  HZ1 LYS   232      41.122  54.967  45.316  1.00  0.00           H  
ATOM   3824  HZ2 LYS   232      42.758  54.575  45.139  1.00  0.00           H  
ATOM   3825  HZ3 LYS   232      42.010  54.688  46.550  1.00  0.00           H  
ATOM   3826  C   LYS   232      46.409  59.104  48.059  1.00  0.00           C  
ATOM   3827  O   LYS   232      47.351  58.327  48.218  1.00  0.00           O  
ATOM   3828  N   MET   233      46.489  60.268  47.467  1.00  0.00           N  
ATOM   3829  H   MET   233      45.576  60.648  47.265  1.00  0.00           H  
ATOM   3830  CA  MET   233      47.743  60.724  46.744  1.00  0.00           C  
ATOM   3831  HA  MET   233      48.042  59.896  46.100  1.00  0.00           H  
ATOM   3832  CB  MET   233      47.298  61.925  45.881  1.00  0.00           C  
ATOM   3833  HB2 MET   233      46.368  61.690  45.365  1.00  0.00           H  
ATOM   3834  HB3 MET   233      47.101  62.880  46.368  1.00  0.00           H  
ATOM   3835  CG  MET   233      48.296  62.352  44.884  1.00  0.00           C  
ATOM   3836  HG2 MET   233      48.073  63.379  44.593  1.00  0.00           H  
ATOM   3837  HG3 MET   233      49.254  62.333  45.405  1.00  0.00           H  
ATOM   3838  SD  MET   233      48.416  61.281  43.399  1.00  0.00           S  
ATOM   3839  CE  MET   233      49.062  62.589  42.230  1.00  0.00           C  
ATOM   3840  HE1 MET   233      49.032  62.280  41.185  1.00  0.00           H  
ATOM   3841  HE2 MET   233      48.469  63.502  42.282  1.00  0.00           H  
ATOM   3842  HE3 MET   233      50.034  62.899  42.614  1.00  0.00           H  
ATOM   3843  C   MET   233      48.900  61.110  47.752  1.00  0.00           C  
ATOM   3844  O   MET   233      50.101  60.932  47.504  1.00  0.00           O  
ATOM   3845  N   SER   234      48.545  61.818  48.838  1.00  0.00           N  
ATOM   3846  H   SER   234      47.569  61.823  49.096  1.00  0.00           H  
ATOM   3847  CA  SER   234      49.418  62.446  49.894  1.00  0.00           C  
ATOM   3848  HA  SER   234      50.378  62.696  49.443  1.00  0.00           H  
ATOM   3849  CB  SER   234      48.818  63.764  50.379  1.00  0.00           C  
ATOM   3850  HB2 SER   234      49.536  64.299  51.001  1.00  0.00           H  
ATOM   3851  HB3 SER   234      48.572  64.279  49.450  1.00  0.00           H  
ATOM   3852  OG  SER   234      47.639  63.690  51.143  1.00  0.00           O  
ATOM   3853  HG  SER   234      46.914  63.478  50.551  1.00  0.00           H  
ATOM   3854  C   SER   234      49.808  61.477  51.035  1.00  0.00           C  
ATOM   3855  O   SER   234      50.614  61.939  51.806  1.00  0.00           O  
ATOM   3856  N   THR   235      49.059  60.399  51.229  1.00  0.00           N  
ATOM   3857  H   THR   235      48.447  60.044  50.508  1.00  0.00           H  
ATOM   3858  CA  THR   235      49.341  59.533  52.374  1.00  0.00           C  
ATOM   3859  HA  THR   235      49.597  60.203  53.195  1.00  0.00           H  
ATOM   3860  CB  THR   235      48.150  58.772  52.787  1.00  0.00           C  
ATOM   3861  HB  THR   235      47.763  58.228  51.925  1.00  0.00           H  
ATOM   3862  CG2 THR   235      48.563  57.858  53.879  1.00  0.00           C  
ATOM   3863 HG21 THR   235      49.399  57.185  53.689  1.00  0.00           H  
ATOM   3864 HG22 THR   235      48.829  58.440  54.761  1.00  0.00           H  
ATOM   3865 HG23 THR   235      47.717  57.242  54.183  1.00  0.00           H  
ATOM   3866  OG1 THR   235      47.176  59.739  53.218  1.00  0.00           O  
ATOM   3867  HG1 THR   235      46.901  60.169  52.405  1.00  0.00           H  
ATOM   3868  C   THR   235      50.552  58.628  52.085  1.00  0.00           C  
ATOM   3869  O   THR   235      50.543  57.921  51.033  1.00  0.00           O  
ATOM   3870  N   PRO   236      51.635  58.639  52.892  1.00  0.00           N  
ATOM   3871  CD  PRO   236      51.874  59.484  54.057  1.00  0.00           C  
ATOM   3872  HD2 PRO   236      51.361  59.007  54.892  1.00  0.00           H  
ATOM   3873  HD3 PRO   236      51.603  60.513  53.823  1.00  0.00           H  
ATOM   3874  CG  PRO   236      53.367  59.386  54.274  1.00  0.00           C  
ATOM   3875  HG2 PRO   236      53.607  59.552  55.325  1.00  0.00           H  
ATOM   3876  HG3 PRO   236      53.939  60.125  53.714  1.00  0.00           H  
ATOM   3877  CB  PRO   236      53.694  57.986  53.802  1.00  0.00           C  
ATOM   3878  HB2 PRO   236      53.616  57.284  54.632  1.00  0.00           H  
ATOM   3879  HB3 PRO   236      54.681  57.973  53.339  1.00  0.00           H  
ATOM   3880  CA  PRO   236      52.689  57.656  52.722  1.00  0.00           C  
ATOM   3881  HA  PRO   236      53.134  57.800  51.737  1.00  0.00           H  
ATOM   3882  C   PRO   236      52.284  56.174  52.929  1.00  0.00           C  
ATOM   3883  O   PRO   236      51.466  55.920  53.834  1.00  0.00           O  
ATOM   3884  N   VAL   237      52.867  55.266  52.160  1.00  0.00           N  
ATOM   3885  H   VAL   237      53.551  55.630  51.513  1.00  0.00           H  
ATOM   3886  CA  VAL   237      52.564  53.832  52.097  1.00  0.00           C  
ATOM   3887  HA  VAL   237      51.530  53.691  51.783  1.00  0.00           H  
ATOM   3888  CB  VAL   237      53.485  53.119  51.084  1.00  0.00           C  
ATOM   3889  HB  VAL   237      54.530  53.396  51.221  1.00  0.00           H  
ATOM   3890  CG1 VAL   237      53.456  51.575  51.217  1.00  0.00           C  
ATOM   3891 HG11 VAL   237      53.716  51.330  52.247  1.00  0.00           H  
ATOM   3892 HG12 VAL   237      52.587  51.080  50.785  1.00  0.00           H  
ATOM   3893 HG13 VAL   237      54.289  51.206  50.619  1.00  0.00           H  
ATOM   3894  CG2 VAL   237      53.106  53.447  49.655  1.00  0.00           C  
ATOM   3895 HG21 VAL   237      53.709  52.851  48.969  1.00  0.00           H  
ATOM   3896 HG22 VAL   237      52.097  53.065  49.496  1.00  0.00           H  
ATOM   3897 HG23 VAL   237      53.301  54.488  49.398  1.00  0.00           H  
ATOM   3898  C   VAL   237      52.728  53.339  53.505  1.00  0.00           C  
ATOM   3899  O   VAL   237      51.893  52.519  53.919  1.00  0.00           O  
ATOM   3900  N   GLU   238      53.828  53.654  54.155  1.00  0.00           N  
ATOM   3901  H   GLU   238      54.519  54.205  53.666  1.00  0.00           H  
ATOM   3902  CA  GLU   238      54.093  53.175  55.530  1.00  0.00           C  
ATOM   3903  HA  GLU   238      54.173  52.093  55.423  1.00  0.00           H  
ATOM   3904  CB  GLU   238      55.494  53.651  56.039  1.00  0.00           C  
ATOM   3905  HB2 GLU   238      55.628  54.730  55.973  1.00  0.00           H  
ATOM   3906  HB3 GLU   238      55.672  53.308  57.058  1.00  0.00           H  
ATOM   3907  CG  GLU   238      56.570  53.095  55.129  1.00  0.00           C  
ATOM   3908  HG2 GLU   238      57.390  52.742  55.755  1.00  0.00           H  
ATOM   3909  HG3 GLU   238      56.193  52.284  54.506  1.00  0.00           H  
ATOM   3910  CD  GLU   238      57.216  54.107  54.164  1.00  0.00           C  
ATOM   3911  OE1 GLU   238      56.444  54.701  53.376  1.00  0.00           O  
ATOM   3912  OE2 GLU   238      58.428  54.208  54.111  1.00  0.00           O  
ATOM   3913  C   GLU   238      53.021  53.459  56.550  1.00  0.00           C  
ATOM   3914  O   GLU   238      52.779  52.720  57.480  1.00  0.00           O  
ATOM   3915  N   VAL   239      52.157  54.483  56.365  1.00  0.00           N  
ATOM   3916  H   VAL   239      52.370  55.023  55.539  1.00  0.00           H  
ATOM   3917  CA  VAL   239      51.045  54.960  57.128  1.00  0.00           C  
ATOM   3918  HA  VAL   239      51.207  54.624  58.152  1.00  0.00           H  
ATOM   3919  CB  VAL   239      51.063  56.445  57.131  1.00  0.00           C  
ATOM   3920  HB  VAL   239      50.727  56.636  56.112  1.00  0.00           H  
ATOM   3921  CG1 VAL   239      50.023  57.135  58.143  1.00  0.00           C  
ATOM   3922 HG11 VAL   239      50.043  58.204  57.933  1.00  0.00           H  
ATOM   3923 HG12 VAL   239      49.018  56.734  58.008  1.00  0.00           H  
ATOM   3924 HG13 VAL   239      50.349  56.934  59.164  1.00  0.00           H  
ATOM   3925  CG2 VAL   239      52.484  57.001  57.472  1.00  0.00           C  
ATOM   3926 HG21 VAL   239      52.505  58.068  57.251  1.00  0.00           H  
ATOM   3927 HG22 VAL   239      52.762  56.759  58.498  1.00  0.00           H  
ATOM   3928 HG23 VAL   239      53.204  56.544  56.793  1.00  0.00           H  
ATOM   3929  C   VAL   239      49.718  54.468  56.583  1.00  0.00           C  
ATOM   3930  O   VAL   239      48.785  54.363  57.341  1.00  0.00           O  
ATOM   3931  N   LEU   240      49.609  54.085  55.344  1.00  0.00           N  
ATOM   3932  H   LEU   240      50.422  54.231  54.764  1.00  0.00           H  
ATOM   3933  CA  LEU   240      48.457  53.394  54.792  1.00  0.00           C  
ATOM   3934  HA  LEU   240      47.507  53.783  55.159  1.00  0.00           H  
ATOM   3935  CB  LEU   240      48.570  53.582  53.272  1.00  0.00           C  
ATOM   3936  HB2 LEU   240      48.446  54.642  53.055  1.00  0.00           H  
ATOM   3937  HB3 LEU   240      49.577  53.294  52.970  1.00  0.00           H  
ATOM   3938  CG  LEU   240      47.613  52.798  52.337  1.00  0.00           C  
ATOM   3939  HG  LEU   240      47.882  51.744  52.420  1.00  0.00           H  
ATOM   3940  CD1 LEU   240      46.161  52.931  52.797  1.00  0.00           C  
ATOM   3941 HD11 LEU   240      46.138  52.722  53.867  1.00  0.00           H  
ATOM   3942 HD12 LEU   240      45.764  53.944  52.728  1.00  0.00           H  
ATOM   3943 HD13 LEU   240      45.526  52.272  52.205  1.00  0.00           H  
ATOM   3944  CD2 LEU   240      47.702  53.295  50.887  1.00  0.00           C  
ATOM   3945 HD21 LEU   240      48.663  53.018  50.454  1.00  0.00           H  
ATOM   3946 HD22 LEU   240      46.879  52.880  50.305  1.00  0.00           H  
ATOM   3947 HD23 LEU   240      47.529  54.368  50.968  1.00  0.00           H  
ATOM   3948  C   LEU   240      48.458  51.887  55.154  1.00  0.00           C  
ATOM   3949  O   LEU   240      47.444  51.352  55.614  1.00  0.00           O  
ATOM   3950  N   CYS   241      49.600  51.234  54.968  1.00  0.00           N  
ATOM   3951  H   CYS   241      50.360  51.783  54.593  1.00  0.00           H  
ATOM   3952  CA  CYS   241      49.938  49.811  55.310  1.00  0.00           C  
ATOM   3953  HA  CYS   241      49.161  49.159  54.910  1.00  0.00           H  
ATOM   3954  CB  CYS   241      51.193  49.421  54.507  1.00  0.00           C  
ATOM   3955  HB2 CYS   241      52.041  50.076  54.707  1.00  0.00           H  
ATOM   3956  HB3 CYS   241      51.544  48.434  54.808  1.00  0.00           H  
ATOM   3957  SG  CYS   241      50.710  49.280  52.753  1.00  0.00           S  
ATOM   3958  HG  CYS   241      50.958  50.567  52.491  1.00  0.00           H  
ATOM   3959  C   CYS   241      50.096  49.512  56.826  1.00  0.00           C  
ATOM   3960  O   CYS   241      50.327  48.303  57.182  1.00  0.00           O  
ATOM   3961  N   LYS   242      49.877  50.479  57.737  1.00  0.00           N  
ATOM   3962  H   LYS   242      49.716  51.420  57.408  1.00  0.00           H  
ATOM   3963  CA  LYS   242      49.630  50.251  59.213  1.00  0.00           C  
ATOM   3964  HA  LYS   242      50.514  49.795  59.659  1.00  0.00           H  
ATOM   3965  CB  LYS   242      49.371  51.671  59.943  1.00  0.00           C  
ATOM   3966  HB2 LYS   242      50.276  52.248  59.749  1.00  0.00           H  
ATOM   3967  HB3 LYS   242      48.522  52.073  59.391  1.00  0.00           H  
ATOM   3968  CG  LYS   242      49.305  51.631  61.393  1.00  0.00           C  
ATOM   3969  HG2 LYS   242      48.525  50.972  61.773  1.00  0.00           H  
ATOM   3970  HG3 LYS   242      50.250  51.226  61.757  1.00  0.00           H  
ATOM   3971  CD  LYS   242      49.114  53.054  61.918  1.00  0.00           C  
ATOM   3972  HD2 LYS   242      49.934  53.648  61.513  1.00  0.00           H  
ATOM   3973  HD3 LYS   242      48.146  53.256  61.460  1.00  0.00           H  
ATOM   3974  CE  LYS   242      49.104  53.095  63.448  1.00  0.00           C  
ATOM   3975  HE2 LYS   242      48.040  53.111  63.685  1.00  0.00           H  
ATOM   3976  HE3 LYS   242      49.637  52.226  63.835  1.00  0.00           H  
ATOM   3977  NZ  LYS   242      49.856  54.219  63.906  1.00  0.00           N  
ATOM   3978  HZ1 LYS   242      49.961  54.163  64.909  1.00  0.00           H  
ATOM   3979  HZ2 LYS   242      50.839  54.254  63.678  1.00  0.00           H  
ATOM   3980  HZ3 LYS   242      49.578  55.159  63.662  1.00  0.00           H  
ATOM   3981  C   LYS   242      48.432  49.303  59.378  1.00  0.00           C  
ATOM   3982  O   LYS   242      47.325  49.585  58.935  1.00  0.00           O  
ATOM   3983  N   GLY   243      48.741  48.237  60.071  1.00  0.00           N  
ATOM   3984  H   GLY   243      49.691  48.227  60.413  1.00  0.00           H  
ATOM   3985  CA  GLY   243      47.787  47.194  60.418  1.00  0.00           C  
ATOM   3986  HA2 GLY   243      48.006  46.907  61.446  1.00  0.00           H  
ATOM   3987  HA3 GLY   243      46.780  47.609  60.475  1.00  0.00           H  
ATOM   3988  C   GLY   243      47.839  45.920  59.609  1.00  0.00           C  
ATOM   3989  O   GLY   243      47.236  44.873  59.920  1.00  0.00           O  
ATOM   3990  N   PHE   244      48.677  45.967  58.574  1.00  0.00           N  
ATOM   3991  H   PHE   244      49.118  46.863  58.426  1.00  0.00           H  
ATOM   3992  CA  PHE   244      49.116  44.892  57.688  1.00  0.00           C  
ATOM   3993  HA  PHE   244      48.420  44.081  57.904  1.00  0.00           H  
ATOM   3994  CB  PHE   244      48.938  45.283  56.248  1.00  0.00           C  
ATOM   3995  HB2 PHE   244      49.293  46.300  56.082  1.00  0.00           H  
ATOM   3996  HB3 PHE   244      49.507  44.650  55.567  1.00  0.00           H  
ATOM   3997  CG  PHE   244      47.458  45.298  55.751  1.00  0.00           C  
ATOM   3998  CD1 PHE   244      46.674  46.437  55.827  1.00  0.00           C  
ATOM   3999  HD1 PHE   244      47.094  47.358  56.204  1.00  0.00           H  
ATOM   4000  CE1 PHE   244      45.340  46.482  55.450  1.00  0.00           C  
ATOM   4001  HE1 PHE   244      44.801  47.417  55.474  1.00  0.00           H  
ATOM   4002  CZ  PHE   244      44.723  45.308  55.000  1.00  0.00           C  
ATOM   4003  HZ  PHE   244      43.683  45.292  54.709  1.00  0.00           H  
ATOM   4004  CE2 PHE   244      45.535  44.135  54.929  1.00  0.00           C  
ATOM   4005  HE2 PHE   244      45.144  43.167  54.652  1.00  0.00           H  
ATOM   4006  CD2 PHE   244      46.849  44.150  55.391  1.00  0.00           C  
ATOM   4007  HD2 PHE   244      47.286  43.164  55.334  1.00  0.00           H  
ATOM   4008  C   PHE   244      50.550  44.404  57.884  1.00  0.00           C  
ATOM   4009  O   PHE   244      51.332  45.036  58.581  1.00  0.00           O  
ATOM   4010  N   PRO   245      50.842  43.129  57.404  1.00  0.00           N  
ATOM   4011  CD  PRO   245      49.876  42.098  56.965  1.00  0.00           C  
ATOM   4012  HD2 PRO   245      49.586  42.339  55.942  1.00  0.00           H  
ATOM   4013  HD3 PRO   245      49.036  41.929  57.638  1.00  0.00           H  
ATOM   4014  CG  PRO   245      50.659  40.846  56.928  1.00  0.00           C  
ATOM   4015  HG2 PRO   245      50.266  40.095  56.243  1.00  0.00           H  
ATOM   4016  HG3 PRO   245      50.581  40.337  57.888  1.00  0.00           H  
ATOM   4017  CB  PRO   245      52.063  41.290  56.624  1.00  0.00           C  
ATOM   4018  HB2 PRO   245      52.080  41.370  55.537  1.00  0.00           H  
ATOM   4019  HB3 PRO   245      52.731  40.501  56.972  1.00  0.00           H  
ATOM   4020  CA  PRO   245      52.229  42.597  57.394  1.00  0.00           C  
ATOM   4021  HA  PRO   245      52.548  42.489  58.430  1.00  0.00           H  
ATOM   4022  C   PRO   245      52.993  43.562  56.492  1.00  0.00           C  
ATOM   4023  O   PRO   245      52.533  44.027  55.442  1.00  0.00           O  
ATOM   4024  N   ALA   246      54.274  43.916  56.842  1.00  0.00           N  
ATOM   4025  H   ALA   246      54.585  43.468  57.692  1.00  0.00           H  
ATOM   4026  CA  ALA   246      55.211  44.756  56.085  1.00  0.00           C  
ATOM   4027  HA  ALA   246      54.830  45.777  56.106  1.00  0.00           H  
ATOM   4028  CB  ALA   246      56.628  44.677  56.686  1.00  0.00           C  
ATOM   4029  HB1 ALA   246      57.267  45.394  56.170  1.00  0.00           H  
ATOM   4030  HB2 ALA   246      56.540  44.971  57.732  1.00  0.00           H  
ATOM   4031  HB3 ALA   246      57.060  43.686  56.542  1.00  0.00           H  
ATOM   4032  C   ALA   246      55.345  44.316  54.539  1.00  0.00           C  
ATOM   4033  O   ALA   246      55.539  45.137  53.666  1.00  0.00           O  
ATOM   4034  N   GLU   247      55.190  43.059  54.223  1.00  0.00           N  
ATOM   4035  H   GLU   247      54.912  42.401  54.938  1.00  0.00           H  
ATOM   4036  CA  GLU   247      55.025  42.556  52.877  1.00  0.00           C  
ATOM   4037  HA  GLU   247      55.953  42.651  52.313  1.00  0.00           H  
ATOM   4038  CB  GLU   247      54.574  41.061  52.892  1.00  0.00           C  
ATOM   4039  HB2 GLU   247      53.571  40.912  53.294  1.00  0.00           H  
ATOM   4040  HB3 GLU   247      54.566  40.728  51.854  1.00  0.00           H  
ATOM   4041  CG  GLU   247      55.574  40.152  53.549  1.00  0.00           C  
ATOM   4042  HG2 GLU   247      55.330  39.100  53.401  1.00  0.00           H  
ATOM   4043  HG3 GLU   247      56.549  40.339  53.099  1.00  0.00           H  
ATOM   4044  CD  GLU   247      55.876  40.368  55.094  1.00  0.00           C  
ATOM   4045  OE1 GLU   247      54.939  40.923  55.765  1.00  0.00           O  
ATOM   4046  OE2 GLU   247      57.016  40.046  55.528  1.00  0.00           O  
ATOM   4047  C   GLU   247      53.919  43.271  52.023  1.00  0.00           C  
ATOM   4048  O   GLU   247      53.967  43.144  50.749  1.00  0.00           O  
ATOM   4049  N   PHE   248      52.866  43.856  52.654  1.00  0.00           N  
ATOM   4050  H   PHE   248      52.762  43.923  53.656  1.00  0.00           H  
ATOM   4051  CA  PHE   248      51.915  44.577  51.876  1.00  0.00           C  
ATOM   4052  HA  PHE   248      51.787  44.117  50.897  1.00  0.00           H  
ATOM   4053  CB  PHE   248      50.599  44.789  52.665  1.00  0.00           C  
ATOM   4054  HB2 PHE   248      50.719  45.254  53.643  1.00  0.00           H  
ATOM   4055  HB3 PHE   248      50.077  45.556  52.092  1.00  0.00           H  
ATOM   4056  CG  PHE   248      49.705  43.624  52.769  1.00  0.00           C  
ATOM   4057  CD1 PHE   248      48.394  43.800  52.347  1.00  0.00           C  
ATOM   4058  HD1 PHE   248      48.123  44.715  51.842  1.00  0.00           H  
ATOM   4059  CE1 PHE   248      47.559  42.619  52.417  1.00  0.00           C  
ATOM   4060  HE1 PHE   248      46.556  42.706  52.027  1.00  0.00           H  
ATOM   4061  CZ  PHE   248      47.998  41.381  52.944  1.00  0.00           C  
ATOM   4062  HZ  PHE   248      47.274  40.580  52.926  1.00  0.00           H  
ATOM   4063  CE2 PHE   248      49.360  41.217  53.417  1.00  0.00           C  
ATOM   4064  HE2 PHE   248      49.667  40.255  53.800  1.00  0.00           H  
ATOM   4065  CD2 PHE   248      50.204  42.403  53.240  1.00  0.00           C  
ATOM   4066  HD2 PHE   248      51.215  42.246  53.586  1.00  0.00           H  
ATOM   4067  C   PHE   248      52.622  45.915  51.607  1.00  0.00           C  
ATOM   4068  O   PHE   248      52.632  46.402  50.442  1.00  0.00           O  
ATOM   4069  N   ALA   249      53.255  46.558  52.635  1.00  0.00           N  
ATOM   4070  H   ALA   249      53.133  46.183  53.565  1.00  0.00           H  
ATOM   4071  CA  ALA   249      53.997  47.759  52.465  1.00  0.00           C  
ATOM   4072  HA  ALA   249      53.265  48.477  52.097  1.00  0.00           H  
ATOM   4073  CB  ALA   249      54.557  48.136  53.855  1.00  0.00           C  
ATOM   4074  HB1 ALA   249      53.914  48.065  54.733  1.00  0.00           H  
ATOM   4075  HB2 ALA   249      55.497  47.604  53.997  1.00  0.00           H  
ATOM   4076  HB3 ALA   249      54.878  49.177  53.818  1.00  0.00           H  
ATOM   4077  C   ALA   249      55.109  47.728  51.417  1.00  0.00           C  
ATOM   4078  O   ALA   249      55.313  48.674  50.636  1.00  0.00           O  
ATOM   4079  N   MET   250      55.727  46.567  51.326  1.00  0.00           N  
ATOM   4080  H   MET   250      55.564  45.914  52.079  1.00  0.00           H  
ATOM   4081  CA  MET   250      56.750  46.190  50.309  1.00  0.00           C  
ATOM   4082  HA  MET   250      57.326  47.094  50.114  1.00  0.00           H  
ATOM   4083  CB  MET   250      57.699  45.197  50.865  1.00  0.00           C  
ATOM   4084  HB2 MET   250      57.275  44.200  50.980  1.00  0.00           H  
ATOM   4085  HB3 MET   250      58.457  45.027  50.100  1.00  0.00           H  
ATOM   4086  CG  MET   250      58.333  45.811  52.097  1.00  0.00           C  
ATOM   4087  HG2 MET   250      58.761  46.762  51.778  1.00  0.00           H  
ATOM   4088  HG3 MET   250      57.623  46.074  52.881  1.00  0.00           H  
ATOM   4089  SD  MET   250      59.758  44.794  52.741  1.00  0.00           S  
ATOM   4090  CE  MET   250      58.876  43.503  53.693  1.00  0.00           C  
ATOM   4091  HE1 MET   250      59.646  42.802  54.015  1.00  0.00           H  
ATOM   4092  HE2 MET   250      58.449  43.993  54.568  1.00  0.00           H  
ATOM   4093  HE3 MET   250      58.128  43.053  53.040  1.00  0.00           H  
ATOM   4094  C   MET   250      56.226  45.835  48.973  1.00  0.00           C  
ATOM   4095  O   MET   250      56.749  46.454  48.001  1.00  0.00           O  
ATOM   4096  N   TYR   251      55.293  44.904  48.895  1.00  0.00           N  
ATOM   4097  H   TYR   251      54.841  44.520  49.713  1.00  0.00           H  
ATOM   4098  CA  TYR   251      54.468  44.737  47.647  1.00  0.00           C  
ATOM   4099  HA  TYR   251      55.079  44.273  46.873  1.00  0.00           H  
ATOM   4100  CB  TYR   251      53.271  43.672  47.810  1.00  0.00           C  
ATOM   4101  HB2 TYR   251      53.653  42.741  48.229  1.00  0.00           H  
ATOM   4102  HB3 TYR   251      52.602  43.996  48.608  1.00  0.00           H  
ATOM   4103  CG  TYR   251      52.558  43.141  46.603  1.00  0.00           C  
ATOM   4104  CD1 TYR   251      52.981  41.932  45.900  1.00  0.00           C  
ATOM   4105  HD1 TYR   251      53.847  41.400  46.265  1.00  0.00           H  
ATOM   4106  CE1 TYR   251      52.157  41.433  44.880  1.00  0.00           C  
ATOM   4107  HE1 TYR   251      52.384  40.520  44.351  1.00  0.00           H  
ATOM   4108  CZ  TYR   251      51.009  42.173  44.532  1.00  0.00           C  
ATOM   4109  OH  TYR   251      50.318  41.803  43.422  1.00  0.00           O  
ATOM   4110  HH  TYR   251      49.774  42.518  43.084  1.00  0.00           H  
ATOM   4111  CE2 TYR   251      50.552  43.324  45.209  1.00  0.00           C  
ATOM   4112  HE2 TYR   251      49.614  43.824  45.019  1.00  0.00           H  
ATOM   4113  CD2 TYR   251      51.365  43.830  46.247  1.00  0.00           C  
ATOM   4114  HD2 TYR   251      51.115  44.803  46.643  1.00  0.00           H  
ATOM   4115  C   TYR   251      53.926  45.953  47.018  1.00  0.00           C  
ATOM   4116  O   TYR   251      54.137  46.207  45.815  1.00  0.00           O  
ATOM   4117  N   LEU   252      53.287  46.864  47.767  1.00  0.00           N  
ATOM   4118  H   LEU   252      53.105  46.627  48.732  1.00  0.00           H  
ATOM   4119  CA  LEU   252      52.771  48.094  47.226  1.00  0.00           C  
ATOM   4120  HA  LEU   252      52.297  47.974  46.252  1.00  0.00           H  
ATOM   4121  CB  LEU   252      51.719  48.563  48.290  1.00  0.00           C  
ATOM   4122  HB2 LEU   252      51.064  47.730  48.546  1.00  0.00           H  
ATOM   4123  HB3 LEU   252      52.100  48.927  49.245  1.00  0.00           H  
ATOM   4124  CG  LEU   252      50.953  49.785  47.852  1.00  0.00           C  
ATOM   4125  HG  LEU   252      51.569  50.658  47.638  1.00  0.00           H  
ATOM   4126  CD1 LEU   252      50.198  49.530  46.609  1.00  0.00           C  
ATOM   4127 HD11 LEU   252      49.369  50.206  46.400  1.00  0.00           H  
ATOM   4128 HD12 LEU   252      50.823  49.599  45.719  1.00  0.00           H  
ATOM   4129 HD13 LEU   252      49.693  48.575  46.753  1.00  0.00           H  
ATOM   4130  CD2 LEU   252      49.892  49.981  48.960  1.00  0.00           C  
ATOM   4131 HD21 LEU   252      49.198  49.144  48.878  1.00  0.00           H  
ATOM   4132 HD22 LEU   252      50.393  50.029  49.927  1.00  0.00           H  
ATOM   4133 HD23 LEU   252      49.372  50.935  48.877  1.00  0.00           H  
ATOM   4134  C   LEU   252      53.832  49.153  46.856  1.00  0.00           C  
ATOM   4135  O   LEU   252      53.646  49.837  45.852  1.00  0.00           O  
ATOM   4136  N   ASN   253      54.957  49.255  47.632  1.00  0.00           N  
ATOM   4137  H   ASN   253      55.110  48.652  48.427  1.00  0.00           H  
ATOM   4138  CA  ASN   253      56.082  50.033  47.104  1.00  0.00           C  
ATOM   4139  HA  ASN   253      55.613  50.986  46.858  1.00  0.00           H  
ATOM   4140  CB  ASN   253      57.136  50.192  48.346  1.00  0.00           C  
ATOM   4141  HB2 ASN   253      56.618  50.444  49.272  1.00  0.00           H  
ATOM   4142  HB3 ASN   253      57.513  49.179  48.483  1.00  0.00           H  
ATOM   4143  CG  ASN   253      58.281  51.120  48.023  1.00  0.00           C  
ATOM   4144  OD1 ASN   253      58.077  52.259  47.586  1.00  0.00           O  
ATOM   4145  ND2 ASN   253      59.497  50.699  48.153  1.00  0.00           N  
ATOM   4146 HD21 ASN   253      60.203  51.418  48.101  1.00  0.00           H  
ATOM   4147 HD22 ASN   253      59.665  49.809  48.601  1.00  0.00           H  
ATOM   4148  C   ASN   253      56.756  49.466  45.807  1.00  0.00           C  
ATOM   4149  O   ASN   253      57.151  50.368  45.084  1.00  0.00           O  
ATOM   4150  N   TYR   254      56.922  48.146  45.528  1.00  0.00           N  
ATOM   4151  H   TYR   254      56.771  47.411  46.204  1.00  0.00           H  
ATOM   4152  CA  TYR   254      57.595  47.684  44.343  1.00  0.00           C  
ATOM   4153  HA  TYR   254      58.565  48.171  44.248  1.00  0.00           H  
ATOM   4154  CB  TYR   254      57.769  46.206  44.518  1.00  0.00           C  
ATOM   4155  HB2 TYR   254      58.199  46.092  45.514  1.00  0.00           H  
ATOM   4156  HB3 TYR   254      56.824  45.673  44.620  1.00  0.00           H  
ATOM   4157  CG  TYR   254      58.540  45.359  43.508  1.00  0.00           C  
ATOM   4158  CD1 TYR   254      59.936  45.363  43.303  1.00  0.00           C  
ATOM   4159  HD1 TYR   254      60.563  46.010  43.898  1.00  0.00           H  
ATOM   4160  CE1 TYR   254      60.523  44.465  42.351  1.00  0.00           C  
ATOM   4161  HE1 TYR   254      61.597  44.473  42.238  1.00  0.00           H  
ATOM   4162  CZ  TYR   254      59.687  43.792  41.413  1.00  0.00           C  
ATOM   4163  OH  TYR   254      60.100  42.990  40.383  1.00  0.00           O  
ATOM   4164  HH  TYR   254      61.042  43.087  40.227  1.00  0.00           H  
ATOM   4165  CE2 TYR   254      58.336  43.878  41.548  1.00  0.00           C  
ATOM   4166  HE2 TYR   254      57.778  43.417  40.747  1.00  0.00           H  
ATOM   4167  CD2 TYR   254      57.781  44.490  42.705  1.00  0.00           C  
ATOM   4168  HD2 TYR   254      56.728  44.318  42.867  1.00  0.00           H  
ATOM   4169  C   TYR   254      56.743  47.974  43.037  1.00  0.00           C  
ATOM   4170  O   TYR   254      57.219  48.343  41.968  1.00  0.00           O  
ATOM   4171  N   CYS   255      55.404  48.157  43.219  1.00  0.00           N  
ATOM   4172  H   CYS   255      54.966  47.749  44.033  1.00  0.00           H  
ATOM   4173  CA  CYS   255      54.537  48.809  42.296  1.00  0.00           C  
ATOM   4174  HA  CYS   255      54.523  48.279  41.343  1.00  0.00           H  
ATOM   4175  CB  CYS   255      53.129  48.629  42.843  1.00  0.00           C  
ATOM   4176  HB2 CYS   255      52.912  49.303  43.672  1.00  0.00           H  
ATOM   4177  HB3 CYS   255      52.471  48.941  42.032  1.00  0.00           H  
ATOM   4178  SG  CYS   255      52.674  46.881  43.226  1.00  0.00           S  
ATOM   4179  HG  CYS   255      53.118  46.754  44.480  1.00  0.00           H  
ATOM   4180  C   CYS   255      54.925  50.249  42.014  1.00  0.00           C  
ATOM   4181  O   CYS   255      54.884  50.717  40.816  1.00  0.00           O  
ATOM   4182  N   ARG   256      55.318  51.080  43.034  1.00  0.00           N  
ATOM   4183  H   ARG   256      55.443  50.758  43.983  1.00  0.00           H  
ATOM   4184  CA  ARG   256      55.769  52.492  42.833  1.00  0.00           C  
ATOM   4185  HA  ARG   256      55.067  52.996  42.168  1.00  0.00           H  
ATOM   4186  CB  ARG   256      55.931  53.275  44.174  1.00  0.00           C  
ATOM   4187  HB2 ARG   256      56.688  52.729  44.736  1.00  0.00           H  
ATOM   4188  HB3 ARG   256      56.432  54.210  43.924  1.00  0.00           H  
ATOM   4189  CG  ARG   256      54.645  53.497  45.020  1.00  0.00           C  
ATOM   4190  HG2 ARG   256      54.090  52.564  45.122  1.00  0.00           H  
ATOM   4191  HG3 ARG   256      54.903  53.828  46.025  1.00  0.00           H  
ATOM   4192  CD  ARG   256      53.802  54.603  44.516  1.00  0.00           C  
ATOM   4193  HD2 ARG   256      53.012  54.758  45.250  1.00  0.00           H  
ATOM   4194  HD3 ARG   256      54.373  55.530  44.549  1.00  0.00           H  
ATOM   4195  NE  ARG   256      53.067  54.355  43.264  1.00  0.00           N  
ATOM   4196  HE  ARG   256      53.516  54.721  42.437  1.00  0.00           H  
ATOM   4197  CZ  ARG   256      51.993  53.620  43.018  1.00  0.00           C  
ATOM   4198  NH1 ARG   256      51.128  53.175  43.892  1.00  0.00           N  
ATOM   4199 HH11 ARG   256      51.252  53.417  44.865  1.00  0.00           H  
ATOM   4200 HH12 ARG   256      50.350  52.584  43.638  1.00  0.00           H  
ATOM   4201  NH2 ARG   256      51.843  53.247  41.748  1.00  0.00           N  
ATOM   4202 HH21 ARG   256      52.525  53.611  41.098  1.00  0.00           H  
ATOM   4203 HH22 ARG   256      51.135  52.576  41.486  1.00  0.00           H  
ATOM   4204  C   ARG   256      57.133  52.548  42.152  1.00  0.00           C  
ATOM   4205  O   ARG   256      57.157  53.329  41.201  1.00  0.00           O  
ATOM   4206  N   GLY   257      58.127  51.743  42.430  1.00  0.00           N  
ATOM   4207  H   GLY   257      58.019  51.055  43.161  1.00  0.00           H  
ATOM   4208  CA  GLY   257      59.298  51.667  41.559  1.00  0.00           C  
ATOM   4209  HA2 GLY   257      59.757  52.629  41.334  1.00  0.00           H  
ATOM   4210  HA3 GLY   257      59.977  50.971  42.052  1.00  0.00           H  
ATOM   4211  C   GLY   257      59.134  51.062  40.203  1.00  0.00           C  
ATOM   4212  O   GLY   257      60.012  51.318  39.366  1.00  0.00           O  
ATOM   4213  N   LEU   258      58.213  50.135  39.923  1.00  0.00           N  
ATOM   4214  H   LEU   258      57.494  49.880  40.584  1.00  0.00           H  
ATOM   4215  CA  LEU   258      58.253  49.434  38.646  1.00  0.00           C  
ATOM   4216  HA  LEU   258      59.168  48.841  38.631  1.00  0.00           H  
ATOM   4217  CB  LEU   258      57.048  48.406  38.633  1.00  0.00           C  
ATOM   4218  HB2 LEU   258      56.198  48.799  39.192  1.00  0.00           H  
ATOM   4219  HB3 LEU   258      56.795  48.231  37.587  1.00  0.00           H  
ATOM   4220  CG  LEU   258      57.418  46.918  39.140  1.00  0.00           C  
ATOM   4221  HG  LEU   258      57.997  46.969  40.062  1.00  0.00           H  
ATOM   4222  CD1 LEU   258      56.186  46.122  39.550  1.00  0.00           C  
ATOM   4223 HD11 LEU   258      56.568  45.107  39.661  1.00  0.00           H  
ATOM   4224 HD12 LEU   258      55.843  46.436  40.536  1.00  0.00           H  
ATOM   4225 HD13 LEU   258      55.448  46.077  38.749  1.00  0.00           H  
ATOM   4226  CD2 LEU   258      58.264  46.107  38.077  1.00  0.00           C  
ATOM   4227 HD21 LEU   258      59.090  46.686  37.664  1.00  0.00           H  
ATOM   4228 HD22 LEU   258      58.684  45.288  38.661  1.00  0.00           H  
ATOM   4229 HD23 LEU   258      57.561  45.803  37.302  1.00  0.00           H  
ATOM   4230  C   LEU   258      57.949  50.445  37.533  1.00  0.00           C  
ATOM   4231  O   LEU   258      56.966  51.228  37.560  1.00  0.00           O  
ATOM   4232  N   ARG   259      58.831  50.527  36.498  1.00  0.00           N  
ATOM   4233  H   ARG   259      59.683  49.986  36.541  1.00  0.00           H  
ATOM   4234  CA  ARG   259      58.592  51.432  35.369  1.00  0.00           C  
ATOM   4235  HA  ARG   259      58.217  52.403  35.692  1.00  0.00           H  
ATOM   4236  CB  ARG   259      59.985  51.729  34.679  1.00  0.00           C  
ATOM   4237  HB2 ARG   259      60.446  50.774  34.426  1.00  0.00           H  
ATOM   4238  HB3 ARG   259      59.708  52.320  33.806  1.00  0.00           H  
ATOM   4239  CG  ARG   259      61.011  52.596  35.470  1.00  0.00           C  
ATOM   4240  HG2 ARG   259      61.755  53.007  34.788  1.00  0.00           H  
ATOM   4241  HG3 ARG   259      60.471  53.452  35.875  1.00  0.00           H  
ATOM   4242  CD  ARG   259      61.876  51.913  36.595  1.00  0.00           C  
ATOM   4243  HD2 ARG   259      62.587  52.672  36.920  1.00  0.00           H  
ATOM   4244  HD3 ARG   259      61.231  51.582  37.408  1.00  0.00           H  
ATOM   4245  NE  ARG   259      62.538  50.733  36.181  1.00  0.00           N  
ATOM   4246  HE  ARG   259      62.041  49.876  36.375  1.00  0.00           H  
ATOM   4247  CZ  ARG   259      63.739  50.700  35.585  1.00  0.00           C  
ATOM   4248  NH1 ARG   259      64.624  51.668  35.475  1.00  0.00           N  
ATOM   4249 HH11 ARG   259      64.323  52.533  35.899  1.00  0.00           H  
ATOM   4250 HH12 ARG   259      65.545  51.466  35.113  1.00  0.00           H  
ATOM   4251  NH2 ARG   259      64.239  49.514  35.176  1.00  0.00           N  
ATOM   4252 HH21 ARG   259      63.772  48.649  35.408  1.00  0.00           H  
ATOM   4253 HH22 ARG   259      65.175  49.413  34.809  1.00  0.00           H  
ATOM   4254  C   ARG   259      57.450  50.958  34.441  1.00  0.00           C  
ATOM   4255  O   ARG   259      57.020  49.818  34.447  1.00  0.00           O  
ATOM   4256  N   PHE   260      56.874  51.813  33.594  1.00  0.00           N  
ATOM   4257  H   PHE   260      57.205  52.767  33.588  1.00  0.00           H  
ATOM   4258  CA  PHE   260      55.635  51.527  32.818  1.00  0.00           C  
ATOM   4259  HA  PHE   260      54.779  51.375  33.476  1.00  0.00           H  
ATOM   4260  CB  PHE   260      55.337  52.818  31.916  1.00  0.00           C  
ATOM   4261  HB2 PHE   260      55.095  53.663  32.560  1.00  0.00           H  
ATOM   4262  HB3 PHE   260      56.279  53.061  31.423  1.00  0.00           H  
ATOM   4263  CG  PHE   260      54.240  52.654  30.892  1.00  0.00           C  
ATOM   4264  CD1 PHE   260      52.988  52.220  31.240  1.00  0.00           C  
ATOM   4265  HD1 PHE   260      52.846  51.879  32.255  1.00  0.00           H  
ATOM   4266  CE1 PHE   260      51.928  52.185  30.296  1.00  0.00           C  
ATOM   4267  HE1 PHE   260      50.966  51.735  30.492  1.00  0.00           H  
ATOM   4268  CZ  PHE   260      52.192  52.533  28.976  1.00  0.00           C  
ATOM   4269  HZ  PHE   260      51.381  52.646  28.271  1.00  0.00           H  
ATOM   4270  CE2 PHE   260      53.473  52.845  28.590  1.00  0.00           C  
ATOM   4271  HE2 PHE   260      53.715  53.115  27.573  1.00  0.00           H  
ATOM   4272  CD2 PHE   260      54.481  52.957  29.542  1.00  0.00           C  
ATOM   4273  HD2 PHE   260      55.461  53.266  29.209  1.00  0.00           H  
ATOM   4274  C   PHE   260      55.825  50.292  31.947  1.00  0.00           C  
ATOM   4275  O   PHE   260      54.957  49.395  31.994  1.00  0.00           O  
ATOM   4276  N   GLU   261      56.901  50.150  31.115  1.00  0.00           N  
ATOM   4277  H   GLU   261      57.538  50.929  31.021  1.00  0.00           H  
ATOM   4278  CA  GLU   261      56.978  48.914  30.286  1.00  0.00           C  
ATOM   4279  HA  GLU   261      55.970  48.662  29.955  1.00  0.00           H  
ATOM   4280  CB  GLU   261      57.687  49.154  28.963  1.00  0.00           C  
ATOM   4281  HB2 GLU   261      57.427  48.304  28.333  1.00  0.00           H  
ATOM   4282  HB3 GLU   261      57.211  50.059  28.584  1.00  0.00           H  
ATOM   4283  CG  GLU   261      59.203  49.430  29.031  1.00  0.00           C  
ATOM   4284  HG2 GLU   261      59.452  50.462  29.280  1.00  0.00           H  
ATOM   4285  HG3 GLU   261      59.618  48.719  29.745  1.00  0.00           H  
ATOM   4286  CD  GLU   261      59.830  49.211  27.656  1.00  0.00           C  
ATOM   4287  OE1 GLU   261      60.535  48.168  27.495  1.00  0.00           O  
ATOM   4288  OE2 GLU   261      59.558  50.013  26.729  1.00  0.00           O  
ATOM   4289  C   GLU   261      57.564  47.668  31.019  1.00  0.00           C  
ATOM   4290  O   GLU   261      57.886  46.693  30.360  1.00  0.00           O  
ATOM   4291  N   GLU   262      57.849  47.725  32.386  1.00  0.00           N  
ATOM   4292  H   GLU   262      57.376  48.495  32.837  1.00  0.00           H  
ATOM   4293  CA  GLU   262      58.691  46.794  33.072  1.00  0.00           C  
ATOM   4294  HA  GLU   262      59.520  46.565  32.402  1.00  0.00           H  
ATOM   4295  CB  GLU   262      59.473  47.553  34.162  1.00  0.00           C  
ATOM   4296  HB2 GLU   262      60.082  48.303  33.656  1.00  0.00           H  
ATOM   4297  HB3 GLU   262      58.776  48.018  34.858  1.00  0.00           H  
ATOM   4298  CG  GLU   262      60.363  46.735  35.050  1.00  0.00           C  
ATOM   4299  HG2 GLU   262      59.833  46.007  35.665  1.00  0.00           H  
ATOM   4300  HG3 GLU   262      60.930  46.220  34.274  1.00  0.00           H  
ATOM   4301  CD  GLU   262      61.338  47.559  35.885  1.00  0.00           C  
ATOM   4302  OE1 GLU   262      60.888  48.560  36.455  1.00  0.00           O  
ATOM   4303  OE2 GLU   262      62.555  47.271  35.934  1.00  0.00           O  
ATOM   4304  C   GLU   262      58.040  45.520  33.563  1.00  0.00           C  
ATOM   4305  O   GLU   262      56.879  45.524  33.923  1.00  0.00           O  
ATOM   4306  N   ALA   263      58.802  44.404  33.497  1.00  0.00           N  
ATOM   4307  H   ALA   263      59.742  44.501  33.141  1.00  0.00           H  
ATOM   4308  CA  ALA   263      58.268  43.102  33.866  1.00  0.00           C  
ATOM   4309  HA  ALA   263      57.231  42.914  33.586  1.00  0.00           H  
ATOM   4310  CB  ALA   263      58.932  42.001  33.117  1.00  0.00           C  
ATOM   4311  HB1 ALA   263      58.627  42.048  32.072  1.00  0.00           H  
ATOM   4312  HB2 ALA   263      60.015  42.046  33.230  1.00  0.00           H  
ATOM   4313  HB3 ALA   263      58.697  40.996  33.469  1.00  0.00           H  
ATOM   4314  C   ALA   263      58.365  42.951  35.393  1.00  0.00           C  
ATOM   4315  O   ALA   263      59.496  42.924  35.910  1.00  0.00           O  
ATOM   4316  N   PRO   264      57.277  42.818  36.147  1.00  0.00           N  
ATOM   4317  CD  PRO   264      55.888  42.856  35.720  1.00  0.00           C  
ATOM   4318  HD2 PRO   264      55.524  41.965  35.210  1.00  0.00           H  
ATOM   4319  HD3 PRO   264      55.628  43.696  35.076  1.00  0.00           H  
ATOM   4320  CG  PRO   264      55.069  43.024  37.006  1.00  0.00           C  
ATOM   4321  HG2 PRO   264      54.059  42.674  36.791  1.00  0.00           H  
ATOM   4322  HG3 PRO   264      55.197  44.070  37.285  1.00  0.00           H  
ATOM   4323  CB  PRO   264      55.879  42.160  38.045  1.00  0.00           C  
ATOM   4324  HB2 PRO   264      55.503  41.137  38.037  1.00  0.00           H  
ATOM   4325  HB3 PRO   264      55.696  42.468  39.074  1.00  0.00           H  
ATOM   4326  CA  PRO   264      57.365  42.240  37.522  1.00  0.00           C  
ATOM   4327  HA  PRO   264      57.943  42.954  38.109  1.00  0.00           H  
ATOM   4328  C   PRO   264      58.047  40.838  37.615  1.00  0.00           C  
ATOM   4329  O   PRO   264      57.835  39.963  36.778  1.00  0.00           O  
ATOM   4330  N   ASP   265      58.722  40.600  38.762  1.00  0.00           N  
ATOM   4331  H   ASP   265      59.041  41.409  39.276  1.00  0.00           H  
ATOM   4332  CA  ASP   265      59.247  39.305  39.123  1.00  0.00           C  
ATOM   4333  HA  ASP   265      59.397  38.719  38.217  1.00  0.00           H  
ATOM   4334  CB  ASP   265      60.590  39.530  39.996  1.00  0.00           C  
ATOM   4335  HB2 ASP   265      61.264  40.180  39.438  1.00  0.00           H  
ATOM   4336  HB3 ASP   265      60.255  40.048  40.895  1.00  0.00           H  
ATOM   4337  CG  ASP   265      61.404  38.227  40.195  1.00  0.00           C  
ATOM   4338  OD1 ASP   265      62.509  38.336  40.778  1.00  0.00           O  
ATOM   4339  OD2 ASP   265      60.980  37.114  39.797  1.00  0.00           O  
ATOM   4340  C   ASP   265      58.266  38.436  39.813  1.00  0.00           C  
ATOM   4341  O   ASP   265      58.259  38.422  41.123  1.00  0.00           O  
ATOM   4342  N   TYR   266      57.321  37.769  39.104  1.00  0.00           N  
ATOM   4343  H   TYR   266      57.374  37.985  38.119  1.00  0.00           H  
ATOM   4344  CA  TYR   266      56.145  37.051  39.709  1.00  0.00           C  
ATOM   4345  HA  TYR   266      55.616  37.825  40.265  1.00  0.00           H  
ATOM   4346  CB  TYR   266      55.212  36.474  38.642  1.00  0.00           C  
ATOM   4347  HB2 TYR   266      55.815  35.700  38.166  1.00  0.00           H  
ATOM   4348  HB3 TYR   266      54.293  36.010  38.998  1.00  0.00           H  
ATOM   4349  CG  TYR   266      54.800  37.433  37.561  1.00  0.00           C  
ATOM   4350  CD1 TYR   266      53.904  38.457  37.879  1.00  0.00           C  
ATOM   4351  HD1 TYR   266      53.522  38.651  38.870  1.00  0.00           H  
ATOM   4352  CE1 TYR   266      53.561  39.405  36.827  1.00  0.00           C  
ATOM   4353  HE1 TYR   266      52.959  40.249  37.130  1.00  0.00           H  
ATOM   4354  CZ  TYR   266      54.072  39.366  35.537  1.00  0.00           C  
ATOM   4355  OH  TYR   266      53.708  40.244  34.600  1.00  0.00           O  
ATOM   4356  HH  TYR   266      52.804  40.492  34.807  1.00  0.00           H  
ATOM   4357  CE2 TYR   266      54.859  38.223  35.228  1.00  0.00           C  
ATOM   4358  HE2 TYR   266      55.326  38.197  34.254  1.00  0.00           H  
ATOM   4359  CD2 TYR   266      55.235  37.289  36.198  1.00  0.00           C  
ATOM   4360  HD2 TYR   266      55.880  36.471  35.913  1.00  0.00           H  
ATOM   4361  C   TYR   266      56.462  35.927  40.645  1.00  0.00           C  
ATOM   4362  O   TYR   266      55.935  35.768  41.751  1.00  0.00           O  
ATOM   4363  N   MET   267      57.624  35.330  40.342  1.00  0.00           N  
ATOM   4364  H   MET   267      58.051  35.452  39.435  1.00  0.00           H  
ATOM   4365  CA  MET   267      58.286  34.442  41.302  1.00  0.00           C  
ATOM   4366  HA  MET   267      57.658  33.568  41.473  1.00  0.00           H  
ATOM   4367  CB  MET   267      59.526  33.877  40.627  1.00  0.00           C  
ATOM   4368  HB2 MET   267      59.180  33.519  39.657  1.00  0.00           H  
ATOM   4369  HB3 MET   267      60.227  34.671  40.370  1.00  0.00           H  
ATOM   4370  CG  MET   267      60.184  32.791  41.484  1.00  0.00           C  
ATOM   4371  HG2 MET   267      59.478  32.086  41.923  1.00  0.00           H  
ATOM   4372  HG3 MET   267      60.773  32.130  40.848  1.00  0.00           H  
ATOM   4373  SD  MET   267      61.223  33.231  42.866  1.00  0.00           S  
ATOM   4374  CE  MET   267      61.426  31.612  43.730  1.00  0.00           C  
ATOM   4375  HE1 MET   267      60.469  31.103  43.840  1.00  0.00           H  
ATOM   4376  HE2 MET   267      62.037  30.913  43.159  1.00  0.00           H  
ATOM   4377  HE3 MET   267      61.874  31.713  44.719  1.00  0.00           H  
ATOM   4378  C   MET   267      58.621  35.063  42.684  1.00  0.00           C  
ATOM   4379  O   MET   267      58.156  34.578  43.736  1.00  0.00           O  
ATOM   4380  N   TYR   268      59.295  36.255  42.778  1.00  0.00           N  
ATOM   4381  H   TYR   268      59.729  36.639  41.951  1.00  0.00           H  
ATOM   4382  CA  TYR   268      59.605  36.942  44.055  1.00  0.00           C  
ATOM   4383  HA  TYR   268      60.163  36.301  44.738  1.00  0.00           H  
ATOM   4384  CB  TYR   268      60.506  38.138  43.848  1.00  0.00           C  
ATOM   4385  HB2 TYR   268      61.467  37.754  43.505  1.00  0.00           H  
ATOM   4386  HB3 TYR   268      59.971  38.713  43.092  1.00  0.00           H  
ATOM   4387  CG  TYR   268      60.778  39.023  45.078  1.00  0.00           C  
ATOM   4388  CD1 TYR   268      60.445  40.384  45.052  1.00  0.00           C  
ATOM   4389  HD1 TYR   268      59.755  40.618  44.254  1.00  0.00           H  
ATOM   4390  CE1 TYR   268      60.727  41.260  46.122  1.00  0.00           C  
ATOM   4391  HE1 TYR   268      60.365  42.277  46.093  1.00  0.00           H  
ATOM   4392  CZ  TYR   268      61.630  40.758  47.130  1.00  0.00           C  
ATOM   4393  OH  TYR   268      61.929  41.596  48.166  1.00  0.00           O  
ATOM   4394  HH  TYR   268      61.313  42.332  48.150  1.00  0.00           H  
ATOM   4395  CE2 TYR   268      61.977  39.431  47.121  1.00  0.00           C  
ATOM   4396  HE2 TYR   268      62.668  39.161  47.906  1.00  0.00           H  
ATOM   4397  CD2 TYR   268      61.536  38.508  46.149  1.00  0.00           C  
ATOM   4398  HD2 TYR   268      61.824  37.472  46.050  1.00  0.00           H  
ATOM   4399  C   TYR   268      58.368  37.376  44.854  1.00  0.00           C  
ATOM   4400  O   TYR   268      58.245  37.251  46.089  1.00  0.00           O  
ATOM   4401  N   LEU   269      57.344  37.808  44.086  1.00  0.00           N  
ATOM   4402  H   LEU   269      57.459  37.859  43.084  1.00  0.00           H  
ATOM   4403  CA  LEU   269      55.996  38.141  44.667  1.00  0.00           C  
ATOM   4404  HA  LEU   269      56.091  38.836  45.501  1.00  0.00           H  
ATOM   4405  CB  LEU   269      54.983  38.834  43.563  1.00  0.00           C  
ATOM   4406  HB2 LEU   269      54.669  37.995  42.943  1.00  0.00           H  
ATOM   4407  HB3 LEU   269      54.078  39.108  44.106  1.00  0.00           H  
ATOM   4408  CG  LEU   269      55.561  39.988  42.797  1.00  0.00           C  
ATOM   4409  HG  LEU   269      56.442  39.799  42.184  1.00  0.00           H  
ATOM   4410  CD1 LEU   269      54.518  40.536  41.832  1.00  0.00           C  
ATOM   4411 HD11 LEU   269      53.691  41.007  42.363  1.00  0.00           H  
ATOM   4412 HD12 LEU   269      55.041  41.274  41.223  1.00  0.00           H  
ATOM   4413 HD13 LEU   269      54.183  39.714  41.199  1.00  0.00           H  
ATOM   4414  CD2 LEU   269      55.966  41.051  43.687  1.00  0.00           C  
ATOM   4415 HD21 LEU   269      56.198  41.897  43.040  1.00  0.00           H  
ATOM   4416 HD22 LEU   269      55.185  41.254  44.420  1.00  0.00           H  
ATOM   4417 HD23 LEU   269      56.870  40.688  44.175  1.00  0.00           H  
ATOM   4418  C   LEU   269      55.375  36.943  45.371  1.00  0.00           C  
ATOM   4419  O   LEU   269      54.883  36.994  46.524  1.00  0.00           O  
ATOM   4420  N   ARG   270      55.530  35.675  44.884  1.00  0.00           N  
ATOM   4421  H   ARG   270      55.983  35.529  43.993  1.00  0.00           H  
ATOM   4422  CA  ARG   270      55.161  34.473  45.658  1.00  0.00           C  
ATOM   4423  HA  ARG   270      54.192  34.610  46.140  1.00  0.00           H  
ATOM   4424  CB  ARG   270      55.158  33.255  44.662  1.00  0.00           C  
ATOM   4425  HB2 ARG   270      55.972  33.270  43.936  1.00  0.00           H  
ATOM   4426  HB3 ARG   270      55.253  32.324  45.221  1.00  0.00           H  
ATOM   4427  CG  ARG   270      53.785  33.181  44.046  1.00  0.00           C  
ATOM   4428  HG2 ARG   270      52.991  32.999  44.769  1.00  0.00           H  
ATOM   4429  HG3 ARG   270      53.578  34.095  43.489  1.00  0.00           H  
ATOM   4430  CD  ARG   270      53.716  32.052  42.994  1.00  0.00           C  
ATOM   4431  HD2 ARG   270      54.161  31.184  43.479  1.00  0.00           H  
ATOM   4432  HD3 ARG   270      52.709  31.818  42.649  1.00  0.00           H  
ATOM   4433  NE  ARG   270      54.611  32.416  41.805  1.00  0.00           N  
ATOM   4434  HE  ARG   270      55.606  32.290  41.919  1.00  0.00           H  
ATOM   4435  CZ  ARG   270      54.213  32.631  40.571  1.00  0.00           C  
ATOM   4436  NH1 ARG   270      52.958  32.676  40.203  1.00  0.00           N  
ATOM   4437 HH11 ARG   270      52.263  32.501  40.914  1.00  0.00           H  
ATOM   4438 HH12 ARG   270      52.734  32.590  39.222  1.00  0.00           H  
ATOM   4439  NH2 ARG   270      54.949  32.576  39.515  1.00  0.00           N  
ATOM   4440 HH21 ARG   270      55.930  32.374  39.641  1.00  0.00           H  
ATOM   4441 HH22 ARG   270      54.683  32.626  38.542  1.00  0.00           H  
ATOM   4442  C   ARG   270      56.153  34.269  46.855  1.00  0.00           C  
ATOM   4443  O   ARG   270      55.743  33.970  47.930  1.00  0.00           O  
ATOM   4444  N   GLN   271      57.459  34.434  46.586  1.00  0.00           N  
ATOM   4445  H   GLN   271      57.738  34.499  45.618  1.00  0.00           H  
ATOM   4446  CA  GLN   271      58.555  34.158  47.550  1.00  0.00           C  
ATOM   4447  HA  GLN   271      58.502  33.097  47.795  1.00  0.00           H  
ATOM   4448  CB  GLN   271      59.969  34.417  46.895  1.00  0.00           C  
ATOM   4449  HB2 GLN   271      59.876  34.037  45.877  1.00  0.00           H  
ATOM   4450  HB3 GLN   271      60.186  35.485  46.876  1.00  0.00           H  
ATOM   4451  CG  GLN   271      61.144  33.781  47.598  1.00  0.00           C  
ATOM   4452  HG2 GLN   271      62.065  34.246  47.246  1.00  0.00           H  
ATOM   4453  HG3 GLN   271      61.148  33.868  48.684  1.00  0.00           H  
ATOM   4454  CD  GLN   271      61.170  32.250  47.319  1.00  0.00           C  
ATOM   4455  OE1 GLN   271      60.187  31.732  46.860  1.00  0.00           O  
ATOM   4456  NE2 GLN   271      62.216  31.509  47.646  1.00  0.00           N  
ATOM   4457 HE21 GLN   271      62.212  30.523  47.429  1.00  0.00           H  
ATOM   4458 HE22 GLN   271      62.999  31.835  48.195  1.00  0.00           H  
ATOM   4459  C   GLN   271      58.465  34.945  48.832  1.00  0.00           C  
ATOM   4460  O   GLN   271      58.671  34.365  49.935  1.00  0.00           O  
ATOM   4461  N   LEU   272      58.206  36.238  48.743  1.00  0.00           N  
ATOM   4462  H   LEU   272      58.128  36.545  47.784  1.00  0.00           H  
ATOM   4463  CA  LEU   272      58.051  37.229  49.859  1.00  0.00           C  
ATOM   4464  HA  LEU   272      58.920  37.210  50.516  1.00  0.00           H  
ATOM   4465  CB  LEU   272      57.711  38.600  49.372  1.00  0.00           C  
ATOM   4466  HB2 LEU   272      58.352  38.652  48.492  1.00  0.00           H  
ATOM   4467  HB3 LEU   272      56.678  38.654  49.027  1.00  0.00           H  
ATOM   4468  CG  LEU   272      58.119  39.758  50.272  1.00  0.00           C  
ATOM   4469  HG  LEU   272      57.648  39.681  51.252  1.00  0.00           H  
ATOM   4470  CD1 LEU   272      59.651  39.894  50.558  1.00  0.00           C  
ATOM   4471 HD11 LEU   272      60.099  38.954  50.881  1.00  0.00           H  
ATOM   4472 HD12 LEU   272      60.179  40.226  49.664  1.00  0.00           H  
ATOM   4473 HD13 LEU   272      59.840  40.541  51.415  1.00  0.00           H  
ATOM   4474  CD2 LEU   272      57.617  41.057  49.731  1.00  0.00           C  
ATOM   4475 HD21 LEU   272      58.042  41.266  48.749  1.00  0.00           H  
ATOM   4476 HD22 LEU   272      56.535  41.105  49.612  1.00  0.00           H  
ATOM   4477 HD23 LEU   272      57.865  41.878  50.405  1.00  0.00           H  
ATOM   4478  C   LEU   272      56.924  36.837  50.757  1.00  0.00           C  
ATOM   4479  O   LEU   272      57.204  36.709  51.941  1.00  0.00           O  
ATOM   4480  N   PHE   273      55.784  36.332  50.205  1.00  0.00           N  
ATOM   4481  H   PHE   273      55.661  36.275  49.204  1.00  0.00           H  
ATOM   4482  CA  PHE   273      54.664  35.932  51.028  1.00  0.00           C  
ATOM   4483  HA  PHE   273      54.464  36.592  51.872  1.00  0.00           H  
ATOM   4484  CB  PHE   273      53.376  36.009  50.132  1.00  0.00           C  
ATOM   4485  HB2 PHE   273      53.604  35.596  49.149  1.00  0.00           H  
ATOM   4486  HB3 PHE   273      52.561  35.506  50.654  1.00  0.00           H  
ATOM   4487  CG  PHE   273      52.865  37.389  49.951  1.00  0.00           C  
ATOM   4488  CD1 PHE   273      52.557  38.207  51.027  1.00  0.00           C  
ATOM   4489  HD1 PHE   273      52.882  37.975  52.031  1.00  0.00           H  
ATOM   4490  CE1 PHE   273      51.878  39.424  50.901  1.00  0.00           C  
ATOM   4491  HE1 PHE   273      51.656  40.029  51.767  1.00  0.00           H  
ATOM   4492  CZ  PHE   273      51.587  39.719  49.583  1.00  0.00           C  
ATOM   4493  HZ  PHE   273      50.889  40.534  49.455  1.00  0.00           H  
ATOM   4494  CE2 PHE   273      51.993  39.019  48.458  1.00  0.00           C  
ATOM   4495  HE2 PHE   273      51.765  39.381  47.466  1.00  0.00           H  
ATOM   4496  CD2 PHE   273      52.628  37.820  48.624  1.00  0.00           C  
ATOM   4497  HD2 PHE   273      52.786  37.143  47.797  1.00  0.00           H  
ATOM   4498  C   PHE   273      54.907  34.517  51.638  1.00  0.00           C  
ATOM   4499  O   PHE   273      54.630  34.305  52.822  1.00  0.00           O  
ATOM   4500  N   ARG   274      55.611  33.657  50.832  1.00  0.00           N  
ATOM   4501  H   ARG   274      55.524  33.831  49.841  1.00  0.00           H  
ATOM   4502  CA  ARG   274      56.191  32.375  51.300  1.00  0.00           C  
ATOM   4503  HA  ARG   274      55.342  31.761  51.602  1.00  0.00           H  
ATOM   4504  CB  ARG   274      56.851  31.571  50.117  1.00  0.00           C  
ATOM   4505  HB2 ARG   274      57.487  32.215  49.510  1.00  0.00           H  
ATOM   4506  HB3 ARG   274      57.374  30.742  50.594  1.00  0.00           H  
ATOM   4507  CG  ARG   274      55.826  30.916  49.179  1.00  0.00           C  
ATOM   4508  HG2 ARG   274      55.321  29.989  49.451  1.00  0.00           H  
ATOM   4509  HG3 ARG   274      55.038  31.647  49.000  1.00  0.00           H  
ATOM   4510  CD  ARG   274      56.435  30.586  47.791  1.00  0.00           C  
ATOM   4511  HD2 ARG   274      56.917  31.463  47.358  1.00  0.00           H  
ATOM   4512  HD3 ARG   274      57.237  29.863  47.942  1.00  0.00           H  
ATOM   4513  NE  ARG   274      55.372  30.112  46.841  1.00  0.00           N  
ATOM   4514  HE  ARG   274      54.498  30.607  46.945  1.00  0.00           H  
ATOM   4515  CZ  ARG   274      55.439  29.119  45.963  1.00  0.00           C  
ATOM   4516  NH1 ARG   274      56.561  28.555  45.618  1.00  0.00           N  
ATOM   4517 HH11 ARG   274      57.447  28.922  45.935  1.00  0.00           H  
ATOM   4518 HH12 ARG   274      56.570  27.998  44.776  1.00  0.00           H  
ATOM   4519  NH2 ARG   274      54.413  28.823  45.226  1.00  0.00           N  
ATOM   4520 HH21 ARG   274      53.505  29.106  45.564  1.00  0.00           H  
ATOM   4521 HH22 ARG   274      54.502  28.098  44.528  1.00  0.00           H  
ATOM   4522  C   ARG   274      57.044  32.478  52.571  1.00  0.00           C  
ATOM   4523  O   ARG   274      56.919  31.687  53.541  1.00  0.00           O  
ATOM   4524  N   ILE   275      57.874  33.524  52.600  1.00  0.00           N  
ATOM   4525  H   ILE   275      57.909  34.278  51.928  1.00  0.00           H  
ATOM   4526  CA  ILE   275      58.775  33.751  53.749  1.00  0.00           C  
ATOM   4527  HA  ILE   275      59.354  32.843  53.914  1.00  0.00           H  
ATOM   4528  CB  ILE   275      59.744  34.862  53.336  1.00  0.00           C  
ATOM   4529  HB  ILE   275      59.130  35.609  52.833  1.00  0.00           H  
ATOM   4530  CG2 ILE   275      60.441  35.510  54.629  1.00  0.00           C  
ATOM   4531 HG21 ILE   275      61.187  36.208  54.247  1.00  0.00           H  
ATOM   4532 HG22 ILE   275      59.738  36.083  55.234  1.00  0.00           H  
ATOM   4533 HG23 ILE   275      61.016  34.707  55.090  1.00  0.00           H  
ATOM   4534  CG1 ILE   275      60.824  34.331  52.364  1.00  0.00           C  
ATOM   4535 HG12 ILE   275      61.506  33.718  52.952  1.00  0.00           H  
ATOM   4536 HG13 ILE   275      60.455  33.688  51.565  1.00  0.00           H  
ATOM   4537  CD1 ILE   275      61.426  35.564  51.673  1.00  0.00           C  
ATOM   4538 HD11 ILE   275      62.036  35.211  50.841  1.00  0.00           H  
ATOM   4539 HD12 ILE   275      60.754  36.258  51.169  1.00  0.00           H  
ATOM   4540 HD13 ILE   275      62.004  36.231  52.312  1.00  0.00           H  
ATOM   4541  C   ILE   275      57.902  34.049  55.001  1.00  0.00           C  
ATOM   4542  O   ILE   275      58.139  33.481  56.067  1.00  0.00           O  
ATOM   4543  N   LEU   276      56.895  34.892  54.869  1.00  0.00           N  
ATOM   4544  H   LEU   276      56.794  35.385  53.993  1.00  0.00           H  
ATOM   4545  CA  LEU   276      55.969  35.279  55.999  1.00  0.00           C  
ATOM   4546  HA  LEU   276      56.592  35.557  56.849  1.00  0.00           H  
ATOM   4547  CB  LEU   276      55.232  36.539  55.628  1.00  0.00           C  
ATOM   4548  HB2 LEU   276      55.905  37.328  55.292  1.00  0.00           H  
ATOM   4549  HB3 LEU   276      54.612  36.307  54.762  1.00  0.00           H  
ATOM   4550  CG  LEU   276      54.208  37.082  56.721  1.00  0.00           C  
ATOM   4551  HG  LEU   276      53.708  36.216  57.154  1.00  0.00           H  
ATOM   4552  CD1 LEU   276      54.813  37.814  57.916  1.00  0.00           C  
ATOM   4553 HD11 LEU   276      54.076  37.697  58.710  1.00  0.00           H  
ATOM   4554 HD12 LEU   276      55.761  37.350  58.188  1.00  0.00           H  
ATOM   4555 HD13 LEU   276      54.974  38.864  57.671  1.00  0.00           H  
ATOM   4556  CD2 LEU   276      53.064  37.897  56.126  1.00  0.00           C  
ATOM   4557 HD21 LEU   276      52.500  37.422  55.323  1.00  0.00           H  
ATOM   4558 HD22 LEU   276      52.342  38.054  56.927  1.00  0.00           H  
ATOM   4559 HD23 LEU   276      53.400  38.884  55.808  1.00  0.00           H  
ATOM   4560  C   LEU   276      55.098  34.176  56.453  1.00  0.00           C  
ATOM   4561  O   LEU   276      54.884  34.072  57.644  1.00  0.00           O  
ATOM   4562  N   PHE   277      54.496  33.349  55.558  1.00  0.00           N  
ATOM   4563  H   PHE   277      54.576  33.546  54.571  1.00  0.00           H  
ATOM   4564  CA  PHE   277      53.735  32.205  55.815  1.00  0.00           C  
ATOM   4565  HA  PHE   277      52.990  32.355  56.596  1.00  0.00           H  
ATOM   4566  CB  PHE   277      53.163  31.782  54.491  1.00  0.00           C  
ATOM   4567  HB2 PHE   277      52.659  32.618  54.005  1.00  0.00           H  
ATOM   4568  HB3 PHE   277      53.944  31.447  53.809  1.00  0.00           H  
ATOM   4569  CG  PHE   277      52.130  30.694  54.637  1.00  0.00           C  
ATOM   4570  CD1 PHE   277      50.803  30.914  55.212  1.00  0.00           C  
ATOM   4571  HD1 PHE   277      50.617  31.841  55.735  1.00  0.00           H  
ATOM   4572  CE1 PHE   277      49.818  29.939  55.042  1.00  0.00           C  
ATOM   4573  HE1 PHE   277      48.862  30.119  55.512  1.00  0.00           H  
ATOM   4574  CZ  PHE   277      50.117  28.717  54.468  1.00  0.00           C  
ATOM   4575  HZ  PHE   277      49.411  27.901  54.439  1.00  0.00           H  
ATOM   4576  CE2 PHE   277      51.376  28.501  53.966  1.00  0.00           C  
ATOM   4577  HE2 PHE   277      51.610  27.514  53.595  1.00  0.00           H  
ATOM   4578  CD2 PHE   277      52.384  29.451  54.018  1.00  0.00           C  
ATOM   4579  HD2 PHE   277      53.353  29.244  53.588  1.00  0.00           H  
ATOM   4580  C   PHE   277      54.647  31.171  56.460  1.00  0.00           C  
ATOM   4581  O   PHE   277      54.277  30.694  57.531  1.00  0.00           O  
ATOM   4582  N   ARG   278      55.926  30.958  56.159  1.00  0.00           N  
ATOM   4583  H   ARG   278      56.291  31.536  55.416  1.00  0.00           H  
ATOM   4584  CA  ARG   278      56.888  30.171  56.875  1.00  0.00           C  
ATOM   4585  HA  ARG   278      56.452  29.202  57.118  1.00  0.00           H  
ATOM   4586  CB  ARG   278      58.133  29.940  56.026  1.00  0.00           C  
ATOM   4587  HB2 ARG   278      57.786  29.715  55.018  1.00  0.00           H  
ATOM   4588  HB3 ARG   278      58.699  30.871  55.987  1.00  0.00           H  
ATOM   4589  CG  ARG   278      59.025  28.803  56.552  1.00  0.00           C  
ATOM   4590  HG2 ARG   278      60.030  28.874  56.137  1.00  0.00           H  
ATOM   4591  HG3 ARG   278      59.069  28.862  57.639  1.00  0.00           H  
ATOM   4592  CD  ARG   278      58.503  27.380  56.104  1.00  0.00           C  
ATOM   4593  HD2 ARG   278      58.424  27.308  55.019  1.00  0.00           H  
ATOM   4594  HD3 ARG   278      59.226  26.615  56.388  1.00  0.00           H  
ATOM   4595  NE  ARG   278      57.149  27.033  56.596  1.00  0.00           N  
ATOM   4596  HE  ARG   278      56.416  27.393  56.002  1.00  0.00           H  
ATOM   4597  CZ  ARG   278      56.747  26.103  57.490  1.00  0.00           C  
ATOM   4598  NH1 ARG   278      57.604  25.680  58.376  1.00  0.00           N  
ATOM   4599 HH11 ARG   278      58.501  26.140  58.425  1.00  0.00           H  
ATOM   4600 HH12 ARG   278      57.333  25.015  59.086  1.00  0.00           H  
ATOM   4601  NH2 ARG   278      55.479  25.838  57.606  1.00  0.00           N  
ATOM   4602 HH21 ARG   278      54.719  26.269  57.100  1.00  0.00           H  
ATOM   4603 HH22 ARG   278      55.151  25.224  58.338  1.00  0.00           H  
ATOM   4604  C   ARG   278      57.260  30.764  58.245  1.00  0.00           C  
ATOM   4605  O   ARG   278      57.431  30.059  59.222  1.00  0.00           O  
ATOM   4606  N   THR   279      57.370  32.066  58.390  1.00  0.00           N  
ATOM   4607  H   THR   279      57.392  32.617  57.545  1.00  0.00           H  
ATOM   4608  CA  THR   279      57.778  32.606  59.733  1.00  0.00           C  
ATOM   4609  HA  THR   279      58.676  32.064  60.028  1.00  0.00           H  
ATOM   4610  CB  THR   279      58.121  34.157  59.480  1.00  0.00           C  
ATOM   4611  HB  THR   279      57.235  34.629  59.054  1.00  0.00           H  
ATOM   4612  CG2 THR   279      58.396  35.009  60.738  1.00  0.00           C  
ATOM   4613 HG21 THR   279      59.347  34.739  61.198  1.00  0.00           H  
ATOM   4614 HG22 THR   279      58.553  36.037  60.410  1.00  0.00           H  
ATOM   4615 HG23 THR   279      57.554  35.004  61.430  1.00  0.00           H  
ATOM   4616  OG1 THR   279      59.209  34.167  58.571  1.00  0.00           O  
ATOM   4617  HG1 THR   279      58.928  33.885  57.697  1.00  0.00           H  
ATOM   4618  C   THR   279      56.628  32.505  60.725  1.00  0.00           C  
ATOM   4619  O   THR   279      56.753  32.114  61.904  1.00  0.00           O  
ATOM   4620  N   LEU   280      55.393  32.644  60.236  1.00  0.00           N  
ATOM   4621  H   LEU   280      55.348  33.058  59.316  1.00  0.00           H  
ATOM   4622  CA  LEU   280      54.132  32.289  61.031  1.00  0.00           C  
ATOM   4623  HA  LEU   280      54.311  32.747  62.004  1.00  0.00           H  
ATOM   4624  CB  LEU   280      52.875  32.842  60.291  1.00  0.00           C  
ATOM   4625  HB2 LEU   280      52.795  32.281  59.359  1.00  0.00           H  
ATOM   4626  HB3 LEU   280      52.018  32.521  60.884  1.00  0.00           H  
ATOM   4627  CG  LEU   280      52.783  34.391  60.073  1.00  0.00           C  
ATOM   4628  HG  LEU   280      53.622  34.795  59.506  1.00  0.00           H  
ATOM   4629  CD1 LEU   280      51.540  34.831  59.327  1.00  0.00           C  
ATOM   4630 HD11 LEU   280      51.597  34.448  58.308  1.00  0.00           H  
ATOM   4631 HD12 LEU   280      50.575  34.670  59.808  1.00  0.00           H  
ATOM   4632 HD13 LEU   280      51.706  35.908  59.282  1.00  0.00           H  
ATOM   4633  CD2 LEU   280      52.666  35.242  61.391  1.00  0.00           C  
ATOM   4634 HD21 LEU   280      53.631  35.068  61.867  1.00  0.00           H  
ATOM   4635 HD22 LEU   280      52.573  36.308  61.186  1.00  0.00           H  
ATOM   4636 HD23 LEU   280      51.854  34.985  62.071  1.00  0.00           H  
ATOM   4637  C   LEU   280      53.968  30.751  61.268  1.00  0.00           C  
ATOM   4638  O   LEU   280      53.033  30.264  61.853  1.00  0.00           O  
ATOM   4639  N   ASN   281      54.901  29.942  60.711  1.00  0.00           N  
ATOM   4640  H   ASN   281      55.613  30.292  60.085  1.00  0.00           H  
ATOM   4641  CA  ASN   281      54.922  28.468  60.759  1.00  0.00           C  
ATOM   4642  HA  ASN   281      55.786  28.181  60.160  1.00  0.00           H  
ATOM   4643  CB  ASN   281      55.268  28.011  62.199  1.00  0.00           C  
ATOM   4644  HB2 ASN   281      55.972  28.759  62.565  1.00  0.00           H  
ATOM   4645  HB3 ASN   281      54.388  28.068  62.839  1.00  0.00           H  
ATOM   4646  CG  ASN   281      55.800  26.639  62.311  1.00  0.00           C  
ATOM   4647  OD1 ASN   281      56.826  26.301  61.733  1.00  0.00           O  
ATOM   4648  ND2 ASN   281      55.129  25.629  62.865  1.00  0.00           N  
ATOM   4649 HD21 ASN   281      55.528  24.706  62.956  1.00  0.00           H  
ATOM   4650 HD22 ASN   281      54.289  25.780  63.406  1.00  0.00           H  
ATOM   4651  C   ASN   281      53.677  27.779  60.111  1.00  0.00           C  
ATOM   4652  O   ASN   281      53.357  26.717  60.534  1.00  0.00           O  
ATOM   4653  N   HIE   282      53.160  28.460  59.071  1.00  0.00           N  
ATOM   4654  H   HIE   282      53.613  29.323  58.805  1.00  0.00           H  
ATOM   4655  CA  HIE   282      51.974  27.960  58.353  1.00  0.00           C  
ATOM   4656  HA  HIE   282      51.421  27.411  59.115  1.00  0.00           H  
ATOM   4657  CB  HIE   282      51.084  29.061  57.908  1.00  0.00           C  
ATOM   4658  HB2 HIE   282      51.599  29.820  57.319  1.00  0.00           H  
ATOM   4659  HB3 HIE   282      50.265  28.582  57.371  1.00  0.00           H  
ATOM   4660  CG  HIE   282      50.462  29.759  59.107  1.00  0.00           C  
ATOM   4661  ND1 HIE   282      49.545  29.196  60.011  1.00  0.00           N  
ATOM   4662  CE1 HIE   282      49.065  30.219  60.769  1.00  0.00           C  
ATOM   4663  HE1 HIE   282      48.587  30.164  61.736  1.00  0.00           H  
ATOM   4664  NE2 HIE   282      49.433  31.363  60.196  1.00  0.00           N  
ATOM   4665  HE2 HIE   282      49.189  32.297  60.494  1.00  0.00           H  
ATOM   4666  CD2 HIE   282      50.205  31.090  59.088  1.00  0.00           C  
ATOM   4667  HD2 HIE   282      50.516  31.854  58.390  1.00  0.00           H  
ATOM   4668  C   HIE   282      52.409  27.130  57.147  1.00  0.00           C  
ATOM   4669  O   HIE   282      53.475  27.429  56.540  1.00  0.00           O  
ATOM   4670  N   GLN   283      51.654  26.064  56.799  1.00  0.00           N  
ATOM   4671  H   GLN   283      50.799  25.955  57.324  1.00  0.00           H  
ATOM   4672  CA  GLN   283      51.865  25.156  55.734  1.00  0.00           C  
ATOM   4673  HA  GLN   283      52.721  25.522  55.166  1.00  0.00           H  
ATOM   4674  CB  GLN   283      52.301  23.733  56.093  1.00  0.00           C  
ATOM   4675  HB2 GLN   283      52.343  23.254  55.115  1.00  0.00           H  
ATOM   4676  HB3 GLN   283      53.272  23.829  56.579  1.00  0.00           H  
ATOM   4677  CG  GLN   283      51.296  23.046  57.016  1.00  0.00           C  
ATOM   4678  HG2 GLN   283      51.115  23.709  57.863  1.00  0.00           H  
ATOM   4679  HG3 GLN   283      50.349  22.782  56.546  1.00  0.00           H  
ATOM   4680  CD  GLN   283      51.844  21.656  57.423  1.00  0.00           C  
ATOM   4681  OE1 GLN   283      52.885  21.155  57.048  1.00  0.00           O  
ATOM   4682  NE2 GLN   283      51.129  20.944  58.267  1.00  0.00           N  
ATOM   4683 HE21 GLN   283      51.545  20.096  58.623  1.00  0.00           H  
ATOM   4684 HE22 GLN   283      50.327  21.243  58.802  1.00  0.00           H  
ATOM   4685  C   GLN   283      50.658  25.143  54.727  1.00  0.00           C  
ATOM   4686  O   GLN   283      49.508  25.431  55.018  1.00  0.00           O  
ATOM   4687  N   TYR   284      50.985  24.851  53.462  1.00  0.00           N  
ATOM   4688  H   TYR   284      51.918  24.498  53.305  1.00  0.00           H  
ATOM   4689  CA  TYR   284      50.136  24.853  52.300  1.00  0.00           C  
ATOM   4690  HA  TYR   284      49.473  25.718  52.333  1.00  0.00           H  
ATOM   4691  CB  TYR   284      51.041  24.994  51.088  1.00  0.00           C  
ATOM   4692  HB2 TYR   284      51.784  24.197  51.105  1.00  0.00           H  
ATOM   4693  HB3 TYR   284      50.603  24.872  50.097  1.00  0.00           H  
ATOM   4694  CG  TYR   284      51.709  26.373  50.908  1.00  0.00           C  
ATOM   4695  CD1 TYR   284      53.068  26.587  51.030  1.00  0.00           C  
ATOM   4696  HD1 TYR   284      53.740  25.767  51.233  1.00  0.00           H  
ATOM   4697  CE1 TYR   284      53.547  27.888  51.039  1.00  0.00           C  
ATOM   4698  HE1 TYR   284      54.569  28.121  51.300  1.00  0.00           H  
ATOM   4699  CZ  TYR   284      52.699  28.916  50.783  1.00  0.00           C  
ATOM   4700  OH  TYR   284      53.159  30.140  51.011  1.00  0.00           O  
ATOM   4701  HH  TYR   284      52.464  30.789  50.877  1.00  0.00           H  
ATOM   4702  CE2 TYR   284      51.355  28.691  50.378  1.00  0.00           C  
ATOM   4703  HE2 TYR   284      50.721  29.514  50.082  1.00  0.00           H  
ATOM   4704  CD2 TYR   284      50.829  27.379  50.480  1.00  0.00           C  
ATOM   4705  HD2 TYR   284      49.802  27.176  50.217  1.00  0.00           H  
ATOM   4706  C   TYR   284      49.207  23.569  52.385  1.00  0.00           C  
ATOM   4707  O   TYR   284      49.268  22.689  51.551  1.00  0.00           O  
ATOM   4708  N   ASP   285      48.359  23.576  53.388  1.00  0.00           N  
ATOM   4709  H   ASP   285      48.441  24.318  54.068  1.00  0.00           H  
ATOM   4710  CA  ASP   285      47.381  22.504  53.642  1.00  0.00           C  
ATOM   4711  HA  ASP   285      47.588  21.705  52.930  1.00  0.00           H  
ATOM   4712  CB  ASP   285      47.524  22.048  55.123  1.00  0.00           C  
ATOM   4713  HB2 ASP   285      46.929  21.166  55.363  1.00  0.00           H  
ATOM   4714  HB3 ASP   285      48.562  21.838  55.382  1.00  0.00           H  
ATOM   4715  CG  ASP   285      47.130  23.140  56.147  1.00  0.00           C  
ATOM   4716  OD1 ASP   285      47.545  22.995  57.307  1.00  0.00           O  
ATOM   4717  OD2 ASP   285      46.334  24.064  55.885  1.00  0.00           O  
ATOM   4718  C   ASP   285      45.900  22.883  53.210  1.00  0.00           C  
ATOM   4719  O   ASP   285      44.908  22.161  53.503  1.00  0.00           O  
ATOM   4720  N   TYR   286      45.717  24.006  52.486  1.00  0.00           N  
ATOM   4721  H   TYR   286      46.613  24.350  52.172  1.00  0.00           H  
ATOM   4722  CA  TYR   286      44.478  24.567  51.912  1.00  0.00           C  
ATOM   4723  HA  TYR   286      44.746  25.554  51.535  1.00  0.00           H  
ATOM   4724  CB  TYR   286      43.991  23.782  50.688  1.00  0.00           C  
ATOM   4725  HB2 TYR   286      43.699  22.764  50.946  1.00  0.00           H  
ATOM   4726  HB3 TYR   286      43.146  24.303  50.237  1.00  0.00           H  
ATOM   4727  CG  TYR   286      44.986  23.706  49.577  1.00  0.00           C  
ATOM   4728  CD1 TYR   286      44.983  24.578  48.482  1.00  0.00           C  
ATOM   4729  HD1 TYR   286      44.247  25.369  48.474  1.00  0.00           H  
ATOM   4730  CE1 TYR   286      46.004  24.713  47.517  1.00  0.00           C  
ATOM   4731  HE1 TYR   286      46.047  25.511  46.791  1.00  0.00           H  
ATOM   4732  CZ  TYR   286      46.995  23.646  47.539  1.00  0.00           C  
ATOM   4733  OH  TYR   286      47.962  23.712  46.673  1.00  0.00           O  
ATOM   4734  HH  TYR   286      48.844  23.442  46.937  1.00  0.00           H  
ATOM   4735  CE2 TYR   286      46.956  22.686  48.657  1.00  0.00           C  
ATOM   4736  HE2 TYR   286      47.782  21.991  48.696  1.00  0.00           H  
ATOM   4737  CD2 TYR   286      46.039  22.801  49.663  1.00  0.00           C  
ATOM   4738  HD2 TYR   286      46.067  22.219  50.572  1.00  0.00           H  
ATOM   4739  C   TYR   286      43.302  24.701  52.960  1.00  0.00           C  
ATOM   4740  O   TYR   286      42.149  24.777  52.609  1.00  0.00           O  
ATOM   4741  N   THR   287      43.580  24.741  54.277  1.00  0.00           N  
ATOM   4742  H   THR   287      44.526  24.492  54.529  1.00  0.00           H  
ATOM   4743  CA  THR   287      42.727  25.121  55.439  1.00  0.00           C  
ATOM   4744  HA  THR   287      41.777  24.598  55.330  1.00  0.00           H  
ATOM   4745  CB  THR   287      43.451  24.871  56.765  1.00  0.00           C  
ATOM   4746  HB  THR   287      44.234  25.608  56.949  1.00  0.00           H  
ATOM   4747  CG2 THR   287      42.335  24.811  57.855  1.00  0.00           C  
ATOM   4748 HG21 THR   287      41.847  25.778  57.970  1.00  0.00           H  
ATOM   4749 HG22 THR   287      41.735  23.925  57.648  1.00  0.00           H  
ATOM   4750 HG23 THR   287      42.761  24.688  58.851  1.00  0.00           H  
ATOM   4751  OG1 THR   287      44.052  23.592  56.975  1.00  0.00           O  
ATOM   4752  HG1 THR   287      44.874  23.651  56.483  1.00  0.00           H  
ATOM   4753  C   THR   287      42.238  26.574  55.331  1.00  0.00           C  
ATOM   4754  O   THR   287      42.584  27.412  56.250  1.00  0.00           O  
ATOM   4755  N   PHE   288      41.532  26.963  54.330  1.00  0.00           N  
ATOM   4756  H   PHE   288      41.729  26.504  53.452  1.00  0.00           H  
ATOM   4757  CA  PHE   288      40.864  28.286  54.313  1.00  0.00           C  
ATOM   4758  HA  PHE   288      41.569  29.079  54.562  1.00  0.00           H  
ATOM   4759  CB  PHE   288      40.255  28.470  52.961  1.00  0.00           C  
ATOM   4760  HB2 PHE   288      39.325  27.903  52.972  1.00  0.00           H  
ATOM   4761  HB3 PHE   288      39.966  29.519  52.901  1.00  0.00           H  
ATOM   4762  CG  PHE   288      41.091  28.115  51.698  1.00  0.00           C  
ATOM   4763  CD1 PHE   288      42.163  28.961  51.341  1.00  0.00           C  
ATOM   4764  HD1 PHE   288      42.408  29.871  51.869  1.00  0.00           H  
ATOM   4765  CE1 PHE   288      42.938  28.582  50.207  1.00  0.00           C  
ATOM   4766  HE1 PHE   288      43.762  29.177  49.839  1.00  0.00           H  
ATOM   4767  CZ  PHE   288      42.631  27.457  49.397  1.00  0.00           C  
ATOM   4768  HZ  PHE   288      43.319  27.236  48.595  1.00  0.00           H  
ATOM   4769  CE2 PHE   288      41.515  26.725  49.688  1.00  0.00           C  
ATOM   4770  HE2 PHE   288      41.123  25.880  49.142  1.00  0.00           H  
ATOM   4771  CD2 PHE   288      40.806  26.975  50.899  1.00  0.00           C  
ATOM   4772  HD2 PHE   288      40.067  26.252  51.212  1.00  0.00           H  
ATOM   4773  C   PHE   288      39.791  28.468  55.359  1.00  0.00           C  
ATOM   4774  O   PHE   288      39.257  27.485  55.868  1.00  0.00           O  
ATOM   4775  N   ASP   289      39.410  29.696  55.702  1.00  0.00           N  
ATOM   4776  H   ASP   289      39.929  30.501  55.381  1.00  0.00           H  
ATOM   4777  CA  ASP   289      38.470  29.995  56.851  1.00  0.00           C  
ATOM   4778  HA  ASP   289      38.845  29.585  57.789  1.00  0.00           H  
ATOM   4779  CB  ASP   289      38.281  31.528  56.975  1.00  0.00           C  
ATOM   4780  HB2 ASP   289      37.882  31.815  56.002  1.00  0.00           H  
ATOM   4781  HB3 ASP   289      37.518  31.671  57.740  1.00  0.00           H  
ATOM   4782  CG  ASP   289      39.510  32.403  57.390  1.00  0.00           C  
ATOM   4783  OD1 ASP   289      40.572  31.949  57.770  1.00  0.00           O  
ATOM   4784  OD2 ASP   289      39.362  33.650  57.345  1.00  0.00           O  
ATOM   4785  C   ASP   289      37.075  29.244  56.704  1.00  0.00           C  
ATOM   4786  O   ASP   289      36.582  28.873  57.767  1.00  0.00           O  
ATOM   4787  N   TRP   290      36.524  29.072  55.492  1.00  0.00           N  
ATOM   4788  H   TRP   290      36.955  29.478  54.673  1.00  0.00           H  
ATOM   4789  CA  TRP   290      35.376  28.180  55.248  1.00  0.00           C  
ATOM   4790  HA  TRP   290      34.598  28.540  55.921  1.00  0.00           H  
ATOM   4791  CB  TRP   290      34.943  28.293  53.754  1.00  0.00           C  
ATOM   4792  HB2 TRP   290      34.091  27.635  53.585  1.00  0.00           H  
ATOM   4793  HB3 TRP   290      34.509  29.287  53.642  1.00  0.00           H  
ATOM   4794  CG  TRP   290      35.949  28.125  52.649  1.00  0.00           C  
ATOM   4795  CD1 TRP   290      36.098  26.974  51.923  1.00  0.00           C  
ATOM   4796  HD1 TRP   290      35.582  26.058  52.170  1.00  0.00           H  
ATOM   4797  NE1 TRP   290      37.142  27.205  50.993  1.00  0.00           N  
ATOM   4798  HE1 TRP   290      37.420  26.532  50.292  1.00  0.00           H  
ATOM   4799  CE2 TRP   290      37.473  28.553  51.013  1.00  0.00           C  
ATOM   4800  CZ2 TRP   290      38.433  29.242  50.245  1.00  0.00           C  
ATOM   4801  HZ2 TRP   290      39.002  28.748  49.470  1.00  0.00           H  
ATOM   4802  CH2 TRP   290      38.691  30.598  50.625  1.00  0.00           C  
ATOM   4803  HH2 TRP   290      39.508  31.090  50.120  1.00  0.00           H  
ATOM   4804  CZ3 TRP   290      37.959  31.235  51.651  1.00  0.00           C  
ATOM   4805  HZ3 TRP   290      38.215  32.204  52.052  1.00  0.00           H  
ATOM   4806  CE3 TRP   290      36.960  30.525  52.357  1.00  0.00           C  
ATOM   4807  HE3 TRP   290      36.456  31.016  53.176  1.00  0.00           H  
ATOM   4808  CD2 TRP   290      36.796  29.167  52.115  1.00  0.00           C  
ATOM   4809  C   TRP   290      35.606  26.729  55.723  1.00  0.00           C  
ATOM   4810  O   TRP   290      34.647  26.135  56.208  1.00  0.00           O  
ATOM   4811  N   THR   291      36.777  26.164  55.524  1.00  0.00           N  
ATOM   4812  H   THR   291      37.439  26.733  55.015  1.00  0.00           H  
ATOM   4813  CA  THR   291      37.097  24.793  55.952  1.00  0.00           C  
ATOM   4814  HA  THR   291      36.401  24.080  55.510  1.00  0.00           H  
ATOM   4815  CB  THR   291      38.450  24.220  55.493  1.00  0.00           C  
ATOM   4816  HB  THR   291      38.380  23.138  55.607  1.00  0.00           H  
ATOM   4817  CG2 THR   291      38.731  24.456  54.013  1.00  0.00           C  
ATOM   4818 HG21 THR   291      38.123  23.774  53.418  1.00  0.00           H  
ATOM   4819 HG22 THR   291      38.460  25.440  53.631  1.00  0.00           H  
ATOM   4820 HG23 THR   291      39.752  24.229  53.704  1.00  0.00           H  
ATOM   4821  OG1 THR   291      39.538  24.825  56.157  1.00  0.00           O  
ATOM   4822  HG1 THR   291      39.562  25.734  55.848  1.00  0.00           H  
ATOM   4823  C   THR   291      37.062  24.673  57.567  1.00  0.00           C  
ATOM   4824  O   THR   291      36.878  23.570  58.058  1.00  0.00           O  
ATOM   4825  N   MET   292      37.137  25.807  58.288  1.00  0.00           N  
ATOM   4826  H   MET   292      37.208  26.600  57.667  1.00  0.00           H  
ATOM   4827  CA  MET   292      36.984  25.916  59.737  1.00  0.00           C  
ATOM   4828  HA  MET   292      37.296  24.951  60.135  1.00  0.00           H  
ATOM   4829  CB  MET   292      37.972  26.927  60.213  1.00  0.00           C  
ATOM   4830  HB2 MET   292      37.735  27.907  59.799  1.00  0.00           H  
ATOM   4831  HB3 MET   292      37.781  26.980  61.285  1.00  0.00           H  
ATOM   4832  CG  MET   292      39.478  26.579  59.979  1.00  0.00           C  
ATOM   4833  HG2 MET   292      39.594  25.499  59.889  1.00  0.00           H  
ATOM   4834  HG3 MET   292      39.706  27.032  59.014  1.00  0.00           H  
ATOM   4835  SD  MET   292      40.498  27.304  61.245  1.00  0.00           S  
ATOM   4836  CE  MET   292      42.194  27.041  60.707  1.00  0.00           C  
ATOM   4837  HE1 MET   292      42.517  26.035  60.439  1.00  0.00           H  
ATOM   4838  HE2 MET   292      42.382  27.813  59.962  1.00  0.00           H  
ATOM   4839  HE3 MET   292      42.819  27.306  61.560  1.00  0.00           H  
ATOM   4840  C   MET   292      35.507  26.157  60.200  1.00  0.00           C  
ATOM   4841  O   MET   292      35.244  26.404  61.370  1.00  0.00           O  
ATOM   4842  N   LEU   293      34.554  25.960  59.297  1.00  0.00           N  
ATOM   4843  H   LEU   293      34.790  25.661  58.361  1.00  0.00           H  
ATOM   4844  CA  LEU   293      33.111  26.162  59.512  1.00  0.00           C  
ATOM   4845  HA  LEU   293      32.991  26.160  60.595  1.00  0.00           H  
ATOM   4846  CB  LEU   293      32.684  27.526  58.912  1.00  0.00           C  
ATOM   4847  HB2 LEU   293      32.981  27.476  57.865  1.00  0.00           H  
ATOM   4848  HB3 LEU   293      31.606  27.682  58.961  1.00  0.00           H  
ATOM   4849  CG  LEU   293      33.301  28.757  59.544  1.00  0.00           C  
ATOM   4850  HG  LEU   293      34.369  28.639  59.361  1.00  0.00           H  
ATOM   4851  CD1 LEU   293      32.900  30.042  58.743  1.00  0.00           C  
ATOM   4852 HD11 LEU   293      31.816  30.145  58.801  1.00  0.00           H  
ATOM   4853 HD12 LEU   293      33.337  30.919  59.221  1.00  0.00           H  
ATOM   4854 HD13 LEU   293      33.237  30.068  57.707  1.00  0.00           H  
ATOM   4855  CD2 LEU   293      33.043  28.940  60.989  1.00  0.00           C  
ATOM   4856 HD21 LEU   293      31.966  29.079  61.086  1.00  0.00           H  
ATOM   4857 HD22 LEU   293      33.301  27.983  61.443  1.00  0.00           H  
ATOM   4858 HD23 LEU   293      33.579  29.812  61.364  1.00  0.00           H  
ATOM   4859  C   LEU   293      32.253  24.963  59.080  1.00  0.00           C  
ATOM   4860  O   LEU   293      31.120  25.146  58.583  1.00  0.00           O  
ATOM   4861  N   LYS   294      32.784  23.713  59.132  1.00  0.00           N  
ATOM   4862  H   LYS   294      33.411  23.399  59.859  1.00  0.00           H  
ATOM   4863  CA  LYS   294      32.065  22.496  58.578  1.00  0.00           C  
ATOM   4864  HA  LYS   294      31.938  22.731  57.521  1.00  0.00           H  
ATOM   4865  CB  LYS   294      32.953  21.234  58.745  1.00  0.00           C  
ATOM   4866  HB2 LYS   294      33.043  20.985  59.802  1.00  0.00           H  
ATOM   4867  HB3 LYS   294      32.369  20.418  58.320  1.00  0.00           H  
ATOM   4868  CG  LYS   294      34.245  21.517  57.999  1.00  0.00           C  
ATOM   4869  HG2 LYS   294      33.984  22.002  57.058  1.00  0.00           H  
ATOM   4870  HG3 LYS   294      34.842  22.184  58.621  1.00  0.00           H  
ATOM   4871  CD  LYS   294      35.010  20.204  57.747  1.00  0.00           C  
ATOM   4872  HD2 LYS   294      34.341  19.481  57.281  1.00  0.00           H  
ATOM   4873  HD3 LYS   294      35.874  20.419  57.119  1.00  0.00           H  
ATOM   4874  CE  LYS   294      35.644  19.697  59.026  1.00  0.00           C  
ATOM   4875  HE2 LYS   294      36.271  20.475  59.463  1.00  0.00           H  
ATOM   4876  HE3 LYS   294      34.911  19.457  59.796  1.00  0.00           H  
ATOM   4877  NZ  LYS   294      36.463  18.501  58.737  1.00  0.00           N  
ATOM   4878  HZ1 LYS   294      36.644  17.881  59.514  1.00  0.00           H  
ATOM   4879  HZ2 LYS   294      36.025  17.944  58.018  1.00  0.00           H  
ATOM   4880  HZ3 LYS   294      37.404  18.753  58.468  1.00  0.00           H  
ATOM   4881  C   LYS   294      30.646  22.268  59.183  1.00  0.00           C  
ATOM   4882  O   LYS   294      30.491  22.385  60.412  1.00  0.00           O  
ATOM   4883  N   GLN   295      29.727  22.008  58.292  1.00  0.00           N  
ATOM   4884  H   GLN   295      30.070  21.884  57.350  1.00  0.00           H  
ATOM   4885  CA  GLN   295      28.391  21.698  58.642  1.00  0.00           C  
ATOM   4886  HA  GLN   295      28.077  22.269  59.516  1.00  0.00           H  
ATOM   4887  CB  GLN   295      27.416  21.985  57.453  1.00  0.00           C  
ATOM   4888  HB2 GLN   295      27.549  21.267  56.644  1.00  0.00           H  
ATOM   4889  HB3 GLN   295      26.388  21.810  57.773  1.00  0.00           H  
ATOM   4890  CG  GLN   295      27.568  23.441  56.874  1.00  0.00           C  
ATOM   4891  HG2 GLN   295      28.557  23.692  56.490  1.00  0.00           H  
ATOM   4892  HG3 GLN   295      26.870  23.477  56.038  1.00  0.00           H  
ATOM   4893  CD  GLN   295      27.146  24.527  57.878  1.00  0.00           C  
ATOM   4894  OE1 GLN   295      26.200  24.440  58.597  1.00  0.00           O  
ATOM   4895  NE2 GLN   295      27.838  25.706  57.862  1.00  0.00           N  
ATOM   4896 HE21 GLN   295      27.499  26.367  58.545  1.00  0.00           H  
ATOM   4897 HE22 GLN   295      28.667  25.861  57.306  1.00  0.00           H  
ATOM   4898  C   GLN   295      28.218  20.236  59.111  1.00  0.00           C  
ATOM   4899  O   GLN   295      28.914  19.281  58.688  1.00  0.00           O  
ATOM   4900  N   NME   296      27.202  20.036  59.926  1.00  0.00           N  
ATOM   4901  H   NME   296      26.788  20.848  60.360  1.00  0.00           H  
ATOM   4902  CH3 NME   296      26.780  18.834  60.610  1.00  0.00           C  
ATOM   4903 HH31 NME   296      27.427  18.601  61.455  1.00  0.00           H  
ATOM   4904 HH32 NME   296      25.883  19.027  61.199  1.00  0.00           H  
ATOM   4905 HH33 NME   296      26.533  18.012  59.938  1.00  0.00           H  
TER    4906      NME   296 
END   
