# Supplementary material for: Lenalidomide Stabilizes Protein–Protein Complexes by Turning Labile Intermolecular H-Bonds into Robust Interactions
Source: J Med Chem. 2023 Apr 21;66(9):6037–46. doi: 10.1021/acs.jmedchem.2c01692 (PMC10184122; doi:10.1021/acs.jmedchem.2c01692)
Supplement: Supplementary file 2 — jm2c01692_si_002.zip [file jm2c01692_si_002.zip › ck1_lastpdbs/ck1-WT/r2/ck1-WT.lastpdb.pdb]

CRYST1   80.088   80.088   80.088 109.47 109.47 109.47               1
ATOM      1  H1  ACE     1      51.151  45.832  15.420  1.00  0.00           H  
ATOM      2  CH3 ACE     1      51.247  45.531  14.376  1.00  0.00           C  
ATOM      3  H2  ACE     1      51.391  44.451  14.377  1.00  0.00           H  
ATOM      4  H3  ACE     1      52.140  46.003  13.965  1.00  0.00           H  
ATOM      5  C   ACE     1      50.084  45.973  13.488  1.00  0.00           C  
ATOM      6  O   ACE     1      49.180  46.607  13.932  1.00  0.00           O  
ATOM      7  N   GLU     2      50.163  45.511  12.225  1.00  0.00           N  
ATOM      8  H   GLU     2      51.019  45.024  12.001  1.00  0.00           H  
ATOM      9  CA  GLU     2      49.170  45.908  11.209  1.00  0.00           C  
ATOM     10  HA  GLU     2      48.283  46.225  11.757  1.00  0.00           H  
ATOM     11  CB  GLU     2      49.715  47.028  10.295  1.00  0.00           C  
ATOM     12  HB2 GLU     2      48.872  47.473   9.765  1.00  0.00           H  
ATOM     13  HB3 GLU     2      50.064  47.819  10.959  1.00  0.00           H  
ATOM     14  CG  GLU     2      50.768  46.458   9.369  1.00  0.00           C  
ATOM     15  HG2 GLU     2      51.270  45.644   9.891  1.00  0.00           H  
ATOM     16  HG3 GLU     2      50.319  45.996   8.489  1.00  0.00           H  
ATOM     17  CD  GLU     2      51.789  47.525   8.885  1.00  0.00           C  
ATOM     18  OE1 GLU     2      51.321  48.570   8.438  1.00  0.00           O  
ATOM     19  OE2 GLU     2      52.997  47.318   9.065  1.00  0.00           O  
ATOM     20  C   GLU     2      48.644  44.729  10.364  1.00  0.00           C  
ATOM     21  O   GLU     2      48.039  44.936   9.314  1.00  0.00           O  
ATOM     22  N   PHE     3      48.936  43.470  10.763  1.00  0.00           N  
ATOM     23  H   PHE     3      49.282  43.274  11.692  1.00  0.00           H  
ATOM     24  CA  PHE     3      48.526  42.292   9.991  1.00  0.00           C  
ATOM     25  HA  PHE     3      48.651  42.510   8.930  1.00  0.00           H  
ATOM     26  CB  PHE     3      49.501  41.143  10.266  1.00  0.00           C  
ATOM     27  HB2 PHE     3      49.203  40.215   9.778  1.00  0.00           H  
ATOM     28  HB3 PHE     3      50.456  41.507   9.888  1.00  0.00           H  
ATOM     29  CG  PHE     3      49.718  40.894  11.768  1.00  0.00           C  
ATOM     30  CD1 PHE     3      48.905  39.950  12.338  1.00  0.00           C  
ATOM     31  HD1 PHE     3      48.073  39.538  11.786  1.00  0.00           H  
ATOM     32  CE1 PHE     3      49.054  39.631  13.715  1.00  0.00           C  
ATOM     33  HE1 PHE     3      48.477  38.830  14.152  1.00  0.00           H  
ATOM     34  CZ  PHE     3      50.026  40.295  14.478  1.00  0.00           C  
ATOM     35  HZ  PHE     3      50.094  40.097  15.537  1.00  0.00           H  
ATOM     36  CE2 PHE     3      50.796  41.248  13.859  1.00  0.00           C  
ATOM     37  HE2 PHE     3      51.465  41.843  14.464  1.00  0.00           H  
ATOM     38  CD2 PHE     3      50.762  41.442  12.470  1.00  0.00           C  
ATOM     39  HD2 PHE     3      51.537  42.001  11.967  1.00  0.00           H  
ATOM     40  C   PHE     3      47.051  41.866  10.242  1.00  0.00           C  
ATOM     41  O   PHE     3      46.385  42.305  11.192  1.00  0.00           O  
ATOM     42  N   ILE     4      46.672  40.869   9.436  1.00  0.00           N  
ATOM     43  H   ILE     4      47.289  40.690   8.657  1.00  0.00           H  
ATOM     44  CA  ILE     4      45.393  40.236   9.598  1.00  0.00           C  
ATOM     45  HA  ILE     4      44.809  40.928  10.206  1.00  0.00           H  
ATOM     46  CB  ILE     4      44.637  39.920   8.326  1.00  0.00           C  
ATOM     47  HB  ILE     4      45.256  39.396   7.597  1.00  0.00           H  
ATOM     48  CG2 ILE     4      43.295  39.291   8.457  1.00  0.00           C  
ATOM     49 HG21 ILE     4      42.748  39.005   7.558  1.00  0.00           H  
ATOM     50 HG22 ILE     4      43.365  38.403   9.085  1.00  0.00           H  
ATOM     51 HG23 ILE     4      42.681  40.035   8.964  1.00  0.00           H  
ATOM     52  CG1 ILE     4      44.428  41.393   7.728  1.00  0.00           C  
ATOM     53 HG12 ILE     4      43.854  42.021   8.409  1.00  0.00           H  
ATOM     54 HG13 ILE     4      45.423  41.836   7.691  1.00  0.00           H  
ATOM     55  CD1 ILE     4      43.699  41.470   6.420  1.00  0.00           C  
ATOM     56 HD11 ILE     4      43.365  42.449   6.076  1.00  0.00           H  
ATOM     57 HD12 ILE     4      44.329  40.986   5.674  1.00  0.00           H  
ATOM     58 HD13 ILE     4      42.735  40.977   6.547  1.00  0.00           H  
ATOM     59  C   ILE     4      45.573  38.990  10.496  1.00  0.00           C  
ATOM     60  O   ILE     4      46.416  38.156  10.075  1.00  0.00           O  
ATOM     61  N   VAL     5      44.729  38.825  11.462  1.00  0.00           N  
ATOM     62  H   VAL     5      44.124  39.615  11.637  1.00  0.00           H  
ATOM     63  CA  VAL     5      44.616  37.586  12.275  1.00  0.00           C  
ATOM     64  HA  VAL     5      45.472  36.950  12.052  1.00  0.00           H  
ATOM     65  CB  VAL     5      44.552  37.958  13.754  1.00  0.00           C  
ATOM     66  HB  VAL     5      43.823  38.762  13.849  1.00  0.00           H  
ATOM     67  CG1 VAL     5      44.211  36.765  14.686  1.00  0.00           C  
ATOM     68 HG11 VAL     5      44.248  37.108  15.720  1.00  0.00           H  
ATOM     69 HG12 VAL     5      43.173  36.451  14.577  1.00  0.00           H  
ATOM     70 HG13 VAL     5      44.911  35.943  14.537  1.00  0.00           H  
ATOM     71  CG2 VAL     5      45.893  38.482  14.314  1.00  0.00           C  
ATOM     72 HG21 VAL     5      46.224  39.223  13.587  1.00  0.00           H  
ATOM     73 HG22 VAL     5      45.854  38.993  15.276  1.00  0.00           H  
ATOM     74 HG23 VAL     5      46.642  37.690  14.298  1.00  0.00           H  
ATOM     75  C   VAL     5      43.291  36.690  12.024  1.00  0.00           C  
ATOM     76  O   VAL     5      42.196  37.249  11.885  1.00  0.00           O  
ATOM     77  N   GLY     6      43.579  35.442  11.808  1.00  0.00           N  
ATOM     78  H   GLY     6      44.540  35.131  11.829  1.00  0.00           H  
ATOM     79  CA  GLY     6      42.518  34.408  11.731  1.00  0.00           C  
ATOM     80  HA2 GLY     6      42.996  33.447  11.541  1.00  0.00           H  
ATOM     81  HA3 GLY     6      41.956  34.574  12.650  1.00  0.00           H  
ATOM     82  C   GLY     6      41.574  34.711  10.564  1.00  0.00           C  
ATOM     83  O   GLY     6      40.351  34.372  10.695  1.00  0.00           O  
ATOM     84  N   GLY     7      42.046  35.287   9.443  1.00  0.00           N  
ATOM     85  H   GLY     7      42.997  35.628   9.434  1.00  0.00           H  
ATOM     86  CA  GLY     7      41.401  35.408   8.117  1.00  0.00           C  
ATOM     87  HA2 GLY     7      42.167  35.279   7.352  1.00  0.00           H  
ATOM     88  HA3 GLY     7      40.747  34.548   7.973  1.00  0.00           H  
ATOM     89  C   GLY     7      40.623  36.722   7.853  1.00  0.00           C  
ATOM     90  O   GLY     7      40.354  37.146   6.731  1.00  0.00           O  
ATOM     91  N   LYS     8      40.335  37.373   8.995  1.00  0.00           N  
ATOM     92  H   LYS     8      40.605  36.971   9.881  1.00  0.00           H  
ATOM     93  CA  LYS     8      39.228  38.362   9.058  1.00  0.00           C  
ATOM     94  HA  LYS     8      39.212  38.873   8.095  1.00  0.00           H  
ATOM     95  CB  LYS     8      37.821  37.766   9.245  1.00  0.00           C  
ATOM     96  HB2 LYS     8      37.109  38.506   8.879  1.00  0.00           H  
ATOM     97  HB3 LYS     8      37.708  36.957   8.523  1.00  0.00           H  
ATOM     98  CG  LYS     8      37.447  37.372  10.670  1.00  0.00           C  
ATOM     99  HG2 LYS     8      38.246  36.810  11.153  1.00  0.00           H  
ATOM    100  HG3 LYS     8      37.255  38.295  11.217  1.00  0.00           H  
ATOM    101  CD  LYS     8      36.121  36.555  10.651  1.00  0.00           C  
ATOM    102  HD2 LYS     8      35.394  36.988   9.964  1.00  0.00           H  
ATOM    103  HD3 LYS     8      36.322  35.547  10.288  1.00  0.00           H  
ATOM    104  CE  LYS     8      35.627  36.315  12.114  1.00  0.00           C  
ATOM    105  HE2 LYS     8      36.460  35.966  12.724  1.00  0.00           H  
ATOM    106  HE3 LYS     8      35.432  37.325  12.473  1.00  0.00           H  
ATOM    107  NZ  LYS     8      34.531  35.416  12.340  1.00  0.00           N  
ATOM    108  HZ1 LYS     8      33.766  35.752  11.775  1.00  0.00           H  
ATOM    109  HZ2 LYS     8      34.691  34.435  12.159  1.00  0.00           H  
ATOM    110  HZ3 LYS     8      34.284  35.412  13.320  1.00  0.00           H  
ATOM    111  C   LYS     8      39.525  39.524  10.026  1.00  0.00           C  
ATOM    112  O   LYS     8      39.131  40.674   9.742  1.00  0.00           O  
ATOM    113  N   TYR     9      40.291  39.366  11.024  1.00  0.00           N  
ATOM    114  H   TYR     9      40.812  38.525  11.225  1.00  0.00           H  
ATOM    115  CA  TYR     9      40.608  40.547  11.924  1.00  0.00           C  
ATOM    116  HA  TYR     9      39.748  41.217  11.927  1.00  0.00           H  
ATOM    117  CB  TYR     9      40.668  40.021  13.335  1.00  0.00           C  
ATOM    118  HB2 TYR     9      41.506  39.326  13.374  1.00  0.00           H  
ATOM    119  HB3 TYR     9      40.981  40.937  13.835  1.00  0.00           H  
ATOM    120  CG  TYR     9      39.414  39.348  13.867  1.00  0.00           C  
ATOM    121  CD1 TYR     9      38.294  40.087  14.278  1.00  0.00           C  
ATOM    122  HD1 TYR     9      38.379  41.163  14.292  1.00  0.00           H  
ATOM    123  CE1 TYR     9      37.114  39.462  14.693  1.00  0.00           C  
ATOM    124  HE1 TYR     9      36.274  40.063  15.008  1.00  0.00           H  
ATOM    125  CZ  TYR     9      37.118  38.034  14.745  1.00  0.00           C  
ATOM    126  OH  TYR     9      35.938  37.391  14.994  1.00  0.00           O  
ATOM    127  HH  TYR     9      35.171  37.967  14.960  1.00  0.00           H  
ATOM    128  CE2 TYR     9      38.271  37.284  14.330  1.00  0.00           C  
ATOM    129  HE2 TYR     9      38.201  36.211  14.426  1.00  0.00           H  
ATOM    130  CD2 TYR     9      39.406  37.938  13.834  1.00  0.00           C  
ATOM    131  HD2 TYR     9      40.257  37.343  13.540  1.00  0.00           H  
ATOM    132  C   TYR     9      41.841  41.383  11.603  1.00  0.00           C  
ATOM    133  O   TYR     9      43.002  40.993  11.859  1.00  0.00           O  
ATOM    134  N   LYS    10      41.758  42.617  11.118  1.00  0.00           N  
ATOM    135  H   LYS    10      40.856  43.036  10.943  1.00  0.00           H  
ATOM    136  CA  LYS    10      42.952  43.520  10.962  1.00  0.00           C  
ATOM    137  HA  LYS    10      43.809  42.864  10.812  1.00  0.00           H  
ATOM    138  CB  LYS    10      42.719  44.638   9.870  1.00  0.00           C  
ATOM    139  HB2 LYS    10      42.050  44.228   9.113  1.00  0.00           H  
ATOM    140  HB3 LYS    10      42.247  45.509  10.326  1.00  0.00           H  
ATOM    141  CG  LYS    10      44.188  44.895   9.324  1.00  0.00           C  
ATOM    142  HG2 LYS    10      44.775  45.284  10.157  1.00  0.00           H  
ATOM    143  HG3 LYS    10      44.668  44.007   8.914  1.00  0.00           H  
ATOM    144  CD  LYS    10      44.213  45.926   8.222  1.00  0.00           C  
ATOM    145  HD2 LYS    10      43.571  45.569   7.417  1.00  0.00           H  
ATOM    146  HD3 LYS    10      43.663  46.758   8.661  1.00  0.00           H  
ATOM    147  CE  LYS    10      45.537  46.540   7.660  1.00  0.00           C  
ATOM    148  HE2 LYS    10      45.225  47.223   6.869  1.00  0.00           H  
ATOM    149  HE3 LYS    10      46.022  47.182   8.395  1.00  0.00           H  
ATOM    150  NZ  LYS    10      46.546  45.611   7.180  1.00  0.00           N  
ATOM    151  HZ1 LYS    10      46.997  45.147   7.955  1.00  0.00           H  
ATOM    152  HZ2 LYS    10      46.159  44.854   6.633  1.00  0.00           H  
ATOM    153  HZ3 LYS    10      47.267  46.085   6.655  1.00  0.00           H  
ATOM    154  C   LYS    10      43.221  44.255  12.249  1.00  0.00           C  
ATOM    155  O   LYS    10      42.307  44.845  12.841  1.00  0.00           O  
ATOM    156  N   LEU    11      44.460  44.152  12.739  1.00  0.00           N  
ATOM    157  H   LEU    11      45.057  43.479  12.279  1.00  0.00           H  
ATOM    158  CA  LEU    11      45.033  44.899  13.807  1.00  0.00           C  
ATOM    159  HA  LEU    11      44.326  44.815  14.632  1.00  0.00           H  
ATOM    160  CB  LEU    11      46.338  44.257  14.293  1.00  0.00           C  
ATOM    161  HB2 LEU    11      46.795  43.717  13.465  1.00  0.00           H  
ATOM    162  HB3 LEU    11      47.074  45.028  14.524  1.00  0.00           H  
ATOM    163  CG  LEU    11      46.170  43.193  15.432  1.00  0.00           C  
ATOM    164  HG  LEU    11      45.709  43.572  16.344  1.00  0.00           H  
ATOM    165  CD1 LEU    11      45.481  41.966  14.854  1.00  0.00           C  
ATOM    166 HD11 LEU    11      45.471  41.188  15.617  1.00  0.00           H  
ATOM    167 HD12 LEU    11      44.432  42.122  14.603  1.00  0.00           H  
ATOM    168 HD13 LEU    11      46.064  41.605  14.007  1.00  0.00           H  
ATOM    169  CD2 LEU    11      47.529  42.663  15.891  1.00  0.00           C  
ATOM    170 HD21 LEU    11      47.397  41.917  16.674  1.00  0.00           H  
ATOM    171 HD22 LEU    11      48.134  42.219  15.101  1.00  0.00           H  
ATOM    172 HD23 LEU    11      48.144  43.450  16.327  1.00  0.00           H  
ATOM    173  C   LEU    11      45.210  46.359  13.543  1.00  0.00           C  
ATOM    174  O   LEU    11      45.478  46.693  12.412  1.00  0.00           O  
ATOM    175  N   VAL    12      44.911  47.182  14.545  1.00  0.00           N  
ATOM    176  H   VAL    12      44.692  46.764  15.438  1.00  0.00           H  
ATOM    177  CA  VAL    12      44.988  48.663  14.351  1.00  0.00           C  
ATOM    178  HA  VAL    12      45.212  48.893  13.309  1.00  0.00           H  
ATOM    179  CB  VAL    12      43.685  49.368  14.791  1.00  0.00           C  
ATOM    180  HB  VAL    12      43.334  49.073  15.780  1.00  0.00           H  
ATOM    181  CG1 VAL    12      43.650  50.899  14.779  1.00  0.00           C  
ATOM    182 HG11 VAL    12      44.129  51.371  13.921  1.00  0.00           H  
ATOM    183 HG12 VAL    12      42.639  51.244  14.994  1.00  0.00           H  
ATOM    184 HG13 VAL    12      44.295  51.149  15.622  1.00  0.00           H  
ATOM    185  CG2 VAL    12      42.586  48.991  13.818  1.00  0.00           C  
ATOM    186 HG21 VAL    12      42.673  47.914  13.671  1.00  0.00           H  
ATOM    187 HG22 VAL    12      41.596  49.220  14.214  1.00  0.00           H  
ATOM    188 HG23 VAL    12      42.585  49.543  12.878  1.00  0.00           H  
ATOM    189  C   VAL    12      46.132  49.221  15.319  1.00  0.00           C  
ATOM    190  O   VAL    12      47.032  49.826  14.718  1.00  0.00           O  
ATOM    191  N   ARG    13      46.121  49.023  16.599  1.00  0.00           N  
ATOM    192  H   ARG    13      45.322  48.531  16.971  1.00  0.00           H  
ATOM    193  CA  ARG    13      47.029  49.720  17.589  1.00  0.00           C  
ATOM    194  HA  ARG    13      48.081  49.640  17.317  1.00  0.00           H  
ATOM    195  CB  ARG    13      46.761  51.247  17.770  1.00  0.00           C  
ATOM    196  HB2 ARG    13      47.475  51.765  18.410  1.00  0.00           H  
ATOM    197  HB3 ARG    13      46.750  51.647  16.756  1.00  0.00           H  
ATOM    198  CG  ARG    13      45.323  51.470  18.349  1.00  0.00           C  
ATOM    199  HG2 ARG    13      44.606  50.816  17.854  1.00  0.00           H  
ATOM    200  HG3 ARG    13      45.385  51.208  19.406  1.00  0.00           H  
ATOM    201  CD  ARG    13      44.921  52.959  18.164  1.00  0.00           C  
ATOM    202  HD2 ARG    13      43.956  53.048  18.663  1.00  0.00           H  
ATOM    203  HD3 ARG    13      45.652  53.543  18.723  1.00  0.00           H  
ATOM    204  NE  ARG    13      44.901  53.404  16.825  1.00  0.00           N  
ATOM    205  HE  ARG    13      45.813  53.474  16.397  1.00  0.00           H  
ATOM    206  CZ  ARG    13      43.896  53.861  16.141  1.00  0.00           C  
ATOM    207  NH1 ARG    13      42.735  53.998  16.540  1.00  0.00           N  
ATOM    208 HH11 ARG    13      42.577  54.093  17.533  1.00  0.00           H  
ATOM    209 HH12 ARG    13      42.009  54.388  15.956  1.00  0.00           H  
ATOM    210  NH2 ARG    13      44.093  54.215  14.924  1.00  0.00           N  
ATOM    211 HH21 ARG    13      44.881  53.963  14.345  1.00  0.00           H  
ATOM    212 HH22 ARG    13      43.469  54.913  14.544  1.00  0.00           H  
ATOM    213  C   ARG    13      46.852  48.967  18.880  1.00  0.00           C  
ATOM    214  O   ARG    13      45.860  48.300  19.201  1.00  0.00           O  
ATOM    215  N   LYS    14      47.939  49.006  19.674  1.00  0.00           N  
ATOM    216  H   LYS    14      48.724  49.588  19.420  1.00  0.00           H  
ATOM    217  CA  LYS    14      48.069  48.392  20.999  1.00  0.00           C  
ATOM    218  HA  LYS    14      47.501  47.466  20.913  1.00  0.00           H  
ATOM    219  CB  LYS    14      49.595  48.354  21.220  1.00  0.00           C  
ATOM    220  HB2 LYS    14      50.117  47.857  20.402  1.00  0.00           H  
ATOM    221  HB3 LYS    14      49.906  49.382  21.405  1.00  0.00           H  
ATOM    222  CG  LYS    14      49.900  47.566  22.436  1.00  0.00           C  
ATOM    223  HG2 LYS    14      49.492  47.941  23.375  1.00  0.00           H  
ATOM    224  HG3 LYS    14      49.411  46.598  22.323  1.00  0.00           H  
ATOM    225  CD  LYS    14      51.371  47.348  22.589  1.00  0.00           C  
ATOM    226  HD2 LYS    14      51.783  46.822  21.728  1.00  0.00           H  
ATOM    227  HD3 LYS    14      51.907  48.296  22.625  1.00  0.00           H  
ATOM    228  CE  LYS    14      51.713  46.669  23.934  1.00  0.00           C  
ATOM    229  HE2 LYS    14      51.548  47.432  24.695  1.00  0.00           H  
ATOM    230  HE3 LYS    14      51.114  45.787  24.162  1.00  0.00           H  
ATOM    231  NZ  LYS    14      53.160  46.348  24.020  1.00  0.00           N  
ATOM    232  HZ1 LYS    14      53.678  47.077  24.489  1.00  0.00           H  
ATOM    233  HZ2 LYS    14      53.314  45.402  24.338  1.00  0.00           H  
ATOM    234  HZ3 LYS    14      53.632  46.236  23.134  1.00  0.00           H  
ATOM    235  C   LYS    14      47.365  49.228  22.002  1.00  0.00           C  
ATOM    236  O   LYS    14      47.522  50.437  21.982  1.00  0.00           O  
ATOM    237  N   ILE    15      46.701  48.636  22.996  1.00  0.00           N  
ATOM    238  H   ILE    15      46.705  47.636  23.141  1.00  0.00           H  
ATOM    239  CA  ILE    15      45.891  49.364  23.988  1.00  0.00           C  
ATOM    240  HA  ILE    15      46.173  50.416  24.029  1.00  0.00           H  
ATOM    241  CB  ILE    15      44.401  49.245  23.579  1.00  0.00           C  
ATOM    242  HB  ILE    15      43.835  49.687  24.399  1.00  0.00           H  
ATOM    243  CG2 ILE    15      44.057  50.120  22.347  1.00  0.00           C  
ATOM    244 HG21 ILE    15      44.413  49.683  21.414  1.00  0.00           H  
ATOM    245 HG22 ILE    15      42.976  50.258  22.322  1.00  0.00           H  
ATOM    246 HG23 ILE    15      44.499  51.107  22.482  1.00  0.00           H  
ATOM    247  CG1 ILE    15      43.920  47.755  23.426  1.00  0.00           C  
ATOM    248 HG12 ILE    15      44.399  47.135  22.668  1.00  0.00           H  
ATOM    249 HG13 ILE    15      44.075  47.322  24.414  1.00  0.00           H  
ATOM    250  CD1 ILE    15      42.411  47.690  23.171  1.00  0.00           C  
ATOM    251 HD11 ILE    15      42.104  48.078  22.199  1.00  0.00           H  
ATOM    252 HD12 ILE    15      41.991  46.690  23.279  1.00  0.00           H  
ATOM    253 HD13 ILE    15      41.912  48.290  23.932  1.00  0.00           H  
ATOM    254  C   ILE    15      46.230  48.759  25.438  1.00  0.00           C  
ATOM    255  O   ILE    15      45.408  48.779  26.336  1.00  0.00           O  
ATOM    256  N   GLY    16      47.328  48.060  25.540  1.00  0.00           N  
ATOM    257  H   GLY    16      47.982  48.014  24.772  1.00  0.00           H  
ATOM    258  CA  GLY    16      47.647  47.219  26.759  1.00  0.00           C  
ATOM    259  HA2 GLY    16      48.138  47.927  27.427  1.00  0.00           H  
ATOM    260  HA3 GLY    16      46.788  46.809  27.291  1.00  0.00           H  
ATOM    261  C   GLY    16      48.626  46.099  26.524  1.00  0.00           C  
ATOM    262  O   GLY    16      48.975  45.686  25.424  1.00  0.00           O  
ATOM    263  N   SER    17      49.113  45.619  27.650  1.00  0.00           N  
ATOM    264  H   SER    17      48.771  46.009  28.516  1.00  0.00           H  
ATOM    265  CA  SER    17      49.986  44.404  27.831  1.00  0.00           C  
ATOM    266  HA  SER    17      49.637  43.502  27.328  1.00  0.00           H  
ATOM    267  CB  SER    17      51.415  44.685  27.249  1.00  0.00           C  
ATOM    268  HB2 SER    17      52.105  43.860  27.423  1.00  0.00           H  
ATOM    269  HB3 SER    17      51.201  44.670  26.180  1.00  0.00           H  
ATOM    270  OG  SER    17      51.998  45.892  27.695  1.00  0.00           O  
ATOM    271  HG  SER    17      51.360  46.576  27.481  1.00  0.00           H  
ATOM    272  C   SER    17      50.075  44.048  29.353  1.00  0.00           C  
ATOM    273  O   SER    17      49.743  44.823  30.220  1.00  0.00           O  
ATOM    274  N   GLY    18      50.683  42.925  29.631  1.00  0.00           N  
ATOM    275  H   GLY    18      51.007  42.287  28.917  1.00  0.00           H  
ATOM    276  CA  GLY    18      51.015  42.436  30.965  1.00  0.00           C  
ATOM    277  HA2 GLY    18      51.614  43.141  31.541  1.00  0.00           H  
ATOM    278  HA3 GLY    18      50.059  42.265  31.461  1.00  0.00           H  
ATOM    279  C   GLY    18      51.772  41.106  30.855  1.00  0.00           C  
ATOM    280  O   GLY    18      52.258  40.706  29.818  1.00  0.00           O  
ATOM    281  N   SER    19      51.834  40.316  31.918  1.00  0.00           N  
ATOM    282  H   SER    19      51.276  40.591  32.714  1.00  0.00           H  
ATOM    283  CA  SER    19      52.806  39.211  32.020  1.00  0.00           C  
ATOM    284  HA  SER    19      53.823  39.602  32.046  1.00  0.00           H  
ATOM    285  CB  SER    19      52.561  38.379  33.294  1.00  0.00           C  
ATOM    286  HB2 SER    19      51.529  38.049  33.411  1.00  0.00           H  
ATOM    287  HB3 SER    19      53.099  37.437  33.183  1.00  0.00           H  
ATOM    288  OG  SER    19      52.855  39.054  34.493  1.00  0.00           O  
ATOM    289  HG  SER    19      53.773  39.303  34.361  1.00  0.00           H  
ATOM    290  C   SER    19      52.783  38.244  30.808  1.00  0.00           C  
ATOM    291  O   SER    19      53.812  37.873  30.194  1.00  0.00           O  
ATOM    292  N   PHE    20      51.600  37.918  30.298  1.00  0.00           N  
ATOM    293  H   PHE    20      50.761  38.317  30.695  1.00  0.00           H  
ATOM    294  CA  PHE    20      51.492  36.844  29.259  1.00  0.00           C  
ATOM    295  HA  PHE    20      52.050  35.973  29.600  1.00  0.00           H  
ATOM    296  CB  PHE    20      49.982  36.498  29.261  1.00  0.00           C  
ATOM    297  HB2 PHE    20      49.835  35.503  28.841  1.00  0.00           H  
ATOM    298  HB3 PHE    20      49.669  36.358  30.296  1.00  0.00           H  
ATOM    299  CG  PHE    20      49.022  37.368  28.571  1.00  0.00           C  
ATOM    300  CD1 PHE    20      48.487  38.519  29.201  1.00  0.00           C  
ATOM    301  HD1 PHE    20      48.848  38.814  30.176  1.00  0.00           H  
ATOM    302  CE1 PHE    20      47.652  39.361  28.444  1.00  0.00           C  
ATOM    303  HE1 PHE    20      47.225  40.233  28.916  1.00  0.00           H  
ATOM    304  CZ  PHE    20      47.465  39.097  27.067  1.00  0.00           C  
ATOM    305  HZ  PHE    20      46.933  39.861  26.520  1.00  0.00           H  
ATOM    306  CE2 PHE    20      48.014  37.963  26.405  1.00  0.00           C  
ATOM    307  HE2 PHE    20      47.979  37.842  25.333  1.00  0.00           H  
ATOM    308  CD2 PHE    20      48.772  37.050  27.189  1.00  0.00           C  
ATOM    309  HD2 PHE    20      49.211  36.183  26.717  1.00  0.00           H  
ATOM    310  C   PHE    20      52.003  37.349  27.879  1.00  0.00           C  
ATOM    311  O   PHE    20      52.632  36.584  27.169  1.00  0.00           O  
ATOM    312  N   GLY    21      51.641  38.600  27.544  1.00  0.00           N  
ATOM    313  H   GLY    21      51.193  39.186  28.234  1.00  0.00           H  
ATOM    314  CA  GLY    21      51.707  39.114  26.144  1.00  0.00           C  
ATOM    315  HA2 GLY    21      52.752  38.995  25.857  1.00  0.00           H  
ATOM    316  HA3 GLY    21      51.045  38.493  25.541  1.00  0.00           H  
ATOM    317  C   GLY    21      51.293  40.601  25.993  1.00  0.00           C  
ATOM    318  O   GLY    21      51.482  41.420  26.893  1.00  0.00           O  
ATOM    319  N   ASP    22      50.829  40.852  24.754  1.00  0.00           N  
ATOM    320  H   ASP    22      50.729  40.027  24.180  1.00  0.00           H  
ATOM    321  CA  ASP    22      50.317  42.171  24.334  1.00  0.00           C  
ATOM    322  HA  ASP    22      50.449  42.844  25.181  1.00  0.00           H  
ATOM    323  CB  ASP    22      51.146  42.658  23.167  1.00  0.00           C  
ATOM    324  HB2 ASP    22      51.055  41.954  22.340  1.00  0.00           H  
ATOM    325  HB3 ASP    22      50.833  43.670  22.910  1.00  0.00           H  
ATOM    326  CG  ASP    22      52.666  42.682  23.487  1.00  0.00           C  
ATOM    327  OD1 ASP    22      53.044  43.594  24.238  1.00  0.00           O  
ATOM    328  OD2 ASP    22      53.415  41.884  22.917  1.00  0.00           O  
ATOM    329  C   ASP    22      48.754  42.047  24.026  1.00  0.00           C  
ATOM    330  O   ASP    22      48.266  40.993  23.670  1.00  0.00           O  
ATOM    331  N   ILE    23      48.122  43.235  23.974  1.00  0.00           N  
ATOM    332  H   ILE    23      48.648  44.046  24.266  1.00  0.00           H  
ATOM    333  CA  ILE    23      46.664  43.488  23.674  1.00  0.00           C  
ATOM    334  HA  ILE    23      46.184  42.601  23.259  1.00  0.00           H  
ATOM    335  CB  ILE    23      46.038  43.887  25.053  1.00  0.00           C  
ATOM    336  HB  ILE    23      46.514  44.823  25.345  1.00  0.00           H  
ATOM    337  CG2 ILE    23      44.531  44.138  24.954  1.00  0.00           C  
ATOM    338 HG21 ILE    23      44.252  44.705  25.841  1.00  0.00           H  
ATOM    339 HG22 ILE    23      44.267  44.726  24.075  1.00  0.00           H  
ATOM    340 HG23 ILE    23      43.860  43.283  24.871  1.00  0.00           H  
ATOM    341  CG1 ILE    23      46.396  42.828  26.159  1.00  0.00           C  
ATOM    342 HG12 ILE    23      46.038  41.849  25.842  1.00  0.00           H  
ATOM    343 HG13 ILE    23      47.471  42.815  26.339  1.00  0.00           H  
ATOM    344  CD1 ILE    23      45.852  42.986  27.599  1.00  0.00           C  
ATOM    345 HD11 ILE    23      44.878  43.474  27.568  1.00  0.00           H  
ATOM    346 HD12 ILE    23      45.691  41.993  28.019  1.00  0.00           H  
ATOM    347 HD13 ILE    23      46.535  43.593  28.194  1.00  0.00           H  
ATOM    348  C   ILE    23      46.478  44.668  22.714  1.00  0.00           C  
ATOM    349  O   ILE    23      47.145  45.679  22.768  1.00  0.00           O  
ATOM    350  N   TYR    24      45.724  44.390  21.657  1.00  0.00           N  
ATOM    351  H   TYR    24      45.303  43.471  21.646  1.00  0.00           H  
ATOM    352  CA  TYR    24      45.521  45.225  20.445  1.00  0.00           C  
ATOM    353  HA  TYR    24      45.970  46.186  20.697  1.00  0.00           H  
ATOM    354  CB  TYR    24      46.205  44.520  19.333  1.00  0.00           C  
ATOM    355  HB2 TYR    24      45.970  43.459  19.247  1.00  0.00           H  
ATOM    356  HB3 TYR    24      45.850  44.919  18.383  1.00  0.00           H  
ATOM    357  CG  TYR    24      47.696  44.662  19.181  1.00  0.00           C  
ATOM    358  CD1 TYR    24      48.517  43.793  19.930  1.00  0.00           C  
ATOM    359  HD1 TYR    24      48.055  43.107  20.624  1.00  0.00           H  
ATOM    360  CE1 TYR    24      49.883  43.791  19.805  1.00  0.00           C  
ATOM    361  HE1 TYR    24      50.410  43.122  20.469  1.00  0.00           H  
ATOM    362  CZ  TYR    24      50.502  44.691  18.985  1.00  0.00           C  
ATOM    363  OH  TYR    24      51.812  44.708  18.909  1.00  0.00           O  
ATOM    364  HH  TYR    24      52.127  43.919  19.357  1.00  0.00           H  
ATOM    365  CE2 TYR    24      49.777  45.632  18.225  1.00  0.00           C  
ATOM    366  HE2 TYR    24      50.339  46.329  17.620  1.00  0.00           H  
ATOM    367  CD2 TYR    24      48.341  45.578  18.314  1.00  0.00           C  
ATOM    368  HD2 TYR    24      47.751  46.231  17.687  1.00  0.00           H  
ATOM    369  C   TYR    24      43.996  45.455  20.206  1.00  0.00           C  
ATOM    370  O   TYR    24      43.206  44.520  20.312  1.00  0.00           O  
ATOM    371  N   LEU    25      43.596  46.707  19.961  1.00  0.00           N  
ATOM    372  H   LEU    25      44.342  47.375  19.833  1.00  0.00           H  
ATOM    373  CA  LEU    25      42.398  47.011  19.188  1.00  0.00           C  
ATOM    374  HA  LEU    25      41.630  46.586  19.833  1.00  0.00           H  
ATOM    375  CB  LEU    25      42.198  48.550  19.064  1.00  0.00           C  
ATOM    376  HB2 LEU    25      42.272  48.921  20.086  1.00  0.00           H  
ATOM    377  HB3 LEU    25      42.857  49.109  18.401  1.00  0.00           H  
ATOM    378  CG  LEU    25      40.865  48.944  18.504  1.00  0.00           C  
ATOM    379  HG  LEU    25      40.705  48.558  17.497  1.00  0.00           H  
ATOM    380  CD1 LEU    25      39.743  48.294  19.323  1.00  0.00           C  
ATOM    381 HD11 LEU    25      38.848  48.777  18.932  1.00  0.00           H  
ATOM    382 HD12 LEU    25      39.844  47.229  19.111  1.00  0.00           H  
ATOM    383 HD13 LEU    25      39.843  48.593  20.366  1.00  0.00           H  
ATOM    384  CD2 LEU    25      40.526  50.435  18.508  1.00  0.00           C  
ATOM    385 HD21 LEU    25      39.590  50.625  17.983  1.00  0.00           H  
ATOM    386 HD22 LEU    25      40.401  50.827  19.517  1.00  0.00           H  
ATOM    387 HD23 LEU    25      41.357  50.982  18.062  1.00  0.00           H  
ATOM    388  C   LEU    25      42.343  46.405  17.801  1.00  0.00           C  
ATOM    389  O   LEU    25      43.313  46.606  17.028  1.00  0.00           O  
ATOM    390  N   ALA    26      41.191  45.762  17.396  1.00  0.00           N  
ATOM    391  H   ALA    26      40.360  45.665  17.962  1.00  0.00           H  
ATOM    392  CA  ALA    26      41.094  45.182  16.074  1.00  0.00           C  
ATOM    393  HA  ALA    26      41.646  45.841  15.404  1.00  0.00           H  
ATOM    394  CB  ALA    26      41.701  43.776  15.937  1.00  0.00           C  
ATOM    395  HB1 ALA    26      40.922  43.016  15.989  1.00  0.00           H  
ATOM    396  HB2 ALA    26      42.261  43.701  15.005  1.00  0.00           H  
ATOM    397  HB3 ALA    26      42.376  43.526  16.756  1.00  0.00           H  
ATOM    398  C   ALA    26      39.730  45.113  15.492  1.00  0.00           C  
ATOM    399  O   ALA    26      38.769  45.186  16.178  1.00  0.00           O  
ATOM    400  N   ILE    27      39.619  44.974  14.153  1.00  0.00           N  
ATOM    401  H   ILE    27      40.473  44.882  13.623  1.00  0.00           H  
ATOM    402  CA  ILE    27      38.400  45.132  13.369  1.00  0.00           C  
ATOM    403  HA  ILE    27      37.627  45.116  14.138  1.00  0.00           H  
ATOM    404  CB  ILE    27      38.269  46.442  12.570  1.00  0.00           C  
ATOM    405  HB  ILE    27      38.975  46.295  11.753  1.00  0.00           H  
ATOM    406  CG2 ILE    27      36.843  46.518  11.958  1.00  0.00           C  
ATOM    407 HG21 ILE    27      36.643  45.657  11.320  1.00  0.00           H  
ATOM    408 HG22 ILE    27      36.125  46.577  12.776  1.00  0.00           H  
ATOM    409 HG23 ILE    27      36.698  47.337  11.254  1.00  0.00           H  
ATOM    410  CG1 ILE    27      38.592  47.666  13.471  1.00  0.00           C  
ATOM    411 HG12 ILE    27      38.038  47.628  14.409  1.00  0.00           H  
ATOM    412 HG13 ILE    27      39.656  47.664  13.707  1.00  0.00           H  
ATOM    413  CD1 ILE    27      38.297  48.985  12.723  1.00  0.00           C  
ATOM    414 HD11 ILE    27      37.217  49.128  12.768  1.00  0.00           H  
ATOM    415 HD12 ILE    27      38.726  49.781  13.331  1.00  0.00           H  
ATOM    416 HD13 ILE    27      38.776  48.908  11.747  1.00  0.00           H  
ATOM    417  C   ILE    27      38.127  43.932  12.393  1.00  0.00           C  
ATOM    418  O   ILE    27      38.985  43.572  11.640  1.00  0.00           O  
ATOM    419  N   ASN    28      36.893  43.404  12.441  1.00  0.00           N  
ATOM    420  H   ASN    28      36.356  43.584  13.277  1.00  0.00           H  
ATOM    421  CA  ASN    28      36.376  42.443  11.500  1.00  0.00           C  
ATOM    422  HA  ASN    28      37.243  41.827  11.262  1.00  0.00           H  
ATOM    423  CB  ASN    28      35.318  41.565  12.241  1.00  0.00           C  
ATOM    424  HB2 ASN    28      35.843  41.145  13.099  1.00  0.00           H  
ATOM    425  HB3 ASN    28      34.488  42.218  12.513  1.00  0.00           H  
ATOM    426  CG  ASN    28      34.740  40.430  11.354  1.00  0.00           C  
ATOM    427  OD1 ASN    28      34.808  40.413  10.099  1.00  0.00           O  
ATOM    428  ND2 ASN    28      34.155  39.458  12.012  1.00  0.00           N  
ATOM    429 HD21 ASN    28      33.526  38.819  11.548  1.00  0.00           H  
ATOM    430 HD22 ASN    28      34.144  39.529  13.019  1.00  0.00           H  
ATOM    431  C   ASN    28      36.011  42.939  10.115  1.00  0.00           C  
ATOM    432  O   ASN    28      34.986  43.603   9.879  1.00  0.00           O  
ATOM    433  N   ILE    29      36.865  42.620   9.167  1.00  0.00           N  
ATOM    434  H   ILE    29      37.655  42.024   9.368  1.00  0.00           H  
ATOM    435  CA  ILE    29      36.701  43.112   7.845  1.00  0.00           C  
ATOM    436  HA  ILE    29      36.437  44.162   7.970  1.00  0.00           H  
ATOM    437  CB  ILE    29      38.014  43.104   7.028  1.00  0.00           C  
ATOM    438  HB  ILE    29      37.980  43.705   6.120  1.00  0.00           H  
ATOM    439  CG2 ILE    29      39.080  43.885   7.863  1.00  0.00           C  
ATOM    440 HG21 ILE    29      39.441  43.335   8.731  1.00  0.00           H  
ATOM    441 HG22 ILE    29      39.984  44.154   7.317  1.00  0.00           H  
ATOM    442 HG23 ILE    29      38.728  44.819   8.303  1.00  0.00           H  
ATOM    443  CG1 ILE    29      38.414  41.579   6.614  1.00  0.00           C  
ATOM    444 HG12 ILE    29      39.323  41.366   7.177  1.00  0.00           H  
ATOM    445 HG13 ILE    29      37.631  40.853   6.834  1.00  0.00           H  
ATOM    446  CD1 ILE    29      38.676  41.389   5.081  1.00  0.00           C  
ATOM    447 HD11 ILE    29      39.027  40.393   4.812  1.00  0.00           H  
ATOM    448 HD12 ILE    29      37.755  41.589   4.534  1.00  0.00           H  
ATOM    449 HD13 ILE    29      39.435  42.035   4.640  1.00  0.00           H  
ATOM    450  C   ILE    29      35.503  42.610   7.072  1.00  0.00           C  
ATOM    451  O   ILE    29      35.038  43.275   6.124  1.00  0.00           O  
ATOM    452  N   THR    30      34.794  41.595   7.592  1.00  0.00           N  
ATOM    453  H   THR    30      35.111  41.090   8.406  1.00  0.00           H  
ATOM    454  CA  THR    30      33.536  41.192   7.086  1.00  0.00           C  
ATOM    455  HA  THR    30      33.635  41.199   6.001  1.00  0.00           H  
ATOM    456  CB  THR    30      33.085  39.721   7.322  1.00  0.00           C  
ATOM    457  HB  THR    30      32.274  39.499   6.628  1.00  0.00           H  
ATOM    458  CG2 THR    30      34.176  38.718   7.145  1.00  0.00           C  
ATOM    459 HG21 THR    30      34.745  39.018   6.265  1.00  0.00           H  
ATOM    460 HG22 THR    30      34.821  38.857   8.013  1.00  0.00           H  
ATOM    461 HG23 THR    30      33.728  37.735   7.000  1.00  0.00           H  
ATOM    462  OG1 THR    30      32.576  39.537   8.628  1.00  0.00           O  
ATOM    463  HG1 THR    30      33.311  39.785   9.194  1.00  0.00           H  
ATOM    464  C   THR    30      32.412  42.192   7.406  1.00  0.00           C  
ATOM    465  O   THR    30      31.550  42.401   6.540  1.00  0.00           O  
ATOM    466  N   ASN    31      32.295  42.803   8.617  1.00  0.00           N  
ATOM    467  H   ASN    31      33.035  42.743   9.302  1.00  0.00           H  
ATOM    468  CA  ASN    31      30.965  43.275   9.184  1.00  0.00           C  
ATOM    469  HA  ASN    31      30.281  43.638   8.417  1.00  0.00           H  
ATOM    470  CB  ASN    31      30.318  42.033   9.718  1.00  0.00           C  
ATOM    471  HB2 ASN    31      29.251  42.168   9.897  1.00  0.00           H  
ATOM    472  HB3 ASN    31      30.456  41.174   9.061  1.00  0.00           H  
ATOM    473  CG  ASN    31      30.936  41.683  11.054  1.00  0.00           C  
ATOM    474  OD1 ASN    31      31.881  42.283  11.612  1.00  0.00           O  
ATOM    475  ND2 ASN    31      30.416  40.656  11.628  1.00  0.00           N  
ATOM    476 HD21 ASN    31      30.548  40.568  12.625  1.00  0.00           H  
ATOM    477 HD22 ASN    31      29.659  40.242  11.103  1.00  0.00           H  
ATOM    478  C   ASN    31      31.057  44.538  10.164  1.00  0.00           C  
ATOM    479  O   ASN    31      30.054  44.859  10.857  1.00  0.00           O  
ATOM    480  N   GLY    32      32.269  45.131  10.281  1.00  0.00           N  
ATOM    481  H   GLY    32      32.988  44.857   9.628  1.00  0.00           H  
ATOM    482  CA  GLY    32      32.641  46.291  11.109  1.00  0.00           C  
ATOM    483  HA2 GLY    32      33.548  46.733  10.693  1.00  0.00           H  
ATOM    484  HA3 GLY    32      31.809  46.995  11.086  1.00  0.00           H  
ATOM    485  C   GLY    32      32.924  46.013  12.606  1.00  0.00           C  
ATOM    486  O   GLY    32      33.208  47.013  13.281  1.00  0.00           O  
ATOM    487  N   GLU    33      32.834  44.821  13.112  1.00  0.00           N  
ATOM    488  H   GLU    33      32.272  44.188  12.561  1.00  0.00           H  
ATOM    489  CA  GLU    33      33.007  44.567  14.543  1.00  0.00           C  
ATOM    490  HA  GLU    33      32.396  45.280  15.096  1.00  0.00           H  
ATOM    491  CB  GLU    33      32.460  43.147  14.902  1.00  0.00           C  
ATOM    492  HB2 GLU    33      31.462  42.902  14.538  1.00  0.00           H  
ATOM    493  HB3 GLU    33      33.139  42.385  14.520  1.00  0.00           H  
ATOM    494  CG  GLU    33      32.422  43.016  16.337  1.00  0.00           C  
ATOM    495  HG2 GLU    33      33.351  43.326  16.815  1.00  0.00           H  
ATOM    496  HG3 GLU    33      31.673  43.756  16.621  1.00  0.00           H  
ATOM    497  CD  GLU    33      32.165  41.708  17.034  1.00  0.00           C  
ATOM    498  OE1 GLU    33      32.480  40.589  16.588  1.00  0.00           O  
ATOM    499  OE2 GLU    33      31.424  41.736  18.054  1.00  0.00           O  
ATOM    500  C   GLU    33      34.418  44.841  15.101  1.00  0.00           C  
ATOM    501  O   GLU    33      35.392  44.197  14.808  1.00  0.00           O  
ATOM    502  N   GLU    34      34.462  45.825  16.032  1.00  0.00           N  
ATOM    503  H   GLU    34      33.661  46.417  16.203  1.00  0.00           H  
ATOM    504  CA  GLU    34      35.659  46.029  16.883  1.00  0.00           C  
ATOM    505  HA  GLU    34      36.534  45.954  16.237  1.00  0.00           H  
ATOM    506  CB  GLU    34      35.599  47.463  17.431  1.00  0.00           C  
ATOM    507  HB2 GLU    34      34.693  47.605  18.020  1.00  0.00           H  
ATOM    508  HB3 GLU    34      36.422  47.609  18.131  1.00  0.00           H  
ATOM    509  CG  GLU    34      35.623  48.491  16.259  1.00  0.00           C  
ATOM    510  HG2 GLU    34      36.151  49.374  16.620  1.00  0.00           H  
ATOM    511  HG3 GLU    34      36.185  48.094  15.413  1.00  0.00           H  
ATOM    512  CD  GLU    34      34.241  49.075  15.756  1.00  0.00           C  
ATOM    513  OE1 GLU    34      33.181  48.563  16.119  1.00  0.00           O  
ATOM    514  OE2 GLU    34      34.246  50.095  15.017  1.00  0.00           O  
ATOM    515  C   GLU    34      35.800  45.023  18.121  1.00  0.00           C  
ATOM    516  O   GLU    34      34.827  44.835  18.879  1.00  0.00           O  
ATOM    517  N   VAL    35      37.022  44.584  18.391  1.00  0.00           N  
ATOM    518  H   VAL    35      37.827  44.860  17.848  1.00  0.00           H  
ATOM    519  CA  VAL    35      37.379  43.509  19.350  1.00  0.00           C  
ATOM    520  HA  VAL    35      36.734  43.570  20.227  1.00  0.00           H  
ATOM    521  CB  VAL    35      37.201  42.067  18.726  1.00  0.00           C  
ATOM    522  HB  VAL    35      37.755  41.319  19.294  1.00  0.00           H  
ATOM    523  CG1 VAL    35      35.711  41.715  18.684  1.00  0.00           C  
ATOM    524 HG11 VAL    35      35.320  42.039  19.648  1.00  0.00           H  
ATOM    525 HG12 VAL    35      35.320  42.264  17.827  1.00  0.00           H  
ATOM    526 HG13 VAL    35      35.643  40.635  18.556  1.00  0.00           H  
ATOM    527  CG2 VAL    35      37.760  42.003  17.256  1.00  0.00           C  
ATOM    528 HG21 VAL    35      38.844  42.100  17.190  1.00  0.00           H  
ATOM    529 HG22 VAL    35      37.584  41.029  16.799  1.00  0.00           H  
ATOM    530 HG23 VAL    35      37.299  42.711  16.569  1.00  0.00           H  
ATOM    531  C   VAL    35      38.815  43.523  19.881  1.00  0.00           C  
ATOM    532  O   VAL    35      39.700  44.133  19.290  1.00  0.00           O  
ATOM    533  N   ALA    36      38.985  42.921  21.061  1.00  0.00           N  
ATOM    534  H   ALA    36      38.248  42.461  21.576  1.00  0.00           H  
ATOM    535  CA  ALA    36      40.296  42.818  21.715  1.00  0.00           C  
ATOM    536  HA  ALA    36      40.956  43.619  21.382  1.00  0.00           H  
ATOM    537  CB  ALA    36      40.267  42.913  23.291  1.00  0.00           C  
ATOM    538  HB1 ALA    36      41.275  42.933  23.706  1.00  0.00           H  
ATOM    539  HB2 ALA    36      39.796  43.838  23.624  1.00  0.00           H  
ATOM    540  HB3 ALA    36      39.728  42.013  23.586  1.00  0.00           H  
ATOM    541  C   ALA    36      40.993  41.543  21.173  1.00  0.00           C  
ATOM    542  O   ALA    36      40.652  40.419  21.542  1.00  0.00           O  
ATOM    543  N   VAL    37      42.055  41.657  20.325  1.00  0.00           N  
ATOM    544  H   VAL    37      42.252  42.551  19.900  1.00  0.00           H  
ATOM    545  CA  VAL    37      43.061  40.625  20.008  1.00  0.00           C  
ATOM    546  HA  VAL    37      42.575  39.655  20.113  1.00  0.00           H  
ATOM    547  CB  VAL    37      43.713  40.866  18.573  1.00  0.00           C  
ATOM    548  HB  VAL    37      44.027  41.909  18.528  1.00  0.00           H  
ATOM    549  CG1 VAL    37      44.966  39.995  18.396  1.00  0.00           C  
ATOM    550 HG11 VAL    37      45.813  40.511  18.847  1.00  0.00           H  
ATOM    551 HG12 VAL    37      44.833  39.038  18.902  1.00  0.00           H  
ATOM    552 HG13 VAL    37      45.087  39.809  17.329  1.00  0.00           H  
ATOM    553  CG2 VAL    37      42.804  40.652  17.333  1.00  0.00           C  
ATOM    554 HG21 VAL    37      41.908  41.261  17.453  1.00  0.00           H  
ATOM    555 HG22 VAL    37      43.394  40.873  16.443  1.00  0.00           H  
ATOM    556 HG23 VAL    37      42.522  39.599  17.336  1.00  0.00           H  
ATOM    557  C   VAL    37      44.079  40.545  21.195  1.00  0.00           C  
ATOM    558  O   VAL    37      44.555  41.581  21.657  1.00  0.00           O  
ATOM    559  N   LYS    38      44.560  39.349  21.574  1.00  0.00           N  
ATOM    560  H   LYS    38      44.075  38.511  21.284  1.00  0.00           H  
ATOM    561  CA  LYS    38      45.818  39.239  22.430  1.00  0.00           C  
ATOM    562  HA  LYS    38      46.123  40.267  22.624  1.00  0.00           H  
ATOM    563  CB  LYS    38      45.406  38.631  23.777  1.00  0.00           C  
ATOM    564  HB2 LYS    38      45.072  37.597  23.681  1.00  0.00           H  
ATOM    565  HB3 LYS    38      46.266  38.581  24.445  1.00  0.00           H  
ATOM    566  CG  LYS    38      44.257  39.381  24.533  1.00  0.00           C  
ATOM    567  HG2 LYS    38      44.573  40.396  24.773  1.00  0.00           H  
ATOM    568  HG3 LYS    38      43.402  39.395  23.858  1.00  0.00           H  
ATOM    569  CD  LYS    38      43.898  38.679  25.846  1.00  0.00           C  
ATOM    570  HD2 LYS    38      43.447  37.754  25.486  1.00  0.00           H  
ATOM    571  HD3 LYS    38      44.796  38.673  26.463  1.00  0.00           H  
ATOM    572  CE  LYS    38      42.912  39.654  26.544  1.00  0.00           C  
ATOM    573  HE2 LYS    38      43.467  40.534  26.868  1.00  0.00           H  
ATOM    574  HE3 LYS    38      42.175  39.942  25.794  1.00  0.00           H  
ATOM    575  NZ  LYS    38      42.235  39.009  27.706  1.00  0.00           N  
ATOM    576  HZ1 LYS    38      42.924  38.810  28.418  1.00  0.00           H  
ATOM    577  HZ2 LYS    38      41.583  39.673  28.099  1.00  0.00           H  
ATOM    578  HZ3 LYS    38      41.912  38.107  27.389  1.00  0.00           H  
ATOM    579  C   LYS    38      46.887  38.514  21.669  1.00  0.00           C  
ATOM    580  O   LYS    38      46.546  37.673  20.824  1.00  0.00           O  
ATOM    581  N   LEU    39      48.184  38.762  21.925  1.00  0.00           N  
ATOM    582  H   LEU    39      48.305  39.556  22.537  1.00  0.00           H  
ATOM    583  CA  LEU    39      49.277  38.044  21.320  1.00  0.00           C  
ATOM    584  HA  LEU    39      48.945  37.223  20.684  1.00  0.00           H  
ATOM    585  CB  LEU    39      50.037  38.931  20.326  1.00  0.00           C  
ATOM    586  HB2 LEU    39      50.711  39.589  20.874  1.00  0.00           H  
ATOM    587  HB3 LEU    39      50.773  38.277  19.858  1.00  0.00           H  
ATOM    588  CG  LEU    39      49.310  39.814  19.306  1.00  0.00           C  
ATOM    589  HG  LEU    39      48.623  40.499  19.801  1.00  0.00           H  
ATOM    590  CD1 LEU    39      50.321  40.567  18.474  1.00  0.00           C  
ATOM    591 HD11 LEU    39      50.952  39.823  17.988  1.00  0.00           H  
ATOM    592 HD12 LEU    39      49.912  41.204  17.690  1.00  0.00           H  
ATOM    593 HD13 LEU    39      50.914  41.201  19.134  1.00  0.00           H  
ATOM    594  CD2 LEU    39      48.470  39.023  18.360  1.00  0.00           C  
ATOM    595 HD21 LEU    39      47.846  39.753  17.846  1.00  0.00           H  
ATOM    596 HD22 LEU    39      49.095  38.500  17.635  1.00  0.00           H  
ATOM    597 HD23 LEU    39      47.773  38.448  18.969  1.00  0.00           H  
ATOM    598  C   LEU    39      50.153  37.503  22.514  1.00  0.00           C  
ATOM    599  O   LEU    39      50.822  38.288  23.144  1.00  0.00           O  
ATOM    600  N   GLU    40      50.220  36.201  22.715  1.00  0.00           N  
ATOM    601  H   GLU    40      49.552  35.613  22.238  1.00  0.00           H  
ATOM    602  CA  GLU    40      51.024  35.483  23.796  1.00  0.00           C  
ATOM    603  HA  GLU    40      50.951  36.076  24.708  1.00  0.00           H  
ATOM    604  CB  GLU    40      50.414  34.056  24.009  1.00  0.00           C  
ATOM    605  HB2 GLU    40      49.328  34.093  23.922  1.00  0.00           H  
ATOM    606  HB3 GLU    40      50.802  33.354  23.271  1.00  0.00           H  
ATOM    607  CG  GLU    40      50.858  33.448  25.327  1.00  0.00           C  
ATOM    608  HG2 GLU    40      51.943  33.497  25.423  1.00  0.00           H  
ATOM    609  HG3 GLU    40      50.320  33.875  26.173  1.00  0.00           H  
ATOM    610  CD  GLU    40      50.551  31.948  25.409  1.00  0.00           C  
ATOM    611  OE1 GLU    40      51.262  31.144  24.748  1.00  0.00           O  
ATOM    612  OE2 GLU    40      49.399  31.648  25.846  1.00  0.00           O  
ATOM    613  C   GLU    40      52.534  35.456  23.477  1.00  0.00           C  
ATOM    614  O   GLU    40      52.910  35.497  22.276  1.00  0.00           O  
ATOM    615  N   SER    41      53.412  35.303  24.498  1.00  0.00           N  
ATOM    616  H   SER    41      53.035  35.565  25.398  1.00  0.00           H  
ATOM    617  CA  SER    41      54.840  35.034  24.373  1.00  0.00           C  
ATOM    618  HA  SER    41      55.264  35.848  23.785  1.00  0.00           H  
ATOM    619  CB  SER    41      55.432  34.987  25.828  1.00  0.00           C  
ATOM    620  HB2 SER    41      54.968  34.176  26.389  1.00  0.00           H  
ATOM    621  HB3 SER    41      56.508  34.836  25.740  1.00  0.00           H  
ATOM    622  OG  SER    41      55.298  36.277  26.461  1.00  0.00           O  
ATOM    623  HG  SER    41      54.384  36.237  26.753  1.00  0.00           H  
ATOM    624  C   SER    41      55.234  33.711  23.642  1.00  0.00           C  
ATOM    625  O   SER    41      54.518  32.671  23.852  1.00  0.00           O  
ATOM    626  N   GLN    42      56.353  33.715  22.935  1.00  0.00           N  
ATOM    627  H   GLN    42      56.892  34.568  22.979  1.00  0.00           H  
ATOM    628  CA  GLN    42      56.984  32.653  22.190  1.00  0.00           C  
ATOM    629  HA  GLN    42      56.264  32.080  21.607  1.00  0.00           H  
ATOM    630  CB  GLN    42      58.049  33.261  21.312  1.00  0.00           C  
ATOM    631  HB2 GLN    42      58.735  33.812  21.955  1.00  0.00           H  
ATOM    632  HB3 GLN    42      58.681  32.462  20.924  1.00  0.00           H  
ATOM    633  CG  GLN    42      57.431  34.156  20.213  1.00  0.00           C  
ATOM    634  HG2 GLN    42      56.646  34.835  20.546  1.00  0.00           H  
ATOM    635  HG3 GLN    42      58.218  34.775  19.783  1.00  0.00           H  
ATOM    636  CD  GLN    42      56.937  33.375  18.963  1.00  0.00           C  
ATOM    637  OE1 GLN    42      56.580  32.198  19.027  1.00  0.00           O  
ATOM    638  NE2 GLN    42      57.193  33.916  17.812  1.00  0.00           N  
ATOM    639 HE21 GLN    42      56.754  33.529  16.989  1.00  0.00           H  
ATOM    640 HE22 GLN    42      57.704  34.780  17.691  1.00  0.00           H  
ATOM    641  C   GLN    42      57.623  31.690  23.185  1.00  0.00           C  
ATOM    642  O   GLN    42      57.903  31.944  24.364  1.00  0.00           O  
ATOM    643  N   LYS    43      57.860  30.437  22.675  1.00  0.00           N  
ATOM    644  H   LYS    43      57.448  30.292  21.764  1.00  0.00           H  
ATOM    645  CA  LYS    43      58.539  29.304  23.153  1.00  0.00           C  
ATOM    646  HA  LYS    43      58.112  28.495  22.559  1.00  0.00           H  
ATOM    647  CB  LYS    43      60.010  29.439  22.633  1.00  0.00           C  
ATOM    648  HB2 LYS    43      60.242  30.472  22.894  1.00  0.00           H  
ATOM    649  HB3 LYS    43      60.679  28.740  23.135  1.00  0.00           H  
ATOM    650  CG  LYS    43      60.024  29.284  21.141  1.00  0.00           C  
ATOM    651  HG2 LYS    43      59.427  28.420  20.849  1.00  0.00           H  
ATOM    652  HG3 LYS    43      59.664  30.175  20.626  1.00  0.00           H  
ATOM    653  CD  LYS    43      61.439  28.979  20.535  1.00  0.00           C  
ATOM    654  HD2 LYS    43      62.141  29.771  20.794  1.00  0.00           H  
ATOM    655  HD3 LYS    43      61.830  28.040  20.927  1.00  0.00           H  
ATOM    656  CE  LYS    43      61.215  28.731  18.974  1.00  0.00           C  
ATOM    657  HE2 LYS    43      61.375  27.671  18.778  1.00  0.00           H  
ATOM    658  HE3 LYS    43      60.164  28.897  18.740  1.00  0.00           H  
ATOM    659  NZ  LYS    43      62.136  29.553  18.139  1.00  0.00           N  
ATOM    660  HZ1 LYS    43      61.971  30.545  18.240  1.00  0.00           H  
ATOM    661  HZ2 LYS    43      63.071  29.318  18.438  1.00  0.00           H  
ATOM    662  HZ3 LYS    43      62.143  29.283  17.166  1.00  0.00           H  
ATOM    663  C   LYS    43      58.454  28.951  24.699  1.00  0.00           C  
ATOM    664  O   LYS    43      59.462  29.139  25.366  1.00  0.00           O  
ATOM    665  N   ALA    44      57.315  28.651  25.220  1.00  0.00           N  
ATOM    666  H   ALA    44      56.512  28.575  24.611  1.00  0.00           H  
ATOM    667  CA  ALA    44      56.960  28.277  26.617  1.00  0.00           C  
ATOM    668  HA  ALA    44      55.875  28.183  26.660  1.00  0.00           H  
ATOM    669  CB  ALA    44      57.601  26.850  26.792  1.00  0.00           C  
ATOM    670  HB1 ALA    44      57.194  26.432  27.713  1.00  0.00           H  
ATOM    671  HB2 ALA    44      57.190  26.281  25.958  1.00  0.00           H  
ATOM    672  HB3 ALA    44      58.690  26.828  26.827  1.00  0.00           H  
ATOM    673  C   ALA    44      57.280  29.333  27.678  1.00  0.00           C  
ATOM    674  O   ALA    44      57.219  29.001  28.904  1.00  0.00           O  
ATOM    675  N   ARG    45      57.622  30.585  27.287  1.00  0.00           N  
ATOM    676  H   ARG    45      57.494  30.766  26.301  1.00  0.00           H  
ATOM    677  CA  ARG    45      58.026  31.703  28.216  1.00  0.00           C  
ATOM    678  HA  ARG    45      58.873  31.287  28.762  1.00  0.00           H  
ATOM    679  CB  ARG    45      58.418  32.966  27.355  1.00  0.00           C  
ATOM    680  HB2 ARG    45      59.199  32.621  26.677  1.00  0.00           H  
ATOM    681  HB3 ARG    45      57.537  33.180  26.750  1.00  0.00           H  
ATOM    682  CG  ARG    45      58.835  34.186  28.162  1.00  0.00           C  
ATOM    683  HG2 ARG    45      58.144  34.456  28.960  1.00  0.00           H  
ATOM    684  HG3 ARG    45      59.794  33.916  28.606  1.00  0.00           H  
ATOM    685  CD  ARG    45      59.029  35.415  27.313  1.00  0.00           C  
ATOM    686  HD2 ARG    45      58.288  35.335  26.518  1.00  0.00           H  
ATOM    687  HD3 ARG    45      58.868  36.315  27.907  1.00  0.00           H  
ATOM    688  NE  ARG    45      60.235  35.423  26.518  1.00  0.00           N  
ATOM    689  HE  ARG    45      60.864  34.637  26.601  1.00  0.00           H  
ATOM    690  CZ  ARG    45      60.595  36.238  25.633  1.00  0.00           C  
ATOM    691  NH1 ARG    45      59.961  37.359  25.450  1.00  0.00           N  
ATOM    692 HH11 ARG    45      59.257  37.682  26.098  1.00  0.00           H  
ATOM    693 HH12 ARG    45      60.250  37.935  24.672  1.00  0.00           H  
ATOM    694  NH2 ARG    45      61.731  36.041  24.975  1.00  0.00           N  
ATOM    695 HH21 ARG    45      62.414  35.307  25.092  1.00  0.00           H  
ATOM    696 HH22 ARG    45      61.940  36.796  24.337  1.00  0.00           H  
ATOM    697  C   ARG    45      56.932  32.078  29.133  1.00  0.00           C  
ATOM    698  O   ARG    45      57.307  32.249  30.318  1.00  0.00           O  
ATOM    699  N   HIE    46      55.706  32.194  28.620  1.00  0.00           N  
ATOM    700  H   HIE    46      55.566  31.940  27.652  1.00  0.00           H  
ATOM    701  CA  HIE    46      54.485  32.405  29.459  1.00  0.00           C  
ATOM    702  HA  HIE    46      54.499  31.745  30.326  1.00  0.00           H  
ATOM    703  CB  HIE    46      54.274  33.786  30.128  1.00  0.00           C  
ATOM    704  HB2 HIE    46      55.176  34.025  30.691  1.00  0.00           H  
ATOM    705  HB3 HIE    46      54.176  34.597  29.407  1.00  0.00           H  
ATOM    706  CG  HIE    46      53.185  33.945  31.141  1.00  0.00           C  
ATOM    707  ND1 HIE    46      53.317  34.232  32.493  1.00  0.00           N  
ATOM    708  CE1 HIE    46      52.070  34.357  32.951  1.00  0.00           C  
ATOM    709  HE1 HIE    46      51.844  34.527  33.993  1.00  0.00           H  
ATOM    710  NE2 HIE    46      51.149  34.182  32.006  1.00  0.00           N  
ATOM    711  HE2 HIE    46      50.141  34.158  32.048  1.00  0.00           H  
ATOM    712  CD2 HIE    46      51.817  33.901  30.841  1.00  0.00           C  
ATOM    713  HD2 HIE    46      51.388  33.753  29.860  1.00  0.00           H  
ATOM    714  C   HIE    46      53.210  31.892  28.752  1.00  0.00           C  
ATOM    715  O   HIE    46      52.550  32.689  28.073  1.00  0.00           O  
ATOM    716  N   PRO    47      52.927  30.587  28.772  1.00  0.00           N  
ATOM    717  CD  PRO    47      53.830  29.526  29.165  1.00  0.00           C  
ATOM    718  HD2 PRO    47      54.287  29.724  30.134  1.00  0.00           H  
ATOM    719  HD3 PRO    47      54.644  29.364  28.458  1.00  0.00           H  
ATOM    720  CG  PRO    47      52.903  28.294  29.247  1.00  0.00           C  
ATOM    721  HG2 PRO    47      52.442  28.053  30.205  1.00  0.00           H  
ATOM    722  HG3 PRO    47      53.477  27.446  28.873  1.00  0.00           H  
ATOM    723  CB  PRO    47      51.783  28.536  28.284  1.00  0.00           C  
ATOM    724  HB2 PRO    47      50.839  28.078  28.578  1.00  0.00           H  
ATOM    725  HB3 PRO    47      51.966  28.236  27.252  1.00  0.00           H  
ATOM    726  CA  PRO    47      51.617  30.072  28.342  1.00  0.00           C  
ATOM    727  HA  PRO    47      51.319  30.379  27.339  1.00  0.00           H  
ATOM    728  C   PRO    47      50.567  30.569  29.327  1.00  0.00           C  
ATOM    729  O   PRO    47      50.795  30.561  30.558  1.00  0.00           O  
ATOM    730  N   GLN    48      49.447  31.044  28.757  1.00  0.00           N  
ATOM    731  H   GLN    48      49.402  30.882  27.761  1.00  0.00           H  
ATOM    732  CA  GLN    48      48.170  31.392  29.412  1.00  0.00           C  
ATOM    733  HA  GLN    48      47.965  30.829  30.323  1.00  0.00           H  
ATOM    734  CB  GLN    48      48.267  32.853  29.951  1.00  0.00           C  
ATOM    735  HB2 GLN    48      49.073  32.823  30.684  1.00  0.00           H  
ATOM    736  HB3 GLN    48      48.507  33.551  29.149  1.00  0.00           H  
ATOM    737  CG  GLN    48      46.973  33.382  30.639  1.00  0.00           C  
ATOM    738  HG2 GLN    48      46.222  33.642  29.893  1.00  0.00           H  
ATOM    739  HG3 GLN    48      46.560  32.736  31.414  1.00  0.00           H  
ATOM    740  CD  GLN    48      47.155  34.685  31.500  1.00  0.00           C  
ATOM    741  OE1 GLN    48      48.309  34.995  31.789  1.00  0.00           O  
ATOM    742  NE2 GLN    48      46.187  35.490  31.878  1.00  0.00           N  
ATOM    743 HE21 GLN    48      46.489  36.288  32.418  1.00  0.00           H  
ATOM    744 HE22 GLN    48      45.212  35.391  31.634  1.00  0.00           H  
ATOM    745  C   GLN    48      46.928  31.175  28.547  1.00  0.00           C  
ATOM    746  O   GLN    48      45.860  30.727  28.942  1.00  0.00           O  
ATOM    747  N   LEU    49      47.080  31.503  27.268  1.00  0.00           N  
ATOM    748  H   LEU    49      47.974  31.794  26.898  1.00  0.00           H  
ATOM    749  CA  LEU    49      45.842  31.577  26.397  1.00  0.00           C  
ATOM    750  HA  LEU    49      45.120  32.190  26.938  1.00  0.00           H  
ATOM    751  CB  LEU    49      46.221  32.403  25.178  1.00  0.00           C  
ATOM    752  HB2 LEU    49      46.891  31.831  24.536  1.00  0.00           H  
ATOM    753  HB3 LEU    49      45.268  32.503  24.658  1.00  0.00           H  
ATOM    754  CG  LEU    49      46.828  33.864  25.378  1.00  0.00           C  
ATOM    755  HG  LEU    49      47.835  33.751  25.780  1.00  0.00           H  
ATOM    756  CD1 LEU    49      46.774  34.602  23.963  1.00  0.00           C  
ATOM    757 HD11 LEU    49      47.406  35.489  23.933  1.00  0.00           H  
ATOM    758 HD12 LEU    49      47.063  33.814  23.267  1.00  0.00           H  
ATOM    759 HD13 LEU    49      45.766  34.924  23.703  1.00  0.00           H  
ATOM    760  CD2 LEU    49      46.046  34.710  26.399  1.00  0.00           C  
ATOM    761 HD21 LEU    49      45.020  34.686  26.031  1.00  0.00           H  
ATOM    762 HD22 LEU    49      46.000  34.259  27.390  1.00  0.00           H  
ATOM    763 HD23 LEU    49      46.354  35.755  26.452  1.00  0.00           H  
ATOM    764  C   LEU    49      45.179  30.129  26.124  1.00  0.00           C  
ATOM    765  O   LEU    49      43.987  30.069  25.895  1.00  0.00           O  
ATOM    766  N   LEU    50      46.038  29.144  26.058  1.00  0.00           N  
ATOM    767  H   LEU    50      46.943  29.352  26.455  1.00  0.00           H  
ATOM    768  CA  LEU    50      45.550  27.759  25.989  1.00  0.00           C  
ATOM    769  HA  LEU    50      44.960  27.730  25.073  1.00  0.00           H  
ATOM    770  CB  LEU    50      46.766  26.822  25.707  1.00  0.00           C  
ATOM    771  HB2 LEU    50      47.117  27.093  24.711  1.00  0.00           H  
ATOM    772  HB3 LEU    50      47.510  27.002  26.482  1.00  0.00           H  
ATOM    773  CG  LEU    50      46.292  25.344  25.544  1.00  0.00           C  
ATOM    774  HG  LEU    50      45.297  25.219  25.116  1.00  0.00           H  
ATOM    775  CD1 LEU    50      47.137  24.603  24.479  1.00  0.00           C  
ATOM    776 HD11 LEU    50      48.187  24.507  24.753  1.00  0.00           H  
ATOM    777 HD12 LEU    50      46.809  23.570  24.594  1.00  0.00           H  
ATOM    778 HD13 LEU    50      46.980  25.014  23.482  1.00  0.00           H  
ATOM    779  CD2 LEU    50      46.440  24.696  26.878  1.00  0.00           C  
ATOM    780 HD21 LEU    50      47.502  24.594  27.099  1.00  0.00           H  
ATOM    781 HD22 LEU    50      45.762  25.109  27.625  1.00  0.00           H  
ATOM    782 HD23 LEU    50      46.005  23.710  26.714  1.00  0.00           H  
ATOM    783  C   LEU    50      44.650  27.433  27.233  1.00  0.00           C  
ATOM    784  O   LEU    50      43.572  26.832  27.100  1.00  0.00           O  
ATOM    785  N   TYR    51      45.077  27.864  28.411  1.00  0.00           N  
ATOM    786  H   TYR    51      45.977  28.306  28.540  1.00  0.00           H  
ATOM    787  CA  TYR    51      44.300  27.544  29.612  1.00  0.00           C  
ATOM    788  HA  TYR    51      43.895  26.532  29.583  1.00  0.00           H  
ATOM    789  CB  TYR    51      45.135  27.753  30.913  1.00  0.00           C  
ATOM    790  HB2 TYR    51      46.005  27.101  30.832  1.00  0.00           H  
ATOM    791  HB3 TYR    51      45.471  28.790  30.919  1.00  0.00           H  
ATOM    792  CG  TYR    51      44.464  27.291  32.265  1.00  0.00           C  
ATOM    793  CD1 TYR    51      43.858  28.260  33.114  1.00  0.00           C  
ATOM    794  HD1 TYR    51      43.952  29.293  32.812  1.00  0.00           H  
ATOM    795  CE1 TYR    51      43.324  27.873  34.357  1.00  0.00           C  
ATOM    796  HE1 TYR    51      42.944  28.602  35.057  1.00  0.00           H  
ATOM    797  CZ  TYR    51      43.444  26.533  34.714  1.00  0.00           C  
ATOM    798  OH  TYR    51      43.038  26.144  35.939  1.00  0.00           O  
ATOM    799  HH  TYR    51      43.632  25.454  36.244  1.00  0.00           H  
ATOM    800  CE2 TYR    51      44.117  25.556  33.887  1.00  0.00           C  
ATOM    801  HE2 TYR    51      44.189  24.523  34.193  1.00  0.00           H  
ATOM    802  CD2 TYR    51      44.587  25.957  32.595  1.00  0.00           C  
ATOM    803  HD2 TYR    51      45.170  25.246  32.028  1.00  0.00           H  
ATOM    804  C   TYR    51      43.051  28.460  29.705  1.00  0.00           C  
ATOM    805  O   TYR    51      41.937  27.995  29.869  1.00  0.00           O  
ATOM    806  N   GLU    52      43.121  29.737  29.391  1.00  0.00           N  
ATOM    807  H   GLU    52      44.057  30.040  29.161  1.00  0.00           H  
ATOM    808  CA  GLU    52      42.015  30.697  29.323  1.00  0.00           C  
ATOM    809  HA  GLU    52      41.458  30.801  30.254  1.00  0.00           H  
ATOM    810  CB  GLU    52      42.534  32.141  29.240  1.00  0.00           C  
ATOM    811  HB2 GLU    52      43.180  32.223  28.366  1.00  0.00           H  
ATOM    812  HB3 GLU    52      41.745  32.879  29.095  1.00  0.00           H  
ATOM    813  CG  GLU    52      43.277  32.640  30.502  1.00  0.00           C  
ATOM    814  HG2 GLU    52      42.609  32.448  31.342  1.00  0.00           H  
ATOM    815  HG3 GLU    52      44.214  32.090  30.579  1.00  0.00           H  
ATOM    816  CD  GLU    52      43.541  34.177  30.356  1.00  0.00           C  
ATOM    817  OE1 GLU    52      43.538  34.836  31.428  1.00  0.00           O  
ATOM    818  OE2 GLU    52      43.479  34.751  29.271  1.00  0.00           O  
ATOM    819  C   GLU    52      40.985  30.467  28.175  1.00  0.00           C  
ATOM    820  O   GLU    52      39.850  30.563  28.419  1.00  0.00           O  
ATOM    821  N   SER    53      41.377  30.054  26.964  1.00  0.00           N  
ATOM    822  H   SER    53      42.359  30.027  26.730  1.00  0.00           H  
ATOM    823  CA  SER    53      40.372  29.708  25.933  1.00  0.00           C  
ATOM    824  HA  SER    53      39.755  30.576  25.699  1.00  0.00           H  
ATOM    825  CB  SER    53      41.253  29.267  24.735  1.00  0.00           C  
ATOM    826  HB2 SER    53      40.652  28.955  23.881  1.00  0.00           H  
ATOM    827  HB3 SER    53      41.855  30.127  24.441  1.00  0.00           H  
ATOM    828  OG  SER    53      42.050  28.156  25.045  1.00  0.00           O  
ATOM    829  HG  SER    53      42.792  28.473  25.566  1.00  0.00           H  
ATOM    830  C   SER    53      39.473  28.540  26.301  1.00  0.00           C  
ATOM    831  O   SER    53      38.328  28.487  25.863  1.00  0.00           O  
ATOM    832  N   LYS    54      39.832  27.708  27.265  1.00  0.00           N  
ATOM    833  H   LYS    54      40.788  27.691  27.592  1.00  0.00           H  
ATOM    834  CA  LYS    54      38.886  26.703  27.878  1.00  0.00           C  
ATOM    835  HA  LYS    54      38.203  26.273  27.146  1.00  0.00           H  
ATOM    836  CB  LYS    54      39.719  25.424  28.373  1.00  0.00           C  
ATOM    837  HB2 LYS    54      40.332  25.068  27.545  1.00  0.00           H  
ATOM    838  HB3 LYS    54      40.327  25.784  29.203  1.00  0.00           H  
ATOM    839  CG  LYS    54      38.788  24.384  28.837  1.00  0.00           C  
ATOM    840  HG2 LYS    54      39.260  23.650  29.491  1.00  0.00           H  
ATOM    841  HG3 LYS    54      38.035  24.696  29.559  1.00  0.00           H  
ATOM    842  CD  LYS    54      38.035  23.685  27.766  1.00  0.00           C  
ATOM    843  HD2 LYS    54      37.176  24.305  27.508  1.00  0.00           H  
ATOM    844  HD3 LYS    54      38.774  23.337  27.045  1.00  0.00           H  
ATOM    845  CE  LYS    54      37.471  22.375  28.296  1.00  0.00           C  
ATOM    846  HE2 LYS    54      38.407  21.834  28.435  1.00  0.00           H  
ATOM    847  HE3 LYS    54      36.879  22.586  29.187  1.00  0.00           H  
ATOM    848  NZ  LYS    54      36.704  21.701  27.212  1.00  0.00           N  
ATOM    849  HZ1 LYS    54      37.306  21.278  26.521  1.00  0.00           H  
ATOM    850  HZ2 LYS    54      36.033  21.040  27.577  1.00  0.00           H  
ATOM    851  HZ3 LYS    54      36.176  22.425  26.746  1.00  0.00           H  
ATOM    852  C   LYS    54      38.010  27.340  28.993  1.00  0.00           C  
ATOM    853  O   LYS    54      36.791  27.059  28.984  1.00  0.00           O  
ATOM    854  N   LEU    55      38.709  28.003  29.910  1.00  0.00           N  
ATOM    855  H   LEU    55      39.712  27.959  29.802  1.00  0.00           H  
ATOM    856  CA  LEU    55      38.198  28.579  31.137  1.00  0.00           C  
ATOM    857  HA  LEU    55      37.778  27.803  31.778  1.00  0.00           H  
ATOM    858  CB  LEU    55      39.401  29.117  31.936  1.00  0.00           C  
ATOM    859  HB2 LEU    55      39.957  28.282  32.363  1.00  0.00           H  
ATOM    860  HB3 LEU    55      40.107  29.500  31.199  1.00  0.00           H  
ATOM    861  CG  LEU    55      38.976  30.127  32.955  1.00  0.00           C  
ATOM    862  HG  LEU    55      38.038  29.903  33.463  1.00  0.00           H  
ATOM    863  CD1 LEU    55      40.036  30.206  33.997  1.00  0.00           C  
ATOM    864 HD11 LEU    55      41.026  30.364  33.571  1.00  0.00           H  
ATOM    865 HD12 LEU    55      39.798  31.015  34.687  1.00  0.00           H  
ATOM    866 HD13 LEU    55      40.152  29.241  34.490  1.00  0.00           H  
ATOM    867  CD2 LEU    55      38.842  31.506  32.367  1.00  0.00           C  
ATOM    868 HD21 LEU    55      39.586  31.643  31.583  1.00  0.00           H  
ATOM    869 HD22 LEU    55      37.915  31.758  31.851  1.00  0.00           H  
ATOM    870 HD23 LEU    55      38.864  32.210  33.199  1.00  0.00           H  
ATOM    871  C   LEU    55      37.079  29.545  30.869  1.00  0.00           C  
ATOM    872  O   LEU    55      36.061  29.582  31.598  1.00  0.00           O  
ATOM    873  N   TYR    56      37.170  30.332  29.770  1.00  0.00           N  
ATOM    874  H   TYR    56      38.015  30.374  29.219  1.00  0.00           H  
ATOM    875  CA  TYR    56      36.166  31.358  29.453  1.00  0.00           C  
ATOM    876  HA  TYR    56      35.680  31.699  30.367  1.00  0.00           H  
ATOM    877  CB  TYR    56      36.723  32.473  28.606  1.00  0.00           C  
ATOM    878  HB2 TYR    56      37.263  32.022  27.774  1.00  0.00           H  
ATOM    879  HB3 TYR    56      35.874  33.009  28.181  1.00  0.00           H  
ATOM    880  CG  TYR    56      37.619  33.497  29.248  1.00  0.00           C  
ATOM    881  CD1 TYR    56      36.992  34.509  29.977  1.00  0.00           C  
ATOM    882  HD1 TYR    56      35.930  34.447  30.163  1.00  0.00           H  
ATOM    883  CE1 TYR    56      37.692  35.699  30.414  1.00  0.00           C  
ATOM    884  HE1 TYR    56      37.230  36.375  31.119  1.00  0.00           H  
ATOM    885  CZ  TYR    56      39.110  35.812  30.124  1.00  0.00           C  
ATOM    886  OH  TYR    56      39.701  36.915  30.500  1.00  0.00           O  
ATOM    887  HH  TYR    56      40.647  36.903  30.336  1.00  0.00           H  
ATOM    888  CE2 TYR    56      39.766  34.760  29.403  1.00  0.00           C  
ATOM    889  HE2 TYR    56      40.791  35.013  29.172  1.00  0.00           H  
ATOM    890  CD2 TYR    56      38.991  33.686  28.853  1.00  0.00           C  
ATOM    891  HD2 TYR    56      39.284  32.939  28.130  1.00  0.00           H  
ATOM    892  C   TYR    56      35.036  30.724  28.658  1.00  0.00           C  
ATOM    893  O   TYR    56      33.807  31.072  28.917  1.00  0.00           O  
ATOM    894  N   LYS    57      35.287  29.699  27.867  1.00  0.00           N  
ATOM    895  H   LYS    57      36.256  29.459  27.713  1.00  0.00           H  
ATOM    896  CA  LYS    57      34.259  28.876  27.243  1.00  0.00           C  
ATOM    897  HA  LYS    57      33.560  29.490  26.676  1.00  0.00           H  
ATOM    898  CB  LYS    57      35.007  27.917  26.208  1.00  0.00           C  
ATOM    899  HB2 LYS    57      35.774  27.338  26.722  1.00  0.00           H  
ATOM    900  HB3 LYS    57      34.187  27.265  25.906  1.00  0.00           H  
ATOM    901  CG  LYS    57      35.579  28.674  24.943  1.00  0.00           C  
ATOM    902  HG2 LYS    57      36.231  29.485  25.265  1.00  0.00           H  
ATOM    903  HG3 LYS    57      36.280  28.058  24.380  1.00  0.00           H  
ATOM    904  CD  LYS    57      34.434  29.168  24.003  1.00  0.00           C  
ATOM    905  HD2 LYS    57      33.699  28.381  23.837  1.00  0.00           H  
ATOM    906  HD3 LYS    57      33.839  29.952  24.471  1.00  0.00           H  
ATOM    907  CE  LYS    57      35.093  29.552  22.730  1.00  0.00           C  
ATOM    908  HE2 LYS    57      35.987  30.174  22.774  1.00  0.00           H  
ATOM    909  HE3 LYS    57      35.262  28.567  22.295  1.00  0.00           H  
ATOM    910  NZ  LYS    57      34.098  30.202  21.883  1.00  0.00           N  
ATOM    911  HZ1 LYS    57      34.323  30.296  20.903  1.00  0.00           H  
ATOM    912  HZ2 LYS    57      33.184  29.770  21.892  1.00  0.00           H  
ATOM    913  HZ3 LYS    57      33.908  31.139  22.207  1.00  0.00           H  
ATOM    914  C   LYS    57      33.431  28.114  28.259  1.00  0.00           C  
ATOM    915  O   LYS    57      32.207  28.074  28.116  1.00  0.00           O  
ATOM    916  N   ILE    58      33.985  27.536  29.343  1.00  0.00           N  
ATOM    917  H   ILE    58      34.992  27.595  29.291  1.00  0.00           H  
ATOM    918  CA  ILE    58      33.237  27.022  30.499  1.00  0.00           C  
ATOM    919  HA  ILE    58      32.571  26.246  30.121  1.00  0.00           H  
ATOM    920  CB  ILE    58      34.281  26.331  31.456  1.00  0.00           C  
ATOM    921  HB  ILE    58      35.089  27.030  31.673  1.00  0.00           H  
ATOM    922  CG2 ILE    58      33.683  26.144  32.897  1.00  0.00           C  
ATOM    923 HG21 ILE    58      33.371  27.103  33.311  1.00  0.00           H  
ATOM    924 HG22 ILE    58      32.805  25.516  32.743  1.00  0.00           H  
ATOM    925 HG23 ILE    58      34.350  25.647  33.600  1.00  0.00           H  
ATOM    926  CG1 ILE    58      34.688  24.982  30.837  1.00  0.00           C  
ATOM    927 HG12 ILE    58      33.885  24.246  30.879  1.00  0.00           H  
ATOM    928 HG13 ILE    58      34.873  25.166  29.779  1.00  0.00           H  
ATOM    929  CD1 ILE    58      35.975  24.290  31.414  1.00  0.00           C  
ATOM    930 HD11 ILE    58      36.770  25.034  31.474  1.00  0.00           H  
ATOM    931 HD12 ILE    58      35.907  23.933  32.441  1.00  0.00           H  
ATOM    932 HD13 ILE    58      36.279  23.439  30.804  1.00  0.00           H  
ATOM    933  C   ILE    58      32.351  28.061  31.258  1.00  0.00           C  
ATOM    934  O   ILE    58      31.256  27.739  31.687  1.00  0.00           O  
ATOM    935  N   LEU    59      32.831  29.243  31.444  1.00  0.00           N  
ATOM    936  H   LEU    59      33.699  29.523  31.009  1.00  0.00           H  
ATOM    937  CA  LEU    59      32.184  30.313  32.179  1.00  0.00           C  
ATOM    938  HA  LEU    59      31.674  29.822  33.007  1.00  0.00           H  
ATOM    939  CB  LEU    59      33.163  31.411  32.696  1.00  0.00           C  
ATOM    940  HB2 LEU    59      33.523  31.843  31.763  1.00  0.00           H  
ATOM    941  HB3 LEU    59      32.632  32.227  33.185  1.00  0.00           H  
ATOM    942  CG  LEU    59      34.311  31.191  33.730  1.00  0.00           C  
ATOM    943  HG  LEU    59      34.830  30.263  33.487  1.00  0.00           H  
ATOM    944  CD1 LEU    59      35.346  32.341  33.672  1.00  0.00           C  
ATOM    945 HD11 LEU    59      34.850  33.259  33.987  1.00  0.00           H  
ATOM    946 HD12 LEU    59      36.250  32.206  34.265  1.00  0.00           H  
ATOM    947 HD13 LEU    59      35.697  32.393  32.641  1.00  0.00           H  
ATOM    948  CD2 LEU    59      33.853  31.218  35.204  1.00  0.00           C  
ATOM    949 HD21 LEU    59      34.697  30.721  35.682  1.00  0.00           H  
ATOM    950 HD22 LEU    59      33.593  32.215  35.560  1.00  0.00           H  
ATOM    951 HD23 LEU    59      33.004  30.543  35.310  1.00  0.00           H  
ATOM    952  C   LEU    59      30.988  31.063  31.466  1.00  0.00           C  
ATOM    953  O   LEU    59      30.300  31.860  32.023  1.00  0.00           O  
ATOM    954  N   GLN    60      30.780  30.669  30.206  1.00  0.00           N  
ATOM    955  H   GLN    60      31.245  29.804  29.970  1.00  0.00           H  
ATOM    956  CA  GLN    60      30.085  31.503  29.217  1.00  0.00           C  
ATOM    957  HA  GLN    60      30.490  32.513  29.286  1.00  0.00           H  
ATOM    958  CB  GLN    60      30.531  30.928  27.796  1.00  0.00           C  
ATOM    959  HB2 GLN    60      31.619  30.930  27.731  1.00  0.00           H  
ATOM    960  HB3 GLN    60      30.115  29.922  27.734  1.00  0.00           H  
ATOM    961  CG  GLN    60      29.990  31.694  26.590  1.00  0.00           C  
ATOM    962  HG2 GLN    60      28.918  31.893  26.578  1.00  0.00           H  
ATOM    963  HG3 GLN    60      30.565  32.617  26.659  1.00  0.00           H  
ATOM    964  CD  GLN    60      30.291  30.999  25.268  1.00  0.00           C  
ATOM    965  OE1 GLN    60      30.317  31.620  24.204  1.00  0.00           O  
ATOM    966  NE2 GLN    60      30.476  29.689  25.206  1.00  0.00           N  
ATOM    967 HE21 GLN    60      30.608  29.241  24.310  1.00  0.00           H  
ATOM    968 HE22 GLN    60      30.559  29.179  26.074  1.00  0.00           H  
ATOM    969  C   GLN    60      28.592  31.462  29.411  1.00  0.00           C  
ATOM    970  O   GLN    60      27.964  30.516  29.935  1.00  0.00           O  
ATOM    971  N   GLY    61      28.065  32.674  29.186  1.00  0.00           N  
ATOM    972  H   GLY    61      28.670  33.353  28.747  1.00  0.00           H  
ATOM    973  CA  GLY    61      26.598  32.997  29.193  1.00  0.00           C  
ATOM    974  HA2 GLY    61      26.537  33.654  28.326  1.00  0.00           H  
ATOM    975  HA3 GLY    61      25.914  32.194  28.921  1.00  0.00           H  
ATOM    976  C   GLY    61      25.995  33.573  30.525  1.00  0.00           C  
ATOM    977  O   GLY    61      24.790  33.885  30.516  1.00  0.00           O  
ATOM    978  N   GLY    62      26.729  33.538  31.663  1.00  0.00           N  
ATOM    979  H   GLY    62      27.664  33.159  31.599  1.00  0.00           H  
ATOM    980  CA  GLY    62      26.449  34.390  32.856  1.00  0.00           C  
ATOM    981  HA2 GLY    62      25.620  33.989  33.438  1.00  0.00           H  
ATOM    982  HA3 GLY    62      27.274  34.354  33.567  1.00  0.00           H  
ATOM    983  C   GLY    62      26.261  35.833  32.545  1.00  0.00           C  
ATOM    984  O   GLY    62      26.398  36.327  31.419  1.00  0.00           O  
ATOM    985  N   VAL    63      25.935  36.577  33.608  1.00  0.00           N  
ATOM    986  H   VAL    63      25.553  36.092  34.407  1.00  0.00           H  
ATOM    987  CA  VAL    63      26.109  38.025  33.636  1.00  0.00           C  
ATOM    988  HA  VAL    63      25.805  38.430  32.671  1.00  0.00           H  
ATOM    989  CB  VAL    63      25.203  38.706  34.595  1.00  0.00           C  
ATOM    990  HB  VAL    63      25.369  38.502  35.653  1.00  0.00           H  
ATOM    991  CG1 VAL    63      25.460  40.229  34.400  1.00  0.00           C  
ATOM    992 HG11 VAL    63      24.554  40.713  34.766  1.00  0.00           H  
ATOM    993 HG12 VAL    63      26.316  40.597  34.966  1.00  0.00           H  
ATOM    994 HG13 VAL    63      25.446  40.443  33.331  1.00  0.00           H  
ATOM    995  CG2 VAL    63      23.736  38.388  34.294  1.00  0.00           C  
ATOM    996 HG21 VAL    63      23.109  38.775  35.097  1.00  0.00           H  
ATOM    997 HG22 VAL    63      23.505  38.714  33.279  1.00  0.00           H  
ATOM    998 HG23 VAL    63      23.555  37.316  34.215  1.00  0.00           H  
ATOM    999  C   VAL    63      27.576  38.523  33.810  1.00  0.00           C  
ATOM   1000  O   VAL    63      28.191  38.175  34.726  1.00  0.00           O  
ATOM   1001  N   GLY    64      27.999  39.410  32.923  1.00  0.00           N  
ATOM   1002  H   GLY    64      27.505  39.448  32.043  1.00  0.00           H  
ATOM   1003  CA  GLY    64      29.223  40.140  33.003  1.00  0.00           C  
ATOM   1004  HA2 GLY    64      29.171  40.855  32.182  1.00  0.00           H  
ATOM   1005  HA3 GLY    64      29.285  40.726  33.919  1.00  0.00           H  
ATOM   1006  C   GLY    64      30.432  39.255  32.916  1.00  0.00           C  
ATOM   1007  O   GLY    64      31.332  39.282  33.693  1.00  0.00           O  
ATOM   1008  N   ILE    65      30.496  38.510  31.819  1.00  0.00           N  
ATOM   1009  H   ILE    65      29.729  38.649  31.177  1.00  0.00           H  
ATOM   1010  CA  ILE    65      31.514  37.520  31.469  1.00  0.00           C  
ATOM   1011  HA  ILE    65      32.317  37.680  32.188  1.00  0.00           H  
ATOM   1012  CB  ILE    65      31.068  36.086  31.896  1.00  0.00           C  
ATOM   1013  HB  ILE    65      30.209  35.707  31.343  1.00  0.00           H  
ATOM   1014  CG2 ILE    65      32.195  35.045  31.725  1.00  0.00           C  
ATOM   1015 HG21 ILE    65      31.836  34.061  32.026  1.00  0.00           H  
ATOM   1016 HG22 ILE    65      32.452  34.909  30.674  1.00  0.00           H  
ATOM   1017 HG23 ILE    65      33.107  35.216  32.297  1.00  0.00           H  
ATOM   1018  CG1 ILE    65      30.579  35.954  33.295  1.00  0.00           C  
ATOM   1019 HG12 ILE    65      31.383  36.037  34.026  1.00  0.00           H  
ATOM   1020 HG13 ILE    65      29.869  36.757  33.496  1.00  0.00           H  
ATOM   1021  CD1 ILE    65      29.935  34.620  33.661  1.00  0.00           C  
ATOM   1022 HD11 ILE    65      29.283  34.951  34.468  1.00  0.00           H  
ATOM   1023 HD12 ILE    65      29.384  34.182  32.828  1.00  0.00           H  
ATOM   1024 HD13 ILE    65      30.608  33.809  33.940  1.00  0.00           H  
ATOM   1025  C   ILE    65      31.842  37.571  29.989  1.00  0.00           C  
ATOM   1026  O   ILE    65      30.917  37.366  29.205  1.00  0.00           O  
ATOM   1027  N   PRO    66      33.076  37.842  29.549  1.00  0.00           N  
ATOM   1028  CD  PRO    66      34.171  38.045  30.422  1.00  0.00           C  
ATOM   1029  HD2 PRO    66      34.569  37.098  30.787  1.00  0.00           H  
ATOM   1030  HD3 PRO    66      33.936  38.648  31.299  1.00  0.00           H  
ATOM   1031  CG  PRO    66      35.183  38.828  29.615  1.00  0.00           C  
ATOM   1032  HG2 PRO    66      36.196  38.463  29.784  1.00  0.00           H  
ATOM   1033  HG3 PRO    66      35.108  39.887  29.859  1.00  0.00           H  
ATOM   1034  CB  PRO    66      34.923  38.563  28.183  1.00  0.00           C  
ATOM   1035  HB2 PRO    66      35.607  37.862  27.705  1.00  0.00           H  
ATOM   1036  HB3 PRO    66      34.921  39.493  27.614  1.00  0.00           H  
ATOM   1037  CA  PRO    66      33.484  38.075  28.145  1.00  0.00           C  
ATOM   1038  HA  PRO    66      32.982  38.904  27.647  1.00  0.00           H  
ATOM   1039  C   PRO    66      33.498  36.864  27.184  1.00  0.00           C  
ATOM   1040  O   PRO    66      33.668  35.749  27.630  1.00  0.00           O  
ATOM   1041  N   HIE    67      33.115  37.042  25.935  1.00  0.00           N  
ATOM   1042  H   HIE    67      32.920  38.005  25.702  1.00  0.00           H  
ATOM   1043  CA  HIE    67      32.985  36.046  24.781  1.00  0.00           C  
ATOM   1044  HA  HIE    67      32.702  35.124  25.289  1.00  0.00           H  
ATOM   1045  CB  HIE    67      31.880  36.555  23.949  1.00  0.00           C  
ATOM   1046  HB2 HIE    67      30.904  36.706  24.412  1.00  0.00           H  
ATOM   1047  HB3 HIE    67      32.081  37.579  23.633  1.00  0.00           H  
ATOM   1048  CG  HIE    67      31.604  35.558  22.816  1.00  0.00           C  
ATOM   1049  ND1 HIE    67      32.316  35.511  21.624  1.00  0.00           N  
ATOM   1050  CE1 HIE    67      31.993  34.336  21.030  1.00  0.00           C  
ATOM   1051  HE1 HIE    67      32.517  33.940  20.173  1.00  0.00           H  
ATOM   1052  NE2 HIE    67      31.011  33.728  21.716  1.00  0.00           N  
ATOM   1053  HE2 HIE    67      30.530  32.865  21.505  1.00  0.00           H  
ATOM   1054  CD2 HIE    67      30.821  34.386  22.889  1.00  0.00           C  
ATOM   1055  HD2 HIE    67      30.340  34.051  23.797  1.00  0.00           H  
ATOM   1056  C   HIE    67      34.281  35.871  23.982  1.00  0.00           C  
ATOM   1057  O   HIE    67      34.909  36.896  23.634  1.00  0.00           O  
ATOM   1058  N   ILE    68      34.679  34.598  23.736  1.00  0.00           N  
ATOM   1059  H   ILE    68      34.167  33.849  24.180  1.00  0.00           H  
ATOM   1060  CA  ILE    68      35.889  34.301  22.999  1.00  0.00           C  
ATOM   1061  HA  ILE    68      36.497  35.205  23.009  1.00  0.00           H  
ATOM   1062  CB  ILE    68      36.667  33.173  23.717  1.00  0.00           C  
ATOM   1063  HB  ILE    68      36.139  32.236  23.544  1.00  0.00           H  
ATOM   1064  CG2 ILE    68      38.019  33.097  22.904  1.00  0.00           C  
ATOM   1065 HG21 ILE    68      37.975  32.966  21.822  1.00  0.00           H  
ATOM   1066 HG22 ILE    68      38.501  34.071  22.984  1.00  0.00           H  
ATOM   1067 HG23 ILE    68      38.703  32.384  23.362  1.00  0.00           H  
ATOM   1068  CG1 ILE    68      36.886  33.449  25.199  1.00  0.00           C  
ATOM   1069 HG12 ILE    68      35.911  33.342  25.673  1.00  0.00           H  
ATOM   1070 HG13 ILE    68      37.454  32.576  25.519  1.00  0.00           H  
ATOM   1071  CD1 ILE    68      37.558  34.796  25.522  1.00  0.00           C  
ATOM   1072 HD11 ILE    68      38.538  34.801  25.046  1.00  0.00           H  
ATOM   1073 HD12 ILE    68      36.881  35.621  25.299  1.00  0.00           H  
ATOM   1074 HD13 ILE    68      37.611  34.817  26.611  1.00  0.00           H  
ATOM   1075  C   ILE    68      35.481  33.984  21.583  1.00  0.00           C  
ATOM   1076  O   ILE    68      34.766  33.024  21.375  1.00  0.00           O  
ATOM   1077  N   ARG    69      35.918  34.798  20.577  1.00  0.00           N  
ATOM   1078  H   ARG    69      36.633  35.455  20.855  1.00  0.00           H  
ATOM   1079  CA  ARG    69      35.534  34.814  19.143  1.00  0.00           C  
ATOM   1080  HA  ARG    69      34.453  34.676  19.113  1.00  0.00           H  
ATOM   1081  CB  ARG    69      35.790  36.121  18.379  1.00  0.00           C  
ATOM   1082  HB2 ARG    69      36.841  36.389  18.487  1.00  0.00           H  
ATOM   1083  HB3 ARG    69      35.543  35.959  17.330  1.00  0.00           H  
ATOM   1084  CG  ARG    69      35.031  37.308  18.910  1.00  0.00           C  
ATOM   1085  HG2 ARG    69      35.130  37.421  19.990  1.00  0.00           H  
ATOM   1086  HG3 ARG    69      35.433  38.262  18.571  1.00  0.00           H  
ATOM   1087  CD  ARG    69      33.558  37.302  18.614  1.00  0.00           C  
ATOM   1088  HD2 ARG    69      33.286  36.987  17.606  1.00  0.00           H  
ATOM   1089  HD3 ARG    69      33.104  36.533  19.239  1.00  0.00           H  
ATOM   1090  NE  ARG    69      32.923  38.658  18.950  1.00  0.00           N  
ATOM   1091  HE  ARG    69      32.893  39.383  18.247  1.00  0.00           H  
ATOM   1092  CZ  ARG    69      32.815  39.173  20.142  1.00  0.00           C  
ATOM   1093  NH1 ARG    69      32.845  38.387  21.180  1.00  0.00           N  
ATOM   1094 HH11 ARG    69      32.980  37.386  21.146  1.00  0.00           H  
ATOM   1095 HH12 ARG    69      32.787  38.848  22.077  1.00  0.00           H  
ATOM   1096  NH2 ARG    69      32.686  40.451  20.302  1.00  0.00           N  
ATOM   1097 HH21 ARG    69      32.406  41.044  19.534  1.00  0.00           H  
ATOM   1098 HH22 ARG    69      32.550  40.762  21.254  1.00  0.00           H  
ATOM   1099  C   ARG    69      36.070  33.651  18.483  1.00  0.00           C  
ATOM   1100  O   ARG    69      35.321  32.943  17.796  1.00  0.00           O  
ATOM   1101  N   TRP    70      37.424  33.596  18.560  1.00  0.00           N  
ATOM   1102  H   TRP    70      37.926  34.193  19.203  1.00  0.00           H  
ATOM   1103  CA  TRP    70      38.374  32.734  17.732  1.00  0.00           C  
ATOM   1104  HA  TRP    70      37.955  31.727  17.728  1.00  0.00           H  
ATOM   1105  CB  TRP    70      38.460  33.344  16.323  1.00  0.00           C  
ATOM   1106  HB2 TRP    70      37.535  33.806  15.977  1.00  0.00           H  
ATOM   1107  HB3 TRP    70      39.163  34.173  16.399  1.00  0.00           H  
ATOM   1108  CG  TRP    70      39.018  32.396  15.314  1.00  0.00           C  
ATOM   1109  CD1 TRP    70      38.326  31.614  14.526  1.00  0.00           C  
ATOM   1110  HD1 TRP    70      37.259  31.582  14.365  1.00  0.00           H  
ATOM   1111  NE1 TRP    70      39.196  30.954  13.599  1.00  0.00           N  
ATOM   1112  HE1 TRP    70      38.866  30.260  12.943  1.00  0.00           H  
ATOM   1113  CE2 TRP    70      40.503  31.274  13.879  1.00  0.00           C  
ATOM   1114  CZ2 TRP    70      41.696  30.982  13.245  1.00  0.00           C  
ATOM   1115  HZ2 TRP    70      41.693  30.182  12.519  1.00  0.00           H  
ATOM   1116  CH2 TRP    70      42.909  31.497  13.751  1.00  0.00           C  
ATOM   1117  HH2 TRP    70      43.852  31.166  13.342  1.00  0.00           H  
ATOM   1118  CZ3 TRP    70      42.847  32.412  14.850  1.00  0.00           C  
ATOM   1119  HZ3 TRP    70      43.767  32.814  15.247  1.00  0.00           H  
ATOM   1120  CE3 TRP    70      41.648  32.785  15.456  1.00  0.00           C  
ATOM   1121  HE3 TRP    70      41.545  33.525  16.236  1.00  0.00           H  
ATOM   1122  CD2 TRP    70      40.414  32.254  14.914  1.00  0.00           C  
ATOM   1123  C   TRP    70      39.767  32.658  18.458  1.00  0.00           C  
ATOM   1124  O   TRP    70      40.226  33.688  18.946  1.00  0.00           O  
ATOM   1125  N   TYR    71      40.387  31.489  18.442  1.00  0.00           N  
ATOM   1126  H   TYR    71      39.853  30.664  18.211  1.00  0.00           H  
ATOM   1127  CA  TYR    71      41.702  31.307  19.122  1.00  0.00           C  
ATOM   1128  HA  TYR    71      42.366  32.164  19.003  1.00  0.00           H  
ATOM   1129  CB  TYR    71      41.556  31.082  20.629  1.00  0.00           C  
ATOM   1130  HB2 TYR    71      41.760  32.022  21.141  1.00  0.00           H  
ATOM   1131  HB3 TYR    71      40.518  30.788  20.781  1.00  0.00           H  
ATOM   1132  CG  TYR    71      42.442  29.949  21.198  1.00  0.00           C  
ATOM   1133  CD1 TYR    71      43.746  30.318  21.552  1.00  0.00           C  
ATOM   1134  HD1 TYR    71      44.076  31.319  21.318  1.00  0.00           H  
ATOM   1135  CE1 TYR    71      44.677  29.420  21.979  1.00  0.00           C  
ATOM   1136  HE1 TYR    71      45.686  29.759  22.163  1.00  0.00           H  
ATOM   1137  CZ  TYR    71      44.230  28.087  22.218  1.00  0.00           C  
ATOM   1138  OH  TYR    71      45.140  27.135  22.436  1.00  0.00           O  
ATOM   1139  HH  TYR    71      44.816  26.237  22.337  1.00  0.00           H  
ATOM   1140  CE2 TYR    71      42.921  27.688  21.902  1.00  0.00           C  
ATOM   1141  HE2 TYR    71      42.664  26.655  22.088  1.00  0.00           H  
ATOM   1142  CD2 TYR    71      42.034  28.612  21.375  1.00  0.00           C  
ATOM   1143  HD2 TYR    71      41.090  28.236  21.010  1.00  0.00           H  
ATOM   1144  C   TYR    71      42.413  30.112  18.457  1.00  0.00           C  
ATOM   1145  O   TYR    71      41.788  29.104  18.046  1.00  0.00           O  
ATOM   1146  N   GLY    72      43.744  30.183  18.282  1.00  0.00           N  
ATOM   1147  H   GLY    72      44.136  31.044  18.633  1.00  0.00           H  
ATOM   1148  CA  GLY    72      44.634  29.294  17.578  1.00  0.00           C  
ATOM   1149  HA2 GLY    72      44.670  28.345  18.113  1.00  0.00           H  
ATOM   1150  HA3 GLY    72      44.270  29.142  16.561  1.00  0.00           H  
ATOM   1151  C   GLY    72      46.017  29.823  17.613  1.00  0.00           C  
ATOM   1152  O   GLY    72      46.347  30.519  18.595  1.00  0.00           O  
ATOM   1153  N   GLN    73      46.828  29.534  16.549  1.00  0.00           N  
ATOM   1154  H   GLN    73      46.486  28.919  15.824  1.00  0.00           H  
ATOM   1155  CA  GLN    73      48.175  30.010  16.334  1.00  0.00           C  
ATOM   1156  HA  GLN    73      48.292  30.837  17.034  1.00  0.00           H  
ATOM   1157  CB  GLN    73      49.227  28.948  16.563  1.00  0.00           C  
ATOM   1158  HB2 GLN    73      48.992  28.047  15.996  1.00  0.00           H  
ATOM   1159  HB3 GLN    73      50.201  29.280  16.207  1.00  0.00           H  
ATOM   1160  CG  GLN    73      49.448  28.585  17.996  1.00  0.00           C  
ATOM   1161  HG2 GLN    73      50.248  29.260  18.297  1.00  0.00           H  
ATOM   1162  HG3 GLN    73      48.565  28.648  18.632  1.00  0.00           H  
ATOM   1163  CD  GLN    73      49.826  27.138  18.168  1.00  0.00           C  
ATOM   1164  OE1 GLN    73      48.984  26.213  18.312  1.00  0.00           O  
ATOM   1165  NE2 GLN    73      51.123  26.971  18.252  1.00  0.00           N  
ATOM   1166 HE21 GLN    73      51.481  26.085  17.926  1.00  0.00           H  
ATOM   1167 HE22 GLN    73      51.748  27.748  18.414  1.00  0.00           H  
ATOM   1168  C   GLN    73      48.230  30.640  14.916  1.00  0.00           C  
ATOM   1169  O   GLN    73      48.198  29.863  13.945  1.00  0.00           O  
ATOM   1170  N   GLU    74      48.562  31.919  14.818  1.00  0.00           N  
ATOM   1171  H   GLU    74      48.913  32.379  15.646  1.00  0.00           H  
ATOM   1172  CA  GLU    74      48.665  32.543  13.462  1.00  0.00           C  
ATOM   1173  HA  GLU    74      47.794  32.239  12.881  1.00  0.00           H  
ATOM   1174  CB  GLU    74      48.727  34.035  13.530  1.00  0.00           C  
ATOM   1175  HB2 GLU    74      48.036  34.434  14.273  1.00  0.00           H  
ATOM   1176  HB3 GLU    74      49.723  34.343  13.847  1.00  0.00           H  
ATOM   1177  CG  GLU    74      48.474  34.854  12.197  1.00  0.00           C  
ATOM   1178  HG2 GLU    74      48.439  35.920  12.422  1.00  0.00           H  
ATOM   1179  HG3 GLU    74      49.321  34.627  11.549  1.00  0.00           H  
ATOM   1180  CD  GLU    74      47.109  34.578  11.425  1.00  0.00           C  
ATOM   1181  OE1 GLU    74      46.044  34.111  11.928  1.00  0.00           O  
ATOM   1182  OE2 GLU    74      47.134  34.919  10.211  1.00  0.00           O  
ATOM   1183  C   GLU    74      49.870  32.033  12.660  1.00  0.00           C  
ATOM   1184  O   GLU    74      49.730  31.765  11.495  1.00  0.00           O  
ATOM   1185  N   LYS    75      50.990  31.896  13.348  1.00  0.00           N  
ATOM   1186  H   LYS    75      51.005  32.221  14.303  1.00  0.00           H  
ATOM   1187  CA  LYS    75      52.301  31.486  12.808  1.00  0.00           C  
ATOM   1188  HA  LYS    75      52.211  30.843  11.933  1.00  0.00           H  
ATOM   1189  CB  LYS    75      53.147  32.761  12.349  1.00  0.00           C  
ATOM   1190  HB2 LYS    75      54.045  32.353  11.885  1.00  0.00           H  
ATOM   1191  HB3 LYS    75      52.654  33.201  11.482  1.00  0.00           H  
ATOM   1192  CG  LYS    75      53.332  33.891  13.372  1.00  0.00           C  
ATOM   1193  HG2 LYS    75      52.337  34.316  13.499  1.00  0.00           H  
ATOM   1194  HG3 LYS    75      53.742  33.537  14.318  1.00  0.00           H  
ATOM   1195  CD  LYS    75      54.266  35.038  12.871  1.00  0.00           C  
ATOM   1196  HD2 LYS    75      53.938  35.286  11.861  1.00  0.00           H  
ATOM   1197  HD3 LYS    75      54.034  35.910  13.482  1.00  0.00           H  
ATOM   1198  CE  LYS    75      55.781  34.663  12.820  1.00  0.00           C  
ATOM   1199  HE2 LYS    75      55.881  33.793  12.172  1.00  0.00           H  
ATOM   1200  HE3 LYS    75      56.343  35.421  12.274  1.00  0.00           H  
ATOM   1201  NZ  LYS    75      56.406  34.435  14.176  1.00  0.00           N  
ATOM   1202  HZ1 LYS    75      55.855  33.786  14.719  1.00  0.00           H  
ATOM   1203  HZ2 LYS    75      57.320  34.006  14.149  1.00  0.00           H  
ATOM   1204  HZ3 LYS    75      56.560  35.266  14.728  1.00  0.00           H  
ATOM   1205  C   LYS    75      53.195  30.692  13.791  1.00  0.00           C  
ATOM   1206  O   LYS    75      54.063  29.974  13.289  1.00  0.00           O  
ATOM   1207  N   ASP    76      53.048  30.901  15.101  1.00  0.00           N  
ATOM   1208  H   ASP    76      52.211  31.408  15.352  1.00  0.00           H  
ATOM   1209  CA  ASP    76      53.641  30.010  16.070  1.00  0.00           C  
ATOM   1210  HA  ASP    76      53.487  28.943  15.913  1.00  0.00           H  
ATOM   1211  CB  ASP    76      55.198  30.203  16.042  1.00  0.00           C  
ATOM   1212  HB2 ASP    76      55.633  29.953  17.009  1.00  0.00           H  
ATOM   1213  HB3 ASP    76      55.673  29.557  15.304  1.00  0.00           H  
ATOM   1214  CG  ASP    76      55.750  31.622  15.730  1.00  0.00           C  
ATOM   1215  OD1 ASP    76      56.879  31.726  15.191  1.00  0.00           O  
ATOM   1216  OD2 ASP    76      55.239  32.732  16.075  1.00  0.00           O  
ATOM   1217  C   ASP    76      53.170  30.305  17.523  1.00  0.00           C  
ATOM   1218  O   ASP    76      52.719  29.379  18.229  1.00  0.00           O  
ATOM   1219  N   TYR    77      53.270  31.512  18.016  1.00  0.00           N  
ATOM   1220  H   TYR    77      53.682  32.150  17.351  1.00  0.00           H  
ATOM   1221  CA  TYR    77      52.689  31.944  19.337  1.00  0.00           C  
ATOM   1222  HA  TYR    77      53.107  31.261  20.076  1.00  0.00           H  
ATOM   1223  CB  TYR    77      53.166  33.325  19.724  1.00  0.00           C  
ATOM   1224  HB2 TYR    77      52.871  33.487  20.761  1.00  0.00           H  
ATOM   1225  HB3 TYR    77      54.256  33.294  19.722  1.00  0.00           H  
ATOM   1226  CG  TYR    77      52.610  34.385  18.900  1.00  0.00           C  
ATOM   1227  CD1 TYR    77      51.449  35.127  19.245  1.00  0.00           C  
ATOM   1228  HD1 TYR    77      50.891  34.938  20.150  1.00  0.00           H  
ATOM   1229  CE1 TYR    77      51.039  36.016  18.306  1.00  0.00           C  
ATOM   1230  HE1 TYR    77      50.149  36.561  18.584  1.00  0.00           H  
ATOM   1231  CZ  TYR    77      51.758  36.407  17.165  1.00  0.00           C  
ATOM   1232  OH  TYR    77      51.244  37.319  16.346  1.00  0.00           O  
ATOM   1233  HH  TYR    77      51.539  37.359  15.433  1.00  0.00           H  
ATOM   1234  CE2 TYR    77      52.927  35.757  16.867  1.00  0.00           C  
ATOM   1235  HE2 TYR    77      53.502  36.087  16.015  1.00  0.00           H  
ATOM   1236  CD2 TYR    77      53.403  34.749  17.770  1.00  0.00           C  
ATOM   1237  HD2 TYR    77      54.394  34.368  17.572  1.00  0.00           H  
ATOM   1238  C   TYR    77      51.144  31.839  19.365  1.00  0.00           C  
ATOM   1239  O   TYR    77      50.438  32.046  18.343  1.00  0.00           O  
ATOM   1240  N   ASN    78      50.541  31.562  20.523  1.00  0.00           N  
ATOM   1241  H   ASN    78      51.122  31.347  21.320  1.00  0.00           H  
ATOM   1242  CA  ASN    78      49.107  31.496  20.641  1.00  0.00           C  
ATOM   1243  HA  ASN    78      48.746  30.805  19.879  1.00  0.00           H  
ATOM   1244  CB  ASN    78      48.748  31.054  22.107  1.00  0.00           C  
ATOM   1245  HB2 ASN    78      49.475  31.573  22.731  1.00  0.00           H  
ATOM   1246  HB3 ASN    78      47.726  31.281  22.408  1.00  0.00           H  
ATOM   1247  CG  ASN    78      49.086  29.587  22.286  1.00  0.00           C  
ATOM   1248  OD1 ASN    78      48.734  28.731  21.504  1.00  0.00           O  
ATOM   1249  ND2 ASN    78      49.768  29.287  23.320  1.00  0.00           N  
ATOM   1250 HD21 ASN    78      50.152  28.356  23.395  1.00  0.00           H  
ATOM   1251 HD22 ASN    78      50.223  30.075  23.760  1.00  0.00           H  
ATOM   1252  C   ASN    78      48.377  32.884  20.471  1.00  0.00           C  
ATOM   1253  O   ASN    78      48.799  33.881  21.162  1.00  0.00           O  
ATOM   1254  N   VAL    79      47.208  32.930  19.846  1.00  0.00           N  
ATOM   1255  H   VAL    79      46.873  32.077  19.421  1.00  0.00           H  
ATOM   1256  CA  VAL    79      46.392  34.236  19.677  1.00  0.00           C  
ATOM   1257  HA  VAL    79      46.763  35.033  20.322  1.00  0.00           H  
ATOM   1258  CB  VAL    79      46.591  34.704  18.162  1.00  0.00           C  
ATOM   1259  HB  VAL    79      47.662  34.841  18.011  1.00  0.00           H  
ATOM   1260  CG1 VAL    79      46.172  33.714  17.046  1.00  0.00           C  
ATOM   1261 HG11 VAL    79      46.662  32.744  17.129  1.00  0.00           H  
ATOM   1262 HG12 VAL    79      45.083  33.679  17.042  1.00  0.00           H  
ATOM   1263 HG13 VAL    79      46.481  34.025  16.048  1.00  0.00           H  
ATOM   1264  CG2 VAL    79      45.814  35.949  17.857  1.00  0.00           C  
ATOM   1265 HG21 VAL    79      44.758  35.707  17.976  1.00  0.00           H  
ATOM   1266 HG22 VAL    79      46.096  36.767  18.520  1.00  0.00           H  
ATOM   1267 HG23 VAL    79      45.926  36.249  16.815  1.00  0.00           H  
ATOM   1268  C   VAL    79      44.896  33.897  20.027  1.00  0.00           C  
ATOM   1269  O   VAL    79      44.405  32.905  19.525  1.00  0.00           O  
ATOM   1270  N   LEU    80      44.173  34.869  20.547  1.00  0.00           N  
ATOM   1271  H   LEU    80      44.601  35.774  20.418  1.00  0.00           H  
ATOM   1272  CA  LEU    80      42.854  34.839  21.019  1.00  0.00           C  
ATOM   1273  HA  LEU    80      42.306  34.041  20.518  1.00  0.00           H  
ATOM   1274  CB  LEU    80      42.943  34.474  22.493  1.00  0.00           C  
ATOM   1275  HB2 LEU    80      43.389  33.487  22.614  1.00  0.00           H  
ATOM   1276  HB3 LEU    80      43.665  35.072  23.048  1.00  0.00           H  
ATOM   1277  CG  LEU    80      41.597  34.505  23.212  1.00  0.00           C  
ATOM   1278  HG  LEU    80      40.852  34.235  22.464  1.00  0.00           H  
ATOM   1279  CD1 LEU    80      41.479  33.513  24.336  1.00  0.00           C  
ATOM   1280 HD11 LEU    80      40.421  33.443  24.590  1.00  0.00           H  
ATOM   1281 HD12 LEU    80      41.544  32.569  23.794  1.00  0.00           H  
ATOM   1282 HD13 LEU    80      42.132  33.749  25.176  1.00  0.00           H  
ATOM   1283  CD2 LEU    80      41.326  35.834  23.833  1.00  0.00           C  
ATOM   1284 HD21 LEU    80      40.470  35.834  24.508  1.00  0.00           H  
ATOM   1285 HD22 LEU    80      42.160  36.046  24.502  1.00  0.00           H  
ATOM   1286 HD23 LEU    80      41.185  36.683  23.164  1.00  0.00           H  
ATOM   1287  C   LEU    80      42.138  36.177  20.686  1.00  0.00           C  
ATOM   1288  O   LEU    80      42.840  37.194  20.874  1.00  0.00           O  
ATOM   1289  N   VAL    81      40.880  36.147  20.170  1.00  0.00           N  
ATOM   1290  H   VAL    81      40.458  35.273  19.890  1.00  0.00           H  
ATOM   1291  CA  VAL    81      40.052  37.416  20.033  1.00  0.00           C  
ATOM   1292  HA  VAL    81      40.652  38.302  20.243  1.00  0.00           H  
ATOM   1293  CB  VAL    81      39.695  37.523  18.577  1.00  0.00           C  
ATOM   1294  HB  VAL    81      39.211  36.572  18.355  1.00  0.00           H  
ATOM   1295  CG1 VAL    81      38.757  38.683  18.160  1.00  0.00           C  
ATOM   1296 HG11 VAL    81      37.889  38.782  18.812  1.00  0.00           H  
ATOM   1297 HG12 VAL    81      39.280  39.631  18.288  1.00  0.00           H  
ATOM   1298 HG13 VAL    81      38.491  38.502  17.119  1.00  0.00           H  
ATOM   1299  CG2 VAL    81      40.978  37.457  17.716  1.00  0.00           C  
ATOM   1300 HG21 VAL    81      41.801  37.831  18.324  1.00  0.00           H  
ATOM   1301 HG22 VAL    81      41.221  36.446  17.390  1.00  0.00           H  
ATOM   1302 HG23 VAL    81      40.893  37.972  16.759  1.00  0.00           H  
ATOM   1303  C   VAL    81      38.873  37.349  20.979  1.00  0.00           C  
ATOM   1304  O   VAL    81      38.223  36.307  21.151  1.00  0.00           O  
ATOM   1305  N   MET    82      38.523  38.419  21.644  1.00  0.00           N  
ATOM   1306  H   MET    82      39.005  39.289  21.470  1.00  0.00           H  
ATOM   1307  CA  MET    82      37.395  38.542  22.588  1.00  0.00           C  
ATOM   1308  HA  MET    82      36.524  37.991  22.234  1.00  0.00           H  
ATOM   1309  CB  MET    82      37.886  38.129  24.013  1.00  0.00           C  
ATOM   1310  HB2 MET    82      37.040  38.289  24.683  1.00  0.00           H  
ATOM   1311  HB3 MET    82      38.139  37.070  23.974  1.00  0.00           H  
ATOM   1312  CG  MET    82      39.112  38.960  24.501  1.00  0.00           C  
ATOM   1313  HG2 MET    82      40.007  38.717  23.929  1.00  0.00           H  
ATOM   1314  HG3 MET    82      39.054  40.034  24.322  1.00  0.00           H  
ATOM   1315  SD  MET    82      39.450  38.790  26.197  1.00  0.00           S  
ATOM   1316  CE  MET    82      38.074  39.734  26.810  1.00  0.00           C  
ATOM   1317  HE1 MET    82      38.256  40.760  26.490  1.00  0.00           H  
ATOM   1318  HE2 MET    82      37.157  39.342  26.371  1.00  0.00           H  
ATOM   1319  HE3 MET    82      38.042  39.913  27.884  1.00  0.00           H  
ATOM   1320  C   MET    82      36.813  39.937  22.635  1.00  0.00           C  
ATOM   1321  O   MET    82      37.243  40.846  21.914  1.00  0.00           O  
ATOM   1322  N   ASP    83      35.728  40.077  23.421  1.00  0.00           N  
ATOM   1323  H   ASP    83      35.402  39.263  23.921  1.00  0.00           H  
ATOM   1324  CA  ASP    83      35.066  41.404  23.708  1.00  0.00           C  
ATOM   1325  HA  ASP    83      34.560  41.769  22.814  1.00  0.00           H  
ATOM   1326  CB  ASP    83      34.014  41.109  24.809  1.00  0.00           C  
ATOM   1327  HB2 ASP    83      34.517  40.567  25.609  1.00  0.00           H  
ATOM   1328  HB3 ASP    83      33.590  42.022  25.226  1.00  0.00           H  
ATOM   1329  CG  ASP    83      32.818  40.293  24.342  1.00  0.00           C  
ATOM   1330  OD1 ASP    83      32.387  40.310  23.116  1.00  0.00           O  
ATOM   1331  OD2 ASP    83      32.231  39.598  25.188  1.00  0.00           O  
ATOM   1332  C   ASP    83      35.883  42.450  24.313  1.00  0.00           C  
ATOM   1333  O   ASP    83      36.793  42.230  25.088  1.00  0.00           O  
ATOM   1334  N   LEU    84      35.574  43.703  23.967  1.00  0.00           N  
ATOM   1335  H   LEU    84      34.795  43.921  23.362  1.00  0.00           H  
ATOM   1336  CA  LEU    84      36.171  44.892  24.570  1.00  0.00           C  
ATOM   1337  HA  LEU    84      37.213  44.579  24.630  1.00  0.00           H  
ATOM   1338  CB  LEU    84      36.014  46.128  23.719  1.00  0.00           C  
ATOM   1339  HB2 LEU    84      35.035  46.175  23.241  1.00  0.00           H  
ATOM   1340  HB3 LEU    84      36.290  47.042  24.244  1.00  0.00           H  
ATOM   1341  CG  LEU    84      37.122  46.023  22.588  1.00  0.00           C  
ATOM   1342  HG  LEU    84      37.129  44.980  22.272  1.00  0.00           H  
ATOM   1343  CD1 LEU    84      36.836  46.838  21.397  1.00  0.00           C  
ATOM   1344 HD11 LEU    84      36.474  47.818  21.709  1.00  0.00           H  
ATOM   1345 HD12 LEU    84      37.661  46.950  20.693  1.00  0.00           H  
ATOM   1346 HD13 LEU    84      36.017  46.425  20.808  1.00  0.00           H  
ATOM   1347  CD2 LEU    84      38.574  46.311  23.048  1.00  0.00           C  
ATOM   1348 HD21 LEU    84      38.780  47.382  23.028  1.00  0.00           H  
ATOM   1349 HD22 LEU    84      38.748  45.953  24.063  1.00  0.00           H  
ATOM   1350 HD23 LEU    84      39.341  45.807  22.461  1.00  0.00           H  
ATOM   1351  C   LEU    84      35.560  45.153  25.959  1.00  0.00           C  
ATOM   1352  O   LEU    84      34.360  45.078  26.240  1.00  0.00           O  
ATOM   1353  N   LEU    85      36.444  45.658  26.791  1.00  0.00           N  
ATOM   1354  H   LEU    85      37.411  45.585  26.510  1.00  0.00           H  
ATOM   1355  CA  LEU    85      36.270  46.120  28.175  1.00  0.00           C  
ATOM   1356  HA  LEU    85      35.208  46.216  28.399  1.00  0.00           H  
ATOM   1357  CB  LEU    85      36.890  45.146  29.230  1.00  0.00           C  
ATOM   1358  HB2 LEU    85      37.842  44.849  28.790  1.00  0.00           H  
ATOM   1359  HB3 LEU    85      37.009  45.624  30.202  1.00  0.00           H  
ATOM   1360  CG  LEU    85      36.109  43.828  29.502  1.00  0.00           C  
ATOM   1361  HG  LEU    85      35.950  43.425  28.501  1.00  0.00           H  
ATOM   1362  CD1 LEU    85      36.956  42.886  30.320  1.00  0.00           C  
ATOM   1363 HD11 LEU    85      36.350  42.014  30.567  1.00  0.00           H  
ATOM   1364 HD12 LEU    85      37.792  42.599  29.682  1.00  0.00           H  
ATOM   1365 HD13 LEU    85      37.229  43.309  31.286  1.00  0.00           H  
ATOM   1366  CD2 LEU    85      34.833  44.183  30.235  1.00  0.00           C  
ATOM   1367 HD21 LEU    85      35.087  44.583  31.217  1.00  0.00           H  
ATOM   1368 HD22 LEU    85      34.116  44.693  29.592  1.00  0.00           H  
ATOM   1369 HD23 LEU    85      34.223  43.282  30.297  1.00  0.00           H  
ATOM   1370  C   LEU    85      36.812  47.537  28.395  1.00  0.00           C  
ATOM   1371  O   LEU    85      37.660  47.988  27.605  1.00  0.00           O  
ATOM   1372  N   GLY    86      36.336  48.157  29.451  1.00  0.00           N  
ATOM   1373  H   GLY    86      35.637  47.652  29.977  1.00  0.00           H  
ATOM   1374  CA  GLY    86      36.756  49.501  29.871  1.00  0.00           C  
ATOM   1375  HA2 GLY    86      37.190  50.035  29.025  1.00  0.00           H  
ATOM   1376  HA3 GLY    86      35.901  50.099  30.186  1.00  0.00           H  
ATOM   1377  C   GLY    86      37.924  49.450  30.957  1.00  0.00           C  
ATOM   1378  O   GLY    86      38.590  48.420  31.070  1.00  0.00           O  
ATOM   1379  N   PRO    87      38.133  50.572  31.678  1.00  0.00           N  
ATOM   1380  CD  PRO    87      37.444  51.833  31.497  1.00  0.00           C  
ATOM   1381  HD2 PRO    87      36.374  51.686  31.645  1.00  0.00           H  
ATOM   1382  HD3 PRO    87      37.779  52.310  30.576  1.00  0.00           H  
ATOM   1383  CG  PRO    87      37.893  52.774  32.638  1.00  0.00           C  
ATOM   1384  HG2 PRO    87      37.287  52.693  33.540  1.00  0.00           H  
ATOM   1385  HG3 PRO    87      37.895  53.839  32.405  1.00  0.00           H  
ATOM   1386  CB  PRO    87      39.315  52.223  32.926  1.00  0.00           C  
ATOM   1387  HB2 PRO    87      39.659  52.355  33.952  1.00  0.00           H  
ATOM   1388  HB3 PRO    87      40.066  52.619  32.243  1.00  0.00           H  
ATOM   1389  CA  PRO    87      39.205  50.696  32.719  1.00  0.00           C  
ATOM   1390  HA  PRO    87      40.194  50.496  32.306  1.00  0.00           H  
ATOM   1391  C   PRO    87      38.828  49.836  33.901  1.00  0.00           C  
ATOM   1392  O   PRO    87      37.663  49.523  34.126  1.00  0.00           O  
ATOM   1393  N   SER    88      39.889  49.476  34.608  1.00  0.00           N  
ATOM   1394  H   SER    88      40.751  49.727  34.145  1.00  0.00           H  
ATOM   1395  CA  SER    88      40.020  48.765  35.888  1.00  0.00           C  
ATOM   1396  HA  SER    88      39.247  48.003  35.986  1.00  0.00           H  
ATOM   1397  CB  SER    88      41.364  48.071  36.126  1.00  0.00           C  
ATOM   1398  HB2 SER    88      41.218  47.260  36.839  1.00  0.00           H  
ATOM   1399  HB3 SER    88      41.475  47.512  35.197  1.00  0.00           H  
ATOM   1400  OG  SER    88      42.380  49.023  36.380  1.00  0.00           O  
ATOM   1401  HG  SER    88      42.397  49.564  35.587  1.00  0.00           H  
ATOM   1402  C   SER    88      39.713  49.647  37.060  1.00  0.00           C  
ATOM   1403  O   SER    88      40.005  50.838  37.098  1.00  0.00           O  
ATOM   1404  N   LEU    89      39.270  49.031  38.192  1.00  0.00           N  
ATOM   1405  H   LEU    89      39.095  48.040  38.278  1.00  0.00           H  
ATOM   1406  CA  LEU    89      39.178  49.749  39.458  1.00  0.00           C  
ATOM   1407  HA  LEU    89      38.667  50.682  39.219  1.00  0.00           H  
ATOM   1408  CB  LEU    89      38.539  48.794  40.505  1.00  0.00           C  
ATOM   1409  HB2 LEU    89      39.131  47.884  40.606  1.00  0.00           H  
ATOM   1410  HB3 LEU    89      38.593  49.315  41.461  1.00  0.00           H  
ATOM   1411  CG  LEU    89      37.055  48.298  40.296  1.00  0.00           C  
ATOM   1412  HG  LEU    89      37.089  47.648  39.422  1.00  0.00           H  
ATOM   1413  CD1 LEU    89      36.494  47.500  41.497  1.00  0.00           C  
ATOM   1414 HD11 LEU    89      37.099  46.630  41.753  1.00  0.00           H  
ATOM   1415 HD12 LEU    89      36.450  48.052  42.436  1.00  0.00           H  
ATOM   1416 HD13 LEU    89      35.491  47.115  41.314  1.00  0.00           H  
ATOM   1417  CD2 LEU    89      36.079  49.433  40.007  1.00  0.00           C  
ATOM   1418 HD21 LEU    89      36.092  50.257  40.721  1.00  0.00           H  
ATOM   1419 HD22 LEU    89      36.485  49.854  39.087  1.00  0.00           H  
ATOM   1420 HD23 LEU    89      35.054  49.079  39.896  1.00  0.00           H  
ATOM   1421  C   LEU    89      40.542  50.286  39.953  1.00  0.00           C  
ATOM   1422  O   LEU    89      40.485  51.174  40.795  1.00  0.00           O  
ATOM   1423  N   GLU    90      41.686  49.772  39.528  1.00  0.00           N  
ATOM   1424  H   GLU    90      41.689  49.030  38.843  1.00  0.00           H  
ATOM   1425  CA  GLU    90      42.930  50.487  39.782  1.00  0.00           C  
ATOM   1426  HA  GLU    90      42.938  50.645  40.861  1.00  0.00           H  
ATOM   1427  CB  GLU    90      44.105  49.578  39.384  1.00  0.00           C  
ATOM   1428  HB2 GLU    90      44.083  48.677  39.997  1.00  0.00           H  
ATOM   1429  HB3 GLU    90      43.936  49.140  38.400  1.00  0.00           H  
ATOM   1430  CG  GLU    90      45.509  50.219  39.459  1.00  0.00           C  
ATOM   1431  HG2 GLU    90      46.270  49.502  39.150  1.00  0.00           H  
ATOM   1432  HG3 GLU    90      45.534  51.135  38.869  1.00  0.00           H  
ATOM   1433  CD  GLU    90      45.839  50.712  40.918  1.00  0.00           C  
ATOM   1434  OE1 GLU    90      46.812  51.493  41.102  1.00  0.00           O  
ATOM   1435  OE2 GLU    90      45.092  50.310  41.825  1.00  0.00           O  
ATOM   1436  C   GLU    90      43.101  51.837  39.090  1.00  0.00           C  
ATOM   1437  O   GLU    90      43.528  52.875  39.699  1.00  0.00           O  
ATOM   1438  N   ASP    91      42.729  51.853  37.804  1.00  0.00           N  
ATOM   1439  H   ASP    91      42.203  51.093  37.397  1.00  0.00           H  
ATOM   1440  CA  ASP    91      42.665  53.097  36.988  1.00  0.00           C  
ATOM   1441  HA  ASP    91      43.632  53.601  37.016  1.00  0.00           H  
ATOM   1442  CB  ASP    91      42.290  52.859  35.501  1.00  0.00           C  
ATOM   1443  HB2 ASP    91      41.213  52.701  35.446  1.00  0.00           H  
ATOM   1444  HB3 ASP    91      42.321  53.795  34.943  1.00  0.00           H  
ATOM   1445  CG  ASP    91      43.030  51.767  34.743  1.00  0.00           C  
ATOM   1446  OD1 ASP    91      44.291  51.879  34.692  1.00  0.00           O  
ATOM   1447  OD2 ASP    91      42.332  50.813  34.281  1.00  0.00           O  
ATOM   1448  C   ASP    91      41.713  54.123  37.529  1.00  0.00           C  
ATOM   1449  O   ASP    91      42.100  55.263  37.841  1.00  0.00           O  
ATOM   1450  N   LEU    92      40.496  53.709  37.706  1.00  0.00           N  
ATOM   1451  H   LEU    92      40.305  52.743  37.482  1.00  0.00           H  
ATOM   1452  CA  LEU    92      39.409  54.476  38.330  1.00  0.00           C  
ATOM   1453  HA  LEU    92      39.323  55.351  37.686  1.00  0.00           H  
ATOM   1454  CB  LEU    92      38.133  53.614  38.201  1.00  0.00           C  
ATOM   1455  HB2 LEU    92      38.436  52.692  38.697  1.00  0.00           H  
ATOM   1456  HB3 LEU    92      37.372  54.045  38.851  1.00  0.00           H  
ATOM   1457  CG  LEU    92      37.615  53.443  36.713  1.00  0.00           C  
ATOM   1458  HG  LEU    92      38.445  53.247  36.035  1.00  0.00           H  
ATOM   1459  CD1 LEU    92      36.530  52.397  36.588  1.00  0.00           C  
ATOM   1460 HD11 LEU    92      37.060  51.455  36.728  1.00  0.00           H  
ATOM   1461 HD12 LEU    92      35.850  52.733  37.372  1.00  0.00           H  
ATOM   1462 HD13 LEU    92      36.001  52.343  35.637  1.00  0.00           H  
ATOM   1463  CD2 LEU    92      36.898  54.720  36.327  1.00  0.00           C  
ATOM   1464 HD21 LEU    92      37.546  55.596  36.340  1.00  0.00           H  
ATOM   1465 HD22 LEU    92      36.333  54.651  35.398  1.00  0.00           H  
ATOM   1466 HD23 LEU    92      36.253  55.060  37.138  1.00  0.00           H  
ATOM   1467  C   LEU    92      39.687  54.990  39.786  1.00  0.00           C  
ATOM   1468  O   LEU    92      39.326  56.130  40.088  1.00  0.00           O  
ATOM   1469  N   PHE    93      40.337  54.161  40.667  1.00  0.00           N  
ATOM   1470  H   PHE    93      40.501  53.197  40.413  1.00  0.00           H  
ATOM   1471  CA  PHE    93      40.907  54.490  41.936  1.00  0.00           C  
ATOM   1472  HA  PHE    93      40.058  54.893  42.489  1.00  0.00           H  
ATOM   1473  CB  PHE    93      41.500  53.249  42.664  1.00  0.00           C  
ATOM   1474  HB2 PHE    93      40.678  52.588  42.935  1.00  0.00           H  
ATOM   1475  HB3 PHE    93      42.159  52.708  41.984  1.00  0.00           H  
ATOM   1476  CG  PHE    93      42.353  53.482  43.887  1.00  0.00           C  
ATOM   1477  CD1 PHE    93      41.762  53.662  45.116  1.00  0.00           C  
ATOM   1478  HD1 PHE    93      40.689  53.752  45.204  1.00  0.00           H  
ATOM   1479  CE1 PHE    93      42.519  53.586  46.342  1.00  0.00           C  
ATOM   1480  HE1 PHE    93      42.035  53.827  47.277  1.00  0.00           H  
ATOM   1481  CZ  PHE    93      43.913  53.305  46.295  1.00  0.00           C  
ATOM   1482  HZ  PHE    93      44.505  53.258  47.197  1.00  0.00           H  
ATOM   1483  CE2 PHE    93      44.521  53.221  45.060  1.00  0.00           C  
ATOM   1484  HE2 PHE    93      45.583  53.028  45.027  1.00  0.00           H  
ATOM   1485  CD2 PHE    93      43.811  53.289  43.825  1.00  0.00           C  
ATOM   1486  HD2 PHE    93      44.254  53.206  42.844  1.00  0.00           H  
ATOM   1487  C   PHE    93      41.860  55.725  41.825  1.00  0.00           C  
ATOM   1488  O   PHE    93      41.699  56.807  42.403  1.00  0.00           O  
ATOM   1489  N   ASN    94      42.799  55.595  40.887  1.00  0.00           N  
ATOM   1490  H   ASN    94      42.687  54.902  40.161  1.00  0.00           H  
ATOM   1491  CA  ASN    94      43.745  56.676  40.743  1.00  0.00           C  
ATOM   1492  HA  ASN    94      44.116  57.095  41.678  1.00  0.00           H  
ATOM   1493  CB  ASN    94      44.975  56.179  40.032  1.00  0.00           C  
ATOM   1494  HB2 ASN    94      44.888  55.644  39.087  1.00  0.00           H  
ATOM   1495  HB3 ASN    94      45.598  57.060  39.880  1.00  0.00           H  
ATOM   1496  CG  ASN    94      45.814  55.370  40.950  1.00  0.00           C  
ATOM   1497  OD1 ASN    94      46.525  55.870  41.754  1.00  0.00           O  
ATOM   1498  ND2 ASN    94      45.667  54.051  40.866  1.00  0.00           N  
ATOM   1499 HD21 ASN    94      46.221  53.327  41.302  1.00  0.00           H  
ATOM   1500 HD22 ASN    94      44.999  53.679  40.206  1.00  0.00           H  
ATOM   1501  C   ASN    94      43.084  57.925  40.061  1.00  0.00           C  
ATOM   1502  O   ASN    94      43.537  58.999  40.368  1.00  0.00           O  
ATOM   1503  N   PHE    95      42.015  57.822  39.301  1.00  0.00           N  
ATOM   1504  H   PHE    95      41.687  56.880  39.147  1.00  0.00           H  
ATOM   1505  CA  PHE    95      41.142  58.927  38.904  1.00  0.00           C  
ATOM   1506  HA  PHE    95      41.805  59.719  38.555  1.00  0.00           H  
ATOM   1507  CB  PHE    95      40.230  58.521  37.769  1.00  0.00           C  
ATOM   1508  HB2 PHE    95      40.700  57.670  37.276  1.00  0.00           H  
ATOM   1509  HB3 PHE    95      39.324  58.155  38.252  1.00  0.00           H  
ATOM   1510  CG  PHE    95      39.755  59.527  36.747  1.00  0.00           C  
ATOM   1511  CD1 PHE    95      39.083  59.044  35.581  1.00  0.00           C  
ATOM   1512  HD1 PHE    95      38.708  58.039  35.461  1.00  0.00           H  
ATOM   1513  CE1 PHE    95      38.805  60.005  34.536  1.00  0.00           C  
ATOM   1514  HE1 PHE    95      38.332  59.677  33.622  1.00  0.00           H  
ATOM   1515  CZ  PHE    95      39.071  61.394  34.686  1.00  0.00           C  
ATOM   1516  HZ  PHE    95      38.947  62.120  33.896  1.00  0.00           H  
ATOM   1517  CE2 PHE    95      39.647  61.778  35.858  1.00  0.00           C  
ATOM   1518  HE2 PHE    95      39.898  62.807  36.068  1.00  0.00           H  
ATOM   1519  CD2 PHE    95      40.069  60.872  36.857  1.00  0.00           C  
ATOM   1520  HD2 PHE    95      40.622  61.215  37.719  1.00  0.00           H  
ATOM   1521  C   PHE    95      40.334  59.611  40.028  1.00  0.00           C  
ATOM   1522  O   PHE    95      40.390  60.794  40.312  1.00  0.00           O  
ATOM   1523  N   CYS    96      39.719  58.749  40.906  1.00  0.00           N  
ATOM   1524  H   CYS    96      39.599  57.784  40.633  1.00  0.00           H  
ATOM   1525  CA  CYS    96      38.967  59.207  42.064  1.00  0.00           C  
ATOM   1526  HA  CYS    96      38.334  59.997  41.660  1.00  0.00           H  
ATOM   1527  CB  CYS    96      38.067  58.070  42.489  1.00  0.00           C  
ATOM   1528  HB2 CYS    96      38.713  57.266  42.840  1.00  0.00           H  
ATOM   1529  HB3 CYS    96      37.469  58.538  43.271  1.00  0.00           H  
ATOM   1530  SG  CYS    96      36.940  57.580  41.100  1.00  0.00           S  
ATOM   1531  HG  CYS    96      37.742  56.557  40.792  1.00  0.00           H  
ATOM   1532  C   CYS    96      39.792  59.799  43.253  1.00  0.00           C  
ATOM   1533  O   CYS    96      39.444  59.676  44.389  1.00  0.00           O  
ATOM   1534  N   SER    97      41.108  60.190  43.041  1.00  0.00           N  
ATOM   1535  H   SER    97      41.370  60.320  42.074  1.00  0.00           H  
ATOM   1536  CA  SER    97      42.018  60.663  44.135  1.00  0.00           C  
ATOM   1537  HA  SER    97      42.962  60.865  43.629  1.00  0.00           H  
ATOM   1538  CB  SER    97      41.506  61.990  44.702  1.00  0.00           C  
ATOM   1539  HB2 SER    97      40.755  61.638  45.408  1.00  0.00           H  
ATOM   1540  HB3 SER    97      42.283  62.428  45.329  1.00  0.00           H  
ATOM   1541  OG  SER    97      40.993  62.896  43.748  1.00  0.00           O  
ATOM   1542  HG  SER    97      41.692  63.240  43.187  1.00  0.00           H  
ATOM   1543  C   SER    97      42.220  59.606  45.201  1.00  0.00           C  
ATOM   1544  O   SER    97      42.098  59.928  46.368  1.00  0.00           O  
ATOM   1545  N   ARG    98      42.483  58.358  44.822  1.00  0.00           N  
ATOM   1546  H   ARG    98      42.748  58.200  43.860  1.00  0.00           H  
ATOM   1547  CA  ARG    98      42.903  57.170  45.646  1.00  0.00           C  
ATOM   1548  HA  ARG    98      42.851  56.299  44.994  1.00  0.00           H  
ATOM   1549  CB  ARG    98      44.362  57.368  46.113  1.00  0.00           C  
ATOM   1550  HB2 ARG    98      44.532  58.375  46.496  1.00  0.00           H  
ATOM   1551  HB3 ARG    98      44.667  56.562  46.780  1.00  0.00           H  
ATOM   1552  CG  ARG    98      45.291  57.277  44.891  1.00  0.00           C  
ATOM   1553  HG2 ARG    98      45.211  56.292  44.431  1.00  0.00           H  
ATOM   1554  HG3 ARG    98      45.010  57.997  44.122  1.00  0.00           H  
ATOM   1555  CD  ARG    98      46.773  57.572  45.200  1.00  0.00           C  
ATOM   1556  HD2 ARG    98      46.880  58.637  45.405  1.00  0.00           H  
ATOM   1557  HD3 ARG    98      47.100  56.920  46.010  1.00  0.00           H  
ATOM   1558  NE  ARG    98      47.682  57.327  44.036  1.00  0.00           N  
ATOM   1559  HE  ARG    98      47.377  56.912  43.167  1.00  0.00           H  
ATOM   1560  CZ  ARG    98      49.029  57.435  43.921  1.00  0.00           C  
ATOM   1561  NH1 ARG    98      49.723  57.940  44.837  1.00  0.00           N  
ATOM   1562 HH11 ARG    98      49.404  58.244  45.745  1.00  0.00           H  
ATOM   1563 HH12 ARG    98      50.730  57.854  44.819  1.00  0.00           H  
ATOM   1564  NH2 ARG    98      49.717  57.083  42.845  1.00  0.00           N  
ATOM   1565 HH21 ARG    98      49.366  56.960  41.906  1.00  0.00           H  
ATOM   1566 HH22 ARG    98      50.716  57.189  42.953  1.00  0.00           H  
ATOM   1567  C   ARG    98      41.920  56.813  46.695  1.00  0.00           C  
ATOM   1568  O   ARG    98      42.271  56.441  47.814  1.00  0.00           O  
ATOM   1569  N   ARG    99      40.637  56.767  46.387  1.00  0.00           N  
ATOM   1570  H   ARG    99      40.311  57.316  45.605  1.00  0.00           H  
ATOM   1571  CA  ARG    99      39.530  56.329  47.304  1.00  0.00           C  
ATOM   1572  HA  ARG    99      39.740  55.269  47.448  1.00  0.00           H  
ATOM   1573  CB  ARG    99      39.420  57.051  48.671  1.00  0.00           C  
ATOM   1574  HB2 ARG    99      38.486  56.932  49.221  1.00  0.00           H  
ATOM   1575  HB3 ARG    99      40.200  56.655  49.322  1.00  0.00           H  
ATOM   1576  CG  ARG    99      39.789  58.560  48.586  1.00  0.00           C  
ATOM   1577  HG2 ARG    99      39.565  59.012  49.553  1.00  0.00           H  
ATOM   1578  HG3 ARG    99      40.839  58.639  48.306  1.00  0.00           H  
ATOM   1579  CD  ARG    99      38.954  59.416  47.565  1.00  0.00           C  
ATOM   1580  HD2 ARG    99      39.285  60.454  47.606  1.00  0.00           H  
ATOM   1581  HD3 ARG    99      39.140  58.886  46.631  1.00  0.00           H  
ATOM   1582  NE  ARG    99      37.534  59.369  47.957  1.00  0.00           N  
ATOM   1583  HE  ARG    99      37.259  59.488  48.922  1.00  0.00           H  
ATOM   1584  CZ  ARG    99      36.498  59.532  47.177  1.00  0.00           C  
ATOM   1585  NH1 ARG    99      36.641  59.585  45.877  1.00  0.00           N  
ATOM   1586 HH11 ARG    99      37.577  59.554  45.500  1.00  0.00           H  
ATOM   1587 HH12 ARG    99      35.853  59.503  45.251  1.00  0.00           H  
ATOM   1588  NH2 ARG    99      35.219  59.497  47.541  1.00  0.00           N  
ATOM   1589 HH21 ARG    99      35.024  59.186  48.482  1.00  0.00           H  
ATOM   1590 HH22 ARG    99      34.513  59.390  46.828  1.00  0.00           H  
ATOM   1591  C   ARG    99      38.170  56.351  46.498  1.00  0.00           C  
ATOM   1592  O   ARG    99      38.100  57.022  45.454  1.00  0.00           O  
ATOM   1593  N   PHE   100      37.110  55.786  47.045  1.00  0.00           N  
ATOM   1594  H   PHE   100      37.193  55.490  48.007  1.00  0.00           H  
ATOM   1595  CA  PHE   100      35.786  56.019  46.583  1.00  0.00           C  
ATOM   1596  HA  PHE   100      35.831  56.811  45.835  1.00  0.00           H  
ATOM   1597  CB  PHE   100      35.202  54.727  45.956  1.00  0.00           C  
ATOM   1598  HB2 PHE   100      34.967  54.047  46.774  1.00  0.00           H  
ATOM   1599  HB3 PHE   100      34.236  55.026  45.549  1.00  0.00           H  
ATOM   1600  CG  PHE   100      35.901  54.073  44.784  1.00  0.00           C  
ATOM   1601  CD1 PHE   100      36.591  54.793  43.744  1.00  0.00           C  
ATOM   1602  HD1 PHE   100      36.541  55.871  43.711  1.00  0.00           H  
ATOM   1603  CE1 PHE   100      37.347  54.023  42.865  1.00  0.00           C  
ATOM   1604  HE1 PHE   100      38.061  54.555  42.254  1.00  0.00           H  
ATOM   1605  CZ  PHE   100      37.393  52.572  42.882  1.00  0.00           C  
ATOM   1606  HZ  PHE   100      38.027  52.049  42.181  1.00  0.00           H  
ATOM   1607  CE2 PHE   100      36.602  51.894  43.833  1.00  0.00           C  
ATOM   1608  HE2 PHE   100      36.639  50.816  43.884  1.00  0.00           H  
ATOM   1609  CD2 PHE   100      35.892  52.709  44.671  1.00  0.00           C  
ATOM   1610  HD2 PHE   100      35.293  52.217  45.423  1.00  0.00           H  
ATOM   1611  C   PHE   100      34.785  56.347  47.739  1.00  0.00           C  
ATOM   1612  O   PHE   100      35.215  56.216  48.899  1.00  0.00           O  
ATOM   1613  N   THR   101      33.602  56.698  47.396  1.00  0.00           N  
ATOM   1614  H   THR   101      33.354  56.796  46.422  1.00  0.00           H  
ATOM   1615  CA  THR   101      32.483  56.725  48.377  1.00  0.00           C  
ATOM   1616  HA  THR   101      32.818  57.210  49.294  1.00  0.00           H  
ATOM   1617  CB  THR   101      31.293  57.385  47.729  1.00  0.00           C  
ATOM   1618  HB  THR   101      30.524  57.272  48.494  1.00  0.00           H  
ATOM   1619  CG2 THR   101      31.532  58.829  47.396  1.00  0.00           C  
ATOM   1620 HG21 THR   101      32.049  58.973  46.447  1.00  0.00           H  
ATOM   1621 HG22 THR   101      30.544  59.271  47.264  1.00  0.00           H  
ATOM   1622 HG23 THR   101      32.060  59.268  48.243  1.00  0.00           H  
ATOM   1623  OG1 THR   101      30.735  56.842  46.591  1.00  0.00           O  
ATOM   1624  HG1 THR   101      31.327  57.066  45.869  1.00  0.00           H  
ATOM   1625  C   THR   101      32.125  55.365  48.889  1.00  0.00           C  
ATOM   1626  O   THR   101      32.237  54.302  48.206  1.00  0.00           O  
ATOM   1627  N   MET   102      31.639  55.243  50.111  1.00  0.00           N  
ATOM   1628  H   MET   102      31.548  56.028  50.739  1.00  0.00           H  
ATOM   1629  CA  MET   102      31.190  53.960  50.757  1.00  0.00           C  
ATOM   1630  HA  MET   102      32.002  53.242  50.644  1.00  0.00           H  
ATOM   1631  CB  MET   102      30.873  54.317  52.189  1.00  0.00           C  
ATOM   1632  HB2 MET   102      31.835  54.591  52.623  1.00  0.00           H  
ATOM   1633  HB3 MET   102      30.186  55.162  52.223  1.00  0.00           H  
ATOM   1634  CG  MET   102      30.474  53.159  52.970  1.00  0.00           C  
ATOM   1635  HG2 MET   102      30.247  53.507  53.978  1.00  0.00           H  
ATOM   1636  HG3 MET   102      29.495  52.806  52.647  1.00  0.00           H  
ATOM   1637  SD  MET   102      31.654  51.782  53.128  1.00  0.00           S  
ATOM   1638  CE  MET   102      32.801  52.573  54.262  1.00  0.00           C  
ATOM   1639  HE1 MET   102      32.397  52.530  55.274  1.00  0.00           H  
ATOM   1640  HE2 MET   102      33.752  52.060  54.404  1.00  0.00           H  
ATOM   1641  HE3 MET   102      33.116  53.532  53.852  1.00  0.00           H  
ATOM   1642  C   MET   102      29.955  53.357  49.873  1.00  0.00           C  
ATOM   1643  O   MET   102      29.861  52.174  49.593  1.00  0.00           O  
ATOM   1644  N   LYS   103      29.063  54.269  49.318  1.00  0.00           N  
ATOM   1645  H   LYS   103      29.196  55.233  49.589  1.00  0.00           H  
ATOM   1646  CA  LYS   103      27.977  54.028  48.314  1.00  0.00           C  
ATOM   1647  HA  LYS   103      27.286  53.319  48.769  1.00  0.00           H  
ATOM   1648  CB  LYS   103      27.307  55.291  47.799  1.00  0.00           C  
ATOM   1649  HB2 LYS   103      26.892  55.766  48.688  1.00  0.00           H  
ATOM   1650  HB3 LYS   103      28.001  56.016  47.373  1.00  0.00           H  
ATOM   1651  CG  LYS   103      26.102  54.936  46.912  1.00  0.00           C  
ATOM   1652  HG2 LYS   103      26.430  54.415  46.012  1.00  0.00           H  
ATOM   1653  HG3 LYS   103      25.504  54.257  47.520  1.00  0.00           H  
ATOM   1654  CD  LYS   103      25.272  56.179  46.522  1.00  0.00           C  
ATOM   1655  HD2 LYS   103      24.744  56.648  47.353  1.00  0.00           H  
ATOM   1656  HD3 LYS   103      25.987  56.848  46.044  1.00  0.00           H  
ATOM   1657  CE  LYS   103      24.237  55.763  45.457  1.00  0.00           C  
ATOM   1658  HE2 LYS   103      24.747  55.579  44.511  1.00  0.00           H  
ATOM   1659  HE3 LYS   103      23.725  54.844  45.744  1.00  0.00           H  
ATOM   1660  NZ  LYS   103      23.188  56.778  45.161  1.00  0.00           N  
ATOM   1661  HZ1 LYS   103      22.806  56.607  44.242  1.00  0.00           H  
ATOM   1662  HZ2 LYS   103      22.516  56.778  45.915  1.00  0.00           H  
ATOM   1663  HZ3 LYS   103      23.593  57.703  45.145  1.00  0.00           H  
ATOM   1664  C   LYS   103      28.637  53.322  47.093  1.00  0.00           C  
ATOM   1665  O   LYS   103      28.082  52.347  46.631  1.00  0.00           O  
ATOM   1666  N   THR   104      29.736  53.806  46.511  1.00  0.00           N  
ATOM   1667  H   THR   104      30.155  54.534  47.071  1.00  0.00           H  
ATOM   1668  CA  THR   104      30.458  53.097  45.416  1.00  0.00           C  
ATOM   1669  HA  THR   104      29.679  52.875  44.687  1.00  0.00           H  
ATOM   1670  CB  THR   104      31.368  54.120  44.754  1.00  0.00           C  
ATOM   1671  HB  THR   104      31.885  54.582  45.595  1.00  0.00           H  
ATOM   1672  CG2 THR   104      32.481  53.656  43.777  1.00  0.00           C  
ATOM   1673 HG21 THR   104      33.138  52.945  44.277  1.00  0.00           H  
ATOM   1674 HG22 THR   104      31.931  53.000  43.102  1.00  0.00           H  
ATOM   1675 HG23 THR   104      33.050  54.441  43.279  1.00  0.00           H  
ATOM   1676  OG1 THR   104      30.715  55.145  44.121  1.00  0.00           O  
ATOM   1677  HG1 THR   104      31.296  55.872  44.358  1.00  0.00           H  
ATOM   1678  C   THR   104      31.219  51.818  45.843  1.00  0.00           C  
ATOM   1679  O   THR   104      31.113  50.888  45.092  1.00  0.00           O  
ATOM   1680  N   VAL   105      31.884  51.723  46.963  1.00  0.00           N  
ATOM   1681  H   VAL   105      31.921  52.500  47.606  1.00  0.00           H  
ATOM   1682  CA  VAL   105      32.593  50.540  47.482  1.00  0.00           C  
ATOM   1683  HA  VAL   105      33.392  50.216  46.815  1.00  0.00           H  
ATOM   1684  CB  VAL   105      33.206  50.825  48.885  1.00  0.00           C  
ATOM   1685  HB  VAL   105      32.392  51.267  49.459  1.00  0.00           H  
ATOM   1686  CG1 VAL   105      33.902  49.642  49.670  1.00  0.00           C  
ATOM   1687 HG11 VAL   105      34.089  49.956  50.697  1.00  0.00           H  
ATOM   1688 HG12 VAL   105      33.203  48.810  49.753  1.00  0.00           H  
ATOM   1689 HG13 VAL   105      34.792  49.382  49.097  1.00  0.00           H  
ATOM   1690  CG2 VAL   105      34.377  51.885  48.762  1.00  0.00           C  
ATOM   1691 HG21 VAL   105      34.819  51.730  47.777  1.00  0.00           H  
ATOM   1692 HG22 VAL   105      34.025  52.915  48.807  1.00  0.00           H  
ATOM   1693 HG23 VAL   105      35.146  51.754  49.523  1.00  0.00           H  
ATOM   1694  C   VAL   105      31.535  49.407  47.621  1.00  0.00           C  
ATOM   1695  O   VAL   105      31.892  48.323  47.244  1.00  0.00           O  
ATOM   1696  N   LEU   106      30.394  49.553  48.275  1.00  0.00           N  
ATOM   1697  H   LEU   106      30.253  50.512  48.558  1.00  0.00           H  
ATOM   1698  CA  LEU   106      29.314  48.616  48.534  1.00  0.00           C  
ATOM   1699  HA  LEU   106      29.627  47.653  48.938  1.00  0.00           H  
ATOM   1700  CB  LEU   106      28.366  49.152  49.598  1.00  0.00           C  
ATOM   1701  HB2 LEU   106      28.029  50.118  49.221  1.00  0.00           H  
ATOM   1702  HB3 LEU   106      27.482  48.514  49.615  1.00  0.00           H  
ATOM   1703  CG  LEU   106      29.051  49.436  50.973  1.00  0.00           C  
ATOM   1704  HG  LEU   106      29.945  50.058  50.917  1.00  0.00           H  
ATOM   1705  CD1 LEU   106      28.094  50.212  51.809  1.00  0.00           C  
ATOM   1706 HD11 LEU   106      28.496  50.385  52.807  1.00  0.00           H  
ATOM   1707 HD12 LEU   106      27.869  51.174  51.349  1.00  0.00           H  
ATOM   1708 HD13 LEU   106      27.119  49.746  51.958  1.00  0.00           H  
ATOM   1709  CD2 LEU   106      29.462  48.168  51.719  1.00  0.00           C  
ATOM   1710 HD21 LEU   106      30.065  47.596  51.014  1.00  0.00           H  
ATOM   1711 HD22 LEU   106      30.007  48.498  52.603  1.00  0.00           H  
ATOM   1712 HD23 LEU   106      28.524  47.626  51.844  1.00  0.00           H  
ATOM   1713  C   LEU   106      28.648  48.332  47.210  1.00  0.00           C  
ATOM   1714  O   LEU   106      28.188  47.177  46.983  1.00  0.00           O  
ATOM   1715  N   MET   107      28.337  49.374  46.389  1.00  0.00           N  
ATOM   1716  H   MET   107      28.465  50.340  46.656  1.00  0.00           H  
ATOM   1717  CA  MET   107      27.702  49.210  45.076  1.00  0.00           C  
ATOM   1718  HA  MET   107      26.733  48.751  45.270  1.00  0.00           H  
ATOM   1719  CB  MET   107      27.328  50.641  44.638  1.00  0.00           C  
ATOM   1720  HB2 MET   107      26.615  50.994  45.384  1.00  0.00           H  
ATOM   1721  HB3 MET   107      28.232  51.247  44.700  1.00  0.00           H  
ATOM   1722  CG  MET   107      26.718  50.570  43.241  1.00  0.00           C  
ATOM   1723  HG2 MET   107      27.524  50.392  42.529  1.00  0.00           H  
ATOM   1724  HG3 MET   107      25.983  49.768  43.182  1.00  0.00           H  
ATOM   1725  SD  MET   107      25.843  52.028  42.700  1.00  0.00           S  
ATOM   1726  CE  MET   107      27.111  53.350  43.128  1.00  0.00           C  
ATOM   1727  HE1 MET   107      27.097  53.496  44.208  1.00  0.00           H  
ATOM   1728  HE2 MET   107      28.149  53.156  42.856  1.00  0.00           H  
ATOM   1729  HE3 MET   107      26.843  54.384  42.912  1.00  0.00           H  
ATOM   1730  C   MET   107      28.604  48.361  44.186  1.00  0.00           C  
ATOM   1731  O   MET   107      28.130  47.435  43.495  1.00  0.00           O  
ATOM   1732  N   LEU   108      29.956  48.437  44.264  1.00  0.00           N  
ATOM   1733  H   LEU   108      30.366  49.077  44.929  1.00  0.00           H  
ATOM   1734  CA  LEU   108      30.816  47.565  43.501  1.00  0.00           C  
ATOM   1735  HA  LEU   108      30.337  47.411  42.534  1.00  0.00           H  
ATOM   1736  CB  LEU   108      32.120  48.334  43.332  1.00  0.00           C  
ATOM   1737  HB2 LEU   108      32.540  48.583  44.306  1.00  0.00           H  
ATOM   1738  HB3 LEU   108      32.943  47.775  42.886  1.00  0.00           H  
ATOM   1739  CG  LEU   108      32.121  49.550  42.495  1.00  0.00           C  
ATOM   1740  HG  LEU   108      31.270  50.128  42.855  1.00  0.00           H  
ATOM   1741  CD1 LEU   108      33.346  50.502  42.539  1.00  0.00           C  
ATOM   1742 HD11 LEU   108      33.534  50.503  43.613  1.00  0.00           H  
ATOM   1743 HD12 LEU   108      34.200  50.064  42.021  1.00  0.00           H  
ATOM   1744 HD13 LEU   108      33.177  51.553  42.306  1.00  0.00           H  
ATOM   1745  CD2 LEU   108      31.994  49.189  40.997  1.00  0.00           C  
ATOM   1746 HD21 LEU   108      32.869  48.569  40.802  1.00  0.00           H  
ATOM   1747 HD22 LEU   108      31.137  48.521  40.912  1.00  0.00           H  
ATOM   1748 HD23 LEU   108      31.835  49.998  40.283  1.00  0.00           H  
ATOM   1749  C   LEU   108      30.837  46.145  44.060  1.00  0.00           C  
ATOM   1750  O   LEU   108      30.738  45.202  43.318  1.00  0.00           O  
ATOM   1751  N   ALA   109      30.905  46.019  45.392  1.00  0.00           N  
ATOM   1752  H   ALA   109      30.980  46.870  45.930  1.00  0.00           H  
ATOM   1753  CA  ALA   109      30.879  44.756  46.211  1.00  0.00           C  
ATOM   1754  HA  ALA   109      31.835  44.243  46.105  1.00  0.00           H  
ATOM   1755  CB  ALA   109      30.692  45.196  47.728  1.00  0.00           C  
ATOM   1756  HB1 ALA   109      31.117  46.180  47.927  1.00  0.00           H  
ATOM   1757  HB2 ALA   109      29.655  45.292  48.051  1.00  0.00           H  
ATOM   1758  HB3 ALA   109      31.181  44.542  48.450  1.00  0.00           H  
ATOM   1759  C   ALA   109      29.881  43.708  45.772  1.00  0.00           C  
ATOM   1760  O   ALA   109      30.193  42.564  45.713  1.00  0.00           O  
ATOM   1761  N   ASP   110      28.586  44.085  45.541  1.00  0.00           N  
ATOM   1762  H   ASP   110      28.246  45.028  45.672  1.00  0.00           H  
ATOM   1763  CA  ASP   110      27.502  43.162  45.112  1.00  0.00           C  
ATOM   1764  HA  ASP   110      27.371  42.457  45.933  1.00  0.00           H  
ATOM   1765  CB  ASP   110      26.236  43.971  44.999  1.00  0.00           C  
ATOM   1766  HB2 ASP   110      26.101  44.542  45.917  1.00  0.00           H  
ATOM   1767  HB3 ASP   110      26.264  44.620  44.124  1.00  0.00           H  
ATOM   1768  CG  ASP   110      24.913  43.171  44.746  1.00  0.00           C  
ATOM   1769  OD1 ASP   110      24.492  42.419  45.608  1.00  0.00           O  
ATOM   1770  OD2 ASP   110      24.365  43.259  43.677  1.00  0.00           O  
ATOM   1771  C   ASP   110      27.846  42.360  43.805  1.00  0.00           C  
ATOM   1772  O   ASP   110      27.724  41.099  43.747  1.00  0.00           O  
ATOM   1773  N   GLN   111      28.299  43.092  42.746  1.00  0.00           N  
ATOM   1774  H   GLN   111      28.353  44.093  42.870  1.00  0.00           H  
ATOM   1775  CA  GLN   111      28.789  42.425  41.533  1.00  0.00           C  
ATOM   1776  HA  GLN   111      27.981  41.749  41.252  1.00  0.00           H  
ATOM   1777  CB  GLN   111      28.938  43.471  40.444  1.00  0.00           C  
ATOM   1778  HB2 GLN   111      29.861  44.030  40.602  1.00  0.00           H  
ATOM   1779  HB3 GLN   111      29.136  42.916  39.527  1.00  0.00           H  
ATOM   1780  CG  GLN   111      27.796  44.451  40.277  1.00  0.00           C  
ATOM   1781  HG2 GLN   111      26.869  43.882  40.347  1.00  0.00           H  
ATOM   1782  HG3 GLN   111      27.872  45.161  41.101  1.00  0.00           H  
ATOM   1783  CD  GLN   111      27.860  45.217  38.933  1.00  0.00           C  
ATOM   1784  OE1 GLN   111      28.313  44.698  37.947  1.00  0.00           O  
ATOM   1785  NE2 GLN   111      27.354  46.469  38.888  1.00  0.00           N  
ATOM   1786 HE21 GLN   111      27.246  47.044  38.064  1.00  0.00           H  
ATOM   1787 HE22 GLN   111      26.903  46.834  39.715  1.00  0.00           H  
ATOM   1788  C   GLN   111      30.077  41.750  41.667  1.00  0.00           C  
ATOM   1789  O   GLN   111      30.232  40.661  41.111  1.00  0.00           O  
ATOM   1790  N   MET   112      31.004  42.207  42.430  1.00  0.00           N  
ATOM   1791  H   MET   112      30.663  42.935  43.041  1.00  0.00           H  
ATOM   1792  CA  MET   112      32.335  41.593  42.654  1.00  0.00           C  
ATOM   1793  HA  MET   112      32.877  41.397  41.729  1.00  0.00           H  
ATOM   1794  CB  MET   112      33.231  42.642  43.405  1.00  0.00           C  
ATOM   1795  HB2 MET   112      32.647  43.109  44.199  1.00  0.00           H  
ATOM   1796  HB3 MET   112      34.109  42.191  43.867  1.00  0.00           H  
ATOM   1797  CG  MET   112      33.706  43.788  42.459  1.00  0.00           C  
ATOM   1798  HG2 MET   112      34.511  43.368  41.856  1.00  0.00           H  
ATOM   1799  HG3 MET   112      32.902  44.013  41.758  1.00  0.00           H  
ATOM   1800  SD  MET   112      34.098  45.348  43.320  1.00  0.00           S  
ATOM   1801  CE  MET   112      35.624  44.983  44.165  1.00  0.00           C  
ATOM   1802  HE1 MET   112      36.458  44.743  43.507  1.00  0.00           H  
ATOM   1803  HE2 MET   112      35.741  45.942  44.670  1.00  0.00           H  
ATOM   1804  HE3 MET   112      35.513  44.247  44.961  1.00  0.00           H  
ATOM   1805  C   MET   112      32.285  40.260  43.477  1.00  0.00           C  
ATOM   1806  O   MET   112      32.990  39.311  43.171  1.00  0.00           O  
ATOM   1807  N   ILE   113      31.322  40.063  44.352  1.00  0.00           N  
ATOM   1808  H   ILE   113      30.754  40.848  44.637  1.00  0.00           H  
ATOM   1809  CA  ILE   113      31.054  38.745  44.885  1.00  0.00           C  
ATOM   1810  HA  ILE   113      31.963  38.189  45.112  1.00  0.00           H  
ATOM   1811  CB  ILE   113      30.098  38.890  46.147  1.00  0.00           C  
ATOM   1812  HB  ILE   113      29.350  39.615  45.824  1.00  0.00           H  
ATOM   1813  CG2 ILE   113      29.420  37.550  46.448  1.00  0.00           C  
ATOM   1814 HG21 ILE   113      30.234  36.826  46.457  1.00  0.00           H  
ATOM   1815 HG22 ILE   113      28.999  37.498  47.452  1.00  0.00           H  
ATOM   1816 HG23 ILE   113      28.725  37.272  45.655  1.00  0.00           H  
ATOM   1817  CG1 ILE   113      30.769  39.574  47.389  1.00  0.00           C  
ATOM   1818 HG12 ILE   113      31.462  38.849  47.817  1.00  0.00           H  
ATOM   1819 HG13 ILE   113      31.208  40.501  47.020  1.00  0.00           H  
ATOM   1820  CD1 ILE   113      29.814  39.969  48.541  1.00  0.00           C  
ATOM   1821 HD11 ILE   113      28.978  40.569  48.180  1.00  0.00           H  
ATOM   1822 HD12 ILE   113      29.416  39.163  49.157  1.00  0.00           H  
ATOM   1823 HD13 ILE   113      30.207  40.579  49.354  1.00  0.00           H  
ATOM   1824  C   ILE   113      30.320  37.886  43.825  1.00  0.00           C  
ATOM   1825  O   ILE   113      30.754  36.713  43.625  1.00  0.00           O  
ATOM   1826  N   SER   114      29.344  38.424  43.098  1.00  0.00           N  
ATOM   1827  H   SER   114      29.141  39.412  43.066  1.00  0.00           H  
ATOM   1828  CA  SER   114      28.644  37.640  42.070  1.00  0.00           C  
ATOM   1829  HA  SER   114      28.081  36.779  42.430  1.00  0.00           H  
ATOM   1830  CB  SER   114      27.571  38.513  41.427  1.00  0.00           C  
ATOM   1831  HB2 SER   114      26.969  38.980  42.206  1.00  0.00           H  
ATOM   1832  HB3 SER   114      28.142  39.255  40.868  1.00  0.00           H  
ATOM   1833  OG  SER   114      26.841  37.794  40.454  1.00  0.00           O  
ATOM   1834  HG  SER   114      26.476  38.485  39.896  1.00  0.00           H  
ATOM   1835  C   SER   114      29.630  37.123  41.052  1.00  0.00           C  
ATOM   1836  O   SER   114      29.487  35.953  40.657  1.00  0.00           O  
ATOM   1837  N   ARG   115      30.710  37.870  40.615  1.00  0.00           N  
ATOM   1838  H   ARG   115      30.756  38.784  41.041  1.00  0.00           H  
ATOM   1839  CA  ARG   115      31.637  37.334  39.712  1.00  0.00           C  
ATOM   1840  HA  ARG   115      31.204  36.701  38.937  1.00  0.00           H  
ATOM   1841  CB  ARG   115      32.531  38.477  39.203  1.00  0.00           C  
ATOM   1842  HB2 ARG   115      32.904  38.975  40.098  1.00  0.00           H  
ATOM   1843  HB3 ARG   115      33.440  38.136  38.709  1.00  0.00           H  
ATOM   1844  CG  ARG   115      31.894  39.415  38.118  1.00  0.00           C  
ATOM   1845  HG2 ARG   115      31.322  40.218  38.582  1.00  0.00           H  
ATOM   1846  HG3 ARG   115      32.753  39.896  37.650  1.00  0.00           H  
ATOM   1847  CD  ARG   115      31.060  38.654  37.032  1.00  0.00           C  
ATOM   1848  HD2 ARG   115      31.189  39.121  36.056  1.00  0.00           H  
ATOM   1849  HD3 ARG   115      31.425  37.634  36.907  1.00  0.00           H  
ATOM   1850  NE  ARG   115      29.628  38.577  37.365  1.00  0.00           N  
ATOM   1851  HE  ARG   115      29.265  37.645  37.507  1.00  0.00           H  
ATOM   1852  CZ  ARG   115      28.717  39.544  37.268  1.00  0.00           C  
ATOM   1853  NH1 ARG   115      28.990  40.722  36.817  1.00  0.00           N  
ATOM   1854 HH11 ARG   115      29.917  41.014  36.542  1.00  0.00           H  
ATOM   1855 HH12 ARG   115      28.202  41.352  36.762  1.00  0.00           H  
ATOM   1856  NH2 ARG   115      27.457  39.365  37.544  1.00  0.00           N  
ATOM   1857 HH21 ARG   115      27.174  38.436  37.819  1.00  0.00           H  
ATOM   1858 HH22 ARG   115      26.745  40.009  37.229  1.00  0.00           H  
ATOM   1859  C   ARG   115      32.597  36.356  40.374  1.00  0.00           C  
ATOM   1860  O   ARG   115      32.943  35.391  39.785  1.00  0.00           O  
ATOM   1861  N   ILE   116      32.933  36.446  41.673  1.00  0.00           N  
ATOM   1862  H   ILE   116      32.781  37.315  42.165  1.00  0.00           H  
ATOM   1863  CA  ILE   116      33.634  35.386  42.437  1.00  0.00           C  
ATOM   1864  HA  ILE   116      34.412  35.040  41.757  1.00  0.00           H  
ATOM   1865  CB  ILE   116      34.326  35.941  43.740  1.00  0.00           C  
ATOM   1866  HB  ILE   116      33.645  36.523  44.360  1.00  0.00           H  
ATOM   1867  CG2 ILE   116      34.778  34.700  44.566  1.00  0.00           C  
ATOM   1868 HG21 ILE   116      35.346  34.936  45.466  1.00  0.00           H  
ATOM   1869 HG22 ILE   116      33.911  34.201  44.999  1.00  0.00           H  
ATOM   1870 HG23 ILE   116      35.409  34.054  43.955  1.00  0.00           H  
ATOM   1871  CG1 ILE   116      35.534  36.814  43.302  1.00  0.00           C  
ATOM   1872 HG12 ILE   116      36.127  36.136  42.688  1.00  0.00           H  
ATOM   1873 HG13 ILE   116      35.250  37.656  42.671  1.00  0.00           H  
ATOM   1874  CD1 ILE   116      36.396  37.319  44.506  1.00  0.00           C  
ATOM   1875 HD11 ILE   116      37.350  36.791  44.486  1.00  0.00           H  
ATOM   1876 HD12 ILE   116      36.536  38.394  44.386  1.00  0.00           H  
ATOM   1877 HD13 ILE   116      35.729  37.217  45.362  1.00  0.00           H  
ATOM   1878  C   ILE   116      32.826  34.108  42.602  1.00  0.00           C  
ATOM   1879  O   ILE   116      33.357  33.008  42.413  1.00  0.00           O  
ATOM   1880  N   GLU   117      31.529  34.175  42.987  1.00  0.00           N  
ATOM   1881  H   GLU   117      31.138  35.090  43.164  1.00  0.00           H  
ATOM   1882  CA  GLU   117      30.631  33.015  43.168  1.00  0.00           C  
ATOM   1883  HA  GLU   117      31.036  32.373  43.950  1.00  0.00           H  
ATOM   1884  CB  GLU   117      29.193  33.503  43.547  1.00  0.00           C  
ATOM   1885  HB2 GLU   117      29.305  34.044  44.486  1.00  0.00           H  
ATOM   1886  HB3 GLU   117      28.836  34.131  42.731  1.00  0.00           H  
ATOM   1887  CG  GLU   117      28.206  32.370  43.947  1.00  0.00           C  
ATOM   1888  HG2 GLU   117      28.648  31.463  44.360  1.00  0.00           H  
ATOM   1889  HG3 GLU   117      27.594  32.779  44.750  1.00  0.00           H  
ATOM   1890  CD  GLU   117      27.191  32.079  42.894  1.00  0.00           C  
ATOM   1891  OE1 GLU   117      26.566  30.938  42.967  1.00  0.00           O  
ATOM   1892  OE2 GLU   117      26.898  32.832  41.984  1.00  0.00           O  
ATOM   1893  C   GLU   117      30.557  32.179  41.944  1.00  0.00           C  
ATOM   1894  O   GLU   117      30.534  30.946  41.989  1.00  0.00           O  
ATOM   1895  N   TYR   118      30.492  32.854  40.791  1.00  0.00           N  
ATOM   1896  H   TYR   118      30.680  33.843  40.866  1.00  0.00           H  
ATOM   1897  CA  TYR   118      30.510  32.283  39.388  1.00  0.00           C  
ATOM   1898  HA  TYR   118      29.657  31.605  39.364  1.00  0.00           H  
ATOM   1899  CB  TYR   118      30.165  33.293  38.374  1.00  0.00           C  
ATOM   1900  HB2 TYR   118      29.486  33.952  38.915  1.00  0.00           H  
ATOM   1901  HB3 TYR   118      30.994  33.931  38.068  1.00  0.00           H  
ATOM   1902  CG  TYR   118      29.547  32.772  37.111  1.00  0.00           C  
ATOM   1903  CD1 TYR   118      28.203  33.196  36.819  1.00  0.00           C  
ATOM   1904  HD1 TYR   118      27.666  33.835  37.505  1.00  0.00           H  
ATOM   1905  CE1 TYR   118      27.574  32.768  35.662  1.00  0.00           C  
ATOM   1906  HE1 TYR   118      26.628  33.154  35.312  1.00  0.00           H  
ATOM   1907  CZ  TYR   118      28.340  31.987  34.728  1.00  0.00           C  
ATOM   1908  OH  TYR   118      27.895  31.705  33.496  1.00  0.00           O  
ATOM   1909  HH  TYR   118      28.651  31.761  32.907  1.00  0.00           H  
ATOM   1910  CE2 TYR   118      29.670  31.549  35.003  1.00  0.00           C  
ATOM   1911  HE2 TYR   118      30.265  30.943  34.337  1.00  0.00           H  
ATOM   1912  CD2 TYR   118      30.225  31.945  36.231  1.00  0.00           C  
ATOM   1913  HD2 TYR   118      31.256  31.690  36.427  1.00  0.00           H  
ATOM   1914  C   TYR   118      31.739  31.449  39.127  1.00  0.00           C  
ATOM   1915  O   TYR   118      31.665  30.274  38.675  1.00  0.00           O  
ATOM   1916  N   VAL   119      32.901  32.004  39.490  1.00  0.00           N  
ATOM   1917  H   VAL   119      32.786  32.853  40.025  1.00  0.00           H  
ATOM   1918  CA  VAL   119      34.269  31.352  39.144  1.00  0.00           C  
ATOM   1919  HA  VAL   119      34.152  30.937  38.143  1.00  0.00           H  
ATOM   1920  CB  VAL   119      35.373  32.420  39.245  1.00  0.00           C  
ATOM   1921  HB  VAL   119      35.031  33.177  39.951  1.00  0.00           H  
ATOM   1922  CG1 VAL   119      36.817  31.894  39.657  1.00  0.00           C  
ATOM   1923 HG11 VAL   119      37.508  32.732  39.743  1.00  0.00           H  
ATOM   1924 HG12 VAL   119      36.760  31.279  40.555  1.00  0.00           H  
ATOM   1925 HG13 VAL   119      37.170  31.318  38.802  1.00  0.00           H  
ATOM   1926  CG2 VAL   119      35.557  33.063  37.825  1.00  0.00           C  
ATOM   1927 HG21 VAL   119      35.943  32.358  37.089  1.00  0.00           H  
ATOM   1928 HG22 VAL   119      34.674  33.576  37.443  1.00  0.00           H  
ATOM   1929 HG23 VAL   119      36.348  33.806  37.922  1.00  0.00           H  
ATOM   1930  C   VAL   119      34.473  30.092  39.929  1.00  0.00           C  
ATOM   1931  O   VAL   119      34.825  29.080  39.415  1.00  0.00           O  
ATOM   1932  N   HIE   120      34.076  30.205  41.195  1.00  0.00           N  
ATOM   1933  H   HIE   120      33.822  31.119  41.543  1.00  0.00           H  
ATOM   1934  CA  HIE   120      34.008  29.083  42.174  1.00  0.00           C  
ATOM   1935  HA  HIE   120      35.004  28.648  42.257  1.00  0.00           H  
ATOM   1936  CB  HIE   120      33.714  29.625  43.657  1.00  0.00           C  
ATOM   1937  HB2 HIE   120      32.705  30.036  43.650  1.00  0.00           H  
ATOM   1938  HB3 HIE   120      33.827  28.823  44.387  1.00  0.00           H  
ATOM   1939  CG  HIE   120      34.637  30.662  44.270  1.00  0.00           C  
ATOM   1940  ND1 HIE   120      34.551  31.080  45.617  1.00  0.00           N  
ATOM   1941  CE1 HIE   120      35.589  31.838  45.805  1.00  0.00           C  
ATOM   1942  HE1 HIE   120      35.830  32.220  46.786  1.00  0.00           H  
ATOM   1943  NE2 HIE   120      36.419  31.783  44.748  1.00  0.00           N  
ATOM   1944  HE2 HIE   120      37.249  32.348  44.639  1.00  0.00           H  
ATOM   1945  CD2 HIE   120      35.796  31.164  43.740  1.00  0.00           C  
ATOM   1946  HD2 HIE   120      36.207  31.048  42.748  1.00  0.00           H  
ATOM   1947  C   HIE   120      32.916  27.938  41.866  1.00  0.00           C  
ATOM   1948  O   HIE   120      33.111  26.767  42.084  1.00  0.00           O  
ATOM   1949  N   THR   121      31.805  28.391  41.279  1.00  0.00           N  
ATOM   1950  H   THR   121      31.733  29.388  41.137  1.00  0.00           H  
ATOM   1951  CA  THR   121      30.727  27.497  40.841  1.00  0.00           C  
ATOM   1952  HA  THR   121      30.539  26.772  41.633  1.00  0.00           H  
ATOM   1953  CB  THR   121      29.450  28.284  40.428  1.00  0.00           C  
ATOM   1954  HB  THR   121      29.758  28.995  39.661  1.00  0.00           H  
ATOM   1955  CG2 THR   121      28.269  27.377  40.000  1.00  0.00           C  
ATOM   1956 HG21 THR   121      27.385  27.947  39.716  1.00  0.00           H  
ATOM   1957 HG22 THR   121      28.627  26.747  39.186  1.00  0.00           H  
ATOM   1958 HG23 THR   121      27.956  26.860  40.907  1.00  0.00           H  
ATOM   1959  OG1 THR   121      28.918  29.004  41.494  1.00  0.00           O  
ATOM   1960  HG1 THR   121      29.349  29.860  41.551  1.00  0.00           H  
ATOM   1961  C   THR   121      31.226  26.660  39.723  1.00  0.00           C  
ATOM   1962  O   THR   121      31.338  25.468  39.815  1.00  0.00           O  
ATOM   1963  N   LYS   122      31.565  27.352  38.623  1.00  0.00           N  
ATOM   1964  H   LYS   122      31.392  28.347  38.656  1.00  0.00           H  
ATOM   1965  CA  LYS   122      32.457  26.772  37.521  1.00  0.00           C  
ATOM   1966  HA  LYS   122      31.946  25.855  37.227  1.00  0.00           H  
ATOM   1967  CB  LYS   122      32.465  27.620  36.287  1.00  0.00           C  
ATOM   1968  HB2 LYS   122      33.096  28.462  36.574  1.00  0.00           H  
ATOM   1969  HB3 LYS   122      33.108  27.197  35.515  1.00  0.00           H  
ATOM   1970  CG  LYS   122      31.120  28.071  35.811  1.00  0.00           C  
ATOM   1971  HG2 LYS   122      30.575  28.488  36.658  1.00  0.00           H  
ATOM   1972  HG3 LYS   122      31.203  28.802  35.007  1.00  0.00           H  
ATOM   1973  CD  LYS   122      30.214  26.994  35.248  1.00  0.00           C  
ATOM   1974  HD2 LYS   122      30.742  26.384  34.515  1.00  0.00           H  
ATOM   1975  HD3 LYS   122      29.889  26.361  36.074  1.00  0.00           H  
ATOM   1976  CE  LYS   122      28.895  27.676  34.631  1.00  0.00           C  
ATOM   1977  HE2 LYS   122      28.354  28.335  35.311  1.00  0.00           H  
ATOM   1978  HE3 LYS   122      29.153  28.140  33.679  1.00  0.00           H  
ATOM   1979  NZ  LYS   122      27.922  26.630  34.373  1.00  0.00           N  
ATOM   1980  HZ1 LYS   122      28.295  26.076  33.616  1.00  0.00           H  
ATOM   1981  HZ2 LYS   122      27.764  26.000  35.146  1.00  0.00           H  
ATOM   1982  HZ3 LYS   122      27.023  26.984  34.078  1.00  0.00           H  
ATOM   1983  C   LYS   122      33.897  26.403  37.965  1.00  0.00           C  
ATOM   1984  O   LYS   122      34.851  26.383  37.207  1.00  0.00           O  
ATOM   1985  N   ASN   123      34.068  26.038  39.248  1.00  0.00           N  
ATOM   1986  H   ASN   123      33.293  26.212  39.873  1.00  0.00           H  
ATOM   1987  CA  ASN   123      35.210  25.245  39.813  1.00  0.00           C  
ATOM   1988  HA  ASN   123      34.966  25.180  40.874  1.00  0.00           H  
ATOM   1989  CB  ASN   123      35.329  23.817  39.234  1.00  0.00           C  
ATOM   1990  HB2 ASN   123      35.767  23.907  38.240  1.00  0.00           H  
ATOM   1991  HB3 ASN   123      35.990  23.205  39.849  1.00  0.00           H  
ATOM   1992  CG  ASN   123      33.966  23.075  39.181  1.00  0.00           C  
ATOM   1993  OD1 ASN   123      33.201  23.135  40.072  1.00  0.00           O  
ATOM   1994  ND2 ASN   123      33.666  22.372  38.119  1.00  0.00           N  
ATOM   1995 HD21 ASN   123      32.762  21.930  38.044  1.00  0.00           H  
ATOM   1996 HD22 ASN   123      34.258  22.295  37.304  1.00  0.00           H  
ATOM   1997  C   ASN   123      36.612  25.875  39.765  1.00  0.00           C  
ATOM   1998  O   ASN   123      37.497  25.158  40.360  1.00  0.00           O  
ATOM   1999  N   PHE   124      36.759  27.069  39.222  1.00  0.00           N  
ATOM   2000  H   PHE   124      35.971  27.573  38.843  1.00  0.00           H  
ATOM   2001  CA  PHE   124      38.118  27.735  39.220  1.00  0.00           C  
ATOM   2002  HA  PHE   124      38.950  27.031  39.208  1.00  0.00           H  
ATOM   2003  CB  PHE   124      38.274  28.558  37.981  1.00  0.00           C  
ATOM   2004  HB2 PHE   124      37.447  29.261  37.882  1.00  0.00           H  
ATOM   2005  HB3 PHE   124      39.212  29.101  38.101  1.00  0.00           H  
ATOM   2006  CG  PHE   124      38.387  27.693  36.760  1.00  0.00           C  
ATOM   2007  CD1 PHE   124      37.250  27.647  35.834  1.00  0.00           C  
ATOM   2008  HD1 PHE   124      36.369  28.259  35.966  1.00  0.00           H  
ATOM   2009  CE1 PHE   124      37.433  26.967  34.636  1.00  0.00           C  
ATOM   2010  HE1 PHE   124      36.608  26.925  33.940  1.00  0.00           H  
ATOM   2011  CZ  PHE   124      38.618  26.255  34.474  1.00  0.00           C  
ATOM   2012  HZ  PHE   124      38.716  25.717  33.543  1.00  0.00           H  
ATOM   2013  CE2 PHE   124      39.706  26.339  35.315  1.00  0.00           C  
ATOM   2014  HE2 PHE   124      40.568  25.744  35.053  1.00  0.00           H  
ATOM   2015  CD2 PHE   124      39.588  27.053  36.533  1.00  0.00           C  
ATOM   2016  HD2 PHE   124      40.491  27.111  37.122  1.00  0.00           H  
ATOM   2017  C   PHE   124      38.215  28.665  40.520  1.00  0.00           C  
ATOM   2018  O   PHE   124      37.285  29.025  41.137  1.00  0.00           O  
ATOM   2019  N   ILE   125      39.449  28.964  40.959  1.00  0.00           N  
ATOM   2020  H   ILE   125      40.241  28.632  40.427  1.00  0.00           H  
ATOM   2021  CA  ILE   125      39.749  30.029  41.967  1.00  0.00           C  
ATOM   2022  HA  ILE   125      38.917  30.718  42.109  1.00  0.00           H  
ATOM   2023  CB  ILE   125      40.248  29.469  43.315  1.00  0.00           C  
ATOM   2024  HB  ILE   125      40.849  30.233  43.807  1.00  0.00           H  
ATOM   2025  CG2 ILE   125      39.117  29.038  44.242  1.00  0.00           C  
ATOM   2026 HG21 ILE   125      38.545  29.941  44.457  1.00  0.00           H  
ATOM   2027 HG22 ILE   125      38.405  28.372  43.753  1.00  0.00           H  
ATOM   2028 HG23 ILE   125      39.442  28.563  45.168  1.00  0.00           H  
ATOM   2029  CG1 ILE   125      41.214  28.256  43.046  1.00  0.00           C  
ATOM   2030 HG12 ILE   125      40.565  27.429  42.758  1.00  0.00           H  
ATOM   2031 HG13 ILE   125      41.903  28.511  42.241  1.00  0.00           H  
ATOM   2032  CD1 ILE   125      42.106  27.902  44.269  1.00  0.00           C  
ATOM   2033 HD11 ILE   125      42.831  28.704  44.411  1.00  0.00           H  
ATOM   2034 HD12 ILE   125      41.527  27.686  45.167  1.00  0.00           H  
ATOM   2035 HD13 ILE   125      42.587  26.931  44.153  1.00  0.00           H  
ATOM   2036  C   ILE   125      40.785  30.957  41.310  1.00  0.00           C  
ATOM   2037  O   ILE   125      41.629  30.454  40.592  1.00  0.00           O  
ATOM   2038  N   HIE   126      40.740  32.248  41.593  1.00  0.00           N  
ATOM   2039  H   HIE   126      40.099  32.491  42.335  1.00  0.00           H  
ATOM   2040  CA  HIE   126      41.556  33.306  40.931  1.00  0.00           C  
ATOM   2041  HA  HIE   126      41.663  32.988  39.894  1.00  0.00           H  
ATOM   2042  CB  HIE   126      40.788  34.634  40.990  1.00  0.00           C  
ATOM   2043  HB2 HIE   126      39.744  34.545  40.687  1.00  0.00           H  
ATOM   2044  HB3 HIE   126      40.865  34.973  42.023  1.00  0.00           H  
ATOM   2045  CG  HIE   126      41.573  35.604  40.147  1.00  0.00           C  
ATOM   2046  ND1 HIE   126      42.664  36.355  40.550  1.00  0.00           N  
ATOM   2047  CE1 HIE   126      43.006  37.097  39.519  1.00  0.00           C  
ATOM   2048  HE1 HIE   126      43.884  37.722  39.587  1.00  0.00           H  
ATOM   2049  NE2 HIE   126      42.151  36.892  38.508  1.00  0.00           N  
ATOM   2050  HE2 HIE   126      42.177  37.424  37.651  1.00  0.00           H  
ATOM   2051  CD2 HIE   126      41.239  35.908  38.924  1.00  0.00           C  
ATOM   2052  HD2 HIE   126      40.496  35.509  38.250  1.00  0.00           H  
ATOM   2053  C   HIE   126      42.939  33.421  41.503  1.00  0.00           C  
ATOM   2054  O   HIE   126      43.866  33.411  40.682  1.00  0.00           O  
ATOM   2055  N   ARG   127      43.066  33.503  42.821  1.00  0.00           N  
ATOM   2056  H   ARG   127      42.229  33.564  43.383  1.00  0.00           H  
ATOM   2057  CA  ARG   127      44.397  33.489  43.534  1.00  0.00           C  
ATOM   2058  HA  ARG   127      44.017  33.420  44.554  1.00  0.00           H  
ATOM   2059  CB  ARG   127      45.102  32.033  43.372  1.00  0.00           C  
ATOM   2060  HB2 ARG   127      45.651  32.117  42.434  1.00  0.00           H  
ATOM   2061  HB3 ARG   127      45.925  31.987  44.086  1.00  0.00           H  
ATOM   2062  CG  ARG   127      44.238  30.783  43.128  1.00  0.00           C  
ATOM   2063  HG2 ARG   127      43.526  30.721  43.951  1.00  0.00           H  
ATOM   2064  HG3 ARG   127      43.677  30.791  42.193  1.00  0.00           H  
ATOM   2065  CD  ARG   127      45.064  29.446  43.204  1.00  0.00           C  
ATOM   2066  HD2 ARG   127      45.344  29.239  44.237  1.00  0.00           H  
ATOM   2067  HD3 ARG   127      44.339  28.708  42.861  1.00  0.00           H  
ATOM   2068  NE  ARG   127      46.222  29.345  42.196  1.00  0.00           N  
ATOM   2069  HE  ARG   127      46.245  29.839  41.316  1.00  0.00           H  
ATOM   2070  CZ  ARG   127      47.147  28.433  42.303  1.00  0.00           C  
ATOM   2071  NH1 ARG   127      47.168  27.551  43.243  1.00  0.00           N  
ATOM   2072 HH11 ARG   127      46.377  27.392  43.851  1.00  0.00           H  
ATOM   2073 HH12 ARG   127      47.959  26.924  43.259  1.00  0.00           H  
ATOM   2074  NH2 ARG   127      48.096  28.344  41.335  1.00  0.00           N  
ATOM   2075 HH21 ARG   127      47.970  28.940  40.529  1.00  0.00           H  
ATOM   2076 HH22 ARG   127      48.902  27.754  41.486  1.00  0.00           H  
ATOM   2077  C   ARG   127      45.276  34.746  43.431  1.00  0.00           C  
ATOM   2078  O   ARG   127      46.365  34.725  44.014  1.00  0.00           O  
ATOM   2079  N   ASP   128      44.744  35.817  42.860  1.00  0.00           N  
ATOM   2080  H   ASP   128      43.871  35.727  42.360  1.00  0.00           H  
ATOM   2081  CA  ASP   128      45.511  37.022  42.823  1.00  0.00           C  
ATOM   2082  HA  ASP   128      46.012  37.141  43.784  1.00  0.00           H  
ATOM   2083  CB  ASP   128      46.597  36.945  41.729  1.00  0.00           C  
ATOM   2084  HB2 ASP   128      47.220  36.052  41.672  1.00  0.00           H  
ATOM   2085  HB3 ASP   128      46.096  37.107  40.775  1.00  0.00           H  
ATOM   2086  CG  ASP   128      47.623  38.125  41.845  1.00  0.00           C  
ATOM   2087  OD1 ASP   128      47.700  38.867  42.885  1.00  0.00           O  
ATOM   2088  OD2 ASP   128      48.363  38.419  40.859  1.00  0.00           O  
ATOM   2089  C   ASP   128      44.540  38.234  42.589  1.00  0.00           C  
ATOM   2090  O   ASP   128      44.818  39.187  41.868  1.00  0.00           O  
ATOM   2091  N   ILE   129      43.342  38.237  43.193  1.00  0.00           N  
ATOM   2092  H   ILE   129      43.100  37.305  43.499  1.00  0.00           H  
ATOM   2093  CA  ILE   129      42.309  39.242  43.115  1.00  0.00           C  
ATOM   2094  HA  ILE   129      41.984  39.379  42.084  1.00  0.00           H  
ATOM   2095  CB  ILE   129      41.086  38.862  44.050  1.00  0.00           C  
ATOM   2096  HB  ILE   129      41.599  38.552  44.960  1.00  0.00           H  
ATOM   2097  CG2 ILE   129      40.084  39.985  44.384  1.00  0.00           C  
ATOM   2098 HG21 ILE   129      39.869  40.563  43.485  1.00  0.00           H  
ATOM   2099 HG22 ILE   129      39.114  39.620  44.721  1.00  0.00           H  
ATOM   2100 HG23 ILE   129      40.478  40.584  45.205  1.00  0.00           H  
ATOM   2101  CG1 ILE   129      40.281  37.636  43.403  1.00  0.00           C  
ATOM   2102 HG12 ILE   129      40.916  36.787  43.148  1.00  0.00           H  
ATOM   2103 HG13 ILE   129      39.495  37.456  44.137  1.00  0.00           H  
ATOM   2104  CD1 ILE   129      39.569  37.932  42.135  1.00  0.00           C  
ATOM   2105 HD11 ILE   129      38.782  38.676  42.260  1.00  0.00           H  
ATOM   2106 HD12 ILE   129      40.282  38.228  41.365  1.00  0.00           H  
ATOM   2107 HD13 ILE   129      39.140  36.974  41.839  1.00  0.00           H  
ATOM   2108  C   ILE   129      42.904  40.597  43.461  1.00  0.00           C  
ATOM   2109  O   ILE   129      43.307  40.733  44.636  1.00  0.00           O  
ATOM   2110  N   LYS   130      42.736  41.612  42.555  1.00  0.00           N  
ATOM   2111  H   LYS   130      42.283  41.343  41.693  1.00  0.00           H  
ATOM   2112  CA  LYS   130      43.296  42.923  42.649  1.00  0.00           C  
ATOM   2113  HA  LYS   130      43.248  43.256  43.686  1.00  0.00           H  
ATOM   2114  CB  LYS   130      44.789  42.814  42.190  1.00  0.00           C  
ATOM   2115  HB2 LYS   130      45.321  43.699  42.538  1.00  0.00           H  
ATOM   2116  HB3 LYS   130      45.238  41.899  42.576  1.00  0.00           H  
ATOM   2117  CG  LYS   130      44.808  42.659  40.638  1.00  0.00           C  
ATOM   2118  HG2 LYS   130      44.199  41.810  40.328  1.00  0.00           H  
ATOM   2119  HG3 LYS   130      44.406  43.592  40.243  1.00  0.00           H  
ATOM   2120  CD  LYS   130      46.172  42.517  40.000  1.00  0.00           C  
ATOM   2121  HD2 LYS   130      46.253  42.824  38.957  1.00  0.00           H  
ATOM   2122  HD3 LYS   130      46.882  43.196  40.471  1.00  0.00           H  
ATOM   2123  CE  LYS   130      46.750  41.067  40.140  1.00  0.00           C  
ATOM   2124  HE2 LYS   130      46.630  40.682  41.152  1.00  0.00           H  
ATOM   2125  HE3 LYS   130      46.093  40.493  39.486  1.00  0.00           H  
ATOM   2126  NZ  LYS   130      48.050  40.858  39.530  1.00  0.00           N  
ATOM   2127  HZ1 LYS   130      48.057  40.904  38.521  1.00  0.00           H  
ATOM   2128  HZ2 LYS   130      48.758  41.380  40.028  1.00  0.00           H  
ATOM   2129  HZ3 LYS   130      48.238  39.890  39.748  1.00  0.00           H  
ATOM   2130  C   LYS   130      42.401  43.932  41.879  1.00  0.00           C  
ATOM   2131  O   LYS   130      41.494  43.481  41.132  1.00  0.00           O  
ATOM   2132  N   PRO   131      42.461  45.204  42.266  1.00  0.00           N  
ATOM   2133  CD  PRO   131      43.131  45.753  43.436  1.00  0.00           C  
ATOM   2134  HD2 PRO   131      44.201  45.678  43.244  1.00  0.00           H  
ATOM   2135  HD3 PRO   131      42.883  45.220  44.354  1.00  0.00           H  
ATOM   2136  CG  PRO   131      42.703  47.173  43.657  1.00  0.00           C  
ATOM   2137  HG2 PRO   131      43.450  47.811  44.129  1.00  0.00           H  
ATOM   2138  HG3 PRO   131      41.787  47.081  44.241  1.00  0.00           H  
ATOM   2139  CB  PRO   131      42.350  47.510  42.163  1.00  0.00           C  
ATOM   2140  HB2 PRO   131      43.304  47.880  41.787  1.00  0.00           H  
ATOM   2141  HB3 PRO   131      41.535  48.227  42.070  1.00  0.00           H  
ATOM   2142  CA  PRO   131      41.803  46.249  41.511  1.00  0.00           C  
ATOM   2143  HA  PRO   131      40.732  46.145  41.686  1.00  0.00           H  
ATOM   2144  C   PRO   131      42.053  46.318  40.069  1.00  0.00           C  
ATOM   2145  O   PRO   131      41.154  46.535  39.213  1.00  0.00           O  
ATOM   2146  N   ASP   132      43.282  46.028  39.621  1.00  0.00           N  
ATOM   2147  H   ASP   132      43.960  45.882  40.355  1.00  0.00           H  
ATOM   2148  CA  ASP   132      43.666  45.967  38.232  1.00  0.00           C  
ATOM   2149  HA  ASP   132      43.476  46.946  37.790  1.00  0.00           H  
ATOM   2150  CB  ASP   132      45.146  45.696  38.096  1.00  0.00           C  
ATOM   2151  HB2 ASP   132      45.376  44.642  37.936  1.00  0.00           H  
ATOM   2152  HB3 ASP   132      45.555  46.151  37.193  1.00  0.00           H  
ATOM   2153  CG  ASP   132      46.011  46.132  39.226  1.00  0.00           C  
ATOM   2154  OD1 ASP   132      45.810  45.974  40.427  1.00  0.00           O  
ATOM   2155  OD2 ASP   132      47.173  46.563  38.945  1.00  0.00           O  
ATOM   2156  C   ASP   132      42.879  44.911  37.324  1.00  0.00           C  
ATOM   2157  O   ASP   132      42.969  44.948  36.118  1.00  0.00           O  
ATOM   2158  N   ASN   133      42.186  43.939  37.949  1.00  0.00           N  
ATOM   2159  H   ASN   133      42.244  44.071  38.949  1.00  0.00           H  
ATOM   2160  CA  ASN   133      41.451  42.703  37.382  1.00  0.00           C  
ATOM   2161  HA  ASN   133      41.551  42.728  36.296  1.00  0.00           H  
ATOM   2162  CB  ASN   133      42.262  41.493  37.860  1.00  0.00           C  
ATOM   2163  HB2 ASN   133      42.253  41.274  38.928  1.00  0.00           H  
ATOM   2164  HB3 ASN   133      41.823  40.610  37.395  1.00  0.00           H  
ATOM   2165  CG  ASN   133      43.734  41.485  37.444  1.00  0.00           C  
ATOM   2166  OD1 ASN   133      44.496  40.700  38.005  1.00  0.00           O  
ATOM   2167  ND2 ASN   133      44.191  42.246  36.539  1.00  0.00           N  
ATOM   2168 HD21 ASN   133      45.147  42.031  36.295  1.00  0.00           H  
ATOM   2169 HD22 ASN   133      43.582  42.965  36.176  1.00  0.00           H  
ATOM   2170  C   ASN   133      39.981  42.771  37.640  1.00  0.00           C  
ATOM   2171  O   ASN   133      39.264  41.958  37.080  1.00  0.00           O  
ATOM   2172  N   PHE   134      39.530  43.744  38.443  1.00  0.00           N  
ATOM   2173  H   PHE   134      40.218  44.425  38.732  1.00  0.00           H  
ATOM   2174  CA  PHE   134      38.153  44.267  38.429  1.00  0.00           C  
ATOM   2175  HA  PHE   134      37.443  43.470  38.207  1.00  0.00           H  
ATOM   2176  CB  PHE   134      37.807  44.768  39.832  1.00  0.00           C  
ATOM   2177  HB2 PHE   134      38.525  45.501  40.199  1.00  0.00           H  
ATOM   2178  HB3 PHE   134      36.844  45.277  39.886  1.00  0.00           H  
ATOM   2179  CG  PHE   134      37.639  43.688  40.796  1.00  0.00           C  
ATOM   2180  CD1 PHE   134      36.674  42.688  40.468  1.00  0.00           C  
ATOM   2181  HD1 PHE   134      36.156  42.778  39.525  1.00  0.00           H  
ATOM   2182  CE1 PHE   134      36.542  41.620  41.420  1.00  0.00           C  
ATOM   2183  HE1 PHE   134      35.816  40.826  41.329  1.00  0.00           H  
ATOM   2184  CZ  PHE   134      37.340  41.651  42.590  1.00  0.00           C  
ATOM   2185  HZ  PHE   134      37.261  40.929  43.389  1.00  0.00           H  
ATOM   2186  CE2 PHE   134      38.265  42.602  42.902  1.00  0.00           C  
ATOM   2187  HE2 PHE   134      38.770  42.589  43.856  1.00  0.00           H  
ATOM   2188  CD2 PHE   134      38.438  43.638  42.001  1.00  0.00           C  
ATOM   2189  HD2 PHE   134      39.153  44.384  42.314  1.00  0.00           H  
ATOM   2190  C   PHE   134      37.955  45.357  37.267  1.00  0.00           C  
ATOM   2191  O   PHE   134      38.372  46.478  37.487  1.00  0.00           O  
ATOM   2192  N   LEU   135      37.381  45.011  36.131  1.00  0.00           N  
ATOM   2193  H   LEU   135      36.983  44.083  36.108  1.00  0.00           H  
ATOM   2194  CA  LEU   135      37.147  45.881  34.973  1.00  0.00           C  
ATOM   2195  HA  LEU   135      37.552  46.879  35.136  1.00  0.00           H  
ATOM   2196  CB  LEU   135      37.803  45.404  33.642  1.00  0.00           C  
ATOM   2197  HB2 LEU   135      37.485  44.397  33.375  1.00  0.00           H  
ATOM   2198  HB3 LEU   135      37.440  46.051  32.843  1.00  0.00           H  
ATOM   2199  CG  LEU   135      39.313  45.499  33.515  1.00  0.00           C  
ATOM   2200  HG  LEU   135      39.459  46.561  33.711  1.00  0.00           H  
ATOM   2201  CD1 LEU   135      40.157  44.749  34.511  1.00  0.00           C  
ATOM   2202 HD11 LEU   135      40.103  45.249  35.478  1.00  0.00           H  
ATOM   2203 HD12 LEU   135      39.806  43.718  34.549  1.00  0.00           H  
ATOM   2204 HD13 LEU   135      41.187  44.670  34.166  1.00  0.00           H  
ATOM   2205  CD2 LEU   135      39.853  45.351  32.099  1.00  0.00           C  
ATOM   2206 HD21 LEU   135      39.226  45.863  31.369  1.00  0.00           H  
ATOM   2207 HD22 LEU   135      40.830  45.832  32.051  1.00  0.00           H  
ATOM   2208 HD23 LEU   135      39.919  44.282  31.893  1.00  0.00           H  
ATOM   2209  C   LEU   135      35.679  46.154  34.708  1.00  0.00           C  
ATOM   2210  O   LEU   135      34.823  45.295  34.827  1.00  0.00           O  
ATOM   2211  N   MET   136      35.371  47.401  34.240  1.00  0.00           N  
ATOM   2212  H   MET   136      36.189  47.992  34.222  1.00  0.00           H  
ATOM   2213  CA  MET   136      34.072  47.835  33.737  1.00  0.00           C  
ATOM   2214  HA  MET   136      33.328  47.253  34.282  1.00  0.00           H  
ATOM   2215  CB  MET   136      33.865  49.354  33.918  1.00  0.00           C  
ATOM   2216  HB2 MET   136      34.573  49.841  33.248  1.00  0.00           H  
ATOM   2217  HB3 MET   136      32.824  49.525  33.641  1.00  0.00           H  
ATOM   2218  CG  MET   136      34.032  49.855  35.373  1.00  0.00           C  
ATOM   2219  HG2 MET   136      35.082  49.740  35.641  1.00  0.00           H  
ATOM   2220  HG3 MET   136      33.947  50.942  35.367  1.00  0.00           H  
ATOM   2221  SD  MET   136      33.097  48.938  36.617  1.00  0.00           S  
ATOM   2222  CE  MET   136      31.365  48.972  36.117  1.00  0.00           C  
ATOM   2223  HE1 MET   136      31.059  50.017  36.078  1.00  0.00           H  
ATOM   2224  HE2 MET   136      31.228  48.471  35.159  1.00  0.00           H  
ATOM   2225  HE3 MET   136      30.705  48.387  36.757  1.00  0.00           H  
ATOM   2226  C   MET   136      33.899  47.449  32.294  1.00  0.00           C  
ATOM   2227  O   MET   136      34.857  47.357  31.557  1.00  0.00           O  
ATOM   2228  N   GLY   137      32.672  47.234  31.809  1.00  0.00           N  
ATOM   2229  H   GLY   137      31.942  47.284  32.504  1.00  0.00           H  
ATOM   2230  CA  GLY   137      32.389  47.053  30.367  1.00  0.00           C  
ATOM   2231  HA2 GLY   137      33.168  46.493  29.850  1.00  0.00           H  
ATOM   2232  HA3 GLY   137      31.456  46.490  30.376  1.00  0.00           H  
ATOM   2233  C   GLY   137      32.367  48.397  29.533  1.00  0.00           C  
ATOM   2234  O   GLY   137      32.815  49.381  30.099  1.00  0.00           O  
ATOM   2235  N   ILE   138      31.944  48.381  28.255  1.00  0.00           N  
ATOM   2236  H   ILE   138      31.780  47.469  27.855  1.00  0.00           H  
ATOM   2237  CA  ILE   138      31.724  49.646  27.530  1.00  0.00           C  
ATOM   2238  HA  ILE   138      32.079  50.468  28.152  1.00  0.00           H  
ATOM   2239  CB  ILE   138      32.633  49.725  26.291  1.00  0.00           C  
ATOM   2240  HB  ILE   138      32.316  50.648  25.806  1.00  0.00           H  
ATOM   2241  CG2 ILE   138      34.199  49.811  26.672  1.00  0.00           C  
ATOM   2242 HG21 ILE   138      34.669  50.360  25.856  1.00  0.00           H  
ATOM   2243 HG22 ILE   138      34.391  50.381  27.581  1.00  0.00           H  
ATOM   2244 HG23 ILE   138      34.632  48.818  26.797  1.00  0.00           H  
ATOM   2245  CG1 ILE   138      32.326  48.542  25.268  1.00  0.00           C  
ATOM   2246 HG12 ILE   138      32.760  47.645  25.709  1.00  0.00           H  
ATOM   2247 HG13 ILE   138      31.245  48.411  25.217  1.00  0.00           H  
ATOM   2248  CD1 ILE   138      32.898  48.898  23.932  1.00  0.00           C  
ATOM   2249 HD11 ILE   138      33.966  49.073  24.065  1.00  0.00           H  
ATOM   2250 HD12 ILE   138      32.888  48.027  23.277  1.00  0.00           H  
ATOM   2251 HD13 ILE   138      32.452  49.793  23.498  1.00  0.00           H  
ATOM   2252  C   ILE   138      30.226  49.989  27.190  1.00  0.00           C  
ATOM   2253  O   ILE   138      29.304  49.180  27.101  1.00  0.00           O  
ATOM   2254  N   GLY   139      30.036  51.336  27.018  1.00  0.00           N  
ATOM   2255  H   GLY   139      30.757  51.931  27.403  1.00  0.00           H  
ATOM   2256  CA  GLY   139      28.771  51.734  26.325  1.00  0.00           C  
ATOM   2257  HA2 GLY   139      28.742  52.790  26.058  1.00  0.00           H  
ATOM   2258  HA3 GLY   139      28.679  51.175  25.394  1.00  0.00           H  
ATOM   2259  C   GLY   139      27.532  51.524  27.172  1.00  0.00           C  
ATOM   2260  O   GLY   139      27.450  51.963  28.314  1.00  0.00           O  
ATOM   2261  N   ARG   140      26.545  50.760  26.679  1.00  0.00           N  
ATOM   2262  H   ARG   140      26.721  50.372  25.763  1.00  0.00           H  
ATOM   2263  CA  ARG   140      25.358  50.330  27.533  1.00  0.00           C  
ATOM   2264  HA  ARG   140      25.273  51.268  28.083  1.00  0.00           H  
ATOM   2265  CB  ARG   140      24.095  50.159  26.638  1.00  0.00           C  
ATOM   2266  HB2 ARG   140      23.268  50.072  27.343  1.00  0.00           H  
ATOM   2267  HB3 ARG   140      23.932  50.942  25.897  1.00  0.00           H  
ATOM   2268  CG  ARG   140      24.211  48.823  25.901  1.00  0.00           C  
ATOM   2269  HG2 ARG   140      25.134  48.791  25.322  1.00  0.00           H  
ATOM   2270  HG3 ARG   140      24.288  48.030  26.645  1.00  0.00           H  
ATOM   2271  CD  ARG   140      23.043  48.590  24.942  1.00  0.00           C  
ATOM   2272  HD2 ARG   140      22.215  48.923  25.567  1.00  0.00           H  
ATOM   2273  HD3 ARG   140      23.085  49.321  24.135  1.00  0.00           H  
ATOM   2274  NE  ARG   140      22.921  47.265  24.451  1.00  0.00           N  
ATOM   2275  HE  ARG   140      22.163  46.717  24.833  1.00  0.00           H  
ATOM   2276  CZ  ARG   140      23.619  46.657  23.596  1.00  0.00           C  
ATOM   2277  NH1 ARG   140      24.617  47.083  22.889  1.00  0.00           N  
ATOM   2278 HH11 ARG   140      24.859  48.061  22.822  1.00  0.00           H  
ATOM   2279 HH12 ARG   140      25.128  46.516  22.227  1.00  0.00           H  
ATOM   2280  NH2 ARG   140      23.444  45.398  23.460  1.00  0.00           N  
ATOM   2281 HH21 ARG   140      22.795  44.859  24.017  1.00  0.00           H  
ATOM   2282 HH22 ARG   140      24.009  44.865  22.815  1.00  0.00           H  
ATOM   2283  C   ARG   140      25.621  49.248  28.557  1.00  0.00           C  
ATOM   2284  O   ARG   140      24.703  48.709  29.221  1.00  0.00           O  
ATOM   2285  N   HIE   141      26.900  48.824  28.680  1.00  0.00           N  
ATOM   2286  H   HIE   141      27.461  49.195  27.926  1.00  0.00           H  
ATOM   2287  CA  HIE   141      27.372  47.703  29.489  1.00  0.00           C  
ATOM   2288  HA  HIE   141      26.488  47.382  30.040  1.00  0.00           H  
ATOM   2289  CB  HIE   141      27.723  46.549  28.540  1.00  0.00           C  
ATOM   2290  HB2 HIE   141      28.731  46.640  28.135  1.00  0.00           H  
ATOM   2291  HB3 HIE   141      27.934  45.674  29.155  1.00  0.00           H  
ATOM   2292  CG  HIE   141      26.816  46.076  27.505  1.00  0.00           C  
ATOM   2293  ND1 HIE   141      25.383  45.983  27.608  1.00  0.00           N  
ATOM   2294  CE1 HIE   141      24.979  45.301  26.550  1.00  0.00           C  
ATOM   2295  HE1 HIE   141      23.964  44.965  26.400  1.00  0.00           H  
ATOM   2296  NE2 HIE   141      26.075  44.950  25.847  1.00  0.00           N  
ATOM   2297  HE2 HIE   141      25.991  44.297  25.082  1.00  0.00           H  
ATOM   2298  CD2 HIE   141      27.229  45.394  26.394  1.00  0.00           C  
ATOM   2299  HD2 HIE   141      28.199  45.111  26.011  1.00  0.00           H  
ATOM   2300  C   HIE   141      28.415  48.138  30.521  1.00  0.00           C  
ATOM   2301  O   HIE   141      28.858  47.357  31.359  1.00  0.00           O  
ATOM   2302  N   CYS   142      28.843  49.427  30.591  1.00  0.00           N  
ATOM   2303  H   CYS   142      28.396  50.146  30.041  1.00  0.00           H  
ATOM   2304  CA  CYS   142      29.827  50.005  31.608  1.00  0.00           C  
ATOM   2305  HA  CYS   142      30.563  49.211  31.739  1.00  0.00           H  
ATOM   2306  CB  CYS   142      30.612  51.174  31.015  1.00  0.00           C  
ATOM   2307  HB2 CYS   142      31.493  51.370  31.626  1.00  0.00           H  
ATOM   2308  HB3 CYS   142      30.879  50.901  29.994  1.00  0.00           H  
ATOM   2309  SG  CYS   142      29.745  52.776  30.956  1.00  0.00           S  
ATOM   2310  HG  CYS   142      30.738  53.389  30.306  1.00  0.00           H  
ATOM   2311  C   CYS   142      29.160  50.208  33.049  1.00  0.00           C  
ATOM   2312  O   CYS   142      29.911  50.469  33.958  1.00  0.00           O  
ATOM   2313  N   ASN   143      27.836  49.967  33.242  1.00  0.00           N  
ATOM   2314  H   ASN   143      27.246  49.922  32.423  1.00  0.00           H  
ATOM   2315  CA  ASN   143      27.216  49.552  34.482  1.00  0.00           C  
ATOM   2316  HA  ASN   143      27.541  50.259  35.245  1.00  0.00           H  
ATOM   2317  CB  ASN   143      25.686  49.692  34.407  1.00  0.00           C  
ATOM   2318  HB2 ASN   143      25.319  49.044  33.611  1.00  0.00           H  
ATOM   2319  HB3 ASN   143      25.327  49.314  35.364  1.00  0.00           H  
ATOM   2320  CG  ASN   143      25.178  51.109  34.189  1.00  0.00           C  
ATOM   2321  OD1 ASN   143      25.930  52.122  34.385  1.00  0.00           O  
ATOM   2322  ND2 ASN   143      23.968  51.160  33.749  1.00  0.00           N  
ATOM   2323 HD21 ASN   143      23.669  52.101  33.538  1.00  0.00           H  
ATOM   2324 HD22 ASN   143      23.385  50.345  33.625  1.00  0.00           H  
ATOM   2325  C   ASN   143      27.445  48.105  34.959  1.00  0.00           C  
ATOM   2326  O   ASN   143      27.148  47.806  36.068  1.00  0.00           O  
ATOM   2327  N   LYS   144      28.041  47.214  34.226  1.00  0.00           N  
ATOM   2328  H   LYS   144      28.363  47.463  33.302  1.00  0.00           H  
ATOM   2329  CA  LYS   144      28.325  45.828  34.741  1.00  0.00           C  
ATOM   2330  HA  LYS   144      27.880  45.620  35.715  1.00  0.00           H  
ATOM   2331  CB  LYS   144      27.931  44.788  33.734  1.00  0.00           C  
ATOM   2332  HB2 LYS   144      28.361  45.089  32.779  1.00  0.00           H  
ATOM   2333  HB3 LYS   144      28.219  43.807  34.112  1.00  0.00           H  
ATOM   2334  CG  LYS   144      26.394  44.689  33.497  1.00  0.00           C  
ATOM   2335  HG2 LYS   144      25.901  44.561  34.460  1.00  0.00           H  
ATOM   2336  HG3 LYS   144      26.143  45.690  33.145  1.00  0.00           H  
ATOM   2337  CD  LYS   144      25.915  43.659  32.541  1.00  0.00           C  
ATOM   2338  HD2 LYS   144      26.068  44.131  31.570  1.00  0.00           H  
ATOM   2339  HD3 LYS   144      26.538  42.765  32.540  1.00  0.00           H  
ATOM   2340  CE  LYS   144      24.489  43.270  32.721  1.00  0.00           C  
ATOM   2341  HE2 LYS   144      24.361  42.812  33.702  1.00  0.00           H  
ATOM   2342  HE3 LYS   144      23.858  44.158  32.740  1.00  0.00           H  
ATOM   2343  NZ  LYS   144      23.974  42.323  31.668  1.00  0.00           N  
ATOM   2344  HZ1 LYS   144      24.558  41.500  31.623  1.00  0.00           H  
ATOM   2345  HZ2 LYS   144      23.015  42.030  31.785  1.00  0.00           H  
ATOM   2346  HZ3 LYS   144      23.985  42.921  30.854  1.00  0.00           H  
ATOM   2347  C   LYS   144      29.829  45.832  34.925  1.00  0.00           C  
ATOM   2348  O   LYS   144      30.588  46.361  34.158  1.00  0.00           O  
ATOM   2349  N   LEU   145      30.254  45.159  35.990  1.00  0.00           N  
ATOM   2350  H   LEU   145      29.526  44.859  36.623  1.00  0.00           H  
ATOM   2351  CA  LEU   145      31.558  44.800  36.329  1.00  0.00           C  
ATOM   2352  HA  LEU   145      32.169  45.468  35.722  1.00  0.00           H  
ATOM   2353  CB  LEU   145      31.849  45.122  37.795  1.00  0.00           C  
ATOM   2354  HB2 LEU   145      31.784  46.203  37.916  1.00  0.00           H  
ATOM   2355  HB3 LEU   145      31.058  44.686  38.406  1.00  0.00           H  
ATOM   2356  CG  LEU   145      33.222  44.877  38.467  1.00  0.00           C  
ATOM   2357  HG  LEU   145      33.973  45.115  37.714  1.00  0.00           H  
ATOM   2358  CD1 LEU   145      33.405  45.785  39.633  1.00  0.00           C  
ATOM   2359 HD11 LEU   145      33.625  46.794  39.285  1.00  0.00           H  
ATOM   2360 HD12 LEU   145      32.539  45.748  40.293  1.00  0.00           H  
ATOM   2361 HD13 LEU   145      34.288  45.430  40.164  1.00  0.00           H  
ATOM   2362  CD2 LEU   145      33.195  43.537  39.061  1.00  0.00           C  
ATOM   2363 HD21 LEU   145      32.263  43.424  39.615  1.00  0.00           H  
ATOM   2364 HD22 LEU   145      33.184  42.808  38.250  1.00  0.00           H  
ATOM   2365 HD23 LEU   145      34.061  43.220  39.642  1.00  0.00           H  
ATOM   2366  C   LEU   145      31.963  43.387  35.909  1.00  0.00           C  
ATOM   2367  O   LEU   145      31.122  42.459  35.929  1.00  0.00           O  
ATOM   2368  N   PHE   146      33.264  43.186  35.597  1.00  0.00           N  
ATOM   2369  H   PHE   146      33.892  43.966  35.724  1.00  0.00           H  
ATOM   2370  CA  PHE   146      33.908  41.937  35.102  1.00  0.00           C  
ATOM   2371  HA  PHE   146      33.240  41.080  35.192  1.00  0.00           H  
ATOM   2372  CB  PHE   146      34.190  42.033  33.550  1.00  0.00           C  
ATOM   2373  HB2 PHE   146      35.061  42.681  33.455  1.00  0.00           H  
ATOM   2374  HB3 PHE   146      34.678  41.102  33.261  1.00  0.00           H  
ATOM   2375  CG  PHE   146      33.025  42.394  32.632  1.00  0.00           C  
ATOM   2376  CD1 PHE   146      32.490  43.716  32.746  1.00  0.00           C  
ATOM   2377  HD1 PHE   146      33.128  44.444  33.225  1.00  0.00           H  
ATOM   2378  CE1 PHE   146      31.282  43.955  32.071  1.00  0.00           C  
ATOM   2379  HE1 PHE   146      30.770  44.897  32.205  1.00  0.00           H  
ATOM   2380  CZ  PHE   146      30.729  43.076  31.121  1.00  0.00           C  
ATOM   2381  HZ  PHE   146      29.832  43.389  30.607  1.00  0.00           H  
ATOM   2382  CE2 PHE   146      31.389  41.846  30.965  1.00  0.00           C  
ATOM   2383  HE2 PHE   146      30.957  41.063  30.360  1.00  0.00           H  
ATOM   2384  CD2 PHE   146      32.536  41.516  31.686  1.00  0.00           C  
ATOM   2385  HD2 PHE   146      32.922  40.512  31.590  1.00  0.00           H  
ATOM   2386  C   PHE   146      35.223  41.599  35.810  1.00  0.00           C  
ATOM   2387  O   PHE   146      35.977  42.473  36.268  1.00  0.00           O  
ATOM   2388  N   LEU   147      35.591  40.349  35.886  1.00  0.00           N  
ATOM   2389  H   LEU   147      35.033  39.616  35.471  1.00  0.00           H  
ATOM   2390  CA  LEU   147      36.760  39.835  36.606  1.00  0.00           C  
ATOM   2391  HA  LEU   147      37.328  40.634  37.084  1.00  0.00           H  
ATOM   2392  CB  LEU   147      36.280  38.858  37.681  1.00  0.00           C  
ATOM   2393  HB2 LEU   147      35.691  39.409  38.415  1.00  0.00           H  
ATOM   2394  HB3 LEU   147      35.595  38.148  37.218  1.00  0.00           H  
ATOM   2395  CG  LEU   147      37.414  38.040  38.327  1.00  0.00           C  
ATOM   2396  HG  LEU   147      38.090  37.684  37.549  1.00  0.00           H  
ATOM   2397  CD1 LEU   147      38.406  38.931  39.133  1.00  0.00           C  
ATOM   2398 HD11 LEU   147      39.268  38.383  39.514  1.00  0.00           H  
ATOM   2399 HD12 LEU   147      38.830  39.774  38.588  1.00  0.00           H  
ATOM   2400 HD13 LEU   147      37.889  39.376  39.983  1.00  0.00           H  
ATOM   2401  CD2 LEU   147      36.987  36.875  39.245  1.00  0.00           C  
ATOM   2402 HD21 LEU   147      36.302  37.051  40.075  1.00  0.00           H  
ATOM   2403 HD22 LEU   147      36.421  36.157  38.652  1.00  0.00           H  
ATOM   2404 HD23 LEU   147      37.820  36.309  39.662  1.00  0.00           H  
ATOM   2405  C   LEU   147      37.669  39.115  35.626  1.00  0.00           C  
ATOM   2406  O   LEU   147      37.187  38.155  35.099  1.00  0.00           O  
ATOM   2407  N   ILE   148      38.979  39.417  35.521  1.00  0.00           N  
ATOM   2408  H   ILE   148      39.354  40.083  36.182  1.00  0.00           H  
ATOM   2409  CA  ILE   148      39.771  38.762  34.410  1.00  0.00           C  
ATOM   2410  HA  ILE   148      39.325  37.798  34.168  1.00  0.00           H  
ATOM   2411  CB  ILE   148      39.708  39.556  33.044  1.00  0.00           C  
ATOM   2412  HB  ILE   148      40.286  39.012  32.297  1.00  0.00           H  
ATOM   2413  CG2 ILE   148      38.347  39.513  32.413  1.00  0.00           C  
ATOM   2414 HG21 ILE   148      38.111  38.451  32.471  1.00  0.00           H  
ATOM   2415 HG22 ILE   148      37.611  40.142  32.914  1.00  0.00           H  
ATOM   2416 HG23 ILE   148      38.444  39.776  31.360  1.00  0.00           H  
ATOM   2417  CG1 ILE   148      40.125  41.088  32.981  1.00  0.00           C  
ATOM   2418 HG12 ILE   148      40.223  41.301  31.917  1.00  0.00           H  
ATOM   2419 HG13 ILE   148      39.330  41.707  33.397  1.00  0.00           H  
ATOM   2420  CD1 ILE   148      41.506  41.464  33.556  1.00  0.00           C  
ATOM   2421 HD11 ILE   148      41.473  41.246  34.624  1.00  0.00           H  
ATOM   2422 HD12 ILE   148      42.284  41.008  32.944  1.00  0.00           H  
ATOM   2423 HD13 ILE   148      41.577  42.551  33.506  1.00  0.00           H  
ATOM   2424  C   ILE   148      41.178  38.470  34.969  1.00  0.00           C  
ATOM   2425  O   ILE   148      41.419  38.630  36.193  1.00  0.00           O  
ATOM   2426  N   ASP   149      42.084  38.098  34.053  1.00  0.00           N  
ATOM   2427  H   ASP   149      41.682  37.917  33.145  1.00  0.00           H  
ATOM   2428  CA  ASP   149      43.507  37.888  34.273  1.00  0.00           C  
ATOM   2429  HA  ASP   149      43.827  37.689  33.250  1.00  0.00           H  
ATOM   2430  CB  ASP   149      44.308  39.178  34.403  1.00  0.00           C  
ATOM   2431  HB2 ASP   149      43.935  39.896  33.672  1.00  0.00           H  
ATOM   2432  HB3 ASP   149      44.084  39.567  35.396  1.00  0.00           H  
ATOM   2433  CG  ASP   149      45.865  38.935  34.250  1.00  0.00           C  
ATOM   2434  OD1 ASP   149      46.641  39.936  34.384  1.00  0.00           O  
ATOM   2435  OD2 ASP   149      46.297  37.797  34.063  1.00  0.00           O  
ATOM   2436  C   ASP   149      43.787  36.683  35.138  1.00  0.00           C  
ATOM   2437  O   ASP   149      44.218  36.793  36.304  1.00  0.00           O  
ATOM   2438  N   PHE   150      43.546  35.548  34.457  1.00  0.00           N  
ATOM   2439  H   PHE   150      43.126  35.474  33.541  1.00  0.00           H  
ATOM   2440  CA  PHE   150      43.569  34.284  35.146  1.00  0.00           C  
ATOM   2441  HA  PHE   150      43.259  34.542  36.159  1.00  0.00           H  
ATOM   2442  CB  PHE   150      42.397  33.405  34.636  1.00  0.00           C  
ATOM   2443  HB2 PHE   150      42.491  33.279  33.558  1.00  0.00           H  
ATOM   2444  HB3 PHE   150      42.432  32.438  35.139  1.00  0.00           H  
ATOM   2445  CG  PHE   150      40.971  33.948  34.872  1.00  0.00           C  
ATOM   2446  CD1 PHE   150      40.298  33.678  36.046  1.00  0.00           C  
ATOM   2447  HD1 PHE   150      40.831  33.141  36.816  1.00  0.00           H  
ATOM   2448  CE1 PHE   150      39.063  34.232  36.300  1.00  0.00           C  
ATOM   2449  HE1 PHE   150      38.639  34.004  37.267  1.00  0.00           H  
ATOM   2450  CZ  PHE   150      38.411  34.958  35.335  1.00  0.00           C  
ATOM   2451  HZ  PHE   150      37.406  35.345  35.417  1.00  0.00           H  
ATOM   2452  CE2 PHE   150      38.987  35.177  34.061  1.00  0.00           C  
ATOM   2453  HE2 PHE   150      38.348  35.614  33.308  1.00  0.00           H  
ATOM   2454  CD2 PHE   150      40.343  34.701  33.854  1.00  0.00           C  
ATOM   2455  HD2 PHE   150      40.784  35.008  32.917  1.00  0.00           H  
ATOM   2456  C   PHE   150      44.991  33.644  35.137  1.00  0.00           C  
ATOM   2457  O   PHE   150      45.105  32.420  35.197  1.00  0.00           O  
ATOM   2458  N   GLY   151      46.024  34.449  35.021  1.00  0.00           N  
ATOM   2459  H   GLY   151      45.883  35.439  35.164  1.00  0.00           H  
ATOM   2460  CA  GLY   151      47.420  33.873  35.028  1.00  0.00           C  
ATOM   2461  HA2 GLY   151      47.506  33.273  34.122  1.00  0.00           H  
ATOM   2462  HA3 GLY   151      48.144  34.680  34.914  1.00  0.00           H  
ATOM   2463  C   GLY   151      47.911  32.932  36.200  1.00  0.00           C  
ATOM   2464  O   GLY   151      48.594  31.961  35.973  1.00  0.00           O  
ATOM   2465  N   LEU   152      47.444  33.107  37.433  1.00  0.00           N  
ATOM   2466  H   LEU   152      46.785  33.866  37.535  1.00  0.00           H  
ATOM   2467  CA  LEU   152      47.775  32.267  38.581  1.00  0.00           C  
ATOM   2468  HA  LEU   152      48.612  31.619  38.323  1.00  0.00           H  
ATOM   2469  CB  LEU   152      47.971  33.195  39.748  1.00  0.00           C  
ATOM   2470  HB2 LEU   152      48.774  33.845  39.400  1.00  0.00           H  
ATOM   2471  HB3 LEU   152      46.993  33.603  40.006  1.00  0.00           H  
ATOM   2472  CG  LEU   152      48.477  32.573  41.053  1.00  0.00           C  
ATOM   2473  HG  LEU   152      47.605  32.048  41.444  1.00  0.00           H  
ATOM   2474  CD1 LEU   152      49.778  31.666  40.953  1.00  0.00           C  
ATOM   2475 HD11 LEU   152      50.106  31.326  41.935  1.00  0.00           H  
ATOM   2476 HD12 LEU   152      49.638  30.799  40.308  1.00  0.00           H  
ATOM   2477 HD13 LEU   152      50.592  32.272  40.553  1.00  0.00           H  
ATOM   2478  CD2 LEU   152      48.704  33.594  42.180  1.00  0.00           C  
ATOM   2479 HD21 LEU   152      49.144  33.130  43.063  1.00  0.00           H  
ATOM   2480 HD22 LEU   152      49.450  34.314  41.843  1.00  0.00           H  
ATOM   2481 HD23 LEU   152      47.741  34.079  42.339  1.00  0.00           H  
ATOM   2482  C   LEU   152      46.623  31.316  38.850  1.00  0.00           C  
ATOM   2483  O   LEU   152      46.765  30.401  39.752  1.00  0.00           O  
ATOM   2484  N   ALA   153      45.454  31.391  38.161  1.00  0.00           N  
ATOM   2485  H   ALA   153      45.256  32.115  37.485  1.00  0.00           H  
ATOM   2486  CA  ALA   153      44.230  30.719  38.558  1.00  0.00           C  
ATOM   2487  HA  ALA   153      44.023  31.002  39.590  1.00  0.00           H  
ATOM   2488  CB  ALA   153      43.088  31.243  37.648  1.00  0.00           C  
ATOM   2489  HB1 ALA   153      43.313  31.063  36.597  1.00  0.00           H  
ATOM   2490  HB2 ALA   153      42.184  30.740  37.992  1.00  0.00           H  
ATOM   2491  HB3 ALA   153      42.910  32.306  37.812  1.00  0.00           H  
ATOM   2492  C   ALA   153      44.395  29.227  38.438  1.00  0.00           C  
ATOM   2493  O   ALA   153      45.031  28.711  37.528  1.00  0.00           O  
ATOM   2494  N   LYS   154      43.812  28.465  39.350  1.00  0.00           N  
ATOM   2495  H   LYS   154      43.323  28.956  40.085  1.00  0.00           H  
ATOM   2496  CA  LYS   154      43.766  26.992  39.426  1.00  0.00           C  
ATOM   2497  HA  LYS   154      44.247  26.520  38.569  1.00  0.00           H  
ATOM   2498  CB  LYS   154      44.568  26.584  40.661  1.00  0.00           C  
ATOM   2499  HB2 LYS   154      45.595  26.918  40.514  1.00  0.00           H  
ATOM   2500  HB3 LYS   154      44.166  27.079  41.545  1.00  0.00           H  
ATOM   2501  CG  LYS   154      44.563  25.085  40.902  1.00  0.00           C  
ATOM   2502  HG2 LYS   154      43.634  24.812  41.402  1.00  0.00           H  
ATOM   2503  HG3 LYS   154      44.676  24.554  39.957  1.00  0.00           H  
ATOM   2504  CD  LYS   154      45.824  24.650  41.689  1.00  0.00           C  
ATOM   2505  HD2 LYS   154      46.739  24.669  41.097  1.00  0.00           H  
ATOM   2506  HD3 LYS   154      45.840  25.154  42.656  1.00  0.00           H  
ATOM   2507  CE  LYS   154      45.769  23.214  41.998  1.00  0.00           C  
ATOM   2508  HE2 LYS   154      44.764  22.978  42.346  1.00  0.00           H  
ATOM   2509  HE3 LYS   154      45.919  22.757  41.020  1.00  0.00           H  
ATOM   2510  NZ  LYS   154      46.778  22.723  43.001  1.00  0.00           N  
ATOM   2511  HZ1 LYS   154      47.721  22.828  42.655  1.00  0.00           H  
ATOM   2512  HZ2 LYS   154      46.679  23.240  43.864  1.00  0.00           H  
ATOM   2513  HZ3 LYS   154      46.610  21.758  43.246  1.00  0.00           H  
ATOM   2514  C   LYS   154      42.335  26.486  39.404  1.00  0.00           C  
ATOM   2515  O   LYS   154      41.462  27.259  39.726  1.00  0.00           O  
ATOM   2516  N   LYS   155      42.195  25.233  38.983  1.00  0.00           N  
ATOM   2517  H   LYS   155      43.044  24.728  38.772  1.00  0.00           H  
ATOM   2518  CA  LYS   155      40.916  24.492  39.184  1.00  0.00           C  
ATOM   2519  HA  LYS   155      40.086  25.191  39.080  1.00  0.00           H  
ATOM   2520  CB  LYS   155      40.746  23.473  38.031  1.00  0.00           C  
ATOM   2521  HB2 LYS   155      40.724  24.047  37.105  1.00  0.00           H  
ATOM   2522  HB3 LYS   155      41.669  22.893  38.022  1.00  0.00           H  
ATOM   2523  CG  LYS   155      39.552  22.521  38.098  1.00  0.00           C  
ATOM   2524  HG2 LYS   155      39.746  21.719  38.810  1.00  0.00           H  
ATOM   2525  HG3 LYS   155      38.670  23.096  38.379  1.00  0.00           H  
ATOM   2526  CD  LYS   155      39.429  21.888  36.720  1.00  0.00           C  
ATOM   2527  HD2 LYS   155      39.015  22.612  36.019  1.00  0.00           H  
ATOM   2528  HD3 LYS   155      40.406  21.592  36.337  1.00  0.00           H  
ATOM   2529  CE  LYS   155      38.369  20.783  36.962  1.00  0.00           C  
ATOM   2530  HE2 LYS   155      38.602  20.077  37.759  1.00  0.00           H  
ATOM   2531  HE3 LYS   155      37.370  21.172  37.162  1.00  0.00           H  
ATOM   2532  NZ  LYS   155      38.292  20.195  35.623  1.00  0.00           N  
ATOM   2533  HZ1 LYS   155      39.117  19.625  35.506  1.00  0.00           H  
ATOM   2534  HZ2 LYS   155      37.420  19.693  35.527  1.00  0.00           H  
ATOM   2535  HZ3 LYS   155      38.444  20.900  34.916  1.00  0.00           H  
ATOM   2536  C   LYS   155      40.880  23.718  40.482  1.00  0.00           C  
ATOM   2537  O   LYS   155      41.786  22.875  40.676  1.00  0.00           O  
ATOM   2538  N   TYR   156      39.945  24.090  41.373  1.00  0.00           N  
ATOM   2539  H   TYR   156      39.190  24.735  41.189  1.00  0.00           H  
ATOM   2540  CA  TYR   156      39.997  23.428  42.750  1.00  0.00           C  
ATOM   2541  HA  TYR   156      40.998  23.131  43.064  1.00  0.00           H  
ATOM   2542  CB  TYR   156      39.571  24.397  43.936  1.00  0.00           C  
ATOM   2543  HB2 TYR   156      40.093  24.117  44.851  1.00  0.00           H  
ATOM   2544  HB3 TYR   156      40.076  25.355  43.805  1.00  0.00           H  
ATOM   2545  CG  TYR   156      38.096  24.548  44.077  1.00  0.00           C  
ATOM   2546  CD1 TYR   156      37.285  23.716  44.817  1.00  0.00           C  
ATOM   2547  HD1 TYR   156      37.674  22.913  45.425  1.00  0.00           H  
ATOM   2548  CE1 TYR   156      35.929  23.966  44.896  1.00  0.00           C  
ATOM   2549  HE1 TYR   156      35.242  23.405  45.512  1.00  0.00           H  
ATOM   2550  CZ  TYR   156      35.318  24.894  43.974  1.00  0.00           C  
ATOM   2551  OH  TYR   156      33.970  24.968  44.002  1.00  0.00           O  
ATOM   2552  HH  TYR   156      33.583  25.613  43.406  1.00  0.00           H  
ATOM   2553  CE2 TYR   156      36.084  25.709  43.196  1.00  0.00           C  
ATOM   2554  HE2 TYR   156      35.663  26.590  42.735  1.00  0.00           H  
ATOM   2555  CD2 TYR   156      37.490  25.570  43.342  1.00  0.00           C  
ATOM   2556  HD2 TYR   156      38.095  26.298  42.822  1.00  0.00           H  
ATOM   2557  C   TYR   156      39.162  22.095  42.776  1.00  0.00           C  
ATOM   2558  O   TYR   156      39.341  21.185  43.592  1.00  0.00           O  
ATOM   2559  N   ARG   157      38.102  21.952  41.873  1.00  0.00           N  
ATOM   2560  H   ARG   157      37.892  22.766  41.313  1.00  0.00           H  
ATOM   2561  CA  ARG   157      37.124  20.837  41.991  1.00  0.00           C  
ATOM   2562  HA  ARG   157      37.466  19.989  42.584  1.00  0.00           H  
ATOM   2563  CB  ARG   157      35.761  21.396  42.618  1.00  0.00           C  
ATOM   2564  HB2 ARG   157      36.059  21.661  43.633  1.00  0.00           H  
ATOM   2565  HB3 ARG   157      35.554  22.363  42.161  1.00  0.00           H  
ATOM   2566  CG  ARG   157      34.531  20.455  42.586  1.00  0.00           C  
ATOM   2567  HG2 ARG   157      34.142  20.243  41.590  1.00  0.00           H  
ATOM   2568  HG3 ARG   157      34.767  19.516  43.087  1.00  0.00           H  
ATOM   2569  CD  ARG   157      33.397  21.185  43.353  1.00  0.00           C  
ATOM   2570  HD2 ARG   157      32.703  20.422  43.706  1.00  0.00           H  
ATOM   2571  HD3 ARG   157      33.828  21.777  44.160  1.00  0.00           H  
ATOM   2572  NE  ARG   157      32.585  22.013  42.482  1.00  0.00           N  
ATOM   2573  HE  ARG   157      32.779  22.122  41.496  1.00  0.00           H  
ATOM   2574  CZ  ARG   157      31.483  22.719  42.781  1.00  0.00           C  
ATOM   2575  NH1 ARG   157      30.991  22.804  43.978  1.00  0.00           N  
ATOM   2576 HH11 ARG   157      31.609  22.513  44.721  1.00  0.00           H  
ATOM   2577 HH12 ARG   157      30.248  23.453  44.194  1.00  0.00           H  
ATOM   2578  NH2 ARG   157      30.880  23.414  41.868  1.00  0.00           N  
ATOM   2579 HH21 ARG   157      31.362  23.398  40.981  1.00  0.00           H  
ATOM   2580 HH22 ARG   157      30.014  23.932  41.912  1.00  0.00           H  
ATOM   2581  C   ARG   157      36.926  20.182  40.623  1.00  0.00           C  
ATOM   2582  O   ARG   157      37.081  20.756  39.586  1.00  0.00           O  
ATOM   2583  N   ASP   158      36.679  18.800  40.706  1.00  0.00           N  
ATOM   2584  H   ASP   158      36.544  18.466  41.649  1.00  0.00           H  
ATOM   2585  CA  ASP   158      36.884  17.813  39.625  1.00  0.00           C  
ATOM   2586  HA  ASP   158      37.631  18.176  38.918  1.00  0.00           H  
ATOM   2587  CB  ASP   158      37.450  16.481  40.123  1.00  0.00           C  
ATOM   2588  HB2 ASP   158      38.356  16.704  40.688  1.00  0.00           H  
ATOM   2589  HB3 ASP   158      36.793  16.064  40.886  1.00  0.00           H  
ATOM   2590  CG  ASP   158      37.593  15.461  38.938  1.00  0.00           C  
ATOM   2591  OD1 ASP   158      38.558  15.503  38.080  1.00  0.00           O  
ATOM   2592  OD2 ASP   158      36.739  14.486  38.952  1.00  0.00           O  
ATOM   2593  C   ASP   158      35.533  17.581  38.896  1.00  0.00           C  
ATOM   2594  O   ASP   158      34.556  17.315  39.542  1.00  0.00           O  
ATOM   2595  N   ASN   159      35.479  17.523  37.529  1.00  0.00           N  
ATOM   2596  H   ASN   159      36.332  17.580  36.989  1.00  0.00           H  
ATOM   2597  CA  ASN   159      34.171  17.501  36.808  1.00  0.00           C  
ATOM   2598  HA  ASN   159      33.506  18.230  37.273  1.00  0.00           H  
ATOM   2599  CB  ASN   159      34.401  17.915  35.353  1.00  0.00           C  
ATOM   2600  HB2 ASN   159      35.353  17.522  34.999  1.00  0.00           H  
ATOM   2601  HB3 ASN   159      33.504  17.709  34.769  1.00  0.00           H  
ATOM   2602  CG  ASN   159      34.556  19.414  35.329  1.00  0.00           C  
ATOM   2603  OD1 ASN   159      35.503  20.014  35.882  1.00  0.00           O  
ATOM   2604  ND2 ASN   159      33.696  20.170  34.665  1.00  0.00           N  
ATOM   2605 HD21 ASN   159      33.895  21.159  34.605  1.00  0.00           H  
ATOM   2606 HD22 ASN   159      32.956  19.628  34.243  1.00  0.00           H  
ATOM   2607  C   ASN   159      33.459  16.117  36.874  1.00  0.00           C  
ATOM   2608  O   ASN   159      32.290  16.070  36.397  1.00  0.00           O  
ATOM   2609  N   ARG   160      34.073  15.041  37.396  1.00  0.00           N  
ATOM   2610  H   ARG   160      34.989  15.304  37.730  1.00  0.00           H  
ATOM   2611  CA  ARG   160      33.420  13.693  37.297  1.00  0.00           C  
ATOM   2612  HA  ARG   160      32.393  13.858  36.972  1.00  0.00           H  
ATOM   2613  CB  ARG   160      34.179  12.657  36.419  1.00  0.00           C  
ATOM   2614  HB2 ARG   160      35.122  12.509  36.945  1.00  0.00           H  
ATOM   2615  HB3 ARG   160      33.571  11.752  36.397  1.00  0.00           H  
ATOM   2616  CG  ARG   160      34.310  13.275  35.015  1.00  0.00           C  
ATOM   2617  HG2 ARG   160      33.374  13.699  34.649  1.00  0.00           H  
ATOM   2618  HG3 ARG   160      35.006  14.110  34.937  1.00  0.00           H  
ATOM   2619  CD  ARG   160      34.780  12.253  33.978  1.00  0.00           C  
ATOM   2620  HD2 ARG   160      34.305  11.272  34.005  1.00  0.00           H  
ATOM   2621  HD3 ARG   160      34.591  12.741  33.021  1.00  0.00           H  
ATOM   2622  NE  ARG   160      36.259  12.082  34.106  1.00  0.00           N  
ATOM   2623  HE  ARG   160      36.676  12.307  34.998  1.00  0.00           H  
ATOM   2624  CZ  ARG   160      37.166  11.678  33.235  1.00  0.00           C  
ATOM   2625  NH1 ARG   160      36.834  11.050  32.106  1.00  0.00           N  
ATOM   2626 HH11 ARG   160      35.887  10.942  31.770  1.00  0.00           H  
ATOM   2627 HH12 ARG   160      37.599  10.948  31.455  1.00  0.00           H  
ATOM   2628  NH2 ARG   160      38.366  11.963  33.506  1.00  0.00           N  
ATOM   2629 HH21 ARG   160      38.609  12.134  34.472  1.00  0.00           H  
ATOM   2630 HH22 ARG   160      38.995  11.700  32.761  1.00  0.00           H  
ATOM   2631  C   ARG   160      33.163  13.058  38.747  1.00  0.00           C  
ATOM   2632  O   ARG   160      32.196  12.352  39.068  1.00  0.00           O  
ATOM   2633  N   THR   161      34.132  13.305  39.610  1.00  0.00           N  
ATOM   2634  H   THR   161      34.899  13.780  39.156  1.00  0.00           H  
ATOM   2635  CA  THR   161      34.321  12.842  41.058  1.00  0.00           C  
ATOM   2636  HA  THR   161      33.653  11.995  41.211  1.00  0.00           H  
ATOM   2637  CB  THR   161      35.787  12.346  41.260  1.00  0.00           C  
ATOM   2638  HB  THR   161      35.842  11.880  42.244  1.00  0.00           H  
ATOM   2639  CG2 THR   161      36.309  11.305  40.258  1.00  0.00           C  
ATOM   2640 HG21 THR   161      36.530  11.822  39.325  1.00  0.00           H  
ATOM   2641 HG22 THR   161      37.276  10.973  40.637  1.00  0.00           H  
ATOM   2642 HG23 THR   161      35.639  10.460  40.097  1.00  0.00           H  
ATOM   2643  OG1 THR   161      36.686  13.475  41.251  1.00  0.00           O  
ATOM   2644  HG1 THR   161      36.776  13.901  40.396  1.00  0.00           H  
ATOM   2645  C   THR   161      34.052  13.940  42.187  1.00  0.00           C  
ATOM   2646  O   THR   161      34.120  13.510  43.341  1.00  0.00           O  
ATOM   2647  N   ARG   162      33.753  15.184  41.926  1.00  0.00           N  
ATOM   2648  H   ARG   162      33.754  15.397  40.938  1.00  0.00           H  
ATOM   2649  CA  ARG   162      33.608  16.306  42.901  1.00  0.00           C  
ATOM   2650  HA  ARG   162      33.650  17.241  42.343  1.00  0.00           H  
ATOM   2651  CB  ARG   162      32.230  16.300  43.645  1.00  0.00           C  
ATOM   2652  HB2 ARG   162      32.239  15.398  44.256  1.00  0.00           H  
ATOM   2653  HB3 ARG   162      32.117  17.182  44.275  1.00  0.00           H  
ATOM   2654  CG  ARG   162      31.072  16.229  42.722  1.00  0.00           C  
ATOM   2655  HG2 ARG   162      31.087  17.115  42.087  1.00  0.00           H  
ATOM   2656  HG3 ARG   162      31.211  15.305  42.161  1.00  0.00           H  
ATOM   2657  CD  ARG   162      29.747  16.179  43.491  1.00  0.00           C  
ATOM   2658  HD2 ARG   162      29.655  16.904  44.300  1.00  0.00           H  
ATOM   2659  HD3 ARG   162      29.046  16.638  42.794  1.00  0.00           H  
ATOM   2660  NE  ARG   162      29.216  14.873  43.962  1.00  0.00           N  
ATOM   2661  HE  ARG   162      29.768  14.405  44.666  1.00  0.00           H  
ATOM   2662  CZ  ARG   162      28.327  14.129  43.353  1.00  0.00           C  
ATOM   2663  NH1 ARG   162      27.687  14.457  42.289  1.00  0.00           N  
ATOM   2664 HH11 ARG   162      28.077  15.190  41.714  1.00  0.00           H  
ATOM   2665 HH12 ARG   162      27.199  13.693  41.844  1.00  0.00           H  
ATOM   2666  NH2 ARG   162      27.884  13.070  43.840  1.00  0.00           N  
ATOM   2667 HH21 ARG   162      28.013  12.890  44.826  1.00  0.00           H  
ATOM   2668 HH22 ARG   162      27.068  12.640  43.428  1.00  0.00           H  
ATOM   2669  C   ARG   162      34.736  16.521  43.957  1.00  0.00           C  
ATOM   2670  O   ARG   162      34.604  17.339  44.934  1.00  0.00           O  
ATOM   2671  N   GLN   163      35.825  15.748  43.904  1.00  0.00           N  
ATOM   2672  H   GLN   163      36.097  15.136  43.148  1.00  0.00           H  
ATOM   2673  CA  GLN   163      36.890  15.937  44.912  1.00  0.00           C  
ATOM   2674  HA  GLN   163      36.505  15.742  45.913  1.00  0.00           H  
ATOM   2675  CB  GLN   163      37.973  14.905  44.742  1.00  0.00           C  
ATOM   2676  HB2 GLN   163      38.666  14.934  45.583  1.00  0.00           H  
ATOM   2677  HB3 GLN   163      37.626  13.872  44.788  1.00  0.00           H  
ATOM   2678  CG  GLN   163      38.770  15.231  43.417  1.00  0.00           C  
ATOM   2679  HG2 GLN   163      38.052  15.559  42.665  1.00  0.00           H  
ATOM   2680  HG3 GLN   163      39.422  16.099  43.516  1.00  0.00           H  
ATOM   2681  CD  GLN   163      39.726  14.134  42.979  1.00  0.00           C  
ATOM   2682  OE1 GLN   163      40.789  14.020  43.538  1.00  0.00           O  
ATOM   2683  NE2 GLN   163      39.433  13.329  41.985  1.00  0.00           N  
ATOM   2684 HE21 GLN   163      40.123  12.608  41.831  1.00  0.00           H  
ATOM   2685 HE22 GLN   163      38.552  13.316  41.492  1.00  0.00           H  
ATOM   2686  C   GLN   163      37.450  17.340  44.887  1.00  0.00           C  
ATOM   2687  O   GLN   163      37.655  18.025  43.853  1.00  0.00           O  
ATOM   2688  N   HIE   164      37.926  17.803  46.094  1.00  0.00           N  
ATOM   2689  H   HIE   164      37.778  17.122  46.825  1.00  0.00           H  
ATOM   2690  CA  HIE   164      38.833  18.943  46.229  1.00  0.00           C  
ATOM   2691  HA  HIE   164      38.520  19.756  45.574  1.00  0.00           H  
ATOM   2692  CB  HIE   164      38.627  19.447  47.716  1.00  0.00           C  
ATOM   2693  HB2 HIE   164      37.577  19.673  47.904  1.00  0.00           H  
ATOM   2694  HB3 HIE   164      38.961  18.675  48.408  1.00  0.00           H  
ATOM   2695  CG  HIE   164      39.354  20.677  48.094  1.00  0.00           C  
ATOM   2696  ND1 HIE   164      39.023  21.899  47.540  1.00  0.00           N  
ATOM   2697  CE1 HIE   164      40.019  22.782  47.932  1.00  0.00           C  
ATOM   2698  HE1 HIE   164      40.100  23.803  47.589  1.00  0.00           H  
ATOM   2699  NE2 HIE   164      40.882  22.176  48.709  1.00  0.00           N  
ATOM   2700  HE2 HIE   164      41.640  22.657  49.173  1.00  0.00           H  
ATOM   2701  CD2 HIE   164      40.488  20.857  48.889  1.00  0.00           C  
ATOM   2702  HD2 HIE   164      41.066  20.102  49.402  1.00  0.00           H  
ATOM   2703  C   HIE   164      40.354  18.563  45.933  1.00  0.00           C  
ATOM   2704  O   HIE   164      40.676  17.356  46.035  1.00  0.00           O  
ATOM   2705  N   ILE   165      41.122  19.612  45.676  1.00  0.00           N  
ATOM   2706  H   ILE   165      40.679  20.520  45.673  1.00  0.00           H  
ATOM   2707  CA  ILE   165      42.546  19.535  45.416  1.00  0.00           C  
ATOM   2708  HA  ILE   165      42.643  18.702  44.719  1.00  0.00           H  
ATOM   2709  CB  ILE   165      43.080  20.877  44.734  1.00  0.00           C  
ATOM   2710  HB  ILE   165      44.138  20.896  44.995  1.00  0.00           H  
ATOM   2711  CG2 ILE   165      42.871  20.694  43.217  1.00  0.00           C  
ATOM   2712 HG21 ILE   165      41.821  20.428  43.096  1.00  0.00           H  
ATOM   2713 HG22 ILE   165      43.123  21.495  42.521  1.00  0.00           H  
ATOM   2714 HG23 ILE   165      43.332  19.744  42.948  1.00  0.00           H  
ATOM   2715  CG1 ILE   165      42.618  22.174  45.324  1.00  0.00           C  
ATOM   2716 HG12 ILE   165      41.529  22.167  45.269  1.00  0.00           H  
ATOM   2717 HG13 ILE   165      42.823  22.070  46.390  1.00  0.00           H  
ATOM   2718  CD1 ILE   165      43.259  23.511  44.929  1.00  0.00           C  
ATOM   2719 HD11 ILE   165      43.167  23.666  43.854  1.00  0.00           H  
ATOM   2720 HD12 ILE   165      42.756  24.364  45.386  1.00  0.00           H  
ATOM   2721 HD13 ILE   165      44.326  23.415  45.126  1.00  0.00           H  
ATOM   2722  C   ILE   165      43.281  19.303  46.675  1.00  0.00           C  
ATOM   2723  O   ILE   165      43.011  19.839  47.766  1.00  0.00           O  
ATOM   2724  N   PRO   166      44.400  18.499  46.666  1.00  0.00           N  
ATOM   2725  CD  PRO   166      44.903  17.965  45.471  1.00  0.00           C  
ATOM   2726  HD2 PRO   166      44.838  18.677  44.649  1.00  0.00           H  
ATOM   2727  HD3 PRO   166      44.217  17.178  45.158  1.00  0.00           H  
ATOM   2728  CG  PRO   166      46.374  17.551  45.725  1.00  0.00           C  
ATOM   2729  HG2 PRO   166      47.107  18.274  45.368  1.00  0.00           H  
ATOM   2730  HG3 PRO   166      46.474  16.637  45.139  1.00  0.00           H  
ATOM   2731  CB  PRO   166      46.437  17.282  47.227  1.00  0.00           C  
ATOM   2732  HB2 PRO   166      47.438  17.443  47.626  1.00  0.00           H  
ATOM   2733  HB3 PRO   166      46.143  16.260  47.465  1.00  0.00           H  
ATOM   2734  CA  PRO   166      45.334  18.238  47.760  1.00  0.00           C  
ATOM   2735  HA  PRO   166      44.867  17.740  48.610  1.00  0.00           H  
ATOM   2736  C   PRO   166      45.966  19.510  48.351  1.00  0.00           C  
ATOM   2737  O   PRO   166      46.021  20.531  47.711  1.00  0.00           O  
ATOM   2738  N   TYR   167      46.385  19.471  49.631  1.00  0.00           N  
ATOM   2739  H   TYR   167      46.158  18.561  50.003  1.00  0.00           H  
ATOM   2740  CA  TYR   167      47.018  20.547  50.375  1.00  0.00           C  
ATOM   2741  HA  TYR   167      46.455  21.459  50.176  1.00  0.00           H  
ATOM   2742  CB  TYR   167      46.856  20.261  51.882  1.00  0.00           C  
ATOM   2743  HB2 TYR   167      45.830  19.961  52.094  1.00  0.00           H  
ATOM   2744  HB3 TYR   167      47.495  19.445  52.219  1.00  0.00           H  
ATOM   2745  CG  TYR   167      47.181  21.480  52.830  1.00  0.00           C  
ATOM   2746  CD1 TYR   167      48.322  21.468  53.637  1.00  0.00           C  
ATOM   2747  HD1 TYR   167      49.038  20.680  53.458  1.00  0.00           H  
ATOM   2748  CE1 TYR   167      48.563  22.465  54.554  1.00  0.00           C  
ATOM   2749  HE1 TYR   167      49.423  22.277  55.180  1.00  0.00           H  
ATOM   2750  CZ  TYR   167      47.685  23.653  54.691  1.00  0.00           C  
ATOM   2751  OH  TYR   167      47.925  24.428  55.762  1.00  0.00           O  
ATOM   2752  HH  TYR   167      48.776  24.185  56.135  1.00  0.00           H  
ATOM   2753  CE2 TYR   167      46.587  23.686  53.898  1.00  0.00           C  
ATOM   2754  HE2 TYR   167      45.834  24.453  54.003  1.00  0.00           H  
ATOM   2755  CD2 TYR   167      46.341  22.658  52.927  1.00  0.00           C  
ATOM   2756  HD2 TYR   167      45.404  22.682  52.389  1.00  0.00           H  
ATOM   2757  C   TYR   167      48.509  20.731  50.027  1.00  0.00           C  
ATOM   2758  O   TYR   167      49.153  19.837  49.509  1.00  0.00           O  
ATOM   2759  N   ARG   168      49.021  21.918  50.296  1.00  0.00           N  
ATOM   2760  H   ARG   168      48.413  22.625  50.684  1.00  0.00           H  
ATOM   2761  CA  ARG   168      50.489  22.180  50.178  1.00  0.00           C  
ATOM   2762  HA  ARG   168      51.100  21.286  50.303  1.00  0.00           H  
ATOM   2763  CB  ARG   168      50.692  22.741  48.707  1.00  0.00           C  
ATOM   2764  HB2 ARG   168      50.018  22.254  48.003  1.00  0.00           H  
ATOM   2765  HB3 ARG   168      50.345  23.772  48.768  1.00  0.00           H  
ATOM   2766  CG  ARG   168      52.224  22.722  48.222  1.00  0.00           C  
ATOM   2767  HG2 ARG   168      52.222  23.248  47.268  1.00  0.00           H  
ATOM   2768  HG3 ARG   168      52.725  23.342  48.966  1.00  0.00           H  
ATOM   2769  CD  ARG   168      52.761  21.261  48.167  1.00  0.00           C  
ATOM   2770  HD2 ARG   168      53.743  21.394  47.713  1.00  0.00           H  
ATOM   2771  HD3 ARG   168      52.978  20.888  49.167  1.00  0.00           H  
ATOM   2772  NE  ARG   168      51.976  20.385  47.260  1.00  0.00           N  
ATOM   2773  HE  ARG   168      51.293  20.747  46.609  1.00  0.00           H  
ATOM   2774  CZ  ARG   168      52.146  19.079  47.126  1.00  0.00           C  
ATOM   2775  NH1 ARG   168      53.017  18.375  47.678  1.00  0.00           N  
ATOM   2776 HH11 ARG   168      53.495  18.799  48.459  1.00  0.00           H  
ATOM   2777 HH12 ARG   168      53.085  17.368  47.645  1.00  0.00           H  
ATOM   2778  NH2 ARG   168      51.291  18.371  46.405  1.00  0.00           N  
ATOM   2779 HH21 ARG   168      50.554  18.882  45.941  1.00  0.00           H  
ATOM   2780 HH22 ARG   168      51.234  17.386  46.619  1.00  0.00           H  
ATOM   2781  C   ARG   168      50.812  23.161  51.292  1.00  0.00           C  
ATOM   2782  O   ARG   168      50.080  24.082  51.620  1.00  0.00           O  
ATOM   2783  N   GLU   169      52.021  22.995  51.778  1.00  0.00           N  
ATOM   2784  H   GLU   169      52.529  22.136  51.620  1.00  0.00           H  
ATOM   2785  CA  GLU   169      52.667  23.951  52.689  1.00  0.00           C  
ATOM   2786  HA  GLU   169      52.056  24.809  52.972  1.00  0.00           H  
ATOM   2787  CB  GLU   169      52.969  23.287  53.991  1.00  0.00           C  
ATOM   2788  HB2 GLU   169      53.501  23.832  54.772  1.00  0.00           H  
ATOM   2789  HB3 GLU   169      52.004  23.010  54.415  1.00  0.00           H  
ATOM   2790  CG  GLU   169      53.747  21.973  53.742  1.00  0.00           C  
ATOM   2791  HG2 GLU   169      53.323  21.358  52.948  1.00  0.00           H  
ATOM   2792  HG3 GLU   169      54.780  22.182  53.466  1.00  0.00           H  
ATOM   2793  CD  GLU   169      53.802  21.040  54.952  1.00  0.00           C  
ATOM   2794  OE1 GLU   169      53.100  20.010  54.993  1.00  0.00           O  
ATOM   2795  OE2 GLU   169      54.469  21.411  55.939  1.00  0.00           O  
ATOM   2796  C   GLU   169      54.001  24.428  52.064  1.00  0.00           C  
ATOM   2797  O   GLU   169      54.613  23.801  51.173  1.00  0.00           O  
ATOM   2798  N   ASP   170      54.539  25.513  52.682  1.00  0.00           N  
ATOM   2799  H   ASP   170      53.945  26.000  53.337  1.00  0.00           H  
ATOM   2800  CA  ASP   170      55.811  26.158  52.315  1.00  0.00           C  
ATOM   2801  HA  ASP   170      55.795  27.057  52.931  1.00  0.00           H  
ATOM   2802  CB  ASP   170      56.994  25.400  52.952  1.00  0.00           C  
ATOM   2803  HB2 ASP   170      56.949  24.373  52.588  1.00  0.00           H  
ATOM   2804  HB3 ASP   170      57.965  25.800  52.662  1.00  0.00           H  
ATOM   2805  CG  ASP   170      57.089  25.339  54.516  1.00  0.00           C  
ATOM   2806  OD1 ASP   170      56.368  26.040  55.285  1.00  0.00           O  
ATOM   2807  OD2 ASP   170      57.608  24.305  54.981  1.00  0.00           O  
ATOM   2808  C   ASP   170      56.047  26.618  50.846  1.00  0.00           C  
ATOM   2809  O   ASP   170      57.192  26.712  50.380  1.00  0.00           O  
ATOM   2810  N   LYS   171      54.979  27.048  50.122  1.00  0.00           N  
ATOM   2811  H   LYS   171      54.133  27.109  50.671  1.00  0.00           H  
ATOM   2812  CA  LYS   171      55.028  27.580  48.712  1.00  0.00           C  
ATOM   2813  HA  LYS   171      55.708  26.986  48.101  1.00  0.00           H  
ATOM   2814  CB  LYS   171      53.586  27.778  48.076  1.00  0.00           C  
ATOM   2815  HB2 LYS   171      53.038  28.396  48.787  1.00  0.00           H  
ATOM   2816  HB3 LYS   171      53.662  28.333  47.141  1.00  0.00           H  
ATOM   2817  CG  LYS   171      52.867  26.447  47.816  1.00  0.00           C  
ATOM   2818  HG2 LYS   171      53.388  25.917  47.018  1.00  0.00           H  
ATOM   2819  HG3 LYS   171      52.785  25.947  48.781  1.00  0.00           H  
ATOM   2820  CD  LYS   171      51.432  26.693  47.456  1.00  0.00           C  
ATOM   2821  HD2 LYS   171      50.972  25.705  47.474  1.00  0.00           H  
ATOM   2822  HD3 LYS   171      50.886  27.324  48.157  1.00  0.00           H  
ATOM   2823  CE  LYS   171      51.297  27.224  46.057  1.00  0.00           C  
ATOM   2824  HE2 LYS   171      52.043  27.982  45.819  1.00  0.00           H  
ATOM   2825  HE3 LYS   171      51.455  26.409  45.351  1.00  0.00           H  
ATOM   2826  NZ  LYS   171      49.928  27.811  45.987  1.00  0.00           N  
ATOM   2827  HZ1 LYS   171      49.789  28.623  46.571  1.00  0.00           H  
ATOM   2828  HZ2 LYS   171      49.752  28.061  45.024  1.00  0.00           H  
ATOM   2829  HZ3 LYS   171      49.310  27.068  46.280  1.00  0.00           H  
ATOM   2830  C   LYS   171      55.653  28.968  48.892  1.00  0.00           C  
ATOM   2831  O   LYS   171      55.497  29.612  49.918  1.00  0.00           O  
ATOM   2832  N   ASN   172      56.126  29.499  47.788  1.00  0.00           N  
ATOM   2833  H   ASN   172      56.250  28.898  46.985  1.00  0.00           H  
ATOM   2834  CA  ASN   172      56.335  30.914  47.565  1.00  0.00           C  
ATOM   2835  HA  ASN   172      56.987  31.243  48.373  1.00  0.00           H  
ATOM   2836  CB  ASN   172      57.068  31.129  46.168  1.00  0.00           C  
ATOM   2837  HB2 ASN   172      57.058  30.196  45.605  1.00  0.00           H  
ATOM   2838  HB3 ASN   172      56.497  31.869  45.606  1.00  0.00           H  
ATOM   2839  CG  ASN   172      58.558  31.594  46.234  1.00  0.00           C  
ATOM   2840  OD1 ASN   172      59.272  31.372  47.165  1.00  0.00           O  
ATOM   2841  ND2 ASN   172      59.053  32.210  45.193  1.00  0.00           N  
ATOM   2842 HD21 ASN   172      60.028  32.463  45.261  1.00  0.00           H  
ATOM   2843 HD22 ASN   172      58.413  32.451  44.450  1.00  0.00           H  
ATOM   2844  C   ASN   172      55.007  31.604  47.698  1.00  0.00           C  
ATOM   2845  O   ASN   172      53.931  31.158  47.191  1.00  0.00           O  
ATOM   2846  N   LEU   173      54.911  32.857  48.149  1.00  0.00           N  
ATOM   2847  H   LEU   173      55.685  33.214  48.691  1.00  0.00           H  
ATOM   2848  CA  LEU   173      53.841  33.822  47.933  1.00  0.00           C  
ATOM   2849  HA  LEU   173      52.920  33.241  47.967  1.00  0.00           H  
ATOM   2850  CB  LEU   173      53.941  35.040  49.035  1.00  0.00           C  
ATOM   2851  HB2 LEU   173      53.684  34.735  50.049  1.00  0.00           H  
ATOM   2852  HB3 LEU   173      54.959  35.421  48.948  1.00  0.00           H  
ATOM   2853  CG  LEU   173      52.995  36.246  48.677  1.00  0.00           C  
ATOM   2854  HG  LEU   173      53.077  36.500  47.620  1.00  0.00           H  
ATOM   2855  CD1 LEU   173      51.536  35.993  48.887  1.00  0.00           C  
ATOM   2856 HD11 LEU   173      51.141  35.156  48.312  1.00  0.00           H  
ATOM   2857 HD12 LEU   173      51.309  35.876  49.946  1.00  0.00           H  
ATOM   2858 HD13 LEU   173      50.915  36.827  48.560  1.00  0.00           H  
ATOM   2859  CD2 LEU   173      53.528  37.470  49.510  1.00  0.00           C  
ATOM   2860 HD21 LEU   173      53.707  37.140  50.533  1.00  0.00           H  
ATOM   2861 HD22 LEU   173      54.380  37.890  48.975  1.00  0.00           H  
ATOM   2862 HD23 LEU   173      52.828  38.302  49.428  1.00  0.00           H  
ATOM   2863  C   LEU   173      54.077  34.344  46.456  1.00  0.00           C  
ATOM   2864  O   LEU   173      55.130  34.990  46.188  1.00  0.00           O  
ATOM   2865  N   THR   174      53.191  34.029  45.514  1.00  0.00           N  
ATOM   2866  H   THR   174      52.508  33.332  45.777  1.00  0.00           H  
ATOM   2867  CA  THR   174      53.167  34.584  44.160  1.00  0.00           C  
ATOM   2868  HA  THR   174      54.141  35.042  43.988  1.00  0.00           H  
ATOM   2869  CB  THR   174      53.109  33.453  43.085  1.00  0.00           C  
ATOM   2870  HB  THR   174      52.825  33.871  42.120  1.00  0.00           H  
ATOM   2871  CG2 THR   174      54.530  32.897  42.855  1.00  0.00           C  
ATOM   2872 HG21 THR   174      54.644  32.218  42.010  1.00  0.00           H  
ATOM   2873 HG22 THR   174      55.167  33.718  42.527  1.00  0.00           H  
ATOM   2874 HG23 THR   174      54.893  32.497  43.802  1.00  0.00           H  
ATOM   2875  OG1 THR   174      52.304  32.362  43.525  1.00  0.00           O  
ATOM   2876  HG1 THR   174      52.584  31.538  43.120  1.00  0.00           H  
ATOM   2877  C   THR   174      52.050  35.488  43.824  1.00  0.00           C  
ATOM   2878  O   THR   174      52.069  36.137  42.709  1.00  0.00           O  
ATOM   2879  N   GLY   175      50.981  35.614  44.660  1.00  0.00           N  
ATOM   2880  H   GLY   175      50.821  34.816  45.257  1.00  0.00           H  
ATOM   2881  CA  GLY   175      49.973  36.618  44.736  1.00  0.00           C  
ATOM   2882  HA2 GLY   175      49.526  36.712  43.747  1.00  0.00           H  
ATOM   2883  HA3 GLY   175      49.260  36.346  45.514  1.00  0.00           H  
ATOM   2884  C   GLY   175      50.533  37.999  45.118  1.00  0.00           C  
ATOM   2885  O   GLY   175      51.616  38.098  45.628  1.00  0.00           O  
ATOM   2886  N   THR   176      49.846  39.053  44.831  1.00  0.00           N  
ATOM   2887  H   THR   176      49.016  38.897  44.277  1.00  0.00           H  
ATOM   2888  CA  THR   176      50.170  40.464  45.213  1.00  0.00           C  
ATOM   2889  HA  THR   176      51.169  40.624  44.806  1.00  0.00           H  
ATOM   2890  CB  THR   176      49.295  41.425  44.372  1.00  0.00           C  
ATOM   2891  HB  THR   176      48.253  41.271  44.651  1.00  0.00           H  
ATOM   2892  CG2 THR   176      49.631  42.913  44.449  1.00  0.00           C  
ATOM   2893 HG21 THR   176      49.417  43.269  45.457  1.00  0.00           H  
ATOM   2894 HG22 THR   176      50.682  43.066  44.204  1.00  0.00           H  
ATOM   2895 HG23 THR   176      48.988  43.352  43.687  1.00  0.00           H  
ATOM   2896  OG1 THR   176      49.235  40.991  43.018  1.00  0.00           O  
ATOM   2897  HG1 THR   176      48.678  40.209  43.031  1.00  0.00           H  
ATOM   2898  C   THR   176      50.228  40.803  46.739  1.00  0.00           C  
ATOM   2899  O   THR   176      49.200  40.852  47.370  1.00  0.00           O  
ATOM   2900  N   ALA   177      51.405  41.108  47.228  1.00  0.00           N  
ATOM   2901  H   ALA   177      52.153  41.157  46.551  1.00  0.00           H  
ATOM   2902  CA  ALA   177      51.732  41.132  48.693  1.00  0.00           C  
ATOM   2903  HA  ALA   177      51.450  40.180  49.144  1.00  0.00           H  
ATOM   2904  CB  ALA   177      53.265  41.417  48.839  1.00  0.00           C  
ATOM   2905  HB1 ALA   177      53.471  42.385  48.383  1.00  0.00           H  
ATOM   2906  HB2 ALA   177      53.448  41.307  49.908  1.00  0.00           H  
ATOM   2907  HB3 ALA   177      53.774  40.599  48.329  1.00  0.00           H  
ATOM   2908  C   ALA   177      50.857  42.201  49.445  1.00  0.00           C  
ATOM   2909  O   ALA   177      50.323  41.808  50.451  1.00  0.00           O  
ATOM   2910  N   ARG   178      50.580  43.415  49.031  1.00  0.00           N  
ATOM   2911  H   ARG   178      51.170  43.733  48.275  1.00  0.00           H  
ATOM   2912  CA  ARG   178      49.685  44.439  49.735  1.00  0.00           C  
ATOM   2913  HA  ARG   178      50.007  44.507  50.774  1.00  0.00           H  
ATOM   2914  CB  ARG   178      49.864  45.804  49.059  1.00  0.00           C  
ATOM   2915  HB2 ARG   178      49.385  46.580  49.657  1.00  0.00           H  
ATOM   2916  HB3 ARG   178      50.934  46.000  49.002  1.00  0.00           H  
ATOM   2917  CG  ARG   178      49.191  45.909  47.664  1.00  0.00           C  
ATOM   2918  HG2 ARG   178      49.627  45.108  47.067  1.00  0.00           H  
ATOM   2919  HG3 ARG   178      48.104  45.931  47.739  1.00  0.00           H  
ATOM   2920  CD  ARG   178      49.573  47.233  46.927  1.00  0.00           C  
ATOM   2921  HD2 ARG   178      49.329  48.101  47.539  1.00  0.00           H  
ATOM   2922  HD3 ARG   178      50.631  47.288  46.669  1.00  0.00           H  
ATOM   2923  NE  ARG   178      48.899  47.185  45.649  1.00  0.00           N  
ATOM   2924  HE  ARG   178      47.947  47.521  45.666  1.00  0.00           H  
ATOM   2925  CZ  ARG   178      49.414  46.859  44.530  1.00  0.00           C  
ATOM   2926  NH1 ARG   178      50.678  46.566  44.337  1.00  0.00           N  
ATOM   2927 HH11 ARG   178      51.283  46.541  45.145  1.00  0.00           H  
ATOM   2928 HH12 ARG   178      50.970  46.157  43.460  1.00  0.00           H  
ATOM   2929  NH2 ARG   178      48.629  46.842  43.506  1.00  0.00           N  
ATOM   2930 HH21 ARG   178      47.749  47.321  43.635  1.00  0.00           H  
ATOM   2931 HH22 ARG   178      48.948  46.685  42.560  1.00  0.00           H  
ATOM   2932  C   ARG   178      48.194  43.923  49.852  1.00  0.00           C  
ATOM   2933  O   ARG   178      47.496  44.474  50.714  1.00  0.00           O  
ATOM   2934  N   TYR   179      47.688  42.936  49.082  1.00  0.00           N  
ATOM   2935  H   TYR   179      48.344  42.481  48.464  1.00  0.00           H  
ATOM   2936  CA  TYR   179      46.253  42.519  49.085  1.00  0.00           C  
ATOM   2937  HA  TYR   179      45.680  43.216  49.696  1.00  0.00           H  
ATOM   2938  CB  TYR   179      45.628  42.643  47.672  1.00  0.00           C  
ATOM   2939  HB2 TYR   179      46.160  41.958  47.011  1.00  0.00           H  
ATOM   2940  HB3 TYR   179      44.588  42.325  47.739  1.00  0.00           H  
ATOM   2941  CG  TYR   179      45.664  44.031  47.049  1.00  0.00           C  
ATOM   2942  CD1 TYR   179      45.420  45.190  47.746  1.00  0.00           C  
ATOM   2943  HD1 TYR   179      45.065  45.135  48.764  1.00  0.00           H  
ATOM   2944  CE1 TYR   179      45.540  46.404  47.097  1.00  0.00           C  
ATOM   2945  HE1 TYR   179      45.284  47.352  47.547  1.00  0.00           H  
ATOM   2946  CZ  TYR   179      46.067  46.547  45.791  1.00  0.00           C  
ATOM   2947  OH  TYR   179      46.128  47.787  45.198  1.00  0.00           O  
ATOM   2948  HH  TYR   179      46.162  47.810  44.238  1.00  0.00           H  
ATOM   2949  CE2 TYR   179      46.179  45.360  44.968  1.00  0.00           C  
ATOM   2950  HE2 TYR   179      46.495  45.423  43.938  1.00  0.00           H  
ATOM   2951  CD2 TYR   179      45.943  44.083  45.673  1.00  0.00           C  
ATOM   2952  HD2 TYR   179      46.068  43.113  45.215  1.00  0.00           H  
ATOM   2953  C   TYR   179      45.977  41.083  49.544  1.00  0.00           C  
ATOM   2954  O   TYR   179      44.912  40.816  50.090  1.00  0.00           O  
ATOM   2955  N   ALA   180      46.938  40.127  49.365  1.00  0.00           N  
ATOM   2956  H   ALA   180      47.834  40.429  49.011  1.00  0.00           H  
ATOM   2957  CA  ALA   180      46.729  38.675  49.400  1.00  0.00           C  
ATOM   2958  HA  ALA   180      45.932  38.544  48.669  1.00  0.00           H  
ATOM   2959  CB  ALA   180      48.006  38.079  48.862  1.00  0.00           C  
ATOM   2960  HB1 ALA   180      48.820  38.352  49.534  1.00  0.00           H  
ATOM   2961  HB2 ALA   180      48.015  36.991  48.806  1.00  0.00           H  
ATOM   2962  HB3 ALA   180      48.139  38.451  47.846  1.00  0.00           H  
ATOM   2963  C   ALA   180      46.239  38.134  50.729  1.00  0.00           C  
ATOM   2964  O   ALA   180      46.416  38.741  51.788  1.00  0.00           O  
ATOM   2965  N   SER   181      45.596  36.940  50.698  1.00  0.00           N  
ATOM   2966  H   SER   181      45.572  36.491  49.793  1.00  0.00           H  
ATOM   2967  CA  SER   181      44.927  36.303  51.894  1.00  0.00           C  
ATOM   2968  HA  SER   181      44.210  37.001  52.327  1.00  0.00           H  
ATOM   2969  CB  SER   181      44.137  35.071  51.482  1.00  0.00           C  
ATOM   2970  HB2 SER   181      43.208  35.293  50.957  1.00  0.00           H  
ATOM   2971  HB3 SER   181      44.628  34.275  50.922  1.00  0.00           H  
ATOM   2972  OG  SER   181      43.641  34.407  52.590  1.00  0.00           O  
ATOM   2973  HG  SER   181      43.300  33.567  52.272  1.00  0.00           H  
ATOM   2974  C   SER   181      46.014  35.911  52.906  1.00  0.00           C  
ATOM   2975  O   SER   181      47.206  35.741  52.456  1.00  0.00           O  
ATOM   2976  N   ILE   182      45.681  35.681  54.204  1.00  0.00           N  
ATOM   2977  H   ILE   182      44.719  35.824  54.476  1.00  0.00           H  
ATOM   2978  CA  ILE   182      46.673  35.323  55.304  1.00  0.00           C  
ATOM   2979  HA  ILE   182      47.326  36.156  55.564  1.00  0.00           H  
ATOM   2980  CB  ILE   182      45.816  35.137  56.609  1.00  0.00           C  
ATOM   2981  HB  ILE   182      45.298  36.094  56.675  1.00  0.00           H  
ATOM   2982  CG2 ILE   182      44.845  33.867  56.633  1.00  0.00           C  
ATOM   2983 HG21 ILE   182      44.130  33.926  55.813  1.00  0.00           H  
ATOM   2984 HG22 ILE   182      45.421  32.944  56.570  1.00  0.00           H  
ATOM   2985 HG23 ILE   182      44.270  33.725  57.548  1.00  0.00           H  
ATOM   2986  CG1 ILE   182      46.829  35.220  57.802  1.00  0.00           C  
ATOM   2987 HG12 ILE   182      47.661  34.532  57.655  1.00  0.00           H  
ATOM   2988 HG13 ILE   182      47.175  36.251  57.885  1.00  0.00           H  
ATOM   2989  CD1 ILE   182      46.130  34.918  59.095  1.00  0.00           C  
ATOM   2990 HD11 ILE   182      45.933  33.854  59.225  1.00  0.00           H  
ATOM   2991 HD12 ILE   182      46.695  35.242  59.969  1.00  0.00           H  
ATOM   2992 HD13 ILE   182      45.196  35.477  59.044  1.00  0.00           H  
ATOM   2993  C   ILE   182      47.473  34.045  54.996  1.00  0.00           C  
ATOM   2994  O   ILE   182      48.671  33.906  55.301  1.00  0.00           O  
ATOM   2995  N   ASN   183      46.800  33.057  54.368  1.00  0.00           N  
ATOM   2996  H   ASN   183      45.881  33.350  54.070  1.00  0.00           H  
ATOM   2997  CA  ASN   183      47.424  31.774  53.860  1.00  0.00           C  
ATOM   2998  HA  ASN   183      47.753  31.089  54.642  1.00  0.00           H  
ATOM   2999  CB  ASN   183      46.392  30.856  53.152  1.00  0.00           C  
ATOM   3000  HB2 ASN   183      45.821  31.472  52.457  1.00  0.00           H  
ATOM   3001  HB3 ASN   183      46.799  29.984  52.639  1.00  0.00           H  
ATOM   3002  CG  ASN   183      45.399  30.418  54.188  1.00  0.00           C  
ATOM   3003  OD1 ASN   183      45.736  29.935  55.262  1.00  0.00           O  
ATOM   3004  ND2 ASN   183      44.151  30.618  54.019  1.00  0.00           N  
ATOM   3005 HD21 ASN   183      43.549  30.610  54.830  1.00  0.00           H  
ATOM   3006 HD22 ASN   183      43.844  31.015  53.143  1.00  0.00           H  
ATOM   3007  C   ASN   183      48.555  31.856  52.836  1.00  0.00           C  
ATOM   3008  O   ASN   183      49.392  30.956  52.760  1.00  0.00           O  
ATOM   3009  N   ALA   184      48.465  32.835  51.921  1.00  0.00           N  
ATOM   3010  H   ALA   184      47.651  33.422  52.040  1.00  0.00           H  
ATOM   3011  CA  ALA   184      49.389  32.974  50.840  1.00  0.00           C  
ATOM   3012  HA  ALA   184      49.569  32.021  50.343  1.00  0.00           H  
ATOM   3013  CB  ALA   184      48.755  33.986  49.858  1.00  0.00           C  
ATOM   3014  HB1 ALA   184      48.972  34.965  50.285  1.00  0.00           H  
ATOM   3015  HB2 ALA   184      49.165  33.973  48.848  1.00  0.00           H  
ATOM   3016  HB3 ALA   184      47.679  33.851  49.755  1.00  0.00           H  
ATOM   3017  C   ALA   184      50.747  33.402  51.383  1.00  0.00           C  
ATOM   3018  O   ALA   184      51.796  32.834  51.041  1.00  0.00           O  
ATOM   3019  N   HIE   185      50.852  34.414  52.217  1.00  0.00           N  
ATOM   3020  H   HIE   185      49.979  34.914  52.310  1.00  0.00           H  
ATOM   3021  CA  HIE   185      52.087  34.856  52.992  1.00  0.00           C  
ATOM   3022  HA  HIE   185      52.857  35.118  52.266  1.00  0.00           H  
ATOM   3023  CB  HIE   185      51.667  35.973  53.994  1.00  0.00           C  
ATOM   3024  HB2 HIE   185      50.911  35.569  54.668  1.00  0.00           H  
ATOM   3025  HB3 HIE   185      52.562  36.298  54.525  1.00  0.00           H  
ATOM   3026  CG  HIE   185      50.888  37.069  53.355  1.00  0.00           C  
ATOM   3027  ND1 HIE   185      51.335  37.887  52.263  1.00  0.00           N  
ATOM   3028  CE1 HIE   185      50.324  38.749  51.952  1.00  0.00           C  
ATOM   3029  HE1 HIE   185      50.356  39.441  51.124  1.00  0.00           H  
ATOM   3030  NE2 HIE   185      49.256  38.350  52.648  1.00  0.00           N  
ATOM   3031  HE2 HIE   185      48.329  38.734  52.529  1.00  0.00           H  
ATOM   3032  CD2 HIE   185      49.610  37.415  53.572  1.00  0.00           C  
ATOM   3033  HD2 HIE   185      48.979  36.912  54.290  1.00  0.00           H  
ATOM   3034  C   HIE   185      52.733  33.741  53.828  1.00  0.00           C  
ATOM   3035  O   HIE   185      53.932  33.693  54.028  1.00  0.00           O  
ATOM   3036  N   LEU   186      51.904  32.853  54.412  1.00  0.00           N  
ATOM   3037  H   LEU   186      50.934  33.130  54.463  1.00  0.00           H  
ATOM   3038  CA  LEU   186      52.378  31.600  55.073  1.00  0.00           C  
ATOM   3039  HA  LEU   186      53.231  31.850  55.704  1.00  0.00           H  
ATOM   3040  CB  LEU   186      51.308  30.936  56.043  1.00  0.00           C  
ATOM   3041  HB2 LEU   186      50.335  30.898  55.553  1.00  0.00           H  
ATOM   3042  HB3 LEU   186      51.583  29.917  56.317  1.00  0.00           H  
ATOM   3043  CG  LEU   186      51.072  31.827  57.308  1.00  0.00           C  
ATOM   3044  HG  LEU   186      50.794  32.835  57.000  1.00  0.00           H  
ATOM   3045  CD1 LEU   186      49.813  31.187  57.935  1.00  0.00           C  
ATOM   3046 HD11 LEU   186      49.995  30.119  58.056  1.00  0.00           H  
ATOM   3047 HD12 LEU   186      49.669  31.795  58.828  1.00  0.00           H  
ATOM   3048 HD13 LEU   186      48.968  31.332  57.261  1.00  0.00           H  
ATOM   3049  CD2 LEU   186      52.180  31.824  58.305  1.00  0.00           C  
ATOM   3050 HD21 LEU   186      51.991  32.308  59.263  1.00  0.00           H  
ATOM   3051 HD22 LEU   186      52.275  30.769  58.566  1.00  0.00           H  
ATOM   3052 HD23 LEU   186      53.102  32.183  57.847  1.00  0.00           H  
ATOM   3053  C   LEU   186      52.961  30.498  54.116  1.00  0.00           C  
ATOM   3054  O   LEU   186      53.638  29.534  54.547  1.00  0.00           O  
ATOM   3055  N   GLY   187      52.673  30.591  52.783  1.00  0.00           N  
ATOM   3056  H   GLY   187      52.052  31.344  52.527  1.00  0.00           H  
ATOM   3057  CA  GLY   187      53.057  29.608  51.786  1.00  0.00           C  
ATOM   3058  HA2 GLY   187      52.975  30.023  50.781  1.00  0.00           H  
ATOM   3059  HA3 GLY   187      54.005  29.119  52.010  1.00  0.00           H  
ATOM   3060  C   GLY   187      52.017  28.465  51.741  1.00  0.00           C  
ATOM   3061  O   GLY   187      52.328  27.377  51.215  1.00  0.00           O  
ATOM   3062  N   ILE   188      50.860  28.600  52.374  1.00  0.00           N  
ATOM   3063  H   ILE   188      50.505  29.492  52.685  1.00  0.00           H  
ATOM   3064  CA  ILE   188      49.813  27.565  52.319  1.00  0.00           C  
ATOM   3065  HA  ILE   188      50.366  26.625  52.343  1.00  0.00           H  
ATOM   3066  CB  ILE   188      48.995  27.625  53.592  1.00  0.00           C  
ATOM   3067  HB  ILE   188      48.811  28.699  53.633  1.00  0.00           H  
ATOM   3068  CG2 ILE   188      47.594  27.062  53.406  1.00  0.00           C  
ATOM   3069 HG21 ILE   188      47.039  27.514  52.584  1.00  0.00           H  
ATOM   3070 HG22 ILE   188      47.690  26.005  53.159  1.00  0.00           H  
ATOM   3071 HG23 ILE   188      47.055  27.309  54.321  1.00  0.00           H  
ATOM   3072  CG1 ILE   188      49.700  27.069  54.887  1.00  0.00           C  
ATOM   3073 HG12 ILE   188      49.856  25.990  54.863  1.00  0.00           H  
ATOM   3074 HG13 ILE   188      50.719  27.455  54.917  1.00  0.00           H  
ATOM   3075  CD1 ILE   188      49.052  27.610  56.134  1.00  0.00           C  
ATOM   3076 HD11 ILE   188      49.785  27.464  56.927  1.00  0.00           H  
ATOM   3077 HD12 ILE   188      48.870  28.684  56.133  1.00  0.00           H  
ATOM   3078 HD13 ILE   188      48.194  27.003  56.422  1.00  0.00           H  
ATOM   3079  C   ILE   188      48.997  27.678  50.968  1.00  0.00           C  
ATOM   3080  O   ILE   188      48.864  28.791  50.441  1.00  0.00           O  
ATOM   3081  N   GLU   189      48.494  26.609  50.417  1.00  0.00           N  
ATOM   3082  H   GLU   189      48.810  25.739  50.822  1.00  0.00           H  
ATOM   3083  CA  GLU   189      47.669  26.571  49.192  1.00  0.00           C  
ATOM   3084  HA  GLU   189      48.325  26.936  48.401  1.00  0.00           H  
ATOM   3085  CB  GLU   189      47.296  25.125  48.926  1.00  0.00           C  
ATOM   3086  HB2 GLU   189      48.127  24.423  48.988  1.00  0.00           H  
ATOM   3087  HB3 GLU   189      46.579  24.886  49.712  1.00  0.00           H  
ATOM   3088  CG  GLU   189      46.495  24.849  47.652  1.00  0.00           C  
ATOM   3089  HG2 GLU   189      46.048  23.865  47.787  1.00  0.00           H  
ATOM   3090  HG3 GLU   189      45.721  25.602  47.509  1.00  0.00           H  
ATOM   3091  CD  GLU   189      47.296  24.901  46.346  1.00  0.00           C  
ATOM   3092  OE1 GLU   189      48.359  25.591  46.230  1.00  0.00           O  
ATOM   3093  OE2 GLU   189      46.782  24.361  45.332  1.00  0.00           O  
ATOM   3094  C   GLU   189      46.443  27.490  49.153  1.00  0.00           C  
ATOM   3095  O   GLU   189      45.644  27.342  50.027  1.00  0.00           O  
ATOM   3096  N   GLN   190      46.176  28.200  48.023  1.00  0.00           N  
ATOM   3097  H   GLN   190      46.912  28.215  47.331  1.00  0.00           H  
ATOM   3098  CA  GLN   190      44.982  29.116  47.913  1.00  0.00           C  
ATOM   3099  HA  GLN   190      44.866  29.620  48.872  1.00  0.00           H  
ATOM   3100  CB  GLN   190      45.073  30.302  46.993  1.00  0.00           C  
ATOM   3101  HB2 GLN   190      44.748  29.939  46.017  1.00  0.00           H  
ATOM   3102  HB3 GLN   190      44.301  31.057  47.140  1.00  0.00           H  
ATOM   3103  CG  GLN   190      46.459  30.950  47.039  1.00  0.00           C  
ATOM   3104  HG2 GLN   190      46.352  31.993  46.741  1.00  0.00           H  
ATOM   3105  HG3 GLN   190      47.018  30.802  47.963  1.00  0.00           H  
ATOM   3106  CD  GLN   190      47.356  30.384  45.942  1.00  0.00           C  
ATOM   3107  OE1 GLN   190      47.472  29.149  45.816  1.00  0.00           O  
ATOM   3108  NE2 GLN   190      48.169  31.218  45.288  1.00  0.00           N  
ATOM   3109 HE21 GLN   190      48.850  30.869  44.630  1.00  0.00           H  
ATOM   3110 HE22 GLN   190      48.082  32.222  45.347  1.00  0.00           H  
ATOM   3111  C   GLN   190      43.626  28.300  47.722  1.00  0.00           C  
ATOM   3112  O   GLN   190      43.630  27.332  46.977  1.00  0.00           O  
ATOM   3113  N   SER   191      42.525  28.805  48.250  1.00  0.00           N  
ATOM   3114  H   SER   191      42.616  29.626  48.833  1.00  0.00           H  
ATOM   3115  CA  SER   191      41.210  28.181  48.113  1.00  0.00           C  
ATOM   3116  HA  SER   191      41.132  27.634  47.174  1.00  0.00           H  
ATOM   3117  CB  SER   191      41.194  27.126  49.213  1.00  0.00           C  
ATOM   3118  HB2 SER   191      42.165  26.647  49.335  1.00  0.00           H  
ATOM   3119  HB3 SER   191      40.878  27.545  50.168  1.00  0.00           H  
ATOM   3120  OG  SER   191      40.280  26.178  48.950  1.00  0.00           O  
ATOM   3121  HG  SER   191      40.266  25.523  49.652  1.00  0.00           H  
ATOM   3122  C   SER   191      40.020  29.141  48.118  1.00  0.00           C  
ATOM   3123  O   SER   191      40.258  30.359  47.954  1.00  0.00           O  
ATOM   3124  N   ARG   192      38.810  28.680  48.201  1.00  0.00           N  
ATOM   3125  H   ARG   192      38.772  27.674  48.285  1.00  0.00           H  
ATOM   3126  CA  ARG   192      37.574  29.517  48.094  1.00  0.00           C  
ATOM   3127  HA  ARG   192      37.440  29.914  47.088  1.00  0.00           H  
ATOM   3128  CB  ARG   192      36.417  28.590  48.330  1.00  0.00           C  
ATOM   3129  HB2 ARG   192      36.517  28.032  49.261  1.00  0.00           H  
ATOM   3130  HB3 ARG   192      35.561  29.230  48.546  1.00  0.00           H  
ATOM   3131  CG  ARG   192      36.058  27.727  47.151  1.00  0.00           C  
ATOM   3132  HG2 ARG   192      36.019  28.334  46.246  1.00  0.00           H  
ATOM   3133  HG3 ARG   192      36.829  26.967  47.025  1.00  0.00           H  
ATOM   3134  CD  ARG   192      34.648  27.065  47.213  1.00  0.00           C  
ATOM   3135  HD2 ARG   192      34.005  27.590  47.920  1.00  0.00           H  
ATOM   3136  HD3 ARG   192      34.203  26.957  46.224  1.00  0.00           H  
ATOM   3137  NE  ARG   192      34.879  25.755  47.754  1.00  0.00           N  
ATOM   3138  HE  ARG   192      35.802  25.610  48.137  1.00  0.00           H  
ATOM   3139  CZ  ARG   192      33.909  24.812  47.768  1.00  0.00           C  
ATOM   3140  NH1 ARG   192      32.780  24.914  47.121  1.00  0.00           N  
ATOM   3141 HH11 ARG   192      32.495  25.817  46.769  1.00  0.00           H  
ATOM   3142 HH12 ARG   192      32.107  24.172  47.250  1.00  0.00           H  
ATOM   3143  NH2 ARG   192      34.088  23.773  48.596  1.00  0.00           N  
ATOM   3144 HH21 ARG   192      34.992  23.670  49.035  1.00  0.00           H  
ATOM   3145 HH22 ARG   192      33.397  23.047  48.717  1.00  0.00           H  
ATOM   3146  C   ARG   192      37.561  30.651  49.106  1.00  0.00           C  
ATOM   3147  O   ARG   192      37.106  31.724  48.713  1.00  0.00           O  
ATOM   3148  N   ARG   193      38.083  30.369  50.332  1.00  0.00           N  
ATOM   3149  H   ARG   193      38.160  29.384  50.545  1.00  0.00           H  
ATOM   3150  CA  ARG   193      38.174  31.323  51.419  1.00  0.00           C  
ATOM   3151  HA  ARG   193      37.205  31.747  51.681  1.00  0.00           H  
ATOM   3152  CB  ARG   193      38.580  30.610  52.746  1.00  0.00           C  
ATOM   3153  HB2 ARG   193      38.682  31.358  53.532  1.00  0.00           H  
ATOM   3154  HB3 ARG   193      37.857  29.812  52.919  1.00  0.00           H  
ATOM   3155  CG  ARG   193      39.985  29.876  52.641  1.00  0.00           C  
ATOM   3156  HG2 ARG   193      39.952  29.283  51.727  1.00  0.00           H  
ATOM   3157  HG3 ARG   193      40.610  30.761  52.517  1.00  0.00           H  
ATOM   3158  CD  ARG   193      40.405  29.038  53.846  1.00  0.00           C  
ATOM   3159  HD2 ARG   193      40.477  29.726  54.689  1.00  0.00           H  
ATOM   3160  HD3 ARG   193      39.661  28.288  54.113  1.00  0.00           H  
ATOM   3161  NE  ARG   193      41.657  28.313  53.667  1.00  0.00           N  
ATOM   3162  HE  ARG   193      42.071  28.467  52.759  1.00  0.00           H  
ATOM   3163  CZ  ARG   193      42.240  27.685  54.657  1.00  0.00           C  
ATOM   3164  NH1 ARG   193      41.771  27.620  55.847  1.00  0.00           N  
ATOM   3165 HH11 ARG   193      40.936  28.082  56.178  1.00  0.00           H  
ATOM   3166 HH12 ARG   193      42.262  26.964  56.438  1.00  0.00           H  
ATOM   3167  NH2 ARG   193      43.378  27.045  54.341  1.00  0.00           N  
ATOM   3168 HH21 ARG   193      43.738  27.214  53.412  1.00  0.00           H  
ATOM   3169 HH22 ARG   193      43.917  26.470  54.973  1.00  0.00           H  
ATOM   3170  C   ARG   193      39.079  32.545  51.132  1.00  0.00           C  
ATOM   3171  O   ARG   193      38.926  33.618  51.694  1.00  0.00           O  
ATOM   3172  N   ASP   194      39.957  32.332  50.094  1.00  0.00           N  
ATOM   3173  H   ASP   194      39.784  31.521  49.519  1.00  0.00           H  
ATOM   3174  CA  ASP   194      41.144  33.270  49.961  1.00  0.00           C  
ATOM   3175  HA  ASP   194      41.364  33.633  50.965  1.00  0.00           H  
ATOM   3176  CB  ASP   194      42.428  32.439  49.706  1.00  0.00           C  
ATOM   3177  HB2 ASP   194      42.322  31.879  48.777  1.00  0.00           H  
ATOM   3178  HB3 ASP   194      43.326  33.044  49.576  1.00  0.00           H  
ATOM   3179  CG  ASP   194      42.706  31.516  50.874  1.00  0.00           C  
ATOM   3180  OD1 ASP   194      42.639  30.242  50.702  1.00  0.00           O  
ATOM   3181  OD2 ASP   194      42.961  32.039  51.959  1.00  0.00           O  
ATOM   3182  C   ASP   194      40.960  34.360  48.928  1.00  0.00           C  
ATOM   3183  O   ASP   194      41.495  35.416  49.135  1.00  0.00           O  
ATOM   3184  N   ASP   195      40.220  34.047  47.893  1.00  0.00           N  
ATOM   3185  H   ASP   195      40.152  33.054  47.721  1.00  0.00           H  
ATOM   3186  CA  ASP   195      39.509  34.968  46.959  1.00  0.00           C  
ATOM   3187  HA  ASP   195      40.344  35.525  46.533  1.00  0.00           H  
ATOM   3188  CB  ASP   195      38.823  34.236  45.816  1.00  0.00           C  
ATOM   3189  HB2 ASP   195      38.161  33.530  46.319  1.00  0.00           H  
ATOM   3190  HB3 ASP   195      38.232  34.927  45.214  1.00  0.00           H  
ATOM   3191  CG  ASP   195      39.657  33.413  44.828  1.00  0.00           C  
ATOM   3192  OD1 ASP   195      40.894  33.477  44.892  1.00  0.00           O  
ATOM   3193  OD2 ASP   195      38.993  32.644  44.051  1.00  0.00           O  
ATOM   3194  C   ASP   195      38.627  35.875  47.707  1.00  0.00           C  
ATOM   3195  O   ASP   195      38.685  37.093  47.415  1.00  0.00           O  
ATOM   3196  N   MET   196      37.893  35.354  48.650  1.00  0.00           N  
ATOM   3197  H   MET   196      38.002  34.371  48.859  1.00  0.00           H  
ATOM   3198  CA  MET   196      36.912  36.132  49.414  1.00  0.00           C  
ATOM   3199  HA  MET   196      36.328  36.735  48.718  1.00  0.00           H  
ATOM   3200  CB  MET   196      35.910  35.201  50.116  1.00  0.00           C  
ATOM   3201  HB2 MET   196      36.330  34.465  50.802  1.00  0.00           H  
ATOM   3202  HB3 MET   196      35.208  35.762  50.732  1.00  0.00           H  
ATOM   3203  CG  MET   196      35.092  34.555  49.037  1.00  0.00           C  
ATOM   3204  HG2 MET   196      35.843  34.002  48.473  1.00  0.00           H  
ATOM   3205  HG3 MET   196      34.354  33.876  49.464  1.00  0.00           H  
ATOM   3206  SD  MET   196      34.101  35.616  47.788  1.00  0.00           S  
ATOM   3207  CE  MET   196      32.577  36.178  48.703  1.00  0.00           C  
ATOM   3208  HE1 MET   196      32.147  35.303  49.191  1.00  0.00           H  
ATOM   3209  HE2 MET   196      32.784  36.948  49.446  1.00  0.00           H  
ATOM   3210  HE3 MET   196      31.873  36.635  48.007  1.00  0.00           H  
ATOM   3211  C   MET   196      37.571  37.076  50.452  1.00  0.00           C  
ATOM   3212  O   MET   196      37.097  38.184  50.545  1.00  0.00           O  
ATOM   3213  N   GLU   197      38.552  36.684  51.200  1.00  0.00           N  
ATOM   3214  H   GLU   197      38.839  35.733  51.014  1.00  0.00           H  
ATOM   3215  CA  GLU   197      39.363  37.486  52.096  1.00  0.00           C  
ATOM   3216  HA  GLU   197      38.693  37.968  52.808  1.00  0.00           H  
ATOM   3217  CB  GLU   197      40.402  36.685  52.911  1.00  0.00           C  
ATOM   3218  HB2 GLU   197      39.900  35.919  53.502  1.00  0.00           H  
ATOM   3219  HB3 GLU   197      41.014  36.200  52.151  1.00  0.00           H  
ATOM   3220  CG  GLU   197      41.235  37.478  53.841  1.00  0.00           C  
ATOM   3221  HG2 GLU   197      41.928  37.979  53.165  1.00  0.00           H  
ATOM   3222  HG3 GLU   197      40.640  38.158  54.450  1.00  0.00           H  
ATOM   3223  CD  GLU   197      42.138  36.646  54.761  1.00  0.00           C  
ATOM   3224  OE1 GLU   197      41.694  35.642  55.389  1.00  0.00           O  
ATOM   3225  OE2 GLU   197      43.276  37.094  54.973  1.00  0.00           O  
ATOM   3226  C   GLU   197      40.015  38.608  51.365  1.00  0.00           C  
ATOM   3227  O   GLU   197      39.735  39.788  51.662  1.00  0.00           O  
ATOM   3228  N   SER   198      40.779  38.272  50.255  1.00  0.00           N  
ATOM   3229  H   SER   198      41.093  37.318  50.148  1.00  0.00           H  
ATOM   3230  CA  SER   198      41.423  39.216  49.297  1.00  0.00           C  
ATOM   3231  HA  SER   198      42.126  39.778  49.912  1.00  0.00           H  
ATOM   3232  CB  SER   198      42.087  38.406  48.178  1.00  0.00           C  
ATOM   3233  HB2 SER   198      41.412  37.976  47.438  1.00  0.00           H  
ATOM   3234  HB3 SER   198      42.669  39.182  47.680  1.00  0.00           H  
ATOM   3235  OG  SER   198      43.024  37.487  48.675  1.00  0.00           O  
ATOM   3236  HG  SER   198      42.595  36.641  48.822  1.00  0.00           H  
ATOM   3237  C   SER   198      40.427  40.301  48.801  1.00  0.00           C  
ATOM   3238  O   SER   198      40.783  41.510  48.707  1.00  0.00           O  
ATOM   3239  N   LEU   199      39.120  39.924  48.543  1.00  0.00           N  
ATOM   3240  H   LEU   199      38.940  38.947  48.725  1.00  0.00           H  
ATOM   3241  CA  LEU   199      38.017  40.768  48.159  1.00  0.00           C  
ATOM   3242  HA  LEU   199      38.308  41.373  47.300  1.00  0.00           H  
ATOM   3243  CB  LEU   199      36.908  39.923  47.533  1.00  0.00           C  
ATOM   3244  HB2 LEU   199      37.263  39.510  46.589  1.00  0.00           H  
ATOM   3245  HB3 LEU   199      36.632  39.209  48.309  1.00  0.00           H  
ATOM   3246  CG  LEU   199      35.584  40.649  47.327  1.00  0.00           C  
ATOM   3247  HG  LEU   199      35.094  41.003  48.234  1.00  0.00           H  
ATOM   3248  CD1 LEU   199      35.581  41.791  46.306  1.00  0.00           C  
ATOM   3249 HD11 LEU   199      34.567  42.171  46.179  1.00  0.00           H  
ATOM   3250 HD12 LEU   199      36.315  42.567  46.524  1.00  0.00           H  
ATOM   3251 HD13 LEU   199      35.884  41.425  45.325  1.00  0.00           H  
ATOM   3252  CD2 LEU   199      34.505  39.699  46.752  1.00  0.00           C  
ATOM   3253 HD21 LEU   199      34.860  39.265  45.817  1.00  0.00           H  
ATOM   3254 HD22 LEU   199      34.235  38.886  47.426  1.00  0.00           H  
ATOM   3255 HD23 LEU   199      33.593  40.289  46.670  1.00  0.00           H  
ATOM   3256  C   LEU   199      37.526  41.726  49.318  1.00  0.00           C  
ATOM   3257  O   LEU   199      37.234  42.867  49.050  1.00  0.00           O  
ATOM   3258  N   GLY   200      37.635  41.255  50.507  1.00  0.00           N  
ATOM   3259  H   GLY   200      38.003  40.321  50.611  1.00  0.00           H  
ATOM   3260  CA  GLY   200      37.449  42.093  51.646  1.00  0.00           C  
ATOM   3261  HA2 GLY   200      36.482  42.582  51.529  1.00  0.00           H  
ATOM   3262  HA3 GLY   200      37.352  41.538  52.579  1.00  0.00           H  
ATOM   3263  C   GLY   200      38.495  43.188  51.791  1.00  0.00           C  
ATOM   3264  O   GLY   200      38.101  44.271  52.079  1.00  0.00           O  
ATOM   3265  N   TYR   201      39.784  42.846  51.656  1.00  0.00           N  
ATOM   3266  H   TYR   201      39.862  41.856  51.476  1.00  0.00           H  
ATOM   3267  CA  TYR   201      40.944  43.730  51.749  1.00  0.00           C  
ATOM   3268  HA  TYR   201      40.990  44.324  52.662  1.00  0.00           H  
ATOM   3269  CB  TYR   201      42.263  42.904  51.747  1.00  0.00           C  
ATOM   3270  HB2 TYR   201      42.112  42.039  51.101  1.00  0.00           H  
ATOM   3271  HB3 TYR   201      43.049  43.593  51.439  1.00  0.00           H  
ATOM   3272  CG  TYR   201      42.685  42.390  53.112  1.00  0.00           C  
ATOM   3273  CD1 TYR   201      43.444  43.267  53.929  1.00  0.00           C  
ATOM   3274  HD1 TYR   201      43.614  44.287  53.618  1.00  0.00           H  
ATOM   3275  CE1 TYR   201      43.908  42.743  55.200  1.00  0.00           C  
ATOM   3276  HE1 TYR   201      44.343  43.448  55.892  1.00  0.00           H  
ATOM   3277  CZ  TYR   201      43.447  41.437  55.612  1.00  0.00           C  
ATOM   3278  OH  TYR   201      43.808  40.970  56.810  1.00  0.00           O  
ATOM   3279  HH  TYR   201      44.484  41.561  57.150  1.00  0.00           H  
ATOM   3280  CE2 TYR   201      42.673  40.657  54.841  1.00  0.00           C  
ATOM   3281  HE2 TYR   201      42.443  39.684  55.250  1.00  0.00           H  
ATOM   3282  CD2 TYR   201      42.274  41.067  53.576  1.00  0.00           C  
ATOM   3283  HD2 TYR   201      41.652  40.385  53.016  1.00  0.00           H  
ATOM   3284  C   TYR   201      40.963  44.806  50.652  1.00  0.00           C  
ATOM   3285  O   TYR   201      41.272  45.999  50.891  1.00  0.00           O  
ATOM   3286  N   VAL   202      40.622  44.358  49.411  1.00  0.00           N  
ATOM   3287  H   VAL   202      40.323  43.400  49.298  1.00  0.00           H  
ATOM   3288  CA  VAL   202      40.431  45.305  48.346  1.00  0.00           C  
ATOM   3289  HA  VAL   202      41.284  45.958  48.166  1.00  0.00           H  
ATOM   3290  CB  VAL   202      40.222  44.570  46.996  1.00  0.00           C  
ATOM   3291  HB  VAL   202      39.511  43.768  47.196  1.00  0.00           H  
ATOM   3292  CG1 VAL   202      39.641  45.372  45.822  1.00  0.00           C  
ATOM   3293 HG11 VAL   202      38.571  45.582  45.839  1.00  0.00           H  
ATOM   3294 HG12 VAL   202      40.199  46.264  45.537  1.00  0.00           H  
ATOM   3295 HG13 VAL   202      39.627  44.818  44.883  1.00  0.00           H  
ATOM   3296  CG2 VAL   202      41.572  43.958  46.574  1.00  0.00           C  
ATOM   3297 HG21 VAL   202      41.782  43.217  47.345  1.00  0.00           H  
ATOM   3298 HG22 VAL   202      41.352  43.462  45.628  1.00  0.00           H  
ATOM   3299 HG23 VAL   202      42.326  44.745  46.592  1.00  0.00           H  
ATOM   3300  C   VAL   202      39.266  46.262  48.533  1.00  0.00           C  
ATOM   3301  O   VAL   202      39.354  47.433  48.079  1.00  0.00           O  
ATOM   3302  N   LEU   203      38.183  45.860  49.159  1.00  0.00           N  
ATOM   3303  H   LEU   203      38.052  44.884  49.384  1.00  0.00           H  
ATOM   3304  CA  LEU   203      37.110  46.773  49.304  1.00  0.00           C  
ATOM   3305  HA  LEU   203      37.057  47.423  48.430  1.00  0.00           H  
ATOM   3306  CB  LEU   203      35.799  46.065  49.550  1.00  0.00           C  
ATOM   3307  HB2 LEU   203      36.037  45.291  50.280  1.00  0.00           H  
ATOM   3308  HB3 LEU   203      35.086  46.812  49.900  1.00  0.00           H  
ATOM   3309  CG  LEU   203      35.197  45.370  48.328  1.00  0.00           C  
ATOM   3310  HG  LEU   203      36.018  44.957  47.741  1.00  0.00           H  
ATOM   3311  CD1 LEU   203      34.201  44.170  48.623  1.00  0.00           C  
ATOM   3312 HD11 LEU   203      34.851  43.356  48.944  1.00  0.00           H  
ATOM   3313 HD12 LEU   203      33.454  44.504  49.343  1.00  0.00           H  
ATOM   3314 HD13 LEU   203      33.711  43.768  47.736  1.00  0.00           H  
ATOM   3315  CD2 LEU   203      34.447  46.352  47.433  1.00  0.00           C  
ATOM   3316 HD21 LEU   203      34.072  45.847  46.543  1.00  0.00           H  
ATOM   3317 HD22 LEU   203      33.591  46.776  47.959  1.00  0.00           H  
ATOM   3318 HD23 LEU   203      35.011  47.201  47.047  1.00  0.00           H  
ATOM   3319  C   LEU   203      37.389  47.744  50.418  1.00  0.00           C  
ATOM   3320  O   LEU   203      37.100  48.944  50.246  1.00  0.00           O  
ATOM   3321  N   MET   204      38.074  47.333  51.494  1.00  0.00           N  
ATOM   3322  H   MET   204      38.139  46.340  51.661  1.00  0.00           H  
ATOM   3323  CA  MET   204      38.586  48.256  52.549  1.00  0.00           C  
ATOM   3324  HA  MET   204      37.769  48.869  52.929  1.00  0.00           H  
ATOM   3325  CB  MET   204      39.274  47.393  53.627  1.00  0.00           C  
ATOM   3326  HB2 MET   204      38.558  46.629  53.927  1.00  0.00           H  
ATOM   3327  HB3 MET   204      40.086  46.843  53.150  1.00  0.00           H  
ATOM   3328  CG  MET   204      39.827  48.179  54.762  1.00  0.00           C  
ATOM   3329  HG2 MET   204      40.737  48.572  54.308  1.00  0.00           H  
ATOM   3330  HG3 MET   204      39.105  48.959  55.002  1.00  0.00           H  
ATOM   3331  SD  MET   204      40.229  47.166  56.192  1.00  0.00           S  
ATOM   3332  CE  MET   204      41.396  46.055  55.425  1.00  0.00           C  
ATOM   3333  HE1 MET   204      42.073  46.561  54.737  1.00  0.00           H  
ATOM   3334  HE2 MET   204      42.015  45.591  56.193  1.00  0.00           H  
ATOM   3335  HE3 MET   204      40.778  45.336  54.887  1.00  0.00           H  
ATOM   3336  C   MET   204      39.616  49.242  51.964  1.00  0.00           C  
ATOM   3337  O   MET   204      39.618  50.377  52.392  1.00  0.00           O  
ATOM   3338  N   TYR   205      40.566  48.825  51.131  1.00  0.00           N  
ATOM   3339  H   TYR   205      40.620  47.836  50.934  1.00  0.00           H  
ATOM   3340  CA  TYR   205      41.599  49.676  50.504  1.00  0.00           C  
ATOM   3341  HA  TYR   205      42.258  50.057  51.284  1.00  0.00           H  
ATOM   3342  CB  TYR   205      42.386  48.750  49.584  1.00  0.00           C  
ATOM   3343  HB2 TYR   205      42.829  47.890  50.087  1.00  0.00           H  
ATOM   3344  HB3 TYR   205      41.735  48.262  48.859  1.00  0.00           H  
ATOM   3345  CG  TYR   205      43.534  49.317  48.798  1.00  0.00           C  
ATOM   3346  CD1 TYR   205      44.777  49.510  49.409  1.00  0.00           C  
ATOM   3347  HD1 TYR   205      44.832  49.313  50.470  1.00  0.00           H  
ATOM   3348  CE1 TYR   205      45.947  49.936  48.708  1.00  0.00           C  
ATOM   3349  HE1 TYR   205      46.963  49.925  49.076  1.00  0.00           H  
ATOM   3350  CZ  TYR   205      45.796  50.288  47.308  1.00  0.00           C  
ATOM   3351  OH  TYR   205      46.907  50.714  46.614  1.00  0.00           O  
ATOM   3352  HH  TYR   205      46.770  50.864  45.676  1.00  0.00           H  
ATOM   3353  CE2 TYR   205      44.553  50.187  46.724  1.00  0.00           C  
ATOM   3354  HE2 TYR   205      44.345  50.566  45.735  1.00  0.00           H  
ATOM   3355  CD2 TYR   205      43.404  49.741  47.437  1.00  0.00           C  
ATOM   3356  HD2 TYR   205      42.439  49.672  46.957  1.00  0.00           H  
ATOM   3357  C   TYR   205      41.047  50.866  49.681  1.00  0.00           C  
ATOM   3358  O   TYR   205      41.648  51.897  49.608  1.00  0.00           O  
ATOM   3359  N   PHE   206      39.817  50.702  49.092  1.00  0.00           N  
ATOM   3360  H   PHE   206      39.527  49.736  49.042  1.00  0.00           H  
ATOM   3361  CA  PHE   206      39.140  51.762  48.409  1.00  0.00           C  
ATOM   3362  HA  PHE   206      39.811  52.188  47.663  1.00  0.00           H  
ATOM   3363  CB  PHE   206      37.939  51.099  47.609  1.00  0.00           C  
ATOM   3364  HB2 PHE   206      37.287  50.548  48.287  1.00  0.00           H  
ATOM   3365  HB3 PHE   206      37.298  51.906  47.253  1.00  0.00           H  
ATOM   3366  CG  PHE   206      38.286  50.239  46.312  1.00  0.00           C  
ATOM   3367  CD1 PHE   206      39.380  50.496  45.503  1.00  0.00           C  
ATOM   3368  HD1 PHE   206      40.096  51.301  45.578  1.00  0.00           H  
ATOM   3369  CE1 PHE   206      39.665  49.625  44.430  1.00  0.00           C  
ATOM   3370  HE1 PHE   206      40.501  49.924  43.816  1.00  0.00           H  
ATOM   3371  CZ  PHE   206      38.803  48.559  44.067  1.00  0.00           C  
ATOM   3372  HZ  PHE   206      38.941  47.920  43.208  1.00  0.00           H  
ATOM   3373  CE2 PHE   206      37.648  48.423  44.797  1.00  0.00           C  
ATOM   3374  HE2 PHE   206      36.857  47.726  44.563  1.00  0.00           H  
ATOM   3375  CD2 PHE   206      37.369  49.196  45.936  1.00  0.00           C  
ATOM   3376  HD2 PHE   206      36.473  48.977  46.497  1.00  0.00           H  
ATOM   3377  C   PHE   206      38.600  52.880  49.344  1.00  0.00           C  
ATOM   3378  O   PHE   206      38.062  53.826  48.864  1.00  0.00           O  
ATOM   3379  N   ASN   207      38.759  52.862  50.681  1.00  0.00           N  
ATOM   3380  H   ASN   207      39.414  52.211  51.090  1.00  0.00           H  
ATOM   3381  CA  ASN   207      38.160  53.833  51.596  1.00  0.00           C  
ATOM   3382  HA  ASN   207      38.185  54.798  51.090  1.00  0.00           H  
ATOM   3383  CB  ASN   207      36.677  53.572  51.696  1.00  0.00           C  
ATOM   3384  HB2 ASN   207      36.213  53.421  50.721  1.00  0.00           H  
ATOM   3385  HB3 ASN   207      36.431  52.721  52.331  1.00  0.00           H  
ATOM   3386  CG  ASN   207      35.941  54.632  52.388  1.00  0.00           C  
ATOM   3387  OD1 ASN   207      35.809  54.715  53.611  1.00  0.00           O  
ATOM   3388  ND2 ASN   207      35.676  55.690  51.651  1.00  0.00           N  
ATOM   3389 HD21 ASN   207      35.205  56.429  52.153  1.00  0.00           H  
ATOM   3390 HD22 ASN   207      35.791  55.620  50.650  1.00  0.00           H  
ATOM   3391  C   ASN   207      38.895  54.044  52.937  1.00  0.00           C  
ATOM   3392  O   ASN   207      38.962  55.187  53.402  1.00  0.00           O  
ATOM   3393  N   ARG   208      39.565  52.999  53.530  1.00  0.00           N  
ATOM   3394  H   ARG   208      39.464  52.060  53.172  1.00  0.00           H  
ATOM   3395  CA  ARG   208      40.231  53.171  54.785  1.00  0.00           C  
ATOM   3396  HA  ARG   208      39.550  53.696  55.455  1.00  0.00           H  
ATOM   3397  CB  ARG   208      40.550  51.780  55.402  1.00  0.00           C  
ATOM   3398  HB2 ARG   208      39.763  51.052  55.205  1.00  0.00           H  
ATOM   3399  HB3 ARG   208      41.484  51.465  54.937  1.00  0.00           H  
ATOM   3400  CG  ARG   208      40.861  51.933  56.860  1.00  0.00           C  
ATOM   3401  HG2 ARG   208      41.669  52.610  57.140  1.00  0.00           H  
ATOM   3402  HG3 ARG   208      40.049  52.528  57.276  1.00  0.00           H  
ATOM   3403  CD  ARG   208      40.855  50.631  57.604  1.00  0.00           C  
ATOM   3404  HD2 ARG   208      39.960  50.075  57.326  1.00  0.00           H  
ATOM   3405  HD3 ARG   208      41.696  49.980  57.362  1.00  0.00           H  
ATOM   3406  NE  ARG   208      40.878  50.790  59.068  1.00  0.00           N  
ATOM   3407  HE  ARG   208      40.115  50.420  59.617  1.00  0.00           H  
ATOM   3408  CZ  ARG   208      41.913  51.074  59.892  1.00  0.00           C  
ATOM   3409  NH1 ARG   208      43.015  51.507  59.484  1.00  0.00           N  
ATOM   3410 HH11 ARG   208      43.191  51.780  58.528  1.00  0.00           H  
ATOM   3411 HH12 ARG   208      43.740  51.800  60.123  1.00  0.00           H  
ATOM   3412  NH2 ARG   208      41.837  50.810  61.115  1.00  0.00           N  
ATOM   3413 HH21 ARG   208      41.123  50.218  61.514  1.00  0.00           H  
ATOM   3414 HH22 ARG   208      42.579  51.020  61.767  1.00  0.00           H  
ATOM   3415  C   ARG   208      41.430  54.043  54.634  1.00  0.00           C  
ATOM   3416  O   ARG   208      42.306  53.706  53.887  1.00  0.00           O  
ATOM   3417  N   THR   209      41.490  55.178  55.362  1.00  0.00           N  
ATOM   3418  H   THR   209      40.640  55.294  55.895  1.00  0.00           H  
ATOM   3419  CA  THR   209      42.454  56.234  55.361  1.00  0.00           C  
ATOM   3420  HA  THR   209      42.536  56.452  54.296  1.00  0.00           H  
ATOM   3421  CB  THR   209      41.922  57.488  56.111  1.00  0.00           C  
ATOM   3422  HB  THR   209      42.607  58.307  55.896  1.00  0.00           H  
ATOM   3423  CG2 THR   209      40.608  57.921  55.598  1.00  0.00           C  
ATOM   3424 HG21 THR   209      40.418  58.871  56.096  1.00  0.00           H  
ATOM   3425 HG22 THR   209      40.578  58.046  54.516  1.00  0.00           H  
ATOM   3426 HG23 THR   209      39.823  57.181  55.758  1.00  0.00           H  
ATOM   3427  OG1 THR   209      41.855  57.256  57.509  1.00  0.00           O  
ATOM   3428  HG1 THR   209      41.515  58.074  57.877  1.00  0.00           H  
ATOM   3429  C   THR   209      43.836  55.898  55.833  1.00  0.00           C  
ATOM   3430  O   THR   209      44.694  56.726  55.672  1.00  0.00           O  
ATOM   3431  N   SER   210      44.075  54.638  56.223  1.00  0.00           N  
ATOM   3432  H   SER   210      43.296  53.997  56.266  1.00  0.00           H  
ATOM   3433  CA  SER   210      45.362  54.053  56.578  1.00  0.00           C  
ATOM   3434  HA  SER   210      46.114  54.364  55.853  1.00  0.00           H  
ATOM   3435  CB  SER   210      45.809  54.667  57.957  1.00  0.00           C  
ATOM   3436  HB2 SER   210      46.787  54.254  58.203  1.00  0.00           H  
ATOM   3437  HB3 SER   210      45.952  55.748  57.930  1.00  0.00           H  
ATOM   3438  OG  SER   210      45.037  54.293  59.103  1.00  0.00           O  
ATOM   3439  HG  SER   210      44.127  54.485  58.862  1.00  0.00           H  
ATOM   3440  C   SER   210      45.306  52.536  56.761  1.00  0.00           C  
ATOM   3441  O   SER   210      44.293  52.015  57.187  1.00  0.00           O  
ATOM   3442  N   LEU   211      46.389  51.820  56.405  1.00  0.00           N  
ATOM   3443  H   LEU   211      47.142  52.396  56.057  1.00  0.00           H  
ATOM   3444  CA  LEU   211      46.535  50.392  56.608  1.00  0.00           C  
ATOM   3445  HA  LEU   211      45.832  50.088  57.383  1.00  0.00           H  
ATOM   3446  CB  LEU   211      46.088  49.667  55.355  1.00  0.00           C  
ATOM   3447  HB2 LEU   211      46.621  50.004  54.466  1.00  0.00           H  
ATOM   3448  HB3 LEU   211      46.392  48.622  55.421  1.00  0.00           H  
ATOM   3449  CG  LEU   211      44.616  49.658  55.040  1.00  0.00           C  
ATOM   3450  HG  LEU   211      44.294  50.695  54.950  1.00  0.00           H  
ATOM   3451  CD1 LEU   211      44.389  49.037  53.717  1.00  0.00           C  
ATOM   3452 HD11 LEU   211      45.010  49.625  53.040  1.00  0.00           H  
ATOM   3453 HD12 LEU   211      44.631  47.978  53.796  1.00  0.00           H  
ATOM   3454 HD13 LEU   211      43.339  49.223  53.490  1.00  0.00           H  
ATOM   3455  CD2 LEU   211      43.770  48.887  56.079  1.00  0.00           C  
ATOM   3456 HD21 LEU   211      42.724  48.893  55.773  1.00  0.00           H  
ATOM   3457 HD22 LEU   211      44.194  47.886  56.161  1.00  0.00           H  
ATOM   3458 HD23 LEU   211      43.835  49.261  57.100  1.00  0.00           H  
ATOM   3459  C   LEU   211      47.953  50.155  57.081  1.00  0.00           C  
ATOM   3460  O   LEU   211      48.894  50.743  56.494  1.00  0.00           O  
ATOM   3461  N   PRO   212      48.228  49.220  58.046  1.00  0.00           N  
ATOM   3462  CD  PRO   212      47.255  48.604  58.974  1.00  0.00           C  
ATOM   3463  HD2 PRO   212      46.845  47.687  58.552  1.00  0.00           H  
ATOM   3464  HD3 PRO   212      46.330  49.144  59.174  1.00  0.00           H  
ATOM   3465  CG  PRO   212      47.939  48.433  60.266  1.00  0.00           C  
ATOM   3466  HG2 PRO   212      47.468  47.619  60.817  1.00  0.00           H  
ATOM   3467  HG3 PRO   212      47.739  49.335  60.843  1.00  0.00           H  
ATOM   3468  CB  PRO   212      49.386  48.165  59.937  1.00  0.00           C  
ATOM   3469  HB2 PRO   212      49.506  47.123  59.643  1.00  0.00           H  
ATOM   3470  HB3 PRO   212      50.020  48.503  60.757  1.00  0.00           H  
ATOM   3471  CA  PRO   212      49.596  49.180  58.692  1.00  0.00           C  
ATOM   3472  HA  PRO   212      49.905  50.104  59.181  1.00  0.00           H  
ATOM   3473  C   PRO   212      50.737  48.771  57.756  1.00  0.00           C  
ATOM   3474  O   PRO   212      51.908  49.051  58.071  1.00  0.00           O  
ATOM   3475  N   TRP   213      50.584  48.024  56.674  1.00  0.00           N  
ATOM   3476  H   TRP   213      49.657  47.824  56.327  1.00  0.00           H  
ATOM   3477  CA  TRP   213      51.638  47.620  55.702  1.00  0.00           C  
ATOM   3478  HA  TRP   213      52.579  47.497  56.237  1.00  0.00           H  
ATOM   3479  CB  TRP   213      51.309  46.189  55.159  1.00  0.00           C  
ATOM   3480  HB2 TRP   213      52.099  45.930  54.454  1.00  0.00           H  
ATOM   3481  HB3 TRP   213      51.505  45.423  55.909  1.00  0.00           H  
ATOM   3482  CG  TRP   213      49.994  45.926  54.633  1.00  0.00           C  
ATOM   3483  CD1 TRP   213      49.670  45.937  53.303  1.00  0.00           C  
ATOM   3484  HD1 TRP   213      50.328  46.112  52.465  1.00  0.00           H  
ATOM   3485  NE1 TRP   213      48.287  45.845  53.213  1.00  0.00           N  
ATOM   3486  HE1 TRP   213      47.783  45.825  52.338  1.00  0.00           H  
ATOM   3487  CE2 TRP   213      47.674  45.764  54.377  1.00  0.00           C  
ATOM   3488  CZ2 TRP   213      46.315  45.631  54.692  1.00  0.00           C  
ATOM   3489  HZ2 TRP   213      45.514  45.717  53.972  1.00  0.00           H  
ATOM   3490  CH2 TRP   213      45.980  45.319  56.067  1.00  0.00           C  
ATOM   3491  HH2 TRP   213      44.916  45.401  56.232  1.00  0.00           H  
ATOM   3492  CZ3 TRP   213      46.966  45.177  57.050  1.00  0.00           C  
ATOM   3493  HZ3 TRP   213      46.728  44.916  58.070  1.00  0.00           H  
ATOM   3494  CE3 TRP   213      48.340  45.362  56.653  1.00  0.00           C  
ATOM   3495  HE3 TRP   213      49.144  45.162  57.347  1.00  0.00           H  
ATOM   3496  CD2 TRP   213      48.730  45.679  55.332  1.00  0.00           C  
ATOM   3497  C   TRP   213      51.975  48.633  54.572  1.00  0.00           C  
ATOM   3498  O   TRP   213      52.767  48.376  53.641  1.00  0.00           O  
ATOM   3499  N   GLN   214      51.525  49.862  54.762  1.00  0.00           N  
ATOM   3500  H   GLN   214      50.875  49.990  55.524  1.00  0.00           H  
ATOM   3501  CA  GLN   214      51.956  51.029  53.925  1.00  0.00           C  
ATOM   3502  HA  GLN   214      51.852  50.750  52.876  1.00  0.00           H  
ATOM   3503  CB  GLN   214      51.093  52.193  54.158  1.00  0.00           C  
ATOM   3504  HB2 GLN   214      51.242  52.997  53.438  1.00  0.00           H  
ATOM   3505  HB3 GLN   214      50.117  51.784  53.899  1.00  0.00           H  
ATOM   3506  CG  GLN   214      51.200  52.912  55.538  1.00  0.00           C  
ATOM   3507  HG2 GLN   214      51.383  52.150  56.295  1.00  0.00           H  
ATOM   3508  HG3 GLN   214      51.885  53.748  55.394  1.00  0.00           H  
ATOM   3509  CD  GLN   214      49.896  53.623  55.976  1.00  0.00           C  
ATOM   3510  OE1 GLN   214      48.805  53.426  55.457  1.00  0.00           O  
ATOM   3511  NE2 GLN   214      49.900  54.575  56.860  1.00  0.00           N  
ATOM   3512 HE21 GLN   214      49.047  55.082  57.044  1.00  0.00           H  
ATOM   3513 HE22 GLN   214      50.712  54.796  57.419  1.00  0.00           H  
ATOM   3514  C   GLN   214      53.407  51.431  54.186  1.00  0.00           C  
ATOM   3515  O   GLN   214      53.952  51.272  55.273  1.00  0.00           O  
ATOM   3516  N   GLY   215      54.143  51.919  53.218  1.00  0.00           N  
ATOM   3517  H   GLY   215      53.734  52.076  52.308  1.00  0.00           H  
ATOM   3518  CA  GLY   215      55.395  52.700  53.372  1.00  0.00           C  
ATOM   3519  HA2 GLY   215      55.611  53.215  52.436  1.00  0.00           H  
ATOM   3520  HA3 GLY   215      55.315  53.493  54.115  1.00  0.00           H  
ATOM   3521  C   GLY   215      56.629  51.908  53.691  1.00  0.00           C  
ATOM   3522  O   GLY   215      57.629  52.587  53.729  1.00  0.00           O  
ATOM   3523  N   LEU   216      56.592  50.625  53.926  1.00  0.00           N  
ATOM   3524  H   LEU   216      55.671  50.219  53.850  1.00  0.00           H  
ATOM   3525  CA  LEU   216      57.748  49.787  54.388  1.00  0.00           C  
ATOM   3526  HA  LEU   216      57.998  50.058  55.414  1.00  0.00           H  
ATOM   3527  CB  LEU   216      57.348  48.290  54.395  1.00  0.00           C  
ATOM   3528  HB2 LEU   216      57.135  47.921  53.391  1.00  0.00           H  
ATOM   3529  HB3 LEU   216      58.222  47.711  54.694  1.00  0.00           H  
ATOM   3530  CG  LEU   216      56.238  48.041  55.387  1.00  0.00           C  
ATOM   3531  HG  LEU   216      55.464  48.781  55.181  1.00  0.00           H  
ATOM   3532  CD1 LEU   216      55.563  46.655  55.194  1.00  0.00           C  
ATOM   3533 HD11 LEU   216      54.580  46.660  55.665  1.00  0.00           H  
ATOM   3534 HD12 LEU   216      55.419  46.423  54.139  1.00  0.00           H  
ATOM   3535 HD13 LEU   216      56.134  45.809  55.578  1.00  0.00           H  
ATOM   3536  CD2 LEU   216      56.614  48.214  56.884  1.00  0.00           C  
ATOM   3537 HD21 LEU   216      56.658  49.293  57.030  1.00  0.00           H  
ATOM   3538 HD22 LEU   216      55.841  47.735  57.485  1.00  0.00           H  
ATOM   3539 HD23 LEU   216      57.620  47.882  57.141  1.00  0.00           H  
ATOM   3540  C   LEU   216      58.975  49.922  53.498  1.00  0.00           C  
ATOM   3541  O   LEU   216      58.831  49.949  52.214  1.00  0.00           O  
ATOM   3542  N   LYS   217      60.173  50.117  54.122  1.00  0.00           N  
ATOM   3543  H   LYS   217      60.328  50.093  55.120  1.00  0.00           H  
ATOM   3544  CA  LYS   217      61.447  50.295  53.423  1.00  0.00           C  
ATOM   3545  HA  LYS   217      61.249  50.739  52.447  1.00  0.00           H  
ATOM   3546  CB  LYS   217      62.201  51.489  54.075  1.00  0.00           C  
ATOM   3547  HB2 LYS   217      62.532  51.188  55.068  1.00  0.00           H  
ATOM   3548  HB3 LYS   217      63.021  51.771  53.414  1.00  0.00           H  
ATOM   3549  CG  LYS   217      61.465  52.781  54.044  1.00  0.00           C  
ATOM   3550  HG2 LYS   217      62.115  53.578  53.684  1.00  0.00           H  
ATOM   3551  HG3 LYS   217      60.673  52.732  53.296  1.00  0.00           H  
ATOM   3552  CD  LYS   217      60.917  53.064  55.423  1.00  0.00           C  
ATOM   3553  HD2 LYS   217      60.274  52.256  55.773  1.00  0.00           H  
ATOM   3554  HD3 LYS   217      61.774  53.105  56.095  1.00  0.00           H  
ATOM   3555  CE  LYS   217      60.119  54.372  55.501  1.00  0.00           C  
ATOM   3556  HE2 LYS   217      59.206  54.296  54.911  1.00  0.00           H  
ATOM   3557  HE3 LYS   217      59.631  54.443  56.473  1.00  0.00           H  
ATOM   3558  NZ  LYS   217      60.932  55.555  55.085  1.00  0.00           N  
ATOM   3559  HZ1 LYS   217      61.498  55.790  55.888  1.00  0.00           H  
ATOM   3560  HZ2 LYS   217      61.617  55.458  54.349  1.00  0.00           H  
ATOM   3561  HZ3 LYS   217      60.391  56.313  54.694  1.00  0.00           H  
ATOM   3562  C   LYS   217      62.353  49.049  53.326  1.00  0.00           C  
ATOM   3563  O   LYS   217      62.811  48.572  54.384  1.00  0.00           O  
ATOM   3564  N   ALA   218      62.542  48.569  52.112  1.00  0.00           N  
ATOM   3565  H   ALA   218      62.066  49.041  51.357  1.00  0.00           H  
ATOM   3566  CA  ALA   218      63.456  47.495  51.860  1.00  0.00           C  
ATOM   3567  HA  ALA   218      64.062  47.203  52.718  1.00  0.00           H  
ATOM   3568  CB  ALA   218      62.560  46.209  51.601  1.00  0.00           C  
ATOM   3569  HB1 ALA   218      63.131  45.293  51.449  1.00  0.00           H  
ATOM   3570  HB2 ALA   218      61.896  46.022  52.445  1.00  0.00           H  
ATOM   3571  HB3 ALA   218      61.977  46.364  50.692  1.00  0.00           H  
ATOM   3572  C   ALA   218      64.363  47.767  50.650  1.00  0.00           C  
ATOM   3573  O   ALA   218      63.842  48.148  49.637  1.00  0.00           O  
ATOM   3574  N   ALA   219      65.649  47.322  50.686  1.00  0.00           N  
ATOM   3575  H   ALA   219      65.985  47.039  51.595  1.00  0.00           H  
ATOM   3576  CA  ALA   219      66.665  47.499  49.588  1.00  0.00           C  
ATOM   3577  HA  ALA   219      66.809  48.560  49.386  1.00  0.00           H  
ATOM   3578  CB  ALA   219      68.080  47.053  50.047  1.00  0.00           C  
ATOM   3579  HB1 ALA   219      68.848  47.168  49.282  1.00  0.00           H  
ATOM   3580  HB2 ALA   219      68.401  47.585  50.943  1.00  0.00           H  
ATOM   3581  HB3 ALA   219      68.020  45.967  50.118  1.00  0.00           H  
ATOM   3582  C   ALA   219      66.204  46.946  48.217  1.00  0.00           C  
ATOM   3583  O   ALA   219      65.654  47.749  47.455  1.00  0.00           O  
ATOM   3584  N   THR   220      66.268  45.581  47.998  1.00  0.00           N  
ATOM   3585  H   THR   220      66.578  44.968  48.738  1.00  0.00           H  
ATOM   3586  CA  THR   220      65.860  45.090  46.698  1.00  0.00           C  
ATOM   3587  HA  THR   220      66.282  45.774  45.962  1.00  0.00           H  
ATOM   3588  CB  THR   220      66.549  43.743  46.402  1.00  0.00           C  
ATOM   3589  HB  THR   220      66.470  43.601  45.324  1.00  0.00           H  
ATOM   3590  CG2 THR   220      68.078  43.782  46.683  1.00  0.00           C  
ATOM   3591 HG21 THR   220      68.234  43.880  47.757  1.00  0.00           H  
ATOM   3592 HG22 THR   220      68.479  42.839  46.311  1.00  0.00           H  
ATOM   3593 HG23 THR   220      68.470  44.606  46.087  1.00  0.00           H  
ATOM   3594  OG1 THR   220      65.956  42.600  46.990  1.00  0.00           O  
ATOM   3595  HG1 THR   220      66.393  41.747  46.933  1.00  0.00           H  
ATOM   3596  C   THR   220      64.313  44.932  46.493  1.00  0.00           C  
ATOM   3597  O   THR   220      63.597  44.631  47.412  1.00  0.00           O  
ATOM   3598  N   LYS   221      63.872  45.005  45.241  1.00  0.00           N  
ATOM   3599  H   LYS   221      64.514  45.103  44.467  1.00  0.00           H  
ATOM   3600  CA  LYS   221      62.497  44.743  44.802  1.00  0.00           C  
ATOM   3601  HA  LYS   221      61.856  45.533  45.192  1.00  0.00           H  
ATOM   3602  CB  LYS   221      62.359  44.871  43.216  1.00  0.00           C  
ATOM   3603  HB2 LYS   221      62.936  45.724  42.859  1.00  0.00           H  
ATOM   3604  HB3 LYS   221      62.539  43.945  42.668  1.00  0.00           H  
ATOM   3605  CG  LYS   221      60.927  45.222  42.870  1.00  0.00           C  
ATOM   3606  HG2 LYS   221      60.251  44.413  43.147  1.00  0.00           H  
ATOM   3607  HG3 LYS   221      60.631  46.138  43.380  1.00  0.00           H  
ATOM   3608  CD  LYS   221      60.633  45.481  41.367  1.00  0.00           C  
ATOM   3609  HD2 LYS   221      61.196  46.378  41.107  1.00  0.00           H  
ATOM   3610  HD3 LYS   221      61.053  44.729  40.699  1.00  0.00           H  
ATOM   3611  CE  LYS   221      59.170  45.841  41.085  1.00  0.00           C  
ATOM   3612  HE2 LYS   221      58.725  44.846  41.099  1.00  0.00           H  
ATOM   3613  HE3 LYS   221      58.715  46.417  41.890  1.00  0.00           H  
ATOM   3614  NZ  LYS   221      58.916  46.503  39.853  1.00  0.00           N  
ATOM   3615  HZ1 LYS   221      57.949  46.789  39.792  1.00  0.00           H  
ATOM   3616  HZ2 LYS   221      59.469  47.347  39.888  1.00  0.00           H  
ATOM   3617  HZ3 LYS   221      59.218  45.999  39.031  1.00  0.00           H  
ATOM   3618  C   LYS   221      61.890  43.504  45.474  1.00  0.00           C  
ATOM   3619  O   LYS   221      61.001  43.798  46.289  1.00  0.00           O  
ATOM   3620  N   LYS   222      62.425  42.273  45.381  1.00  0.00           N  
ATOM   3621  H   LYS   222      63.117  42.041  44.683  1.00  0.00           H  
ATOM   3622  CA  LYS   222      61.817  41.163  46.205  1.00  0.00           C  
ATOM   3623  HA  LYS   222      60.786  40.977  45.903  1.00  0.00           H  
ATOM   3624  CB  LYS   222      62.592  39.846  45.828  1.00  0.00           C  
ATOM   3625  HB2 LYS   222      62.610  39.814  44.739  1.00  0.00           H  
ATOM   3626  HB3 LYS   222      63.600  39.884  46.242  1.00  0.00           H  
ATOM   3627  CG  LYS   222      61.896  38.579  46.345  1.00  0.00           C  
ATOM   3628  HG2 LYS   222      61.605  38.755  47.380  1.00  0.00           H  
ATOM   3629  HG3 LYS   222      60.932  38.581  45.835  1.00  0.00           H  
ATOM   3630  CD  LYS   222      62.603  37.225  46.058  1.00  0.00           C  
ATOM   3631  HD2 LYS   222      63.663  37.251  46.309  1.00  0.00           H  
ATOM   3632  HD3 LYS   222      62.181  36.425  46.666  1.00  0.00           H  
ATOM   3633  CE  LYS   222      62.503  36.928  44.592  1.00  0.00           C  
ATOM   3634  HE2 LYS   222      62.476  37.889  44.078  1.00  0.00           H  
ATOM   3635  HE3 LYS   222      63.501  36.581  44.323  1.00  0.00           H  
ATOM   3636  NZ  LYS   222      61.367  36.040  44.185  1.00  0.00           N  
ATOM   3637  HZ1 LYS   222      61.442  35.772  43.214  1.00  0.00           H  
ATOM   3638  HZ2 LYS   222      61.430  35.153  44.663  1.00  0.00           H  
ATOM   3639  HZ3 LYS   222      60.499  36.503  44.417  1.00  0.00           H  
ATOM   3640  C   LYS   222      61.734  41.415  47.766  1.00  0.00           C  
ATOM   3641  O   LYS   222      60.748  41.165  48.383  1.00  0.00           O  
ATOM   3642  N   GLN   223      62.789  41.996  48.372  1.00  0.00           N  
ATOM   3643  H   GLN   223      63.484  42.531  47.872  1.00  0.00           H  
ATOM   3644  CA  GLN   223      62.645  42.238  49.864  1.00  0.00           C  
ATOM   3645  HA  GLN   223      62.449  41.258  50.300  1.00  0.00           H  
ATOM   3646  CB  GLN   223      64.010  42.758  50.408  1.00  0.00           C  
ATOM   3647  HB2 GLN   223      64.056  43.755  49.970  1.00  0.00           H  
ATOM   3648  HB3 GLN   223      63.933  42.875  51.489  1.00  0.00           H  
ATOM   3649  CG  GLN   223      65.117  41.843  49.982  1.00  0.00           C  
ATOM   3650  HG2 GLN   223      65.106  40.972  50.637  1.00  0.00           H  
ATOM   3651  HG3 GLN   223      64.907  41.520  48.963  1.00  0.00           H  
ATOM   3652  CD  GLN   223      66.545  42.411  50.109  1.00  0.00           C  
ATOM   3653  OE1 GLN   223      66.701  43.598  50.166  1.00  0.00           O  
ATOM   3654  NE2 GLN   223      67.596  41.752  50.080  1.00  0.00           N  
ATOM   3655 HE21 GLN   223      68.441  42.290  49.953  1.00  0.00           H  
ATOM   3656 HE22 GLN   223      67.635  40.755  49.924  1.00  0.00           H  
ATOM   3657  C   GLN   223      61.392  43.131  50.278  1.00  0.00           C  
ATOM   3658  O   GLN   223      60.865  42.926  51.325  1.00  0.00           O  
ATOM   3659  N   LYS   224      60.928  43.972  49.338  1.00  0.00           N  
ATOM   3660  H   LYS   224      61.377  44.037  48.435  1.00  0.00           H  
ATOM   3661  CA  LYS   224      59.675  44.748  49.580  1.00  0.00           C  
ATOM   3662  HA  LYS   224      59.764  45.417  50.436  1.00  0.00           H  
ATOM   3663  CB  LYS   224      59.505  45.696  48.355  1.00  0.00           C  
ATOM   3664  HB2 LYS   224      59.537  45.095  47.447  1.00  0.00           H  
ATOM   3665  HB3 LYS   224      58.632  46.306  48.585  1.00  0.00           H  
ATOM   3666  CG  LYS   224      60.643  46.633  48.106  1.00  0.00           C  
ATOM   3667  HG2 LYS   224      60.752  47.203  49.029  1.00  0.00           H  
ATOM   3668  HG3 LYS   224      61.505  45.998  47.900  1.00  0.00           H  
ATOM   3669  CD  LYS   224      60.514  47.472  46.808  1.00  0.00           C  
ATOM   3670  HD2 LYS   224      60.434  46.771  45.977  1.00  0.00           H  
ATOM   3671  HD3 LYS   224      59.564  47.984  46.958  1.00  0.00           H  
ATOM   3672  CE  LYS   224      61.653  48.462  46.508  1.00  0.00           C  
ATOM   3673  HE2 LYS   224      62.474  47.874  46.098  1.00  0.00           H  
ATOM   3674  HE3 LYS   224      61.522  49.142  45.666  1.00  0.00           H  
ATOM   3675  NZ  LYS   224      61.998  49.318  47.738  1.00  0.00           N  
ATOM   3676  HZ1 LYS   224      62.575  48.797  48.382  1.00  0.00           H  
ATOM   3677  HZ2 LYS   224      62.620  50.020  47.364  1.00  0.00           H  
ATOM   3678  HZ3 LYS   224      61.280  49.733  48.314  1.00  0.00           H  
ATOM   3679  C   LYS   224      58.446  43.943  49.846  1.00  0.00           C  
ATOM   3680  O   LYS   224      57.792  44.099  50.890  1.00  0.00           O  
ATOM   3681  N   TYR   225      58.222  42.962  48.979  1.00  0.00           N  
ATOM   3682  H   TYR   225      58.798  42.947  48.149  1.00  0.00           H  
ATOM   3683  CA  TYR   225      57.144  42.069  49.142  1.00  0.00           C  
ATOM   3684  HA  TYR   225      56.241  42.679  49.123  1.00  0.00           H  
ATOM   3685  CB  TYR   225      57.077  41.145  47.906  1.00  0.00           C  
ATOM   3686  HB2 TYR   225      57.835  40.361  47.884  1.00  0.00           H  
ATOM   3687  HB3 TYR   225      56.106  40.649  47.898  1.00  0.00           H  
ATOM   3688  CG  TYR   225      57.117  41.874  46.581  1.00  0.00           C  
ATOM   3689  CD1 TYR   225      57.779  41.257  45.539  1.00  0.00           C  
ATOM   3690  HD1 TYR   225      58.201  40.269  45.652  1.00  0.00           H  
ATOM   3691  CE1 TYR   225      57.827  41.937  44.319  1.00  0.00           C  
ATOM   3692  HE1 TYR   225      58.361  41.469  43.506  1.00  0.00           H  
ATOM   3693  CZ  TYR   225      57.364  43.236  44.170  1.00  0.00           C  
ATOM   3694  OH  TYR   225      57.538  43.903  42.984  1.00  0.00           O  
ATOM   3695  HH  TYR   225      57.660  44.816  43.254  1.00  0.00           H  
ATOM   3696  CE2 TYR   225      56.734  43.883  45.217  1.00  0.00           C  
ATOM   3697  HE2 TYR   225      56.430  44.918  45.162  1.00  0.00           H  
ATOM   3698  CD2 TYR   225      56.609  43.209  46.464  1.00  0.00           C  
ATOM   3699  HD2 TYR   225      56.319  43.773  47.339  1.00  0.00           H  
ATOM   3700  C   TYR   225      57.239  41.178  50.377  1.00  0.00           C  
ATOM   3701  O   TYR   225      56.237  41.029  51.034  1.00  0.00           O  
ATOM   3702  N   GLU   226      58.409  40.675  50.752  1.00  0.00           N  
ATOM   3703  H   GLU   226      59.163  40.785  50.089  1.00  0.00           H  
ATOM   3704  CA  GLU   226      58.594  39.940  51.967  1.00  0.00           C  
ATOM   3705  HA  GLU   226      57.855  39.144  52.063  1.00  0.00           H  
ATOM   3706  CB  GLU   226      60.117  39.556  52.131  1.00  0.00           C  
ATOM   3707  HB2 GLU   226      60.669  40.487  52.265  1.00  0.00           H  
ATOM   3708  HB3 GLU   226      60.222  39.199  53.155  1.00  0.00           H  
ATOM   3709  CG  GLU   226      60.704  38.513  51.229  1.00  0.00           C  
ATOM   3710  HG2 GLU   226      60.751  38.834  50.188  1.00  0.00           H  
ATOM   3711  HG3 GLU   226      61.759  38.369  51.462  1.00  0.00           H  
ATOM   3712  CD  GLU   226      59.994  37.182  51.199  1.00  0.00           C  
ATOM   3713  OE1 GLU   226      59.733  36.617  52.261  1.00  0.00           O  
ATOM   3714  OE2 GLU   226      59.541  36.746  50.079  1.00  0.00           O  
ATOM   3715  C   GLU   226      58.253  40.829  53.203  1.00  0.00           C  
ATOM   3716  O   GLU   226      57.620  40.284  54.104  1.00  0.00           O  
ATOM   3717  N   LYS   227      58.715  42.073  53.354  1.00  0.00           N  
ATOM   3718  H   LYS   227      59.255  42.512  52.623  1.00  0.00           H  
ATOM   3719  CA  LYS   227      58.344  42.952  54.501  1.00  0.00           C  
ATOM   3720  HA  LYS   227      58.589  42.413  55.417  1.00  0.00           H  
ATOM   3721  CB  LYS   227      59.219  44.264  54.478  1.00  0.00           C  
ATOM   3722  HB2 LYS   227      60.227  44.139  54.084  1.00  0.00           H  
ATOM   3723  HB3 LYS   227      58.686  45.044  53.933  1.00  0.00           H  
ATOM   3724  CG  LYS   227      59.325  44.821  55.890  1.00  0.00           C  
ATOM   3725  HG2 LYS   227      58.368  45.064  56.352  1.00  0.00           H  
ATOM   3726  HG3 LYS   227      59.718  44.051  56.554  1.00  0.00           H  
ATOM   3727  CD  LYS   227      60.192  46.088  55.895  1.00  0.00           C  
ATOM   3728  HD2 LYS   227      60.489  46.478  54.921  1.00  0.00           H  
ATOM   3729  HD3 LYS   227      59.716  46.853  56.509  1.00  0.00           H  
ATOM   3730  CE  LYS   227      61.498  45.759  56.677  1.00  0.00           C  
ATOM   3731  HE2 LYS   227      61.035  45.389  57.592  1.00  0.00           H  
ATOM   3732  HE3 LYS   227      62.071  44.903  56.320  1.00  0.00           H  
ATOM   3733  NZ  LYS   227      62.318  47.033  56.838  1.00  0.00           N  
ATOM   3734  HZ1 LYS   227      61.771  47.625  57.446  1.00  0.00           H  
ATOM   3735  HZ2 LYS   227      63.260  46.934  57.190  1.00  0.00           H  
ATOM   3736  HZ3 LYS   227      62.361  47.598  56.002  1.00  0.00           H  
ATOM   3737  C   LYS   227      56.818  43.351  54.598  1.00  0.00           C  
ATOM   3738  O   LYS   227      56.318  43.424  55.740  1.00  0.00           O  
ATOM   3739  N   ILE   228      56.164  43.605  53.423  1.00  0.00           N  
ATOM   3740  H   ILE   228      56.698  43.431  52.582  1.00  0.00           H  
ATOM   3741  CA  ILE   228      54.725  43.730  53.290  1.00  0.00           C  
ATOM   3742  HA  ILE   228      54.256  44.477  53.931  1.00  0.00           H  
ATOM   3743  CB  ILE   228      54.344  44.112  51.846  1.00  0.00           C  
ATOM   3744  HB  ILE   228      54.776  43.359  51.188  1.00  0.00           H  
ATOM   3745  CG2 ILE   228      52.840  43.962  51.706  1.00  0.00           C  
ATOM   3746 HG21 ILE   228      52.402  44.337  52.631  1.00  0.00           H  
ATOM   3747 HG22 ILE   228      52.462  44.581  50.893  1.00  0.00           H  
ATOM   3748 HG23 ILE   228      52.626  42.904  51.551  1.00  0.00           H  
ATOM   3749  CG1 ILE   228      54.820  45.507  51.449  1.00  0.00           C  
ATOM   3750 HG12 ILE   228      54.223  46.235  51.998  1.00  0.00           H  
ATOM   3751 HG13 ILE   228      55.851  45.649  51.770  1.00  0.00           H  
ATOM   3752  CD1 ILE   228      54.930  45.787  49.960  1.00  0.00           C  
ATOM   3753 HD11 ILE   228      54.833  46.824  49.637  1.00  0.00           H  
ATOM   3754 HD12 ILE   228      55.835  45.312  49.581  1.00  0.00           H  
ATOM   3755 HD13 ILE   228      54.136  45.305  49.389  1.00  0.00           H  
ATOM   3756  C   ILE   228      54.057  42.397  53.650  1.00  0.00           C  
ATOM   3757  O   ILE   228      53.038  42.353  54.331  1.00  0.00           O  
ATOM   3758  N   SER   229      54.629  41.277  53.258  1.00  0.00           N  
ATOM   3759  H   SER   229      55.452  41.366  52.681  1.00  0.00           H  
ATOM   3760  CA  SER   229      53.987  39.994  53.455  1.00  0.00           C  
ATOM   3761  HA  SER   229      52.961  40.052  53.093  1.00  0.00           H  
ATOM   3762  CB  SER   229      54.625  38.833  52.725  1.00  0.00           C  
ATOM   3763  HB2 SER   229      54.366  39.101  51.701  1.00  0.00           H  
ATOM   3764  HB3 SER   229      55.704  38.952  52.822  1.00  0.00           H  
ATOM   3765  OG  SER   229      54.106  37.522  53.102  1.00  0.00           O  
ATOM   3766  HG  SER   229      53.158  37.390  53.026  1.00  0.00           H  
ATOM   3767  C   SER   229      53.793  39.701  54.893  1.00  0.00           C  
ATOM   3768  O   SER   229      52.716  39.394  55.388  1.00  0.00           O  
ATOM   3769  N   GLU   230      54.896  39.881  55.647  1.00  0.00           N  
ATOM   3770  H   GLU   230      55.757  39.925  55.122  1.00  0.00           H  
ATOM   3771  CA  GLU   230      55.034  39.640  57.017  1.00  0.00           C  
ATOM   3772  HA  GLU   230      54.733  38.601  57.148  1.00  0.00           H  
ATOM   3773  CB  GLU   230      56.578  39.720  57.436  1.00  0.00           C  
ATOM   3774  HB2 GLU   230      57.032  38.792  57.086  1.00  0.00           H  
ATOM   3775  HB3 GLU   230      57.057  40.640  57.099  1.00  0.00           H  
ATOM   3776  CG  GLU   230      56.806  39.809  58.945  1.00  0.00           C  
ATOM   3777  HG2 GLU   230      57.742  40.343  59.108  1.00  0.00           H  
ATOM   3778  HG3 GLU   230      56.194  40.538  59.475  1.00  0.00           H  
ATOM   3779  CD  GLU   230      56.842  38.476  59.672  1.00  0.00           C  
ATOM   3780  OE1 GLU   230      57.824  38.141  60.367  1.00  0.00           O  
ATOM   3781  OE2 GLU   230      55.877  37.700  59.629  1.00  0.00           O  
ATOM   3782  C   GLU   230      54.129  40.558  57.827  1.00  0.00           C  
ATOM   3783  O   GLU   230      53.307  40.095  58.571  1.00  0.00           O  
ATOM   3784  N   LYS   231      54.154  41.897  57.602  1.00  0.00           N  
ATOM   3785  H   LYS   231      54.954  42.209  57.071  1.00  0.00           H  
ATOM   3786  CA  LYS   231      53.251  42.861  58.343  1.00  0.00           C  
ATOM   3787  HA  LYS   231      53.399  42.798  59.421  1.00  0.00           H  
ATOM   3788  CB  LYS   231      53.619  44.271  57.789  1.00  0.00           C  
ATOM   3789  HB2 LYS   231      54.697  44.397  57.889  1.00  0.00           H  
ATOM   3790  HB3 LYS   231      53.447  44.286  56.712  1.00  0.00           H  
ATOM   3791  CG  LYS   231      52.997  45.502  58.436  1.00  0.00           C  
ATOM   3792  HG2 LYS   231      53.473  46.393  58.026  1.00  0.00           H  
ATOM   3793  HG3 LYS   231      51.913  45.515  58.324  1.00  0.00           H  
ATOM   3794  CD  LYS   231      53.308  45.522  59.960  1.00  0.00           C  
ATOM   3795  HD2 LYS   231      52.725  44.782  60.508  1.00  0.00           H  
ATOM   3796  HD3 LYS   231      54.376  45.396  60.137  1.00  0.00           H  
ATOM   3797  CE  LYS   231      52.928  46.884  60.668  1.00  0.00           C  
ATOM   3798  HE2 LYS   231      53.502  47.645  60.140  1.00  0.00           H  
ATOM   3799  HE3 LYS   231      51.886  47.041  60.391  1.00  0.00           H  
ATOM   3800  NZ  LYS   231      53.125  46.939  62.135  1.00  0.00           N  
ATOM   3801  HZ1 LYS   231      52.817  47.769  62.621  1.00  0.00           H  
ATOM   3802  HZ2 LYS   231      52.641  46.180  62.593  1.00  0.00           H  
ATOM   3803  HZ3 LYS   231      54.074  46.841  62.468  1.00  0.00           H  
ATOM   3804  C   LYS   231      51.767  42.613  58.053  1.00  0.00           C  
ATOM   3805  O   LYS   231      50.936  42.581  58.972  1.00  0.00           O  
ATOM   3806  N   LYS   232      51.481  42.323  56.785  1.00  0.00           N  
ATOM   3807  H   LYS   232      52.334  42.255  56.248  1.00  0.00           H  
ATOM   3808  CA  LYS   232      50.104  41.989  56.318  1.00  0.00           C  
ATOM   3809  HA  LYS   232      49.424  42.741  56.719  1.00  0.00           H  
ATOM   3810  CB  LYS   232      49.905  41.882  54.768  1.00  0.00           C  
ATOM   3811  HB2 LYS   232      50.411  42.785  54.427  1.00  0.00           H  
ATOM   3812  HB3 LYS   232      50.503  41.018  54.478  1.00  0.00           H  
ATOM   3813  CG  LYS   232      48.426  41.856  54.401  1.00  0.00           C  
ATOM   3814  HG2 LYS   232      48.026  40.899  54.738  1.00  0.00           H  
ATOM   3815  HG3 LYS   232      47.913  42.639  54.960  1.00  0.00           H  
ATOM   3816  CD  LYS   232      48.053  41.999  52.928  1.00  0.00           C  
ATOM   3817  HD2 LYS   232      48.633  42.814  52.496  1.00  0.00           H  
ATOM   3818  HD3 LYS   232      48.316  41.054  52.452  1.00  0.00           H  
ATOM   3819  CE  LYS   232      46.658  42.323  52.721  1.00  0.00           C  
ATOM   3820  HE2 LYS   232      46.512  43.198  53.355  1.00  0.00           H  
ATOM   3821  HE3 LYS   232      46.625  42.587  51.664  1.00  0.00           H  
ATOM   3822  NZ  LYS   232      45.691  41.218  53.066  1.00  0.00           N  
ATOM   3823  HZ1 LYS   232      45.891  40.312  52.666  1.00  0.00           H  
ATOM   3824  HZ2 LYS   232      45.783  40.946  54.034  1.00  0.00           H  
ATOM   3825  HZ3 LYS   232      44.754  41.467  52.784  1.00  0.00           H  
ATOM   3826  C   LYS   232      49.518  40.642  56.928  1.00  0.00           C  
ATOM   3827  O   LYS   232      48.385  40.609  57.413  1.00  0.00           O  
ATOM   3828  N   MET   233      50.258  39.560  57.030  1.00  0.00           N  
ATOM   3829  H   MET   233      51.048  39.522  56.401  1.00  0.00           H  
ATOM   3830  CA  MET   233      49.999  38.309  57.755  1.00  0.00           C  
ATOM   3831  HA  MET   233      49.082  37.795  57.466  1.00  0.00           H  
ATOM   3832  CB  MET   233      51.096  37.366  57.430  1.00  0.00           C  
ATOM   3833  HB2 MET   233      51.270  37.496  56.362  1.00  0.00           H  
ATOM   3834  HB3 MET   233      52.063  37.657  57.840  1.00  0.00           H  
ATOM   3835  CG  MET   233      50.884  35.846  57.722  1.00  0.00           C  
ATOM   3836  HG2 MET   233      49.861  35.614  57.424  1.00  0.00           H  
ATOM   3837  HG3 MET   233      51.599  35.259  57.146  1.00  0.00           H  
ATOM   3838  SD  MET   233      51.038  35.467  59.503  1.00  0.00           S  
ATOM   3839  CE  MET   233      52.721  35.994  59.808  1.00  0.00           C  
ATOM   3840  HE1 MET   233      52.913  37.014  59.475  1.00  0.00           H  
ATOM   3841  HE2 MET   233      52.798  36.115  60.889  1.00  0.00           H  
ATOM   3842  HE3 MET   233      53.374  35.301  59.278  1.00  0.00           H  
ATOM   3843  C   MET   233      49.888  38.621  59.272  1.00  0.00           C  
ATOM   3844  O   MET   233      48.944  38.174  59.942  1.00  0.00           O  
ATOM   3845  N   SER   234      50.875  39.347  59.799  1.00  0.00           N  
ATOM   3846  H   SER   234      51.538  39.726  59.137  1.00  0.00           H  
ATOM   3847  CA  SER   234      51.057  39.453  61.271  1.00  0.00           C  
ATOM   3848  HA  SER   234      50.614  38.588  61.765  1.00  0.00           H  
ATOM   3849  CB  SER   234      52.544  39.564  61.686  1.00  0.00           C  
ATOM   3850  HB2 SER   234      52.639  39.722  62.760  1.00  0.00           H  
ATOM   3851  HB3 SER   234      53.061  38.646  61.406  1.00  0.00           H  
ATOM   3852  OG  SER   234      53.221  40.627  61.112  1.00  0.00           O  
ATOM   3853  HG  SER   234      53.321  40.374  60.191  1.00  0.00           H  
ATOM   3854  C   SER   234      50.333  40.664  61.816  1.00  0.00           C  
ATOM   3855  O   SER   234      50.620  41.143  62.954  1.00  0.00           O  
ATOM   3856  N   THR   235      49.238  41.150  61.129  1.00  0.00           N  
ATOM   3857  H   THR   235      48.976  40.645  60.295  1.00  0.00           H  
ATOM   3858  CA  THR   235      48.256  42.063  61.746  1.00  0.00           C  
ATOM   3859  HA  THR   235      48.505  42.381  62.759  1.00  0.00           H  
ATOM   3860  CB  THR   235      48.170  43.270  60.814  1.00  0.00           C  
ATOM   3861  HB  THR   235      48.017  43.015  59.765  1.00  0.00           H  
ATOM   3862  CG2 THR   235      46.968  44.205  61.272  1.00  0.00           C  
ATOM   3863 HG21 THR   235      46.029  43.749  60.959  1.00  0.00           H  
ATOM   3864 HG22 THR   235      46.911  44.262  62.359  1.00  0.00           H  
ATOM   3865 HG23 THR   235      47.098  45.179  60.799  1.00  0.00           H  
ATOM   3866  OG1 THR   235      49.352  44.043  60.739  1.00  0.00           O  
ATOM   3867  HG1 THR   235      50.051  43.458  60.440  1.00  0.00           H  
ATOM   3868  C   THR   235      46.867  41.388  61.820  1.00  0.00           C  
ATOM   3869  O   THR   235      46.325  41.109  60.783  1.00  0.00           O  
ATOM   3870  N   PRO   236      46.299  41.218  63.017  1.00  0.00           N  
ATOM   3871  CD  PRO   236      46.983  41.539  64.317  1.00  0.00           C  
ATOM   3872  HD2 PRO   236      47.134  42.616  64.251  1.00  0.00           H  
ATOM   3873  HD3 PRO   236      47.917  40.992  64.447  1.00  0.00           H  
ATOM   3874  CG  PRO   236      46.033  41.086  65.381  1.00  0.00           C  
ATOM   3875  HG2 PRO   236      45.737  42.037  65.825  1.00  0.00           H  
ATOM   3876  HG3 PRO   236      46.535  40.478  66.133  1.00  0.00           H  
ATOM   3877  CB  PRO   236      44.963  40.247  64.736  1.00  0.00           C  
ATOM   3878  HB2 PRO   236      44.004  40.436  65.220  1.00  0.00           H  
ATOM   3879  HB3 PRO   236      45.134  39.195  64.962  1.00  0.00           H  
ATOM   3880  CA  PRO   236      44.978  40.647  63.208  1.00  0.00           C  
ATOM   3881  HA  PRO   236      44.875  39.763  62.578  1.00  0.00           H  
ATOM   3882  C   PRO   236      43.811  41.619  62.873  1.00  0.00           C  
ATOM   3883  O   PRO   236      43.989  42.850  62.674  1.00  0.00           O  
ATOM   3884  N   VAL   237      42.592  41.064  62.730  1.00  0.00           N  
ATOM   3885  H   VAL   237      42.486  40.110  63.042  1.00  0.00           H  
ATOM   3886  CA  VAL   237      41.373  41.852  62.237  1.00  0.00           C  
ATOM   3887  HA  VAL   237      41.644  42.455  61.370  1.00  0.00           H  
ATOM   3888  CB  VAL   237      40.216  40.968  61.867  1.00  0.00           C  
ATOM   3889  HB  VAL   237      39.948  40.332  62.710  1.00  0.00           H  
ATOM   3890  CG1 VAL   237      39.004  41.653  61.277  1.00  0.00           C  
ATOM   3891 HG11 VAL   237      38.304  40.895  60.926  1.00  0.00           H  
ATOM   3892 HG12 VAL   237      38.462  42.248  62.012  1.00  0.00           H  
ATOM   3893 HG13 VAL   237      39.151  42.335  60.440  1.00  0.00           H  
ATOM   3894  CG2 VAL   237      40.715  40.101  60.692  1.00  0.00           C  
ATOM   3895 HG21 VAL   237      39.996  39.336  60.400  1.00  0.00           H  
ATOM   3896 HG22 VAL   237      40.983  40.598  59.759  1.00  0.00           H  
ATOM   3897 HG23 VAL   237      41.504  39.493  61.134  1.00  0.00           H  
ATOM   3898  C   VAL   237      40.969  42.818  63.301  1.00  0.00           C  
ATOM   3899  O   VAL   237      40.545  43.877  62.896  1.00  0.00           O  
ATOM   3900  N   GLU   238      41.323  42.535  64.538  1.00  0.00           N  
ATOM   3901  H   GLU   238      41.818  41.669  64.698  1.00  0.00           H  
ATOM   3902  CA  GLU   238      41.128  43.335  65.736  1.00  0.00           C  
ATOM   3903  HA  GLU   238      40.066  43.446  65.953  1.00  0.00           H  
ATOM   3904  CB  GLU   238      41.696  42.640  66.959  1.00  0.00           C  
ATOM   3905  HB2 GLU   238      41.279  41.634  67.022  1.00  0.00           H  
ATOM   3906  HB3 GLU   238      42.761  42.443  66.840  1.00  0.00           H  
ATOM   3907  CG  GLU   238      41.615  43.291  68.382  1.00  0.00           C  
ATOM   3908  HG2 GLU   238      42.125  42.668  69.116  1.00  0.00           H  
ATOM   3909  HG3 GLU   238      42.264  44.165  68.311  1.00  0.00           H  
ATOM   3910  CD  GLU   238      40.195  43.576  68.862  1.00  0.00           C  
ATOM   3911  OE1 GLU   238      39.383  42.567  68.951  1.00  0.00           O  
ATOM   3912  OE2 GLU   238      39.839  44.716  69.064  1.00  0.00           O  
ATOM   3913  C   GLU   238      41.637  44.757  65.591  1.00  0.00           C  
ATOM   3914  O   GLU   238      41.119  45.673  66.168  1.00  0.00           O  
ATOM   3915  N   VAL   239      42.732  44.906  64.818  1.00  0.00           N  
ATOM   3916  H   VAL   239      43.167  44.082  64.427  1.00  0.00           H  
ATOM   3917  CA  VAL   239      43.410  46.175  64.487  1.00  0.00           C  
ATOM   3918  HA  VAL   239      43.463  46.887  65.310  1.00  0.00           H  
ATOM   3919  CB  VAL   239      44.865  45.899  63.980  1.00  0.00           C  
ATOM   3920  HB  VAL   239      44.801  45.104  63.236  1.00  0.00           H  
ATOM   3921  CG1 VAL   239      45.432  47.099  63.261  1.00  0.00           C  
ATOM   3922 HG11 VAL   239      44.909  47.052  62.305  1.00  0.00           H  
ATOM   3923 HG12 VAL   239      45.281  48.023  63.819  1.00  0.00           H  
ATOM   3924 HG13 VAL   239      46.476  46.925  63.001  1.00  0.00           H  
ATOM   3925  CG2 VAL   239      45.806  45.538  65.152  1.00  0.00           C  
ATOM   3926 HG21 VAL   239      46.808  45.289  64.802  1.00  0.00           H  
ATOM   3927 HG22 VAL   239      45.918  46.495  65.661  1.00  0.00           H  
ATOM   3928 HG23 VAL   239      45.430  44.685  65.718  1.00  0.00           H  
ATOM   3929  C   VAL   239      42.548  46.927  63.449  1.00  0.00           C  
ATOM   3930  O   VAL   239      42.231  48.096  63.596  1.00  0.00           O  
ATOM   3931  N   LEU   240      42.238  46.270  62.312  1.00  0.00           N  
ATOM   3932  H   LEU   240      42.552  45.318  62.193  1.00  0.00           H  
ATOM   3933  CA  LEU   240      41.675  46.938  61.142  1.00  0.00           C  
ATOM   3934  HA  LEU   240      42.301  47.742  60.754  1.00  0.00           H  
ATOM   3935  CB  LEU   240      41.662  45.949  59.990  1.00  0.00           C  
ATOM   3936  HB2 LEU   240      40.967  45.165  60.292  1.00  0.00           H  
ATOM   3937  HB3 LEU   240      41.238  46.421  59.103  1.00  0.00           H  
ATOM   3938  CG  LEU   240      43.050  45.300  59.736  1.00  0.00           C  
ATOM   3939  HG  LEU   240      43.577  44.945  60.621  1.00  0.00           H  
ATOM   3940  CD1 LEU   240      42.917  44.066  58.845  1.00  0.00           C  
ATOM   3941 HD11 LEU   240      43.772  43.395  58.927  1.00  0.00           H  
ATOM   3942 HD12 LEU   240      42.239  43.406  59.385  1.00  0.00           H  
ATOM   3943 HD13 LEU   240      42.551  44.296  57.844  1.00  0.00           H  
ATOM   3944  CD2 LEU   240      43.939  46.195  58.984  1.00  0.00           C  
ATOM   3945 HD21 LEU   240      44.166  47.072  59.590  1.00  0.00           H  
ATOM   3946 HD22 LEU   240      44.851  45.599  58.957  1.00  0.00           H  
ATOM   3947 HD23 LEU   240      43.523  46.400  57.998  1.00  0.00           H  
ATOM   3948  C   LEU   240      40.256  47.498  61.507  1.00  0.00           C  
ATOM   3949  O   LEU   240      39.810  48.519  60.992  1.00  0.00           O  
ATOM   3950  N   CYS   241      39.518  46.790  62.339  1.00  0.00           N  
ATOM   3951  H   CYS   241      39.900  45.978  62.803  1.00  0.00           H  
ATOM   3952  CA  CYS   241      38.138  47.185  62.656  1.00  0.00           C  
ATOM   3953  HA  CYS   241      37.605  47.321  61.715  1.00  0.00           H  
ATOM   3954  CB  CYS   241      37.482  45.985  63.437  1.00  0.00           C  
ATOM   3955  HB2 CYS   241      36.401  46.122  63.459  1.00  0.00           H  
ATOM   3956  HB3 CYS   241      37.771  45.033  62.991  1.00  0.00           H  
ATOM   3957  SG  CYS   241      37.948  46.028  65.206  1.00  0.00           S  
ATOM   3958  HG  CYS   241      39.188  45.567  65.018  1.00  0.00           H  
ATOM   3959  C   CYS   241      38.013  48.566  63.392  1.00  0.00           C  
ATOM   3960  O   CYS   241      36.917  49.007  63.616  1.00  0.00           O  
ATOM   3961  N   LYS   242      39.141  49.173  63.885  1.00  0.00           N  
ATOM   3962  H   LYS   242      39.996  48.715  63.603  1.00  0.00           H  
ATOM   3963  CA  LYS   242      39.083  50.491  64.643  1.00  0.00           C  
ATOM   3964  HA  LYS   242      38.252  50.439  65.346  1.00  0.00           H  
ATOM   3965  CB  LYS   242      40.414  50.611  65.390  1.00  0.00           C  
ATOM   3966  HB2 LYS   242      41.245  50.439  64.706  1.00  0.00           H  
ATOM   3967  HB3 LYS   242      40.597  51.594  65.825  1.00  0.00           H  
ATOM   3968  CG  LYS   242      40.612  49.488  66.399  1.00  0.00           C  
ATOM   3969  HG2 LYS   242      40.464  48.548  65.868  1.00  0.00           H  
ATOM   3970  HG3 LYS   242      41.641  49.586  66.744  1.00  0.00           H  
ATOM   3971  CD  LYS   242      39.640  49.483  67.604  1.00  0.00           C  
ATOM   3972  HD2 LYS   242      40.033  50.240  68.283  1.00  0.00           H  
ATOM   3973  HD3 LYS   242      38.692  49.886  67.246  1.00  0.00           H  
ATOM   3974  CE  LYS   242      39.331  48.126  68.155  1.00  0.00           C  
ATOM   3975  HE2 LYS   242      38.612  48.253  68.965  1.00  0.00           H  
ATOM   3976  HE3 LYS   242      38.860  47.572  67.343  1.00  0.00           H  
ATOM   3977  NZ  LYS   242      40.505  47.270  68.611  1.00  0.00           N  
ATOM   3978  HZ1 LYS   242      40.805  47.590  69.520  1.00  0.00           H  
ATOM   3979  HZ2 LYS   242      40.253  46.300  68.736  1.00  0.00           H  
ATOM   3980  HZ3 LYS   242      41.298  47.313  67.987  1.00  0.00           H  
ATOM   3981  C   LYS   242      38.801  51.685  63.685  1.00  0.00           C  
ATOM   3982  O   LYS   242      39.421  51.698  62.596  1.00  0.00           O  
ATOM   3983  N   GLY   243      37.857  52.522  64.097  1.00  0.00           N  
ATOM   3984  H   GLY   243      37.387  52.230  64.942  1.00  0.00           H  
ATOM   3985  CA  GLY   243      37.358  53.744  63.474  1.00  0.00           C  
ATOM   3986  HA2 GLY   243      36.450  54.053  63.992  1.00  0.00           H  
ATOM   3987  HA3 GLY   243      38.084  54.555  63.540  1.00  0.00           H  
ATOM   3988  C   GLY   243      36.934  53.488  62.024  1.00  0.00           C  
ATOM   3989  O   GLY   243      37.357  54.204  61.135  1.00  0.00           O  
ATOM   3990  N   PHE   244      36.106  52.426  61.821  1.00  0.00           N  
ATOM   3991  H   PHE   244      35.685  51.954  62.608  1.00  0.00           H  
ATOM   3992  CA  PHE   244      35.600  51.851  60.595  1.00  0.00           C  
ATOM   3993  HA  PHE   244      35.255  52.685  59.984  1.00  0.00           H  
ATOM   3994  CB  PHE   244      36.743  51.218  59.754  1.00  0.00           C  
ATOM   3995  HB2 PHE   244      37.664  51.769  59.946  1.00  0.00           H  
ATOM   3996  HB3 PHE   244      37.000  50.234  60.146  1.00  0.00           H  
ATOM   3997  CG  PHE   244      36.697  51.016  58.284  1.00  0.00           C  
ATOM   3998  CD1 PHE   244      36.318  49.802  57.690  1.00  0.00           C  
ATOM   3999  HD1 PHE   244      36.077  48.995  58.366  1.00  0.00           H  
ATOM   4000  CE1 PHE   244      36.286  49.695  56.283  1.00  0.00           C  
ATOM   4001  HE1 PHE   244      35.882  48.879  55.702  1.00  0.00           H  
ATOM   4002  CZ  PHE   244      36.503  50.792  55.441  1.00  0.00           C  
ATOM   4003  HZ  PHE   244      36.436  50.711  54.366  1.00  0.00           H  
ATOM   4004  CE2 PHE   244      36.865  52.090  56.003  1.00  0.00           C  
ATOM   4005  HE2 PHE   244      37.224  52.861  55.337  1.00  0.00           H  
ATOM   4006  CD2 PHE   244      36.949  52.150  57.452  1.00  0.00           C  
ATOM   4007  HD2 PHE   244      37.274  53.091  57.872  1.00  0.00           H  
ATOM   4008  C   PHE   244      34.387  50.844  60.859  1.00  0.00           C  
ATOM   4009  O   PHE   244      34.339  50.305  61.987  1.00  0.00           O  
ATOM   4010  N   PRO   245      33.386  50.664  59.955  1.00  0.00           N  
ATOM   4011  CD  PRO   245      33.305  51.276  58.629  1.00  0.00           C  
ATOM   4012  HD2 PRO   245      33.665  50.531  57.919  1.00  0.00           H  
ATOM   4013  HD3 PRO   245      33.784  52.254  58.590  1.00  0.00           H  
ATOM   4014  CG  PRO   245      31.804  51.453  58.349  1.00  0.00           C  
ATOM   4015  HG2 PRO   245      31.634  51.642  57.289  1.00  0.00           H  
ATOM   4016  HG3 PRO   245      31.502  52.326  58.927  1.00  0.00           H  
ATOM   4017  CB  PRO   245      31.292  50.162  58.937  1.00  0.00           C  
ATOM   4018  HB2 PRO   245      31.498  49.424  58.162  1.00  0.00           H  
ATOM   4019  HB3 PRO   245      30.245  50.271  59.218  1.00  0.00           H  
ATOM   4020  CA  PRO   245      32.156  49.852  60.190  1.00  0.00           C  
ATOM   4021  HA  PRO   245      31.601  50.321  61.003  1.00  0.00           H  
ATOM   4022  C   PRO   245      32.427  48.355  60.466  1.00  0.00           C  
ATOM   4023  O   PRO   245      33.116  47.663  59.736  1.00  0.00           O  
ATOM   4024  N   ALA   246      31.835  47.850  61.572  1.00  0.00           N  
ATOM   4025  H   ALA   246      31.409  48.532  62.183  1.00  0.00           H  
ATOM   4026  CA  ALA   246      31.951  46.458  62.118  1.00  0.00           C  
ATOM   4027  HA  ALA   246      32.951  46.337  62.535  1.00  0.00           H  
ATOM   4028  CB  ALA   246      30.934  46.387  63.255  1.00  0.00           C  
ATOM   4029  HB1 ALA   246      29.904  46.415  62.899  1.00  0.00           H  
ATOM   4030  HB2 ALA   246      31.083  45.536  63.919  1.00  0.00           H  
ATOM   4031  HB3 ALA   246      31.037  47.290  63.857  1.00  0.00           H  
ATOM   4032  C   ALA   246      31.632  45.405  61.081  1.00  0.00           C  
ATOM   4033  O   ALA   246      32.197  44.346  60.991  1.00  0.00           O  
ATOM   4034  N   GLU   247      30.747  45.691  60.114  1.00  0.00           N  
ATOM   4035  H   GLU   247      30.253  46.551  60.305  1.00  0.00           H  
ATOM   4036  CA  GLU   247      30.320  44.740  59.020  1.00  0.00           C  
ATOM   4037  HA  GLU   247      29.857  43.811  59.352  1.00  0.00           H  
ATOM   4038  CB  GLU   247      29.374  45.576  58.112  1.00  0.00           C  
ATOM   4039  HB2 GLU   247      29.782  46.565  57.904  1.00  0.00           H  
ATOM   4040  HB3 GLU   247      29.368  45.020  57.174  1.00  0.00           H  
ATOM   4041  CG  GLU   247      28.005  45.594  58.703  1.00  0.00           C  
ATOM   4042  HG2 GLU   247      27.279  45.616  57.891  1.00  0.00           H  
ATOM   4043  HG3 GLU   247      27.827  44.612  59.143  1.00  0.00           H  
ATOM   4044  CD  GLU   247      27.950  46.672  59.811  1.00  0.00           C  
ATOM   4045  OE1 GLU   247      26.995  46.502  60.627  1.00  0.00           O  
ATOM   4046  OE2 GLU   247      28.731  47.624  59.873  1.00  0.00           O  
ATOM   4047  C   GLU   247      31.566  44.273  58.165  1.00  0.00           C  
ATOM   4048  O   GLU   247      31.619  43.076  57.880  1.00  0.00           O  
ATOM   4049  N   PHE   248      32.483  45.127  57.764  1.00  0.00           N  
ATOM   4050  H   PHE   248      32.296  46.087  58.015  1.00  0.00           H  
ATOM   4051  CA  PHE   248      33.784  44.719  57.252  1.00  0.00           C  
ATOM   4052  HA  PHE   248      33.559  44.200  56.321  1.00  0.00           H  
ATOM   4053  CB  PHE   248      34.632  45.978  56.988  1.00  0.00           C  
ATOM   4054  HB2 PHE   248      34.485  46.574  57.889  1.00  0.00           H  
ATOM   4055  HB3 PHE   248      35.684  45.722  56.864  1.00  0.00           H  
ATOM   4056  CG  PHE   248      34.291  46.816  55.820  1.00  0.00           C  
ATOM   4057  CD1 PHE   248      34.713  46.319  54.564  1.00  0.00           C  
ATOM   4058  HD1 PHE   248      35.182  45.353  54.449  1.00  0.00           H  
ATOM   4059  CE1 PHE   248      34.357  47.067  53.431  1.00  0.00           C  
ATOM   4060  HE1 PHE   248      34.620  46.771  52.427  1.00  0.00           H  
ATOM   4061  CZ  PHE   248      33.435  48.123  53.516  1.00  0.00           C  
ATOM   4062  HZ  PHE   248      33.103  48.648  52.632  1.00  0.00           H  
ATOM   4063  CE2 PHE   248      33.016  48.624  54.812  1.00  0.00           C  
ATOM   4064  HE2 PHE   248      32.487  49.560  54.907  1.00  0.00           H  
ATOM   4065  CD2 PHE   248      33.535  48.035  55.918  1.00  0.00           C  
ATOM   4066  HD2 PHE   248      33.307  48.444  56.891  1.00  0.00           H  
ATOM   4067  C   PHE   248      34.564  43.736  58.131  1.00  0.00           C  
ATOM   4068  O   PHE   248      34.933  42.647  57.647  1.00  0.00           O  
ATOM   4069  N   ALA   249      34.779  44.006  59.442  1.00  0.00           N  
ATOM   4070  H   ALA   249      34.155  44.676  59.867  1.00  0.00           H  
ATOM   4071  CA  ALA   249      35.498  43.086  60.331  1.00  0.00           C  
ATOM   4072  HA  ALA   249      36.491  42.944  59.905  1.00  0.00           H  
ATOM   4073  CB  ALA   249      35.687  43.891  61.587  1.00  0.00           C  
ATOM   4074  HB1 ALA   249      36.114  44.886  61.459  1.00  0.00           H  
ATOM   4075  HB2 ALA   249      34.732  43.985  62.105  1.00  0.00           H  
ATOM   4076  HB3 ALA   249      36.338  43.383  62.298  1.00  0.00           H  
ATOM   4077  C   ALA   249      34.826  41.669  60.478  1.00  0.00           C  
ATOM   4078  O   ALA   249      35.594  40.696  60.483  1.00  0.00           O  
ATOM   4079  N   MET   250      33.491  41.634  60.389  1.00  0.00           N  
ATOM   4080  H   MET   250      33.020  42.526  60.431  1.00  0.00           H  
ATOM   4081  CA  MET   250      32.740  40.388  60.386  1.00  0.00           C  
ATOM   4082  HA  MET   250      33.065  39.605  61.071  1.00  0.00           H  
ATOM   4083  CB  MET   250      31.267  40.752  60.753  1.00  0.00           C  
ATOM   4084  HB2 MET   250      30.731  41.292  59.973  1.00  0.00           H  
ATOM   4085  HB3 MET   250      30.779  39.782  60.855  1.00  0.00           H  
ATOM   4086  CG  MET   250      31.088  41.481  62.107  1.00  0.00           C  
ATOM   4087  HG2 MET   250      31.872  41.210  62.814  1.00  0.00           H  
ATOM   4088  HG3 MET   250      31.299  42.538  61.948  1.00  0.00           H  
ATOM   4089  SD  MET   250      29.424  41.459  62.925  1.00  0.00           S  
ATOM   4090  CE  MET   250      28.458  42.651  61.993  1.00  0.00           C  
ATOM   4091  HE1 MET   250      28.828  42.580  60.970  1.00  0.00           H  
ATOM   4092  HE2 MET   250      27.506  42.123  61.934  1.00  0.00           H  
ATOM   4093  HE3 MET   250      28.510  43.628  62.472  1.00  0.00           H  
ATOM   4094  C   MET   250      32.740  39.605  59.022  1.00  0.00           C  
ATOM   4095  O   MET   250      32.794  38.372  58.996  1.00  0.00           O  
ATOM   4096  N   TYR   251      32.833  40.327  57.881  1.00  0.00           N  
ATOM   4097  H   TYR   251      32.468  41.264  57.966  1.00  0.00           H  
ATOM   4098  CA  TYR   251      32.965  39.772  56.562  1.00  0.00           C  
ATOM   4099  HA  TYR   251      32.156  39.045  56.485  1.00  0.00           H  
ATOM   4100  CB  TYR   251      32.581  40.848  55.463  1.00  0.00           C  
ATOM   4101  HB2 TYR   251      31.511  41.054  55.435  1.00  0.00           H  
ATOM   4102  HB3 TYR   251      33.042  41.790  55.759  1.00  0.00           H  
ATOM   4103  CG  TYR   251      33.050  40.457  54.035  1.00  0.00           C  
ATOM   4104  CD1 TYR   251      34.457  40.468  53.721  1.00  0.00           C  
ATOM   4105  HD1 TYR   251      35.066  40.893  54.505  1.00  0.00           H  
ATOM   4106  CE1 TYR   251      34.965  39.828  52.567  1.00  0.00           C  
ATOM   4107  HE1 TYR   251      36.042  39.789  52.496  1.00  0.00           H  
ATOM   4108  CZ  TYR   251      34.033  39.364  51.526  1.00  0.00           C  
ATOM   4109  OH  TYR   251      34.482  38.820  50.321  1.00  0.00           O  
ATOM   4110  HH  TYR   251      35.399  38.539  50.371  1.00  0.00           H  
ATOM   4111  CE2 TYR   251      32.675  39.532  51.816  1.00  0.00           C  
ATOM   4112  HE2 TYR   251      31.950  39.206  51.086  1.00  0.00           H  
ATOM   4113  CD2 TYR   251      32.178  39.980  53.070  1.00  0.00           C  
ATOM   4114  HD2 TYR   251      31.143  40.128  53.343  1.00  0.00           H  
ATOM   4115  C   TYR   251      34.348  39.064  56.349  1.00  0.00           C  
ATOM   4116  O   TYR   251      34.418  37.867  56.127  1.00  0.00           O  
ATOM   4117  N   LEU   252      35.371  39.783  56.780  1.00  0.00           N  
ATOM   4118  H   LEU   252      35.139  40.595  57.335  1.00  0.00           H  
ATOM   4119  CA  LEU   252      36.752  39.347  56.768  1.00  0.00           C  
ATOM   4120  HA  LEU   252      37.056  39.254  55.725  1.00  0.00           H  
ATOM   4121  CB  LEU   252      37.622  40.503  57.408  1.00  0.00           C  
ATOM   4122  HB2 LEU   252      37.013  41.021  58.149  1.00  0.00           H  
ATOM   4123  HB3 LEU   252      38.470  40.096  57.960  1.00  0.00           H  
ATOM   4124  CG  LEU   252      38.181  41.584  56.442  1.00  0.00           C  
ATOM   4125  HG  LEU   252      37.416  42.013  55.795  1.00  0.00           H  
ATOM   4126  CD1 LEU   252      38.730  42.810  57.251  1.00  0.00           C  
ATOM   4127 HD11 LEU   252      37.977  43.209  57.930  1.00  0.00           H  
ATOM   4128 HD12 LEU   252      39.583  42.532  57.870  1.00  0.00           H  
ATOM   4129 HD13 LEU   252      39.129  43.577  56.587  1.00  0.00           H  
ATOM   4130  CD2 LEU   252      39.261  41.027  55.505  1.00  0.00           C  
ATOM   4131 HD21 LEU   252      40.067  40.650  56.135  1.00  0.00           H  
ATOM   4132 HD22 LEU   252      38.893  40.191  54.911  1.00  0.00           H  
ATOM   4133 HD23 LEU   252      39.636  41.807  54.843  1.00  0.00           H  
ATOM   4134  C   LEU   252      36.964  38.125  57.686  1.00  0.00           C  
ATOM   4135  O   LEU   252      37.540  37.136  57.263  1.00  0.00           O  
ATOM   4136  N   ASN   253      36.344  38.126  58.872  1.00  0.00           N  
ATOM   4137  H   ASN   253      36.059  39.042  59.185  1.00  0.00           H  
ATOM   4138  CA  ASN   253      36.284  36.898  59.718  1.00  0.00           C  
ATOM   4139  HA  ASN   253      37.294  36.492  59.781  1.00  0.00           H  
ATOM   4140  CB  ASN   253      35.833  37.322  61.146  1.00  0.00           C  
ATOM   4141  HB2 ASN   253      36.339  38.272  61.314  1.00  0.00           H  
ATOM   4142  HB3 ASN   253      34.751  37.442  61.089  1.00  0.00           H  
ATOM   4143  CG  ASN   253      36.217  36.323  62.284  1.00  0.00           C  
ATOM   4144  OD1 ASN   253      37.136  35.567  62.260  1.00  0.00           O  
ATOM   4145  ND2 ASN   253      35.449  36.333  63.310  1.00  0.00           N  
ATOM   4146 HD21 ASN   253      35.728  35.870  64.164  1.00  0.00           H  
ATOM   4147 HD22 ASN   253      34.765  37.073  63.374  1.00  0.00           H  
ATOM   4148  C   ASN   253      35.516  35.679  59.248  1.00  0.00           C  
ATOM   4149  O   ASN   253      36.028  34.539  59.363  1.00  0.00           O  
ATOM   4150  N   TYR   254      34.340  35.948  58.669  1.00  0.00           N  
ATOM   4151  H   TYR   254      33.887  36.847  58.758  1.00  0.00           H  
ATOM   4152  CA  TYR   254      33.548  34.827  58.173  1.00  0.00           C  
ATOM   4153  HA  TYR   254      33.267  34.161  58.988  1.00  0.00           H  
ATOM   4154  CB  TYR   254      32.132  35.287  57.735  1.00  0.00           C  
ATOM   4155  HB2 TYR   254      32.190  36.353  57.518  1.00  0.00           H  
ATOM   4156  HB3 TYR   254      31.811  34.772  56.829  1.00  0.00           H  
ATOM   4157  CG  TYR   254      31.036  35.019  58.681  1.00  0.00           C  
ATOM   4158  CD1 TYR   254      30.288  33.806  58.565  1.00  0.00           C  
ATOM   4159  HD1 TYR   254      30.517  33.165  57.727  1.00  0.00           H  
ATOM   4160  CE1 TYR   254      29.245  33.456  59.397  1.00  0.00           C  
ATOM   4161  HE1 TYR   254      28.697  32.537  59.251  1.00  0.00           H  
ATOM   4162  CZ  TYR   254      29.074  34.251  60.554  1.00  0.00           C  
ATOM   4163  OH  TYR   254      28.119  33.794  61.432  1.00  0.00           O  
ATOM   4164  HH  TYR   254      28.220  34.187  62.302  1.00  0.00           H  
ATOM   4165  CE2 TYR   254      29.810  35.487  60.778  1.00  0.00           C  
ATOM   4166  HE2 TYR   254      29.534  36.117  61.611  1.00  0.00           H  
ATOM   4167  CD2 TYR   254      30.725  35.898  59.760  1.00  0.00           C  
ATOM   4168  HD2 TYR   254      31.175  36.878  59.828  1.00  0.00           H  
ATOM   4169  C   TYR   254      34.158  34.081  56.978  1.00  0.00           C  
ATOM   4170  O   TYR   254      33.911  32.928  56.671  1.00  0.00           O  
ATOM   4171  N   CYS   255      35.101  34.750  56.231  1.00  0.00           N  
ATOM   4172  H   CYS   255      35.413  35.679  56.472  1.00  0.00           H  
ATOM   4173  CA  CYS   255      36.029  34.058  55.326  1.00  0.00           C  
ATOM   4174  HA  CYS   255      35.502  33.337  54.700  1.00  0.00           H  
ATOM   4175  CB  CYS   255      36.640  35.064  54.318  1.00  0.00           C  
ATOM   4176  HB2 CYS   255      37.385  35.670  54.833  1.00  0.00           H  
ATOM   4177  HB3 CYS   255      37.189  34.473  53.584  1.00  0.00           H  
ATOM   4178  SG  CYS   255      35.466  36.240  53.578  1.00  0.00           S  
ATOM   4179  HG  CYS   255      35.203  36.919  54.698  1.00  0.00           H  
ATOM   4180  C   CYS   255      37.169  33.265  56.075  1.00  0.00           C  
ATOM   4181  O   CYS   255      37.312  32.081  55.868  1.00  0.00           O  
ATOM   4182  N   ARG   256      37.931  33.933  56.950  1.00  0.00           N  
ATOM   4183  H   ARG   256      37.658  34.882  57.162  1.00  0.00           H  
ATOM   4184  CA  ARG   256      39.213  33.545  57.557  1.00  0.00           C  
ATOM   4185  HA  ARG   256      40.022  33.636  56.832  1.00  0.00           H  
ATOM   4186  CB  ARG   256      39.488  34.682  58.494  1.00  0.00           C  
ATOM   4187  HB2 ARG   256      39.825  35.551  57.928  1.00  0.00           H  
ATOM   4188  HB3 ARG   256      38.643  34.952  59.126  1.00  0.00           H  
ATOM   4189  CG  ARG   256      40.730  34.603  59.433  1.00  0.00           C  
ATOM   4190  HG2 ARG   256      40.735  35.517  60.028  1.00  0.00           H  
ATOM   4191  HG3 ARG   256      40.677  33.738  60.094  1.00  0.00           H  
ATOM   4192  CD  ARG   256      42.044  34.681  58.782  1.00  0.00           C  
ATOM   4193  HD2 ARG   256      42.837  34.726  59.529  1.00  0.00           H  
ATOM   4194  HD3 ARG   256      42.222  33.851  58.098  1.00  0.00           H  
ATOM   4195  NE  ARG   256      42.111  35.917  58.016  1.00  0.00           N  
ATOM   4196  HE  ARG   256      41.826  35.763  57.060  1.00  0.00           H  
ATOM   4197  CZ  ARG   256      42.691  37.081  58.402  1.00  0.00           C  
ATOM   4198  NH1 ARG   256      42.897  37.404  59.607  1.00  0.00           N  
ATOM   4199 HH11 ARG   256      42.809  36.710  60.335  1.00  0.00           H  
ATOM   4200 HH12 ARG   256      43.384  38.276  59.755  1.00  0.00           H  
ATOM   4201  NH2 ARG   256      43.205  37.869  57.563  1.00  0.00           N  
ATOM   4202 HH21 ARG   256      43.242  37.525  56.614  1.00  0.00           H  
ATOM   4203 HH22 ARG   256      43.593  38.729  57.924  1.00  0.00           H  
ATOM   4204  C   ARG   256      39.159  32.218  58.335  1.00  0.00           C  
ATOM   4205  O   ARG   256      40.063  31.392  58.154  1.00  0.00           O  
ATOM   4206  N   GLY   257      38.149  32.034  59.215  1.00  0.00           N  
ATOM   4207  H   GLY   257      37.543  32.841  59.220  1.00  0.00           H  
ATOM   4208  CA  GLY   257      37.752  30.858  60.008  1.00  0.00           C  
ATOM   4209  HA2 GLY   257      38.477  30.534  60.754  1.00  0.00           H  
ATOM   4210  HA3 GLY   257      36.907  31.253  60.572  1.00  0.00           H  
ATOM   4211  C   GLY   257      37.475  29.545  59.273  1.00  0.00           C  
ATOM   4212  O   GLY   257      37.712  28.456  59.794  1.00  0.00           O  
ATOM   4213  N   LEU   258      36.999  29.581  58.038  1.00  0.00           N  
ATOM   4214  H   LEU   258      36.974  30.406  57.457  1.00  0.00           H  
ATOM   4215  CA  LEU   258      36.811  28.275  57.257  1.00  0.00           C  
ATOM   4216  HA  LEU   258      36.031  27.631  57.664  1.00  0.00           H  
ATOM   4217  CB  LEU   258      36.537  28.760  55.848  1.00  0.00           C  
ATOM   4218  HB2 LEU   258      37.438  29.282  55.526  1.00  0.00           H  
ATOM   4219  HB3 LEU   258      36.337  27.874  55.245  1.00  0.00           H  
ATOM   4220  CG  LEU   258      35.302  29.616  55.793  1.00  0.00           C  
ATOM   4221  HG  LEU   258      35.454  30.440  56.490  1.00  0.00           H  
ATOM   4222  CD1 LEU   258      35.132  30.141  54.425  1.00  0.00           C  
ATOM   4223 HD11 LEU   258      34.742  29.383  53.746  1.00  0.00           H  
ATOM   4224 HD12 LEU   258      34.390  30.939  54.464  1.00  0.00           H  
ATOM   4225 HD13 LEU   258      36.027  30.569  53.972  1.00  0.00           H  
ATOM   4226  CD2 LEU   258      34.082  28.801  56.311  1.00  0.00           C  
ATOM   4227 HD21 LEU   258      34.024  28.703  57.395  1.00  0.00           H  
ATOM   4228 HD22 LEU   258      33.231  29.478  56.238  1.00  0.00           H  
ATOM   4229 HD23 LEU   258      33.863  27.907  55.727  1.00  0.00           H  
ATOM   4230  C   LEU   258      38.102  27.486  57.124  1.00  0.00           C  
ATOM   4231  O   LEU   258      39.231  28.093  57.087  1.00  0.00           O  
ATOM   4232  N   ARG   259      37.986  26.174  56.918  1.00  0.00           N  
ATOM   4233  H   ARG   259      37.114  25.667  56.971  1.00  0.00           H  
ATOM   4234  CA  ARG   259      39.162  25.326  56.457  1.00  0.00           C  
ATOM   4235  HA  ARG   259      40.117  25.614  56.897  1.00  0.00           H  
ATOM   4236  CB  ARG   259      39.002  23.895  57.010  1.00  0.00           C  
ATOM   4237  HB2 ARG   259      39.871  23.287  56.759  1.00  0.00           H  
ATOM   4238  HB3 ARG   259      38.851  23.907  58.089  1.00  0.00           H  
ATOM   4239  CG  ARG   259      37.835  23.254  56.361  1.00  0.00           C  
ATOM   4240  HG2 ARG   259      36.934  23.840  56.540  1.00  0.00           H  
ATOM   4241  HG3 ARG   259      38.075  23.151  55.303  1.00  0.00           H  
ATOM   4242  CD  ARG   259      37.552  21.916  57.028  1.00  0.00           C  
ATOM   4243  HD2 ARG   259      37.745  21.990  58.098  1.00  0.00           H  
ATOM   4244  HD3 ARG   259      36.519  21.601  56.884  1.00  0.00           H  
ATOM   4245  NE  ARG   259      38.388  20.785  56.574  1.00  0.00           N  
ATOM   4246  HE  ARG   259      38.982  20.952  55.774  1.00  0.00           H  
ATOM   4247  CZ  ARG   259      38.824  19.843  57.363  1.00  0.00           C  
ATOM   4248  NH1 ARG   259      38.200  19.579  58.508  1.00  0.00           N  
ATOM   4249 HH11 ARG   259      37.280  19.934  58.726  1.00  0.00           H  
ATOM   4250 HH12 ARG   259      38.597  18.873  59.112  1.00  0.00           H  
ATOM   4251  NH2 ARG   259      39.826  19.091  56.910  1.00  0.00           N  
ATOM   4252 HH21 ARG   259      40.238  19.378  56.034  1.00  0.00           H  
ATOM   4253 HH22 ARG   259      40.001  18.177  57.303  1.00  0.00           H  
ATOM   4254  C   ARG   259      39.364  25.478  54.898  1.00  0.00           C  
ATOM   4255  O   ARG   259      38.513  25.915  54.130  1.00  0.00           O  
ATOM   4256  N   PHE   260      40.416  24.762  54.551  1.00  0.00           N  
ATOM   4257  H   PHE   260      40.905  24.252  55.272  1.00  0.00           H  
ATOM   4258  CA  PHE   260      40.972  24.821  53.160  1.00  0.00           C  
ATOM   4259  HA  PHE   260      41.124  25.864  52.880  1.00  0.00           H  
ATOM   4260  CB  PHE   260      42.286  24.053  53.218  1.00  0.00           C  
ATOM   4261  HB2 PHE   260      43.004  24.504  53.904  1.00  0.00           H  
ATOM   4262  HB3 PHE   260      42.079  23.090  53.684  1.00  0.00           H  
ATOM   4263  CG  PHE   260      42.903  23.671  51.855  1.00  0.00           C  
ATOM   4264  CD1 PHE   260      43.355  24.685  50.956  1.00  0.00           C  
ATOM   4265  HD1 PHE   260      43.240  25.731  51.199  1.00  0.00           H  
ATOM   4266  CE1 PHE   260      43.834  24.319  49.710  1.00  0.00           C  
ATOM   4267  HE1 PHE   260      44.145  25.051  48.979  1.00  0.00           H  
ATOM   4268  CZ  PHE   260      44.015  22.949  49.370  1.00  0.00           C  
ATOM   4269  HZ  PHE   260      44.438  22.637  48.427  1.00  0.00           H  
ATOM   4270  CE2 PHE   260      43.557  21.941  50.235  1.00  0.00           C  
ATOM   4271  HE2 PHE   260      43.747  20.929  49.910  1.00  0.00           H  
ATOM   4272  CD2 PHE   260      43.099  22.286  51.487  1.00  0.00           C  
ATOM   4273  HD2 PHE   260      42.805  21.525  52.194  1.00  0.00           H  
ATOM   4274  C   PHE   260      40.051  24.157  52.113  1.00  0.00           C  
ATOM   4275  O   PHE   260      39.985  24.723  51.015  1.00  0.00           O  
ATOM   4276  N   GLU   261      39.305  23.084  52.409  1.00  0.00           N  
ATOM   4277  H   GLU   261      39.397  22.684  53.332  1.00  0.00           H  
ATOM   4278  CA  GLU   261      38.444  22.335  51.522  1.00  0.00           C  
ATOM   4279  HA  GLU   261      38.815  22.505  50.511  1.00  0.00           H  
ATOM   4280  CB  GLU   261      38.477  20.862  51.955  1.00  0.00           C  
ATOM   4281  HB2 GLU   261      37.933  20.729  52.890  1.00  0.00           H  
ATOM   4282  HB3 GLU   261      38.026  20.275  51.154  1.00  0.00           H  
ATOM   4283  CG  GLU   261      39.962  20.313  52.167  1.00  0.00           C  
ATOM   4284  HG2 GLU   261      39.913  19.262  51.883  1.00  0.00           H  
ATOM   4285  HG3 GLU   261      40.739  20.856  51.629  1.00  0.00           H  
ATOM   4286  CD  GLU   261      40.320  20.309  53.661  1.00  0.00           C  
ATOM   4287  OE1 GLU   261      40.802  19.276  54.187  1.00  0.00           O  
ATOM   4288  OE2 GLU   261      40.205  21.345  54.401  1.00  0.00           O  
ATOM   4289  C   GLU   261      36.991  22.894  51.582  1.00  0.00           C  
ATOM   4290  O   GLU   261      36.075  22.398  50.900  1.00  0.00           O  
ATOM   4291  N   GLU   262      36.593  23.873  52.477  1.00  0.00           N  
ATOM   4292  H   GLU   262      37.294  24.400  52.977  1.00  0.00           H  
ATOM   4293  CA  GLU   262      35.183  24.157  52.750  1.00  0.00           C  
ATOM   4294  HA  GLU   262      34.638  23.231  52.570  1.00  0.00           H  
ATOM   4295  CB  GLU   262      35.241  24.387  54.265  1.00  0.00           C  
ATOM   4296  HB2 GLU   262      35.574  23.445  54.703  1.00  0.00           H  
ATOM   4297  HB3 GLU   262      35.972  25.172  54.459  1.00  0.00           H  
ATOM   4298  CG  GLU   262      33.997  24.934  54.968  1.00  0.00           C  
ATOM   4299  HG2 GLU   262      34.285  24.857  56.016  1.00  0.00           H  
ATOM   4300  HG3 GLU   262      33.813  25.978  54.713  1.00  0.00           H  
ATOM   4301  CD  GLU   262      32.735  24.091  54.771  1.00  0.00           C  
ATOM   4302  OE1 GLU   262      32.703  23.284  53.858  1.00  0.00           O  
ATOM   4303  OE2 GLU   262      31.755  24.184  55.514  1.00  0.00           O  
ATOM   4304  C   GLU   262      34.704  25.436  52.056  1.00  0.00           C  
ATOM   4305  O   GLU   262      35.486  26.316  51.701  1.00  0.00           O  
ATOM   4306  N   ALA   263      33.418  25.547  51.877  1.00  0.00           N  
ATOM   4307  H   ALA   263      32.855  24.768  52.186  1.00  0.00           H  
ATOM   4308  CA  ALA   263      32.728  26.592  51.175  1.00  0.00           C  
ATOM   4309  HA  ALA   263      33.457  26.910  50.429  1.00  0.00           H  
ATOM   4310  CB  ALA   263      31.519  26.154  50.472  1.00  0.00           C  
ATOM   4311  HB1 ALA   263      31.213  27.062  49.953  1.00  0.00           H  
ATOM   4312  HB2 ALA   263      31.719  25.262  49.879  1.00  0.00           H  
ATOM   4313  HB3 ALA   263      30.822  25.852  51.254  1.00  0.00           H  
ATOM   4314  C   ALA   263      32.412  27.754  52.123  1.00  0.00           C  
ATOM   4315  O   ALA   263      32.024  27.502  53.238  1.00  0.00           O  
ATOM   4316  N   PRO   264      32.544  28.972  51.631  1.00  0.00           N  
ATOM   4317  CD  PRO   264      33.098  29.527  50.389  1.00  0.00           C  
ATOM   4318  HD2 PRO   264      32.808  29.083  49.437  1.00  0.00           H  
ATOM   4319  HD3 PRO   264      34.177  29.389  50.316  1.00  0.00           H  
ATOM   4320  CG  PRO   264      32.947  31.043  50.465  1.00  0.00           C  
ATOM   4321  HG2 PRO   264      31.995  31.348  50.029  1.00  0.00           H  
ATOM   4322  HG3 PRO   264      33.688  31.645  49.938  1.00  0.00           H  
ATOM   4323  CB  PRO   264      32.957  31.284  51.973  1.00  0.00           C  
ATOM   4324  HB2 PRO   264      32.676  32.309  52.216  1.00  0.00           H  
ATOM   4325  HB3 PRO   264      33.965  31.078  52.334  1.00  0.00           H  
ATOM   4326  CA  PRO   264      32.149  30.100  52.482  1.00  0.00           C  
ATOM   4327  HA  PRO   264      32.294  29.897  53.543  1.00  0.00           H  
ATOM   4328  C   PRO   264      30.621  30.354  52.314  1.00  0.00           C  
ATOM   4329  O   PRO   264      30.106  29.979  51.257  1.00  0.00           O  
ATOM   4330  N   ASP   265      29.963  30.836  53.351  1.00  0.00           N  
ATOM   4331  H   ASP   265      30.524  31.211  54.102  1.00  0.00           H  
ATOM   4332  CA  ASP   265      28.620  31.302  53.298  1.00  0.00           C  
ATOM   4333  HA  ASP   265      28.072  30.484  52.829  1.00  0.00           H  
ATOM   4334  CB  ASP   265      28.135  31.492  54.702  1.00  0.00           C  
ATOM   4335  HB2 ASP   265      28.463  30.624  55.274  1.00  0.00           H  
ATOM   4336  HB3 ASP   265      28.583  32.431  55.027  1.00  0.00           H  
ATOM   4337  CG  ASP   265      26.634  31.522  54.725  1.00  0.00           C  
ATOM   4338  OD1 ASP   265      26.115  31.480  55.887  1.00  0.00           O  
ATOM   4339  OD2 ASP   265      25.941  31.498  53.728  1.00  0.00           O  
ATOM   4340  C   ASP   265      28.429  32.571  52.364  1.00  0.00           C  
ATOM   4341  O   ASP   265      28.108  33.692  52.788  1.00  0.00           O  
ATOM   4342  N   TYR   266      28.465  32.422  51.058  1.00  0.00           N  
ATOM   4343  H   TYR   266      28.750  31.511  50.728  1.00  0.00           H  
ATOM   4344  CA  TYR   266      28.251  33.447  50.013  1.00  0.00           C  
ATOM   4345  HA  TYR   266      29.181  34.009  49.921  1.00  0.00           H  
ATOM   4346  CB  TYR   266      28.159  32.763  48.649  1.00  0.00           C  
ATOM   4347  HB2 TYR   266      27.271  32.131  48.615  1.00  0.00           H  
ATOM   4348  HB3 TYR   266      28.002  33.559  47.921  1.00  0.00           H  
ATOM   4349  CG  TYR   266      29.359  31.974  48.204  1.00  0.00           C  
ATOM   4350  CD1 TYR   266      30.465  32.642  47.653  1.00  0.00           C  
ATOM   4351  HD1 TYR   266      30.591  33.712  47.728  1.00  0.00           H  
ATOM   4352  CE1 TYR   266      31.464  31.920  47.019  1.00  0.00           C  
ATOM   4353  HE1 TYR   266      32.291  32.435  46.553  1.00  0.00           H  
ATOM   4354  CZ  TYR   266      31.388  30.484  47.034  1.00  0.00           C  
ATOM   4355  OH  TYR   266      32.353  29.745  46.475  1.00  0.00           O  
ATOM   4356  HH  TYR   266      33.196  30.148  46.256  1.00  0.00           H  
ATOM   4357  CE2 TYR   266      30.267  29.822  47.508  1.00  0.00           C  
ATOM   4358  HE2 TYR   266      30.133  28.752  47.444  1.00  0.00           H  
ATOM   4359  CD2 TYR   266      29.259  30.596  48.097  1.00  0.00           C  
ATOM   4360  HD2 TYR   266      28.410  30.055  48.487  1.00  0.00           H  
ATOM   4361  C   TYR   266      27.103  34.413  50.377  1.00  0.00           C  
ATOM   4362  O   TYR   266      27.337  35.603  50.309  1.00  0.00           O  
ATOM   4363  N   MET   267      25.936  33.914  50.685  1.00  0.00           N  
ATOM   4364  H   MET   267      25.867  32.910  50.759  1.00  0.00           H  
ATOM   4365  CA  MET   267      24.733  34.703  50.928  1.00  0.00           C  
ATOM   4366  HA  MET   267      24.826  35.476  50.166  1.00  0.00           H  
ATOM   4367  CB  MET   267      23.394  33.926  50.726  1.00  0.00           C  
ATOM   4368  HB2 MET   267      23.334  33.042  51.361  1.00  0.00           H  
ATOM   4369  HB3 MET   267      22.645  34.641  51.067  1.00  0.00           H  
ATOM   4370  CG  MET   267      23.115  33.621  49.260  1.00  0.00           C  
ATOM   4371  HG2 MET   267      22.944  34.545  48.707  1.00  0.00           H  
ATOM   4372  HG3 MET   267      23.915  32.966  48.916  1.00  0.00           H  
ATOM   4373  SD  MET   267      21.635  32.735  49.203  1.00  0.00           S  
ATOM   4374  CE  MET   267      22.187  31.055  49.687  1.00  0.00           C  
ATOM   4375  HE1 MET   267      21.332  30.405  49.872  1.00  0.00           H  
ATOM   4376  HE2 MET   267      22.693  30.543  48.869  1.00  0.00           H  
ATOM   4377  HE3 MET   267      22.705  31.099  50.646  1.00  0.00           H  
ATOM   4378  C   MET   267      24.708  35.489  52.270  1.00  0.00           C  
ATOM   4379  O   MET   267      24.197  36.571  52.324  1.00  0.00           O  
ATOM   4380  N   TYR   268      25.429  35.040  53.304  1.00  0.00           N  
ATOM   4381  H   TYR   268      26.001  34.212  53.221  1.00  0.00           H  
ATOM   4382  CA  TYR   268      25.718  35.844  54.561  1.00  0.00           C  
ATOM   4383  HA  TYR   268      24.861  36.479  54.785  1.00  0.00           H  
ATOM   4384  CB  TYR   268      25.983  34.960  55.787  1.00  0.00           C  
ATOM   4385  HB2 TYR   268      25.207  34.197  55.833  1.00  0.00           H  
ATOM   4386  HB3 TYR   268      26.950  34.457  55.756  1.00  0.00           H  
ATOM   4387  CG  TYR   268      26.060  35.632  57.176  1.00  0.00           C  
ATOM   4388  CD1 TYR   268      24.823  35.810  57.915  1.00  0.00           C  
ATOM   4389  HD1 TYR   268      23.897  35.403  57.535  1.00  0.00           H  
ATOM   4390  CE1 TYR   268      24.914  36.583  59.087  1.00  0.00           C  
ATOM   4391  HE1 TYR   268      24.040  36.669  59.716  1.00  0.00           H  
ATOM   4392  CZ  TYR   268      26.183  37.009  59.543  1.00  0.00           C  
ATOM   4393  OH  TYR   268      26.298  37.576  60.775  1.00  0.00           O  
ATOM   4394  HH  TYR   268      25.804  37.093  61.442  1.00  0.00           H  
ATOM   4395  CE2 TYR   268      27.338  36.801  58.779  1.00  0.00           C  
ATOM   4396  HE2 TYR   268      28.267  37.112  59.234  1.00  0.00           H  
ATOM   4397  CD2 TYR   268      27.328  36.148  57.592  1.00  0.00           C  
ATOM   4398  HD2 TYR   268      28.177  35.931  56.960  1.00  0.00           H  
ATOM   4399  C   TYR   268      26.781  36.885  54.252  1.00  0.00           C  
ATOM   4400  O   TYR   268      26.580  38.099  54.488  1.00  0.00           O  
ATOM   4401  N   LEU   269      27.897  36.458  53.665  1.00  0.00           N  
ATOM   4402  H   LEU   269      27.819  35.538  53.255  1.00  0.00           H  
ATOM   4403  CA  LEU   269      28.899  37.432  53.206  1.00  0.00           C  
ATOM   4404  HA  LEU   269      29.424  37.881  54.050  1.00  0.00           H  
ATOM   4405  CB  LEU   269      30.046  36.609  52.578  1.00  0.00           C  
ATOM   4406  HB2 LEU   269      29.601  36.038  51.763  1.00  0.00           H  
ATOM   4407  HB3 LEU   269      30.799  37.296  52.193  1.00  0.00           H  
ATOM   4408  CG  LEU   269      30.820  35.787  53.542  1.00  0.00           C  
ATOM   4409  HG  LEU   269      30.151  35.196  54.167  1.00  0.00           H  
ATOM   4410  CD1 LEU   269      31.698  34.764  52.794  1.00  0.00           C  
ATOM   4411 HD11 LEU   269      31.105  34.131  52.133  1.00  0.00           H  
ATOM   4412 HD12 LEU   269      32.524  35.125  52.183  1.00  0.00           H  
ATOM   4413 HD13 LEU   269      32.145  34.147  53.573  1.00  0.00           H  
ATOM   4414  CD2 LEU   269      31.686  36.672  54.433  1.00  0.00           C  
ATOM   4415 HD21 LEU   269      32.245  36.096  55.170  1.00  0.00           H  
ATOM   4416 HD22 LEU   269      32.461  37.215  53.891  1.00  0.00           H  
ATOM   4417 HD23 LEU   269      31.079  37.376  55.003  1.00  0.00           H  
ATOM   4418  C   LEU   269      28.422  38.577  52.342  1.00  0.00           C  
ATOM   4419  O   LEU   269      28.807  39.730  52.496  1.00  0.00           O  
ATOM   4420  N   ARG   270      27.600  38.256  51.356  1.00  0.00           N  
ATOM   4421  H   ARG   270      27.481  37.284  51.109  1.00  0.00           H  
ATOM   4422  CA  ARG   270      26.896  39.230  50.551  1.00  0.00           C  
ATOM   4423  HA  ARG   270      27.639  39.936  50.181  1.00  0.00           H  
ATOM   4424  CB  ARG   270      26.332  38.586  49.293  1.00  0.00           C  
ATOM   4425  HB2 ARG   270      27.161  38.047  48.835  1.00  0.00           H  
ATOM   4426  HB3 ARG   270      25.726  37.742  49.625  1.00  0.00           H  
ATOM   4427  CG  ARG   270      25.770  39.537  48.201  1.00  0.00           C  
ATOM   4428  HG2 ARG   270      24.847  39.985  48.570  1.00  0.00           H  
ATOM   4429  HG3 ARG   270      26.576  40.227  47.951  1.00  0.00           H  
ATOM   4430  CD  ARG   270      25.428  38.655  46.987  1.00  0.00           C  
ATOM   4431  HD2 ARG   270      26.239  37.971  46.737  1.00  0.00           H  
ATOM   4432  HD3 ARG   270      24.595  38.064  47.367  1.00  0.00           H  
ATOM   4433  NE  ARG   270      25.023  39.525  45.856  1.00  0.00           N  
ATOM   4434  HE  ARG   270      25.260  40.506  45.912  1.00  0.00           H  
ATOM   4435  CZ  ARG   270      24.699  39.074  44.670  1.00  0.00           C  
ATOM   4436  NH1 ARG   270      24.525  37.823  44.413  1.00  0.00           N  
ATOM   4437 HH11 ARG   270      24.630  37.167  45.173  1.00  0.00           H  
ATOM   4438 HH12 ARG   270      24.156  37.544  43.515  1.00  0.00           H  
ATOM   4439  NH2 ARG   270      24.583  39.976  43.720  1.00  0.00           N  
ATOM   4440 HH21 ARG   270      24.696  40.950  43.963  1.00  0.00           H  
ATOM   4441 HH22 ARG   270      24.481  39.682  42.759  1.00  0.00           H  
ATOM   4442  C   ARG   270      25.944  40.033  51.347  1.00  0.00           C  
ATOM   4443  O   ARG   270      25.962  41.252  51.191  1.00  0.00           O  
ATOM   4444  N   GLN   271      25.080  39.419  52.154  1.00  0.00           N  
ATOM   4445  H   GLN   271      25.257  38.443  52.342  1.00  0.00           H  
ATOM   4446  CA  GLN   271      24.071  40.157  53.008  1.00  0.00           C  
ATOM   4447  HA  GLN   271      23.530  40.702  52.235  1.00  0.00           H  
ATOM   4448  CB  GLN   271      23.200  39.135  53.710  1.00  0.00           C  
ATOM   4449  HB2 GLN   271      22.863  38.347  53.037  1.00  0.00           H  
ATOM   4450  HB3 GLN   271      23.798  38.507  54.370  1.00  0.00           H  
ATOM   4451  CG  GLN   271      22.129  39.636  54.647  1.00  0.00           C  
ATOM   4452  HG2 GLN   271      21.760  38.699  55.064  1.00  0.00           H  
ATOM   4453  HG3 GLN   271      22.553  40.274  55.422  1.00  0.00           H  
ATOM   4454  CD  GLN   271      20.913  40.313  54.053  1.00  0.00           C  
ATOM   4455  OE1 GLN   271      20.898  40.803  52.918  1.00  0.00           O  
ATOM   4456  NE2 GLN   271      19.770  40.403  54.856  1.00  0.00           N  
ATOM   4457 HE21 GLN   271      18.927  40.730  54.407  1.00  0.00           H  
ATOM   4458 HE22 GLN   271      19.807  40.221  55.849  1.00  0.00           H  
ATOM   4459  C   GLN   271      24.784  41.213  53.893  1.00  0.00           C  
ATOM   4460  O   GLN   271      24.457  42.399  53.977  1.00  0.00           O  
ATOM   4461  N   LEU   272      25.899  40.842  54.519  1.00  0.00           N  
ATOM   4462  H   LEU   272      26.241  39.907  54.350  1.00  0.00           H  
ATOM   4463  CA  LEU   272      26.693  41.717  55.382  1.00  0.00           C  
ATOM   4464  HA  LEU   272      26.080  41.936  56.256  1.00  0.00           H  
ATOM   4465  CB  LEU   272      28.002  40.926  55.800  1.00  0.00           C  
ATOM   4466  HB2 LEU   272      28.168  40.029  55.204  1.00  0.00           H  
ATOM   4467  HB3 LEU   272      28.716  41.743  55.694  1.00  0.00           H  
ATOM   4468  CG  LEU   272      27.992  40.483  57.318  1.00  0.00           C  
ATOM   4469  HG  LEU   272      27.178  39.805  57.575  1.00  0.00           H  
ATOM   4470  CD1 LEU   272      29.296  39.711  57.641  1.00  0.00           C  
ATOM   4471 HD11 LEU   272      29.350  38.791  57.058  1.00  0.00           H  
ATOM   4472 HD12 LEU   272      30.159  40.377  57.636  1.00  0.00           H  
ATOM   4473 HD13 LEU   272      29.264  39.249  58.628  1.00  0.00           H  
ATOM   4474  CD2 LEU   272      27.792  41.699  58.307  1.00  0.00           C  
ATOM   4475 HD21 LEU   272      27.815  41.395  59.354  1.00  0.00           H  
ATOM   4476 HD22 LEU   272      28.591  42.416  58.118  1.00  0.00           H  
ATOM   4477 HD23 LEU   272      26.801  42.109  58.115  1.00  0.00           H  
ATOM   4478  C   LEU   272      27.040  43.130  54.679  1.00  0.00           C  
ATOM   4479  O   LEU   272      26.669  44.193  55.180  1.00  0.00           O  
ATOM   4480  N   PHE   273      27.624  43.117  53.459  1.00  0.00           N  
ATOM   4481  H   PHE   273      28.006  42.304  52.998  1.00  0.00           H  
ATOM   4482  CA  PHE   273      27.763  44.455  52.823  1.00  0.00           C  
ATOM   4483  HA  PHE   273      28.346  45.145  53.433  1.00  0.00           H  
ATOM   4484  CB  PHE   273      28.655  44.271  51.593  1.00  0.00           C  
ATOM   4485  HB2 PHE   273      28.073  43.554  51.014  1.00  0.00           H  
ATOM   4486  HB3 PHE   273      28.537  45.158  50.970  1.00  0.00           H  
ATOM   4487  CG  PHE   273      30.134  43.877  51.729  1.00  0.00           C  
ATOM   4488  CD1 PHE   273      30.709  43.143  50.712  1.00  0.00           C  
ATOM   4489  HD1 PHE   273      30.121  42.790  49.878  1.00  0.00           H  
ATOM   4490  CE1 PHE   273      32.112  42.825  50.748  1.00  0.00           C  
ATOM   4491  HE1 PHE   273      32.400  42.140  49.964  1.00  0.00           H  
ATOM   4492  CZ  PHE   273      32.936  43.208  51.771  1.00  0.00           C  
ATOM   4493  HZ  PHE   273      33.953  42.847  51.740  1.00  0.00           H  
ATOM   4494  CE2 PHE   273      32.293  43.944  52.831  1.00  0.00           C  
ATOM   4495  HE2 PHE   273      32.830  44.353  53.673  1.00  0.00           H  
ATOM   4496  CD2 PHE   273      30.947  44.290  52.811  1.00  0.00           C  
ATOM   4497  HD2 PHE   273      30.508  44.756  53.681  1.00  0.00           H  
ATOM   4498  C   PHE   273      26.374  45.132  52.506  1.00  0.00           C  
ATOM   4499  O   PHE   273      26.257  46.309  52.808  1.00  0.00           O  
ATOM   4500  N   ARG   274      25.321  44.381  52.082  1.00  0.00           N  
ATOM   4501  H   ARG   274      25.558  43.422  51.871  1.00  0.00           H  
ATOM   4502  CA  ARG   274      23.968  44.933  51.785  1.00  0.00           C  
ATOM   4503  HA  ARG   274      24.140  45.817  51.170  1.00  0.00           H  
ATOM   4504  CB  ARG   274      23.078  43.864  51.217  1.00  0.00           C  
ATOM   4505  HB2 ARG   274      23.144  42.996  51.872  1.00  0.00           H  
ATOM   4506  HB3 ARG   274      22.059  44.230  51.096  1.00  0.00           H  
ATOM   4507  CG  ARG   274      23.504  43.328  49.860  1.00  0.00           C  
ATOM   4508  HG2 ARG   274      23.685  44.123  49.136  1.00  0.00           H  
ATOM   4509  HG3 ARG   274      24.463  42.858  50.075  1.00  0.00           H  
ATOM   4510  CD  ARG   274      22.574  42.295  49.165  1.00  0.00           C  
ATOM   4511  HD2 ARG   274      22.464  41.385  49.754  1.00  0.00           H  
ATOM   4512  HD3 ARG   274      21.564  42.703  49.210  1.00  0.00           H  
ATOM   4513  NE  ARG   274      22.778  41.978  47.735  1.00  0.00           N  
ATOM   4514  HE  ARG   274      23.368  42.557  47.155  1.00  0.00           H  
ATOM   4515  CZ  ARG   274      22.144  41.060  47.048  1.00  0.00           C  
ATOM   4516  NH1 ARG   274      21.338  40.170  47.565  1.00  0.00           N  
ATOM   4517 HH11 ARG   274      21.188  40.254  48.560  1.00  0.00           H  
ATOM   4518 HH12 ARG   274      20.782  39.584  46.958  1.00  0.00           H  
ATOM   4519  NH2 ARG   274      22.264  40.940  45.758  1.00  0.00           N  
ATOM   4520 HH21 ARG   274      22.940  41.445  45.204  1.00  0.00           H  
ATOM   4521 HH22 ARG   274      21.619  40.366  45.234  1.00  0.00           H  
ATOM   4522  C   ARG   274      23.263  45.484  53.010  1.00  0.00           C  
ATOM   4523  O   ARG   274      22.530  46.422  53.003  1.00  0.00           O  
ATOM   4524  N   ILE   275      23.521  44.966  54.223  1.00  0.00           N  
ATOM   4525  H   ILE   275      24.171  44.195  54.171  1.00  0.00           H  
ATOM   4526  CA  ILE   275      23.105  45.500  55.528  1.00  0.00           C  
ATOM   4527  HA  ILE   275      22.026  45.649  55.578  1.00  0.00           H  
ATOM   4528  CB  ILE   275      23.559  44.546  56.684  1.00  0.00           C  
ATOM   4529  HB  ILE   275      24.559  44.255  56.365  1.00  0.00           H  
ATOM   4530  CG2 ILE   275      23.702  45.292  58.012  1.00  0.00           C  
ATOM   4531 HG21 ILE   275      22.863  45.953  58.233  1.00  0.00           H  
ATOM   4532 HG22 ILE   275      23.812  44.610  58.855  1.00  0.00           H  
ATOM   4533 HG23 ILE   275      24.564  45.959  58.023  1.00  0.00           H  
ATOM   4534  CG1 ILE   275      22.636  43.230  56.903  1.00  0.00           C  
ATOM   4535 HG12 ILE   275      21.749  43.612  57.408  1.00  0.00           H  
ATOM   4536 HG13 ILE   275      22.243  42.747  56.008  1.00  0.00           H  
ATOM   4537  CD1 ILE   275      23.344  42.181  57.823  1.00  0.00           C  
ATOM   4538 HD11 ILE   275      22.608  41.477  58.213  1.00  0.00           H  
ATOM   4539 HD12 ILE   275      24.189  41.638  57.399  1.00  0.00           H  
ATOM   4540 HD13 ILE   275      23.804  42.620  58.708  1.00  0.00           H  
ATOM   4541  C   ILE   275      23.669  46.874  55.667  1.00  0.00           C  
ATOM   4542  O   ILE   275      22.898  47.705  56.071  1.00  0.00           O  
ATOM   4543  N   LEU   276      24.915  47.145  55.420  1.00  0.00           N  
ATOM   4544  H   LEU   276      25.499  46.321  55.445  1.00  0.00           H  
ATOM   4545  CA  LEU   276      25.436  48.511  55.506  1.00  0.00           C  
ATOM   4546  HA  LEU   276      25.129  48.901  56.476  1.00  0.00           H  
ATOM   4547  CB  LEU   276      26.952  48.398  55.479  1.00  0.00           C  
ATOM   4548  HB2 LEU   276      27.214  47.699  56.274  1.00  0.00           H  
ATOM   4549  HB3 LEU   276      27.250  48.069  54.483  1.00  0.00           H  
ATOM   4550  CG  LEU   276      27.735  49.677  55.790  1.00  0.00           C  
ATOM   4551  HG  LEU   276      27.505  50.440  55.046  1.00  0.00           H  
ATOM   4552  CD1 LEU   276      27.342  50.247  57.148  1.00  0.00           C  
ATOM   4553 HD11 LEU   276      26.271  50.433  57.226  1.00  0.00           H  
ATOM   4554 HD12 LEU   276      27.530  49.567  57.980  1.00  0.00           H  
ATOM   4555 HD13 LEU   276      27.978  51.104  57.371  1.00  0.00           H  
ATOM   4556  CD2 LEU   276      29.241  49.461  55.950  1.00  0.00           C  
ATOM   4557 HD21 LEU   276      29.834  50.376  55.955  1.00  0.00           H  
ATOM   4558 HD22 LEU   276      29.501  48.883  56.837  1.00  0.00           H  
ATOM   4559 HD23 LEU   276      29.581  48.899  55.081  1.00  0.00           H  
ATOM   4560  C   LEU   276      24.887  49.377  54.385  1.00  0.00           C  
ATOM   4561  O   LEU   276      24.464  50.504  54.606  1.00  0.00           O  
ATOM   4562  N   PHE   277      24.753  48.831  53.166  1.00  0.00           N  
ATOM   4563  H   PHE   277      24.896  47.833  53.098  1.00  0.00           H  
ATOM   4564  CA  PHE   277      24.232  49.594  52.013  1.00  0.00           C  
ATOM   4565  HA  PHE   277      24.885  50.406  51.693  1.00  0.00           H  
ATOM   4566  CB  PHE   277      24.158  48.668  50.750  1.00  0.00           C  
ATOM   4567  HB2 PHE   277      25.060  48.060  50.684  1.00  0.00           H  
ATOM   4568  HB3 PHE   277      23.406  47.889  50.882  1.00  0.00           H  
ATOM   4569  CG  PHE   277      24.000  49.349  49.433  1.00  0.00           C  
ATOM   4570  CD1 PHE   277      25.058  50.123  49.027  1.00  0.00           C  
ATOM   4571  HD1 PHE   277      25.870  50.344  49.705  1.00  0.00           H  
ATOM   4572  CE1 PHE   277      25.011  50.654  47.754  1.00  0.00           C  
ATOM   4573  HE1 PHE   277      25.783  51.363  47.491  1.00  0.00           H  
ATOM   4574  CZ  PHE   277      23.905  50.331  46.890  1.00  0.00           C  
ATOM   4575  HZ  PHE   277      23.772  50.742  45.900  1.00  0.00           H  
ATOM   4576  CE2 PHE   277      22.885  49.423  47.307  1.00  0.00           C  
ATOM   4577  HE2 PHE   277      22.056  49.282  46.629  1.00  0.00           H  
ATOM   4578  CD2 PHE   277      22.934  48.966  48.637  1.00  0.00           C  
ATOM   4579  HD2 PHE   277      22.177  48.267  48.958  1.00  0.00           H  
ATOM   4580  C   PHE   277      22.801  50.085  52.335  1.00  0.00           C  
ATOM   4581  O   PHE   277      22.365  51.174  52.029  1.00  0.00           O  
ATOM   4582  N   ARG   278      22.018  49.283  53.007  1.00  0.00           N  
ATOM   4583  H   ARG   278      22.439  48.400  53.259  1.00  0.00           H  
ATOM   4584  CA  ARG   278      20.654  49.512  53.455  1.00  0.00           C  
ATOM   4585  HA  ARG   278      20.076  50.064  52.713  1.00  0.00           H  
ATOM   4586  CB  ARG   278      19.889  48.241  53.807  1.00  0.00           C  
ATOM   4587  HB2 ARG   278      20.534  47.540  54.336  1.00  0.00           H  
ATOM   4588  HB3 ARG   278      18.982  48.490  54.357  1.00  0.00           H  
ATOM   4589  CG  ARG   278      19.412  47.483  52.546  1.00  0.00           C  
ATOM   4590  HG2 ARG   278      18.832  48.153  51.911  1.00  0.00           H  
ATOM   4591  HG3 ARG   278      20.319  47.470  51.940  1.00  0.00           H  
ATOM   4592  CD  ARG   278      18.867  46.143  52.936  1.00  0.00           C  
ATOM   4593  HD2 ARG   278      19.614  45.723  53.610  1.00  0.00           H  
ATOM   4594  HD3 ARG   278      17.928  46.320  53.460  1.00  0.00           H  
ATOM   4595  NE  ARG   278      18.611  45.220  51.780  1.00  0.00           N  
ATOM   4596  HE  ARG   278      18.175  45.513  50.918  1.00  0.00           H  
ATOM   4597  CZ  ARG   278      18.946  43.945  51.769  1.00  0.00           C  
ATOM   4598  NH1 ARG   278      19.399  43.353  52.824  1.00  0.00           N  
ATOM   4599 HH11 ARG   278      19.400  43.833  53.712  1.00  0.00           H  
ATOM   4600 HH12 ARG   278      19.908  42.492  52.686  1.00  0.00           H  
ATOM   4601  NH2 ARG   278      18.854  43.310  50.717  1.00  0.00           N  
ATOM   4602 HH21 ARG   278      18.391  43.768  49.945  1.00  0.00           H  
ATOM   4603 HH22 ARG   278      18.864  42.300  50.727  1.00  0.00           H  
ATOM   4604  C   ARG   278      20.652  50.499  54.530  1.00  0.00           C  
ATOM   4605  O   ARG   278      20.080  51.600  54.383  1.00  0.00           O  
ATOM   4606  N   THR   279      21.369  50.202  55.566  1.00  0.00           N  
ATOM   4607  H   THR   279      21.898  49.342  55.569  1.00  0.00           H  
ATOM   4608  CA  THR   279      21.570  51.116  56.660  1.00  0.00           C  
ATOM   4609  HA  THR   279      20.599  51.195  57.150  1.00  0.00           H  
ATOM   4610  CB  THR   279      22.528  50.504  57.696  1.00  0.00           C  
ATOM   4611  HB  THR   279      23.518  50.395  57.253  1.00  0.00           H  
ATOM   4612  CG2 THR   279      22.573  51.344  58.993  1.00  0.00           C  
ATOM   4613 HG21 THR   279      21.544  51.558  59.282  1.00  0.00           H  
ATOM   4614 HG22 THR   279      23.189  50.969  59.810  1.00  0.00           H  
ATOM   4615 HG23 THR   279      23.108  52.257  58.729  1.00  0.00           H  
ATOM   4616  OG1 THR   279      22.153  49.274  58.222  1.00  0.00           O  
ATOM   4617  HG1 THR   279      22.241  48.758  57.418  1.00  0.00           H  
ATOM   4618  C   THR   279      22.054  52.567  56.217  1.00  0.00           C  
ATOM   4619  O   THR   279      21.755  53.490  56.843  1.00  0.00           O  
ATOM   4620  N   LEU   280      22.707  52.727  55.111  1.00  0.00           N  
ATOM   4621  H   LEU   280      23.093  51.958  54.580  1.00  0.00           H  
ATOM   4622  CA  LEU   280      23.234  54.019  54.584  1.00  0.00           C  
ATOM   4623  HA  LEU   280      23.221  54.761  55.383  1.00  0.00           H  
ATOM   4624  CB  LEU   280      24.695  53.905  54.126  1.00  0.00           C  
ATOM   4625  HB2 LEU   280      24.719  53.113  53.378  1.00  0.00           H  
ATOM   4626  HB3 LEU   280      25.030  54.745  53.518  1.00  0.00           H  
ATOM   4627  CG  LEU   280      25.838  53.747  55.168  1.00  0.00           C  
ATOM   4628  HG  LEU   280      25.515  52.885  55.751  1.00  0.00           H  
ATOM   4629  CD1 LEU   280      27.184  53.485  54.495  1.00  0.00           C  
ATOM   4630 HD11 LEU   280      27.391  54.302  53.803  1.00  0.00           H  
ATOM   4631 HD12 LEU   280      27.791  53.460  55.400  1.00  0.00           H  
ATOM   4632 HD13 LEU   280      27.230  52.478  54.079  1.00  0.00           H  
ATOM   4633  CD2 LEU   280      25.932  54.872  56.252  1.00  0.00           C  
ATOM   4634 HD21 LEU   280      26.634  54.501  56.998  1.00  0.00           H  
ATOM   4635 HD22 LEU   280      26.123  55.744  55.627  1.00  0.00           H  
ATOM   4636 HD23 LEU   280      24.983  54.954  56.783  1.00  0.00           H  
ATOM   4637  C   LEU   280      22.290  54.646  53.556  1.00  0.00           C  
ATOM   4638  O   LEU   280      22.646  55.715  52.932  1.00  0.00           O  
ATOM   4639  N   ASN   281      21.015  54.236  53.434  1.00  0.00           N  
ATOM   4640  H   ASN   281      20.695  53.480  54.022  1.00  0.00           H  
ATOM   4641  CA  ASN   281      19.939  54.560  52.552  1.00  0.00           C  
ATOM   4642  HA  ASN   281      19.385  53.621  52.583  1.00  0.00           H  
ATOM   4643  CB  ASN   281      19.160  55.766  53.089  1.00  0.00           C  
ATOM   4644  HB2 ASN   281      19.776  56.653  52.946  1.00  0.00           H  
ATOM   4645  HB3 ASN   281      18.275  55.994  52.495  1.00  0.00           H  
ATOM   4646  CG  ASN   281      18.924  55.660  54.562  1.00  0.00           C  
ATOM   4647  OD1 ASN   281      18.621  54.583  55.075  1.00  0.00           O  
ATOM   4648  ND2 ASN   281      19.075  56.607  55.426  1.00  0.00           N  
ATOM   4649 HD21 ASN   281      19.070  56.456  56.425  1.00  0.00           H  
ATOM   4650 HD22 ASN   281      19.609  57.427  55.177  1.00  0.00           H  
ATOM   4651  C   ASN   281      20.286  54.590  50.993  1.00  0.00           C  
ATOM   4652  O   ASN   281      20.043  55.557  50.275  1.00  0.00           O  
ATOM   4653  N   HIE   282      20.861  53.477  50.454  1.00  0.00           N  
ATOM   4654  H   HIE   282      20.890  52.724  51.127  1.00  0.00           H  
ATOM   4655  CA  HIE   282      21.306  53.276  49.135  1.00  0.00           C  
ATOM   4656  HA  HIE   282      21.316  54.229  48.607  1.00  0.00           H  
ATOM   4657  CB  HIE   282      22.731  52.801  49.196  1.00  0.00           C  
ATOM   4658  HB2 HIE   282      22.666  52.003  49.935  1.00  0.00           H  
ATOM   4659  HB3 HIE   282      23.054  52.400  48.236  1.00  0.00           H  
ATOM   4660  CG  HIE   282      23.760  53.758  49.804  1.00  0.00           C  
ATOM   4661  ND1 HIE   282      24.974  53.369  50.436  1.00  0.00           N  
ATOM   4662  CE1 HIE   282      25.641  54.486  50.788  1.00  0.00           C  
ATOM   4663  HE1 HIE   282      26.639  54.602  51.184  1.00  0.00           H  
ATOM   4664  NE2 HIE   282      24.902  55.557  50.423  1.00  0.00           N  
ATOM   4665  HE2 HIE   282      25.062  56.538  50.603  1.00  0.00           H  
ATOM   4666  CD2 HIE   282      23.711  55.146  49.772  1.00  0.00           C  
ATOM   4667  HD2 HIE   282      22.897  55.703  49.332  1.00  0.00           H  
ATOM   4668  C   HIE   282      20.450  52.319  48.174  1.00  0.00           C  
ATOM   4669  O   HIE   282      19.464  51.695  48.589  1.00  0.00           O  
ATOM   4670  N   GLN   283      20.761  52.318  46.936  1.00  0.00           N  
ATOM   4671  H   GLN   283      21.486  52.993  46.741  1.00  0.00           H  
ATOM   4672  CA  GLN   283      20.263  51.534  45.838  1.00  0.00           C  
ATOM   4673  HA  GLN   283      20.080  50.528  46.217  1.00  0.00           H  
ATOM   4674  CB  GLN   283      18.952  52.216  45.440  1.00  0.00           C  
ATOM   4675  HB2 GLN   283      18.517  51.516  44.726  1.00  0.00           H  
ATOM   4676  HB3 GLN   283      18.347  52.281  46.345  1.00  0.00           H  
ATOM   4677  CG  GLN   283      19.074  53.625  44.851  1.00  0.00           C  
ATOM   4678  HG2 GLN   283      19.768  53.631  44.010  1.00  0.00           H  
ATOM   4679  HG3 GLN   283      18.096  53.931  44.480  1.00  0.00           H  
ATOM   4680  CD  GLN   283      19.555  54.723  45.747  1.00  0.00           C  
ATOM   4681  OE1 GLN   283      20.541  55.399  45.557  1.00  0.00           O  
ATOM   4682  NE2 GLN   283      18.977  54.946  46.889  1.00  0.00           N  
ATOM   4683 HE21 GLN   283      19.336  55.650  47.519  1.00  0.00           H  
ATOM   4684 HE22 GLN   283      18.050  54.592  47.074  1.00  0.00           H  
ATOM   4685  C   GLN   283      21.219  51.538  44.700  1.00  0.00           C  
ATOM   4686  O   GLN   283      22.164  52.312  44.608  1.00  0.00           O  
ATOM   4687  N   TYR   284      20.960  50.651  43.715  1.00  0.00           N  
ATOM   4688  H   TYR   284      20.166  50.050  43.889  1.00  0.00           H  
ATOM   4689  CA  TYR   284      21.823  50.386  42.524  1.00  0.00           C  
ATOM   4690  HA  TYR   284      22.859  50.424  42.860  1.00  0.00           H  
ATOM   4691  CB  TYR   284      21.638  48.958  42.031  1.00  0.00           C  
ATOM   4692  HB2 TYR   284      20.637  48.827  41.620  1.00  0.00           H  
ATOM   4693  HB3 TYR   284      22.395  48.785  41.266  1.00  0.00           H  
ATOM   4694  CG  TYR   284      22.006  48.019  43.189  1.00  0.00           C  
ATOM   4695  CD1 TYR   284      20.990  47.256  43.820  1.00  0.00           C  
ATOM   4696  HD1 TYR   284      20.004  47.356  43.391  1.00  0.00           H  
ATOM   4697  CE1 TYR   284      21.391  46.415  44.831  1.00  0.00           C  
ATOM   4698  HE1 TYR   284      20.632  45.932  45.429  1.00  0.00           H  
ATOM   4699  CZ  TYR   284      22.749  46.228  45.177  1.00  0.00           C  
ATOM   4700  OH  TYR   284      23.088  45.233  46.064  1.00  0.00           O  
ATOM   4701  HH  TYR   284      22.290  44.713  46.180  1.00  0.00           H  
ATOM   4702  CE2 TYR   284      23.708  46.923  44.428  1.00  0.00           C  
ATOM   4703  HE2 TYR   284      24.759  46.772  44.624  1.00  0.00           H  
ATOM   4704  CD2 TYR   284      23.317  47.916  43.557  1.00  0.00           C  
ATOM   4705  HD2 TYR   284      24.049  48.423  42.946  1.00  0.00           H  
ATOM   4706  C   TYR   284      21.674  51.384  41.374  1.00  0.00           C  
ATOM   4707  O   TYR   284      21.517  50.984  40.185  1.00  0.00           O  
ATOM   4708  N   ASP   285      21.706  52.711  41.672  1.00  0.00           N  
ATOM   4709  H   ASP   285      22.047  52.995  42.579  1.00  0.00           H  
ATOM   4710  CA  ASP   285      21.488  53.795  40.607  1.00  0.00           C  
ATOM   4711  HA  ASP   285      20.620  53.552  39.993  1.00  0.00           H  
ATOM   4712  CB  ASP   285      20.962  55.147  41.251  1.00  0.00           C  
ATOM   4713  HB2 ASP   285      20.496  55.782  40.497  1.00  0.00           H  
ATOM   4714  HB3 ASP   285      20.115  54.892  41.889  1.00  0.00           H  
ATOM   4715  CG  ASP   285      22.035  55.872  41.930  1.00  0.00           C  
ATOM   4716  OD1 ASP   285      21.721  56.927  42.499  1.00  0.00           O  
ATOM   4717  OD2 ASP   285      23.205  55.414  42.038  1.00  0.00           O  
ATOM   4718  C   ASP   285      22.678  53.994  39.585  1.00  0.00           C  
ATOM   4719  O   ASP   285      22.736  54.856  38.688  1.00  0.00           O  
ATOM   4720  N   TYR   286      23.759  53.256  39.897  1.00  0.00           N  
ATOM   4721  H   TYR   286      23.803  52.715  40.749  1.00  0.00           H  
ATOM   4722  CA  TYR   286      25.021  53.262  39.227  1.00  0.00           C  
ATOM   4723  HA  TYR   286      25.725  52.661  39.803  1.00  0.00           H  
ATOM   4724  CB  TYR   286      24.939  52.500  37.891  1.00  0.00           C  
ATOM   4725  HB2 TYR   286      24.480  53.192  37.186  1.00  0.00           H  
ATOM   4726  HB3 TYR   286      25.942  52.176  37.614  1.00  0.00           H  
ATOM   4727  CG  TYR   286      24.147  51.237  37.903  1.00  0.00           C  
ATOM   4728  CD1 TYR   286      24.796  50.103  38.289  1.00  0.00           C  
ATOM   4729  HD1 TYR   286      25.812  50.132  38.654  1.00  0.00           H  
ATOM   4730  CE1 TYR   286      24.214  48.833  38.166  1.00  0.00           C  
ATOM   4731  HE1 TYR   286      24.848  47.992  38.407  1.00  0.00           H  
ATOM   4732  CZ  TYR   286      22.929  48.652  37.659  1.00  0.00           C  
ATOM   4733  OH  TYR   286      22.198  47.480  37.637  1.00  0.00           O  
ATOM   4734  HH  TYR   286      22.713  46.930  38.231  1.00  0.00           H  
ATOM   4735  CE2 TYR   286      22.248  49.773  37.106  1.00  0.00           C  
ATOM   4736  HE2 TYR   286      21.213  49.696  36.808  1.00  0.00           H  
ATOM   4737  CD2 TYR   286      22.865  51.051  37.249  1.00  0.00           C  
ATOM   4738  HD2 TYR   286      22.339  51.955  36.979  1.00  0.00           H  
ATOM   4739  C   TYR   286      25.801  54.614  39.135  1.00  0.00           C  
ATOM   4740  O   TYR   286      26.494  54.865  38.163  1.00  0.00           O  
ATOM   4741  N   THR   287      25.640  55.395  40.203  1.00  0.00           N  
ATOM   4742  H   THR   287      24.845  55.210  40.798  1.00  0.00           H  
ATOM   4743  CA  THR   287      26.239  56.688  40.325  1.00  0.00           C  
ATOM   4744  HA  THR   287      26.590  57.050  39.359  1.00  0.00           H  
ATOM   4745  CB  THR   287      25.240  57.804  40.793  1.00  0.00           C  
ATOM   4746  HB  THR   287      25.885  58.683  40.820  1.00  0.00           H  
ATOM   4747  CG2 THR   287      24.161  58.081  39.752  1.00  0.00           C  
ATOM   4748 HG21 THR   287      24.613  58.027  38.761  1.00  0.00           H  
ATOM   4749 HG22 THR   287      23.309  57.414  39.883  1.00  0.00           H  
ATOM   4750 HG23 THR   287      23.787  59.095  39.891  1.00  0.00           H  
ATOM   4751  OG1 THR   287      24.755  57.610  42.100  1.00  0.00           O  
ATOM   4752  HG1 THR   287      24.160  56.857  42.097  1.00  0.00           H  
ATOM   4753  C   THR   287      27.573  56.460  41.093  1.00  0.00           C  
ATOM   4754  O   THR   287      27.767  56.882  42.256  1.00  0.00           O  
ATOM   4755  N   PHE   288      28.483  55.773  40.418  1.00  0.00           N  
ATOM   4756  H   PHE   288      28.261  55.598  39.448  1.00  0.00           H  
ATOM   4757  CA  PHE   288      29.874  55.565  40.831  1.00  0.00           C  
ATOM   4758  HA  PHE   288      30.004  55.105  41.810  1.00  0.00           H  
ATOM   4759  CB  PHE   288      30.621  54.640  39.841  1.00  0.00           C  
ATOM   4760  HB2 PHE   288      30.685  55.218  38.919  1.00  0.00           H  
ATOM   4761  HB3 PHE   288      31.659  54.482  40.133  1.00  0.00           H  
ATOM   4762  CG  PHE   288      29.936  53.347  39.557  1.00  0.00           C  
ATOM   4763  CD1 PHE   288      29.869  52.377  40.543  1.00  0.00           C  
ATOM   4764  HD1 PHE   288      30.273  52.582  41.523  1.00  0.00           H  
ATOM   4765  CE1 PHE   288      29.335  51.103  40.197  1.00  0.00           C  
ATOM   4766  HE1 PHE   288      29.329  50.353  40.974  1.00  0.00           H  
ATOM   4767  CZ  PHE   288      28.829  50.886  38.893  1.00  0.00           C  
ATOM   4768  HZ  PHE   288      28.155  50.062  38.716  1.00  0.00           H  
ATOM   4769  CE2 PHE   288      28.733  51.954  37.972  1.00  0.00           C  
ATOM   4770  HE2 PHE   288      28.186  51.933  37.041  1.00  0.00           H  
ATOM   4771  CD2 PHE   288      29.363  53.194  38.297  1.00  0.00           C  
ATOM   4772  HD2 PHE   288      29.247  53.968  37.553  1.00  0.00           H  
ATOM   4773  C   PHE   288      30.645  56.906  41.168  1.00  0.00           C  
ATOM   4774  O   PHE   288      30.331  57.970  40.640  1.00  0.00           O  
ATOM   4775  N   ASP   289      31.841  56.832  41.798  1.00  0.00           N  
ATOM   4776  H   ASP   289      32.101  55.963  42.243  1.00  0.00           H  
ATOM   4777  CA  ASP   289      32.700  58.046  41.985  1.00  0.00           C  
ATOM   4778  HA  ASP   289      32.021  58.796  42.390  1.00  0.00           H  
ATOM   4779  CB  ASP   289      33.841  57.731  42.921  1.00  0.00           C  
ATOM   4780  HB2 ASP   289      34.074  56.692  42.690  1.00  0.00           H  
ATOM   4781  HB3 ASP   289      34.662  58.386  42.629  1.00  0.00           H  
ATOM   4782  CG  ASP   289      33.456  57.839  44.389  1.00  0.00           C  
ATOM   4783  OD1 ASP   289      32.585  57.062  44.789  1.00  0.00           O  
ATOM   4784  OD2 ASP   289      34.027  58.767  45.045  1.00  0.00           O  
ATOM   4785  C   ASP   289      33.147  58.686  40.624  1.00  0.00           C  
ATOM   4786  O   ASP   289      33.370  59.895  40.604  1.00  0.00           O  
ATOM   4787  N   TRP   290      33.365  57.965  39.541  1.00  0.00           N  
ATOM   4788  H   TRP   290      33.318  56.969  39.702  1.00  0.00           H  
ATOM   4789  CA  TRP   290      33.867  58.447  38.267  1.00  0.00           C  
ATOM   4790  HA  TRP   290      34.542  59.222  38.630  1.00  0.00           H  
ATOM   4791  CB  TRP   290      34.690  57.321  37.621  1.00  0.00           C  
ATOM   4792  HB2 TRP   290      34.829  57.598  36.576  1.00  0.00           H  
ATOM   4793  HB3 TRP   290      35.597  57.085  38.178  1.00  0.00           H  
ATOM   4794  CG  TRP   290      33.970  56.018  37.529  1.00  0.00           C  
ATOM   4795  CD1 TRP   290      33.032  55.614  36.626  1.00  0.00           C  
ATOM   4796  HD1 TRP   290      32.533  56.284  35.941  1.00  0.00           H  
ATOM   4797  NE1 TRP   290      32.576  54.361  36.847  1.00  0.00           N  
ATOM   4798  HE1 TRP   290      31.965  53.927  36.170  1.00  0.00           H  
ATOM   4799  CE2 TRP   290      33.266  53.799  37.898  1.00  0.00           C  
ATOM   4800  CZ2 TRP   290      33.197  52.557  38.490  1.00  0.00           C  
ATOM   4801  HZ2 TRP   290      32.512  51.846  38.054  1.00  0.00           H  
ATOM   4802  CH2 TRP   290      33.796  52.335  39.748  1.00  0.00           C  
ATOM   4803  HH2 TRP   290      33.694  51.344  40.163  1.00  0.00           H  
ATOM   4804  CZ3 TRP   290      34.616  53.284  40.281  1.00  0.00           C  
ATOM   4805  HZ3 TRP   290      35.300  53.243  41.115  1.00  0.00           H  
ATOM   4806  CE3 TRP   290      34.748  54.506  39.609  1.00  0.00           C  
ATOM   4807  HE3 TRP   290      35.378  55.209  40.135  1.00  0.00           H  
ATOM   4808  CD2 TRP   290      34.039  54.849  38.423  1.00  0.00           C  
ATOM   4809  C   TRP   290      32.812  59.063  37.436  1.00  0.00           C  
ATOM   4810  O   TRP   290      32.991  59.903  36.580  1.00  0.00           O  
ATOM   4811  N   THR   291      31.585  58.628  37.653  1.00  0.00           N  
ATOM   4812  H   THR   291      31.459  57.899  38.341  1.00  0.00           H  
ATOM   4813  CA  THR   291      30.316  59.289  37.081  1.00  0.00           C  
ATOM   4814  HA  THR   291      30.539  59.596  36.059  1.00  0.00           H  
ATOM   4815  CB  THR   291      29.225  58.317  36.771  1.00  0.00           C  
ATOM   4816  HB  THR   291      28.489  58.908  36.227  1.00  0.00           H  
ATOM   4817  CG2 THR   291      29.601  56.964  36.245  1.00  0.00           C  
ATOM   4818 HG21 THR   291      30.402  57.142  35.528  1.00  0.00           H  
ATOM   4819 HG22 THR   291      30.007  56.259  36.971  1.00  0.00           H  
ATOM   4820 HG23 THR   291      28.720  56.470  35.834  1.00  0.00           H  
ATOM   4821  OG1 THR   291      28.560  57.839  37.887  1.00  0.00           O  
ATOM   4822  HG1 THR   291      27.812  58.420  38.044  1.00  0.00           H  
ATOM   4823  C   THR   291      29.919  60.492  37.886  1.00  0.00           C  
ATOM   4824  O   THR   291      29.510  61.562  37.401  1.00  0.00           O  
ATOM   4825  N   MET   292      30.000  60.394  39.199  1.00  0.00           N  
ATOM   4826  H   MET   292      30.316  59.531  39.618  1.00  0.00           H  
ATOM   4827  CA  MET   292      29.784  61.564  40.123  1.00  0.00           C  
ATOM   4828  HA  MET   292      28.850  62.076  39.891  1.00  0.00           H  
ATOM   4829  CB  MET   292      29.799  61.187  41.614  1.00  0.00           C  
ATOM   4830  HB2 MET   292      30.703  60.603  41.785  1.00  0.00           H  
ATOM   4831  HB3 MET   292      29.784  62.112  42.191  1.00  0.00           H  
ATOM   4832  CG  MET   292      28.548  60.375  41.995  1.00  0.00           C  
ATOM   4833  HG2 MET   292      28.634  59.414  41.489  1.00  0.00           H  
ATOM   4834  HG3 MET   292      28.659  60.199  43.065  1.00  0.00           H  
ATOM   4835  SD  MET   292      26.988  61.067  41.605  1.00  0.00           S  
ATOM   4836  CE  MET   292      27.211  62.613  42.508  1.00  0.00           C  
ATOM   4837  HE1 MET   292      26.292  62.994  42.952  1.00  0.00           H  
ATOM   4838  HE2 MET   292      27.901  62.438  43.333  1.00  0.00           H  
ATOM   4839  HE3 MET   292      27.613  63.422  41.896  1.00  0.00           H  
ATOM   4840  C   MET   292      30.812  62.680  40.021  1.00  0.00           C  
ATOM   4841  O   MET   292      30.505  63.871  40.337  1.00  0.00           O  
ATOM   4842  N   LEU   293      32.078  62.453  39.473  1.00  0.00           N  
ATOM   4843  H   LEU   293      32.381  61.495  39.369  1.00  0.00           H  
ATOM   4844  CA  LEU   293      33.104  63.439  39.011  1.00  0.00           C  
ATOM   4845  HA  LEU   293      33.254  64.190  39.787  1.00  0.00           H  
ATOM   4846  CB  LEU   293      34.438  62.600  38.848  1.00  0.00           C  
ATOM   4847  HB2 LEU   293      34.538  62.086  39.804  1.00  0.00           H  
ATOM   4848  HB3 LEU   293      34.358  61.917  38.002  1.00  0.00           H  
ATOM   4849  CG  LEU   293      35.723  63.432  38.711  1.00  0.00           C  
ATOM   4850  HG  LEU   293      35.617  64.217  37.962  1.00  0.00           H  
ATOM   4851  CD1 LEU   293      36.227  63.984  40.048  1.00  0.00           C  
ATOM   4852 HD11 LEU   293      36.037  63.199  40.779  1.00  0.00           H  
ATOM   4853 HD12 LEU   293      37.303  64.160  40.061  1.00  0.00           H  
ATOM   4854 HD13 LEU   293      35.793  64.964  40.242  1.00  0.00           H  
ATOM   4855  CD2 LEU   293      36.823  62.479  38.239  1.00  0.00           C  
ATOM   4856 HD21 LEU   293      36.461  61.967  37.347  1.00  0.00           H  
ATOM   4857 HD22 LEU   293      37.620  63.094  37.819  1.00  0.00           H  
ATOM   4858 HD23 LEU   293      37.226  61.845  39.028  1.00  0.00           H  
ATOM   4859  C   LEU   293      32.632  64.326  37.781  1.00  0.00           C  
ATOM   4860  O   LEU   293      33.335  65.307  37.553  1.00  0.00           O  
ATOM   4861  N   LYS   294      31.519  64.017  37.023  1.00  0.00           N  
ATOM   4862  H   LYS   294      30.906  63.272  37.322  1.00  0.00           H  
ATOM   4863  CA  LYS   294      31.160  64.808  35.757  1.00  0.00           C  
ATOM   4864  HA  LYS   294      32.084  65.155  35.293  1.00  0.00           H  
ATOM   4865  CB  LYS   294      30.338  63.920  34.809  1.00  0.00           C  
ATOM   4866  HB2 LYS   294      29.337  63.780  35.216  1.00  0.00           H  
ATOM   4867  HB3 LYS   294      30.166  64.387  33.840  1.00  0.00           H  
ATOM   4868  CG  LYS   294      31.181  62.600  34.549  1.00  0.00           C  
ATOM   4869  HG2 LYS   294      31.410  62.064  35.470  1.00  0.00           H  
ATOM   4870  HG3 LYS   294      30.562  61.991  33.890  1.00  0.00           H  
ATOM   4871  CD  LYS   294      32.466  62.910  33.812  1.00  0.00           C  
ATOM   4872  HD2 LYS   294      32.340  63.591  32.971  1.00  0.00           H  
ATOM   4873  HD3 LYS   294      33.063  63.502  34.507  1.00  0.00           H  
ATOM   4874  CE  LYS   294      33.207  61.633  33.436  1.00  0.00           C  
ATOM   4875  HE2 LYS   294      33.912  61.382  34.228  1.00  0.00           H  
ATOM   4876  HE3 LYS   294      32.547  60.772  33.335  1.00  0.00           H  
ATOM   4877  NZ  LYS   294      34.097  61.712  32.317  1.00  0.00           N  
ATOM   4878  HZ1 LYS   294      34.831  62.401  32.395  1.00  0.00           H  
ATOM   4879  HZ2 LYS   294      34.478  60.807  32.079  1.00  0.00           H  
ATOM   4880  HZ3 LYS   294      33.633  62.082  31.500  1.00  0.00           H  
ATOM   4881  C   LYS   294      30.220  66.042  36.098  1.00  0.00           C  
ATOM   4882  O   LYS   294      29.802  66.766  35.190  1.00  0.00           O  
ATOM   4883  N   GLN   295      29.890  66.138  37.442  1.00  0.00           N  
ATOM   4884  H   GLN   295      30.333  65.460  38.045  1.00  0.00           H  
ATOM   4885  CA  GLN   295      28.989  67.240  37.929  1.00  0.00           C  
ATOM   4886  HA  GLN   295      28.044  67.259  37.386  1.00  0.00           H  
ATOM   4887  CB  GLN   295      28.691  66.871  39.387  1.00  0.00           C  
ATOM   4888  HB2 GLN   295      29.579  66.751  40.008  1.00  0.00           H  
ATOM   4889  HB3 GLN   295      28.190  67.700  39.888  1.00  0.00           H  
ATOM   4890  CG  GLN   295      27.816  65.580  39.537  1.00  0.00           C  
ATOM   4891  HG2 GLN   295      28.148  64.805  38.847  1.00  0.00           H  
ATOM   4892  HG3 GLN   295      27.845  65.327  40.597  1.00  0.00           H  
ATOM   4893  CD  GLN   295      26.303  65.615  39.159  1.00  0.00           C  
ATOM   4894  OE1 GLN   295      25.627  66.672  39.333  1.00  0.00           O  
ATOM   4895  NE2 GLN   295      25.804  64.564  38.590  1.00  0.00           N  
ATOM   4896 HE21 GLN   295      24.804  64.530  38.452  1.00  0.00           H  
ATOM   4897 HE22 GLN   295      26.299  63.701  38.412  1.00  0.00           H  
ATOM   4898  C   GLN   295      29.561  68.642  37.848  1.00  0.00           C  
ATOM   4899  O   GLN   295      30.709  68.842  38.163  1.00  0.00           O  
ATOM   4900  N   NME   296      28.705  69.604  37.527  1.00  0.00           N  
ATOM   4901  H   NME   296      27.725  69.466  37.325  1.00  0.00           H  
ATOM   4902  CH3 NME   296      28.998  71.021  37.595  1.00  0.00           C  
ATOM   4903 HH31 NME   296      29.856  71.089  36.925  1.00  0.00           H  
ATOM   4904 HH32 NME   296      28.114  71.581  37.288  1.00  0.00           H  
ATOM   4905 HH33 NME   296      29.215  71.271  38.633  1.00  0.00           H  
TER    4906      NME   296 
END   
