# Supplementary material for: Lenalidomide Stabilizes Protein–Protein Complexes by Turning Labile Intermolecular H-Bonds into Robust Interactions
Source: J Med Chem. 2023 Apr 21;66(9):6037–46. doi: 10.1021/acs.jmedchem.2c01692 (PMC10184122; doi:10.1021/acs.jmedchem.2c01692)
Supplement: Supplementary file 2 — jm2c01692_si_002.zip [file jm2c01692_si_002.zip › ck1_lastpdbs/ck1-G40N/r1/ck1-G40N.lastpdb.pdb]

CRYST1   80.003   80.003   80.003 109.47 109.47 109.47               1
ATOM      1  H1  ACE     1      45.203  53.779  12.739  1.00  0.00           H  
ATOM      2  CH3 ACE     1      44.429  53.016  12.813  1.00  0.00           C  
ATOM      3  H2  ACE     1      43.819  53.369  11.982  1.00  0.00           H  
ATOM      4  H3  ACE     1      43.845  53.072  13.732  1.00  0.00           H  
ATOM      5  C   ACE     1      44.935  51.684  12.430  1.00  0.00           C  
ATOM      6  O   ACE     1      46.055  51.429  12.023  1.00  0.00           O  
ATOM      7  N   GLU     2      44.017  50.697  12.492  1.00  0.00           N  
ATOM      8  H   GLU     2      43.112  51.038  12.785  1.00  0.00           H  
ATOM      9  CA  GLU     2      44.157  49.232  12.239  1.00  0.00           C  
ATOM     10  HA  GLU     2      44.872  49.143  11.421  1.00  0.00           H  
ATOM     11  CB  GLU     2      44.672  48.413  13.449  1.00  0.00           C  
ATOM     12  HB2 GLU     2      43.963  48.537  14.267  1.00  0.00           H  
ATOM     13  HB3 GLU     2      44.643  47.346  13.227  1.00  0.00           H  
ATOM     14  CG  GLU     2      46.147  48.645  13.839  1.00  0.00           C  
ATOM     15  HG2 GLU     2      46.278  49.673  14.177  1.00  0.00           H  
ATOM     16  HG3 GLU     2      46.393  48.005  14.687  1.00  0.00           H  
ATOM     17  CD  GLU     2      47.166  48.478  12.642  1.00  0.00           C  
ATOM     18  OE1 GLU     2      46.911  47.949  11.562  1.00  0.00           O  
ATOM     19  OE2 GLU     2      48.345  48.851  12.799  1.00  0.00           O  
ATOM     20  C   GLU     2      42.908  48.468  11.738  1.00  0.00           C  
ATOM     21  O   GLU     2      41.779  48.850  12.051  1.00  0.00           O  
ATOM     22  N   PHE     3      43.066  47.343  11.051  1.00  0.00           N  
ATOM     23  H   PHE     3      44.030  47.133  10.838  1.00  0.00           H  
ATOM     24  CA  PHE     3      42.031  46.503  10.436  1.00  0.00           C  
ATOM     25  HA  PHE     3      41.055  46.649  10.900  1.00  0.00           H  
ATOM     26  CB  PHE     3      41.883  46.917   9.015  1.00  0.00           C  
ATOM     27  HB2 PHE     3      42.748  46.664   8.402  1.00  0.00           H  
ATOM     28  HB3 PHE     3      41.029  46.415   8.560  1.00  0.00           H  
ATOM     29  CG  PHE     3      41.527  48.449   8.852  1.00  0.00           C  
ATOM     30  CD1 PHE     3      42.456  49.458   8.695  1.00  0.00           C  
ATOM     31  HD1 PHE     3      43.500  49.191   8.626  1.00  0.00           H  
ATOM     32  CE1 PHE     3      41.964  50.738   8.496  1.00  0.00           C  
ATOM     33  HE1 PHE     3      42.714  51.476   8.252  1.00  0.00           H  
ATOM     34  CZ  PHE     3      40.621  51.066   8.578  1.00  0.00           C  
ATOM     35  HZ  PHE     3      40.282  52.065   8.349  1.00  0.00           H  
ATOM     36  CE2 PHE     3      39.686  50.105   8.897  1.00  0.00           C  
ATOM     37  HE2 PHE     3      38.621  50.270   8.975  1.00  0.00           H  
ATOM     38  CD2 PHE     3      40.187  48.824   8.950  1.00  0.00           C  
ATOM     39  HD2 PHE     3      39.514  48.009   9.170  1.00  0.00           H  
ATOM     40  C   PHE     3      42.401  45.088  10.679  1.00  0.00           C  
ATOM     41  O   PHE     3      41.699  44.395  11.445  1.00  0.00           O  
ATOM     42  N   ILE     4      43.546  44.567  10.149  1.00  0.00           N  
ATOM     43  H   ILE     4      44.066  45.207   9.565  1.00  0.00           H  
ATOM     44  CA  ILE     4      44.156  43.290  10.541  1.00  0.00           C  
ATOM     45  HA  ILE     4      43.582  42.819  11.338  1.00  0.00           H  
ATOM     46  CB  ILE     4      44.371  42.286   9.397  1.00  0.00           C  
ATOM     47  HB  ILE     4      45.278  42.502   8.831  1.00  0.00           H  
ATOM     48  CG2 ILE     4      44.431  40.860   9.933  1.00  0.00           C  
ATOM     49 HG21 ILE     4      44.613  40.153   9.124  1.00  0.00           H  
ATOM     50 HG22 ILE     4      45.227  40.766  10.672  1.00  0.00           H  
ATOM     51 HG23 ILE     4      43.429  40.602  10.277  1.00  0.00           H  
ATOM     52  CG1 ILE     4      43.278  42.333   8.242  1.00  0.00           C  
ATOM     53 HG12 ILE     4      43.189  41.367   7.745  1.00  0.00           H  
ATOM     54 HG13 ILE     4      42.308  42.678   8.599  1.00  0.00           H  
ATOM     55  CD1 ILE     4      43.796  43.225   7.149  1.00  0.00           C  
ATOM     56 HD11 ILE     4      43.020  43.246   6.384  1.00  0.00           H  
ATOM     57 HD12 ILE     4      43.889  44.250   7.509  1.00  0.00           H  
ATOM     58 HD13 ILE     4      44.751  42.871   6.761  1.00  0.00           H  
ATOM     59  C   ILE     4      45.451  43.483  11.300  1.00  0.00           C  
ATOM     60  O   ILE     4      46.339  44.082  10.727  1.00  0.00           O  
ATOM     61  N   VAL     5      45.589  42.893  12.540  1.00  0.00           N  
ATOM     62  H   VAL     5      44.714  42.464  12.804  1.00  0.00           H  
ATOM     63  CA  VAL     5      46.639  42.720  13.530  1.00  0.00           C  
ATOM     64  HA  VAL     5      47.554  43.172  13.147  1.00  0.00           H  
ATOM     65  CB  VAL     5      46.237  43.407  14.846  1.00  0.00           C  
ATOM     66  HB  VAL     5      47.181  43.436  15.390  1.00  0.00           H  
ATOM     67  CG1 VAL     5      45.752  44.756  14.666  1.00  0.00           C  
ATOM     68 HG11 VAL     5      44.724  44.830  14.310  1.00  0.00           H  
ATOM     69 HG12 VAL     5      45.647  45.308  15.600  1.00  0.00           H  
ATOM     70 HG13 VAL     5      46.426  45.299  14.005  1.00  0.00           H  
ATOM     71  CG2 VAL     5      45.133  42.629  15.635  1.00  0.00           C  
ATOM     72 HG21 VAL     5      44.139  42.721  15.199  1.00  0.00           H  
ATOM     73 HG22 VAL     5      45.335  41.558  15.597  1.00  0.00           H  
ATOM     74 HG23 VAL     5      45.113  42.962  16.673  1.00  0.00           H  
ATOM     75  C   VAL     5      47.072  41.260  13.778  1.00  0.00           C  
ATOM     76  O   VAL     5      46.312  40.399  13.469  1.00  0.00           O  
ATOM     77  N   GLY     6      48.239  41.057  14.397  1.00  0.00           N  
ATOM     78  H   GLY     6      48.805  41.848  14.672  1.00  0.00           H  
ATOM     79  CA  GLY     6      48.706  39.689  14.739  1.00  0.00           C  
ATOM     80  HA2 GLY     6      49.731  39.814  15.088  1.00  0.00           H  
ATOM     81  HA3 GLY     6      48.099  39.172  15.481  1.00  0.00           H  
ATOM     82  C   GLY     6      48.826  38.757  13.536  1.00  0.00           C  
ATOM     83  O   GLY     6      48.722  37.541  13.614  1.00  0.00           O  
ATOM     84  N   GLY     7      49.125  39.377  12.393  1.00  0.00           N  
ATOM     85  H   GLY     7      49.075  40.386  12.389  1.00  0.00           H  
ATOM     86  CA  GLY     7      48.954  38.654  11.127  1.00  0.00           C  
ATOM     87  HA2 GLY     7      49.536  39.240  10.416  1.00  0.00           H  
ATOM     88  HA3 GLY     7      49.359  37.647  11.238  1.00  0.00           H  
ATOM     89  C   GLY     7      47.516  38.452  10.538  1.00  0.00           C  
ATOM     90  O   GLY     7      47.279  38.764   9.343  1.00  0.00           O  
ATOM     91  N   LYS     8      46.606  37.867  11.277  1.00  0.00           N  
ATOM     92  H   LYS     8      46.975  37.565  12.167  1.00  0.00           H  
ATOM     93  CA  LYS     8      45.457  37.182  10.747  1.00  0.00           C  
ATOM     94  HA  LYS     8      45.309  37.529   9.725  1.00  0.00           H  
ATOM     95  CB  LYS     8      45.747  35.657  10.694  1.00  0.00           C  
ATOM     96  HB2 LYS     8      44.979  35.201  10.071  1.00  0.00           H  
ATOM     97  HB3 LYS     8      46.744  35.598  10.258  1.00  0.00           H  
ATOM     98  CG  LYS     8      45.830  34.885  11.981  1.00  0.00           C  
ATOM     99  HG2 LYS     8      46.566  35.322  12.656  1.00  0.00           H  
ATOM    100  HG3 LYS     8      44.868  34.893  12.493  1.00  0.00           H  
ATOM    101  CD  LYS     8      46.093  33.440  11.696  1.00  0.00           C  
ATOM    102  HD2 LYS     8      45.476  33.036  10.893  1.00  0.00           H  
ATOM    103  HD3 LYS     8      47.143  33.393  11.410  1.00  0.00           H  
ATOM    104  CE  LYS     8      46.103  32.423  12.877  1.00  0.00           C  
ATOM    105  HE2 LYS     8      46.846  32.843  13.555  1.00  0.00           H  
ATOM    106  HE3 LYS     8      45.166  32.423  13.435  1.00  0.00           H  
ATOM    107  NZ  LYS     8      46.434  31.010  12.463  1.00  0.00           N  
ATOM    108  HZ1 LYS     8      46.144  30.673  11.556  1.00  0.00           H  
ATOM    109  HZ2 LYS     8      47.431  30.849  12.481  1.00  0.00           H  
ATOM    110  HZ3 LYS     8      46.047  30.359  13.131  1.00  0.00           H  
ATOM    111  C   LYS     8      44.146  37.487  11.443  1.00  0.00           C  
ATOM    112  O   LYS     8      43.159  36.876  11.113  1.00  0.00           O  
ATOM    113  N   TYR     9      44.172  38.471  12.357  1.00  0.00           N  
ATOM    114  H   TYR     9      45.061  38.825  12.681  1.00  0.00           H  
ATOM    115  CA  TYR     9      43.096  38.945  13.241  1.00  0.00           C  
ATOM    116  HA  TYR     9      42.269  38.257  13.062  1.00  0.00           H  
ATOM    117  CB  TYR     9      43.551  38.807  14.730  1.00  0.00           C  
ATOM    118  HB2 TYR     9      44.285  39.603  14.854  1.00  0.00           H  
ATOM    119  HB3 TYR     9      42.760  39.082  15.427  1.00  0.00           H  
ATOM    120  CG  TYR     9      44.212  37.501  15.093  1.00  0.00           C  
ATOM    121  CD1 TYR     9      43.402  36.343  15.152  1.00  0.00           C  
ATOM    122  HD1 TYR     9      42.348  36.507  14.982  1.00  0.00           H  
ATOM    123  CE1 TYR     9      44.009  35.141  15.548  1.00  0.00           C  
ATOM    124  HE1 TYR     9      43.483  34.217  15.740  1.00  0.00           H  
ATOM    125  CZ  TYR     9      45.428  35.049  15.658  1.00  0.00           C  
ATOM    126  OH  TYR     9      46.016  33.854  15.933  1.00  0.00           O  
ATOM    127  HH  TYR     9      45.378  33.137  15.936  1.00  0.00           H  
ATOM    128  CE2 TYR     9      46.255  36.209  15.446  1.00  0.00           C  
ATOM    129  HE2 TYR     9      47.326  36.167  15.319  1.00  0.00           H  
ATOM    130  CD2 TYR     9      45.609  37.397  15.178  1.00  0.00           C  
ATOM    131  HD2 TYR     9      46.176  38.301  15.009  1.00  0.00           H  
ATOM    132  C   TYR     9      42.536  40.307  12.795  1.00  0.00           C  
ATOM    133  O   TYR     9      43.026  41.337  13.285  1.00  0.00           O  
ATOM    134  N   LYS    10      41.497  40.317  11.972  1.00  0.00           N  
ATOM    135  H   LYS    10      41.132  39.383  11.857  1.00  0.00           H  
ATOM    136  CA  LYS    10      40.649  41.380  11.477  1.00  0.00           C  
ATOM    137  HA  LYS    10      41.265  42.232  11.189  1.00  0.00           H  
ATOM    138  CB  LYS    10      39.706  40.975  10.295  1.00  0.00           C  
ATOM    139  HB2 LYS    10      40.372  40.584   9.526  1.00  0.00           H  
ATOM    140  HB3 LYS    10      39.054  40.190  10.677  1.00  0.00           H  
ATOM    141  CG  LYS    10      38.861  42.103   9.633  1.00  0.00           C  
ATOM    142  HG2 LYS    10      38.041  42.517  10.220  1.00  0.00           H  
ATOM    143  HG3 LYS    10      39.474  42.982   9.433  1.00  0.00           H  
ATOM    144  CD  LYS    10      38.249  41.563   8.329  1.00  0.00           C  
ATOM    145  HD2 LYS    10      38.946  40.926   7.784  1.00  0.00           H  
ATOM    146  HD3 LYS    10      37.397  40.936   8.591  1.00  0.00           H  
ATOM    147  CE  LYS    10      37.888  42.771   7.457  1.00  0.00           C  
ATOM    148  HE2 LYS    10      37.475  43.537   8.114  1.00  0.00           H  
ATOM    149  HE3 LYS    10      38.790  43.075   6.925  1.00  0.00           H  
ATOM    150  NZ  LYS    10      36.864  42.281   6.528  1.00  0.00           N  
ATOM    151  HZ1 LYS    10      36.026  42.001   7.018  1.00  0.00           H  
ATOM    152  HZ2 LYS    10      36.584  43.074   5.970  1.00  0.00           H  
ATOM    153  HZ3 LYS    10      37.018  41.464   5.955  1.00  0.00           H  
ATOM    154  C   LYS    10      39.820  41.745  12.668  1.00  0.00           C  
ATOM    155  O   LYS    10      38.784  41.062  12.986  1.00  0.00           O  
ATOM    156  N   LEU    11      40.051  42.895  13.219  1.00  0.00           N  
ATOM    157  H   LEU    11      40.774  43.382  12.709  1.00  0.00           H  
ATOM    158  CA  LEU    11      39.179  43.619  14.176  1.00  0.00           C  
ATOM    159  HA  LEU    11      39.160  43.039  15.099  1.00  0.00           H  
ATOM    160  CB  LEU    11      39.708  45.050  14.453  1.00  0.00           C  
ATOM    161  HB2 LEU    11      39.551  45.541  13.492  1.00  0.00           H  
ATOM    162  HB3 LEU    11      39.149  45.538  15.251  1.00  0.00           H  
ATOM    163  CG  LEU    11      41.203  45.109  14.816  1.00  0.00           C  
ATOM    164  HG  LEU    11      41.671  44.958  13.843  1.00  0.00           H  
ATOM    165  CD1 LEU    11      41.499  46.441  15.437  1.00  0.00           C  
ATOM    166 HD11 LEU    11      42.549  46.726  15.365  1.00  0.00           H  
ATOM    167 HD12 LEU    11      40.913  47.115  14.813  1.00  0.00           H  
ATOM    168 HD13 LEU    11      41.371  46.487  16.519  1.00  0.00           H  
ATOM    169  CD2 LEU    11      41.688  43.953  15.741  1.00  0.00           C  
ATOM    170 HD21 LEU    11      42.631  44.261  16.193  1.00  0.00           H  
ATOM    171 HD22 LEU    11      41.014  43.641  16.538  1.00  0.00           H  
ATOM    172 HD23 LEU    11      41.953  43.201  14.997  1.00  0.00           H  
ATOM    173  C   LEU    11      37.775  43.666  13.550  1.00  0.00           C  
ATOM    174  O   LEU    11      37.602  43.947  12.398  1.00  0.00           O  
ATOM    175  N   VAL    12      36.801  43.415  14.443  1.00  0.00           N  
ATOM    176  H   VAL    12      37.065  43.228  15.400  1.00  0.00           H  
ATOM    177  CA  VAL    12      35.291  43.575  14.144  1.00  0.00           C  
ATOM    178  HA  VAL    12      35.127  43.977  13.144  1.00  0.00           H  
ATOM    179  CB  VAL    12      34.582  42.186  14.120  1.00  0.00           C  
ATOM    180  HB  VAL    12      34.601  41.790  15.135  1.00  0.00           H  
ATOM    181  CG1 VAL    12      33.135  42.262  13.709  1.00  0.00           C  
ATOM    182 HG11 VAL    12      32.564  42.789  14.473  1.00  0.00           H  
ATOM    183 HG12 VAL    12      32.948  42.827  12.796  1.00  0.00           H  
ATOM    184 HG13 VAL    12      32.641  41.298  13.583  1.00  0.00           H  
ATOM    185  CG2 VAL    12      35.291  41.139  13.300  1.00  0.00           C  
ATOM    186 HG21 VAL    12      35.781  41.566  12.424  1.00  0.00           H  
ATOM    187 HG22 VAL    12      36.128  40.723  13.862  1.00  0.00           H  
ATOM    188 HG23 VAL    12      34.660  40.329  12.935  1.00  0.00           H  
ATOM    189  C   VAL    12      34.611  44.642  14.992  1.00  0.00           C  
ATOM    190  O   VAL    12      33.785  45.396  14.469  1.00  0.00           O  
ATOM    191  N   ARG    13      34.948  44.857  16.272  1.00  0.00           N  
ATOM    192  H   ARG    13      35.586  44.176  16.658  1.00  0.00           H  
ATOM    193  CA  ARG    13      34.585  45.968  17.171  1.00  0.00           C  
ATOM    194  HA  ARG    13      34.823  46.870  16.608  1.00  0.00           H  
ATOM    195  CB  ARG    13      33.094  45.928  17.575  1.00  0.00           C  
ATOM    196  HB2 ARG    13      32.922  46.792  18.218  1.00  0.00           H  
ATOM    197  HB3 ARG    13      32.562  46.200  16.663  1.00  0.00           H  
ATOM    198  CG  ARG    13      32.473  44.601  18.287  1.00  0.00           C  
ATOM    199  HG2 ARG    13      32.501  43.787  17.563  1.00  0.00           H  
ATOM    200  HG3 ARG    13      32.989  44.416  19.229  1.00  0.00           H  
ATOM    201  CD  ARG    13      31.053  44.884  18.631  1.00  0.00           C  
ATOM    202  HD2 ARG    13      30.415  45.315  17.859  1.00  0.00           H  
ATOM    203  HD3 ARG    13      30.603  43.904  18.790  1.00  0.00           H  
ATOM    204  NE  ARG    13      30.884  45.856  19.710  1.00  0.00           N  
ATOM    205  HE  ARG    13      31.277  46.787  19.720  1.00  0.00           H  
ATOM    206  CZ  ARG    13      30.333  45.602  20.889  1.00  0.00           C  
ATOM    207  NH1 ARG    13      30.089  44.355  21.326  1.00  0.00           N  
ATOM    208 HH11 ARG    13      30.274  43.583  20.703  1.00  0.00           H  
ATOM    209 HH12 ARG    13      29.912  44.258  22.316  1.00  0.00           H  
ATOM    210  NH2 ARG    13      30.155  46.575  21.675  1.00  0.00           N  
ATOM    211 HH21 ARG    13      30.354  47.484  21.281  1.00  0.00           H  
ATOM    212 HH22 ARG    13      29.767  46.336  22.576  1.00  0.00           H  
ATOM    213  C   ARG    13      35.398  46.066  18.534  1.00  0.00           C  
ATOM    214  O   ARG    13      35.808  45.074  19.087  1.00  0.00           O  
ATOM    215  N   LYS    14      35.454  47.231  19.167  1.00  0.00           N  
ATOM    216  H   LYS    14      35.099  48.070  18.730  1.00  0.00           H  
ATOM    217  CA  LYS    14      36.092  47.420  20.558  1.00  0.00           C  
ATOM    218  HA  LYS    14      37.083  46.980  20.672  1.00  0.00           H  
ATOM    219  CB  LYS    14      36.252  48.945  20.767  1.00  0.00           C  
ATOM    220  HB2 LYS    14      36.715  49.362  19.873  1.00  0.00           H  
ATOM    221  HB3 LYS    14      35.287  49.407  20.974  1.00  0.00           H  
ATOM    222  CG  LYS    14      37.215  49.397  21.878  1.00  0.00           C  
ATOM    223  HG2 LYS    14      36.788  49.155  22.851  1.00  0.00           H  
ATOM    224  HG3 LYS    14      38.146  48.846  21.745  1.00  0.00           H  
ATOM    225  CD  LYS    14      37.436  50.856  22.090  1.00  0.00           C  
ATOM    226  HD2 LYS    14      36.457  51.301  22.266  1.00  0.00           H  
ATOM    227  HD3 LYS    14      37.989  51.095  22.999  1.00  0.00           H  
ATOM    228  CE  LYS    14      38.191  51.426  20.900  1.00  0.00           C  
ATOM    229  HE2 LYS    14      39.214  51.051  20.873  1.00  0.00           H  
ATOM    230  HE3 LYS    14      37.690  51.207  19.957  1.00  0.00           H  
ATOM    231  NZ  LYS    14      38.281  52.939  20.954  1.00  0.00           N  
ATOM    232  HZ1 LYS    14      38.348  53.280  20.005  1.00  0.00           H  
ATOM    233  HZ2 LYS    14      37.422  53.312  21.331  1.00  0.00           H  
ATOM    234  HZ3 LYS    14      39.053  53.233  21.535  1.00  0.00           H  
ATOM    235  C   LYS    14      35.162  46.801  21.590  1.00  0.00           C  
ATOM    236  O   LYS    14      33.938  46.985  21.468  1.00  0.00           O  
ATOM    237  N   ILE    15      35.699  46.226  22.657  1.00  0.00           N  
ATOM    238  H   ILE    15      36.674  45.969  22.713  1.00  0.00           H  
ATOM    239  CA  ILE    15      34.863  45.609  23.700  1.00  0.00           C  
ATOM    240  HA  ILE    15      33.825  45.921  23.580  1.00  0.00           H  
ATOM    241  CB  ILE    15      34.872  44.080  23.528  1.00  0.00           C  
ATOM    242  HB  ILE    15      34.235  43.652  24.301  1.00  0.00           H  
ATOM    243  CG2 ILE    15      34.203  43.723  22.177  1.00  0.00           C  
ATOM    244 HG21 ILE    15      34.801  44.150  21.372  1.00  0.00           H  
ATOM    245 HG22 ILE    15      34.088  42.639  22.158  1.00  0.00           H  
ATOM    246 HG23 ILE    15      33.228  44.206  22.104  1.00  0.00           H  
ATOM    247  CG1 ILE    15      36.216  43.515  23.890  1.00  0.00           C  
ATOM    248 HG12 ILE    15      36.992  43.999  23.296  1.00  0.00           H  
ATOM    249 HG13 ILE    15      36.423  43.778  24.928  1.00  0.00           H  
ATOM    250  CD1 ILE    15      36.360  41.929  23.719  1.00  0.00           C  
ATOM    251 HD11 ILE    15      37.215  41.595  24.305  1.00  0.00           H  
ATOM    252 HD12 ILE    15      35.466  41.361  23.977  1.00  0.00           H  
ATOM    253 HD13 ILE    15      36.509  41.733  22.657  1.00  0.00           H  
ATOM    254  C   ILE    15      35.178  46.182  25.046  1.00  0.00           C  
ATOM    255  O   ILE    15      34.501  45.758  25.987  1.00  0.00           O  
ATOM    256  N   GLY    16      36.132  47.044  25.148  1.00  0.00           N  
ATOM    257  H   GLY    16      36.494  47.428  24.287  1.00  0.00           H  
ATOM    258  CA  GLY    16      36.507  47.783  26.451  1.00  0.00           C  
ATOM    259  HA2 GLY    16      35.708  48.500  26.636  1.00  0.00           H  
ATOM    260  HA3 GLY    16      36.649  47.073  27.266  1.00  0.00           H  
ATOM    261  C   GLY    16      37.837  48.584  26.397  1.00  0.00           C  
ATOM    262  O   GLY    16      38.384  48.822  25.332  1.00  0.00           O  
ATOM    263  N   SER    17      38.352  49.012  27.564  1.00  0.00           N  
ATOM    264  H   SER    17      37.943  48.644  28.411  1.00  0.00           H  
ATOM    265  CA  SER    17      39.564  49.864  27.715  1.00  0.00           C  
ATOM    266  HA  SER    17      40.380  49.352  27.204  1.00  0.00           H  
ATOM    267  CB  SER    17      39.234  51.251  27.106  1.00  0.00           C  
ATOM    268  HB2 SER    17      38.868  51.044  26.100  1.00  0.00           H  
ATOM    269  HB3 SER    17      38.546  51.789  27.757  1.00  0.00           H  
ATOM    270  OG  SER    17      40.444  51.999  27.056  1.00  0.00           O  
ATOM    271  HG  SER    17      40.874  51.971  26.198  1.00  0.00           H  
ATOM    272  C   SER    17      40.008  49.982  29.161  1.00  0.00           C  
ATOM    273  O   SER    17      39.209  50.207  30.054  1.00  0.00           O  
ATOM    274  N   GLY    18      41.295  50.056  29.449  1.00  0.00           N  
ATOM    275  H   GLY    18      41.963  50.007  28.693  1.00  0.00           H  
ATOM    276  CA  GLY    18      41.889  50.169  30.778  1.00  0.00           C  
ATOM    277  HA2 GLY    18      41.245  50.773  31.417  1.00  0.00           H  
ATOM    278  HA3 GLY    18      41.927  49.142  31.141  1.00  0.00           H  
ATOM    279  C   GLY    18      43.243  50.771  30.703  1.00  0.00           C  
ATOM    280  O   GLY    18      43.654  51.242  29.627  1.00  0.00           O  
ATOM    281  N   SER    19      43.967  50.822  31.818  1.00  0.00           N  
ATOM    282  H   SER    19      43.759  50.274  32.641  1.00  0.00           H  
ATOM    283  CA  SER    19      45.121  51.712  31.891  1.00  0.00           C  
ATOM    284  HA  SER    19      44.952  52.706  31.475  1.00  0.00           H  
ATOM    285  CB  SER    19      45.497  51.903  33.319  1.00  0.00           C  
ATOM    286  HB2 SER    19      46.240  52.689  33.446  1.00  0.00           H  
ATOM    287  HB3 SER    19      44.627  52.173  33.918  1.00  0.00           H  
ATOM    288  OG  SER    19      45.971  50.669  33.785  1.00  0.00           O  
ATOM    289  HG  SER    19      45.993  50.698  34.745  1.00  0.00           H  
ATOM    290  C   SER    19      46.332  51.289  31.026  1.00  0.00           C  
ATOM    291  O   SER    19      47.245  52.125  30.869  1.00  0.00           O  
ATOM    292  N   PHE    20      46.353  50.025  30.487  1.00  0.00           N  
ATOM    293  H   PHE    20      45.619  49.424  30.832  1.00  0.00           H  
ATOM    294  CA  PHE    20      47.282  49.581  29.400  1.00  0.00           C  
ATOM    295  HA  PHE    20      48.275  49.960  29.639  1.00  0.00           H  
ATOM    296  CB  PHE    20      47.345  48.082  29.416  1.00  0.00           C  
ATOM    297  HB2 PHE    20      48.024  47.714  28.646  1.00  0.00           H  
ATOM    298  HB3 PHE    20      47.776  47.726  30.352  1.00  0.00           H  
ATOM    299  CG  PHE    20      45.984  47.427  29.138  1.00  0.00           C  
ATOM    300  CD1 PHE    20      45.100  47.074  30.202  1.00  0.00           C  
ATOM    301  HD1 PHE    20      45.467  47.267  31.199  1.00  0.00           H  
ATOM    302  CE1 PHE    20      43.822  46.473  30.028  1.00  0.00           C  
ATOM    303  HE1 PHE    20      43.235  46.257  30.909  1.00  0.00           H  
ATOM    304  CZ  PHE    20      43.335  46.383  28.753  1.00  0.00           C  
ATOM    305  HZ  PHE    20      42.331  46.005  28.621  1.00  0.00           H  
ATOM    306  CE2 PHE    20      44.173  46.679  27.649  1.00  0.00           C  
ATOM    307  HE2 PHE    20      43.845  46.470  26.641  1.00  0.00           H  
ATOM    308  CD2 PHE    20      45.544  47.202  27.831  1.00  0.00           C  
ATOM    309  HD2 PHE    20      46.200  47.386  26.993  1.00  0.00           H  
ATOM    310  C   PHE    20      46.896  50.092  27.997  1.00  0.00           C  
ATOM    311  O   PHE    20      47.688  50.272  27.085  1.00  0.00           O  
ATOM    312  N   GLY    21      45.625  50.330  27.751  1.00  0.00           N  
ATOM    313  H   GLY    21      44.951  50.161  28.484  1.00  0.00           H  
ATOM    314  CA  GLY    21      45.141  50.469  26.384  1.00  0.00           C  
ATOM    315  HA2 GLY    21      45.237  51.533  26.166  1.00  0.00           H  
ATOM    316  HA3 GLY    21      45.766  49.949  25.658  1.00  0.00           H  
ATOM    317  C   GLY    21      43.762  49.976  26.169  1.00  0.00           C  
ATOM    318  O   GLY    21      43.025  49.707  27.108  1.00  0.00           O  
ATOM    319  N   ASP    22      43.395  49.816  24.921  1.00  0.00           N  
ATOM    320  H   ASP    22      44.009  50.190  24.211  1.00  0.00           H  
ATOM    321  CA  ASP    22      42.093  49.189  24.482  1.00  0.00           C  
ATOM    322  HA  ASP    22      41.396  49.340  25.306  1.00  0.00           H  
ATOM    323  CB  ASP    22      41.546  50.026  23.273  1.00  0.00           C  
ATOM    324  HB2 ASP    22      42.276  49.965  22.466  1.00  0.00           H  
ATOM    325  HB3 ASP    22      40.660  49.580  22.821  1.00  0.00           H  
ATOM    326  CG  ASP    22      41.266  51.507  23.455  1.00  0.00           C  
ATOM    327  OD1 ASP    22      40.879  52.120  22.442  1.00  0.00           O  
ATOM    328  OD2 ASP    22      41.343  52.085  24.538  1.00  0.00           O  
ATOM    329  C   ASP    22      42.102  47.716  24.123  1.00  0.00           C  
ATOM    330  O   ASP    22      43.073  47.021  24.070  1.00  0.00           O  
ATOM    331  N   ILE    23      40.873  47.198  23.847  1.00  0.00           N  
ATOM    332  H   ILE    23      40.055  47.789  23.905  1.00  0.00           H  
ATOM    333  CA  ILE    23      40.649  45.753  23.548  1.00  0.00           C  
ATOM    334  HA  ILE    23      41.570  45.316  23.161  1.00  0.00           H  
ATOM    335  CB  ILE    23      40.384  45.021  24.940  1.00  0.00           C  
ATOM    336  HB  ILE    23      41.282  45.063  25.556  1.00  0.00           H  
ATOM    337  CG2 ILE    23      39.319  45.748  25.817  1.00  0.00           C  
ATOM    338 HG21 ILE    23      38.326  45.796  25.369  1.00  0.00           H  
ATOM    339 HG22 ILE    23      39.184  45.294  26.798  1.00  0.00           H  
ATOM    340 HG23 ILE    23      39.654  46.767  26.012  1.00  0.00           H  
ATOM    341  CG1 ILE    23      39.995  43.543  24.730  1.00  0.00           C  
ATOM    342 HG12 ILE    23      38.994  43.468  24.305  1.00  0.00           H  
ATOM    343 HG13 ILE    23      40.755  43.066  24.111  1.00  0.00           H  
ATOM    344  CD1 ILE    23      40.137  42.730  25.975  1.00  0.00           C  
ATOM    345 HD11 ILE    23      40.274  41.667  25.772  1.00  0.00           H  
ATOM    346 HD12 ILE    23      40.985  42.900  26.639  1.00  0.00           H  
ATOM    347 HD13 ILE    23      39.239  42.941  26.555  1.00  0.00           H  
ATOM    348  C   ILE    23      39.455  45.494  22.560  1.00  0.00           C  
ATOM    349  O   ILE    23      38.550  46.307  22.569  1.00  0.00           O  
ATOM    350  N   TYR    24      39.427  44.436  21.768  1.00  0.00           N  
ATOM    351  H   TYR    24      40.099  43.726  22.020  1.00  0.00           H  
ATOM    352  CA  TYR    24      38.720  44.345  20.575  1.00  0.00           C  
ATOM    353  HA  TYR    24      37.753  44.847  20.603  1.00  0.00           H  
ATOM    354  CB  TYR    24      39.561  44.879  19.380  1.00  0.00           C  
ATOM    355  HB2 TYR    24      40.608  44.658  19.585  1.00  0.00           H  
ATOM    356  HB3 TYR    24      39.333  44.324  18.470  1.00  0.00           H  
ATOM    357  CG  TYR    24      39.544  46.377  19.028  1.00  0.00           C  
ATOM    358  CD1 TYR    24      40.137  47.338  19.889  1.00  0.00           C  
ATOM    359  HD1 TYR    24      40.501  47.033  20.859  1.00  0.00           H  
ATOM    360  CE1 TYR    24      40.089  48.705  19.505  1.00  0.00           C  
ATOM    361  HE1 TYR    24      40.480  49.482  20.146  1.00  0.00           H  
ATOM    362  CZ  TYR    24      39.535  49.046  18.289  1.00  0.00           C  
ATOM    363  OH  TYR    24      39.552  50.350  17.907  1.00  0.00           O  
ATOM    364  HH  TYR    24      40.047  50.928  18.493  1.00  0.00           H  
ATOM    365  CE2 TYR    24      38.915  48.091  17.393  1.00  0.00           C  
ATOM    366  HE2 TYR    24      38.457  48.356  16.451  1.00  0.00           H  
ATOM    367  CD2 TYR    24      38.944  46.745  17.812  1.00  0.00           C  
ATOM    368  HD2 TYR    24      38.467  45.901  17.337  1.00  0.00           H  
ATOM    369  C   TYR    24      38.343  42.899  20.242  1.00  0.00           C  
ATOM    370  O   TYR    24      39.160  42.002  20.377  1.00  0.00           O  
ATOM    371  N   LEU    25      37.145  42.777  19.806  1.00  0.00           N  
ATOM    372  H   LEU    25      36.542  43.586  19.850  1.00  0.00           H  
ATOM    373  CA  LEU    25      36.678  41.572  19.155  1.00  0.00           C  
ATOM    374  HA  LEU    25      36.887  40.708  19.786  1.00  0.00           H  
ATOM    375  CB  LEU    25      35.140  41.753  19.110  1.00  0.00           C  
ATOM    376  HB2 LEU    25      34.613  41.692  20.063  1.00  0.00           H  
ATOM    377  HB3 LEU    25      35.009  42.706  18.597  1.00  0.00           H  
ATOM    378  CG  LEU    25      34.475  40.635  18.230  1.00  0.00           C  
ATOM    379  HG  LEU    25      34.964  40.560  17.259  1.00  0.00           H  
ATOM    380  CD1 LEU    25      34.474  39.152  18.658  1.00  0.00           C  
ATOM    381 HD11 LEU    25      34.141  38.972  19.680  1.00  0.00           H  
ATOM    382 HD12 LEU    25      33.950  38.521  17.940  1.00  0.00           H  
ATOM    383 HD13 LEU    25      35.534  38.906  18.598  1.00  0.00           H  
ATOM    384  CD2 LEU    25      33.062  41.085  17.970  1.00  0.00           C  
ATOM    385 HD21 LEU    25      32.599  41.486  18.872  1.00  0.00           H  
ATOM    386 HD22 LEU    25      33.098  41.796  17.144  1.00  0.00           H  
ATOM    387 HD23 LEU    25      32.468  40.286  17.525  1.00  0.00           H  
ATOM    388  C   LEU    25      37.237  41.508  17.766  1.00  0.00           C  
ATOM    389  O   LEU    25      37.067  42.439  16.958  1.00  0.00           O  
ATOM    390  N   ALA    26      37.779  40.326  17.354  1.00  0.00           N  
ATOM    391  H   ALA    26      37.942  39.600  18.037  1.00  0.00           H  
ATOM    392  CA  ALA    26      38.360  40.128  16.020  1.00  0.00           C  
ATOM    393  HA  ALA    26      37.949  40.835  15.300  1.00  0.00           H  
ATOM    394  CB  ALA    26      39.870  40.316  16.104  1.00  0.00           C  
ATOM    395  HB1 ALA    26      40.335  40.075  15.148  1.00  0.00           H  
ATOM    396  HB2 ALA    26      40.118  41.356  16.316  1.00  0.00           H  
ATOM    397  HB3 ALA    26      40.383  39.636  16.784  1.00  0.00           H  
ATOM    398  C   ALA    26      38.129  38.732  15.418  1.00  0.00           C  
ATOM    399  O   ALA    26      37.946  37.798  16.205  1.00  0.00           O  
ATOM    400  N   ILE    27      37.961  38.580  14.078  1.00  0.00           N  
ATOM    401  H   ILE    27      37.857  39.450  13.575  1.00  0.00           H  
ATOM    402  CA  ILE    27      37.817  37.281  13.330  1.00  0.00           C  
ATOM    403  HA  ILE    27      37.456  36.531  14.034  1.00  0.00           H  
ATOM    404  CB  ILE    27      36.659  37.274  12.245  1.00  0.00           C  
ATOM    405  HB  ILE    27      35.692  37.450  12.717  1.00  0.00           H  
ATOM    406  CG2 ILE    27      36.820  38.141  10.973  1.00  0.00           C  
ATOM    407 HG21 ILE    27      36.697  39.192  11.236  1.00  0.00           H  
ATOM    408 HG22 ILE    27      37.850  38.007  10.640  1.00  0.00           H  
ATOM    409 HG23 ILE    27      36.049  38.045  10.208  1.00  0.00           H  
ATOM    410  CG1 ILE    27      36.542  35.849  11.669  1.00  0.00           C  
ATOM    411 HG12 ILE    27      37.423  35.648  11.059  1.00  0.00           H  
ATOM    412 HG13 ILE    27      36.676  35.169  12.511  1.00  0.00           H  
ATOM    413  CD1 ILE    27      35.220  35.563  10.899  1.00  0.00           C  
ATOM    414 HD11 ILE    27      35.146  34.480  10.993  1.00  0.00           H  
ATOM    415 HD12 ILE    27      34.362  36.043  11.371  1.00  0.00           H  
ATOM    416 HD13 ILE    27      35.302  35.971   9.892  1.00  0.00           H  
ATOM    417  C   ILE    27      39.219  36.901  12.804  1.00  0.00           C  
ATOM    418  O   ILE    27      40.002  37.654  12.273  1.00  0.00           O  
ATOM    419  N   ASN    28      39.597  35.641  12.996  1.00  0.00           N  
ATOM    420  H   ASN    28      39.076  35.043  13.621  1.00  0.00           H  
ATOM    421  CA  ASN    28      40.763  35.028  12.392  1.00  0.00           C  
ATOM    422  HA  ASN    28      41.579  35.748  12.341  1.00  0.00           H  
ATOM    423  CB  ASN    28      41.127  33.765  13.255  1.00  0.00           C  
ATOM    424  HB2 ASN    28      41.382  34.208  14.217  1.00  0.00           H  
ATOM    425  HB3 ASN    28      40.270  33.094  13.305  1.00  0.00           H  
ATOM    426  CG  ASN    28      42.298  32.977  12.726  1.00  0.00           C  
ATOM    427  OD1 ASN    28      42.917  33.274  11.700  1.00  0.00           O  
ATOM    428  ND2 ASN    28      42.740  31.996  13.377  1.00  0.00           N  
ATOM    429 HD21 ASN    28      43.083  31.282  12.750  1.00  0.00           H  
ATOM    430 HD22 ASN    28      42.211  31.688  14.179  1.00  0.00           H  
ATOM    431  C   ASN    28      40.443  34.761  10.868  1.00  0.00           C  
ATOM    432  O   ASN    28      39.757  33.829  10.558  1.00  0.00           O  
ATOM    433  N   ILE    29      40.988  35.481   9.941  1.00  0.00           N  
ATOM    434  H   ILE    29      41.406  36.361  10.209  1.00  0.00           H  
ATOM    435  CA  ILE    29      40.782  35.414   8.546  1.00  0.00           C  
ATOM    436  HA  ILE    29      39.750  35.618   8.262  1.00  0.00           H  
ATOM    437  CB  ILE    29      41.525  36.511   7.751  1.00  0.00           C  
ATOM    438  HB  ILE    29      41.240  36.265   6.728  1.00  0.00           H  
ATOM    439  CG2 ILE    29      40.906  37.875   8.139  1.00  0.00           C  
ATOM    440 HG21 ILE    29      39.829  37.710   8.192  1.00  0.00           H  
ATOM    441 HG22 ILE    29      41.315  38.057   9.133  1.00  0.00           H  
ATOM    442 HG23 ILE    29      41.090  38.672   7.419  1.00  0.00           H  
ATOM    443  CG1 ILE    29      43.040  36.464   7.760  1.00  0.00           C  
ATOM    444 HG12 ILE    29      43.369  36.902   8.702  1.00  0.00           H  
ATOM    445 HG13 ILE    29      43.341  35.417   7.777  1.00  0.00           H  
ATOM    446  CD1 ILE    29      43.671  37.234   6.626  1.00  0.00           C  
ATOM    447 HD11 ILE    29      44.750  37.079   6.628  1.00  0.00           H  
ATOM    448 HD12 ILE    29      43.089  37.151   5.707  1.00  0.00           H  
ATOM    449 HD13 ILE    29      43.486  38.276   6.884  1.00  0.00           H  
ATOM    450  C   ILE    29      41.149  34.016   7.940  1.00  0.00           C  
ATOM    451  O   ILE    29      40.542  33.705   6.903  1.00  0.00           O  
ATOM    452  N   THR    30      41.929  33.135   8.649  1.00  0.00           N  
ATOM    453  H   THR    30      42.190  33.383   9.592  1.00  0.00           H  
ATOM    454  CA  THR    30      42.183  31.767   8.040  1.00  0.00           C  
ATOM    455  HA  THR    30      41.594  31.666   7.129  1.00  0.00           H  
ATOM    456  CB  THR    30      43.674  31.611   7.705  1.00  0.00           C  
ATOM    457  HB  THR    30      43.919  30.743   7.092  1.00  0.00           H  
ATOM    458  CG2 THR    30      44.226  32.754   6.805  1.00  0.00           C  
ATOM    459 HG21 THR    30      44.221  33.671   7.394  1.00  0.00           H  
ATOM    460 HG22 THR    30      45.248  32.574   6.469  1.00  0.00           H  
ATOM    461 HG23 THR    30      43.540  32.935   5.978  1.00  0.00           H  
ATOM    462  OG1 THR    30      44.502  31.655   8.903  1.00  0.00           O  
ATOM    463  HG1 THR    30      44.238  30.960   9.510  1.00  0.00           H  
ATOM    464  C   THR    30      41.768  30.548   8.889  1.00  0.00           C  
ATOM    465  O   THR    30      42.154  29.397   8.707  1.00  0.00           O  
ATOM    466  N   ASN    31      40.817  30.778   9.813  1.00  0.00           N  
ATOM    467  H   ASN    31      40.625  31.748  10.021  1.00  0.00           H  
ATOM    468  CA  ASN    31      40.067  29.694  10.537  1.00  0.00           C  
ATOM    469  HA  ASN    31      40.138  28.814   9.899  1.00  0.00           H  
ATOM    470  CB  ASN    31      40.744  29.429  11.877  1.00  0.00           C  
ATOM    471  HB2 ASN    31      40.756  30.343  12.470  1.00  0.00           H  
ATOM    472  HB3 ASN    31      40.258  28.599  12.391  1.00  0.00           H  
ATOM    473  CG  ASN    31      42.200  28.989  11.665  1.00  0.00           C  
ATOM    474  OD1 ASN    31      43.154  29.739  11.708  1.00  0.00           O  
ATOM    475  ND2 ASN    31      42.391  27.694  11.493  1.00  0.00           N  
ATOM    476 HD21 ASN    31      43.362  27.463  11.339  1.00  0.00           H  
ATOM    477 HD22 ASN    31      41.637  27.025  11.549  1.00  0.00           H  
ATOM    478  C   ASN    31      38.655  30.050  10.805  1.00  0.00           C  
ATOM    479  O   ASN    31      37.871  29.196  11.226  1.00  0.00           O  
ATOM    480  N   ASN    32      38.178  31.292  10.478  1.00  0.00           N  
ATOM    481  H   ASN    32      38.914  31.905  10.157  1.00  0.00           H  
ATOM    482  CA  ASN    32      36.860  31.866  10.769  1.00  0.00           C  
ATOM    483  HA  ASN    32      36.863  32.919  10.490  1.00  0.00           H  
ATOM    484  CB  ASN    32      35.821  31.335   9.735  1.00  0.00           C  
ATOM    485  HB2 ASN    32      35.705  30.261   9.886  1.00  0.00           H  
ATOM    486  HB3 ASN    32      34.863  31.803   9.962  1.00  0.00           H  
ATOM    487  CG  ASN    32      36.154  31.567   8.236  1.00  0.00           C  
ATOM    488  OD1 ASN    32      36.999  32.275   7.777  1.00  0.00           O  
ATOM    489  ND2 ASN    32      35.347  30.922   7.428  1.00  0.00           N  
ATOM    490 HD21 ASN    32      35.579  31.065   6.455  1.00  0.00           H  
ATOM    491 HD22 ASN    32      34.635  30.311   7.803  1.00  0.00           H  
ATOM    492  C   ASN    32      36.501  31.790  12.335  1.00  0.00           C  
ATOM    493  O   ASN    32      35.303  31.912  12.670  1.00  0.00           O  
ATOM    494  N   GLU    33      37.506  31.632  13.246  1.00  0.00           N  
ATOM    495  H   GLU    33      38.400  31.330  12.888  1.00  0.00           H  
ATOM    496  CA  GLU    33      37.431  31.648  14.712  1.00  0.00           C  
ATOM    497  HA  GLU    33      36.475  31.167  14.917  1.00  0.00           H  
ATOM    498  CB  GLU    33      38.559  30.797  15.354  1.00  0.00           C  
ATOM    499  HB2 GLU    33      38.454  29.776  14.987  1.00  0.00           H  
ATOM    500  HB3 GLU    33      39.558  31.171  15.131  1.00  0.00           H  
ATOM    501  CG  GLU    33      38.265  30.799  16.831  1.00  0.00           C  
ATOM    502  HG2 GLU    33      38.659  31.749  17.193  1.00  0.00           H  
ATOM    503  HG3 GLU    33      37.234  30.655  17.154  1.00  0.00           H  
ATOM    504  CD  GLU    33      39.102  29.713  17.469  1.00  0.00           C  
ATOM    505  OE1 GLU    33      38.694  29.423  18.614  1.00  0.00           O  
ATOM    506  OE2 GLU    33      40.173  29.286  16.994  1.00  0.00           O  
ATOM    507  C   GLU    33      37.392  33.077  15.341  1.00  0.00           C  
ATOM    508  O   GLU    33      38.194  33.902  15.006  1.00  0.00           O  
ATOM    509  N   GLU    34      36.421  33.370  16.242  1.00  0.00           N  
ATOM    510  H   GLU    34      35.904  32.609  16.660  1.00  0.00           H  
ATOM    511  CA  GLU    34      36.526  34.626  16.911  1.00  0.00           C  
ATOM    512  HA  GLU    34      36.882  35.421  16.257  1.00  0.00           H  
ATOM    513  CB  GLU    34      35.183  35.011  17.530  1.00  0.00           C  
ATOM    514  HB2 GLU    34      35.177  36.076  17.759  1.00  0.00           H  
ATOM    515  HB3 GLU    34      34.426  34.915  16.751  1.00  0.00           H  
ATOM    516  CG  GLU    34      34.765  34.267  18.853  1.00  0.00           C  
ATOM    517  HG2 GLU    34      35.565  34.333  19.591  1.00  0.00           H  
ATOM    518  HG3 GLU    34      33.876  34.724  19.287  1.00  0.00           H  
ATOM    519  CD  GLU    34      34.236  32.821  18.672  1.00  0.00           C  
ATOM    520  OE1 GLU    34      33.522  32.535  17.689  1.00  0.00           O  
ATOM    521  OE2 GLU    34      34.629  32.000  19.560  1.00  0.00           O  
ATOM    522  C   GLU    34      37.608  34.575  17.985  1.00  0.00           C  
ATOM    523  O   GLU    34      37.719  33.546  18.629  1.00  0.00           O  
ATOM    524  N   VAL    35      38.308  35.693  18.220  1.00  0.00           N  
ATOM    525  H   VAL    35      38.064  36.435  17.581  1.00  0.00           H  
ATOM    526  CA  VAL    35      39.093  35.950  19.363  1.00  0.00           C  
ATOM    527  HA  VAL    35      38.899  35.231  20.159  1.00  0.00           H  
ATOM    528  CB  VAL    35      40.573  35.895  19.003  1.00  0.00           C  
ATOM    529  HB  VAL    35      41.193  36.326  19.788  1.00  0.00           H  
ATOM    530  CG1 VAL    35      41.177  34.473  18.941  1.00  0.00           C  
ATOM    531 HG11 VAL    35      42.230  34.536  18.667  1.00  0.00           H  
ATOM    532 HG12 VAL    35      41.157  33.968  19.906  1.00  0.00           H  
ATOM    533 HG13 VAL    35      40.628  33.812  18.270  1.00  0.00           H  
ATOM    534  CG2 VAL    35      41.105  36.782  17.806  1.00  0.00           C  
ATOM    535 HG21 VAL    35      42.194  36.741  17.832  1.00  0.00           H  
ATOM    536 HG22 VAL    35      40.768  36.426  16.832  1.00  0.00           H  
ATOM    537 HG23 VAL    35      40.803  37.815  17.981  1.00  0.00           H  
ATOM    538  C   VAL    35      38.848  37.394  19.929  1.00  0.00           C  
ATOM    539  O   VAL    35      38.283  38.259  19.284  1.00  0.00           O  
ATOM    540  N   ALA    36      39.350  37.700  21.119  1.00  0.00           N  
ATOM    541  H   ALA    36      39.959  37.026  21.561  1.00  0.00           H  
ATOM    542  CA  ALA    36      39.727  39.057  21.632  1.00  0.00           C  
ATOM    543  HA  ALA    36      39.149  39.665  20.935  1.00  0.00           H  
ATOM    544  CB  ALA    36      39.320  39.306  23.101  1.00  0.00           C  
ATOM    545  HB1 ALA    36      38.448  38.767  23.470  1.00  0.00           H  
ATOM    546  HB2 ALA    36      40.150  39.085  23.772  1.00  0.00           H  
ATOM    547  HB3 ALA    36      39.143  40.375  23.222  1.00  0.00           H  
ATOM    548  C   ALA    36      41.233  39.405  21.497  1.00  0.00           C  
ATOM    549  O   ALA    36      42.156  38.625  21.662  1.00  0.00           O  
ATOM    550  N   VAL    37      41.467  40.709  21.195  1.00  0.00           N  
ATOM    551  H   VAL    37      40.641  41.280  21.081  1.00  0.00           H  
ATOM    552  CA  VAL    37      42.706  41.420  20.837  1.00  0.00           C  
ATOM    553  HA  VAL    37      43.550  40.741  20.959  1.00  0.00           H  
ATOM    554  CB  VAL    37      42.598  42.041  19.335  1.00  0.00           C  
ATOM    555  HB  VAL    37      41.659  42.595  19.296  1.00  0.00           H  
ATOM    556  CG1 VAL    37      43.810  42.917  18.950  1.00  0.00           C  
ATOM    557 HG11 VAL    37      44.750  42.366  18.942  1.00  0.00           H  
ATOM    558 HG12 VAL    37      43.643  43.468  18.025  1.00  0.00           H  
ATOM    559 HG13 VAL    37      43.926  43.721  19.677  1.00  0.00           H  
ATOM    560  CG2 VAL    37      42.470  40.866  18.347  1.00  0.00           C  
ATOM    561 HG21 VAL    37      43.373  40.256  18.339  1.00  0.00           H  
ATOM    562 HG22 VAL    37      41.570  40.303  18.592  1.00  0.00           H  
ATOM    563 HG23 VAL    37      42.360  41.231  17.325  1.00  0.00           H  
ATOM    564  C   VAL    37      42.971  42.605  21.772  1.00  0.00           C  
ATOM    565  O   VAL    37      42.180  43.497  21.763  1.00  0.00           O  
ATOM    566  N   LYS    38      43.877  42.474  22.690  1.00  0.00           N  
ATOM    567  H   LYS    38      44.588  41.775  22.529  1.00  0.00           H  
ATOM    568  CA  LYS    38      44.181  43.372  23.771  1.00  0.00           C  
ATOM    569  HA  LYS    38      43.253  43.935  23.873  1.00  0.00           H  
ATOM    570  CB  LYS    38      44.433  42.595  25.004  1.00  0.00           C  
ATOM    571  HB2 LYS    38      43.592  41.953  25.268  1.00  0.00           H  
ATOM    572  HB3 LYS    38      45.293  41.984  24.731  1.00  0.00           H  
ATOM    573  CG  LYS    38      44.761  43.568  26.148  1.00  0.00           C  
ATOM    574  HG2 LYS    38      45.642  44.117  25.815  1.00  0.00           H  
ATOM    575  HG3 LYS    38      43.892  44.226  26.175  1.00  0.00           H  
ATOM    576  CD  LYS    38      44.872  42.782  27.461  1.00  0.00           C  
ATOM    577  HD2 LYS    38      44.018  42.109  27.541  1.00  0.00           H  
ATOM    578  HD3 LYS    38      45.790  42.195  27.498  1.00  0.00           H  
ATOM    579  CE  LYS    38      44.865  43.729  28.642  1.00  0.00           C  
ATOM    580  HE2 LYS    38      45.728  44.395  28.637  1.00  0.00           H  
ATOM    581  HE3 LYS    38      43.986  44.363  28.522  1.00  0.00           H  
ATOM    582  NZ  LYS    38      44.858  42.989  29.990  1.00  0.00           N  
ATOM    583  HZ1 LYS    38      44.093  42.335  30.068  1.00  0.00           H  
ATOM    584  HZ2 LYS    38      45.680  42.404  30.033  1.00  0.00           H  
ATOM    585  HZ3 LYS    38      44.896  43.528  30.843  1.00  0.00           H  
ATOM    586  C   LYS    38      45.455  44.115  23.318  1.00  0.00           C  
ATOM    587  O   LYS    38      46.460  43.413  22.949  1.00  0.00           O  
ATOM    588  N   LEU    39      45.502  45.461  23.269  1.00  0.00           N  
ATOM    589  H   LEU    39      44.682  46.027  23.437  1.00  0.00           H  
ATOM    590  CA  LEU    39      46.567  46.308  22.713  1.00  0.00           C  
ATOM    591  HA  LEU    39      47.342  45.689  22.262  1.00  0.00           H  
ATOM    592  CB  LEU    39      46.004  47.243  21.563  1.00  0.00           C  
ATOM    593  HB2 LEU    39      45.379  47.989  22.055  1.00  0.00           H  
ATOM    594  HB3 LEU    39      46.832  47.673  21.000  1.00  0.00           H  
ATOM    595  CG  LEU    39      45.016  46.622  20.573  1.00  0.00           C  
ATOM    596  HG  LEU    39      44.873  45.577  20.849  1.00  0.00           H  
ATOM    597  CD1 LEU    39      43.640  47.348  20.539  1.00  0.00           C  
ATOM    598 HD11 LEU    39      43.700  48.423  20.365  1.00  0.00           H  
ATOM    599 HD12 LEU    39      42.960  46.812  19.877  1.00  0.00           H  
ATOM    600 HD13 LEU    39      43.169  47.353  21.522  1.00  0.00           H  
ATOM    601  CD2 LEU    39      45.607  46.733  19.143  1.00  0.00           C  
ATOM    602 HD21 LEU    39      45.892  47.782  19.059  1.00  0.00           H  
ATOM    603 HD22 LEU    39      46.434  46.032  19.026  1.00  0.00           H  
ATOM    604 HD23 LEU    39      44.893  46.434  18.375  1.00  0.00           H  
ATOM    605  C   LEU    39      47.299  47.242  23.705  1.00  0.00           C  
ATOM    606  O   LEU    39      46.630  47.698  24.605  1.00  0.00           O  
ATOM    607  N   GLU    40      48.550  47.579  23.583  1.00  0.00           N  
ATOM    608  H   GLU    40      49.084  47.271  22.783  1.00  0.00           H  
ATOM    609  CA  GLU    40      49.300  48.446  24.509  1.00  0.00           C  
ATOM    610  HA  GLU    40      48.820  48.448  25.487  1.00  0.00           H  
ATOM    611  CB  GLU    40      50.718  47.840  24.642  1.00  0.00           C  
ATOM    612  HB2 GLU    40      50.632  46.755  24.707  1.00  0.00           H  
ATOM    613  HB3 GLU    40      51.381  48.101  23.817  1.00  0.00           H  
ATOM    614  CG  GLU    40      51.438  48.285  25.903  1.00  0.00           C  
ATOM    615  HG2 GLU    40      51.848  49.292  25.828  1.00  0.00           H  
ATOM    616  HG3 GLU    40      50.701  48.165  26.697  1.00  0.00           H  
ATOM    617  CD  GLU    40      52.564  47.317  26.135  1.00  0.00           C  
ATOM    618  OE1 GLU    40      52.213  46.323  26.845  1.00  0.00           O  
ATOM    619  OE2 GLU    40      53.736  47.470  25.680  1.00  0.00           O  
ATOM    620  C   GLU    40      49.159  49.880  23.956  1.00  0.00           C  
ATOM    621  O   GLU    40      50.140  50.487  23.630  1.00  0.00           O  
ATOM    622  N   SER    41      47.945  50.315  23.681  1.00  0.00           N  
ATOM    623  H   SER    41      47.217  49.821  24.177  1.00  0.00           H  
ATOM    624  CA  SER    41      47.643  51.569  22.902  1.00  0.00           C  
ATOM    625  HA  SER    41      47.668  51.374  21.830  1.00  0.00           H  
ATOM    626  CB  SER    41      46.180  51.970  23.212  1.00  0.00           C  
ATOM    627  HB2 SER    41      45.994  52.242  24.251  1.00  0.00           H  
ATOM    628  HB3 SER    41      45.971  52.836  22.584  1.00  0.00           H  
ATOM    629  OG  SER    41      45.269  50.929  22.772  1.00  0.00           O  
ATOM    630  HG  SER    41      45.239  50.826  21.818  1.00  0.00           H  
ATOM    631  C   SER    41      48.470  52.768  23.270  1.00  0.00           C  
ATOM    632  O   SER    41      48.750  53.074  24.459  1.00  0.00           O  
ATOM    633  N   GLN    42      48.731  53.644  22.290  1.00  0.00           N  
ATOM    634  H   GLN    42      48.312  53.450  21.391  1.00  0.00           H  
ATOM    635  CA  GLN    42      49.262  55.067  22.476  1.00  0.00           C  
ATOM    636  HA  GLN    42      50.310  54.951  22.753  1.00  0.00           H  
ATOM    637  CB  GLN    42      49.257  55.793  21.140  1.00  0.00           C  
ATOM    638  HB2 GLN    42      50.028  56.558  21.042  1.00  0.00           H  
ATOM    639  HB3 GLN    42      49.603  55.154  20.327  1.00  0.00           H  
ATOM    640  CG  GLN    42      48.011  56.470  20.660  1.00  0.00           C  
ATOM    641  HG2 GLN    42      47.674  57.046  21.522  1.00  0.00           H  
ATOM    642  HG3 GLN    42      48.240  57.148  19.838  1.00  0.00           H  
ATOM    643  CD  GLN    42      46.900  55.589  20.156  1.00  0.00           C  
ATOM    644  OE1 GLN    42      46.870  54.412  20.435  1.00  0.00           O  
ATOM    645  NE2 GLN    42      45.742  56.109  19.768  1.00  0.00           N  
ATOM    646 HE21 GLN    42      45.007  55.554  19.353  1.00  0.00           H  
ATOM    647 HE22 GLN    42      45.631  57.109  19.679  1.00  0.00           H  
ATOM    648  C   GLN    42      48.716  55.941  23.520  1.00  0.00           C  
ATOM    649  O   GLN    42      47.480  55.957  23.697  1.00  0.00           O  
ATOM    650  N   LYS    43      49.565  56.605  24.333  1.00  0.00           N  
ATOM    651  H   LYS    43      50.516  56.354  24.105  1.00  0.00           H  
ATOM    652  CA  LYS    43      49.303  57.588  25.363  1.00  0.00           C  
ATOM    653  HA  LYS    43      50.282  57.723  25.823  1.00  0.00           H  
ATOM    654  CB  LYS    43      48.768  58.849  24.678  1.00  0.00           C  
ATOM    655  HB2 LYS    43      49.200  58.866  23.677  1.00  0.00           H  
ATOM    656  HB3 LYS    43      47.689  58.722  24.598  1.00  0.00           H  
ATOM    657  CG  LYS    43      49.026  60.134  25.405  1.00  0.00           C  
ATOM    658  HG2 LYS    43      48.821  60.997  24.772  1.00  0.00           H  
ATOM    659  HG3 LYS    43      48.318  60.202  26.231  1.00  0.00           H  
ATOM    660  CD  LYS    43      50.413  60.272  25.923  1.00  0.00           C  
ATOM    661  HD2 LYS    43      50.444  61.279  26.339  1.00  0.00           H  
ATOM    662  HD3 LYS    43      50.510  59.531  26.717  1.00  0.00           H  
ATOM    663  CE  LYS    43      51.484  60.242  24.765  1.00  0.00           C  
ATOM    664  HE2 LYS    43      51.294  59.364  24.148  1.00  0.00           H  
ATOM    665  HE3 LYS    43      51.432  61.099  24.094  1.00  0.00           H  
ATOM    666  NZ  LYS    43      52.821  60.103  25.402  1.00  0.00           N  
ATOM    667  HZ1 LYS    43      53.545  59.880  24.733  1.00  0.00           H  
ATOM    668  HZ2 LYS    43      53.100  60.913  25.937  1.00  0.00           H  
ATOM    669  HZ3 LYS    43      52.828  59.349  26.072  1.00  0.00           H  
ATOM    670  C   LYS    43      48.365  57.075  26.544  1.00  0.00           C  
ATOM    671  O   LYS    43      47.902  57.791  27.386  1.00  0.00           O  
ATOM    672  N   ALA    44      48.256  55.757  26.666  1.00  0.00           N  
ATOM    673  H   ALA    44      48.573  55.121  25.948  1.00  0.00           H  
ATOM    674  CA  ALA    44      47.837  55.127  27.943  1.00  0.00           C  
ATOM    675  HA  ALA    44      46.912  55.605  28.266  1.00  0.00           H  
ATOM    676  CB  ALA    44      47.608  53.655  27.620  1.00  0.00           C  
ATOM    677  HB1 ALA    44      48.542  53.180  27.320  1.00  0.00           H  
ATOM    678  HB2 ALA    44      47.116  53.102  28.420  1.00  0.00           H  
ATOM    679  HB3 ALA    44      46.934  53.673  26.764  1.00  0.00           H  
ATOM    680  C   ALA    44      48.832  55.275  29.178  1.00  0.00           C  
ATOM    681  O   ALA    44      49.993  55.588  29.001  1.00  0.00           O  
ATOM    682  N   ARG    45      48.358  55.018  30.393  1.00  0.00           N  
ATOM    683  H   ARG    45      47.372  54.808  30.441  1.00  0.00           H  
ATOM    684  CA  ARG    45      49.121  55.009  31.632  1.00  0.00           C  
ATOM    685  HA  ARG    45      49.421  56.037  31.835  1.00  0.00           H  
ATOM    686  CB  ARG    45      48.248  54.499  32.842  1.00  0.00           C  
ATOM    687  HB2 ARG    45      47.213  54.471  32.502  1.00  0.00           H  
ATOM    688  HB3 ARG    45      48.602  53.515  33.151  1.00  0.00           H  
ATOM    689  CG  ARG    45      48.400  55.470  34.113  1.00  0.00           C  
ATOM    690  HG2 ARG    45      47.807  56.350  33.864  1.00  0.00           H  
ATOM    691  HG3 ARG    45      47.940  54.998  34.981  1.00  0.00           H  
ATOM    692  CD  ARG    45      49.822  55.791  34.553  1.00  0.00           C  
ATOM    693  HD2 ARG    45      50.473  56.257  33.813  1.00  0.00           H  
ATOM    694  HD3 ARG    45      49.770  56.605  35.276  1.00  0.00           H  
ATOM    695  NE  ARG    45      50.483  54.540  35.118  1.00  0.00           N  
ATOM    696  HE  ARG    45      49.895  53.719  35.087  1.00  0.00           H  
ATOM    697  CZ  ARG    45      51.677  54.464  35.652  1.00  0.00           C  
ATOM    698  NH1 ARG    45      52.527  55.468  35.729  1.00  0.00           N  
ATOM    699 HH11 ARG    45      52.300  56.316  35.229  1.00  0.00           H  
ATOM    700 HH12 ARG    45      53.476  55.414  36.071  1.00  0.00           H  
ATOM    701  NH2 ARG    45      52.001  53.399  36.266  1.00  0.00           N  
ATOM    702 HH21 ARG    45      51.445  52.566  36.135  1.00  0.00           H  
ATOM    703 HH22 ARG    45      52.915  53.297  36.684  1.00  0.00           H  
ATOM    704  C   ARG    45      50.460  54.254  31.666  1.00  0.00           C  
ATOM    705  O   ARG    45      51.462  54.805  32.091  1.00  0.00           O  
ATOM    706  N   HIE    46      50.454  53.012  31.279  1.00  0.00           N  
ATOM    707  H   HIE    46      49.601  52.663  30.866  1.00  0.00           H  
ATOM    708  CA  HIE    46      51.572  52.069  31.460  1.00  0.00           C  
ATOM    709  HA  HIE    46      52.504  52.615  31.309  1.00  0.00           H  
ATOM    710  CB  HIE    46      51.637  51.731  32.956  1.00  0.00           C  
ATOM    711  HB2 HIE    46      52.462  51.029  33.078  1.00  0.00           H  
ATOM    712  HB3 HIE    46      52.028  52.569  33.532  1.00  0.00           H  
ATOM    713  CG  HIE    46      50.501  51.079  33.683  1.00  0.00           C  
ATOM    714  ND1 HIE    46      50.606  50.791  35.064  1.00  0.00           N  
ATOM    715  CE1 HIE    46      49.494  50.149  35.471  1.00  0.00           C  
ATOM    716  HE1 HIE    46      49.239  49.833  36.471  1.00  0.00           H  
ATOM    717  NE2 HIE    46      48.758  49.903  34.332  1.00  0.00           N  
ATOM    718  HE2 HIE    46      47.867  49.429  34.365  1.00  0.00           H  
ATOM    719  CD2 HIE    46      49.231  50.653  33.306  1.00  0.00           C  
ATOM    720  HD2 HIE    46      48.811  50.714  32.314  1.00  0.00           H  
ATOM    721  C   HIE    46      51.589  50.832  30.520  1.00  0.00           C  
ATOM    722  O   HIE    46      50.546  50.433  30.061  1.00  0.00           O  
ATOM    723  N   PRO    47      52.762  50.248  30.192  1.00  0.00           N  
ATOM    724  CD  PRO    47      53.989  50.893  30.303  1.00  0.00           C  
ATOM    725  HD2 PRO    47      54.128  51.131  31.358  1.00  0.00           H  
ATOM    726  HD3 PRO    47      53.890  51.763  29.653  1.00  0.00           H  
ATOM    727  CG  PRO    47      55.019  49.839  29.856  1.00  0.00           C  
ATOM    728  HG2 PRO    47      55.333  49.115  30.607  1.00  0.00           H  
ATOM    729  HG3 PRO    47      55.926  50.171  29.351  1.00  0.00           H  
ATOM    730  CB  PRO    47      54.198  49.072  28.833  1.00  0.00           C  
ATOM    731  HB2 PRO    47      54.700  48.113  28.700  1.00  0.00           H  
ATOM    732  HB3 PRO    47      54.101  49.619  27.896  1.00  0.00           H  
ATOM    733  CA  PRO    47      52.845  48.976  29.457  1.00  0.00           C  
ATOM    734  HA  PRO    47      52.038  48.893  28.729  1.00  0.00           H  
ATOM    735  C   PRO    47      52.758  47.752  30.379  1.00  0.00           C  
ATOM    736  O   PRO    47      53.181  47.734  31.528  1.00  0.00           O  
ATOM    737  N   GLN    48      52.353  46.617  29.814  1.00  0.00           N  
ATOM    738  H   GLN    48      52.100  46.655  28.837  1.00  0.00           H  
ATOM    739  CA  GLN    48      52.087  45.369  30.619  1.00  0.00           C  
ATOM    740  HA  GLN    48      52.792  45.238  31.440  1.00  0.00           H  
ATOM    741  CB  GLN    48      50.791  45.524  31.402  1.00  0.00           C  
ATOM    742  HB2 GLN    48      50.877  44.767  32.181  1.00  0.00           H  
ATOM    743  HB3 GLN    48      50.892  46.504  31.870  1.00  0.00           H  
ATOM    744  CG  GLN    48      49.472  45.377  30.691  1.00  0.00           C  
ATOM    745  HG2 GLN    48      49.318  46.193  29.985  1.00  0.00           H  
ATOM    746  HG3 GLN    48      49.432  44.459  30.106  1.00  0.00           H  
ATOM    747  CD  GLN    48      48.291  45.337  31.657  1.00  0.00           C  
ATOM    748  OE1 GLN    48      48.119  46.220  32.439  1.00  0.00           O  
ATOM    749  NE2 GLN    48      47.355  44.423  31.444  1.00  0.00           N  
ATOM    750 HE21 GLN    48      46.612  44.445  32.127  1.00  0.00           H  
ATOM    751 HE22 GLN    48      47.457  43.637  30.817  1.00  0.00           H  
ATOM    752  C   GLN    48      52.227  44.039  29.790  1.00  0.00           C  
ATOM    753  O   GLN    48      52.442  42.983  30.393  1.00  0.00           O  
ATOM    754  N   LEU    49      51.901  44.024  28.456  1.00  0.00           N  
ATOM    755  H   LEU    49      51.739  44.835  27.875  1.00  0.00           H  
ATOM    756  CA  LEU    49      51.644  42.694  27.774  1.00  0.00           C  
ATOM    757  HA  LEU    49      50.887  42.072  28.253  1.00  0.00           H  
ATOM    758  CB  LEU    49      51.111  42.924  26.427  1.00  0.00           C  
ATOM    759  HB2 LEU    49      51.845  43.415  25.790  1.00  0.00           H  
ATOM    760  HB3 LEU    49      50.943  41.934  26.002  1.00  0.00           H  
ATOM    761  CG  LEU    49      49.814  43.738  26.232  1.00  0.00           C  
ATOM    762  HG  LEU    49      49.938  44.737  26.650  1.00  0.00           H  
ATOM    763  CD1 LEU    49      49.373  44.014  24.832  1.00  0.00           C  
ATOM    764 HD11 LEU    49      48.490  44.650  24.773  1.00  0.00           H  
ATOM    765 HD12 LEU    49      50.197  44.545  24.356  1.00  0.00           H  
ATOM    766 HD13 LEU    49      49.191  43.075  24.309  1.00  0.00           H  
ATOM    767  CD2 LEU    49      48.648  43.115  26.942  1.00  0.00           C  
ATOM    768 HD21 LEU    49      47.698  43.605  26.729  1.00  0.00           H  
ATOM    769 HD22 LEU    49      48.643  42.114  26.510  1.00  0.00           H  
ATOM    770 HD23 LEU    49      48.864  43.054  28.008  1.00  0.00           H  
ATOM    771  C   LEU    49      52.898  41.820  27.670  1.00  0.00           C  
ATOM    772  O   LEU    49      52.668  40.608  27.643  1.00  0.00           O  
ATOM    773  N   LEU    50      54.169  42.367  27.872  1.00  0.00           N  
ATOM    774  H   LEU    50      54.284  43.365  27.769  1.00  0.00           H  
ATOM    775  CA  LEU    50      55.344  41.478  27.807  1.00  0.00           C  
ATOM    776  HA  LEU    50      55.191  40.913  26.887  1.00  0.00           H  
ATOM    777  CB  LEU    50      56.627  42.287  27.750  1.00  0.00           C  
ATOM    778  HB2 LEU    50      56.650  42.819  26.799  1.00  0.00           H  
ATOM    779  HB3 LEU    50      56.687  42.963  28.603  1.00  0.00           H  
ATOM    780  CG  LEU    50      57.971  41.439  27.750  1.00  0.00           C  
ATOM    781  HG  LEU    50      58.072  40.846  28.659  1.00  0.00           H  
ATOM    782  CD1 LEU    50      57.828  40.401  26.617  1.00  0.00           C  
ATOM    783 HD11 LEU    50      58.674  39.714  26.646  1.00  0.00           H  
ATOM    784 HD12 LEU    50      56.979  39.728  26.739  1.00  0.00           H  
ATOM    785 HD13 LEU    50      57.720  40.892  25.650  1.00  0.00           H  
ATOM    786  CD2 LEU    50      59.174  42.320  27.515  1.00  0.00           C  
ATOM    787 HD21 LEU    50      59.091  42.815  26.547  1.00  0.00           H  
ATOM    788 HD22 LEU    50      59.288  43.019  28.344  1.00  0.00           H  
ATOM    789 HD23 LEU    50      60.109  41.761  27.491  1.00  0.00           H  
ATOM    790  C   LEU    50      55.352  40.517  29.041  1.00  0.00           C  
ATOM    791  O   LEU    50      55.552  39.287  29.013  1.00  0.00           O  
ATOM    792  N   TYR    51      54.857  41.081  30.130  1.00  0.00           N  
ATOM    793  H   TYR    51      54.551  42.038  30.025  1.00  0.00           H  
ATOM    794  CA  TYR    51      54.627  40.458  31.484  1.00  0.00           C  
ATOM    795  HA  TYR    51      55.459  39.798  31.728  1.00  0.00           H  
ATOM    796  CB  TYR    51      54.713  41.483  32.617  1.00  0.00           C  
ATOM    797  HB2 TYR    51      55.632  42.068  32.659  1.00  0.00           H  
ATOM    798  HB3 TYR    51      53.950  42.249  32.480  1.00  0.00           H  
ATOM    799  CG  TYR    51      54.589  40.841  34.007  1.00  0.00           C  
ATOM    800  CD1 TYR    51      53.337  40.602  34.655  1.00  0.00           C  
ATOM    801  HD1 TYR    51      52.352  40.898  34.325  1.00  0.00           H  
ATOM    802  CE1 TYR    51      53.307  39.951  35.964  1.00  0.00           C  
ATOM    803  HE1 TYR    51      52.383  39.754  36.488  1.00  0.00           H  
ATOM    804  CZ  TYR    51      54.546  39.599  36.559  1.00  0.00           C  
ATOM    805  OH  TYR    51      54.509  38.997  37.779  1.00  0.00           O  
ATOM    806  HH  TYR    51      55.384  39.195  38.121  1.00  0.00           H  
ATOM    807  CE2 TYR    51      55.836  39.844  35.899  1.00  0.00           C  
ATOM    808  HE2 TYR    51      56.743  39.448  36.331  1.00  0.00           H  
ATOM    809  CD2 TYR    51      55.817  40.471  34.613  1.00  0.00           C  
ATOM    810  HD2 TYR    51      56.766  40.594  34.111  1.00  0.00           H  
ATOM    811  C   TYR    51      53.355  39.638  31.518  1.00  0.00           C  
ATOM    812  O   TYR    51      53.343  38.456  31.796  1.00  0.00           O  
ATOM    813  N   GLU    52      52.250  40.166  31.100  1.00  0.00           N  
ATOM    814  H   GLU    52      52.358  41.140  30.855  1.00  0.00           H  
ATOM    815  CA  GLU    52      50.961  39.559  31.066  1.00  0.00           C  
ATOM    816  HA  GLU    52      50.630  39.318  32.076  1.00  0.00           H  
ATOM    817  CB  GLU    52      49.986  40.654  30.775  1.00  0.00           C  
ATOM    818  HB2 GLU    52      50.301  41.522  31.353  1.00  0.00           H  
ATOM    819  HB3 GLU    52      49.884  40.842  29.706  1.00  0.00           H  
ATOM    820  CG  GLU    52      48.545  40.216  31.125  1.00  0.00           C  
ATOM    821  HG2 GLU    52      48.261  39.348  30.529  1.00  0.00           H  
ATOM    822  HG3 GLU    52      48.554  39.906  32.169  1.00  0.00           H  
ATOM    823  CD  GLU    52      47.374  41.216  30.893  1.00  0.00           C  
ATOM    824  OE1 GLU    52      47.421  42.110  29.982  1.00  0.00           O  
ATOM    825  OE2 GLU    52      46.319  41.048  31.556  1.00  0.00           O  
ATOM    826  C   GLU    52      50.838  38.313  30.111  1.00  0.00           C  
ATOM    827  O   GLU    52      50.178  37.321  30.541  1.00  0.00           O  
ATOM    828  N   SER    53      51.506  38.325  28.945  1.00  0.00           N  
ATOM    829  H   SER    53      52.105  39.067  28.612  1.00  0.00           H  
ATOM    830  CA  SER    53      51.404  37.199  27.975  1.00  0.00           C  
ATOM    831  HA  SER    53      50.364  36.962  27.750  1.00  0.00           H  
ATOM    832  CB  SER    53      52.003  37.503  26.580  1.00  0.00           C  
ATOM    833  HB2 SER    53      52.048  36.558  26.039  1.00  0.00           H  
ATOM    834  HB3 SER    53      51.353  38.253  26.128  1.00  0.00           H  
ATOM    835  OG  SER    53      53.208  38.096  26.593  1.00  0.00           O  
ATOM    836  HG  SER    53      53.202  39.055  26.591  1.00  0.00           H  
ATOM    837  C   SER    53      52.068  35.962  28.597  1.00  0.00           C  
ATOM    838  O   SER    53      51.417  34.930  28.696  1.00  0.00           O  
ATOM    839  N   LYS    54      53.297  36.134  29.060  1.00  0.00           N  
ATOM    840  H   LYS    54      53.647  37.080  29.116  1.00  0.00           H  
ATOM    841  CA  LYS    54      54.047  35.054  29.709  1.00  0.00           C  
ATOM    842  HA  LYS    54      54.131  34.191  29.048  1.00  0.00           H  
ATOM    843  CB  LYS    54      55.467  35.598  29.890  1.00  0.00           C  
ATOM    844  HB2 LYS    54      55.684  35.835  28.848  1.00  0.00           H  
ATOM    845  HB3 LYS    54      55.392  36.475  30.534  1.00  0.00           H  
ATOM    846  CG  LYS    54      56.446  34.606  30.590  1.00  0.00           C  
ATOM    847  HG2 LYS    54      57.429  35.059  30.466  1.00  0.00           H  
ATOM    848  HG3 LYS    54      56.087  34.441  31.606  1.00  0.00           H  
ATOM    849  CD  LYS    54      56.618  33.321  29.836  1.00  0.00           C  
ATOM    850  HD2 LYS    54      55.699  32.736  29.788  1.00  0.00           H  
ATOM    851  HD3 LYS    54      56.902  33.722  28.864  1.00  0.00           H  
ATOM    852  CE  LYS    54      57.794  32.541  30.422  1.00  0.00           C  
ATOM    853  HE2 LYS    54      58.677  33.178  30.369  1.00  0.00           H  
ATOM    854  HE3 LYS    54      57.511  32.337  31.455  1.00  0.00           H  
ATOM    855  NZ  LYS    54      58.087  31.330  29.708  1.00  0.00           N  
ATOM    856  HZ1 LYS    54      57.300  30.786  29.382  1.00  0.00           H  
ATOM    857  HZ2 LYS    54      58.559  31.658  28.878  1.00  0.00           H  
ATOM    858  HZ3 LYS    54      58.825  30.819  30.171  1.00  0.00           H  
ATOM    859  C   LYS    54      53.459  34.636  31.069  1.00  0.00           C  
ATOM    860  O   LYS    54      53.413  33.453  31.355  1.00  0.00           O  
ATOM    861  N   LEU    55      52.878  35.557  31.869  1.00  0.00           N  
ATOM    862  H   LEU    55      52.913  36.510  31.537  1.00  0.00           H  
ATOM    863  CA  LEU    55      51.872  35.159  32.918  1.00  0.00           C  
ATOM    864  HA  LEU    55      52.490  34.571  33.597  1.00  0.00           H  
ATOM    865  CB  LEU    55      51.470  36.510  33.674  1.00  0.00           C  
ATOM    866  HB2 LEU    55      52.446  36.809  34.058  1.00  0.00           H  
ATOM    867  HB3 LEU    55      51.049  37.271  33.017  1.00  0.00           H  
ATOM    868  CG  LEU    55      50.427  36.262  34.812  1.00  0.00           C  
ATOM    869  HG  LEU    55      50.365  35.187  34.984  1.00  0.00           H  
ATOM    870  CD1 LEU    55      50.811  37.049  36.137  1.00  0.00           C  
ATOM    871 HD11 LEU    55      50.675  38.104  35.900  1.00  0.00           H  
ATOM    872 HD12 LEU    55      50.114  36.857  36.953  1.00  0.00           H  
ATOM    873 HD13 LEU    55      51.833  36.783  36.405  1.00  0.00           H  
ATOM    874  CD2 LEU    55      49.045  36.723  34.297  1.00  0.00           C  
ATOM    875 HD21 LEU    55      49.126  37.791  34.094  1.00  0.00           H  
ATOM    876 HD22 LEU    55      48.859  36.308  33.306  1.00  0.00           H  
ATOM    877 HD23 LEU    55      48.303  36.617  35.088  1.00  0.00           H  
ATOM    878  C   LEU    55      50.739  34.168  32.477  1.00  0.00           C  
ATOM    879  O   LEU    55      50.740  33.052  33.035  1.00  0.00           O  
ATOM    880  N   TYR    56      49.849  34.492  31.510  1.00  0.00           N  
ATOM    881  H   TYR    56      50.023  35.403  31.111  1.00  0.00           H  
ATOM    882  CA  TYR    56      48.748  33.671  31.042  1.00  0.00           C  
ATOM    883  HA  TYR    56      48.102  33.217  31.793  1.00  0.00           H  
ATOM    884  CB  TYR    56      47.881  34.354  30.063  1.00  0.00           C  
ATOM    885  HB2 TYR    56      48.487  34.546  29.177  1.00  0.00           H  
ATOM    886  HB3 TYR    56      47.119  33.709  29.624  1.00  0.00           H  
ATOM    887  CG  TYR    56      47.053  35.565  30.479  1.00  0.00           C  
ATOM    888  CD1 TYR    56      46.051  35.486  31.506  1.00  0.00           C  
ATOM    889  HD1 TYR    56      45.985  34.624  32.153  1.00  0.00           H  
ATOM    890  CE1 TYR    56      45.181  36.578  31.842  1.00  0.00           C  
ATOM    891  HE1 TYR    56      44.375  36.477  32.553  1.00  0.00           H  
ATOM    892  CZ  TYR    56      45.330  37.790  31.127  1.00  0.00           C  
ATOM    893  OH  TYR    56      44.652  38.888  31.582  1.00  0.00           O  
ATOM    894  HH  TYR    56      45.205  39.672  31.548  1.00  0.00           H  
ATOM    895  CE2 TYR    56      46.325  37.915  30.089  1.00  0.00           C  
ATOM    896  HE2 TYR    56      46.389  38.867  29.583  1.00  0.00           H  
ATOM    897  CD2 TYR    56      47.115  36.774  29.805  1.00  0.00           C  
ATOM    898  HD2 TYR    56      47.908  36.951  29.093  1.00  0.00           H  
ATOM    899  C   TYR    56      49.293  32.372  30.437  1.00  0.00           C  
ATOM    900  O   TYR    56      48.654  31.337  30.569  1.00  0.00           O  
ATOM    901  N   LYS    57      50.502  32.275  29.860  1.00  0.00           N  
ATOM    902  H   LYS    57      50.978  33.126  29.600  1.00  0.00           H  
ATOM    903  CA  LYS    57      51.233  31.055  29.618  1.00  0.00           C  
ATOM    904  HA  LYS    57      50.548  30.531  28.952  1.00  0.00           H  
ATOM    905  CB  LYS    57      52.430  31.475  28.712  1.00  0.00           C  
ATOM    906  HB2 LYS    57      52.086  32.145  27.923  1.00  0.00           H  
ATOM    907  HB3 LYS    57      53.077  32.106  29.322  1.00  0.00           H  
ATOM    908  CG  LYS    57      53.238  30.290  28.096  1.00  0.00           C  
ATOM    909  HG2 LYS    57      53.987  30.639  27.384  1.00  0.00           H  
ATOM    910  HG3 LYS    57      53.731  29.743  28.900  1.00  0.00           H  
ATOM    911  CD  LYS    57      52.274  29.366  27.324  1.00  0.00           C  
ATOM    912  HD2 LYS    57      52.968  28.739  26.763  1.00  0.00           H  
ATOM    913  HD3 LYS    57      51.602  28.913  28.052  1.00  0.00           H  
ATOM    914  CE  LYS    57      51.466  30.093  26.274  1.00  0.00           C  
ATOM    915  HE2 LYS    57      50.966  30.905  26.803  1.00  0.00           H  
ATOM    916  HE3 LYS    57      52.239  30.567  25.668  1.00  0.00           H  
ATOM    917  NZ  LYS    57      50.572  29.330  25.366  1.00  0.00           N  
ATOM    918  HZ1 LYS    57      50.180  30.050  24.777  1.00  0.00           H  
ATOM    919  HZ2 LYS    57      51.075  28.716  24.742  1.00  0.00           H  
ATOM    920  HZ3 LYS    57      49.848  28.779  25.806  1.00  0.00           H  
ATOM    921  C   LYS    57      51.608  30.208  30.821  1.00  0.00           C  
ATOM    922  O   LYS    57      51.442  28.998  30.698  1.00  0.00           O  
ATOM    923  N   ILE    58      52.161  30.750  31.894  1.00  0.00           N  
ATOM    924  H   ILE    58      52.503  31.678  31.692  1.00  0.00           H  
ATOM    925  CA  ILE    58      52.346  30.069  33.198  1.00  0.00           C  
ATOM    926  HA  ILE    58      52.851  29.128  32.977  1.00  0.00           H  
ATOM    927  CB  ILE    58      53.194  30.995  34.144  1.00  0.00           C  
ATOM    928  HB  ILE    58      52.826  32.019  34.082  1.00  0.00           H  
ATOM    929  CG2 ILE    58      53.098  30.495  35.645  1.00  0.00           C  
ATOM    930 HG21 ILE    58      52.061  30.416  35.972  1.00  0.00           H  
ATOM    931 HG22 ILE    58      53.615  29.540  35.749  1.00  0.00           H  
ATOM    932 HG23 ILE    58      53.619  31.278  36.195  1.00  0.00           H  
ATOM    933  CG1 ILE    58      54.607  31.108  33.632  1.00  0.00           C  
ATOM    934 HG12 ILE    58      55.179  30.235  33.948  1.00  0.00           H  
ATOM    935 HG13 ILE    58      54.689  31.252  32.555  1.00  0.00           H  
ATOM    936  CD1 ILE    58      55.368  32.397  34.155  1.00  0.00           C  
ATOM    937 HD11 ILE    58      55.491  32.320  35.236  1.00  0.00           H  
ATOM    938 HD12 ILE    58      56.375  32.352  33.741  1.00  0.00           H  
ATOM    939 HD13 ILE    58      54.953  33.333  33.781  1.00  0.00           H  
ATOM    940  C   ILE    58      50.924  29.669  33.750  1.00  0.00           C  
ATOM    941  O   ILE    58      50.804  28.658  34.420  1.00  0.00           O  
ATOM    942  N   LEU    59      49.822  30.426  33.405  1.00  0.00           N  
ATOM    943  H   LEU    59      49.936  31.213  32.781  1.00  0.00           H  
ATOM    944  CA  LEU    59      48.433  30.014  33.812  1.00  0.00           C  
ATOM    945  HA  LEU    59      48.499  29.459  34.748  1.00  0.00           H  
ATOM    946  CB  LEU    59      47.634  31.248  34.265  1.00  0.00           C  
ATOM    947  HB2 LEU    59      47.636  32.033  33.509  1.00  0.00           H  
ATOM    948  HB3 LEU    59      46.591  31.064  34.523  1.00  0.00           H  
ATOM    949  CG  LEU    59      48.326  31.791  35.531  1.00  0.00           C  
ATOM    950  HG  LEU    59      49.398  31.603  35.483  1.00  0.00           H  
ATOM    951  CD1 LEU    59      48.108  33.311  35.763  1.00  0.00           C  
ATOM    952 HD11 LEU    59      48.351  33.729  36.740  1.00  0.00           H  
ATOM    953 HD12 LEU    59      48.725  33.813  35.018  1.00  0.00           H  
ATOM    954 HD13 LEU    59      47.071  33.570  35.553  1.00  0.00           H  
ATOM    955  CD2 LEU    59      47.804  31.075  36.758  1.00  0.00           C  
ATOM    956 HD21 LEU    59      48.212  31.582  37.632  1.00  0.00           H  
ATOM    957 HD22 LEU    59      46.716  31.133  36.800  1.00  0.00           H  
ATOM    958 HD23 LEU    59      48.131  30.038  36.833  1.00  0.00           H  
ATOM    959  C   LEU    59      47.647  29.074  32.764  1.00  0.00           C  
ATOM    960  O   LEU    59      46.423  28.902  32.829  1.00  0.00           O  
ATOM    961  N   GLN    60      48.320  28.552  31.784  1.00  0.00           N  
ATOM    962  H   GLN    60      49.110  29.108  31.487  1.00  0.00           H  
ATOM    963  CA  GLN    60      47.601  27.848  30.650  1.00  0.00           C  
ATOM    964  HA  GLN    60      46.791  28.481  30.286  1.00  0.00           H  
ATOM    965  CB  GLN    60      48.591  27.602  29.439  1.00  0.00           C  
ATOM    966  HB2 GLN    60      48.888  28.568  29.030  1.00  0.00           H  
ATOM    967  HB3 GLN    60      49.438  27.024  29.810  1.00  0.00           H  
ATOM    968  CG  GLN    60      47.949  26.813  28.272  1.00  0.00           C  
ATOM    969  HG2 GLN    60      47.660  25.830  28.646  1.00  0.00           H  
ATOM    970  HG3 GLN    60      47.111  27.414  27.920  1.00  0.00           H  
ATOM    971  CD  GLN    60      48.790  26.546  27.052  1.00  0.00           C  
ATOM    972  OE1 GLN    60      49.976  26.992  26.850  1.00  0.00           O  
ATOM    973  NE2 GLN    60      48.324  25.656  26.236  1.00  0.00           N  
ATOM    974 HE21 GLN    60      48.886  25.225  25.516  1.00  0.00           H  
ATOM    975 HE22 GLN    60      47.399  25.318  26.462  1.00  0.00           H  
ATOM    976  C   GLN    60      46.949  26.537  31.202  1.00  0.00           C  
ATOM    977  O   GLN    60      47.420  25.976  32.213  1.00  0.00           O  
ATOM    978  N   GLY    61      45.993  25.968  30.419  1.00  0.00           N  
ATOM    979  H   GLY    61      45.732  26.318  29.509  1.00  0.00           H  
ATOM    980  CA  GLY    61      45.177  24.787  30.785  1.00  0.00           C  
ATOM    981  HA2 GLY    61      44.542  24.586  29.921  1.00  0.00           H  
ATOM    982  HA3 GLY    61      45.839  23.965  31.056  1.00  0.00           H  
ATOM    983  C   GLY    61      44.257  25.139  31.938  1.00  0.00           C  
ATOM    984  O   GLY    61      43.453  24.273  32.342  1.00  0.00           O  
ATOM    985  N   GLY    62      44.416  26.311  32.517  1.00  0.00           N  
ATOM    986  H   GLY    62      45.021  27.025  32.136  1.00  0.00           H  
ATOM    987  CA  GLY    62      43.749  26.676  33.794  1.00  0.00           C  
ATOM    988  HA2 GLY    62      43.882  25.838  34.477  1.00  0.00           H  
ATOM    989  HA3 GLY    62      44.258  27.560  34.180  1.00  0.00           H  
ATOM    990  C   GLY    62      42.216  26.832  33.608  1.00  0.00           C  
ATOM    991  O   GLY    62      41.631  27.417  32.642  1.00  0.00           O  
ATOM    992  N   VAL    63      41.533  26.347  34.651  1.00  0.00           N  
ATOM    993  H   VAL    63      42.068  25.965  35.419  1.00  0.00           H  
ATOM    994  CA  VAL    63      40.060  26.499  34.798  1.00  0.00           C  
ATOM    995  HA  VAL    63      39.600  26.174  33.864  1.00  0.00           H  
ATOM    996  CB  VAL    63      39.437  25.687  36.012  1.00  0.00           C  
ATOM    997  HB  VAL    63      39.963  25.920  36.937  1.00  0.00           H  
ATOM    998  CG1 VAL    63      37.980  26.016  36.126  1.00  0.00           C  
ATOM    999 HG11 VAL    63      37.579  25.241  36.779  1.00  0.00           H  
ATOM   1000 HG12 VAL    63      37.888  27.053  36.449  1.00  0.00           H  
ATOM   1001 HG13 VAL    63      37.486  25.947  35.157  1.00  0.00           H  
ATOM   1002  CG2 VAL    63      39.648  24.157  35.774  1.00  0.00           C  
ATOM   1003 HG21 VAL    63      39.388  23.628  36.690  1.00  0.00           H  
ATOM   1004 HG22 VAL    63      38.922  23.816  35.035  1.00  0.00           H  
ATOM   1005 HG23 VAL    63      40.686  23.993  35.486  1.00  0.00           H  
ATOM   1006  C   VAL    63      39.768  27.966  34.955  1.00  0.00           C  
ATOM   1007  O   VAL    63      40.343  28.597  35.852  1.00  0.00           O  
ATOM   1008  N   GLY    64      38.935  28.548  34.097  1.00  0.00           N  
ATOM   1009  H   GLY    64      38.495  28.065  33.327  1.00  0.00           H  
ATOM   1010  CA  GLY    64      38.685  29.982  34.039  1.00  0.00           C  
ATOM   1011  HA2 GLY    64      37.864  30.122  33.336  1.00  0.00           H  
ATOM   1012  HA3 GLY    64      38.315  30.146  35.052  1.00  0.00           H  
ATOM   1013  C   GLY    64      39.816  31.031  33.793  1.00  0.00           C  
ATOM   1014  O   GLY    64      39.997  32.035  34.442  1.00  0.00           O  
ATOM   1015  N   ILE    65      40.700  30.642  32.861  1.00  0.00           N  
ATOM   1016  H   ILE    65      40.540  29.753  32.409  1.00  0.00           H  
ATOM   1017  CA  ILE    65      41.901  31.428  32.381  1.00  0.00           C  
ATOM   1018  HA  ILE    65      41.813  32.463  32.710  1.00  0.00           H  
ATOM   1019  CB  ILE    65      43.212  30.815  32.888  1.00  0.00           C  
ATOM   1020  HB  ILE    65      43.077  29.744  32.738  1.00  0.00           H  
ATOM   1021  CG2 ILE    65      44.562  31.285  32.233  1.00  0.00           C  
ATOM   1022 HG21 ILE    65      44.525  31.098  31.160  1.00  0.00           H  
ATOM   1023 HG22 ILE    65      44.522  32.368  32.358  1.00  0.00           H  
ATOM   1024 HG23 ILE    65      45.523  31.015  32.671  1.00  0.00           H  
ATOM   1025  CG1 ILE    65      43.465  31.011  34.425  1.00  0.00           C  
ATOM   1026 HG12 ILE    65      42.543  30.746  34.942  1.00  0.00           H  
ATOM   1027 HG13 ILE    65      44.288  30.373  34.747  1.00  0.00           H  
ATOM   1028  CD1 ILE    65      43.586  32.480  34.838  1.00  0.00           C  
ATOM   1029 HD11 ILE    65      42.786  33.126  34.474  1.00  0.00           H  
ATOM   1030 HD12 ILE    65      43.579  32.537  35.926  1.00  0.00           H  
ATOM   1031 HD13 ILE    65      44.532  32.919  34.522  1.00  0.00           H  
ATOM   1032  C   ILE    65      41.942  31.315  30.811  1.00  0.00           C  
ATOM   1033  O   ILE    65      41.797  30.226  30.292  1.00  0.00           O  
ATOM   1034  N   PRO    66      42.033  32.468  30.118  1.00  0.00           N  
ATOM   1035  CD  PRO    66      42.143  33.785  30.673  1.00  0.00           C  
ATOM   1036  HD2 PRO    66      42.887  33.739  31.468  1.00  0.00           H  
ATOM   1037  HD3 PRO    66      41.125  34.112  30.886  1.00  0.00           H  
ATOM   1038  CG  PRO    66      42.700  34.584  29.527  1.00  0.00           C  
ATOM   1039  HG2 PRO    66      43.774  34.520  29.355  1.00  0.00           H  
ATOM   1040  HG3 PRO    66      42.528  35.659  29.569  1.00  0.00           H  
ATOM   1041  CB  PRO    66      42.037  33.947  28.278  1.00  0.00           C  
ATOM   1042  HB2 PRO    66      42.560  34.373  27.421  1.00  0.00           H  
ATOM   1043  HB3 PRO    66      40.994  34.210  28.104  1.00  0.00           H  
ATOM   1044  CA  PRO    66      42.125  32.451  28.641  1.00  0.00           C  
ATOM   1045  HA  PRO    66      41.240  31.965  28.230  1.00  0.00           H  
ATOM   1046  C   PRO    66      43.417  31.823  28.094  1.00  0.00           C  
ATOM   1047  O   PRO    66      44.496  32.109  28.644  1.00  0.00           O  
ATOM   1048  N   HIE    67      43.447  31.145  26.900  1.00  0.00           N  
ATOM   1049  H   HIE    67      42.528  30.900  26.559  1.00  0.00           H  
ATOM   1050  CA  HIE    67      44.696  30.794  26.092  1.00  0.00           C  
ATOM   1051  HA  HIE    67      45.499  30.649  26.815  1.00  0.00           H  
ATOM   1052  CB  HIE    67      44.306  29.527  25.346  1.00  0.00           C  
ATOM   1053  HB2 HIE    67      44.110  28.770  26.105  1.00  0.00           H  
ATOM   1054  HB3 HIE    67      43.357  29.703  24.838  1.00  0.00           H  
ATOM   1055  CG  HIE    67      45.369  28.923  24.420  1.00  0.00           C  
ATOM   1056  ND1 HIE    67      46.543  28.294  24.828  1.00  0.00           N  
ATOM   1057  CE1 HIE    67      47.130  27.922  23.710  1.00  0.00           C  
ATOM   1058  HE1 HIE    67      48.021  27.317  23.791  1.00  0.00           H  
ATOM   1059  NE2 HIE    67      46.460  28.220  22.609  1.00  0.00           N  
ATOM   1060  HE2 HIE    67      46.696  28.022  21.647  1.00  0.00           H  
ATOM   1061  CD2 HIE    67      45.312  28.851  23.078  1.00  0.00           C  
ATOM   1062  HD2 HIE    67      44.464  29.115  22.463  1.00  0.00           H  
ATOM   1063  C   HIE    67      45.182  31.872  25.134  1.00  0.00           C  
ATOM   1064  O   HIE    67      44.401  32.639  24.559  1.00  0.00           O  
ATOM   1065  N   ILE    68      46.539  31.912  24.977  1.00  0.00           N  
ATOM   1066  H   ILE    68      47.144  31.352  25.560  1.00  0.00           H  
ATOM   1067  CA  ILE    68      47.110  32.934  24.126  1.00  0.00           C  
ATOM   1068  HA  ILE    68      46.560  33.874  24.095  1.00  0.00           H  
ATOM   1069  CB  ILE    68      48.449  33.276  24.820  1.00  0.00           C  
ATOM   1070  HB  ILE    68      49.029  32.363  24.955  1.00  0.00           H  
ATOM   1071  CG2 ILE    68      49.307  34.210  23.942  1.00  0.00           C  
ATOM   1072 HG21 ILE    68      50.170  34.407  24.578  1.00  0.00           H  
ATOM   1073 HG22 ILE    68      49.484  33.685  23.004  1.00  0.00           H  
ATOM   1074 HG23 ILE    68      48.828  35.178  23.791  1.00  0.00           H  
ATOM   1075  CG1 ILE    68      48.303  33.901  26.273  1.00  0.00           C  
ATOM   1076 HG12 ILE    68      48.318  33.138  27.051  1.00  0.00           H  
ATOM   1077 HG13 ILE    68      49.148  34.590  26.288  1.00  0.00           H  
ATOM   1078  CD1 ILE    68      47.034  34.883  26.523  1.00  0.00           C  
ATOM   1079 HD11 ILE    68      46.154  34.345  26.877  1.00  0.00           H  
ATOM   1080 HD12 ILE    68      47.338  35.498  27.370  1.00  0.00           H  
ATOM   1081 HD13 ILE    68      46.693  35.560  25.739  1.00  0.00           H  
ATOM   1082  C   ILE    68      47.272  32.395  22.665  1.00  0.00           C  
ATOM   1083  O   ILE    68      47.837  31.351  22.469  1.00  0.00           O  
ATOM   1084  N   ARG    69      46.824  33.164  21.653  1.00  0.00           N  
ATOM   1085  H   ARG    69      46.586  34.133  21.813  1.00  0.00           H  
ATOM   1086  CA  ARG    69      46.981  32.744  20.218  1.00  0.00           C  
ATOM   1087  HA  ARG    69      47.096  31.661  20.247  1.00  0.00           H  
ATOM   1088  CB  ARG    69      45.651  32.949  19.437  1.00  0.00           C  
ATOM   1089  HB2 ARG    69      45.667  33.897  18.899  1.00  0.00           H  
ATOM   1090  HB3 ARG    69      45.713  32.307  18.558  1.00  0.00           H  
ATOM   1091  CG  ARG    69      44.229  32.693  20.014  1.00  0.00           C  
ATOM   1092  HG2 ARG    69      44.004  33.512  20.697  1.00  0.00           H  
ATOM   1093  HG3 ARG    69      43.461  32.792  19.247  1.00  0.00           H  
ATOM   1094  CD  ARG    69      44.118  31.387  20.689  1.00  0.00           C  
ATOM   1095  HD2 ARG    69      44.700  30.679  20.100  1.00  0.00           H  
ATOM   1096  HD3 ARG    69      44.735  31.459  21.584  1.00  0.00           H  
ATOM   1097  NE  ARG    69      42.772  30.951  20.998  1.00  0.00           N  
ATOM   1098  HE  ARG    69      42.433  31.043  21.945  1.00  0.00           H  
ATOM   1099  CZ  ARG    69      41.840  30.431  20.191  1.00  0.00           C  
ATOM   1100  NH1 ARG    69      42.086  30.159  18.953  1.00  0.00           N  
ATOM   1101 HH11 ARG    69      43.012  30.288  18.570  1.00  0.00           H  
ATOM   1102 HH12 ARG    69      41.347  29.737  18.410  1.00  0.00           H  
ATOM   1103  NH2 ARG    69      40.716  30.114  20.710  1.00  0.00           N  
ATOM   1104 HH21 ARG    69      40.635  30.288  21.702  1.00  0.00           H  
ATOM   1105 HH22 ARG    69      39.984  29.572  20.275  1.00  0.00           H  
ATOM   1106  C   ARG    69      48.157  33.415  19.498  1.00  0.00           C  
ATOM   1107  O   ARG    69      48.651  32.871  18.551  1.00  0.00           O  
ATOM   1108  N   TRP    70      48.506  34.658  19.938  1.00  0.00           N  
ATOM   1109  H   TRP    70      48.086  34.947  20.810  1.00  0.00           H  
ATOM   1110  CA  TRP    70      49.595  35.446  19.303  1.00  0.00           C  
ATOM   1111  HA  TRP    70      50.521  34.933  19.041  1.00  0.00           H  
ATOM   1112  CB  TRP    70      49.083  36.175  18.027  1.00  0.00           C  
ATOM   1113  HB2 TRP    70      48.633  35.349  17.476  1.00  0.00           H  
ATOM   1114  HB3 TRP    70      48.416  36.976  18.346  1.00  0.00           H  
ATOM   1115  CG  TRP    70      50.152  36.714  17.159  1.00  0.00           C  
ATOM   1116  CD1 TRP    70      50.992  36.001  16.301  1.00  0.00           C  
ATOM   1117  HD1 TRP    70      50.967  34.945  16.077  1.00  0.00           H  
ATOM   1118  NE1 TRP    70      51.874  36.844  15.719  1.00  0.00           N  
ATOM   1119  HE1 TRP    70      52.543  36.487  15.051  1.00  0.00           H  
ATOM   1120  CE2 TRP    70      51.672  38.187  16.109  1.00  0.00           C  
ATOM   1121  CZ2 TRP    70      52.296  39.403  15.760  1.00  0.00           C  
ATOM   1122  HZ2 TRP    70      53.093  39.374  15.032  1.00  0.00           H  
ATOM   1123  CH2 TRP    70      51.907  40.594  16.361  1.00  0.00           C  
ATOM   1124  HH2 TRP    70      52.376  41.503  16.013  1.00  0.00           H  
ATOM   1125  CZ3 TRP    70      50.922  40.520  17.414  1.00  0.00           C  
ATOM   1126  HZ3 TRP    70      50.741  41.364  18.063  1.00  0.00           H  
ATOM   1127  CE3 TRP    70      50.388  39.294  17.836  1.00  0.00           C  
ATOM   1128  HE3 TRP    70      49.846  39.266  18.770  1.00  0.00           H  
ATOM   1129  CD2 TRP    70      50.644  38.127  17.091  1.00  0.00           C  
ATOM   1130  C   TRP    70      50.022  36.585  20.248  1.00  0.00           C  
ATOM   1131  O   TRP    70      49.191  37.040  21.049  1.00  0.00           O  
ATOM   1132  N   TYR    71      51.294  36.988  20.096  1.00  0.00           N  
ATOM   1133  H   TYR    71      51.806  36.531  19.355  1.00  0.00           H  
ATOM   1134  CA  TYR    71      51.993  38.111  20.742  1.00  0.00           C  
ATOM   1135  HA  TYR    71      51.316  38.959  20.845  1.00  0.00           H  
ATOM   1136  CB  TYR    71      52.239  37.613  22.143  1.00  0.00           C  
ATOM   1137  HB2 TYR    71      51.337  37.124  22.512  1.00  0.00           H  
ATOM   1138  HB3 TYR    71      52.973  36.816  22.025  1.00  0.00           H  
ATOM   1139  CG  TYR    71      52.814  38.813  22.953  1.00  0.00           C  
ATOM   1140  CD1 TYR    71      51.913  39.883  23.173  1.00  0.00           C  
ATOM   1141  HD1 TYR    71      50.910  39.896  22.771  1.00  0.00           H  
ATOM   1142  CE1 TYR    71      52.498  41.035  23.678  1.00  0.00           C  
ATOM   1143  HE1 TYR    71      51.949  41.958  23.796  1.00  0.00           H  
ATOM   1144  CZ  TYR    71      53.912  41.159  23.967  1.00  0.00           C  
ATOM   1145  OH  TYR    71      54.314  42.292  24.562  1.00  0.00           O  
ATOM   1146  HH  TYR    71      55.266  42.362  24.460  1.00  0.00           H  
ATOM   1147  CE2 TYR    71      54.769  40.076  23.781  1.00  0.00           C  
ATOM   1148  HE2 TYR    71      55.827  40.130  23.994  1.00  0.00           H  
ATOM   1149  CD2 TYR    71      54.213  38.924  23.265  1.00  0.00           C  
ATOM   1150  HD2 TYR    71      54.963  38.199  22.988  1.00  0.00           H  
ATOM   1151  C   TYR    71      53.327  38.615  20.138  1.00  0.00           C  
ATOM   1152  O   TYR    71      54.190  37.833  19.695  1.00  0.00           O  
ATOM   1153  N   GLY    72      53.571  39.931  20.169  1.00  0.00           N  
ATOM   1154  H   GLY    72      52.812  40.454  20.583  1.00  0.00           H  
ATOM   1155  CA  GLY    72      54.726  40.663  19.770  1.00  0.00           C  
ATOM   1156  HA2 GLY    72      55.425  40.478  20.586  1.00  0.00           H  
ATOM   1157  HA3 GLY    72      55.090  40.248  18.829  1.00  0.00           H  
ATOM   1158  C   GLY    72      54.358  42.115  19.616  1.00  0.00           C  
ATOM   1159  O   GLY    72      53.269  42.526  19.929  1.00  0.00           O  
ATOM   1160  N   GLN    73      55.175  42.966  19.040  1.00  0.00           N  
ATOM   1161  H   GLN    73      56.080  42.632  18.741  1.00  0.00           H  
ATOM   1162  CA  GLN    73      54.918  44.308  18.617  1.00  0.00           C  
ATOM   1163  HA  GLN    73      54.338  44.803  19.396  1.00  0.00           H  
ATOM   1164  CB  GLN    73      56.265  45.127  18.469  1.00  0.00           C  
ATOM   1165  HB2 GLN    73      56.648  45.134  19.489  1.00  0.00           H  
ATOM   1166  HB3 GLN    73      56.885  44.599  17.745  1.00  0.00           H  
ATOM   1167  CG  GLN    73      56.101  46.565  18.153  1.00  0.00           C  
ATOM   1168  HG2 GLN    73      55.701  46.721  17.151  1.00  0.00           H  
ATOM   1169  HG3 GLN    73      55.327  46.934  18.825  1.00  0.00           H  
ATOM   1170  CD  GLN    73      57.331  47.496  18.451  1.00  0.00           C  
ATOM   1171  OE1 GLN    73      58.032  47.268  19.427  1.00  0.00           O  
ATOM   1172  NE2 GLN    73      57.562  48.503  17.684  1.00  0.00           N  
ATOM   1173 HE21 GLN    73      58.213  49.187  18.041  1.00  0.00           H  
ATOM   1174 HE22 GLN    73      56.950  48.635  16.891  1.00  0.00           H  
ATOM   1175  C   GLN    73      54.191  44.293  17.279  1.00  0.00           C  
ATOM   1176  O   GLN    73      54.742  43.788  16.298  1.00  0.00           O  
ATOM   1177  N   GLU    74      52.957  44.889  17.171  1.00  0.00           N  
ATOM   1178  H   GLU    74      52.701  45.494  17.938  1.00  0.00           H  
ATOM   1179  CA  GLU    74      52.218  44.842  15.921  1.00  0.00           C  
ATOM   1180  HA  GLU    74      52.029  43.807  15.639  1.00  0.00           H  
ATOM   1181  CB  GLU    74      50.783  45.402  16.102  1.00  0.00           C  
ATOM   1182  HB2 GLU    74      50.183  44.620  16.568  1.00  0.00           H  
ATOM   1183  HB3 GLU    74      50.817  46.135  16.909  1.00  0.00           H  
ATOM   1184  CG  GLU    74      49.886  45.857  14.916  1.00  0.00           C  
ATOM   1185  HG2 GLU    74      48.876  46.030  15.286  1.00  0.00           H  
ATOM   1186  HG3 GLU    74      50.395  46.744  14.539  1.00  0.00           H  
ATOM   1187  CD  GLU    74      49.819  44.688  13.830  1.00  0.00           C  
ATOM   1188  OE1 GLU    74      49.962  43.483  14.124  1.00  0.00           O  
ATOM   1189  OE2 GLU    74      49.674  44.965  12.601  1.00  0.00           O  
ATOM   1190  C   GLU    74      52.933  45.601  14.796  1.00  0.00           C  
ATOM   1191  O   GLU    74      53.109  45.170  13.671  1.00  0.00           O  
ATOM   1192  N   LYS    75      53.436  46.759  15.086  1.00  0.00           N  
ATOM   1193  H   LYS    75      53.259  47.046  16.038  1.00  0.00           H  
ATOM   1194  CA  LYS    75      54.027  47.817  14.245  1.00  0.00           C  
ATOM   1195  HA  LYS    75      54.852  47.360  13.698  1.00  0.00           H  
ATOM   1196  CB  LYS    75      53.021  48.613  13.302  1.00  0.00           C  
ATOM   1197  HB2 LYS    75      52.247  49.104  13.892  1.00  0.00           H  
ATOM   1198  HB3 LYS    75      53.626  49.331  12.749  1.00  0.00           H  
ATOM   1199  CG  LYS    75      52.433  47.748  12.220  1.00  0.00           C  
ATOM   1200  HG2 LYS    75      53.190  47.226  11.634  1.00  0.00           H  
ATOM   1201  HG3 LYS    75      51.754  47.025  12.673  1.00  0.00           H  
ATOM   1202  CD  LYS    75      51.564  48.628  11.238  1.00  0.00           C  
ATOM   1203  HD2 LYS    75      50.914  49.229  11.874  1.00  0.00           H  
ATOM   1204  HD3 LYS    75      52.172  49.254  10.585  1.00  0.00           H  
ATOM   1205  CE  LYS    75      50.745  47.775  10.289  1.00  0.00           C  
ATOM   1206  HE2 LYS    75      50.338  48.370   9.472  1.00  0.00           H  
ATOM   1207  HE3 LYS    75      51.367  47.004   9.834  1.00  0.00           H  
ATOM   1208  NZ  LYS    75      49.628  47.103  10.985  1.00  0.00           N  
ATOM   1209  HZ1 LYS    75      49.105  47.712  11.598  1.00  0.00           H  
ATOM   1210  HZ2 LYS    75      48.939  46.645  10.406  1.00  0.00           H  
ATOM   1211  HZ3 LYS    75      49.899  46.337  11.585  1.00  0.00           H  
ATOM   1212  C   LYS    75      54.799  48.850  15.123  1.00  0.00           C  
ATOM   1213  O   LYS    75      56.032  48.814  15.162  1.00  0.00           O  
ATOM   1214  N   ASP    76      53.986  49.566  15.908  1.00  0.00           N  
ATOM   1215  H   ASP    76      53.080  49.127  15.989  1.00  0.00           H  
ATOM   1216  CA  ASP    76      54.327  50.639  16.924  1.00  0.00           C  
ATOM   1217  HA  ASP    76      55.344  51.013  16.799  1.00  0.00           H  
ATOM   1218  CB  ASP    76      53.336  51.791  16.810  1.00  0.00           C  
ATOM   1219  HB2 ASP    76      52.299  51.467  16.896  1.00  0.00           H  
ATOM   1220  HB3 ASP    76      53.574  52.383  17.694  1.00  0.00           H  
ATOM   1221  CG  ASP    76      53.413  52.628  15.572  1.00  0.00           C  
ATOM   1222  OD1 ASP    76      54.395  52.506  14.746  1.00  0.00           O  
ATOM   1223  OD2 ASP    76      52.481  53.411  15.385  1.00  0.00           O  
ATOM   1224  C   ASP    76      54.183  50.090  18.409  1.00  0.00           C  
ATOM   1225  O   ASP    76      55.264  50.032  19.104  1.00  0.00           O  
ATOM   1226  N   TYR    77      53.047  49.523  18.728  1.00  0.00           N  
ATOM   1227  H   TYR    77      52.375  49.331  17.998  1.00  0.00           H  
ATOM   1228  CA  TYR    77      52.798  49.022  20.090  1.00  0.00           C  
ATOM   1229  HA  TYR    77      53.648  49.175  20.756  1.00  0.00           H  
ATOM   1230  CB  TYR    77      51.577  49.786  20.645  1.00  0.00           C  
ATOM   1231  HB2 TYR    77      51.182  49.220  21.488  1.00  0.00           H  
ATOM   1232  HB3 TYR    77      52.001  50.743  20.953  1.00  0.00           H  
ATOM   1233  CG  TYR    77      50.408  49.977  19.644  1.00  0.00           C  
ATOM   1234  CD1 TYR    77      49.635  48.852  19.434  1.00  0.00           C  
ATOM   1235  HD1 TYR    77      49.859  47.889  19.868  1.00  0.00           H  
ATOM   1236  CE1 TYR    77      48.519  48.983  18.583  1.00  0.00           C  
ATOM   1237  HE1 TYR    77      47.993  48.118  18.208  1.00  0.00           H  
ATOM   1238  CZ  TYR    77      48.125  50.216  18.090  1.00  0.00           C  
ATOM   1239  OH  TYR    77      46.971  50.171  17.159  1.00  0.00           O  
ATOM   1240  HH  TYR    77      46.944  50.830  16.460  1.00  0.00           H  
ATOM   1241  CE2 TYR    77      48.931  51.330  18.303  1.00  0.00           C  
ATOM   1242  HE2 TYR    77      48.728  52.277  17.827  1.00  0.00           H  
ATOM   1243  CD2 TYR    77      50.085  51.200  19.112  1.00  0.00           C  
ATOM   1244  HD2 TYR    77      50.615  52.113  19.337  1.00  0.00           H  
ATOM   1245  C   TYR    77      52.563  47.489  19.978  1.00  0.00           C  
ATOM   1246  O   TYR    77      52.423  46.834  18.967  1.00  0.00           O  
ATOM   1247  N   ASN    78      52.544  46.910  21.175  1.00  0.00           N  
ATOM   1248  H   ASN    78      52.817  47.538  21.918  1.00  0.00           H  
ATOM   1249  CA  ASN    78      52.371  45.459  21.514  1.00  0.00           C  
ATOM   1250  HA  ASN    78      52.944  44.926  20.756  1.00  0.00           H  
ATOM   1251  CB  ASN    78      52.919  45.061  22.909  1.00  0.00           C  
ATOM   1252  HB2 ASN    78      52.706  45.927  23.535  1.00  0.00           H  
ATOM   1253  HB3 ASN    78      52.639  44.080  23.294  1.00  0.00           H  
ATOM   1254  CG  ASN    78      54.451  45.151  22.790  1.00  0.00           C  
ATOM   1255  OD1 ASN    78      55.158  44.751  21.900  1.00  0.00           O  
ATOM   1256  ND2 ASN    78      55.071  45.641  23.876  1.00  0.00           N  
ATOM   1257 HD21 ASN    78      56.065  45.514  23.999  1.00  0.00           H  
ATOM   1258 HD22 ASN    78      54.513  46.072  24.599  1.00  0.00           H  
ATOM   1259  C   ASN    78      50.904  45.063  21.415  1.00  0.00           C  
ATOM   1260  O   ASN    78      50.040  45.884  21.792  1.00  0.00           O  
ATOM   1261  N   VAL    79      50.566  43.847  20.899  1.00  0.00           N  
ATOM   1262  H   VAL    79      51.404  43.373  20.592  1.00  0.00           H  
ATOM   1263  CA  VAL    79      49.167  43.340  20.664  1.00  0.00           C  
ATOM   1264  HA  VAL    79      48.441  43.813  21.325  1.00  0.00           H  
ATOM   1265  CB  VAL    79      48.646  43.620  19.243  1.00  0.00           C  
ATOM   1266  HB  VAL    79      49.256  42.962  18.624  1.00  0.00           H  
ATOM   1267  CG1 VAL    79      47.243  43.224  19.009  1.00  0.00           C  
ATOM   1268 HG11 VAL    79      46.601  43.712  19.742  1.00  0.00           H  
ATOM   1269 HG12 VAL    79      46.950  43.450  17.984  1.00  0.00           H  
ATOM   1270 HG13 VAL    79      47.116  42.173  19.266  1.00  0.00           H  
ATOM   1271  CG2 VAL    79      48.783  45.150  18.871  1.00  0.00           C  
ATOM   1272 HG21 VAL    79      49.816  45.464  18.716  1.00  0.00           H  
ATOM   1273 HG22 VAL    79      48.204  45.519  18.024  1.00  0.00           H  
ATOM   1274 HG23 VAL    79      48.337  45.759  19.657  1.00  0.00           H  
ATOM   1275  C   VAL    79      49.106  41.851  21.053  1.00  0.00           C  
ATOM   1276  O   VAL    79      49.722  40.984  20.403  1.00  0.00           O  
ATOM   1277  N   LEU    80      48.383  41.596  22.165  1.00  0.00           N  
ATOM   1278  H   LEU    80      47.878  42.389  22.532  1.00  0.00           H  
ATOM   1279  CA  LEU    80      48.092  40.230  22.627  1.00  0.00           C  
ATOM   1280  HA  LEU    80      48.768  39.453  22.269  1.00  0.00           H  
ATOM   1281  CB  LEU    80      48.238  40.405  24.208  1.00  0.00           C  
ATOM   1282  HB2 LEU    80      49.283  40.589  24.459  1.00  0.00           H  
ATOM   1283  HB3 LEU    80      47.617  41.255  24.492  1.00  0.00           H  
ATOM   1284  CG  LEU    80      47.788  39.271  25.054  1.00  0.00           C  
ATOM   1285  HG  LEU    80      46.743  38.992  24.926  1.00  0.00           H  
ATOM   1286  CD1 LEU    80      48.465  37.964  24.671  1.00  0.00           C  
ATOM   1287 HD11 LEU    80      49.537  38.046  24.489  1.00  0.00           H  
ATOM   1288 HD12 LEU    80      48.375  37.116  25.350  1.00  0.00           H  
ATOM   1289 HD13 LEU    80      48.090  37.600  23.715  1.00  0.00           H  
ATOM   1290  CD2 LEU    80      47.917  39.486  26.536  1.00  0.00           C  
ATOM   1291 HD21 LEU    80      47.767  38.562  27.095  1.00  0.00           H  
ATOM   1292 HD22 LEU    80      48.941  39.850  26.613  1.00  0.00           H  
ATOM   1293 HD23 LEU    80      47.186  40.189  26.935  1.00  0.00           H  
ATOM   1294  C   LEU    80      46.796  39.681  22.187  1.00  0.00           C  
ATOM   1295  O   LEU    80      45.722  40.257  22.423  1.00  0.00           O  
ATOM   1296  N   VAL    81      46.885  38.543  21.463  1.00  0.00           N  
ATOM   1297  H   VAL    81      47.735  38.034  21.662  1.00  0.00           H  
ATOM   1298  CA  VAL    81      45.698  37.932  20.926  1.00  0.00           C  
ATOM   1299  HA  VAL    81      44.829  38.583  21.024  1.00  0.00           H  
ATOM   1300  CB  VAL    81      45.851  37.647  19.390  1.00  0.00           C  
ATOM   1301  HB  VAL    81      46.503  36.793  19.208  1.00  0.00           H  
ATOM   1302  CG1 VAL    81      44.408  37.283  18.902  1.00  0.00           C  
ATOM   1303 HG11 VAL    81      44.504  36.958  17.866  1.00  0.00           H  
ATOM   1304 HG12 VAL    81      44.029  36.423  19.454  1.00  0.00           H  
ATOM   1305 HG13 VAL    81      43.665  38.077  18.974  1.00  0.00           H  
ATOM   1306  CG2 VAL    81      46.406  38.796  18.519  1.00  0.00           C  
ATOM   1307 HG21 VAL    81      47.460  38.953  18.743  1.00  0.00           H  
ATOM   1308 HG22 VAL    81      46.435  38.420  17.496  1.00  0.00           H  
ATOM   1309 HG23 VAL    81      45.939  39.775  18.627  1.00  0.00           H  
ATOM   1310  C   VAL    81      45.495  36.710  21.641  1.00  0.00           C  
ATOM   1311  O   VAL    81      46.444  35.945  21.942  1.00  0.00           O  
ATOM   1312  N   MET    82      44.257  36.493  22.087  1.00  0.00           N  
ATOM   1313  H   MET    82      43.516  37.054  21.691  1.00  0.00           H  
ATOM   1314  CA  MET    82      43.771  35.479  22.995  1.00  0.00           C  
ATOM   1315  HA  MET    82      44.382  34.607  22.762  1.00  0.00           H  
ATOM   1316  CB  MET    82      43.978  35.975  24.411  1.00  0.00           C  
ATOM   1317  HB2 MET    82      43.570  35.284  25.149  1.00  0.00           H  
ATOM   1318  HB3 MET    82      45.045  36.199  24.418  1.00  0.00           H  
ATOM   1319  CG  MET    82      43.224  37.380  24.674  1.00  0.00           C  
ATOM   1320  HG2 MET    82      43.763  38.173  24.157  1.00  0.00           H  
ATOM   1321  HG3 MET    82      42.177  37.316  24.379  1.00  0.00           H  
ATOM   1322  SD  MET    82      43.160  37.908  26.395  1.00  0.00           S  
ATOM   1323  CE  MET    82      44.424  39.218  26.623  1.00  0.00           C  
ATOM   1324  HE1 MET    82      44.189  39.966  27.379  1.00  0.00           H  
ATOM   1325  HE2 MET    82      45.397  38.753  26.783  1.00  0.00           H  
ATOM   1326  HE3 MET    82      44.513  39.766  25.685  1.00  0.00           H  
ATOM   1327  C   MET    82      42.293  35.058  22.808  1.00  0.00           C  
ATOM   1328  O   MET    82      41.567  35.586  21.992  1.00  0.00           O  
ATOM   1329  N   ASP    83      41.764  34.002  23.489  1.00  0.00           N  
ATOM   1330  H   ASP    83      42.378  33.663  24.216  1.00  0.00           H  
ATOM   1331  CA  ASP    83      40.345  33.614  23.576  1.00  0.00           C  
ATOM   1332  HA  ASP    83      40.008  33.181  22.634  1.00  0.00           H  
ATOM   1333  CB  ASP    83      40.144  32.595  24.744  1.00  0.00           C  
ATOM   1334  HB2 ASP    83      40.656  32.897  25.658  1.00  0.00           H  
ATOM   1335  HB3 ASP    83      39.085  32.485  24.978  1.00  0.00           H  
ATOM   1336  CG  ASP    83      40.738  31.212  24.454  1.00  0.00           C  
ATOM   1337  OD1 ASP    83      40.804  30.387  25.381  1.00  0.00           O  
ATOM   1338  OD2 ASP    83      41.171  30.959  23.296  1.00  0.00           O  
ATOM   1339  C   ASP    83      39.437  34.887  23.836  1.00  0.00           C  
ATOM   1340  O   ASP    83      39.758  35.763  24.696  1.00  0.00           O  
ATOM   1341  N   LEU    84      38.313  35.048  23.153  1.00  0.00           N  
ATOM   1342  H   LEU    84      38.118  34.305  22.498  1.00  0.00           H  
ATOM   1343  CA  LEU    84      37.104  35.874  23.491  1.00  0.00           C  
ATOM   1344  HA  LEU    84      37.465  36.900  23.568  1.00  0.00           H  
ATOM   1345  CB  LEU    84      36.101  35.834  22.385  1.00  0.00           C  
ATOM   1346  HB2 LEU    84      36.693  35.840  21.470  1.00  0.00           H  
ATOM   1347  HB3 LEU    84      35.670  34.835  22.448  1.00  0.00           H  
ATOM   1348  CG  LEU    84      34.998  36.911  22.489  1.00  0.00           C  
ATOM   1349  HG  LEU    84      34.486  36.906  23.451  1.00  0.00           H  
ATOM   1350  CD1 LEU    84      35.530  38.380  22.293  1.00  0.00           C  
ATOM   1351 HD11 LEU    84      36.344  38.678  22.953  1.00  0.00           H  
ATOM   1352 HD12 LEU    84      35.901  38.524  21.279  1.00  0.00           H  
ATOM   1353 HD13 LEU    84      34.676  39.015  22.529  1.00  0.00           H  
ATOM   1354  CD2 LEU    84      33.948  36.659  21.405  1.00  0.00           C  
ATOM   1355 HD21 LEU    84      33.557  35.643  21.462  1.00  0.00           H  
ATOM   1356 HD22 LEU    84      33.152  37.380  21.592  1.00  0.00           H  
ATOM   1357 HD23 LEU    84      34.251  36.930  20.394  1.00  0.00           H  
ATOM   1358  C   LEU    84      36.454  35.504  24.880  1.00  0.00           C  
ATOM   1359  O   LEU    84      36.281  34.349  25.147  1.00  0.00           O  
ATOM   1360  N   LEU    85      36.024  36.513  25.598  1.00  0.00           N  
ATOM   1361  H   LEU    85      35.951  37.468  25.276  1.00  0.00           H  
ATOM   1362  CA  LEU    85      35.365  36.344  26.965  1.00  0.00           C  
ATOM   1363  HA  LEU    85      35.119  35.324  27.263  1.00  0.00           H  
ATOM   1364  CB  LEU    85      36.383  36.785  28.016  1.00  0.00           C  
ATOM   1365  HB2 LEU    85      36.544  37.840  27.800  1.00  0.00           H  
ATOM   1366  HB3 LEU    85      35.922  36.882  28.999  1.00  0.00           H  
ATOM   1367  CG  LEU    85      37.671  35.942  28.026  1.00  0.00           C  
ATOM   1368  HG  LEU    85      38.114  35.803  27.040  1.00  0.00           H  
ATOM   1369  CD1 LEU    85      38.745  36.598  28.916  1.00  0.00           C  
ATOM   1370 HD11 LEU    85      38.576  36.565  29.993  1.00  0.00           H  
ATOM   1371 HD12 LEU    85      39.694  36.214  28.544  1.00  0.00           H  
ATOM   1372 HD13 LEU    85      38.705  37.669  28.718  1.00  0.00           H  
ATOM   1373  CD2 LEU    85      37.376  34.472  28.478  1.00  0.00           C  
ATOM   1374 HD21 LEU    85      36.708  33.946  27.797  1.00  0.00           H  
ATOM   1375 HD22 LEU    85      38.232  33.798  28.511  1.00  0.00           H  
ATOM   1376 HD23 LEU    85      37.032  34.464  29.513  1.00  0.00           H  
ATOM   1377  C   LEU    85      34.081  37.252  27.126  1.00  0.00           C  
ATOM   1378  O   LEU    85      33.685  37.884  26.138  1.00  0.00           O  
ATOM   1379  N   GLY    86      33.426  37.312  28.319  1.00  0.00           N  
ATOM   1380  H   GLY    86      33.794  36.797  29.106  1.00  0.00           H  
ATOM   1381  CA  GLY    86      32.106  37.830  28.575  1.00  0.00           C  
ATOM   1382  HA2 GLY    86      31.590  37.842  27.614  1.00  0.00           H  
ATOM   1383  HA3 GLY    86      31.556  37.195  29.269  1.00  0.00           H  
ATOM   1384  C   GLY    86      32.143  39.210  29.129  1.00  0.00           C  
ATOM   1385  O   GLY    86      33.276  39.794  29.218  1.00  0.00           O  
ATOM   1386  N   PRO    87      31.001  39.807  29.472  1.00  0.00           N  
ATOM   1387  CD  PRO    87      29.672  39.378  29.123  1.00  0.00           C  
ATOM   1388  HD2 PRO    87      29.554  38.310  29.304  1.00  0.00           H  
ATOM   1389  HD3 PRO    87      29.514  39.608  28.069  1.00  0.00           H  
ATOM   1390  CG  PRO    87      28.786  40.173  29.988  1.00  0.00           C  
ATOM   1391  HG2 PRO    87      28.445  39.658  30.886  1.00  0.00           H  
ATOM   1392  HG3 PRO    87      27.883  40.417  29.428  1.00  0.00           H  
ATOM   1393  CB  PRO    87      29.550  41.461  30.229  1.00  0.00           C  
ATOM   1394  HB2 PRO    87      29.103  41.922  31.110  1.00  0.00           H  
ATOM   1395  HB3 PRO    87      29.519  42.061  29.319  1.00  0.00           H  
ATOM   1396  CA  PRO    87      30.942  40.985  30.329  1.00  0.00           C  
ATOM   1397  HA  PRO    87      31.525  41.831  29.965  1.00  0.00           H  
ATOM   1398  C   PRO    87      31.287  40.733  31.809  1.00  0.00           C  
ATOM   1399  O   PRO    87      31.282  39.556  32.251  1.00  0.00           O  
ATOM   1400  N   SER    88      31.528  41.769  32.625  1.00  0.00           N  
ATOM   1401  H   SER    88      31.481  42.719  32.285  1.00  0.00           H  
ATOM   1402  CA  SER    88      32.129  41.509  33.995  1.00  0.00           C  
ATOM   1403  HA  SER    88      32.841  40.685  34.051  1.00  0.00           H  
ATOM   1404  CB  SER    88      33.036  42.619  34.506  1.00  0.00           C  
ATOM   1405  HB2 SER    88      33.511  42.163  35.374  1.00  0.00           H  
ATOM   1406  HB3 SER    88      33.816  42.918  33.806  1.00  0.00           H  
ATOM   1407  OG  SER    88      32.493  43.760  35.087  1.00  0.00           O  
ATOM   1408  HG  SER    88      32.421  44.406  34.380  1.00  0.00           H  
ATOM   1409  C   SER    88      31.077  41.121  34.968  1.00  0.00           C  
ATOM   1410  O   SER    88      29.901  41.452  34.883  1.00  0.00           O  
ATOM   1411  N   LEU    89      31.533  40.581  36.113  1.00  0.00           N  
ATOM   1412  H   LEU    89      32.519  40.383  36.206  1.00  0.00           H  
ATOM   1413  CA  LEU    89      30.704  40.461  37.333  1.00  0.00           C  
ATOM   1414  HA  LEU    89      29.726  40.081  37.037  1.00  0.00           H  
ATOM   1415  CB  LEU    89      31.392  39.621  38.472  1.00  0.00           C  
ATOM   1416  HB2 LEU    89      32.340  40.083  38.746  1.00  0.00           H  
ATOM   1417  HB3 LEU    89      30.708  39.612  39.321  1.00  0.00           H  
ATOM   1418  CG  LEU    89      31.573  38.155  38.213  1.00  0.00           C  
ATOM   1419  HG  LEU    89      32.301  37.963  37.425  1.00  0.00           H  
ATOM   1420  CD1 LEU    89      32.002  37.346  39.506  1.00  0.00           C  
ATOM   1421 HD11 LEU    89      33.042  37.558  39.754  1.00  0.00           H  
ATOM   1422 HD12 LEU    89      31.308  37.544  40.323  1.00  0.00           H  
ATOM   1423 HD13 LEU    89      31.999  36.301  39.195  1.00  0.00           H  
ATOM   1424  CD2 LEU    89      30.156  37.603  37.775  1.00  0.00           C  
ATOM   1425 HD21 LEU    89      29.414  37.990  38.474  1.00  0.00           H  
ATOM   1426 HD22 LEU    89      29.846  37.976  36.799  1.00  0.00           H  
ATOM   1427 HD23 LEU    89      30.159  36.513  37.798  1.00  0.00           H  
ATOM   1428  C   LEU    89      30.147  41.761  37.885  1.00  0.00           C  
ATOM   1429  O   LEU    89      29.039  41.789  38.431  1.00  0.00           O  
ATOM   1430  N   GLU    90      30.721  42.959  37.528  1.00  0.00           N  
ATOM   1431  H   GLU    90      31.558  42.946  36.964  1.00  0.00           H  
ATOM   1432  CA  GLU    90      30.160  44.199  37.834  1.00  0.00           C  
ATOM   1433  HA  GLU    90      29.527  44.164  38.721  1.00  0.00           H  
ATOM   1434  CB  GLU    90      31.246  45.219  38.086  1.00  0.00           C  
ATOM   1435  HB2 GLU    90      32.213  44.718  38.110  1.00  0.00           H  
ATOM   1436  HB3 GLU    90      31.363  45.815  37.181  1.00  0.00           H  
ATOM   1437  CG  GLU    90      31.087  46.223  39.246  1.00  0.00           C  
ATOM   1438  HG2 GLU    90      30.883  45.647  40.149  1.00  0.00           H  
ATOM   1439  HG3 GLU    90      32.049  46.728  39.328  1.00  0.00           H  
ATOM   1440  CD  GLU    90      29.862  47.154  39.059  1.00  0.00           C  
ATOM   1441  OE1 GLU    90      29.853  47.932  38.085  1.00  0.00           O  
ATOM   1442  OE2 GLU    90      29.050  47.307  40.008  1.00  0.00           O  
ATOM   1443  C   GLU    90      29.089  44.659  36.817  1.00  0.00           C  
ATOM   1444  O   GLU    90      28.015  45.072  37.253  1.00  0.00           O  
ATOM   1445  N   ASP    91      29.439  44.514  35.544  1.00  0.00           N  
ATOM   1446  H   ASP    91      30.377  44.175  35.384  1.00  0.00           H  
ATOM   1447  CA  ASP    91      28.453  44.871  34.513  1.00  0.00           C  
ATOM   1448  HA  ASP    91      28.134  45.906  34.640  1.00  0.00           H  
ATOM   1449  CB  ASP    91      29.055  44.757  33.047  1.00  0.00           C  
ATOM   1450  HB2 ASP    91      28.876  43.709  32.806  1.00  0.00           H  
ATOM   1451  HB3 ASP    91      28.428  45.414  32.444  1.00  0.00           H  
ATOM   1452  CG  ASP    91      30.574  45.048  32.866  1.00  0.00           C  
ATOM   1453  OD1 ASP    91      31.200  44.468  31.904  1.00  0.00           O  
ATOM   1454  OD2 ASP    91      31.257  45.721  33.660  1.00  0.00           O  
ATOM   1455  C   ASP    91      27.180  44.025  34.703  1.00  0.00           C  
ATOM   1456  O   ASP    91      26.090  44.560  34.548  1.00  0.00           O  
ATOM   1457  N   LEU    92      27.285  42.696  35.016  1.00  0.00           N  
ATOM   1458  H   LEU    92      28.181  42.230  35.020  1.00  0.00           H  
ATOM   1459  CA  LEU    92      26.214  41.881  35.349  1.00  0.00           C  
ATOM   1460  HA  LEU    92      25.508  42.010  34.529  1.00  0.00           H  
ATOM   1461  CB  LEU    92      26.579  40.420  35.292  1.00  0.00           C  
ATOM   1462  HB2 LEU    92      27.500  40.320  35.868  1.00  0.00           H  
ATOM   1463  HB3 LEU    92      25.717  39.855  35.647  1.00  0.00           H  
ATOM   1464  CG  LEU    92      27.044  39.848  33.936  1.00  0.00           C  
ATOM   1465  HG  LEU    92      27.814  40.501  33.526  1.00  0.00           H  
ATOM   1466  CD1 LEU    92      27.608  38.467  34.193  1.00  0.00           C  
ATOM   1467 HD11 LEU    92      26.848  37.888  34.719  1.00  0.00           H  
ATOM   1468 HD12 LEU    92      27.808  37.989  33.234  1.00  0.00           H  
ATOM   1469 HD13 LEU    92      28.552  38.558  34.730  1.00  0.00           H  
ATOM   1470  CD2 LEU    92      25.952  39.631  32.917  1.00  0.00           C  
ATOM   1471 HD21 LEU    92      26.516  39.448  32.002  1.00  0.00           H  
ATOM   1472 HD22 LEU    92      25.304  38.829  33.270  1.00  0.00           H  
ATOM   1473 HD23 LEU    92      25.332  40.509  32.731  1.00  0.00           H  
ATOM   1474  C   LEU    92      25.482  42.362  36.594  1.00  0.00           C  
ATOM   1475  O   LEU    92      24.237  42.309  36.593  1.00  0.00           O  
ATOM   1476  N   PHE    93      26.174  42.546  37.725  1.00  0.00           N  
ATOM   1477  H   PHE    93      27.177  42.443  37.677  1.00  0.00           H  
ATOM   1478  CA  PHE    93      25.613  43.057  39.002  1.00  0.00           C  
ATOM   1479  HA  PHE    93      24.839  42.373  39.349  1.00  0.00           H  
ATOM   1480  CB  PHE    93      26.700  43.220  40.054  1.00  0.00           C  
ATOM   1481  HB2 PHE    93      27.196  42.250  40.076  1.00  0.00           H  
ATOM   1482  HB3 PHE    93      27.592  43.751  39.722  1.00  0.00           H  
ATOM   1483  CG  PHE    93      26.374  43.712  41.384  1.00  0.00           C  
ATOM   1484  CD1 PHE    93      25.483  42.870  42.084  1.00  0.00           C  
ATOM   1485  HD1 PHE    93      24.974  42.086  41.543  1.00  0.00           H  
ATOM   1486  CE1 PHE    93      25.267  43.107  43.419  1.00  0.00           C  
ATOM   1487  HE1 PHE    93      24.654  42.471  44.040  1.00  0.00           H  
ATOM   1488  CZ  PHE    93      25.823  44.147  44.093  1.00  0.00           C  
ATOM   1489  HZ  PHE    93      25.639  44.119  45.157  1.00  0.00           H  
ATOM   1490  CE2 PHE    93      26.793  44.920  43.399  1.00  0.00           C  
ATOM   1491  HE2 PHE    93      27.405  45.591  43.983  1.00  0.00           H  
ATOM   1492  CD2 PHE    93      27.146  44.707  42.045  1.00  0.00           C  
ATOM   1493  HD2 PHE    93      27.851  45.302  41.483  1.00  0.00           H  
ATOM   1494  C   PHE    93      24.797  44.309  38.692  1.00  0.00           C  
ATOM   1495  O   PHE    93      23.646  44.340  39.113  1.00  0.00           O  
ATOM   1496  N   ASN    94      25.271  45.172  37.810  1.00  0.00           N  
ATOM   1497  H   ASN    94      26.238  45.015  37.563  1.00  0.00           H  
ATOM   1498  CA  ASN    94      24.618  46.398  37.395  1.00  0.00           C  
ATOM   1499  HA  ASN    94      24.266  46.949  38.267  1.00  0.00           H  
ATOM   1500  CB  ASN    94      25.625  47.190  36.467  1.00  0.00           C  
ATOM   1501  HB2 ASN    94      26.551  47.485  36.962  1.00  0.00           H  
ATOM   1502  HB3 ASN    94      25.853  46.593  35.585  1.00  0.00           H  
ATOM   1503  CG  ASN    94      24.965  48.408  35.955  1.00  0.00           C  
ATOM   1504  OD1 ASN    94      24.266  48.977  36.715  1.00  0.00           O  
ATOM   1505  ND2 ASN    94      25.173  48.846  34.781  1.00  0.00           N  
ATOM   1506 HD21 ASN    94      24.408  49.473  34.577  1.00  0.00           H  
ATOM   1507 HD22 ASN    94      25.599  48.270  34.069  1.00  0.00           H  
ATOM   1508  C   ASN    94      23.344  46.053  36.534  1.00  0.00           C  
ATOM   1509  O   ASN    94      22.324  46.717  36.674  1.00  0.00           O  
ATOM   1510  N   PHE    95      23.370  45.005  35.715  1.00  0.00           N  
ATOM   1511  H   PHE    95      24.246  44.512  35.608  1.00  0.00           H  
ATOM   1512  CA  PHE    95      22.173  44.527  35.031  1.00  0.00           C  
ATOM   1513  HA  PHE    95      21.501  45.308  34.676  1.00  0.00           H  
ATOM   1514  CB  PHE    95      22.446  43.530  33.886  1.00  0.00           C  
ATOM   1515  HB2 PHE    95      23.165  42.818  34.291  1.00  0.00           H  
ATOM   1516  HB3 PHE    95      21.504  43.001  33.741  1.00  0.00           H  
ATOM   1517  CG  PHE    95      22.870  44.194  32.632  1.00  0.00           C  
ATOM   1518  CD1 PHE    95      24.095  43.816  32.073  1.00  0.00           C  
ATOM   1519  HD1 PHE    95      24.710  43.094  32.591  1.00  0.00           H  
ATOM   1520  CE1 PHE    95      24.540  44.456  30.932  1.00  0.00           C  
ATOM   1521  HE1 PHE    95      25.487  44.213  30.472  1.00  0.00           H  
ATOM   1522  CZ  PHE    95      23.677  45.284  30.206  1.00  0.00           C  
ATOM   1523  HZ  PHE    95      24.052  45.650  29.261  1.00  0.00           H  
ATOM   1524  CE2 PHE    95      22.489  45.709  30.768  1.00  0.00           C  
ATOM   1525  HE2 PHE    95      21.948  46.440  30.185  1.00  0.00           H  
ATOM   1526  CD2 PHE    95      22.087  45.149  31.994  1.00  0.00           C  
ATOM   1527  HD2 PHE    95      21.195  45.554  32.448  1.00  0.00           H  
ATOM   1528  C   PHE    95      21.177  43.913  36.031  1.00  0.00           C  
ATOM   1529  O   PHE    95      19.936  44.030  35.857  1.00  0.00           O  
ATOM   1530  N   CYS    96      21.679  43.238  37.059  1.00  0.00           N  
ATOM   1531  H   CYS    96      22.669  43.041  37.086  1.00  0.00           H  
ATOM   1532  CA  CYS    96      20.956  42.824  38.215  1.00  0.00           C  
ATOM   1533  HA  CYS    96      20.043  42.379  37.819  1.00  0.00           H  
ATOM   1534  CB  CYS    96      21.647  41.603  38.854  1.00  0.00           C  
ATOM   1535  HB2 CYS    96      22.580  41.965  39.288  1.00  0.00           H  
ATOM   1536  HB3 CYS    96      20.982  41.251  39.643  1.00  0.00           H  
ATOM   1537  SG  CYS    96      21.801  40.279  37.568  1.00  0.00           S  
ATOM   1538  HG  CYS    96      22.653  40.991  36.826  1.00  0.00           H  
ATOM   1539  C   CYS    96      20.612  43.917  39.286  1.00  0.00           C  
ATOM   1540  O   CYS    96      20.493  43.459  40.418  1.00  0.00           O  
ATOM   1541  N   SER    97      20.604  45.210  38.896  1.00  0.00           N  
ATOM   1542  H   SER    97      20.711  45.315  37.897  1.00  0.00           H  
ATOM   1543  CA  SER    97      20.317  46.366  39.717  1.00  0.00           C  
ATOM   1544  HA  SER    97      20.652  47.237  39.155  1.00  0.00           H  
ATOM   1545  CB  SER    97      18.837  46.362  40.044  1.00  0.00           C  
ATOM   1546  HB2 SER    97      18.323  46.255  39.088  1.00  0.00           H  
ATOM   1547  HB3 SER    97      18.518  45.535  40.678  1.00  0.00           H  
ATOM   1548  OG  SER    97      18.394  47.574  40.676  1.00  0.00           O  
ATOM   1549  HG  SER    97      19.013  47.750  41.388  1.00  0.00           H  
ATOM   1550  C   SER    97      21.172  46.467  40.988  1.00  0.00           C  
ATOM   1551  O   SER    97      20.796  47.023  42.039  1.00  0.00           O  
ATOM   1552  N   ARG    98      22.403  45.980  40.948  1.00  0.00           N  
ATOM   1553  H   ARG    98      22.633  45.528  40.075  1.00  0.00           H  
ATOM   1554  CA  ARG    98      23.314  45.829  42.143  1.00  0.00           C  
ATOM   1555  HA  ARG    98      24.173  45.225  41.853  1.00  0.00           H  
ATOM   1556  CB  ARG    98      23.843  47.215  42.609  1.00  0.00           C  
ATOM   1557  HB2 ARG    98      23.022  47.836  42.966  1.00  0.00           H  
ATOM   1558  HB3 ARG    98      24.563  47.094  43.418  1.00  0.00           H  
ATOM   1559  CG  ARG    98      24.588  47.893  41.400  1.00  0.00           C  
ATOM   1560  HG2 ARG    98      24.737  47.213  40.561  1.00  0.00           H  
ATOM   1561  HG3 ARG    98      23.975  48.770  41.196  1.00  0.00           H  
ATOM   1562  CD  ARG    98      26.024  48.374  41.659  1.00  0.00           C  
ATOM   1563  HD2 ARG    98      25.902  49.311  42.201  1.00  0.00           H  
ATOM   1564  HD3 ARG    98      26.435  47.559  42.254  1.00  0.00           H  
ATOM   1565  NE  ARG    98      26.802  48.551  40.453  1.00  0.00           N  
ATOM   1566  HE  ARG    98      27.420  47.792  40.204  1.00  0.00           H  
ATOM   1567  CZ  ARG    98      26.780  49.534  39.553  1.00  0.00           C  
ATOM   1568  NH1 ARG    98      25.923  50.464  39.632  1.00  0.00           N  
ATOM   1569 HH11 ARG    98      25.313  50.664  40.412  1.00  0.00           H  
ATOM   1570 HH12 ARG    98      26.109  51.207  38.974  1.00  0.00           H  
ATOM   1571  NH2 ARG    98      27.712  49.515  38.648  1.00  0.00           N  
ATOM   1572 HH21 ARG    98      28.306  48.698  38.620  1.00  0.00           H  
ATOM   1573 HH22 ARG    98      27.792  50.288  38.003  1.00  0.00           H  
ATOM   1574  C   ARG    98      22.725  44.993  43.280  1.00  0.00           C  
ATOM   1575  O   ARG    98      23.033  45.305  44.424  1.00  0.00           O  
ATOM   1576  N   ARG    99      21.948  43.946  43.013  1.00  0.00           N  
ATOM   1577  H   ARG    99      21.946  43.582  42.071  1.00  0.00           H  
ATOM   1578  CA  ARG    99      21.452  42.913  43.945  1.00  0.00           C  
ATOM   1579  HA  ARG    99      21.981  42.812  44.893  1.00  0.00           H  
ATOM   1580  CB  ARG    99      19.994  43.209  44.372  1.00  0.00           C  
ATOM   1581  HB2 ARG    99      19.318  43.464  43.556  1.00  0.00           H  
ATOM   1582  HB3 ARG    99      19.597  42.266  44.747  1.00  0.00           H  
ATOM   1583  CG  ARG    99      19.749  44.347  45.317  1.00  0.00           C  
ATOM   1584  HG2 ARG    99      20.337  44.288  46.234  1.00  0.00           H  
ATOM   1585  HG3 ARG    99      20.141  45.303  44.969  1.00  0.00           H  
ATOM   1586  CD  ARG    99      18.203  44.536  45.706  1.00  0.00           C  
ATOM   1587  HD2 ARG    99      17.643  45.037  44.917  1.00  0.00           H  
ATOM   1588  HD3 ARG    99      17.781  43.541  45.843  1.00  0.00           H  
ATOM   1589  NE  ARG    99      18.116  45.185  47.046  1.00  0.00           N  
ATOM   1590  HE  ARG    99      18.028  46.184  46.925  1.00  0.00           H  
ATOM   1591  CZ  ARG    99      18.168  44.749  48.272  1.00  0.00           C  
ATOM   1592  NH1 ARG    99      18.230  43.496  48.616  1.00  0.00           N  
ATOM   1593 HH11 ARG    99      17.966  42.789  47.944  1.00  0.00           H  
ATOM   1594 HH12 ARG    99      18.122  43.299  49.601  1.00  0.00           H  
ATOM   1595  NH2 ARG    99      18.199  45.611  49.233  1.00  0.00           N  
ATOM   1596 HH21 ARG    99      18.412  46.595  49.146  1.00  0.00           H  
ATOM   1597 HH22 ARG    99      18.196  45.243  50.173  1.00  0.00           H  
ATOM   1598  C   ARG    99      21.687  41.506  43.261  1.00  0.00           C  
ATOM   1599  O   ARG    99      21.566  41.358  42.076  1.00  0.00           O  
ATOM   1600  N   PHE   100      22.124  40.596  44.089  1.00  0.00           N  
ATOM   1601  H   PHE   100      22.277  40.913  45.036  1.00  0.00           H  
ATOM   1602  CA  PHE   100      22.199  39.199  43.788  1.00  0.00           C  
ATOM   1603  HA  PHE   100      21.827  38.869  42.817  1.00  0.00           H  
ATOM   1604  CB  PHE   100      23.657  38.682  43.911  1.00  0.00           C  
ATOM   1605  HB2 PHE   100      23.974  39.214  44.808  1.00  0.00           H  
ATOM   1606  HB3 PHE   100      23.714  37.618  44.143  1.00  0.00           H  
ATOM   1607  CG  PHE   100      24.556  39.000  42.787  1.00  0.00           C  
ATOM   1608  CD1 PHE   100      24.084  38.837  41.520  1.00  0.00           C  
ATOM   1609  HD1 PHE   100      23.101  38.411  41.387  1.00  0.00           H  
ATOM   1610  CE1 PHE   100      24.866  39.114  40.384  1.00  0.00           C  
ATOM   1611  HE1 PHE   100      24.423  38.853  39.434  1.00  0.00           H  
ATOM   1612  CZ  PHE   100      26.215  39.487  40.598  1.00  0.00           C  
ATOM   1613  HZ  PHE   100      26.863  39.746  39.774  1.00  0.00           H  
ATOM   1614  CE2 PHE   100      26.761  39.594  41.873  1.00  0.00           C  
ATOM   1615  HE2 PHE   100      27.786  39.917  41.980  1.00  0.00           H  
ATOM   1616  CD2 PHE   100      25.906  39.394  42.984  1.00  0.00           C  
ATOM   1617  HD2 PHE   100      26.201  39.545  44.012  1.00  0.00           H  
ATOM   1618  C   PHE   100      21.337  38.412  44.885  1.00  0.00           C  
ATOM   1619  O   PHE   100      21.229  38.920  46.002  1.00  0.00           O  
ATOM   1620  N   THR   101      20.877  37.247  44.555  1.00  0.00           N  
ATOM   1621  H   THR   101      21.020  36.969  43.595  1.00  0.00           H  
ATOM   1622  CA  THR   101      20.473  36.195  45.479  1.00  0.00           C  
ATOM   1623  HA  THR   101      19.664  36.463  46.159  1.00  0.00           H  
ATOM   1624  CB  THR   101      19.763  35.090  44.641  1.00  0.00           C  
ATOM   1625  HB  THR   101      19.610  34.257  45.327  1.00  0.00           H  
ATOM   1626  CG2 THR   101      18.428  35.336  44.120  1.00  0.00           C  
ATOM   1627 HG21 THR   101      18.517  36.113  43.360  1.00  0.00           H  
ATOM   1628 HG22 THR   101      18.076  34.395  43.698  1.00  0.00           H  
ATOM   1629 HG23 THR   101      17.776  35.492  44.979  1.00  0.00           H  
ATOM   1630  OG1 THR   101      20.550  34.715  43.550  1.00  0.00           O  
ATOM   1631  HG1 THR   101      20.623  35.480  42.974  1.00  0.00           H  
ATOM   1632  C   THR   101      21.610  35.600  46.215  1.00  0.00           C  
ATOM   1633  O   THR   101      22.784  35.573  45.806  1.00  0.00           O  
ATOM   1634  N   MET   102      21.332  35.087  47.400  1.00  0.00           N  
ATOM   1635  H   MET   102      20.340  35.067  47.589  1.00  0.00           H  
ATOM   1636  CA  MET   102      22.241  34.358  48.290  1.00  0.00           C  
ATOM   1637  HA  MET   102      23.098  34.965  48.583  1.00  0.00           H  
ATOM   1638  CB  MET   102      21.429  33.981  49.589  1.00  0.00           C  
ATOM   1639  HB2 MET   102      20.913  34.867  49.960  1.00  0.00           H  
ATOM   1640  HB3 MET   102      20.695  33.207  49.363  1.00  0.00           H  
ATOM   1641  CG  MET   102      22.368  33.492  50.644  1.00  0.00           C  
ATOM   1642  HG2 MET   102      21.821  32.935  51.405  1.00  0.00           H  
ATOM   1643  HG3 MET   102      23.051  32.744  50.242  1.00  0.00           H  
ATOM   1644  SD  MET   102      23.388  34.766  51.366  1.00  0.00           S  
ATOM   1645  CE  MET   102      22.547  34.942  52.904  1.00  0.00           C  
ATOM   1646  HE1 MET   102      22.415  33.999  53.433  1.00  0.00           H  
ATOM   1647  HE2 MET   102      23.133  35.579  53.567  1.00  0.00           H  
ATOM   1648  HE3 MET   102      21.601  35.450  52.718  1.00  0.00           H  
ATOM   1649  C   MET   102      22.826  33.125  47.532  1.00  0.00           C  
ATOM   1650  O   MET   102      24.045  33.006  47.505  1.00  0.00           O  
ATOM   1651  N   LYS   103      21.954  32.329  46.813  1.00  0.00           N  
ATOM   1652  H   LYS   103      20.966  32.541  46.793  1.00  0.00           H  
ATOM   1653  CA  LYS   103      22.533  31.327  45.870  1.00  0.00           C  
ATOM   1654  HA  LYS   103      23.016  30.589  46.510  1.00  0.00           H  
ATOM   1655  CB  LYS   103      21.366  30.706  45.155  1.00  0.00           C  
ATOM   1656  HB2 LYS   103      20.702  30.510  45.996  1.00  0.00           H  
ATOM   1657  HB3 LYS   103      20.880  31.465  44.541  1.00  0.00           H  
ATOM   1658  CG  LYS   103      21.721  29.519  44.334  1.00  0.00           C  
ATOM   1659  HG2 LYS   103      22.527  29.862  43.686  1.00  0.00           H  
ATOM   1660  HG3 LYS   103      22.066  28.756  45.032  1.00  0.00           H  
ATOM   1661  CD  LYS   103      20.465  28.879  43.635  1.00  0.00           C  
ATOM   1662  HD2 LYS   103      19.765  28.494  44.377  1.00  0.00           H  
ATOM   1663  HD3 LYS   103      19.965  29.656  43.057  1.00  0.00           H  
ATOM   1664  CE  LYS   103      21.005  27.889  42.587  1.00  0.00           C  
ATOM   1665  HE2 LYS   103      21.280  28.416  41.673  1.00  0.00           H  
ATOM   1666  HE3 LYS   103      21.887  27.404  43.004  1.00  0.00           H  
ATOM   1667  NZ  LYS   103      19.839  26.980  42.436  1.00  0.00           N  
ATOM   1668  HZ1 LYS   103      19.002  27.479  42.169  1.00  0.00           H  
ATOM   1669  HZ2 LYS   103      19.952  26.206  41.797  1.00  0.00           H  
ATOM   1670  HZ3 LYS   103      19.610  26.598  43.342  1.00  0.00           H  
ATOM   1671  C   LYS   103      23.597  31.870  44.848  1.00  0.00           C  
ATOM   1672  O   LYS   103      24.587  31.162  44.684  1.00  0.00           O  
ATOM   1673  N   THR   104      23.410  33.039  44.220  1.00  0.00           N  
ATOM   1674  H   THR   104      22.536  33.545  44.247  1.00  0.00           H  
ATOM   1675  CA  THR   104      24.524  33.621  43.452  1.00  0.00           C  
ATOM   1676  HA  THR   104      24.790  32.828  42.753  1.00  0.00           H  
ATOM   1677  CB  THR   104      24.108  34.906  42.644  1.00  0.00           C  
ATOM   1678  HB  THR   104      23.722  35.619  43.372  1.00  0.00           H  
ATOM   1679  CG2 THR   104      25.178  35.613  41.808  1.00  0.00           C  
ATOM   1680 HG21 THR   104      25.810  34.895  41.285  1.00  0.00           H  
ATOM   1681 HG22 THR   104      24.688  36.315  41.134  1.00  0.00           H  
ATOM   1682 HG23 THR   104      25.743  36.285  42.454  1.00  0.00           H  
ATOM   1683  OG1 THR   104      23.058  34.558  41.826  1.00  0.00           O  
ATOM   1684  HG1 THR   104      22.394  35.251  41.794  1.00  0.00           H  
ATOM   1685  C   THR   104      25.810  33.984  44.199  1.00  0.00           C  
ATOM   1686  O   THR   104      26.846  33.478  43.792  1.00  0.00           O  
ATOM   1687  N   VAL   105      25.810  34.796  45.319  1.00  0.00           N  
ATOM   1688  H   VAL   105      24.948  35.171  45.688  1.00  0.00           H  
ATOM   1689  CA  VAL   105      27.043  35.156  46.013  1.00  0.00           C  
ATOM   1690  HA  VAL   105      27.757  35.514  45.271  1.00  0.00           H  
ATOM   1691  CB  VAL   105      26.956  36.349  46.962  1.00  0.00           C  
ATOM   1692  HB  VAL   105      27.943  36.519  47.393  1.00  0.00           H  
ATOM   1693  CG1 VAL   105      26.566  37.579  46.157  1.00  0.00           C  
ATOM   1694 HG11 VAL   105      25.540  37.527  45.791  1.00  0.00           H  
ATOM   1695 HG12 VAL   105      26.721  38.497  46.724  1.00  0.00           H  
ATOM   1696 HG13 VAL   105      27.292  37.643  45.347  1.00  0.00           H  
ATOM   1697  CG2 VAL   105      26.094  36.054  48.265  1.00  0.00           C  
ATOM   1698 HG21 VAL   105      26.586  35.262  48.830  1.00  0.00           H  
ATOM   1699 HG22 VAL   105      26.084  36.966  48.861  1.00  0.00           H  
ATOM   1700 HG23 VAL   105      25.060  35.762  48.079  1.00  0.00           H  
ATOM   1701  C   VAL   105      27.819  33.999  46.663  1.00  0.00           C  
ATOM   1702  O   VAL   105      29.029  34.102  46.768  1.00  0.00           O  
ATOM   1703  N   LEU   106      27.088  33.004  47.221  1.00  0.00           N  
ATOM   1704  H   LEU   106      26.088  33.116  47.300  1.00  0.00           H  
ATOM   1705  CA  LEU   106      27.720  31.773  47.799  1.00  0.00           C  
ATOM   1706  HA  LEU   106      28.619  32.026  48.361  1.00  0.00           H  
ATOM   1707  CB  LEU   106      26.743  30.956  48.652  1.00  0.00           C  
ATOM   1708  HB2 LEU   106      25.964  30.650  47.954  1.00  0.00           H  
ATOM   1709  HB3 LEU   106      27.257  30.087  49.063  1.00  0.00           H  
ATOM   1710  CG  LEU   106      26.031  31.792  49.703  1.00  0.00           C  
ATOM   1711  HG  LEU   106      25.402  32.559  49.250  1.00  0.00           H  
ATOM   1712  CD1 LEU   106      25.117  30.792  50.444  1.00  0.00           C  
ATOM   1713 HD11 LEU   106      24.520  31.276  51.217  1.00  0.00           H  
ATOM   1714 HD12 LEU   106      24.494  30.420  49.630  1.00  0.00           H  
ATOM   1715 HD13 LEU   106      25.694  29.939  50.801  1.00  0.00           H  
ATOM   1716  CD2 LEU   106      27.047  32.476  50.679  1.00  0.00           C  
ATOM   1717 HD21 LEU   106      26.567  33.212  51.324  1.00  0.00           H  
ATOM   1718 HD22 LEU   106      27.703  31.775  51.195  1.00  0.00           H  
ATOM   1719 HD23 LEU   106      27.789  33.060  50.133  1.00  0.00           H  
ATOM   1720  C   LEU   106      28.233  30.783  46.731  1.00  0.00           C  
ATOM   1721  O   LEU   106      29.188  30.064  47.050  1.00  0.00           O  
ATOM   1722  N   MET   107      27.653  30.762  45.530  1.00  0.00           N  
ATOM   1723  H   MET   107      26.885  31.407  45.409  1.00  0.00           H  
ATOM   1724  CA  MET   107      28.298  30.096  44.374  1.00  0.00           C  
ATOM   1725  HA  MET   107      28.658  29.090  44.591  1.00  0.00           H  
ATOM   1726  CB  MET   107      27.422  29.992  43.177  1.00  0.00           C  
ATOM   1727  HB2 MET   107      26.869  30.919  43.031  1.00  0.00           H  
ATOM   1728  HB3 MET   107      28.068  29.835  42.313  1.00  0.00           H  
ATOM   1729  CG  MET   107      26.432  28.871  43.289  1.00  0.00           C  
ATOM   1730  HG2 MET   107      26.836  28.013  43.827  1.00  0.00           H  
ATOM   1731  HG3 MET   107      25.570  29.081  43.921  1.00  0.00           H  
ATOM   1732  SD  MET   107      25.802  28.359  41.596  1.00  0.00           S  
ATOM   1733  CE  MET   107      24.694  29.720  41.086  1.00  0.00           C  
ATOM   1734  HE1 MET   107      24.678  29.748  39.997  1.00  0.00           H  
ATOM   1735  HE2 MET   107      23.743  29.434  41.534  1.00  0.00           H  
ATOM   1736  HE3 MET   107      25.046  30.710  41.377  1.00  0.00           H  
ATOM   1737  C   MET   107      29.586  30.878  43.989  1.00  0.00           C  
ATOM   1738  O   MET   107      30.620  30.321  43.731  1.00  0.00           O  
ATOM   1739  N   LEU   108      29.573  32.201  43.964  1.00  0.00           N  
ATOM   1740  H   LEU   108      28.634  32.548  44.094  1.00  0.00           H  
ATOM   1741  CA  LEU   108      30.734  33.073  43.625  1.00  0.00           C  
ATOM   1742  HA  LEU   108      31.040  32.725  42.639  1.00  0.00           H  
ATOM   1743  CB  LEU   108      30.281  34.525  43.422  1.00  0.00           C  
ATOM   1744  HB2 LEU   108      29.780  34.912  44.309  1.00  0.00           H  
ATOM   1745  HB3 LEU   108      31.212  35.058  43.229  1.00  0.00           H  
ATOM   1746  CG  LEU   108      29.407  34.681  42.102  1.00  0.00           C  
ATOM   1747  HG  LEU   108      28.635  33.912  42.083  1.00  0.00           H  
ATOM   1748  CD1 LEU   108      28.802  36.084  42.110  1.00  0.00           C  
ATOM   1749 HD11 LEU   108      28.159  36.168  42.987  1.00  0.00           H  
ATOM   1750 HD12 LEU   108      29.589  36.837  42.117  1.00  0.00           H  
ATOM   1751 HD13 LEU   108      28.085  36.103  41.289  1.00  0.00           H  
ATOM   1752  CD2 LEU   108      30.140  34.507  40.780  1.00  0.00           C  
ATOM   1753 HD21 LEU   108      29.403  34.438  39.979  1.00  0.00           H  
ATOM   1754 HD22 LEU   108      30.802  35.357  40.613  1.00  0.00           H  
ATOM   1755 HD23 LEU   108      30.828  33.662  40.763  1.00  0.00           H  
ATOM   1756  C   LEU   108      31.937  32.845  44.575  1.00  0.00           C  
ATOM   1757  O   LEU   108      33.130  32.882  44.170  1.00  0.00           O  
ATOM   1758  N   ALA   109      31.709  32.674  45.883  1.00  0.00           N  
ATOM   1759  H   ALA   109      30.728  32.631  46.119  1.00  0.00           H  
ATOM   1760  CA  ALA   109      32.708  32.534  46.922  1.00  0.00           C  
ATOM   1761  HA  ALA   109      33.357  33.406  46.854  1.00  0.00           H  
ATOM   1762  CB  ALA   109      32.000  32.520  48.270  1.00  0.00           C  
ATOM   1763  HB1 ALA   109      31.393  31.614  48.252  1.00  0.00           H  
ATOM   1764  HB2 ALA   109      32.781  32.418  49.023  1.00  0.00           H  
ATOM   1765  HB3 ALA   109      31.563  33.514  48.358  1.00  0.00           H  
ATOM   1766  C   ALA   109      33.544  31.253  46.683  1.00  0.00           C  
ATOM   1767  O   ALA   109      34.751  31.273  46.920  1.00  0.00           O  
ATOM   1768  N   ASP   110      32.902  30.226  46.146  1.00  0.00           N  
ATOM   1769  H   ASP   110      31.892  30.222  46.142  1.00  0.00           H  
ATOM   1770  CA  ASP   110      33.621  28.914  45.887  1.00  0.00           C  
ATOM   1771  HA  ASP   110      34.217  28.623  46.752  1.00  0.00           H  
ATOM   1772  CB  ASP   110      32.600  27.784  45.594  1.00  0.00           C  
ATOM   1773  HB2 ASP   110      31.849  27.784  46.385  1.00  0.00           H  
ATOM   1774  HB3 ASP   110      32.146  28.026  44.634  1.00  0.00           H  
ATOM   1775  CG  ASP   110      33.145  26.383  45.585  1.00  0.00           C  
ATOM   1776  OD1 ASP   110      32.829  25.682  44.595  1.00  0.00           O  
ATOM   1777  OD2 ASP   110      33.917  25.996  46.519  1.00  0.00           O  
ATOM   1778  C   ASP   110      34.572  29.085  44.667  1.00  0.00           C  
ATOM   1779  O   ASP   110      35.701  28.739  44.678  1.00  0.00           O  
ATOM   1780  N   GLN   111      33.945  29.568  43.599  1.00  0.00           N  
ATOM   1781  H   GLN   111      32.981  29.809  43.778  1.00  0.00           H  
ATOM   1782  CA  GLN   111      34.426  29.712  42.254  1.00  0.00           C  
ATOM   1783  HA  GLN   111      34.934  28.798  41.945  1.00  0.00           H  
ATOM   1784  CB  GLN   111      33.204  29.988  41.360  1.00  0.00           C  
ATOM   1785  HB2 GLN   111      32.453  30.584  41.880  1.00  0.00           H  
ATOM   1786  HB3 GLN   111      33.523  30.446  40.424  1.00  0.00           H  
ATOM   1787  CG  GLN   111      32.532  28.640  41.014  1.00  0.00           C  
ATOM   1788  HG2 GLN   111      32.301  28.042  41.896  1.00  0.00           H  
ATOM   1789  HG3 GLN   111      31.576  28.830  40.525  1.00  0.00           H  
ATOM   1790  CD  GLN   111      33.348  27.760  40.137  1.00  0.00           C  
ATOM   1791  OE1 GLN   111      34.379  28.091  39.575  1.00  0.00           O  
ATOM   1792  NE2 GLN   111      33.015  26.486  40.169  1.00  0.00           N  
ATOM   1793 HE21 GLN   111      33.605  25.811  39.704  1.00  0.00           H  
ATOM   1794 HE22 GLN   111      32.400  26.106  40.875  1.00  0.00           H  
ATOM   1795  C   GLN   111      35.558  30.761  42.180  1.00  0.00           C  
ATOM   1796  O   GLN   111      36.627  30.470  41.603  1.00  0.00           O  
ATOM   1797  N   MET   112      35.384  31.941  42.774  1.00  0.00           N  
ATOM   1798  H   MET   112      34.531  32.012  43.310  1.00  0.00           H  
ATOM   1799  CA  MET   112      36.417  32.973  42.811  1.00  0.00           C  
ATOM   1800  HA  MET   112      36.843  33.115  41.818  1.00  0.00           H  
ATOM   1801  CB  MET   112      35.799  34.266  43.297  1.00  0.00           C  
ATOM   1802  HB2 MET   112      35.494  34.200  44.341  1.00  0.00           H  
ATOM   1803  HB3 MET   112      36.550  35.056  43.273  1.00  0.00           H  
ATOM   1804  CG  MET   112      34.757  34.837  42.279  1.00  0.00           C  
ATOM   1805  HG2 MET   112      35.288  35.232  41.413  1.00  0.00           H  
ATOM   1806  HG3 MET   112      34.037  34.039  42.095  1.00  0.00           H  
ATOM   1807  SD  MET   112      33.652  36.186  42.864  1.00  0.00           S  
ATOM   1808  CE  MET   112      34.538  37.618  42.310  1.00  0.00           C  
ATOM   1809  HE1 MET   112      35.596  37.633  42.572  1.00  0.00           H  
ATOM   1810  HE2 MET   112      34.456  37.645  41.223  1.00  0.00           H  
ATOM   1811  HE3 MET   112      34.103  38.504  42.772  1.00  0.00           H  
ATOM   1812  C   MET   112      37.663  32.675  43.694  1.00  0.00           C  
ATOM   1813  O   MET   112      38.753  33.066  43.291  1.00  0.00           O  
ATOM   1814  N   ILE   113      37.480  31.848  44.779  1.00  0.00           N  
ATOM   1815  H   ILE   113      36.545  31.646  45.102  1.00  0.00           H  
ATOM   1816  CA  ILE   113      38.634  31.392  45.578  1.00  0.00           C  
ATOM   1817  HA  ILE   113      39.329  32.221  45.707  1.00  0.00           H  
ATOM   1818  CB  ILE   113      38.115  31.056  47.013  1.00  0.00           C  
ATOM   1819  HB  ILE   113      37.422  30.218  46.944  1.00  0.00           H  
ATOM   1820  CG2 ILE   113      39.268  30.479  47.853  1.00  0.00           C  
ATOM   1821 HG21 ILE   113      40.182  31.069  47.787  1.00  0.00           H  
ATOM   1822 HG22 ILE   113      38.936  30.469  48.891  1.00  0.00           H  
ATOM   1823 HG23 ILE   113      39.607  29.475  47.596  1.00  0.00           H  
ATOM   1824  CG1 ILE   113      37.535  32.266  47.779  1.00  0.00           C  
ATOM   1825 HG12 ILE   113      38.305  33.031  47.883  1.00  0.00           H  
ATOM   1826 HG13 ILE   113      36.824  32.833  47.178  1.00  0.00           H  
ATOM   1827  CD1 ILE   113      36.828  32.091  49.107  1.00  0.00           C  
ATOM   1828 HD11 ILE   113      37.607  31.888  49.842  1.00  0.00           H  
ATOM   1829 HD12 ILE   113      36.326  32.988  49.472  1.00  0.00           H  
ATOM   1830 HD13 ILE   113      36.106  31.275  49.068  1.00  0.00           H  
ATOM   1831  C   ILE   113      39.383  30.275  44.884  1.00  0.00           C  
ATOM   1832  O   ILE   113      40.622  30.216  45.011  1.00  0.00           O  
ATOM   1833  N   SER   114      38.824  29.495  43.941  1.00  0.00           N  
ATOM   1834  H   SER   114      37.819  29.487  43.848  1.00  0.00           H  
ATOM   1835  CA  SER   114      39.474  28.495  43.115  1.00  0.00           C  
ATOM   1836  HA  SER   114      40.158  27.863  43.682  1.00  0.00           H  
ATOM   1837  CB  SER   114      38.412  27.435  42.600  1.00  0.00           C  
ATOM   1838  HB2 SER   114      37.716  27.867  41.881  1.00  0.00           H  
ATOM   1839  HB3 SER   114      39.000  26.648  42.129  1.00  0.00           H  
ATOM   1840  OG  SER   114      37.734  26.813  43.672  1.00  0.00           O  
ATOM   1841  HG  SER   114      36.999  27.412  43.823  1.00  0.00           H  
ATOM   1842  C   SER   114      40.321  29.071  42.007  1.00  0.00           C  
ATOM   1843  O   SER   114      41.385  28.539  41.649  1.00  0.00           O  
ATOM   1844  N   ARG   115      39.842  30.159  41.386  1.00  0.00           N  
ATOM   1845  H   ARG   115      38.936  30.544  41.613  1.00  0.00           H  
ATOM   1846  CA  ARG   115      40.577  30.884  40.333  1.00  0.00           C  
ATOM   1847  HA  ARG   115      40.862  30.234  39.506  1.00  0.00           H  
ATOM   1848  CB  ARG   115      39.661  31.974  39.700  1.00  0.00           C  
ATOM   1849  HB2 ARG   115      38.788  32.240  40.296  1.00  0.00           H  
ATOM   1850  HB3 ARG   115      40.284  32.862  39.591  1.00  0.00           H  
ATOM   1851  CG  ARG   115      39.178  31.477  38.265  1.00  0.00           C  
ATOM   1852  HG2 ARG   115      38.728  32.333  37.762  1.00  0.00           H  
ATOM   1853  HG3 ARG   115      39.998  31.192  37.606  1.00  0.00           H  
ATOM   1854  CD  ARG   115      38.181  30.342  38.244  1.00  0.00           C  
ATOM   1855  HD2 ARG   115      37.540  30.472  39.116  1.00  0.00           H  
ATOM   1856  HD3 ARG   115      37.689  30.341  37.271  1.00  0.00           H  
ATOM   1857  NE  ARG   115      38.850  29.072  38.352  1.00  0.00           N  
ATOM   1858  HE  ARG   115      39.822  29.031  38.082  1.00  0.00           H  
ATOM   1859  CZ  ARG   115      38.396  27.978  38.922  1.00  0.00           C  
ATOM   1860  NH1 ARG   115      37.173  27.853  39.262  1.00  0.00           N  
ATOM   1861 HH11 ARG   115      36.514  28.561  38.969  1.00  0.00           H  
ATOM   1862 HH12 ARG   115      36.968  26.925  39.604  1.00  0.00           H  
ATOM   1863  NH2 ARG   115      39.183  26.975  39.149  1.00  0.00           N  
ATOM   1864 HH21 ARG   115      40.174  27.099  39.001  1.00  0.00           H  
ATOM   1865 HH22 ARG   115      38.843  26.118  39.562  1.00  0.00           H  
ATOM   1866  C   ARG   115      41.939  31.528  40.962  1.00  0.00           C  
ATOM   1867  O   ARG   115      42.995  31.611  40.335  1.00  0.00           O  
ATOM   1868  N   ILE   116      41.754  32.182  42.129  1.00  0.00           N  
ATOM   1869  H   ILE   116      40.802  32.317  42.435  1.00  0.00           H  
ATOM   1870  CA  ILE   116      42.778  32.782  42.875  1.00  0.00           C  
ATOM   1871  HA  ILE   116      43.360  33.388  42.180  1.00  0.00           H  
ATOM   1872  CB  ILE   116      42.228  33.784  43.939  1.00  0.00           C  
ATOM   1873  HB  ILE   116      41.475  33.226  44.496  1.00  0.00           H  
ATOM   1874  CG2 ILE   116      43.349  34.184  44.910  1.00  0.00           C  
ATOM   1875 HG21 ILE   116      43.510  33.291  45.513  1.00  0.00           H  
ATOM   1876 HG22 ILE   116      44.277  34.375  44.370  1.00  0.00           H  
ATOM   1877 HG23 ILE   116      43.029  34.988  45.572  1.00  0.00           H  
ATOM   1878  CG1 ILE   116      41.499  35.034  43.353  1.00  0.00           C  
ATOM   1879 HG12 ILE   116      40.737  34.713  42.643  1.00  0.00           H  
ATOM   1880 HG13 ILE   116      40.890  35.555  44.091  1.00  0.00           H  
ATOM   1881  CD1 ILE   116      42.373  36.086  42.721  1.00  0.00           C  
ATOM   1882 HD11 ILE   116      43.035  36.418  43.521  1.00  0.00           H  
ATOM   1883 HD12 ILE   116      43.049  35.677  41.971  1.00  0.00           H  
ATOM   1884 HD13 ILE   116      41.776  36.849  42.221  1.00  0.00           H  
ATOM   1885  C   ILE   116      43.778  31.789  43.457  1.00  0.00           C  
ATOM   1886  O   ILE   116      44.963  32.052  43.275  1.00  0.00           O  
ATOM   1887  N   GLU   117      43.397  30.583  43.974  1.00  0.00           N  
ATOM   1888  H   GLU   117      42.412  30.359  43.984  1.00  0.00           H  
ATOM   1889  CA  GLU   117      44.419  29.572  44.466  1.00  0.00           C  
ATOM   1890  HA  GLU   117      45.027  30.095  45.205  1.00  0.00           H  
ATOM   1891  CB  GLU   117      43.683  28.447  45.108  1.00  0.00           C  
ATOM   1892  HB2 GLU   117      43.098  28.789  45.962  1.00  0.00           H  
ATOM   1893  HB3 GLU   117      42.941  28.071  44.403  1.00  0.00           H  
ATOM   1894  CG  GLU   117      44.702  27.332  45.628  1.00  0.00           C  
ATOM   1895  HG2 GLU   117      45.264  26.936  44.782  1.00  0.00           H  
ATOM   1896  HG3 GLU   117      45.444  27.757  46.304  1.00  0.00           H  
ATOM   1897  CD  GLU   117      44.044  26.118  46.356  1.00  0.00           C  
ATOM   1898  OE1 GLU   117      44.828  25.230  46.778  1.00  0.00           O  
ATOM   1899  OE2 GLU   117      42.804  25.999  46.462  1.00  0.00           O  
ATOM   1900  C   GLU   117      45.332  29.133  43.362  1.00  0.00           C  
ATOM   1901  O   GLU   117      46.469  28.867  43.643  1.00  0.00           O  
ATOM   1902  N   TYR   118      44.901  29.193  42.081  1.00  0.00           N  
ATOM   1903  H   TYR   118      43.942  29.498  42.000  1.00  0.00           H  
ATOM   1904  CA  TYR   118      45.693  28.843  40.919  1.00  0.00           C  
ATOM   1905  HA  TYR   118      46.278  27.961  41.179  1.00  0.00           H  
ATOM   1906  CB  TYR   118      44.750  28.494  39.719  1.00  0.00           C  
ATOM   1907  HB2 TYR   118      43.992  27.787  40.054  1.00  0.00           H  
ATOM   1908  HB3 TYR   118      44.323  29.433  39.366  1.00  0.00           H  
ATOM   1909  CG  TYR   118      45.476  27.761  38.566  1.00  0.00           C  
ATOM   1910  CD1 TYR   118      46.423  26.716  38.820  1.00  0.00           C  
ATOM   1911  HD1 TYR   118      46.478  26.278  39.806  1.00  0.00           H  
ATOM   1912  CE1 TYR   118      47.034  26.188  37.698  1.00  0.00           C  
ATOM   1913  HE1 TYR   118      47.634  25.292  37.772  1.00  0.00           H  
ATOM   1914  CZ  TYR   118      46.889  26.747  36.406  1.00  0.00           C  
ATOM   1915  OH  TYR   118      47.615  26.380  35.337  1.00  0.00           O  
ATOM   1916  HH  TYR   118      47.086  26.381  34.536  1.00  0.00           H  
ATOM   1917  CE2 TYR   118      46.094  27.843  36.219  1.00  0.00           C  
ATOM   1918  HE2 TYR   118      46.038  28.281  35.233  1.00  0.00           H  
ATOM   1919  CD2 TYR   118      45.356  28.303  37.279  1.00  0.00           C  
ATOM   1920  HD2 TYR   118      44.740  29.182  37.164  1.00  0.00           H  
ATOM   1921  C   TYR   118      46.768  29.951  40.557  1.00  0.00           C  
ATOM   1922  O   TYR   118      47.955  29.710  40.281  1.00  0.00           O  
ATOM   1923  N   VAL   119      46.382  31.220  40.672  1.00  0.00           N  
ATOM   1924  H   VAL   119      45.400  31.321  40.886  1.00  0.00           H  
ATOM   1925  CA  VAL   119      47.293  32.404  40.632  1.00  0.00           C  
ATOM   1926  HA  VAL   119      47.924  32.477  39.746  1.00  0.00           H  
ATOM   1927  CB  VAL   119      46.444  33.687  40.701  1.00  0.00           C  
ATOM   1928  HB  VAL   119      45.798  33.614  41.576  1.00  0.00           H  
ATOM   1929  CG1 VAL   119      47.233  34.996  40.931  1.00  0.00           C  
ATOM   1930 HG11 VAL   119      47.838  35.084  41.834  1.00  0.00           H  
ATOM   1931 HG12 VAL   119      47.922  35.162  40.103  1.00  0.00           H  
ATOM   1932 HG13 VAL   119      46.503  35.803  40.880  1.00  0.00           H  
ATOM   1933  CG2 VAL   119      45.633  33.877  39.403  1.00  0.00           C  
ATOM   1934 HG21 VAL   119      46.185  33.683  38.483  1.00  0.00           H  
ATOM   1935 HG22 VAL   119      44.934  33.069  39.191  1.00  0.00           H  
ATOM   1936 HG23 VAL   119      45.124  34.841  39.433  1.00  0.00           H  
ATOM   1937  C   VAL   119      48.322  32.325  41.737  1.00  0.00           C  
ATOM   1938  O   VAL   119      49.520  32.465  41.404  1.00  0.00           O  
ATOM   1939  N   HIE   120      48.007  31.957  42.945  1.00  0.00           N  
ATOM   1940  H   HIE   120      47.007  31.910  43.073  1.00  0.00           H  
ATOM   1941  CA  HIE   120      48.876  31.870  44.113  1.00  0.00           C  
ATOM   1942  HA  HIE   120      49.525  32.746  44.080  1.00  0.00           H  
ATOM   1943  CB  HIE   120      48.108  31.865  45.385  1.00  0.00           C  
ATOM   1944  HB2 HIE   120      47.450  31.001  45.464  1.00  0.00           H  
ATOM   1945  HB3 HIE   120      48.767  31.715  46.240  1.00  0.00           H  
ATOM   1946  CG  HIE   120      47.360  33.219  45.668  1.00  0.00           C  
ATOM   1947  ND1 HIE   120      46.782  33.529  46.930  1.00  0.00           N  
ATOM   1948  CE1 HIE   120      46.355  34.758  46.846  1.00  0.00           C  
ATOM   1949  HE1 HIE   120      46.046  35.334  47.705  1.00  0.00           H  
ATOM   1950  NE2 HIE   120      46.686  35.281  45.683  1.00  0.00           N  
ATOM   1951  HE2 HIE   120      46.672  36.284  45.564  1.00  0.00           H  
ATOM   1952  CD2 HIE   120      47.356  34.327  44.924  1.00  0.00           C  
ATOM   1953  HD2 HIE   120      47.755  34.524  43.940  1.00  0.00           H  
ATOM   1954  C   HIE   120      49.810  30.702  44.020  1.00  0.00           C  
ATOM   1955  O   HIE   120      50.968  30.872  44.353  1.00  0.00           O  
ATOM   1956  N   THR   121      49.380  29.497  43.506  1.00  0.00           N  
ATOM   1957  H   THR   121      48.412  29.458  43.220  1.00  0.00           H  
ATOM   1958  CA  THR   121      50.205  28.251  43.312  1.00  0.00           C  
ATOM   1959  HA  THR   121      50.885  28.057  44.141  1.00  0.00           H  
ATOM   1960  CB  THR   121      49.267  27.029  43.237  1.00  0.00           C  
ATOM   1961  HB  THR   121      48.732  27.114  42.291  1.00  0.00           H  
ATOM   1962  CG2 THR   121      50.064  25.752  43.412  1.00  0.00           C  
ATOM   1963 HG21 THR   121      49.472  24.843  43.298  1.00  0.00           H  
ATOM   1964 HG22 THR   121      50.774  25.679  42.589  1.00  0.00           H  
ATOM   1965 HG23 THR   121      50.459  25.901  44.417  1.00  0.00           H  
ATOM   1966  OG1 THR   121      48.420  27.149  44.353  1.00  0.00           O  
ATOM   1967  HG1 THR   121      47.814  27.866  44.155  1.00  0.00           H  
ATOM   1968  C   THR   121      51.101  28.343  42.130  1.00  0.00           C  
ATOM   1969  O   THR   121      52.223  27.923  42.224  1.00  0.00           O  
ATOM   1970  N   LYS   122      50.769  29.143  41.126  1.00  0.00           N  
ATOM   1971  H   LYS   122      49.762  29.219  41.103  1.00  0.00           H  
ATOM   1972  CA  LYS   122      51.672  29.655  40.132  1.00  0.00           C  
ATOM   1973  HA  LYS   122      52.412  28.865  40.001  1.00  0.00           H  
ATOM   1974  CB  LYS   122      50.902  29.916  38.797  1.00  0.00           C  
ATOM   1975  HB2 LYS   122      50.137  30.642  39.072  1.00  0.00           H  
ATOM   1976  HB3 LYS   122      51.534  30.461  38.096  1.00  0.00           H  
ATOM   1977  CG  LYS   122      50.349  28.722  38.069  1.00  0.00           C  
ATOM   1978  HG2 LYS   122      49.528  28.373  38.696  1.00  0.00           H  
ATOM   1979  HG3 LYS   122      49.922  28.946  37.091  1.00  0.00           H  
ATOM   1980  CD  LYS   122      51.370  27.560  37.927  1.00  0.00           C  
ATOM   1981  HD2 LYS   122      52.216  27.931  37.350  1.00  0.00           H  
ATOM   1982  HD3 LYS   122      51.520  27.043  38.875  1.00  0.00           H  
ATOM   1983  CE  LYS   122      50.717  26.619  36.987  1.00  0.00           C  
ATOM   1984  HE2 LYS   122      49.902  26.143  37.532  1.00  0.00           H  
ATOM   1985  HE3 LYS   122      50.387  27.246  36.159  1.00  0.00           H  
ATOM   1986  NZ  LYS   122      51.629  25.637  36.389  1.00  0.00           N  
ATOM   1987  HZ1 LYS   122      51.192  24.987  35.752  1.00  0.00           H  
ATOM   1988  HZ2 LYS   122      52.338  26.072  35.816  1.00  0.00           H  
ATOM   1989  HZ3 LYS   122      52.242  25.173  37.044  1.00  0.00           H  
ATOM   1990  C   LYS   122      52.576  30.853  40.497  1.00  0.00           C  
ATOM   1991  O   LYS   122      53.180  31.445  39.635  1.00  0.00           O  
ATOM   1992  N   ASN   123      52.702  31.098  41.871  1.00  0.00           N  
ATOM   1993  H   ASN   123      52.112  30.487  42.418  1.00  0.00           H  
ATOM   1994  CA  ASN   123      53.649  31.982  42.519  1.00  0.00           C  
ATOM   1995  HA  ASN   123      53.435  31.833  43.577  1.00  0.00           H  
ATOM   1996  CB  ASN   123      55.077  31.409  42.255  1.00  0.00           C  
ATOM   1997  HB2 ASN   123      55.317  31.465  41.193  1.00  0.00           H  
ATOM   1998  HB3 ASN   123      55.818  32.104  42.650  1.00  0.00           H  
ATOM   1999  CG  ASN   123      55.435  30.078  42.893  1.00  0.00           C  
ATOM   2000  OD1 ASN   123      54.682  29.559  43.657  1.00  0.00           O  
ATOM   2001  ND2 ASN   123      56.606  29.494  42.721  1.00  0.00           N  
ATOM   2002 HD21 ASN   123      56.716  28.586  43.148  1.00  0.00           H  
ATOM   2003 HD22 ASN   123      57.071  29.803  41.880  1.00  0.00           H  
ATOM   2004  C   ASN   123      53.429  33.475  42.159  1.00  0.00           C  
ATOM   2005  O   ASN   123      54.331  34.311  42.386  1.00  0.00           O  
ATOM   2006  N   PHE   124      52.188  33.837  41.749  1.00  0.00           N  
ATOM   2007  H   PHE   124      51.471  33.142  41.599  1.00  0.00           H  
ATOM   2008  CA  PHE   124      51.681  35.260  41.580  1.00  0.00           C  
ATOM   2009  HA  PHE   124      52.601  35.844  41.617  1.00  0.00           H  
ATOM   2010  CB  PHE   124      51.229  35.436  40.101  1.00  0.00           C  
ATOM   2011  HB2 PHE   124      50.315  34.850  40.008  1.00  0.00           H  
ATOM   2012  HB3 PHE   124      50.955  36.463  39.857  1.00  0.00           H  
ATOM   2013  CG  PHE   124      52.115  35.043  38.903  1.00  0.00           C  
ATOM   2014  CD1 PHE   124      51.738  34.236  37.879  1.00  0.00           C  
ATOM   2015  HD1 PHE   124      50.830  33.651  37.902  1.00  0.00           H  
ATOM   2016  CE1 PHE   124      52.589  33.952  36.753  1.00  0.00           C  
ATOM   2017  HE1 PHE   124      52.212  33.246  36.027  1.00  0.00           H  
ATOM   2018  CZ  PHE   124      53.789  34.666  36.553  1.00  0.00           C  
ATOM   2019  HZ  PHE   124      54.429  34.445  35.712  1.00  0.00           H  
ATOM   2020  CE2 PHE   124      54.128  35.663  37.483  1.00  0.00           C  
ATOM   2021  HE2 PHE   124      54.935  36.361  37.321  1.00  0.00           H  
ATOM   2022  CD2 PHE   124      53.316  35.816  38.630  1.00  0.00           C  
ATOM   2023  HD2 PHE   124      53.667  36.514  39.376  1.00  0.00           H  
ATOM   2024  C   PHE   124      50.638  35.689  42.653  1.00  0.00           C  
ATOM   2025  O   PHE   124      50.025  34.854  43.245  1.00  0.00           O  
ATOM   2026  N   ILE   125      50.601  37.024  42.966  1.00  0.00           N  
ATOM   2027  H   ILE   125      51.268  37.585  42.456  1.00  0.00           H  
ATOM   2028  CA  ILE   125      49.550  37.829  43.620  1.00  0.00           C  
ATOM   2029  HA  ILE   125      48.703  37.207  43.908  1.00  0.00           H  
ATOM   2030  CB  ILE   125      50.066  38.533  44.900  1.00  0.00           C  
ATOM   2031  HB  ILE   125      49.219  39.107  45.275  1.00  0.00           H  
ATOM   2032  CG2 ILE   125      50.453  37.455  45.932  1.00  0.00           C  
ATOM   2033 HG21 ILE   125      49.565  36.847  46.108  1.00  0.00           H  
ATOM   2034 HG22 ILE   125      51.295  36.827  45.644  1.00  0.00           H  
ATOM   2035 HG23 ILE   125      50.735  37.841  46.912  1.00  0.00           H  
ATOM   2036  CG1 ILE   125      51.246  39.476  44.619  1.00  0.00           C  
ATOM   2037 HG12 ILE   125      52.058  38.856  44.241  1.00  0.00           H  
ATOM   2038 HG13 ILE   125      50.971  40.219  43.870  1.00  0.00           H  
ATOM   2039  CD1 ILE   125      51.806  40.226  45.833  1.00  0.00           C  
ATOM   2040 HD11 ILE   125      52.191  39.645  46.670  1.00  0.00           H  
ATOM   2041 HD12 ILE   125      52.712  40.755  45.535  1.00  0.00           H  
ATOM   2042 HD13 ILE   125      51.048  40.879  46.266  1.00  0.00           H  
ATOM   2043  C   ILE   125      49.107  38.871  42.579  1.00  0.00           C  
ATOM   2044  O   ILE   125      49.860  39.400  41.823  1.00  0.00           O  
ATOM   2045  N   HIE   126      47.788  39.066  42.369  1.00  0.00           N  
ATOM   2046  H   HIE   126      47.209  38.695  43.109  1.00  0.00           H  
ATOM   2047  CA  HIE   126      47.197  40.107  41.505  1.00  0.00           C  
ATOM   2048  HA  HIE   126      47.569  39.947  40.493  1.00  0.00           H  
ATOM   2049  CB  HIE   126      45.779  39.741  41.236  1.00  0.00           C  
ATOM   2050  HB2 HIE   126      45.854  38.756  40.775  1.00  0.00           H  
ATOM   2051  HB3 HIE   126      45.253  39.635  42.184  1.00  0.00           H  
ATOM   2052  CG  HIE   126      44.910  40.703  40.433  1.00  0.00           C  
ATOM   2053  ND1 HIE   126      44.269  41.899  40.813  1.00  0.00           N  
ATOM   2054  CE1 HIE   126      43.670  42.327  39.708  1.00  0.00           C  
ATOM   2055  HE1 HIE   126      43.109  43.247  39.646  1.00  0.00           H  
ATOM   2056  NE2 HIE   126      43.999  41.593  38.678  1.00  0.00           N  
ATOM   2057  HE2 HIE   126      43.791  41.804  37.713  1.00  0.00           H  
ATOM   2058  CD2 HIE   126      44.656  40.464  39.086  1.00  0.00           C  
ATOM   2059  HD2 HIE   126      45.066  39.627  38.541  1.00  0.00           H  
ATOM   2060  C   HIE   126      47.302  41.547  41.930  1.00  0.00           C  
ATOM   2061  O   HIE   126      47.418  42.378  41.024  1.00  0.00           O  
ATOM   2062  N   ARG   127      47.365  41.803  43.249  1.00  0.00           N  
ATOM   2063  H   ARG   127      47.101  41.042  43.859  1.00  0.00           H  
ATOM   2064  CA  ARG   127      47.832  43.100  43.926  1.00  0.00           C  
ATOM   2065  HA  ARG   127      47.735  43.054  45.010  1.00  0.00           H  
ATOM   2066  CB  ARG   127      49.254  43.386  43.546  1.00  0.00           C  
ATOM   2067  HB2 ARG   127      49.853  42.476  43.522  1.00  0.00           H  
ATOM   2068  HB3 ARG   127      49.188  43.748  42.520  1.00  0.00           H  
ATOM   2069  CG  ARG   127      50.003  44.425  44.382  1.00  0.00           C  
ATOM   2070  HG2 ARG   127      49.672  45.417  44.073  1.00  0.00           H  
ATOM   2071  HG3 ARG   127      49.740  44.420  45.440  1.00  0.00           H  
ATOM   2072  CD  ARG   127      51.537  44.361  44.146  1.00  0.00           C  
ATOM   2073  HD2 ARG   127      52.027  44.936  44.932  1.00  0.00           H  
ATOM   2074  HD3 ARG   127      51.999  43.378  44.245  1.00  0.00           H  
ATOM   2075  NE  ARG   127      51.962  45.038  42.936  1.00  0.00           N  
ATOM   2076  HE  ARG   127      51.638  44.577  42.098  1.00  0.00           H  
ATOM   2077  CZ  ARG   127      52.027  46.341  42.695  1.00  0.00           C  
ATOM   2078  NH1 ARG   127      51.784  47.150  43.705  1.00  0.00           N  
ATOM   2079 HH11 ARG   127      51.683  46.847  44.663  1.00  0.00           H  
ATOM   2080 HH12 ARG   127      51.576  48.124  43.539  1.00  0.00           H  
ATOM   2081  NH2 ARG   127      52.197  46.861  41.450  1.00  0.00           N  
ATOM   2082 HH21 ARG   127      52.553  46.208  40.766  1.00  0.00           H  
ATOM   2083 HH22 ARG   127      52.358  47.834  41.232  1.00  0.00           H  
ATOM   2084  C   ARG   127      46.913  44.246  43.792  1.00  0.00           C  
ATOM   2085  O   ARG   127      47.068  45.262  44.531  1.00  0.00           O  
ATOM   2086  N   ASP   128      45.893  44.166  42.945  1.00  0.00           N  
ATOM   2087  H   ASP   128      45.853  43.359  42.339  1.00  0.00           H  
ATOM   2088  CA  ASP   128      44.880  45.220  42.785  1.00  0.00           C  
ATOM   2089  HA  ASP   128      44.789  45.720  43.749  1.00  0.00           H  
ATOM   2090  CB  ASP   128      45.418  46.280  41.814  1.00  0.00           C  
ATOM   2091  HB2 ASP   128      46.433  46.625  42.013  1.00  0.00           H  
ATOM   2092  HB3 ASP   128      45.424  45.918  40.786  1.00  0.00           H  
ATOM   2093  CG  ASP   128      44.486  47.566  41.754  1.00  0.00           C  
ATOM   2094  OD1 ASP   128      44.108  48.092  42.832  1.00  0.00           O  
ATOM   2095  OD2 ASP   128      44.230  48.136  40.663  1.00  0.00           O  
ATOM   2096  C   ASP   128      43.525  44.605  42.364  1.00  0.00           C  
ATOM   2097  O   ASP   128      42.938  45.001  41.351  1.00  0.00           O  
ATOM   2098  N   ILE   129      43.043  43.568  43.004  1.00  0.00           N  
ATOM   2099  H   ILE   129      43.715  43.245  43.685  1.00  0.00           H  
ATOM   2100  CA  ILE   129      41.875  42.821  42.743  1.00  0.00           C  
ATOM   2101  HA  ILE   129      42.021  42.431  41.735  1.00  0.00           H  
ATOM   2102  CB  ILE   129      41.815  41.678  43.722  1.00  0.00           C  
ATOM   2103  HB  ILE   129      42.066  42.003  44.732  1.00  0.00           H  
ATOM   2104  CG2 ILE   129      40.337  41.209  43.867  1.00  0.00           C  
ATOM   2105 HG21 ILE   129      40.252  40.224  44.325  1.00  0.00           H  
ATOM   2106 HG22 ILE   129      39.786  41.908  44.497  1.00  0.00           H  
ATOM   2107 HG23 ILE   129      39.897  41.061  42.880  1.00  0.00           H  
ATOM   2108  CG1 ILE   129      42.680  40.519  43.205  1.00  0.00           C  
ATOM   2109 HG12 ILE   129      42.333  40.202  42.221  1.00  0.00           H  
ATOM   2110 HG13 ILE   129      43.674  40.949  43.080  1.00  0.00           H  
ATOM   2111  CD1 ILE   129      42.637  39.240  44.076  1.00  0.00           C  
ATOM   2112 HD11 ILE   129      43.555  38.661  43.977  1.00  0.00           H  
ATOM   2113 HD12 ILE   129      42.458  39.696  45.050  1.00  0.00           H  
ATOM   2114 HD13 ILE   129      41.804  38.621  43.742  1.00  0.00           H  
ATOM   2115  C   ILE   129      40.617  43.733  42.816  1.00  0.00           C  
ATOM   2116  O   ILE   129      40.418  44.378  43.802  1.00  0.00           O  
ATOM   2117  N   LYS   130      39.792  43.796  41.753  1.00  0.00           N  
ATOM   2118  H   LYS   130      40.092  43.429  40.861  1.00  0.00           H  
ATOM   2119  CA  LYS   130      38.478  44.570  41.655  1.00  0.00           C  
ATOM   2120  HA  LYS   130      38.158  44.979  42.614  1.00  0.00           H  
ATOM   2121  CB  LYS   130      38.719  45.794  40.732  1.00  0.00           C  
ATOM   2122  HB2 LYS   130      38.826  45.520  39.682  1.00  0.00           H  
ATOM   2123  HB3 LYS   130      37.815  46.394  40.625  1.00  0.00           H  
ATOM   2124  CG  LYS   130      39.823  46.797  41.157  1.00  0.00           C  
ATOM   2125  HG2 LYS   130      39.401  47.334  42.007  1.00  0.00           H  
ATOM   2126  HG3 LYS   130      40.694  46.231  41.487  1.00  0.00           H  
ATOM   2127  CD  LYS   130      40.229  47.692  40.014  1.00  0.00           C  
ATOM   2128  HD2 LYS   130      39.279  48.109  39.680  1.00  0.00           H  
ATOM   2129  HD3 LYS   130      40.744  48.497  40.539  1.00  0.00           H  
ATOM   2130  CE  LYS   130      41.009  46.971  38.857  1.00  0.00           C  
ATOM   2131  HE2 LYS   130      40.514  46.022  38.652  1.00  0.00           H  
ATOM   2132  HE3 LYS   130      40.959  47.644  38.001  1.00  0.00           H  
ATOM   2133  NZ  LYS   130      42.443  46.669  39.236  1.00  0.00           N  
ATOM   2134  HZ1 LYS   130      42.931  47.471  39.608  1.00  0.00           H  
ATOM   2135  HZ2 LYS   130      42.544  45.973  39.961  1.00  0.00           H  
ATOM   2136  HZ3 LYS   130      42.965  46.418  38.408  1.00  0.00           H  
ATOM   2137  C   LYS   130      37.416  43.642  41.102  1.00  0.00           C  
ATOM   2138  O   LYS   130      37.737  42.579  40.544  1.00  0.00           O  
ATOM   2139  N   PRO   131      36.106  44.036  41.193  1.00  0.00           N  
ATOM   2140  CD  PRO   131      35.721  45.287  41.745  1.00  0.00           C  
ATOM   2141  HD2 PRO   131      35.882  46.083  41.018  1.00  0.00           H  
ATOM   2142  HD3 PRO   131      36.122  45.522  42.731  1.00  0.00           H  
ATOM   2143  CG  PRO   131      34.231  45.246  41.989  1.00  0.00           C  
ATOM   2144  HG2 PRO   131      33.843  46.262  41.924  1.00  0.00           H  
ATOM   2145  HG3 PRO   131      33.961  44.815  42.953  1.00  0.00           H  
ATOM   2146  CB  PRO   131      33.816  44.330  40.845  1.00  0.00           C  
ATOM   2147  HB2 PRO   131      33.592  44.919  39.955  1.00  0.00           H  
ATOM   2148  HB3 PRO   131      32.890  43.873  41.194  1.00  0.00           H  
ATOM   2149  CA  PRO   131      34.964  43.350  40.616  1.00  0.00           C  
ATOM   2150  HA  PRO   131      34.843  42.371  41.081  1.00  0.00           H  
ATOM   2151  C   PRO   131      35.146  43.150  39.105  1.00  0.00           C  
ATOM   2152  O   PRO   131      34.796  42.142  38.532  1.00  0.00           O  
ATOM   2153  N   ASP   132      35.685  44.137  38.370  1.00  0.00           N  
ATOM   2154  H   ASP   132      35.952  44.993  38.834  1.00  0.00           H  
ATOM   2155  CA  ASP   132      35.755  44.063  36.919  1.00  0.00           C  
ATOM   2156  HA  ASP   132      34.841  43.591  36.560  1.00  0.00           H  
ATOM   2157  CB  ASP   132      35.846  45.502  36.278  1.00  0.00           C  
ATOM   2158  HB2 ASP   132      35.592  45.295  35.238  1.00  0.00           H  
ATOM   2159  HB3 ASP   132      34.992  46.118  36.563  1.00  0.00           H  
ATOM   2160  CG  ASP   132      37.208  46.291  36.439  1.00  0.00           C  
ATOM   2161  OD1 ASP   132      37.990  46.496  35.490  1.00  0.00           O  
ATOM   2162  OD2 ASP   132      37.486  46.654  37.603  1.00  0.00           O  
ATOM   2163  C   ASP   132      36.993  43.208  36.360  1.00  0.00           C  
ATOM   2164  O   ASP   132      37.053  42.942  35.117  1.00  0.00           O  
ATOM   2165  N   ASN   133      37.817  42.700  37.273  1.00  0.00           N  
ATOM   2166  H   ASN   133      37.714  42.960  38.244  1.00  0.00           H  
ATOM   2167  CA  ASN   133      38.781  41.696  36.823  1.00  0.00           C  
ATOM   2168  HA  ASN   133      39.332  42.047  35.951  1.00  0.00           H  
ATOM   2169  CB  ASN   133      39.912  41.539  37.877  1.00  0.00           C  
ATOM   2170  HB2 ASN   133      39.440  41.229  38.809  1.00  0.00           H  
ATOM   2171  HB3 ASN   133      40.518  40.709  37.513  1.00  0.00           H  
ATOM   2172  CG  ASN   133      40.814  42.750  37.917  1.00  0.00           C  
ATOM   2173  OD1 ASN   133      40.606  43.657  38.703  1.00  0.00           O  
ATOM   2174  ND2 ASN   133      41.600  42.784  36.833  1.00  0.00           N  
ATOM   2175 HD21 ASN   133      42.198  43.587  36.702  1.00  0.00           H  
ATOM   2176 HD22 ASN   133      41.695  41.990  36.217  1.00  0.00           H  
ATOM   2177  C   ASN   133      38.184  40.339  36.634  1.00  0.00           C  
ATOM   2178  O   ASN   133      38.760  39.485  35.953  1.00  0.00           O  
ATOM   2179  N   PHE   134      37.066  40.064  37.342  1.00  0.00           N  
ATOM   2180  H   PHE   134      36.514  40.779  37.794  1.00  0.00           H  
ATOM   2181  CA  PHE   134      36.321  38.859  37.096  1.00  0.00           C  
ATOM   2182  HA  PHE   134      36.980  38.050  36.781  1.00  0.00           H  
ATOM   2183  CB  PHE   134      35.656  38.284  38.363  1.00  0.00           C  
ATOM   2184  HB2 PHE   134      35.036  39.110  38.712  1.00  0.00           H  
ATOM   2185  HB3 PHE   134      34.996  37.448  38.131  1.00  0.00           H  
ATOM   2186  CG  PHE   134      36.627  37.640  39.372  1.00  0.00           C  
ATOM   2187  CD1 PHE   134      37.081  36.321  39.291  1.00  0.00           C  
ATOM   2188  HD1 PHE   134      36.708  35.657  38.525  1.00  0.00           H  
ATOM   2189  CE1 PHE   134      38.037  35.815  40.191  1.00  0.00           C  
ATOM   2190  HE1 PHE   134      38.337  34.784  40.070  1.00  0.00           H  
ATOM   2191  CZ  PHE   134      38.528  36.615  41.163  1.00  0.00           C  
ATOM   2192  HZ  PHE   134      39.236  36.241  41.888  1.00  0.00           H  
ATOM   2193  CE2 PHE   134      38.117  37.954  41.327  1.00  0.00           C  
ATOM   2194  HE2 PHE   134      38.493  38.635  42.076  1.00  0.00           H  
ATOM   2195  CD2 PHE   134      37.170  38.416  40.418  1.00  0.00           C  
ATOM   2196  HD2 PHE   134      36.848  39.445  40.488  1.00  0.00           H  
ATOM   2197  C   PHE   134      35.250  38.919  35.977  1.00  0.00           C  
ATOM   2198  O   PHE   134      34.432  39.823  36.127  1.00  0.00           O  
ATOM   2199  N   LEU   135      35.274  38.087  34.953  1.00  0.00           N  
ATOM   2200  H   LEU   135      36.029  37.416  34.920  1.00  0.00           H  
ATOM   2201  CA  LEU   135      34.255  38.015  33.950  1.00  0.00           C  
ATOM   2202  HA  LEU   135      33.549  38.823  34.136  1.00  0.00           H  
ATOM   2203  CB  LEU   135      34.880  38.153  32.572  1.00  0.00           C  
ATOM   2204  HB2 LEU   135      35.417  37.245  32.299  1.00  0.00           H  
ATOM   2205  HB3 LEU   135      34.077  38.222  31.839  1.00  0.00           H  
ATOM   2206  CG  LEU   135      35.966  39.295  32.419  1.00  0.00           C  
ATOM   2207  HG  LEU   135      36.860  38.976  32.956  1.00  0.00           H  
ATOM   2208  CD1 LEU   135      36.306  39.426  30.992  1.00  0.00           C  
ATOM   2209 HD11 LEU   135      37.164  40.072  30.809  1.00  0.00           H  
ATOM   2210 HD12 LEU   135      36.678  38.444  30.702  1.00  0.00           H  
ATOM   2211 HD13 LEU   135      35.409  39.778  30.481  1.00  0.00           H  
ATOM   2212  CD2 LEU   135      35.427  40.698  32.691  1.00  0.00           C  
ATOM   2213 HD21 LEU   135      36.083  41.496  32.345  1.00  0.00           H  
ATOM   2214 HD22 LEU   135      34.446  40.670  32.216  1.00  0.00           H  
ATOM   2215 HD23 LEU   135      35.342  40.868  33.765  1.00  0.00           H  
ATOM   2216  C   LEU   135      33.491  36.634  34.083  1.00  0.00           C  
ATOM   2217  O   LEU   135      33.937  35.669  34.657  1.00  0.00           O  
ATOM   2218  N   MET   136      32.346  36.432  33.429  1.00  0.00           N  
ATOM   2219  H   MET   136      31.840  37.225  33.063  1.00  0.00           H  
ATOM   2220  CA  MET   136      31.845  35.156  32.990  1.00  0.00           C  
ATOM   2221  HA  MET   136      32.320  34.364  33.569  1.00  0.00           H  
ATOM   2222  CB  MET   136      30.322  35.075  32.980  1.00  0.00           C  
ATOM   2223  HB2 MET   136      29.949  35.934  32.424  1.00  0.00           H  
ATOM   2224  HB3 MET   136      30.056  34.163  32.444  1.00  0.00           H  
ATOM   2225  CG  MET   136      29.877  35.123  34.452  1.00  0.00           C  
ATOM   2226  HG2 MET   136      30.247  36.082  34.815  1.00  0.00           H  
ATOM   2227  HG3 MET   136      28.799  35.273  34.387  1.00  0.00           H  
ATOM   2228  SD  MET   136      30.318  33.801  35.489  1.00  0.00           S  
ATOM   2229  CE  MET   136      29.321  32.535  34.675  1.00  0.00           C  
ATOM   2230  HE1 MET   136      28.430  32.912  34.175  1.00  0.00           H  
ATOM   2231  HE2 MET   136      29.889  32.010  33.907  1.00  0.00           H  
ATOM   2232  HE3 MET   136      29.052  31.762  35.395  1.00  0.00           H  
ATOM   2233  C   MET   136      32.420  34.906  31.584  1.00  0.00           C  
ATOM   2234  O   MET   136      32.808  35.827  30.832  1.00  0.00           O  
ATOM   2235  N   GLY   137      32.512  33.691  31.117  1.00  0.00           N  
ATOM   2236  H   GLY   137      32.293  32.960  31.779  1.00  0.00           H  
ATOM   2237  CA  GLY   137      32.743  33.344  29.708  1.00  0.00           C  
ATOM   2238  HA2 GLY   137      33.691  33.727  29.330  1.00  0.00           H  
ATOM   2239  HA3 GLY   137      32.627  32.264  29.623  1.00  0.00           H  
ATOM   2240  C   GLY   137      31.619  33.764  28.816  1.00  0.00           C  
ATOM   2241  O   GLY   137      30.488  34.173  29.142  1.00  0.00           O  
ATOM   2242  N   ILE   138      31.850  33.469  27.592  1.00  0.00           N  
ATOM   2243  H   ILE   138      32.824  33.341  27.357  1.00  0.00           H  
ATOM   2244  CA  ILE   138      30.891  33.681  26.530  1.00  0.00           C  
ATOM   2245  HA  ILE   138      29.933  33.887  27.007  1.00  0.00           H  
ATOM   2246  CB  ILE   138      31.284  34.965  25.680  1.00  0.00           C  
ATOM   2247  HB  ILE   138      31.626  35.748  26.357  1.00  0.00           H  
ATOM   2248  CG2 ILE   138      32.405  34.615  24.776  1.00  0.00           C  
ATOM   2249 HG21 ILE   138      33.285  34.301  25.338  1.00  0.00           H  
ATOM   2250 HG22 ILE   138      32.210  33.849  24.025  1.00  0.00           H  
ATOM   2251 HG23 ILE   138      32.703  35.511  24.232  1.00  0.00           H  
ATOM   2252  CG1 ILE   138      30.161  35.607  24.769  1.00  0.00           C  
ATOM   2253 HG12 ILE   138      30.442  36.569  24.341  1.00  0.00           H  
ATOM   2254 HG13 ILE   138      29.932  34.960  23.921  1.00  0.00           H  
ATOM   2255  CD1 ILE   138      28.953  36.017  25.568  1.00  0.00           C  
ATOM   2256 HD11 ILE   138      28.430  35.220  26.096  1.00  0.00           H  
ATOM   2257 HD12 ILE   138      29.332  36.610  26.400  1.00  0.00           H  
ATOM   2258 HD13 ILE   138      28.225  36.478  24.901  1.00  0.00           H  
ATOM   2259  C   ILE   138      30.764  32.364  25.701  1.00  0.00           C  
ATOM   2260  O   ILE   138      31.606  31.443  25.788  1.00  0.00           O  
ATOM   2261  N   GLY   139      29.717  32.226  24.916  1.00  0.00           N  
ATOM   2262  H   GLY   139      28.959  32.892  24.953  1.00  0.00           H  
ATOM   2263  CA  GLY   139      29.614  31.145  23.916  1.00  0.00           C  
ATOM   2264  HA2 GLY   139      28.698  31.437  23.402  1.00  0.00           H  
ATOM   2265  HA3 GLY   139      30.571  31.182  23.396  1.00  0.00           H  
ATOM   2266  C   GLY   139      29.350  29.824  24.591  1.00  0.00           C  
ATOM   2267  O   GLY   139      28.467  29.737  25.409  1.00  0.00           O  
ATOM   2268  N   ARG   140      30.089  28.757  24.158  1.00  0.00           N  
ATOM   2269  H   ARG   140      30.683  28.911  23.356  1.00  0.00           H  
ATOM   2270  CA  ARG   140      30.062  27.435  24.746  1.00  0.00           C  
ATOM   2271  HA  ARG   140      29.019  27.216  24.973  1.00  0.00           H  
ATOM   2272  CB  ARG   140      30.634  26.525  23.666  1.00  0.00           C  
ATOM   2273  HB2 ARG   140      30.556  25.490  23.997  1.00  0.00           H  
ATOM   2274  HB3 ARG   140      30.051  26.599  22.748  1.00  0.00           H  
ATOM   2275  CG  ARG   140      32.118  26.616  23.354  1.00  0.00           C  
ATOM   2276  HG2 ARG   140      32.421  27.651  23.195  1.00  0.00           H  
ATOM   2277  HG3 ARG   140      32.642  26.304  24.258  1.00  0.00           H  
ATOM   2278  CD  ARG   140      32.589  25.768  22.141  1.00  0.00           C  
ATOM   2279  HD2 ARG   140      32.367  24.717  22.325  1.00  0.00           H  
ATOM   2280  HD3 ARG   140      32.045  26.087  21.252  1.00  0.00           H  
ATOM   2281  NE  ARG   140      34.087  25.862  21.940  1.00  0.00           N  
ATOM   2282  HE  ARG   140      34.678  25.216  22.444  1.00  0.00           H  
ATOM   2283  CZ  ARG   140      34.733  26.539  20.996  1.00  0.00           C  
ATOM   2284  NH1 ARG   140      34.159  27.304  20.135  1.00  0.00           N  
ATOM   2285 HH11 ARG   140      33.162  27.186  20.019  1.00  0.00           H  
ATOM   2286 HH12 ARG   140      34.708  27.813  19.457  1.00  0.00           H  
ATOM   2287  NH2 ARG   140      36.009  26.442  20.925  1.00  0.00           N  
ATOM   2288 HH21 ARG   140      36.498  25.942  21.654  1.00  0.00           H  
ATOM   2289 HH22 ARG   140      36.436  26.995  20.196  1.00  0.00           H  
ATOM   2290  C   ARG   140      30.730  27.317  26.081  1.00  0.00           C  
ATOM   2291  O   ARG   140      30.773  26.219  26.639  1.00  0.00           O  
ATOM   2292  N   HIE   141      31.262  28.437  26.658  1.00  0.00           N  
ATOM   2293  H   HIE   141      31.101  29.313  26.182  1.00  0.00           H  
ATOM   2294  CA  HIE   141      31.801  28.368  28.056  1.00  0.00           C  
ATOM   2295  HA  HIE   141      31.510  27.509  28.661  1.00  0.00           H  
ATOM   2296  CB  HIE   141      33.343  28.378  27.961  1.00  0.00           C  
ATOM   2297  HB2 HIE   141      33.738  29.254  27.447  1.00  0.00           H  
ATOM   2298  HB3 HIE   141      33.749  28.485  28.967  1.00  0.00           H  
ATOM   2299  CG  HIE   141      33.903  27.249  27.232  1.00  0.00           C  
ATOM   2300  ND1 HIE   141      34.012  25.915  27.658  1.00  0.00           N  
ATOM   2301  CE1 HIE   141      34.579  25.254  26.610  1.00  0.00           C  
ATOM   2302  HE1 HIE   141      34.699  24.184  26.536  1.00  0.00           H  
ATOM   2303  NE2 HIE   141      34.851  26.143  25.625  1.00  0.00           N  
ATOM   2304  HE2 HIE   141      35.240  25.926  24.719  1.00  0.00           H  
ATOM   2305  CD2 HIE   141      34.436  27.358  26.015  1.00  0.00           C  
ATOM   2306  HD2 HIE   141      34.438  28.200  25.339  1.00  0.00           H  
ATOM   2307  C   HIE   141      31.171  29.491  28.933  1.00  0.00           C  
ATOM   2308  O   HIE   141      31.729  29.961  29.896  1.00  0.00           O  
ATOM   2309  N   CYS   142      29.944  29.778  28.625  1.00  0.00           N  
ATOM   2310  H   CYS   142      29.508  29.327  27.833  1.00  0.00           H  
ATOM   2311  CA  CYS   142      29.134  30.932  29.133  1.00  0.00           C  
ATOM   2312  HA  CYS   142      29.753  31.816  28.978  1.00  0.00           H  
ATOM   2313  CB  CYS   142      27.926  31.215  28.214  1.00  0.00           C  
ATOM   2314  HB2 CYS   142      28.373  31.589  27.292  1.00  0.00           H  
ATOM   2315  HB3 CYS   142      27.325  30.336  27.983  1.00  0.00           H  
ATOM   2316  SG  CYS   142      27.015  32.546  28.865  1.00  0.00           S  
ATOM   2317  HG  CYS   142      26.345  31.864  29.798  1.00  0.00           H  
ATOM   2318  C   CYS   142      28.805  30.786  30.627  1.00  0.00           C  
ATOM   2319  O   CYS   142      28.629  31.786  31.280  1.00  0.00           O  
ATOM   2320  N   ASN   143      28.778  29.581  31.115  1.00  0.00           N  
ATOM   2321  H   ASN   143      28.913  28.802  30.486  1.00  0.00           H  
ATOM   2322  CA  ASN   143      28.328  29.192  32.439  1.00  0.00           C  
ATOM   2323  HA  ASN   143      27.526  29.889  32.683  1.00  0.00           H  
ATOM   2324  CB  ASN   143      27.576  27.859  32.338  1.00  0.00           C  
ATOM   2325  HB2 ASN   143      27.045  27.663  33.270  1.00  0.00           H  
ATOM   2326  HB3 ASN   143      26.893  27.959  31.494  1.00  0.00           H  
ATOM   2327  CG  ASN   143      28.471  26.650  32.014  1.00  0.00           C  
ATOM   2328  OD1 ASN   143      29.144  25.973  32.840  1.00  0.00           O  
ATOM   2329  ND2 ASN   143      28.656  26.318  30.776  1.00  0.00           N  
ATOM   2330 HD21 ASN   143      29.222  25.509  30.564  1.00  0.00           H  
ATOM   2331 HD22 ASN   143      28.119  26.829  30.091  1.00  0.00           H  
ATOM   2332  C   ASN   143      29.477  29.126  33.502  1.00  0.00           C  
ATOM   2333  O   ASN   143      29.181  28.837  34.635  1.00  0.00           O  
ATOM   2334  N   LYS   144      30.668  29.416  33.005  1.00  0.00           N  
ATOM   2335  H   LYS   144      30.768  29.569  32.012  1.00  0.00           H  
ATOM   2336  CA  LYS   144      31.886  29.437  33.908  1.00  0.00           C  
ATOM   2337  HA  LYS   144      31.711  29.051  34.913  1.00  0.00           H  
ATOM   2338  CB  LYS   144      32.897  28.590  33.264  1.00  0.00           C  
ATOM   2339  HB2 LYS   144      33.093  29.038  32.290  1.00  0.00           H  
ATOM   2340  HB3 LYS   144      33.807  28.419  33.839  1.00  0.00           H  
ATOM   2341  CG  LYS   144      32.457  27.136  33.107  1.00  0.00           C  
ATOM   2342  HG2 LYS   144      32.190  26.801  34.109  1.00  0.00           H  
ATOM   2343  HG3 LYS   144      31.635  26.979  32.408  1.00  0.00           H  
ATOM   2344  CD  LYS   144      33.569  26.126  32.773  1.00  0.00           C  
ATOM   2345  HD2 LYS   144      33.819  26.349  31.736  1.00  0.00           H  
ATOM   2346  HD3 LYS   144      34.402  26.260  33.463  1.00  0.00           H  
ATOM   2347  CE  LYS   144      33.027  24.727  33.019  1.00  0.00           C  
ATOM   2348  HE2 LYS   144      33.105  24.515  34.086  1.00  0.00           H  
ATOM   2349  HE3 LYS   144      32.000  24.618  32.671  1.00  0.00           H  
ATOM   2350  NZ  LYS   144      33.787  23.725  32.324  1.00  0.00           N  
ATOM   2351  HZ1 LYS   144      34.765  23.836  32.547  1.00  0.00           H  
ATOM   2352  HZ2 LYS   144      33.377  22.825  32.528  1.00  0.00           H  
ATOM   2353  HZ3 LYS   144      33.708  23.932  31.339  1.00  0.00           H  
ATOM   2354  C   LYS   144      32.464  30.844  34.069  1.00  0.00           C  
ATOM   2355  O   LYS   144      32.570  31.551  33.075  1.00  0.00           O  
ATOM   2356  N   LEU   145      32.896  31.092  35.320  1.00  0.00           N  
ATOM   2357  H   LEU   145      32.757  30.344  35.983  1.00  0.00           H  
ATOM   2358  CA  LEU   145      33.818  32.139  35.722  1.00  0.00           C  
ATOM   2359  HA  LEU   145      33.355  33.117  35.587  1.00  0.00           H  
ATOM   2360  CB  LEU   145      34.042  32.036  37.278  1.00  0.00           C  
ATOM   2361  HB2 LEU   145      33.098  31.870  37.795  1.00  0.00           H  
ATOM   2362  HB3 LEU   145      34.624  31.152  37.540  1.00  0.00           H  
ATOM   2363  CG  LEU   145      34.760  33.180  37.984  1.00  0.00           C  
ATOM   2364  HG  LEU   145      35.568  33.556  37.356  1.00  0.00           H  
ATOM   2365  CD1 LEU   145      33.820  34.327  38.276  1.00  0.00           C  
ATOM   2366 HD11 LEU   145      34.407  35.091  38.784  1.00  0.00           H  
ATOM   2367 HD12 LEU   145      33.356  34.805  37.413  1.00  0.00           H  
ATOM   2368 HD13 LEU   145      33.032  33.953  38.929  1.00  0.00           H  
ATOM   2369  CD2 LEU   145      35.258  32.617  39.301  1.00  0.00           C  
ATOM   2370 HD21 LEU   145      35.861  33.418  39.729  1.00  0.00           H  
ATOM   2371 HD22 LEU   145      34.441  32.359  39.974  1.00  0.00           H  
ATOM   2372 HD23 LEU   145      35.936  31.780  39.130  1.00  0.00           H  
ATOM   2373  C   LEU   145      35.126  32.238  35.026  1.00  0.00           C  
ATOM   2374  O   LEU   145      35.775  31.201  34.789  1.00  0.00           O  
ATOM   2375  N   PHE   146      35.665  33.457  34.822  1.00  0.00           N  
ATOM   2376  H   PHE   146      35.142  34.285  35.067  1.00  0.00           H  
ATOM   2377  CA  PHE   146      37.006  33.649  34.326  1.00  0.00           C  
ATOM   2378  HA  PHE   146      37.611  32.752  34.456  1.00  0.00           H  
ATOM   2379  CB  PHE   146      37.052  33.927  32.749  1.00  0.00           C  
ATOM   2380  HB2 PHE   146      36.146  34.519  32.618  1.00  0.00           H  
ATOM   2381  HB3 PHE   146      37.793  34.696  32.530  1.00  0.00           H  
ATOM   2382  CG  PHE   146      36.895  32.743  31.766  1.00  0.00           C  
ATOM   2383  CD1 PHE   146      35.625  32.156  31.593  1.00  0.00           C  
ATOM   2384  HD1 PHE   146      34.789  32.557  32.147  1.00  0.00           H  
ATOM   2385  CE1 PHE   146      35.504  31.044  30.697  1.00  0.00           C  
ATOM   2386  HE1 PHE   146      34.537  30.576  30.584  1.00  0.00           H  
ATOM   2387  CZ  PHE   146      36.619  30.515  30.016  1.00  0.00           C  
ATOM   2388  HZ  PHE   146      36.447  29.764  29.259  1.00  0.00           H  
ATOM   2389  CE2 PHE   146      37.869  31.058  30.283  1.00  0.00           C  
ATOM   2390  HE2 PHE   146      38.730  30.735  29.717  1.00  0.00           H  
ATOM   2391  CD2 PHE   146      37.993  32.211  31.114  1.00  0.00           C  
ATOM   2392  HD2 PHE   146      38.945  32.712  31.210  1.00  0.00           H  
ATOM   2393  C   PHE   146      37.679  34.796  35.104  1.00  0.00           C  
ATOM   2394  O   PHE   146      36.995  35.736  35.613  1.00  0.00           O  
ATOM   2395  N   LEU   147      39.034  34.852  35.111  1.00  0.00           N  
ATOM   2396  H   LEU   147      39.468  34.072  34.638  1.00  0.00           H  
ATOM   2397  CA  LEU   147      39.776  35.913  35.805  1.00  0.00           C  
ATOM   2398  HA  LEU   147      39.094  36.723  36.064  1.00  0.00           H  
ATOM   2399  CB  LEU   147      40.389  35.341  37.036  1.00  0.00           C  
ATOM   2400  HB2 LEU   147      39.571  34.972  37.654  1.00  0.00           H  
ATOM   2401  HB3 LEU   147      40.926  34.427  36.782  1.00  0.00           H  
ATOM   2402  CG  LEU   147      41.280  36.232  38.035  1.00  0.00           C  
ATOM   2403  HG  LEU   147      42.252  36.356  37.558  1.00  0.00           H  
ATOM   2404  CD1 LEU   147      40.702  37.628  38.218  1.00  0.00           C  
ATOM   2405 HD11 LEU   147      39.689  37.521  38.605  1.00  0.00           H  
ATOM   2406 HD12 LEU   147      41.361  38.248  38.826  1.00  0.00           H  
ATOM   2407 HD13 LEU   147      40.645  38.082  37.229  1.00  0.00           H  
ATOM   2408  CD2 LEU   147      41.742  35.526  39.325  1.00  0.00           C  
ATOM   2409 HD21 LEU   147      40.831  35.276  39.868  1.00  0.00           H  
ATOM   2410 HD22 LEU   147      42.161  34.585  38.969  1.00  0.00           H  
ATOM   2411 HD23 LEU   147      42.473  36.217  39.745  1.00  0.00           H  
ATOM   2412  C   LEU   147      40.859  36.469  34.842  1.00  0.00           C  
ATOM   2413  O   LEU   147      41.655  35.675  34.319  1.00  0.00           O  
ATOM   2414  N   ILE   148      40.991  37.773  34.648  1.00  0.00           N  
ATOM   2415  H   ILE   148      40.306  38.440  34.975  1.00  0.00           H  
ATOM   2416  CA  ILE   148      41.880  38.500  33.714  1.00  0.00           C  
ATOM   2417  HA  ILE   148      42.800  37.916  33.680  1.00  0.00           H  
ATOM   2418  CB  ILE   148      41.293  38.688  32.247  1.00  0.00           C  
ATOM   2419  HB  ILE   148      41.897  39.341  31.617  1.00  0.00           H  
ATOM   2420  CG2 ILE   148      41.370  37.376  31.433  1.00  0.00           C  
ATOM   2421 HG21 ILE   148      40.662  36.631  31.796  1.00  0.00           H  
ATOM   2422 HG22 ILE   148      41.069  37.653  30.422  1.00  0.00           H  
ATOM   2423 HG23 ILE   148      42.411  37.066  31.344  1.00  0.00           H  
ATOM   2424  CG1 ILE   148      39.856  39.448  32.268  1.00  0.00           C  
ATOM   2425 HG12 ILE   148      39.320  39.209  31.349  1.00  0.00           H  
ATOM   2426 HG13 ILE   148      39.281  39.038  33.098  1.00  0.00           H  
ATOM   2427  CD1 ILE   148      39.893  40.961  32.379  1.00  0.00           C  
ATOM   2428 HD11 ILE   148      38.847  41.253  32.468  1.00  0.00           H  
ATOM   2429 HD12 ILE   148      40.508  41.294  33.215  1.00  0.00           H  
ATOM   2430 HD13 ILE   148      40.182  41.369  31.410  1.00  0.00           H  
ATOM   2431  C   ILE   148      42.410  39.868  34.270  1.00  0.00           C  
ATOM   2432  O   ILE   148      42.044  40.318  35.359  1.00  0.00           O  
ATOM   2433  N   ASP   149      43.193  40.549  33.390  1.00  0.00           N  
ATOM   2434  H   ASP   149      43.342  40.069  32.514  1.00  0.00           H  
ATOM   2435  CA  ASP   149      43.967  41.761  33.620  1.00  0.00           C  
ATOM   2436  HA  ASP   149      44.560  41.861  32.711  1.00  0.00           H  
ATOM   2437  CB  ASP   149      43.010  43.001  33.502  1.00  0.00           C  
ATOM   2438  HB2 ASP   149      42.532  42.970  32.523  1.00  0.00           H  
ATOM   2439  HB3 ASP   149      42.336  43.156  34.345  1.00  0.00           H  
ATOM   2440  CG  ASP   149      43.911  44.246  33.463  1.00  0.00           C  
ATOM   2441  OD1 ASP   149      43.550  45.315  34.066  1.00  0.00           O  
ATOM   2442  OD2 ASP   149      44.983  44.254  32.786  1.00  0.00           O  
ATOM   2443  C   ASP   149      44.869  41.853  34.845  1.00  0.00           C  
ATOM   2444  O   ASP   149      44.492  42.208  35.896  1.00  0.00           O  
ATOM   2445  N   PHE   150      46.126  41.554  34.564  1.00  0.00           N  
ATOM   2446  H   PHE   150      46.350  41.190  33.649  1.00  0.00           H  
ATOM   2447  CA  PHE   150      47.271  41.316  35.500  1.00  0.00           C  
ATOM   2448  HA  PHE   150      46.842  41.415  36.497  1.00  0.00           H  
ATOM   2449  CB  PHE   150      47.769  39.869  35.480  1.00  0.00           C  
ATOM   2450  HB2 PHE   150      47.981  39.639  34.436  1.00  0.00           H  
ATOM   2451  HB3 PHE   150      48.765  39.809  35.917  1.00  0.00           H  
ATOM   2452  CG  PHE   150      46.772  38.798  35.963  1.00  0.00           C  
ATOM   2453  CD1 PHE   150      46.886  38.170  37.215  1.00  0.00           C  
ATOM   2454  HD1 PHE   150      47.614  38.570  37.905  1.00  0.00           H  
ATOM   2455  CE1 PHE   150      46.057  37.094  37.598  1.00  0.00           C  
ATOM   2456  HE1 PHE   150      46.158  36.747  38.615  1.00  0.00           H  
ATOM   2457  CZ  PHE   150      45.165  36.562  36.678  1.00  0.00           C  
ATOM   2458  HZ  PHE   150      44.537  35.735  36.975  1.00  0.00           H  
ATOM   2459  CE2 PHE   150      45.026  37.147  35.415  1.00  0.00           C  
ATOM   2460  HE2 PHE   150      44.244  36.739  34.793  1.00  0.00           H  
ATOM   2461  CD2 PHE   150      45.845  38.220  35.037  1.00  0.00           C  
ATOM   2462  HD2 PHE   150      45.790  38.670  34.057  1.00  0.00           H  
ATOM   2463  C   PHE   150      48.516  42.353  35.418  1.00  0.00           C  
ATOM   2464  O   PHE   150      49.669  41.980  35.620  1.00  0.00           O  
ATOM   2465  N   GLY   151      48.205  43.644  35.243  1.00  0.00           N  
ATOM   2466  H   GLY   151      47.235  43.900  35.123  1.00  0.00           H  
ATOM   2467  CA  GLY   151      49.045  44.778  35.139  1.00  0.00           C  
ATOM   2468  HA2 GLY   151      49.550  44.813  34.174  1.00  0.00           H  
ATOM   2469  HA3 GLY   151      48.413  45.666  35.113  1.00  0.00           H  
ATOM   2470  C   GLY   151      49.930  44.978  36.362  1.00  0.00           C  
ATOM   2471  O   GLY   151      51.165  45.110  36.225  1.00  0.00           O  
ATOM   2472  N   LEU   152      49.327  45.105  37.594  1.00  0.00           N  
ATOM   2473  H   LEU   152      48.327  44.959  37.593  1.00  0.00           H  
ATOM   2474  CA  LEU   152      50.003  45.242  38.865  1.00  0.00           C  
ATOM   2475  HA  LEU   152      50.984  45.694  38.716  1.00  0.00           H  
ATOM   2476  CB  LEU   152      49.196  46.203  39.802  1.00  0.00           C  
ATOM   2477  HB2 LEU   152      48.194  45.825  40.006  1.00  0.00           H  
ATOM   2478  HB3 LEU   152      49.590  46.305  40.813  1.00  0.00           H  
ATOM   2479  CG  LEU   152      48.968  47.531  39.174  1.00  0.00           C  
ATOM   2480  HG  LEU   152      48.361  47.345  38.288  1.00  0.00           H  
ATOM   2481  CD1 LEU   152      48.361  48.458  40.222  1.00  0.00           C  
ATOM   2482 HD11 LEU   152      47.851  49.313  39.778  1.00  0.00           H  
ATOM   2483 HD12 LEU   152      47.484  47.945  40.618  1.00  0.00           H  
ATOM   2484 HD13 LEU   152      49.014  48.548  41.090  1.00  0.00           H  
ATOM   2485  CD2 LEU   152      50.163  48.236  38.604  1.00  0.00           C  
ATOM   2486 HD21 LEU   152      50.928  48.079  39.365  1.00  0.00           H  
ATOM   2487 HD22 LEU   152      50.510  47.707  37.716  1.00  0.00           H  
ATOM   2488 HD23 LEU   152      50.064  49.274  38.288  1.00  0.00           H  
ATOM   2489  C   LEU   152      50.309  43.986  39.593  1.00  0.00           C  
ATOM   2490  O   LEU   152      50.861  44.007  40.728  1.00  0.00           O  
ATOM   2491  N   ALA   153      49.934  42.816  39.021  1.00  0.00           N  
ATOM   2492  H   ALA   153      49.549  42.810  38.088  1.00  0.00           H  
ATOM   2493  CA  ALA   153      50.213  41.468  39.534  1.00  0.00           C  
ATOM   2494  HA  ALA   153      49.962  41.546  40.592  1.00  0.00           H  
ATOM   2495  CB  ALA   153      49.399  40.414  38.804  1.00  0.00           C  
ATOM   2496  HB1 ALA   153      49.846  40.294  37.817  1.00  0.00           H  
ATOM   2497  HB2 ALA   153      49.440  39.390  39.173  1.00  0.00           H  
ATOM   2498  HB3 ALA   153      48.409  40.819  38.591  1.00  0.00           H  
ATOM   2499  C   ALA   153      51.757  41.271  39.532  1.00  0.00           C  
ATOM   2500  O   ALA   153      52.456  41.886  38.664  1.00  0.00           O  
ATOM   2501  N   LYS   154      52.197  40.560  40.594  1.00  0.00           N  
ATOM   2502  H   LYS   154      51.505  40.203  41.238  1.00  0.00           H  
ATOM   2503  CA  LYS   154      53.602  40.421  40.892  1.00  0.00           C  
ATOM   2504  HA  LYS   154      54.330  40.684  40.125  1.00  0.00           H  
ATOM   2505  CB  LYS   154      53.805  41.280  42.088  1.00  0.00           C  
ATOM   2506  HB2 LYS   154      53.575  42.307  41.806  1.00  0.00           H  
ATOM   2507  HB3 LYS   154      53.082  41.101  42.884  1.00  0.00           H  
ATOM   2508  CG  LYS   154      55.230  41.149  42.685  1.00  0.00           C  
ATOM   2509  HG2 LYS   154      55.165  40.163  43.144  1.00  0.00           H  
ATOM   2510  HG3 LYS   154      55.922  41.257  41.850  1.00  0.00           H  
ATOM   2511  CD  LYS   154      55.627  42.074  43.833  1.00  0.00           C  
ATOM   2512  HD2 LYS   154      54.999  41.903  44.708  1.00  0.00           H  
ATOM   2513  HD3 LYS   154      56.595  41.717  44.184  1.00  0.00           H  
ATOM   2514  CE  LYS   154      55.638  43.532  43.404  1.00  0.00           C  
ATOM   2515  HE2 LYS   154      56.214  43.718  42.497  1.00  0.00           H  
ATOM   2516  HE3 LYS   154      54.600  43.743  43.148  1.00  0.00           H  
ATOM   2517  NZ  LYS   154      56.022  44.410  44.525  1.00  0.00           N  
ATOM   2518  HZ1 LYS   154      56.071  45.348  44.153  1.00  0.00           H  
ATOM   2519  HZ2 LYS   154      55.362  44.475  45.287  1.00  0.00           H  
ATOM   2520  HZ3 LYS   154      56.893  44.099  44.929  1.00  0.00           H  
ATOM   2521  C   LYS   154      53.908  38.874  41.171  1.00  0.00           C  
ATOM   2522  O   LYS   154      53.086  38.146  41.598  1.00  0.00           O  
ATOM   2523  N   LYS   155      55.157  38.438  40.984  1.00  0.00           N  
ATOM   2524  H   LYS   155      55.814  39.092  40.584  1.00  0.00           H  
ATOM   2525  CA  LYS   155      55.643  37.058  41.427  1.00  0.00           C  
ATOM   2526  HA  LYS   155      54.793  36.380  41.514  1.00  0.00           H  
ATOM   2527  CB  LYS   155      56.640  36.542  40.384  1.00  0.00           C  
ATOM   2528  HB2 LYS   155      56.151  36.543  39.410  1.00  0.00           H  
ATOM   2529  HB3 LYS   155      57.504  37.207  40.395  1.00  0.00           H  
ATOM   2530  CG  LYS   155      57.116  35.140  40.658  1.00  0.00           C  
ATOM   2531  HG2 LYS   155      57.530  35.005  41.657  1.00  0.00           H  
ATOM   2532  HG3 LYS   155      56.253  34.491  40.504  1.00  0.00           H  
ATOM   2533  CD  LYS   155      58.160  34.762  39.630  1.00  0.00           C  
ATOM   2534  HD2 LYS   155      57.797  34.853  38.606  1.00  0.00           H  
ATOM   2535  HD3 LYS   155      59.077  35.335  39.771  1.00  0.00           H  
ATOM   2536  CE  LYS   155      58.453  33.333  39.828  1.00  0.00           C  
ATOM   2537  HE2 LYS   155      58.600  33.154  40.893  1.00  0.00           H  
ATOM   2538  HE3 LYS   155      57.553  32.805  39.511  1.00  0.00           H  
ATOM   2539  NZ  LYS   155      59.489  32.889  38.821  1.00  0.00           N  
ATOM   2540  HZ1 LYS   155      59.321  33.180  37.869  1.00  0.00           H  
ATOM   2541  HZ2 LYS   155      60.424  33.232  38.989  1.00  0.00           H  
ATOM   2542  HZ3 LYS   155      59.505  31.882  38.745  1.00  0.00           H  
ATOM   2543  C   LYS   155      56.264  37.233  42.852  1.00  0.00           C  
ATOM   2544  O   LYS   155      57.152  38.075  43.099  1.00  0.00           O  
ATOM   2545  N   TYR   156      55.800  36.448  43.787  1.00  0.00           N  
ATOM   2546  H   TYR   156      55.140  35.702  43.620  1.00  0.00           H  
ATOM   2547  CA  TYR   156      56.067  36.646  45.243  1.00  0.00           C  
ATOM   2548  HA  TYR   156      56.549  37.601  45.452  1.00  0.00           H  
ATOM   2549  CB  TYR   156      54.864  36.549  46.163  1.00  0.00           C  
ATOM   2550  HB2 TYR   156      55.015  36.921  47.176  1.00  0.00           H  
ATOM   2551  HB3 TYR   156      54.145  37.304  45.844  1.00  0.00           H  
ATOM   2552  CG  TYR   156      54.192  35.234  46.290  1.00  0.00           C  
ATOM   2553  CD1 TYR   156      54.630  34.307  47.293  1.00  0.00           C  
ATOM   2554  HD1 TYR   156      55.423  34.616  47.958  1.00  0.00           H  
ATOM   2555  CE1 TYR   156      54.056  32.989  47.421  1.00  0.00           C  
ATOM   2556  HE1 TYR   156      54.380  32.393  48.262  1.00  0.00           H  
ATOM   2557  CZ  TYR   156      53.052  32.586  46.508  1.00  0.00           C  
ATOM   2558  OH  TYR   156      52.615  31.295  46.380  1.00  0.00           O  
ATOM   2559  HH  TYR   156      52.204  31.236  45.515  1.00  0.00           H  
ATOM   2560  CE2 TYR   156      52.643  33.522  45.510  1.00  0.00           C  
ATOM   2561  HE2 TYR   156      51.958  33.194  44.742  1.00  0.00           H  
ATOM   2562  CD2 TYR   156      53.238  34.775  45.358  1.00  0.00           C  
ATOM   2563  HD2 TYR   156      52.906  35.401  44.542  1.00  0.00           H  
ATOM   2564  C   TYR   156      57.100  35.670  45.771  1.00  0.00           C  
ATOM   2565  O   TYR   156      57.745  35.908  46.756  1.00  0.00           O  
ATOM   2566  N   ARG   157      57.438  34.591  45.029  1.00  0.00           N  
ATOM   2567  H   ARG   157      57.008  34.509  44.118  1.00  0.00           H  
ATOM   2568  CA  ARG   157      58.446  33.620  45.378  1.00  0.00           C  
ATOM   2569  HA  ARG   157      59.216  34.168  45.921  1.00  0.00           H  
ATOM   2570  CB  ARG   157      57.923  32.549  46.385  1.00  0.00           C  
ATOM   2571  HB2 ARG   157      58.719  31.845  46.632  1.00  0.00           H  
ATOM   2572  HB3 ARG   157      57.567  33.021  47.300  1.00  0.00           H  
ATOM   2573  CG  ARG   157      56.964  31.573  45.757  1.00  0.00           C  
ATOM   2574  HG2 ARG   157      56.192  32.076  45.175  1.00  0.00           H  
ATOM   2575  HG3 ARG   157      57.559  30.967  45.074  1.00  0.00           H  
ATOM   2576  CD  ARG   157      56.479  30.630  46.827  1.00  0.00           C  
ATOM   2577  HD2 ARG   157      57.298  30.130  47.343  1.00  0.00           H  
ATOM   2578  HD3 ARG   157      55.975  31.196  47.610  1.00  0.00           H  
ATOM   2579  NE  ARG   157      55.678  29.571  46.213  1.00  0.00           N  
ATOM   2580  HE  ARG   157      55.606  29.489  45.208  1.00  0.00           H  
ATOM   2581  CZ  ARG   157      55.036  28.584  46.797  1.00  0.00           C  
ATOM   2582  NH1 ARG   157      55.111  28.376  48.052  1.00  0.00           N  
ATOM   2583 HH11 ARG   157      55.791  28.888  48.595  1.00  0.00           H  
ATOM   2584 HH12 ARG   157      54.651  27.600  48.508  1.00  0.00           H  
ATOM   2585  NH2 ARG   157      54.395  27.715  46.026  1.00  0.00           N  
ATOM   2586 HH21 ARG   157      54.482  27.721  45.020  1.00  0.00           H  
ATOM   2587 HH22 ARG   157      53.675  27.184  46.494  1.00  0.00           H  
ATOM   2588  C   ARG   157      59.203  33.034  44.205  1.00  0.00           C  
ATOM   2589  O   ARG   157      58.535  32.876  43.176  1.00  0.00           O  
ATOM   2590  N   ASP   158      60.510  32.830  44.463  1.00  0.00           N  
ATOM   2591  H   ASP   158      60.887  33.101  45.360  1.00  0.00           H  
ATOM   2592  CA  ASP   158      61.321  32.063  43.585  1.00  0.00           C  
ATOM   2593  HA  ASP   158      61.198  32.521  42.603  1.00  0.00           H  
ATOM   2594  CB  ASP   158      62.819  32.091  43.934  1.00  0.00           C  
ATOM   2595  HB2 ASP   158      63.091  33.140  44.050  1.00  0.00           H  
ATOM   2596  HB3 ASP   158      62.888  31.604  44.906  1.00  0.00           H  
ATOM   2597  CG  ASP   158      63.738  31.365  42.981  1.00  0.00           C  
ATOM   2598  OD1 ASP   158      63.306  30.660  42.025  1.00  0.00           O  
ATOM   2599  OD2 ASP   158      64.985  31.516  42.996  1.00  0.00           O  
ATOM   2600  C   ASP   158      60.792  30.616  43.627  1.00  0.00           C  
ATOM   2601  O   ASP   158      60.669  30.027  44.667  1.00  0.00           O  
ATOM   2602  N   ASN   159      60.530  30.012  42.518  1.00  0.00           N  
ATOM   2603  H   ASN   159      60.595  30.544  41.662  1.00  0.00           H  
ATOM   2604  CA  ASN   159      60.169  28.606  42.432  1.00  0.00           C  
ATOM   2605  HA  ASN   159      59.222  28.506  42.962  1.00  0.00           H  
ATOM   2606  CB  ASN   159      59.855  28.237  40.996  1.00  0.00           C  
ATOM   2607  HB2 ASN   159      60.725  28.441  40.372  1.00  0.00           H  
ATOM   2608  HB3 ASN   159      59.705  27.163  40.883  1.00  0.00           H  
ATOM   2609  CG  ASN   159      58.650  28.990  40.341  1.00  0.00           C  
ATOM   2610  OD1 ASN   159      58.303  30.114  40.573  1.00  0.00           O  
ATOM   2611  ND2 ASN   159      57.951  28.361  39.521  1.00  0.00           N  
ATOM   2612 HD21 ASN   159      57.244  28.900  39.041  1.00  0.00           H  
ATOM   2613 HD22 ASN   159      58.195  27.415  39.264  1.00  0.00           H  
ATOM   2614  C   ASN   159      61.173  27.583  43.080  1.00  0.00           C  
ATOM   2615  O   ASN   159      60.676  26.665  43.752  1.00  0.00           O  
ATOM   2616  N   ARG   160      62.474  27.795  42.896  1.00  0.00           N  
ATOM   2617  H   ARG   160      62.691  28.647  42.399  1.00  0.00           H  
ATOM   2618  CA  ARG   160      63.596  26.828  43.070  1.00  0.00           C  
ATOM   2619  HA  ARG   160      63.353  25.911  42.532  1.00  0.00           H  
ATOM   2620  CB  ARG   160      64.837  27.472  42.438  1.00  0.00           C  
ATOM   2621  HB2 ARG   160      65.120  28.408  42.921  1.00  0.00           H  
ATOM   2622  HB3 ARG   160      65.498  26.624  42.618  1.00  0.00           H  
ATOM   2623  CG  ARG   160      64.576  27.686  40.892  1.00  0.00           C  
ATOM   2624  HG2 ARG   160      64.428  26.735  40.380  1.00  0.00           H  
ATOM   2625  HG3 ARG   160      63.647  28.180  40.606  1.00  0.00           H  
ATOM   2626  CD  ARG   160      65.736  28.468  40.232  1.00  0.00           C  
ATOM   2627  HD2 ARG   160      66.562  27.842  40.568  1.00  0.00           H  
ATOM   2628  HD3 ARG   160      65.608  28.408  39.151  1.00  0.00           H  
ATOM   2629  NE  ARG   160      65.876  29.876  40.676  1.00  0.00           N  
ATOM   2630  HE  ARG   160      65.133  30.295  41.218  1.00  0.00           H  
ATOM   2631  CZ  ARG   160      66.836  30.698  40.463  1.00  0.00           C  
ATOM   2632  NH1 ARG   160      67.839  30.486  39.705  1.00  0.00           N  
ATOM   2633 HH11 ARG   160      67.937  29.683  39.100  1.00  0.00           H  
ATOM   2634 HH12 ARG   160      68.465  31.268  39.574  1.00  0.00           H  
ATOM   2635  NH2 ARG   160      66.854  31.873  40.988  1.00  0.00           N  
ATOM   2636 HH21 ARG   160      66.186  32.071  41.718  1.00  0.00           H  
ATOM   2637 HH22 ARG   160      67.568  32.564  40.808  1.00  0.00           H  
ATOM   2638  C   ARG   160      63.747  26.423  44.555  1.00  0.00           C  
ATOM   2639  O   ARG   160      64.222  25.375  44.888  1.00  0.00           O  
ATOM   2640  N   THR   161      63.463  27.364  45.415  1.00  0.00           N  
ATOM   2641  H   THR   161      63.043  28.244  45.154  1.00  0.00           H  
ATOM   2642  CA  THR   161      63.546  27.266  46.900  1.00  0.00           C  
ATOM   2643  HA  THR   161      63.717  26.226  47.177  1.00  0.00           H  
ATOM   2644  CB  THR   161      64.804  28.020  47.421  1.00  0.00           C  
ATOM   2645  HB  THR   161      64.867  27.828  48.492  1.00  0.00           H  
ATOM   2646  CG2 THR   161      66.080  27.477  46.773  1.00  0.00           C  
ATOM   2647 HG21 THR   161      66.921  27.729  47.419  1.00  0.00           H  
ATOM   2648 HG22 THR   161      66.045  26.393  46.665  1.00  0.00           H  
ATOM   2649 HG23 THR   161      66.120  27.902  45.769  1.00  0.00           H  
ATOM   2650  OG1 THR   161      64.688  29.425  47.117  1.00  0.00           O  
ATOM   2651  HG1 THR   161      65.564  29.772  47.302  1.00  0.00           H  
ATOM   2652  C   THR   161      62.293  27.738  47.576  1.00  0.00           C  
ATOM   2653  O   THR   161      62.271  27.817  48.844  1.00  0.00           O  
ATOM   2654  N   ARG   162      61.314  28.207  46.885  1.00  0.00           N  
ATOM   2655  H   ARG   162      61.510  28.212  45.894  1.00  0.00           H  
ATOM   2656  CA  ARG   162      60.062  28.792  47.368  1.00  0.00           C  
ATOM   2657  HA  ARG   162      59.561  29.185  46.484  1.00  0.00           H  
ATOM   2658  CB  ARG   162      59.124  27.724  48.008  1.00  0.00           C  
ATOM   2659  HB2 ARG   162      59.516  27.472  48.993  1.00  0.00           H  
ATOM   2660  HB3 ARG   162      58.134  28.150  48.170  1.00  0.00           H  
ATOM   2661  CG  ARG   162      59.015  26.483  47.147  1.00  0.00           C  
ATOM   2662  HG2 ARG   162      58.843  26.708  46.094  1.00  0.00           H  
ATOM   2663  HG3 ARG   162      59.902  25.850  47.113  1.00  0.00           H  
ATOM   2664  CD  ARG   162      57.811  25.638  47.467  1.00  0.00           C  
ATOM   2665  HD2 ARG   162      57.013  26.355  47.278  1.00  0.00           H  
ATOM   2666  HD3 ARG   162      57.562  24.870  46.735  1.00  0.00           H  
ATOM   2667  NE  ARG   162      57.809  25.196  48.937  1.00  0.00           N  
ATOM   2668  HE  ARG   162      57.168  25.589  49.612  1.00  0.00           H  
ATOM   2669  CZ  ARG   162      58.579  24.279  49.442  1.00  0.00           C  
ATOM   2670  NH1 ARG   162      59.415  23.611  48.661  1.00  0.00           N  
ATOM   2671 HH11 ARG   162      59.403  23.886  47.689  1.00  0.00           H  
ATOM   2672 HH12 ARG   162      60.069  22.919  48.998  1.00  0.00           H  
ATOM   2673  NH2 ARG   162      58.502  23.984  50.709  1.00  0.00           N  
ATOM   2674 HH21 ARG   162      57.866  24.439  51.348  1.00  0.00           H  
ATOM   2675 HH22 ARG   162      59.054  23.198  51.019  1.00  0.00           H  
ATOM   2676  C   ARG   162      60.274  30.102  48.227  1.00  0.00           C  
ATOM   2677  O   ARG   162      59.429  30.511  49.035  1.00  0.00           O  
ATOM   2678  N   GLN   163      61.401  30.782  48.107  1.00  0.00           N  
ATOM   2679  H   GLN   163      62.141  30.473  47.494  1.00  0.00           H  
ATOM   2680  CA  GLN   163      61.746  31.874  48.975  1.00  0.00           C  
ATOM   2681  HA  GLN   163      61.474  31.483  49.956  1.00  0.00           H  
ATOM   2682  CB  GLN   163      63.203  32.083  48.967  1.00  0.00           C  
ATOM   2683  HB2 GLN   163      63.652  31.205  49.432  1.00  0.00           H  
ATOM   2684  HB3 GLN   163      63.558  32.137  47.938  1.00  0.00           H  
ATOM   2685  CG  GLN   163      63.584  33.419  49.582  1.00  0.00           C  
ATOM   2686  HG2 GLN   163      64.673  33.405  49.614  1.00  0.00           H  
ATOM   2687  HG3 GLN   163      63.311  34.245  48.925  1.00  0.00           H  
ATOM   2688  CD  GLN   163      63.171  33.686  51.044  1.00  0.00           C  
ATOM   2689  OE1 GLN   163      62.111  33.307  51.515  1.00  0.00           O  
ATOM   2690  NE2 GLN   163      63.972  34.395  51.797  1.00  0.00           N  
ATOM   2691 HE21 GLN   163      63.548  34.896  52.565  1.00  0.00           H  
ATOM   2692 HE22 GLN   163      64.886  34.737  51.534  1.00  0.00           H  
ATOM   2693  C   GLN   163      60.860  33.062  48.639  1.00  0.00           C  
ATOM   2694  O   GLN   163      60.891  33.640  47.497  1.00  0.00           O  
ATOM   2695  N   HIE   164      59.990  33.549  49.592  1.00  0.00           N  
ATOM   2696  H   HIE   164      60.026  33.010  50.445  1.00  0.00           H  
ATOM   2697  CA  HIE   164      59.215  34.810  49.445  1.00  0.00           C  
ATOM   2698  HA  HIE   164      58.549  34.818  48.582  1.00  0.00           H  
ATOM   2699  CB  HIE   164      58.289  34.986  50.674  1.00  0.00           C  
ATOM   2700  HB2 HIE   164      57.743  34.087  50.960  1.00  0.00           H  
ATOM   2701  HB3 HIE   164      58.962  35.151  51.516  1.00  0.00           H  
ATOM   2702  CG  HIE   164      57.302  36.117  50.491  1.00  0.00           C  
ATOM   2703  ND1 HIE   164      56.135  36.002  49.826  1.00  0.00           N  
ATOM   2704  CE1 HIE   164      55.482  37.215  49.960  1.00  0.00           C  
ATOM   2705  HE1 HIE   164      54.526  37.481  49.533  1.00  0.00           H  
ATOM   2706  NE2 HIE   164      56.192  37.999  50.730  1.00  0.00           N  
ATOM   2707  HE2 HIE   164      55.865  38.896  51.061  1.00  0.00           H  
ATOM   2708  CD2 HIE   164      57.415  37.378  50.970  1.00  0.00           C  
ATOM   2709  HD2 HIE   164      58.275  37.715  51.530  1.00  0.00           H  
ATOM   2710  C   HIE   164      60.170  36.073  49.285  1.00  0.00           C  
ATOM   2711  O   HIE   164      61.358  35.999  49.650  1.00  0.00           O  
ATOM   2712  N   ILE   165      59.646  37.116  48.755  1.00  0.00           N  
ATOM   2713  H   ILE   165      58.819  37.024  48.182  1.00  0.00           H  
ATOM   2714  CA  ILE   165      60.282  38.408  48.556  1.00  0.00           C  
ATOM   2715  HA  ILE   165      61.232  38.276  48.038  1.00  0.00           H  
ATOM   2716  CB  ILE   165      59.406  39.291  47.672  1.00  0.00           C  
ATOM   2717  HB  ILE   165      59.929  40.246  47.620  1.00  0.00           H  
ATOM   2718  CG2 ILE   165      59.338  38.910  46.184  1.00  0.00           C  
ATOM   2719 HG21 ILE   165      58.757  38.029  45.912  1.00  0.00           H  
ATOM   2720 HG22 ILE   165      59.013  39.750  45.570  1.00  0.00           H  
ATOM   2721 HG23 ILE   165      60.356  38.659  45.883  1.00  0.00           H  
ATOM   2722  CG1 ILE   165      58.042  39.450  48.332  1.00  0.00           C  
ATOM   2723 HG12 ILE   165      57.483  38.517  48.265  1.00  0.00           H  
ATOM   2724 HG13 ILE   165      58.174  39.874  49.327  1.00  0.00           H  
ATOM   2725  CD1 ILE   165      57.215  40.558  47.629  1.00  0.00           C  
ATOM   2726 HD11 ILE   165      57.097  40.325  46.570  1.00  0.00           H  
ATOM   2727 HD12 ILE   165      56.230  40.698  48.073  1.00  0.00           H  
ATOM   2728 HD13 ILE   165      57.797  41.479  47.679  1.00  0.00           H  
ATOM   2729  C   ILE   165      60.664  39.038  49.859  1.00  0.00           C  
ATOM   2730  O   ILE   165      60.016  38.938  50.909  1.00  0.00           O  
ATOM   2731  N   PRO   166      61.671  39.950  49.796  1.00  0.00           N  
ATOM   2732  CD  PRO   166      62.603  40.182  48.683  1.00  0.00           C  
ATOM   2733  HD2 PRO   166      62.273  41.035  48.090  1.00  0.00           H  
ATOM   2734  HD3 PRO   166      62.837  39.269  48.137  1.00  0.00           H  
ATOM   2735  CG  PRO   166      63.924  40.721  49.367  1.00  0.00           C  
ATOM   2736  HG2 PRO   166      64.499  41.362  48.698  1.00  0.00           H  
ATOM   2737  HG3 PRO   166      64.537  39.923  49.784  1.00  0.00           H  
ATOM   2738  CB  PRO   166      63.354  41.435  50.555  1.00  0.00           C  
ATOM   2739  HB2 PRO   166      63.080  42.418  50.171  1.00  0.00           H  
ATOM   2740  HB3 PRO   166      64.005  41.490  51.428  1.00  0.00           H  
ATOM   2741  CA  PRO   166      62.105  40.725  50.997  1.00  0.00           C  
ATOM   2742  HA  PRO   166      62.395  40.082  51.828  1.00  0.00           H  
ATOM   2743  C   PRO   166      60.981  41.680  51.449  1.00  0.00           C  
ATOM   2744  O   PRO   166      60.393  42.444  50.657  1.00  0.00           O  
ATOM   2745  N   TYR   167      60.758  41.703  52.747  1.00  0.00           N  
ATOM   2746  H   TYR   167      61.308  41.136  53.377  1.00  0.00           H  
ATOM   2747  CA  TYR   167      59.860  42.635  53.431  1.00  0.00           C  
ATOM   2748  HA  TYR   167      58.909  42.588  52.901  1.00  0.00           H  
ATOM   2749  CB  TYR   167      59.519  42.202  54.855  1.00  0.00           C  
ATOM   2750  HB2 TYR   167      59.027  41.237  54.736  1.00  0.00           H  
ATOM   2751  HB3 TYR   167      60.318  42.093  55.588  1.00  0.00           H  
ATOM   2752  CG  TYR   167      58.510  43.117  55.586  1.00  0.00           C  
ATOM   2753  CD1 TYR   167      57.175  43.077  55.155  1.00  0.00           C  
ATOM   2754  HD1 TYR   167      56.936  42.408  54.342  1.00  0.00           H  
ATOM   2755  CE1 TYR   167      56.180  43.576  56.000  1.00  0.00           C  
ATOM   2756  HE1 TYR   167      55.147  43.576  55.686  1.00  0.00           H  
ATOM   2757  CZ  TYR   167      56.542  44.212  57.177  1.00  0.00           C  
ATOM   2758  OH  TYR   167      55.605  44.764  58.011  1.00  0.00           O  
ATOM   2759  HH  TYR   167      55.913  45.571  58.429  1.00  0.00           H  
ATOM   2760  CE2 TYR   167      57.877  44.328  57.552  1.00  0.00           C  
ATOM   2761  HE2 TYR   167      58.220  44.888  58.410  1.00  0.00           H  
ATOM   2762  CD2 TYR   167      58.838  43.657  56.829  1.00  0.00           C  
ATOM   2763  HD2 TYR   167      59.843  43.451  57.164  1.00  0.00           H  
ATOM   2764  C   TYR   167      60.245  44.195  53.385  1.00  0.00           C  
ATOM   2765  O   TYR   167      61.405  44.581  53.156  1.00  0.00           O  
ATOM   2766  N   ARG   168      59.275  45.100  53.437  1.00  0.00           N  
ATOM   2767  H   ARG   168      58.359  44.753  53.683  1.00  0.00           H  
ATOM   2768  CA  ARG   168      59.378  46.549  53.363  1.00  0.00           C  
ATOM   2769  HA  ARG   168      60.123  46.987  54.028  1.00  0.00           H  
ATOM   2770  CB  ARG   168      59.722  47.092  51.964  1.00  0.00           C  
ATOM   2771  HB2 ARG   168      59.981  48.144  52.082  1.00  0.00           H  
ATOM   2772  HB3 ARG   168      60.706  46.740  51.654  1.00  0.00           H  
ATOM   2773  CG  ARG   168      58.685  46.761  50.872  1.00  0.00           C  
ATOM   2774  HG2 ARG   168      58.383  45.714  50.885  1.00  0.00           H  
ATOM   2775  HG3 ARG   168      57.880  47.490  50.961  1.00  0.00           H  
ATOM   2776  CD  ARG   168      59.232  47.072  49.520  1.00  0.00           C  
ATOM   2777  HD2 ARG   168      59.608  48.095  49.543  1.00  0.00           H  
ATOM   2778  HD3 ARG   168      60.118  46.453  49.379  1.00  0.00           H  
ATOM   2779  NE  ARG   168      58.337  46.986  48.346  1.00  0.00           N  
ATOM   2780  HE  ARG   168      57.395  46.648  48.478  1.00  0.00           H  
ATOM   2781  CZ  ARG   168      58.675  47.266  47.098  1.00  0.00           C  
ATOM   2782  NH1 ARG   168      59.886  47.539  46.710  1.00  0.00           N  
ATOM   2783 HH11 ARG   168      60.604  47.491  47.419  1.00  0.00           H  
ATOM   2784 HH12 ARG   168      60.186  47.545  45.746  1.00  0.00           H  
ATOM   2785  NH2 ARG   168      57.808  47.290  46.149  1.00  0.00           N  
ATOM   2786 HH21 ARG   168      56.844  47.250  46.446  1.00  0.00           H  
ATOM   2787 HH22 ARG   168      58.008  47.741  45.268  1.00  0.00           H  
ATOM   2788  C   ARG   168      58.090  47.173  53.912  1.00  0.00           C  
ATOM   2789  O   ARG   168      56.991  46.564  53.793  1.00  0.00           O  
ATOM   2790  N   GLU   169      58.169  48.328  54.488  1.00  0.00           N  
ATOM   2791  H   GLU   169      59.070  48.772  54.601  1.00  0.00           H  
ATOM   2792  CA  GLU   169      57.031  49.037  55.098  1.00  0.00           C  
ATOM   2793  HA  GLU   169      56.091  48.757  54.622  1.00  0.00           H  
ATOM   2794  CB  GLU   169      56.751  48.399  56.505  1.00  0.00           C  
ATOM   2795  HB2 GLU   169      55.896  48.922  56.933  1.00  0.00           H  
ATOM   2796  HB3 GLU   169      56.386  47.375  56.431  1.00  0.00           H  
ATOM   2797  CG  GLU   169      57.782  48.531  57.637  1.00  0.00           C  
ATOM   2798  HG2 GLU   169      58.615  47.868  57.401  1.00  0.00           H  
ATOM   2799  HG3 GLU   169      58.084  49.561  57.828  1.00  0.00           H  
ATOM   2800  CD  GLU   169      57.115  48.023  58.946  1.00  0.00           C  
ATOM   2801  OE1 GLU   169      57.464  48.624  59.967  1.00  0.00           O  
ATOM   2802  OE2 GLU   169      56.341  47.072  58.990  1.00  0.00           O  
ATOM   2803  C   GLU   169      57.156  50.639  55.206  1.00  0.00           C  
ATOM   2804  O   GLU   169      58.099  51.338  54.793  1.00  0.00           O  
ATOM   2805  N   ASP   170      56.161  51.223  55.858  1.00  0.00           N  
ATOM   2806  H   ASP   170      55.365  50.708  56.207  1.00  0.00           H  
ATOM   2807  CA  ASP   170      55.998  52.737  55.978  1.00  0.00           C  
ATOM   2808  HA  ASP   170      54.998  52.792  56.408  1.00  0.00           H  
ATOM   2809  CB  ASP   170      57.098  53.349  56.981  1.00  0.00           C  
ATOM   2810  HB2 ASP   170      58.027  53.464  56.423  1.00  0.00           H  
ATOM   2811  HB3 ASP   170      56.662  54.329  57.172  1.00  0.00           H  
ATOM   2812  CG  ASP   170      57.303  52.640  58.269  1.00  0.00           C  
ATOM   2813  OD1 ASP   170      56.271  52.264  58.879  1.00  0.00           O  
ATOM   2814  OD2 ASP   170      58.512  52.495  58.642  1.00  0.00           O  
ATOM   2815  C   ASP   170      55.824  53.490  54.703  1.00  0.00           C  
ATOM   2816  O   ASP   170      56.171  54.661  54.678  1.00  0.00           O  
ATOM   2817  N   LYS   171      55.380  52.811  53.707  1.00  0.00           N  
ATOM   2818  H   LYS   171      55.160  51.836  53.851  1.00  0.00           H  
ATOM   2819  CA  LYS   171      55.006  53.402  52.397  1.00  0.00           C  
ATOM   2820  HA  LYS   171      55.868  54.020  52.147  1.00  0.00           H  
ATOM   2821  CB  LYS   171      54.802  52.296  51.406  1.00  0.00           C  
ATOM   2822  HB2 LYS   171      53.992  51.635  51.714  1.00  0.00           H  
ATOM   2823  HB3 LYS   171      54.533  52.722  50.440  1.00  0.00           H  
ATOM   2824  CG  LYS   171      56.014  51.433  51.210  1.00  0.00           C  
ATOM   2825  HG2 LYS   171      56.702  52.103  50.694  1.00  0.00           H  
ATOM   2826  HG3 LYS   171      56.558  51.141  52.108  1.00  0.00           H  
ATOM   2827  CD  LYS   171      55.784  50.234  50.341  1.00  0.00           C  
ATOM   2828  HD2 LYS   171      56.775  49.817  50.159  1.00  0.00           H  
ATOM   2829  HD3 LYS   171      55.133  49.601  50.944  1.00  0.00           H  
ATOM   2830  CE  LYS   171      55.138  50.504  49.051  1.00  0.00           C  
ATOM   2831  HE2 LYS   171      54.355  51.232  49.262  1.00  0.00           H  
ATOM   2832  HE3 LYS   171      55.798  51.124  48.445  1.00  0.00           H  
ATOM   2833  NZ  LYS   171      54.591  49.363  48.367  1.00  0.00           N  
ATOM   2834  HZ1 LYS   171      54.248  49.626  47.454  1.00  0.00           H  
ATOM   2835  HZ2 LYS   171      55.127  48.509  48.300  1.00  0.00           H  
ATOM   2836  HZ3 LYS   171      53.775  49.055  48.875  1.00  0.00           H  
ATOM   2837  C   LYS   171      53.781  54.253  52.325  1.00  0.00           C  
ATOM   2838  O   LYS   171      52.868  54.143  53.182  1.00  0.00           O  
ATOM   2839  N   ASN   172      53.734  55.189  51.426  1.00  0.00           N  
ATOM   2840  H   ASN   172      54.592  55.417  50.945  1.00  0.00           H  
ATOM   2841  CA  ASN   172      52.531  55.876  51.026  1.00  0.00           C  
ATOM   2842  HA  ASN   172      52.249  56.401  51.939  1.00  0.00           H  
ATOM   2843  CB  ASN   172      52.894  56.800  49.870  1.00  0.00           C  
ATOM   2844  HB2 ASN   172      53.485  56.166  49.208  1.00  0.00           H  
ATOM   2845  HB3 ASN   172      51.955  57.131  49.428  1.00  0.00           H  
ATOM   2846  CG  ASN   172      53.646  58.092  50.221  1.00  0.00           C  
ATOM   2847  OD1 ASN   172      54.918  58.095  50.371  1.00  0.00           O  
ATOM   2848  ND2 ASN   172      53.033  59.171  50.537  1.00  0.00           N  
ATOM   2849 HD21 ASN   172      53.661  59.859  50.929  1.00  0.00           H  
ATOM   2850 HD22 ASN   172      52.033  59.180  50.678  1.00  0.00           H  
ATOM   2851  C   ASN   172      51.399  54.913  50.562  1.00  0.00           C  
ATOM   2852  O   ASN   172      51.752  53.727  50.237  1.00  0.00           O  
ATOM   2853  N   LEU   173      50.165  55.412  50.447  1.00  0.00           N  
ATOM   2854  H   LEU   173      50.027  56.360  50.766  1.00  0.00           H  
ATOM   2855  CA  LEU   173      48.954  54.686  49.962  1.00  0.00           C  
ATOM   2856  HA  LEU   173      48.936  53.795  50.589  1.00  0.00           H  
ATOM   2857  CB  LEU   173      47.715  55.534  50.185  1.00  0.00           C  
ATOM   2858  HB2 LEU   173      48.026  56.577  50.241  1.00  0.00           H  
ATOM   2859  HB3 LEU   173      47.070  55.381  49.320  1.00  0.00           H  
ATOM   2860  CG  LEU   173      47.002  55.143  51.520  1.00  0.00           C  
ATOM   2861  HG  LEU   173      47.746  55.009  52.305  1.00  0.00           H  
ATOM   2862  CD1 LEU   173      46.104  56.305  52.104  1.00  0.00           C  
ATOM   2863 HD11 LEU   173      45.669  56.065  53.074  1.00  0.00           H  
ATOM   2864 HD12 LEU   173      46.678  57.224  52.222  1.00  0.00           H  
ATOM   2865 HD13 LEU   173      45.257  56.358  51.420  1.00  0.00           H  
ATOM   2866  CD2 LEU   173      46.073  53.949  51.259  1.00  0.00           C  
ATOM   2867 HD21 LEU   173      45.536  53.715  52.179  1.00  0.00           H  
ATOM   2868 HD22 LEU   173      45.283  53.911  50.510  1.00  0.00           H  
ATOM   2869 HD23 LEU   173      46.678  53.066  51.055  1.00  0.00           H  
ATOM   2870  C   LEU   173      49.041  54.193  48.491  1.00  0.00           C  
ATOM   2871  O   LEU   173      49.366  55.009  47.582  1.00  0.00           O  
ATOM   2872  N   THR   174      48.617  52.963  48.221  1.00  0.00           N  
ATOM   2873  H   THR   174      48.204  52.395  48.947  1.00  0.00           H  
ATOM   2874  CA  THR   174      48.636  52.463  46.876  1.00  0.00           C  
ATOM   2875  HA  THR   174      48.533  53.290  46.173  1.00  0.00           H  
ATOM   2876  CB  THR   174      50.092  51.757  46.674  1.00  0.00           C  
ATOM   2877  HB  THR   174      50.943  52.205  47.187  1.00  0.00           H  
ATOM   2878  CG2 THR   174      50.209  50.242  47.148  1.00  0.00           C  
ATOM   2879 HG21 THR   174      51.225  49.968  47.430  1.00  0.00           H  
ATOM   2880 HG22 THR   174      49.590  50.032  48.020  1.00  0.00           H  
ATOM   2881 HG23 THR   174      49.901  49.624  46.305  1.00  0.00           H  
ATOM   2882  OG1 THR   174      50.372  51.768  45.310  1.00  0.00           O  
ATOM   2883  HG1 THR   174      50.226  52.697  45.117  1.00  0.00           H  
ATOM   2884  C   THR   174      47.432  51.514  46.697  1.00  0.00           C  
ATOM   2885  O   THR   174      46.939  50.917  47.664  1.00  0.00           O  
ATOM   2886  N   GLY   175      47.064  51.244  45.471  1.00  0.00           N  
ATOM   2887  H   GLY   175      47.541  51.757  44.744  1.00  0.00           H  
ATOM   2888  CA  GLY   175      46.004  50.305  45.169  1.00  0.00           C  
ATOM   2889  HA2 GLY   175      46.220  50.056  44.130  1.00  0.00           H  
ATOM   2890  HA3 GLY   175      46.131  49.455  45.839  1.00  0.00           H  
ATOM   2891  C   GLY   175      44.585  50.951  45.307  1.00  0.00           C  
ATOM   2892  O   GLY   175      44.348  51.882  46.013  1.00  0.00           O  
ATOM   2893  N   THR   176      43.716  50.396  44.496  1.00  0.00           N  
ATOM   2894  H   THR   176      43.978  49.532  44.042  1.00  0.00           H  
ATOM   2895  CA  THR   176      42.348  50.866  44.309  1.00  0.00           C  
ATOM   2896  HA  THR   176      42.490  51.887  43.954  1.00  0.00           H  
ATOM   2897  CB  THR   176      41.716  50.255  43.096  1.00  0.00           C  
ATOM   2898  HB  THR   176      41.560  49.216  43.387  1.00  0.00           H  
ATOM   2899  CG2 THR   176      40.348  50.779  42.684  1.00  0.00           C  
ATOM   2900 HG21 THR   176      39.507  50.756  43.377  1.00  0.00           H  
ATOM   2901 HG22 THR   176      40.428  51.787  42.277  1.00  0.00           H  
ATOM   2902 HG23 THR   176      40.108  50.206  41.788  1.00  0.00           H  
ATOM   2903  OG1 THR   176      42.550  50.302  41.937  1.00  0.00           O  
ATOM   2904  HG1 THR   176      42.909  49.417  41.840  1.00  0.00           H  
ATOM   2905  C   THR   176      41.526  50.994  45.603  1.00  0.00           C  
ATOM   2906  O   THR   176      41.188  49.999  46.252  1.00  0.00           O  
ATOM   2907  N   ALA   177      41.278  52.218  46.048  1.00  0.00           N  
ATOM   2908  H   ALA   177      41.641  53.013  45.542  1.00  0.00           H  
ATOM   2909  CA  ALA   177      40.756  52.454  47.421  1.00  0.00           C  
ATOM   2910  HA  ALA   177      41.504  52.060  48.109  1.00  0.00           H  
ATOM   2911  CB  ALA   177      40.765  53.972  47.635  1.00  0.00           C  
ATOM   2912  HB1 ALA   177      41.694  54.523  47.488  1.00  0.00           H  
ATOM   2913  HB2 ALA   177      40.047  54.336  46.900  1.00  0.00           H  
ATOM   2914  HB3 ALA   177      40.458  54.210  48.654  1.00  0.00           H  
ATOM   2915  C   ALA   177      39.470  51.635  47.786  1.00  0.00           C  
ATOM   2916  O   ALA   177      39.360  51.296  48.921  1.00  0.00           O  
ATOM   2917  N   ARG   178      38.554  51.497  46.802  1.00  0.00           N  
ATOM   2918  H   ARG   178      38.699  52.041  45.964  1.00  0.00           H  
ATOM   2919  CA  ARG   178      37.310  50.877  47.073  1.00  0.00           C  
ATOM   2920  HA  ARG   178      36.741  51.426  47.823  1.00  0.00           H  
ATOM   2921  CB  ARG   178      36.327  51.026  45.821  1.00  0.00           C  
ATOM   2922  HB2 ARG   178      36.481  52.021  45.402  1.00  0.00           H  
ATOM   2923  HB3 ARG   178      36.649  50.253  45.124  1.00  0.00           H  
ATOM   2924  CG  ARG   178      34.909  50.794  46.230  1.00  0.00           C  
ATOM   2925  HG2 ARG   178      34.903  49.719  46.409  1.00  0.00           H  
ATOM   2926  HG3 ARG   178      34.719  51.311  47.171  1.00  0.00           H  
ATOM   2927  CD  ARG   178      33.836  51.180  45.171  1.00  0.00           C  
ATOM   2928  HD2 ARG   178      34.321  51.098  44.199  1.00  0.00           H  
ATOM   2929  HD3 ARG   178      33.035  50.457  45.018  1.00  0.00           H  
ATOM   2930  NE  ARG   178      33.358  52.614  45.193  1.00  0.00           N  
ATOM   2931  HE  ARG   178      33.666  53.221  45.939  1.00  0.00           H  
ATOM   2932  CZ  ARG   178      32.349  53.080  44.458  1.00  0.00           C  
ATOM   2933  NH1 ARG   178      31.875  52.477  43.396  1.00  0.00           N  
ATOM   2934 HH11 ARG   178      32.328  51.650  43.032  1.00  0.00           H  
ATOM   2935 HH12 ARG   178      31.042  52.829  42.946  1.00  0.00           H  
ATOM   2936  NH2 ARG   178      31.776  54.200  44.708  1.00  0.00           N  
ATOM   2937 HH21 ARG   178      32.140  54.847  45.393  1.00  0.00           H  
ATOM   2938 HH22 ARG   178      31.057  54.505  44.068  1.00  0.00           H  
ATOM   2939  C   ARG   178      37.443  49.376  47.561  1.00  0.00           C  
ATOM   2940  O   ARG   178      36.588  48.826  48.258  1.00  0.00           O  
ATOM   2941  N   TYR   179      38.574  48.679  47.165  1.00  0.00           N  
ATOM   2942  H   TYR   179      39.269  49.147  46.600  1.00  0.00           H  
ATOM   2943  CA  TYR   179      38.750  47.158  47.241  1.00  0.00           C  
ATOM   2944  HA  TYR   179      38.008  46.706  47.899  1.00  0.00           H  
ATOM   2945  CB  TYR   179      38.509  46.543  45.889  1.00  0.00           C  
ATOM   2946  HB2 TYR   179      39.328  46.898  45.263  1.00  0.00           H  
ATOM   2947  HB3 TYR   179      38.534  45.454  45.908  1.00  0.00           H  
ATOM   2948  CG  TYR   179      37.078  46.839  45.346  1.00  0.00           C  
ATOM   2949  CD1 TYR   179      35.934  46.312  46.043  1.00  0.00           C  
ATOM   2950  HD1 TYR   179      36.000  45.685  46.920  1.00  0.00           H  
ATOM   2951  CE1 TYR   179      34.673  46.715  45.574  1.00  0.00           C  
ATOM   2952  HE1 TYR   179      33.793  46.338  46.075  1.00  0.00           H  
ATOM   2953  CZ  TYR   179      34.581  47.593  44.388  1.00  0.00           C  
ATOM   2954  OH  TYR   179      33.292  47.994  43.914  1.00  0.00           O  
ATOM   2955  HH  TYR   179      33.428  48.463  43.088  1.00  0.00           H  
ATOM   2956  CE2 TYR   179      35.687  47.973  43.613  1.00  0.00           C  
ATOM   2957  HE2 TYR   179      35.617  48.488  42.666  1.00  0.00           H  
ATOM   2958  CD2 TYR   179      36.969  47.682  44.157  1.00  0.00           C  
ATOM   2959  HD2 TYR   179      37.836  48.034  43.617  1.00  0.00           H  
ATOM   2960  C   TYR   179      40.096  46.731  47.872  1.00  0.00           C  
ATOM   2961  O   TYR   179      40.237  45.588  48.210  1.00  0.00           O  
ATOM   2962  N   ALA   180      41.022  47.667  48.099  1.00  0.00           N  
ATOM   2963  H   ALA   180      40.824  48.564  47.678  1.00  0.00           H  
ATOM   2964  CA  ALA   180      42.357  47.418  48.616  1.00  0.00           C  
ATOM   2965  HA  ALA   180      42.855  46.705  47.960  1.00  0.00           H  
ATOM   2966  CB  ALA   180      43.145  48.687  48.445  1.00  0.00           C  
ATOM   2967  HB1 ALA   180      44.120  48.617  48.926  1.00  0.00           H  
ATOM   2968  HB2 ALA   180      43.190  48.972  47.394  1.00  0.00           H  
ATOM   2969  HB3 ALA   180      42.567  49.448  48.969  1.00  0.00           H  
ATOM   2970  C   ALA   180      42.462  46.997  50.054  1.00  0.00           C  
ATOM   2971  O   ALA   180      41.647  47.428  50.866  1.00  0.00           O  
ATOM   2972  N   SER   181      43.516  46.250  50.374  1.00  0.00           N  
ATOM   2973  H   SER   181      43.944  45.928  49.518  1.00  0.00           H  
ATOM   2974  CA  SER   181      43.723  45.737  51.725  1.00  0.00           C  
ATOM   2975  HA  SER   181      42.945  45.044  52.046  1.00  0.00           H  
ATOM   2976  CB  SER   181      45.090  44.965  51.780  1.00  0.00           C  
ATOM   2977  HB2 SER   181      45.070  44.110  51.103  1.00  0.00           H  
ATOM   2978  HB3 SER   181      45.967  45.516  51.441  1.00  0.00           H  
ATOM   2979  OG  SER   181      45.381  44.467  53.125  1.00  0.00           O  
ATOM   2980  HG  SER   181      44.836  43.701  53.318  1.00  0.00           H  
ATOM   2981  C   SER   181      43.915  46.919  52.716  1.00  0.00           C  
ATOM   2982  O   SER   181      44.426  48.012  52.374  1.00  0.00           O  
ATOM   2983  N   ILE   182      43.761  46.692  54.041  1.00  0.00           N  
ATOM   2984  H   ILE   182      43.374  45.805  54.330  1.00  0.00           H  
ATOM   2985  CA  ILE   182      44.062  47.662  55.085  1.00  0.00           C  
ATOM   2986  HA  ILE   182      43.602  48.649  55.047  1.00  0.00           H  
ATOM   2987  CB  ILE   182      43.441  47.133  56.394  1.00  0.00           C  
ATOM   2988  HB  ILE   182      43.530  46.049  56.330  1.00  0.00           H  
ATOM   2989  CG2 ILE   182      44.202  47.584  57.706  1.00  0.00           C  
ATOM   2990 HG21 ILE   182      44.365  48.660  57.643  1.00  0.00           H  
ATOM   2991 HG22 ILE   182      43.590  47.481  58.602  1.00  0.00           H  
ATOM   2992 HG23 ILE   182      45.179  47.114  57.820  1.00  0.00           H  
ATOM   2993  CG1 ILE   182      41.938  47.614  56.614  1.00  0.00           C  
ATOM   2994 HG12 ILE   182      41.884  48.624  57.020  1.00  0.00           H  
ATOM   2995 HG13 ILE   182      41.520  47.673  55.609  1.00  0.00           H  
ATOM   2996  CD1 ILE   182      40.960  46.672  57.294  1.00  0.00           C  
ATOM   2997 HD11 ILE   182      41.048  45.716  56.777  1.00  0.00           H  
ATOM   2998 HD12 ILE   182      41.254  46.611  58.342  1.00  0.00           H  
ATOM   2999 HD13 ILE   182      39.955  47.094  57.303  1.00  0.00           H  
ATOM   3000  C   ILE   182      45.621  47.829  55.164  1.00  0.00           C  
ATOM   3001  O   ILE   182      46.144  48.832  55.563  1.00  0.00           O  
ATOM   3002  N   ASN   183      46.463  46.857  54.753  1.00  0.00           N  
ATOM   3003  H   ASN   183      45.951  46.047  54.434  1.00  0.00           H  
ATOM   3004  CA  ASN   183      47.933  46.899  54.814  1.00  0.00           C  
ATOM   3005  HA  ASN   183      48.147  46.958  55.882  1.00  0.00           H  
ATOM   3006  CB  ASN   183      48.504  45.564  54.297  1.00  0.00           C  
ATOM   3007  HB2 ASN   183      48.127  45.217  53.335  1.00  0.00           H  
ATOM   3008  HB3 ASN   183      49.580  45.734  54.259  1.00  0.00           H  
ATOM   3009  CG  ASN   183      48.291  44.440  55.280  1.00  0.00           C  
ATOM   3010  OD1 ASN   183      48.265  44.688  56.460  1.00  0.00           O  
ATOM   3011  ND2 ASN   183      47.823  43.263  54.740  1.00  0.00           N  
ATOM   3012 HD21 ASN   183      47.624  42.515  55.389  1.00  0.00           H  
ATOM   3013 HD22 ASN   183      47.741  43.179  53.737  1.00  0.00           H  
ATOM   3014  C   ASN   183      48.599  48.018  54.150  1.00  0.00           C  
ATOM   3015  O   ASN   183      49.546  48.625  54.700  1.00  0.00           O  
ATOM   3016  N   ALA   184      48.101  48.330  53.034  1.00  0.00           N  
ATOM   3017  H   ALA   184      47.348  47.764  52.669  1.00  0.00           H  
ATOM   3018  CA  ALA   184      48.540  49.461  52.189  1.00  0.00           C  
ATOM   3019  HA  ALA   184      49.622  49.392  52.074  1.00  0.00           H  
ATOM   3020  CB  ALA   184      47.838  49.457  50.801  1.00  0.00           C  
ATOM   3021  HB1 ALA   184      47.647  50.465  50.435  1.00  0.00           H  
ATOM   3022  HB2 ALA   184      48.453  49.040  50.003  1.00  0.00           H  
ATOM   3023  HB3 ALA   184      46.897  48.907  50.833  1.00  0.00           H  
ATOM   3024  C   ALA   184      48.405  50.855  52.905  1.00  0.00           C  
ATOM   3025  O   ALA   184      49.335  51.635  52.852  1.00  0.00           O  
ATOM   3026  N   HIE   185      47.278  50.973  53.695  1.00  0.00           N  
ATOM   3027  H   HIE   185      46.524  50.303  53.648  1.00  0.00           H  
ATOM   3028  CA  HIE   185      47.041  52.230  54.447  1.00  0.00           C  
ATOM   3029  HA  HIE   185      47.231  53.103  53.823  1.00  0.00           H  
ATOM   3030  CB  HIE   185      45.573  52.353  54.988  1.00  0.00           C  
ATOM   3031  HB2 HIE   185      44.913  52.163  54.141  1.00  0.00           H  
ATOM   3032  HB3 HIE   185      45.250  51.547  55.647  1.00  0.00           H  
ATOM   3033  CG  HIE   185      45.144  53.685  55.547  1.00  0.00           C  
ATOM   3034  ND1 HIE   185      44.154  53.804  56.568  1.00  0.00           N  
ATOM   3035  CE1 HIE   185      44.249  55.002  57.121  1.00  0.00           C  
ATOM   3036  HE1 HIE   185      43.671  55.341  57.968  1.00  0.00           H  
ATOM   3037  NE2 HIE   185      45.261  55.610  56.535  1.00  0.00           N  
ATOM   3038  HE2 HIE   185      45.421  56.581  56.761  1.00  0.00           H  
ATOM   3039  CD2 HIE   185      45.877  54.850  55.570  1.00  0.00           C  
ATOM   3040  HD2 HIE   185      46.766  55.160  55.041  1.00  0.00           H  
ATOM   3041  C   HIE   185      47.994  52.376  55.651  1.00  0.00           C  
ATOM   3042  O   HIE   185      48.450  53.537  55.992  1.00  0.00           O  
ATOM   3043  N   LEU   186      48.481  51.270  56.162  1.00  0.00           N  
ATOM   3044  H   LEU   186      48.034  50.408  55.885  1.00  0.00           H  
ATOM   3045  CA  LEU   186      49.576  51.081  57.129  1.00  0.00           C  
ATOM   3046  HA  LEU   186      49.347  51.924  57.779  1.00  0.00           H  
ATOM   3047  CB  LEU   186      49.357  49.676  57.764  1.00  0.00           C  
ATOM   3048  HB2 LEU   186      49.530  48.870  57.050  1.00  0.00           H  
ATOM   3049  HB3 LEU   186      50.071  49.431  58.550  1.00  0.00           H  
ATOM   3050  CG  LEU   186      47.973  49.422  58.473  1.00  0.00           C  
ATOM   3051  HG  LEU   186      47.107  49.441  57.811  1.00  0.00           H  
ATOM   3052  CD1 LEU   186      47.854  48.119  59.265  1.00  0.00           C  
ATOM   3053 HD11 LEU   186      48.658  48.057  59.999  1.00  0.00           H  
ATOM   3054 HD12 LEU   186      46.962  48.048  59.888  1.00  0.00           H  
ATOM   3055 HD13 LEU   186      47.847  47.299  58.548  1.00  0.00           H  
ATOM   3056  CD2 LEU   186      47.633  50.511  59.450  1.00  0.00           C  
ATOM   3057 HD21 LEU   186      48.411  50.691  60.192  1.00  0.00           H  
ATOM   3058 HD22 LEU   186      47.523  51.507  59.021  1.00  0.00           H  
ATOM   3059 HD23 LEU   186      46.735  50.350  60.047  1.00  0.00           H  
ATOM   3060  C   LEU   186      50.997  51.117  56.480  1.00  0.00           C  
ATOM   3061  O   LEU   186      52.004  50.998  57.228  1.00  0.00           O  
ATOM   3062  N   GLY   187      50.992  51.336  55.136  1.00  0.00           N  
ATOM   3063  H   GLY   187      50.117  51.551  54.679  1.00  0.00           H  
ATOM   3064  CA  GLY   187      52.227  51.347  54.360  1.00  0.00           C  
ATOM   3065  HA2 GLY   187      52.067  51.827  53.395  1.00  0.00           H  
ATOM   3066  HA3 GLY   187      53.017  51.921  54.845  1.00  0.00           H  
ATOM   3067  C   GLY   187      52.941  50.029  54.225  1.00  0.00           C  
ATOM   3068  O   GLY   187      54.129  49.974  53.829  1.00  0.00           O  
ATOM   3069  N   ILE   188      52.332  48.910  54.654  1.00  0.00           N  
ATOM   3070  H   ILE   188      51.385  49.043  54.978  1.00  0.00           H  
ATOM   3071  CA  ILE   188      52.837  47.541  54.508  1.00  0.00           C  
ATOM   3072  HA  ILE   188      53.886  47.539  54.806  1.00  0.00           H  
ATOM   3073  CB  ILE   188      52.094  46.565  55.480  1.00  0.00           C  
ATOM   3074  HB  ILE   188      51.030  46.673  55.269  1.00  0.00           H  
ATOM   3075  CG2 ILE   188      52.300  44.998  55.327  1.00  0.00           C  
ATOM   3076 HG21 ILE   188      53.316  44.710  55.599  1.00  0.00           H  
ATOM   3077 HG22 ILE   188      51.473  44.564  55.889  1.00  0.00           H  
ATOM   3078 HG23 ILE   188      52.078  44.695  54.303  1.00  0.00           H  
ATOM   3079  CG1 ILE   188      52.312  46.919  56.984  1.00  0.00           C  
ATOM   3080 HG12 ILE   188      53.304  46.635  57.336  1.00  0.00           H  
ATOM   3081 HG13 ILE   188      52.286  47.988  57.197  1.00  0.00           H  
ATOM   3082  CD1 ILE   188      51.076  46.338  57.805  1.00  0.00           C  
ATOM   3083 HD11 ILE   188      50.145  46.604  57.306  1.00  0.00           H  
ATOM   3084 HD12 ILE   188      51.116  45.248  57.805  1.00  0.00           H  
ATOM   3085 HD13 ILE   188      51.177  46.789  58.792  1.00  0.00           H  
ATOM   3086  C   ILE   188      52.791  47.029  53.053  1.00  0.00           C  
ATOM   3087  O   ILE   188      51.831  47.375  52.323  1.00  0.00           O  
ATOM   3088  N   GLU   189      53.807  46.354  52.556  1.00  0.00           N  
ATOM   3089  H   GLU   189      54.558  46.131  53.193  1.00  0.00           H  
ATOM   3090  CA  GLU   189      53.782  45.761  51.255  1.00  0.00           C  
ATOM   3091  HA  GLU   189      53.515  46.543  50.545  1.00  0.00           H  
ATOM   3092  CB  GLU   189      55.251  45.471  50.792  1.00  0.00           C  
ATOM   3093  HB2 GLU   189      55.825  46.395  50.866  1.00  0.00           H  
ATOM   3094  HB3 GLU   189      55.649  44.725  51.479  1.00  0.00           H  
ATOM   3095  CG  GLU   189      55.554  44.965  49.400  1.00  0.00           C  
ATOM   3096  HG2 GLU   189      56.619  44.893  49.178  1.00  0.00           H  
ATOM   3097  HG3 GLU   189      55.158  43.950  49.373  1.00  0.00           H  
ATOM   3098  CD  GLU   189      55.044  45.934  48.310  1.00  0.00           C  
ATOM   3099  OE1 GLU   189      53.944  45.746  47.739  1.00  0.00           O  
ATOM   3100  OE2 GLU   189      55.714  46.990  48.052  1.00  0.00           O  
ATOM   3101  C   GLU   189      52.800  44.528  51.023  1.00  0.00           C  
ATOM   3102  O   GLU   189      52.602  43.741  51.947  1.00  0.00           O  
ATOM   3103  N   GLN   190      52.188  44.401  49.826  1.00  0.00           N  
ATOM   3104  H   GLN   190      52.572  45.033  49.138  1.00  0.00           H  
ATOM   3105  CA  GLN   190      51.051  43.495  49.486  1.00  0.00           C  
ATOM   3106  HA  GLN   190      50.465  43.528  50.405  1.00  0.00           H  
ATOM   3107  CB  GLN   190      50.099  44.011  48.394  1.00  0.00           C  
ATOM   3108  HB2 GLN   190      50.753  44.284  47.566  1.00  0.00           H  
ATOM   3109  HB3 GLN   190      49.460  43.177  48.104  1.00  0.00           H  
ATOM   3110  CG  GLN   190      49.165  45.135  48.839  1.00  0.00           C  
ATOM   3111  HG2 GLN   190      48.633  45.581  47.999  1.00  0.00           H  
ATOM   3112  HG3 GLN   190      48.500  44.545  49.470  1.00  0.00           H  
ATOM   3113  CD  GLN   190      49.759  46.157  49.764  1.00  0.00           C  
ATOM   3114  OE1 GLN   190      50.507  46.994  49.396  1.00  0.00           O  
ATOM   3115  NE2 GLN   190      49.558  46.156  51.058  1.00  0.00           N  
ATOM   3116 HE21 GLN   190      50.130  46.778  51.610  1.00  0.00           H  
ATOM   3117 HE22 GLN   190      48.982  45.437  51.473  1.00  0.00           H  
ATOM   3118  C   GLN   190      51.539  42.036  49.309  1.00  0.00           C  
ATOM   3119  O   GLN   190      52.737  41.795  49.013  1.00  0.00           O  
ATOM   3120  N   SER   191      50.714  41.040  49.575  1.00  0.00           N  
ATOM   3121  H   SER   191      49.788  41.242  49.923  1.00  0.00           H  
ATOM   3122  CA  SER   191      50.985  39.596  49.553  1.00  0.00           C  
ATOM   3123  HA  SER   191      51.743  39.330  48.816  1.00  0.00           H  
ATOM   3124  CB  SER   191      51.675  39.160  50.820  1.00  0.00           C  
ATOM   3125  HB2 SER   191      52.434  39.901  51.073  1.00  0.00           H  
ATOM   3126  HB3 SER   191      50.896  38.955  51.554  1.00  0.00           H  
ATOM   3127  OG  SER   191      52.398  37.920  50.639  1.00  0.00           O  
ATOM   3128  HG  SER   191      52.833  37.709  51.469  1.00  0.00           H  
ATOM   3129  C   SER   191      49.746  38.714  49.336  1.00  0.00           C  
ATOM   3130  O   SER   191      48.696  39.224  48.950  1.00  0.00           O  
ATOM   3131  N   ARG   192      49.814  37.354  49.484  1.00  0.00           N  
ATOM   3132  H   ARG   192      50.639  36.995  49.944  1.00  0.00           H  
ATOM   3133  CA  ARG   192      48.690  36.394  49.150  1.00  0.00           C  
ATOM   3134  HA  ARG   192      48.395  36.437  48.101  1.00  0.00           H  
ATOM   3135  CB  ARG   192      49.183  34.924  49.468  1.00  0.00           C  
ATOM   3136  HB2 ARG   192      49.668  34.881  50.444  1.00  0.00           H  
ATOM   3137  HB3 ARG   192      48.347  34.226  49.513  1.00  0.00           H  
ATOM   3138  CG  ARG   192      50.135  34.284  48.402  1.00  0.00           C  
ATOM   3139  HG2 ARG   192      49.612  34.198  47.450  1.00  0.00           H  
ATOM   3140  HG3 ARG   192      51.007  34.937  48.373  1.00  0.00           H  
ATOM   3141  CD  ARG   192      50.586  32.870  48.778  1.00  0.00           C  
ATOM   3142  HD2 ARG   192      49.715  32.388  49.224  1.00  0.00           H  
ATOM   3143  HD3 ARG   192      50.964  32.326  47.913  1.00  0.00           H  
ATOM   3144  NE  ARG   192      51.584  32.776  49.883  1.00  0.00           N  
ATOM   3145  HE  ARG   192      51.794  33.547  50.501  1.00  0.00           H  
ATOM   3146  CZ  ARG   192      52.384  31.798  50.166  1.00  0.00           C  
ATOM   3147  NH1 ARG   192      52.310  30.637  49.561  1.00  0.00           N  
ATOM   3148 HH11 ARG   192      51.651  30.498  48.808  1.00  0.00           H  
ATOM   3149 HH12 ARG   192      52.911  29.868  49.822  1.00  0.00           H  
ATOM   3150  NH2 ARG   192      53.230  31.769  51.133  1.00  0.00           N  
ATOM   3151 HH21 ARG   192      53.478  32.617  51.623  1.00  0.00           H  
ATOM   3152 HH22 ARG   192      53.631  30.875  51.379  1.00  0.00           H  
ATOM   3153  C   ARG   192      47.476  36.700  49.996  1.00  0.00           C  
ATOM   3154  O   ARG   192      46.363  36.735  49.472  1.00  0.00           O  
ATOM   3155  N   ARG   193      47.650  37.069  51.237  1.00  0.00           N  
ATOM   3156  H   ARG   193      48.580  37.001  51.627  1.00  0.00           H  
ATOM   3157  CA  ARG   193      46.623  37.471  52.227  1.00  0.00           C  
ATOM   3158  HA  ARG   193      45.867  36.685  52.242  1.00  0.00           H  
ATOM   3159  CB  ARG   193      47.202  37.648  53.682  1.00  0.00           C  
ATOM   3160  HB2 ARG   193      46.350  37.790  54.346  1.00  0.00           H  
ATOM   3161  HB3 ARG   193      47.838  36.793  53.909  1.00  0.00           H  
ATOM   3162  CG  ARG   193      48.087  38.910  53.788  1.00  0.00           C  
ATOM   3163  HG2 ARG   193      48.758  39.110  52.953  1.00  0.00           H  
ATOM   3164  HG3 ARG   193      47.425  39.776  53.774  1.00  0.00           H  
ATOM   3165  CD  ARG   193      48.759  39.013  55.177  1.00  0.00           C  
ATOM   3166  HD2 ARG   193      48.020  39.169  55.963  1.00  0.00           H  
ATOM   3167  HD3 ARG   193      49.332  38.107  55.378  1.00  0.00           H  
ATOM   3168  NE  ARG   193      49.685  40.124  55.256  1.00  0.00           N  
ATOM   3169  HE  ARG   193      49.820  40.563  54.356  1.00  0.00           H  
ATOM   3170  CZ  ARG   193      50.149  40.712  56.283  1.00  0.00           C  
ATOM   3171  NH1 ARG   193      50.116  40.326  57.529  1.00  0.00           N  
ATOM   3172 HH11 ARG   193      49.514  39.572  57.827  1.00  0.00           H  
ATOM   3173 HH12 ARG   193      50.458  40.989  58.209  1.00  0.00           H  
ATOM   3174  NH2 ARG   193      50.762  41.896  56.059  1.00  0.00           N  
ATOM   3175 HH21 ARG   193      50.644  42.243  55.118  1.00  0.00           H  
ATOM   3176 HH22 ARG   193      51.175  42.466  56.784  1.00  0.00           H  
ATOM   3177  C   ARG   193      45.906  38.732  51.666  1.00  0.00           C  
ATOM   3178  O   ARG   193      44.676  38.759  51.773  1.00  0.00           O  
ATOM   3179  N   ASP   194      46.667  39.673  51.065  1.00  0.00           N  
ATOM   3180  H   ASP   194      47.635  39.501  50.833  1.00  0.00           H  
ATOM   3181  CA  ASP   194      46.092  40.947  50.662  1.00  0.00           C  
ATOM   3182  HA  ASP   194      45.376  41.238  51.431  1.00  0.00           H  
ATOM   3183  CB  ASP   194      47.124  42.027  50.316  1.00  0.00           C  
ATOM   3184  HB2 ASP   194      47.734  41.764  49.451  1.00  0.00           H  
ATOM   3185  HB3 ASP   194      46.620  42.921  49.950  1.00  0.00           H  
ATOM   3186  CG  ASP   194      48.184  42.251  51.382  1.00  0.00           C  
ATOM   3187  OD1 ASP   194      48.396  43.412  51.869  1.00  0.00           O  
ATOM   3188  OD2 ASP   194      48.853  41.299  51.882  1.00  0.00           O  
ATOM   3189  C   ASP   194      45.128  40.814  49.468  1.00  0.00           C  
ATOM   3190  O   ASP   194      44.151  41.575  49.515  1.00  0.00           O  
ATOM   3191  N   ASP   195      45.372  39.823  48.625  1.00  0.00           N  
ATOM   3192  H   ASP   195      46.233  39.310  48.749  1.00  0.00           H  
ATOM   3193  CA  ASP   195      44.466  39.481  47.482  1.00  0.00           C  
ATOM   3194  HA  ASP   195      44.234  40.408  46.957  1.00  0.00           H  
ATOM   3195  CB  ASP   195      45.152  38.410  46.566  1.00  0.00           C  
ATOM   3196  HB2 ASP   195      45.816  37.792  47.171  1.00  0.00           H  
ATOM   3197  HB3 ASP   195      44.371  37.829  46.078  1.00  0.00           H  
ATOM   3198  CG  ASP   195      45.960  38.933  45.468  1.00  0.00           C  
ATOM   3199  OD1 ASP   195      46.136  40.164  45.287  1.00  0.00           O  
ATOM   3200  OD2 ASP   195      46.710  38.156  44.806  1.00  0.00           O  
ATOM   3201  C   ASP   195      43.200  38.819  48.025  1.00  0.00           C  
ATOM   3202  O   ASP   195      42.149  39.167  47.423  1.00  0.00           O  
ATOM   3203  N   MET   196      43.248  37.955  49.040  1.00  0.00           N  
ATOM   3204  H   MET   196      44.154  37.665  49.378  1.00  0.00           H  
ATOM   3205  CA  MET   196      42.011  37.283  49.520  1.00  0.00           C  
ATOM   3206  HA  MET   196      41.386  37.009  48.670  1.00  0.00           H  
ATOM   3207  CB  MET   196      42.351  36.001  50.359  1.00  0.00           C  
ATOM   3208  HB2 MET   196      43.160  36.242  51.049  1.00  0.00           H  
ATOM   3209  HB3 MET   196      41.528  35.571  50.930  1.00  0.00           H  
ATOM   3210  CG  MET   196      42.885  34.748  49.579  1.00  0.00           C  
ATOM   3211  HG2 MET   196      43.705  35.169  48.997  1.00  0.00           H  
ATOM   3212  HG3 MET   196      43.434  34.115  50.276  1.00  0.00           H  
ATOM   3213  SD  MET   196      41.698  33.786  48.466  1.00  0.00           S  
ATOM   3214  CE  MET   196      40.644  33.069  49.784  1.00  0.00           C  
ATOM   3215  HE1 MET   196      41.107  33.392  50.716  1.00  0.00           H  
ATOM   3216  HE2 MET   196      39.631  33.441  49.629  1.00  0.00           H  
ATOM   3217  HE3 MET   196      40.649  31.985  49.899  1.00  0.00           H  
ATOM   3218  C   MET   196      41.234  38.294  50.353  1.00  0.00           C  
ATOM   3219  O   MET   196      39.986  38.304  50.288  1.00  0.00           O  
ATOM   3220  N   GLU   197      41.855  39.244  51.037  1.00  0.00           N  
ATOM   3221  H   GLU   197      42.837  39.143  51.248  1.00  0.00           H  
ATOM   3222  CA  GLU   197      41.125  40.304  51.759  1.00  0.00           C  
ATOM   3223  HA  GLU   197      40.350  39.785  52.322  1.00  0.00           H  
ATOM   3224  CB  GLU   197      42.150  41.023  52.675  1.00  0.00           C  
ATOM   3225  HB2 GLU   197      42.323  40.449  53.585  1.00  0.00           H  
ATOM   3226  HB3 GLU   197      43.069  41.186  52.113  1.00  0.00           H  
ATOM   3227  CG  GLU   197      41.721  42.384  53.129  1.00  0.00           C  
ATOM   3228  HG2 GLU   197      41.434  43.011  52.285  1.00  0.00           H  
ATOM   3229  HG3 GLU   197      40.722  42.248  53.544  1.00  0.00           H  
ATOM   3230  CD  GLU   197      42.623  43.150  54.080  1.00  0.00           C  
ATOM   3231  OE1 GLU   197      43.708  42.624  54.496  1.00  0.00           O  
ATOM   3232  OE2 GLU   197      42.216  44.141  54.651  1.00  0.00           O  
ATOM   3233  C   GLU   197      40.499  41.300  50.769  1.00  0.00           C  
ATOM   3234  O   GLU   197      39.353  41.624  50.998  1.00  0.00           O  
ATOM   3235  N   SER   198      41.131  41.517  49.582  1.00  0.00           N  
ATOM   3236  H   SER   198      42.067  41.168  49.433  1.00  0.00           H  
ATOM   3237  CA  SER   198      40.549  42.390  48.592  1.00  0.00           C  
ATOM   3238  HA  SER   198      40.121  43.303  49.006  1.00  0.00           H  
ATOM   3239  CB  SER   198      41.584  42.821  47.608  1.00  0.00           C  
ATOM   3240  HB2 SER   198      42.064  41.949  47.163  1.00  0.00           H  
ATOM   3241  HB3 SER   198      41.175  43.433  46.804  1.00  0.00           H  
ATOM   3242  OG  SER   198      42.612  43.676  48.206  1.00  0.00           O  
ATOM   3243  HG  SER   198      43.114  43.143  48.826  1.00  0.00           H  
ATOM   3244  C   SER   198      39.382  41.626  47.912  1.00  0.00           C  
ATOM   3245  O   SER   198      38.307  42.188  47.776  1.00  0.00           O  
ATOM   3246  N   LEU   199      39.540  40.326  47.623  1.00  0.00           N  
ATOM   3247  H   LEU   199      40.451  39.904  47.735  1.00  0.00           H  
ATOM   3248  CA  LEU   199      38.460  39.420  47.249  1.00  0.00           C  
ATOM   3249  HA  LEU   199      38.126  39.874  46.317  1.00  0.00           H  
ATOM   3250  CB  LEU   199      38.969  37.989  47.039  1.00  0.00           C  
ATOM   3251  HB2 LEU   199      39.837  37.950  46.381  1.00  0.00           H  
ATOM   3252  HB3 LEU   199      39.306  37.635  48.013  1.00  0.00           H  
ATOM   3253  CG  LEU   199      37.863  36.942  46.596  1.00  0.00           C  
ATOM   3254  HG  LEU   199      37.142  36.784  47.399  1.00  0.00           H  
ATOM   3255  CD1 LEU   199      37.236  37.364  45.264  1.00  0.00           C  
ATOM   3256 HD11 LEU   199      36.366  36.749  45.035  1.00  0.00           H  
ATOM   3257 HD12 LEU   199      36.743  38.333  45.347  1.00  0.00           H  
ATOM   3258 HD13 LEU   199      37.934  37.376  44.427  1.00  0.00           H  
ATOM   3259  CD2 LEU   199      38.623  35.603  46.400  1.00  0.00           C  
ATOM   3260 HD21 LEU   199      37.877  34.869  46.096  1.00  0.00           H  
ATOM   3261 HD22 LEU   199      39.507  35.632  45.763  1.00  0.00           H  
ATOM   3262 HD23 LEU   199      38.933  35.217  47.371  1.00  0.00           H  
ATOM   3263  C   LEU   199      37.261  39.548  48.263  1.00  0.00           C  
ATOM   3264  O   LEU   199      36.112  39.695  47.908  1.00  0.00           O  
ATOM   3265  N   GLY   200      37.578  39.763  49.564  1.00  0.00           N  
ATOM   3266  H   GLY   200      38.572  39.877  49.700  1.00  0.00           H  
ATOM   3267  CA  GLY   200      36.625  39.934  50.617  1.00  0.00           C  
ATOM   3268  HA2 GLY   200      35.968  39.075  50.751  1.00  0.00           H  
ATOM   3269  HA3 GLY   200      37.178  40.092  51.543  1.00  0.00           H  
ATOM   3270  C   GLY   200      35.724  41.162  50.637  1.00  0.00           C  
ATOM   3271  O   GLY   200      34.503  41.061  50.840  1.00  0.00           O  
ATOM   3272  N   TYR   201      36.320  42.294  50.345  1.00  0.00           N  
ATOM   3273  H   TYR   201      37.252  42.203  49.967  1.00  0.00           H  
ATOM   3274  CA  TYR   201      35.650  43.576  50.119  1.00  0.00           C  
ATOM   3275  HA  TYR   201      34.947  43.816  50.917  1.00  0.00           H  
ATOM   3276  CB  TYR   201      36.781  44.647  50.163  1.00  0.00           C  
ATOM   3277  HB2 TYR   201      37.533  44.378  49.421  1.00  0.00           H  
ATOM   3278  HB3 TYR   201      36.309  45.575  49.840  1.00  0.00           H  
ATOM   3279  CG  TYR   201      37.525  44.805  51.522  1.00  0.00           C  
ATOM   3280  CD1 TYR   201      36.931  44.513  52.731  1.00  0.00           C  
ATOM   3281  HD1 TYR   201      35.880  44.279  52.809  1.00  0.00           H  
ATOM   3282  CE1 TYR   201      37.663  44.705  53.894  1.00  0.00           C  
ATOM   3283  HE1 TYR   201      37.240  44.548  54.876  1.00  0.00           H  
ATOM   3284  CZ  TYR   201      39.010  45.055  53.857  1.00  0.00           C  
ATOM   3285  OH  TYR   201      39.763  44.856  54.951  1.00  0.00           O  
ATOM   3286  HH  TYR   201      40.682  44.802  54.680  1.00  0.00           H  
ATOM   3287  CE2 TYR   201      39.653  45.294  52.651  1.00  0.00           C  
ATOM   3288  HE2 TYR   201      40.702  45.549  52.618  1.00  0.00           H  
ATOM   3289  CD2 TYR   201      38.945  45.181  51.434  1.00  0.00           C  
ATOM   3290  HD2 TYR   201      39.370  45.403  50.467  1.00  0.00           H  
ATOM   3291  C   TYR   201      34.844  43.628  48.777  1.00  0.00           C  
ATOM   3292  O   TYR   201      33.710  44.119  48.813  1.00  0.00           O  
ATOM   3293  N   VAL   202      35.336  43.033  47.638  1.00  0.00           N  
ATOM   3294  H   VAL   202      36.320  42.805  47.656  1.00  0.00           H  
ATOM   3295  CA  VAL   202      34.552  42.595  46.451  1.00  0.00           C  
ATOM   3296  HA  VAL   202      34.366  43.566  45.991  1.00  0.00           H  
ATOM   3297  CB  VAL   202      35.403  41.840  45.378  1.00  0.00           C  
ATOM   3298  HB  VAL   202      35.967  40.952  45.665  1.00  0.00           H  
ATOM   3299  CG1 VAL   202      34.595  41.498  44.161  1.00  0.00           C  
ATOM   3300 HG11 VAL   202      33.772  40.834  44.427  1.00  0.00           H  
ATOM   3301 HG12 VAL   202      34.162  42.400  43.727  1.00  0.00           H  
ATOM   3302 HG13 VAL   202      35.257  41.014  43.443  1.00  0.00           H  
ATOM   3303  CG2 VAL   202      36.381  42.881  44.853  1.00  0.00           C  
ATOM   3304 HG21 VAL   202      37.005  43.281  45.652  1.00  0.00           H  
ATOM   3305 HG22 VAL   202      37.126  42.428  44.200  1.00  0.00           H  
ATOM   3306 HG23 VAL   202      35.996  43.760  44.336  1.00  0.00           H  
ATOM   3307  C   VAL   202      33.280  41.731  46.811  1.00  0.00           C  
ATOM   3308  O   VAL   202      32.157  42.030  46.377  1.00  0.00           O  
ATOM   3309  N   LEU   203      33.475  40.641  47.488  1.00  0.00           N  
ATOM   3310  H   LEU   203      34.448  40.396  47.609  1.00  0.00           H  
ATOM   3311  CA  LEU   203      32.399  39.713  47.996  1.00  0.00           C  
ATOM   3312  HA  LEU   203      31.851  39.382  47.113  1.00  0.00           H  
ATOM   3313  CB  LEU   203      33.026  38.419  48.636  1.00  0.00           C  
ATOM   3314  HB2 LEU   203      33.718  38.697  49.431  1.00  0.00           H  
ATOM   3315  HB3 LEU   203      32.251  37.910  49.209  1.00  0.00           H  
ATOM   3316  CG  LEU   203      33.817  37.511  47.694  1.00  0.00           C  
ATOM   3317  HG  LEU   203      34.612  37.992  47.125  1.00  0.00           H  
ATOM   3318  CD1 LEU   203      34.373  36.463  48.564  1.00  0.00           C  
ATOM   3319 HD11 LEU   203      35.111  36.883  49.248  1.00  0.00           H  
ATOM   3320 HD12 LEU   203      33.618  35.959  49.166  1.00  0.00           H  
ATOM   3321 HD13 LEU   203      34.859  35.666  48.001  1.00  0.00           H  
ATOM   3322  CD2 LEU   203      32.877  36.910  46.732  1.00  0.00           C  
ATOM   3323 HD21 LEU   203      32.242  36.174  47.225  1.00  0.00           H  
ATOM   3324 HD22 LEU   203      32.272  37.676  46.247  1.00  0.00           H  
ATOM   3325 HD23 LEU   203      33.423  36.351  45.971  1.00  0.00           H  
ATOM   3326  C   LEU   203      31.438  40.323  49.008  1.00  0.00           C  
ATOM   3327  O   LEU   203      30.298  39.834  49.062  1.00  0.00           O  
ATOM   3328  N   MET   204      31.860  41.434  49.598  1.00  0.00           N  
ATOM   3329  H   MET   204      32.807  41.741  49.427  1.00  0.00           H  
ATOM   3330  CA  MET   204      31.044  42.121  50.536  1.00  0.00           C  
ATOM   3331  HA  MET   204      30.357  41.371  50.928  1.00  0.00           H  
ATOM   3332  CB  MET   204      31.774  42.616  51.856  1.00  0.00           C  
ATOM   3333  HB2 MET   204      32.286  41.725  52.221  1.00  0.00           H  
ATOM   3334  HB3 MET   204      32.641  43.194  51.539  1.00  0.00           H  
ATOM   3335  CG  MET   204      30.961  43.358  52.906  1.00  0.00           C  
ATOM   3336  HG2 MET   204      31.675  43.748  53.632  1.00  0.00           H  
ATOM   3337  HG3 MET   204      30.449  44.240  52.521  1.00  0.00           H  
ATOM   3338  SD  MET   204      29.518  42.493  53.592  1.00  0.00           S  
ATOM   3339  CE  MET   204      30.145  40.826  53.903  1.00  0.00           C  
ATOM   3340  HE1 MET   204      31.233  40.849  53.845  1.00  0.00           H  
ATOM   3341  HE2 MET   204      29.893  40.418  54.882  1.00  0.00           H  
ATOM   3342  HE3 MET   204      29.956  40.090  53.121  1.00  0.00           H  
ATOM   3343  C   MET   204      30.260  43.252  49.930  1.00  0.00           C  
ATOM   3344  O   MET   204      29.065  43.386  50.187  1.00  0.00           O  
ATOM   3345  N   TYR   205      30.845  43.935  49.015  1.00  0.00           N  
ATOM   3346  H   TYR   205      31.808  43.685  48.840  1.00  0.00           H  
ATOM   3347  CA  TYR   205      30.145  44.840  48.112  1.00  0.00           C  
ATOM   3348  HA  TYR   205      29.645  45.587  48.729  1.00  0.00           H  
ATOM   3349  CB  TYR   205      31.145  45.426  47.077  1.00  0.00           C  
ATOM   3350  HB2 TYR   205      31.771  46.098  47.662  1.00  0.00           H  
ATOM   3351  HB3 TYR   205      31.777  44.638  46.666  1.00  0.00           H  
ATOM   3352  CG  TYR   205      30.639  46.253  45.907  1.00  0.00           C  
ATOM   3353  CD1 TYR   205      30.632  47.671  45.919  1.00  0.00           C  
ATOM   3354  HD1 TYR   205      30.983  48.100  46.845  1.00  0.00           H  
ATOM   3355  CE1 TYR   205      30.204  48.360  44.801  1.00  0.00           C  
ATOM   3356  HE1 TYR   205      30.234  49.437  44.728  1.00  0.00           H  
ATOM   3357  CZ  TYR   205      29.887  47.681  43.561  1.00  0.00           C  
ATOM   3358  OH  TYR   205      29.585  48.326  42.399  1.00  0.00           O  
ATOM   3359  HH  TYR   205      29.475  47.696  41.682  1.00  0.00           H  
ATOM   3360  CE2 TYR   205      29.874  46.329  43.567  1.00  0.00           C  
ATOM   3361  HE2 TYR   205      29.603  45.731  42.709  1.00  0.00           H  
ATOM   3362  CD2 TYR   205      30.236  45.605  44.712  1.00  0.00           C  
ATOM   3363  HD2 TYR   205      30.245  44.526  44.750  1.00  0.00           H  
ATOM   3364  C   TYR   205      29.071  44.027  47.332  1.00  0.00           C  
ATOM   3365  O   TYR   205      28.002  44.573  47.011  1.00  0.00           O  
ATOM   3366  N   PHE   206      29.367  42.774  47.010  1.00  0.00           N  
ATOM   3367  H   PHE   206      30.248  42.322  47.208  1.00  0.00           H  
ATOM   3368  CA  PHE   206      28.322  41.875  46.404  1.00  0.00           C  
ATOM   3369  HA  PHE   206      27.907  42.539  45.645  1.00  0.00           H  
ATOM   3370  CB  PHE   206      28.878  40.668  45.531  1.00  0.00           C  
ATOM   3371  HB2 PHE   206      29.305  39.934  46.214  1.00  0.00           H  
ATOM   3372  HB3 PHE   206      27.978  40.227  45.102  1.00  0.00           H  
ATOM   3373  CG  PHE   206      29.787  41.023  44.396  1.00  0.00           C  
ATOM   3374  CD1 PHE   206      29.405  42.000  43.390  1.00  0.00           C  
ATOM   3375  HD1 PHE   206      28.578  42.679  43.538  1.00  0.00           H  
ATOM   3376  CE1 PHE   206      30.052  42.037  42.177  1.00  0.00           C  
ATOM   3377  HE1 PHE   206      29.705  42.776  41.470  1.00  0.00           H  
ATOM   3378  CZ  PHE   206      31.108  41.180  41.837  1.00  0.00           C  
ATOM   3379  HZ  PHE   206      31.677  41.250  40.921  1.00  0.00           H  
ATOM   3380  CE2 PHE   206      31.489  40.266  42.817  1.00  0.00           C  
ATOM   3381  HE2 PHE   206      32.267  39.539  42.638  1.00  0.00           H  
ATOM   3382  CD2 PHE   206      30.832  40.090  44.061  1.00  0.00           C  
ATOM   3383  HD2 PHE   206      31.012  39.218  44.672  1.00  0.00           H  
ATOM   3384  C   PHE   206      27.227  41.437  47.358  1.00  0.00           C  
ATOM   3385  O   PHE   206      26.159  41.166  46.883  1.00  0.00           O  
ATOM   3386  N   ASN   207      27.427  41.486  48.637  1.00  0.00           N  
ATOM   3387  H   ASN   207      28.313  41.743  49.047  1.00  0.00           H  
ATOM   3388  CA  ASN   207      26.302  41.296  49.549  1.00  0.00           C  
ATOM   3389  HA  ASN   207      25.546  40.585  49.216  1.00  0.00           H  
ATOM   3390  CB  ASN   207      26.904  40.764  50.817  1.00  0.00           C  
ATOM   3391  HB2 ASN   207      27.920  41.102  51.020  1.00  0.00           H  
ATOM   3392  HB3 ASN   207      26.385  41.097  51.716  1.00  0.00           H  
ATOM   3393  CG  ASN   207      26.818  39.223  50.930  1.00  0.00           C  
ATOM   3394  OD1 ASN   207      25.956  38.628  51.487  1.00  0.00           O  
ATOM   3395  ND2 ASN   207      27.789  38.577  50.344  1.00  0.00           N  
ATOM   3396 HD21 ASN   207      27.844  37.598  50.586  1.00  0.00           H  
ATOM   3397 HD22 ASN   207      28.588  38.952  49.853  1.00  0.00           H  
ATOM   3398  C   ASN   207      25.561  42.603  49.731  1.00  0.00           C  
ATOM   3399  O   ASN   207      24.340  42.497  49.923  1.00  0.00           O  
ATOM   3400  N   ARG   208      26.272  43.737  49.811  1.00  0.00           N  
ATOM   3401  H   ARG   208      27.275  43.650  49.728  1.00  0.00           H  
ATOM   3402  CA  ARG   208      25.739  44.988  50.358  1.00  0.00           C  
ATOM   3403  HA  ARG   208      25.016  44.771  51.144  1.00  0.00           H  
ATOM   3404  CB  ARG   208      26.862  45.840  51.039  1.00  0.00           C  
ATOM   3405  HB2 ARG   208      27.717  45.947  50.373  1.00  0.00           H  
ATOM   3406  HB3 ARG   208      26.417  46.808  51.272  1.00  0.00           H  
ATOM   3407  CG  ARG   208      27.295  45.115  52.289  1.00  0.00           C  
ATOM   3408  HG2 ARG   208      26.322  45.066  52.778  1.00  0.00           H  
ATOM   3409  HG3 ARG   208      27.576  44.063  52.225  1.00  0.00           H  
ATOM   3410  CD  ARG   208      28.218  45.865  53.253  1.00  0.00           C  
ATOM   3411  HD2 ARG   208      28.334  45.200  54.109  1.00  0.00           H  
ATOM   3412  HD3 ARG   208      29.156  46.077  52.740  1.00  0.00           H  
ATOM   3413  NE  ARG   208      27.626  47.173  53.786  1.00  0.00           N  
ATOM   3414  HE  ARG   208      27.357  47.906  53.145  1.00  0.00           H  
ATOM   3415  CZ  ARG   208      27.574  47.595  55.026  1.00  0.00           C  
ATOM   3416  NH1 ARG   208      28.073  46.930  56.022  1.00  0.00           N  
ATOM   3417 HH11 ARG   208      28.191  45.927  56.019  1.00  0.00           H  
ATOM   3418 HH12 ARG   208      28.267  47.400  56.894  1.00  0.00           H  
ATOM   3419  NH2 ARG   208      27.026  48.743  55.253  1.00  0.00           N  
ATOM   3420 HH21 ARG   208      26.585  49.268  54.512  1.00  0.00           H  
ATOM   3421 HH22 ARG   208      26.834  49.104  56.177  1.00  0.00           H  
ATOM   3422  C   ARG   208      24.979  45.920  49.422  1.00  0.00           C  
ATOM   3423  O   ARG   208      25.195  45.838  48.195  1.00  0.00           O  
ATOM   3424  N   THR   209      24.307  46.975  49.914  1.00  0.00           N  
ATOM   3425  H   THR   209      24.335  47.053  50.920  1.00  0.00           H  
ATOM   3426  CA  THR   209      23.826  48.102  49.064  1.00  0.00           C  
ATOM   3427  HA  THR   209      23.545  47.733  48.078  1.00  0.00           H  
ATOM   3428  CB  THR   209      22.577  48.761  49.613  1.00  0.00           C  
ATOM   3429  HB  THR   209      22.740  49.063  50.648  1.00  0.00           H  
ATOM   3430  CG2 THR   209      21.948  49.891  48.901  1.00  0.00           C  
ATOM   3431 HG21 THR   209      21.246  50.391  49.568  1.00  0.00           H  
ATOM   3432 HG22 THR   209      22.727  50.580  48.575  1.00  0.00           H  
ATOM   3433 HG23 THR   209      21.370  49.520  48.055  1.00  0.00           H  
ATOM   3434  OG1 THR   209      21.547  47.799  49.655  1.00  0.00           O  
ATOM   3435  HG1 THR   209      21.643  47.284  50.460  1.00  0.00           H  
ATOM   3436  C   THR   209      24.940  49.023  48.758  1.00  0.00           C  
ATOM   3437  O   THR   209      25.117  49.482  47.646  1.00  0.00           O  
ATOM   3438  N   SER   210      25.833  49.227  49.727  1.00  0.00           N  
ATOM   3439  H   SER   210      25.602  48.879  50.646  1.00  0.00           H  
ATOM   3440  CA  SER   210      27.180  49.884  49.656  1.00  0.00           C  
ATOM   3441  HA  SER   210      27.553  49.688  48.651  1.00  0.00           H  
ATOM   3442  CB  SER   210      27.005  51.339  49.591  1.00  0.00           C  
ATOM   3443  HB2 SER   210      27.964  51.832  49.435  1.00  0.00           H  
ATOM   3444  HB3 SER   210      26.346  51.519  48.741  1.00  0.00           H  
ATOM   3445  OG  SER   210      26.516  51.932  50.686  1.00  0.00           O  
ATOM   3446  HG  SER   210      25.725  51.414  50.851  1.00  0.00           H  
ATOM   3447  C   SER   210      28.073  49.455  50.792  1.00  0.00           C  
ATOM   3448  O   SER   210      27.607  49.117  51.906  1.00  0.00           O  
ATOM   3449  N   LEU   211      29.410  49.323  50.491  1.00  0.00           N  
ATOM   3450  H   LEU   211      29.658  49.480  49.524  1.00  0.00           H  
ATOM   3451  CA  LEU   211      30.434  49.176  51.515  1.00  0.00           C  
ATOM   3452  HA  LEU   211      30.080  48.320  52.090  1.00  0.00           H  
ATOM   3453  CB  LEU   211      31.829  49.063  50.775  1.00  0.00           C  
ATOM   3454  HB2 LEU   211      31.807  49.868  50.041  1.00  0.00           H  
ATOM   3455  HB3 LEU   211      32.642  49.028  51.501  1.00  0.00           H  
ATOM   3456  CG  LEU   211      31.951  47.747  50.005  1.00  0.00           C  
ATOM   3457  HG  LEU   211      31.074  47.439  49.436  1.00  0.00           H  
ATOM   3458  CD1 LEU   211      33.129  47.906  49.037  1.00  0.00           C  
ATOM   3459 HD11 LEU   211      33.436  46.934  48.651  1.00  0.00           H  
ATOM   3460 HD12 LEU   211      32.798  48.609  48.272  1.00  0.00           H  
ATOM   3461 HD13 LEU   211      33.984  48.237  49.627  1.00  0.00           H  
ATOM   3462  CD2 LEU   211      32.249  46.541  50.957  1.00  0.00           C  
ATOM   3463 HD21 LEU   211      31.327  46.295  51.484  1.00  0.00           H  
ATOM   3464 HD22 LEU   211      32.484  45.716  50.284  1.00  0.00           H  
ATOM   3465 HD23 LEU   211      32.968  46.665  51.767  1.00  0.00           H  
ATOM   3466  C   LEU   211      30.491  50.432  52.322  1.00  0.00           C  
ATOM   3467  O   LEU   211      30.084  51.485  51.801  1.00  0.00           O  
ATOM   3468  N   PRO   212      30.831  50.442  53.639  1.00  0.00           N  
ATOM   3469  CD  PRO   212      31.130  49.231  54.412  1.00  0.00           C  
ATOM   3470  HD2 PRO   212      32.118  48.907  54.084  1.00  0.00           H  
ATOM   3471  HD3 PRO   212      30.326  48.499  54.344  1.00  0.00           H  
ATOM   3472  CG  PRO   212      31.131  49.635  55.887  1.00  0.00           C  
ATOM   3473  HG2 PRO   212      31.923  49.210  56.503  1.00  0.00           H  
ATOM   3474  HG3 PRO   212      30.224  49.140  56.235  1.00  0.00           H  
ATOM   3475  CB  PRO   212      30.964  51.170  55.891  1.00  0.00           C  
ATOM   3476  HB2 PRO   212      31.939  51.550  56.196  1.00  0.00           H  
ATOM   3477  HB3 PRO   212      30.115  51.340  56.554  1.00  0.00           H  
ATOM   3478  CA  PRO   212      30.569  51.635  54.473  1.00  0.00           C  
ATOM   3479  HA  PRO   212      29.486  51.757  54.493  1.00  0.00           H  
ATOM   3480  C   PRO   212      31.239  52.932  54.026  1.00  0.00           C  
ATOM   3481  O   PRO   212      30.932  54.063  54.410  1.00  0.00           O  
ATOM   3482  N   TRP   213      32.354  52.699  53.331  1.00  0.00           N  
ATOM   3483  H   TRP   213      32.541  51.707  53.290  1.00  0.00           H  
ATOM   3484  CA  TRP   213      33.310  53.659  52.709  1.00  0.00           C  
ATOM   3485  HA  TRP   213      33.312  54.556  53.328  1.00  0.00           H  
ATOM   3486  CB  TRP   213      34.785  53.104  52.772  1.00  0.00           C  
ATOM   3487  HB2 TRP   213      35.397  53.764  52.157  1.00  0.00           H  
ATOM   3488  HB3 TRP   213      35.097  53.202  53.812  1.00  0.00           H  
ATOM   3489  CG  TRP   213      34.943  51.690  52.339  1.00  0.00           C  
ATOM   3490  CD1 TRP   213      35.331  51.231  51.132  1.00  0.00           C  
ATOM   3491  HD1 TRP   213      35.618  51.833  50.282  1.00  0.00           H  
ATOM   3492  NE1 TRP   213      35.563  49.860  51.167  1.00  0.00           N  
ATOM   3493  HE1 TRP   213      35.868  49.368  50.339  1.00  0.00           H  
ATOM   3494  CE2 TRP   213      35.329  49.343  52.408  1.00  0.00           C  
ATOM   3495  CZ2 TRP   213      35.497  48.067  52.965  1.00  0.00           C  
ATOM   3496  HZ2 TRP   213      35.809  47.209  52.388  1.00  0.00           H  
ATOM   3497  CH2 TRP   213      35.200  47.865  54.323  1.00  0.00           C  
ATOM   3498  HH2 TRP   213      35.252  46.859  54.714  1.00  0.00           H  
ATOM   3499  CZ3 TRP   213      34.614  48.909  55.031  1.00  0.00           C  
ATOM   3500  HZ3 TRP   213      34.218  48.690  56.012  1.00  0.00           H  
ATOM   3501  CE3 TRP   213      34.532  50.206  54.506  1.00  0.00           C  
ATOM   3502  HE3 TRP   213      34.172  51.051  55.074  1.00  0.00           H  
ATOM   3503  CD2 TRP   213      34.919  50.470  53.193  1.00  0.00           C  
ATOM   3504  C   TRP   213      32.895  54.247  51.403  1.00  0.00           C  
ATOM   3505  O   TRP   213      33.659  55.001  50.878  1.00  0.00           O  
ATOM   3506  N   GLN   214      31.726  53.931  50.830  1.00  0.00           N  
ATOM   3507  H   GLN   214      31.173  53.329  51.424  1.00  0.00           H  
ATOM   3508  CA  GLN   214      31.049  54.659  49.744  1.00  0.00           C  
ATOM   3509  HA  GLN   214      31.840  55.178  49.203  1.00  0.00           H  
ATOM   3510  CB  GLN   214      30.284  53.786  48.733  1.00  0.00           C  
ATOM   3511  HB2 GLN   214      29.784  53.086  49.402  1.00  0.00           H  
ATOM   3512  HB3 GLN   214      29.487  54.274  48.172  1.00  0.00           H  
ATOM   3513  CG  GLN   214      31.211  52.796  47.878  1.00  0.00           C  
ATOM   3514  HG2 GLN   214      31.636  53.394  47.072  1.00  0.00           H  
ATOM   3515  HG3 GLN   214      32.033  52.414  48.483  1.00  0.00           H  
ATOM   3516  CD  GLN   214      30.422  51.573  47.423  1.00  0.00           C  
ATOM   3517  OE1 GLN   214      30.691  50.422  47.878  1.00  0.00           O  
ATOM   3518  NE2 GLN   214      29.285  51.704  46.816  1.00  0.00           N  
ATOM   3519 HE21 GLN   214      28.705  50.897  46.637  1.00  0.00           H  
ATOM   3520 HE22 GLN   214      28.964  52.564  46.395  1.00  0.00           H  
ATOM   3521  C   GLN   214      30.004  55.779  50.189  1.00  0.00           C  
ATOM   3522  O   GLN   214      29.192  55.557  51.077  1.00  0.00           O  
ATOM   3523  N   GLY   215      29.907  56.840  49.401  1.00  0.00           N  
ATOM   3524  H   GLY   215      30.505  56.817  48.587  1.00  0.00           H  
ATOM   3525  CA  GLY   215      29.033  58.005  49.639  1.00  0.00           C  
ATOM   3526  HA2 GLY   215      28.720  58.384  48.666  1.00  0.00           H  
ATOM   3527  HA3 GLY   215      28.188  57.799  50.296  1.00  0.00           H  
ATOM   3528  C   GLY   215      29.701  59.251  50.271  1.00  0.00           C  
ATOM   3529  O   GLY   215      29.000  60.019  50.884  1.00  0.00           O  
ATOM   3530  N   LEU   216      31.020  59.402  50.069  1.00  0.00           N  
ATOM   3531  H   LEU   216      31.472  58.772  49.422  1.00  0.00           H  
ATOM   3532  CA  LEU   216      31.931  60.329  50.704  1.00  0.00           C  
ATOM   3533  HA  LEU   216      31.297  60.923  51.363  1.00  0.00           H  
ATOM   3534  CB  LEU   216      33.158  59.610  51.400  1.00  0.00           C  
ATOM   3535  HB2 LEU   216      33.810  59.039  50.738  1.00  0.00           H  
ATOM   3536  HB3 LEU   216      33.719  60.370  51.942  1.00  0.00           H  
ATOM   3537  CG  LEU   216      32.759  58.545  52.409  1.00  0.00           C  
ATOM   3538  HG  LEU   216      32.382  57.646  51.922  1.00  0.00           H  
ATOM   3539  CD1 LEU   216      33.969  58.037  53.207  1.00  0.00           C  
ATOM   3540 HD11 LEU   216      33.697  57.099  53.692  1.00  0.00           H  
ATOM   3541 HD12 LEU   216      34.849  57.798  52.609  1.00  0.00           H  
ATOM   3542 HD13 LEU   216      34.336  58.795  53.899  1.00  0.00           H  
ATOM   3543  CD2 LEU   216      31.766  59.154  53.384  1.00  0.00           C  
ATOM   3544 HD21 LEU   216      31.740  58.540  54.284  1.00  0.00           H  
ATOM   3545 HD22 LEU   216      31.967  60.187  53.669  1.00  0.00           H  
ATOM   3546 HD23 LEU   216      30.767  59.066  52.958  1.00  0.00           H  
ATOM   3547  C   LEU   216      32.406  61.335  49.679  1.00  0.00           C  
ATOM   3548  O   LEU   216      32.869  61.024  48.604  1.00  0.00           O  
ATOM   3549  N   LYS   217      32.537  62.543  50.175  1.00  0.00           N  
ATOM   3550  H   LYS   217      32.172  62.726  51.099  1.00  0.00           H  
ATOM   3551  CA  LYS   217      33.146  63.675  49.468  1.00  0.00           C  
ATOM   3552  HA  LYS   217      33.434  63.346  48.469  1.00  0.00           H  
ATOM   3553  CB  LYS   217      32.153  64.851  49.343  1.00  0.00           C  
ATOM   3554  HB2 LYS   217      32.029  65.400  50.277  1.00  0.00           H  
ATOM   3555  HB3 LYS   217      32.495  65.536  48.566  1.00  0.00           H  
ATOM   3556  CG  LYS   217      30.673  64.452  49.017  1.00  0.00           C  
ATOM   3557  HG2 LYS   217      30.286  63.840  49.832  1.00  0.00           H  
ATOM   3558  HG3 LYS   217      30.026  65.329  49.035  1.00  0.00           H  
ATOM   3559  CD  LYS   217      30.582  63.816  47.643  1.00  0.00           C  
ATOM   3560  HD2 LYS   217      30.998  64.472  46.879  1.00  0.00           H  
ATOM   3561  HD3 LYS   217      31.121  62.871  47.576  1.00  0.00           H  
ATOM   3562  CE  LYS   217      29.096  63.489  47.413  1.00  0.00           C  
ATOM   3563  HE2 LYS   217      28.864  62.798  48.224  1.00  0.00           H  
ATOM   3564  HE3 LYS   217      28.458  64.356  47.587  1.00  0.00           H  
ATOM   3565  NZ  LYS   217      28.767  62.888  46.116  1.00  0.00           N  
ATOM   3566  HZ1 LYS   217      29.231  63.261  45.299  1.00  0.00           H  
ATOM   3567  HZ2 LYS   217      28.844  61.881  46.133  1.00  0.00           H  
ATOM   3568  HZ3 LYS   217      27.794  63.032  45.887  1.00  0.00           H  
ATOM   3569  C   LYS   217      34.368  64.270  50.235  1.00  0.00           C  
ATOM   3570  O   LYS   217      34.354  64.503  51.417  1.00  0.00           O  
ATOM   3571  N   ALA   218      35.349  64.687  49.437  1.00  0.00           N  
ATOM   3572  H   ALA   218      35.356  64.444  48.457  1.00  0.00           H  
ATOM   3573  CA  ALA   218      36.487  65.419  49.917  1.00  0.00           C  
ATOM   3574  HA  ALA   218      36.078  66.082  50.679  1.00  0.00           H  
ATOM   3575  CB  ALA   218      37.560  64.440  50.497  1.00  0.00           C  
ATOM   3576  HB1 ALA   218      37.335  64.264  51.548  1.00  0.00           H  
ATOM   3577  HB2 ALA   218      37.535  63.473  49.994  1.00  0.00           H  
ATOM   3578  HB3 ALA   218      38.553  64.874  50.381  1.00  0.00           H  
ATOM   3579  C   ALA   218      36.961  66.372  48.771  1.00  0.00           C  
ATOM   3580  O   ALA   218      36.759  66.065  47.609  1.00  0.00           O  
ATOM   3581  N   ALA   219      37.668  67.450  49.041  1.00  0.00           N  
ATOM   3582  H   ALA   219      37.688  67.688  50.023  1.00  0.00           H  
ATOM   3583  CA  ALA   219      37.997  68.540  48.186  1.00  0.00           C  
ATOM   3584  HA  ALA   219      37.028  68.694  47.712  1.00  0.00           H  
ATOM   3585  CB  ALA   219      38.443  69.745  49.053  1.00  0.00           C  
ATOM   3586  HB1 ALA   219      37.641  69.912  49.772  1.00  0.00           H  
ATOM   3587  HB2 ALA   219      39.243  69.521  49.758  1.00  0.00           H  
ATOM   3588  HB3 ALA   219      38.726  70.606  48.447  1.00  0.00           H  
ATOM   3589  C   ALA   219      39.029  68.150  47.096  1.00  0.00           C  
ATOM   3590  O   ALA   219      39.291  68.847  46.188  1.00  0.00           O  
ATOM   3591  N   THR   220      39.781  67.114  47.372  1.00  0.00           N  
ATOM   3592  H   THR   220      39.635  66.722  48.291  1.00  0.00           H  
ATOM   3593  CA  THR   220      40.855  66.566  46.585  1.00  0.00           C  
ATOM   3594  HA  THR   220      40.649  66.794  45.539  1.00  0.00           H  
ATOM   3595  CB  THR   220      42.226  67.091  46.963  1.00  0.00           C  
ATOM   3596  HB  THR   220      42.798  66.590  46.182  1.00  0.00           H  
ATOM   3597  CG2 THR   220      42.554  68.588  46.820  1.00  0.00           C  
ATOM   3598 HG21 THR   220      43.643  68.634  46.820  1.00  0.00           H  
ATOM   3599 HG22 THR   220      42.184  69.105  45.934  1.00  0.00           H  
ATOM   3600 HG23 THR   220      42.249  69.070  47.749  1.00  0.00           H  
ATOM   3601  OG1 THR   220      42.776  66.592  48.144  1.00  0.00           O  
ATOM   3602  HG1 THR   220      42.205  66.998  48.800  1.00  0.00           H  
ATOM   3603  C   THR   220      40.887  64.996  46.640  1.00  0.00           C  
ATOM   3604  O   THR   220      40.356  64.351  47.543  1.00  0.00           O  
ATOM   3605  N   LYS   221      41.504  64.412  45.575  1.00  0.00           N  
ATOM   3606  H   LYS   221      42.001  64.932  44.866  1.00  0.00           H  
ATOM   3607  CA  LYS   221      41.476  62.898  45.483  1.00  0.00           C  
ATOM   3608  HA  LYS   221      40.468  62.646  45.810  1.00  0.00           H  
ATOM   3609  CB  LYS   221      41.643  62.397  44.062  1.00  0.00           C  
ATOM   3610  HB2 LYS   221      42.687  62.434  43.748  1.00  0.00           H  
ATOM   3611  HB3 LYS   221      41.434  61.336  44.202  1.00  0.00           H  
ATOM   3612  CG  LYS   221      40.660  62.942  43.100  1.00  0.00           C  
ATOM   3613  HG2 LYS   221      39.653  62.766  43.477  1.00  0.00           H  
ATOM   3614  HG3 LYS   221      40.749  64.028  43.078  1.00  0.00           H  
ATOM   3615  CD  LYS   221      40.674  62.213  41.760  1.00  0.00           C  
ATOM   3616  HD2 LYS   221      41.520  62.602  41.193  1.00  0.00           H  
ATOM   3617  HD3 LYS   221      40.648  61.151  42.003  1.00  0.00           H  
ATOM   3618  CE  LYS   221      39.416  62.484  40.993  1.00  0.00           C  
ATOM   3619  HE2 LYS   221      38.487  62.208  41.491  1.00  0.00           H  
ATOM   3620  HE3 LYS   221      39.360  63.572  41.034  1.00  0.00           H  
ATOM   3621  NZ  LYS   221      39.493  61.868  39.686  1.00  0.00           N  
ATOM   3622  HZ1 LYS   221      39.322  60.874  39.741  1.00  0.00           H  
ATOM   3623  HZ2 LYS   221      38.880  62.379  39.067  1.00  0.00           H  
ATOM   3624  HZ3 LYS   221      40.420  61.862  39.284  1.00  0.00           H  
ATOM   3625  C   LYS   221      42.337  62.254  46.534  1.00  0.00           C  
ATOM   3626  O   LYS   221      41.867  61.371  47.295  1.00  0.00           O  
ATOM   3627  N   LYS   222      43.613  62.738  46.758  1.00  0.00           N  
ATOM   3628  H   LYS   222      44.057  63.394  46.131  1.00  0.00           H  
ATOM   3629  CA  LYS   222      44.520  62.239  47.871  1.00  0.00           C  
ATOM   3630  HA  LYS   222      44.852  61.261  47.522  1.00  0.00           H  
ATOM   3631  CB  LYS   222      45.812  63.046  47.868  1.00  0.00           C  
ATOM   3632  HB2 LYS   222      46.398  62.533  48.630  1.00  0.00           H  
ATOM   3633  HB3 LYS   222      46.355  62.895  46.935  1.00  0.00           H  
ATOM   3634  CG  LYS   222      45.774  64.513  48.170  1.00  0.00           C  
ATOM   3635  HG2 LYS   222      44.939  64.944  47.618  1.00  0.00           H  
ATOM   3636  HG3 LYS   222      45.539  64.705  49.217  1.00  0.00           H  
ATOM   3637  CD  LYS   222      46.940  65.494  47.924  1.00  0.00           C  
ATOM   3638  HD2 LYS   222      47.742  65.126  48.563  1.00  0.00           H  
ATOM   3639  HD3 LYS   222      47.239  65.384  46.882  1.00  0.00           H  
ATOM   3640  CE  LYS   222      46.541  66.908  48.364  1.00  0.00           C  
ATOM   3641  HE2 LYS   222      45.580  67.249  47.981  1.00  0.00           H  
ATOM   3642  HE3 LYS   222      46.410  66.854  49.445  1.00  0.00           H  
ATOM   3643  NZ  LYS   222      47.656  67.792  48.021  1.00  0.00           N  
ATOM   3644  HZ1 LYS   222      48.040  67.726  47.089  1.00  0.00           H  
ATOM   3645  HZ2 LYS   222      47.445  68.777  47.961  1.00  0.00           H  
ATOM   3646  HZ3 LYS   222      48.386  67.681  48.711  1.00  0.00           H  
ATOM   3647  C   LYS   222      43.831  62.238  49.224  1.00  0.00           C  
ATOM   3648  O   LYS   222      44.048  61.292  50.047  1.00  0.00           O  
ATOM   3649  N   GLN   223      43.079  63.315  49.534  1.00  0.00           N  
ATOM   3650  H   GLN   223      43.012  64.060  48.855  1.00  0.00           H  
ATOM   3651  CA  GLN   223      42.270  63.411  50.793  1.00  0.00           C  
ATOM   3652  HA  GLN   223      42.970  63.245  51.612  1.00  0.00           H  
ATOM   3653  CB  GLN   223      41.589  64.798  50.842  1.00  0.00           C  
ATOM   3654  HB2 GLN   223      42.417  65.503  50.766  1.00  0.00           H  
ATOM   3655  HB3 GLN   223      40.856  64.960  50.052  1.00  0.00           H  
ATOM   3656  CG  GLN   223      40.702  65.034  52.099  1.00  0.00           C  
ATOM   3657  HG2 GLN   223      40.137  65.940  51.882  1.00  0.00           H  
ATOM   3658  HG3 GLN   223      39.966  64.252  52.287  1.00  0.00           H  
ATOM   3659  CD  GLN   223      41.647  65.124  53.394  1.00  0.00           C  
ATOM   3660  OE1 GLN   223      42.898  64.966  53.404  1.00  0.00           O  
ATOM   3661  NE2 GLN   223      41.090  65.381  54.502  1.00  0.00           N  
ATOM   3662 HE21 GLN   223      41.706  65.396  55.302  1.00  0.00           H  
ATOM   3663 HE22 GLN   223      40.123  65.671  54.533  1.00  0.00           H  
ATOM   3664  C   GLN   223      41.137  62.353  50.828  1.00  0.00           C  
ATOM   3665  O   GLN   223      41.007  61.636  51.781  1.00  0.00           O  
ATOM   3666  N   LYS   224      40.332  62.195  49.753  1.00  0.00           N  
ATOM   3667  H   LYS   224      40.397  62.885  49.018  1.00  0.00           H  
ATOM   3668  CA  LYS   224      39.406  61.075  49.517  1.00  0.00           C  
ATOM   3669  HA  LYS   224      38.716  61.155  50.357  1.00  0.00           H  
ATOM   3670  CB  LYS   224      38.723  61.291  48.165  1.00  0.00           C  
ATOM   3671  HB2 LYS   224      38.423  62.338  48.107  1.00  0.00           H  
ATOM   3672  HB3 LYS   224      39.408  61.047  47.354  1.00  0.00           H  
ATOM   3673  CG  LYS   224      37.481  60.399  48.064  1.00  0.00           C  
ATOM   3674  HG2 LYS   224      37.881  59.385  48.044  1.00  0.00           H  
ATOM   3675  HG3 LYS   224      36.884  60.539  48.964  1.00  0.00           H  
ATOM   3676  CD  LYS   224      36.682  60.577  46.753  1.00  0.00           C  
ATOM   3677  HD2 LYS   224      36.149  61.525  46.688  1.00  0.00           H  
ATOM   3678  HD3 LYS   224      37.398  60.635  45.933  1.00  0.00           H  
ATOM   3679  CE  LYS   224      35.721  59.531  46.355  1.00  0.00           C  
ATOM   3680  HE2 LYS   224      36.312  58.619  46.435  1.00  0.00           H  
ATOM   3681  HE3 LYS   224      34.934  59.462  47.106  1.00  0.00           H  
ATOM   3682  NZ  LYS   224      35.100  59.786  45.063  1.00  0.00           N  
ATOM   3683  HZ1 LYS   224      34.397  59.093  44.849  1.00  0.00           H  
ATOM   3684  HZ2 LYS   224      34.627  60.668  44.925  1.00  0.00           H  
ATOM   3685  HZ3 LYS   224      35.699  59.659  44.260  1.00  0.00           H  
ATOM   3686  C   LYS   224      39.952  59.667  49.710  1.00  0.00           C  
ATOM   3687  O   LYS   224      39.291  58.849  50.360  1.00  0.00           O  
ATOM   3688  N   TYR   225      41.104  59.348  49.152  1.00  0.00           N  
ATOM   3689  H   TYR   225      41.552  60.001  48.525  1.00  0.00           H  
ATOM   3690  CA  TYR   225      41.771  58.093  49.299  1.00  0.00           C  
ATOM   3691  HA  TYR   225      41.097  57.252  49.131  1.00  0.00           H  
ATOM   3692  CB  TYR   225      42.844  57.997  48.152  1.00  0.00           C  
ATOM   3693  HB2 TYR   225      43.521  58.851  48.110  1.00  0.00           H  
ATOM   3694  HB3 TYR   225      43.426  57.104  48.380  1.00  0.00           H  
ATOM   3695  CG  TYR   225      42.301  58.001  46.733  1.00  0.00           C  
ATOM   3696  CD1 TYR   225      43.122  58.552  45.770  1.00  0.00           C  
ATOM   3697  HD1 TYR   225      44.125  58.892  45.983  1.00  0.00           H  
ATOM   3698  CE1 TYR   225      42.599  58.665  44.432  1.00  0.00           C  
ATOM   3699  HE1 TYR   225      43.268  58.986  43.648  1.00  0.00           H  
ATOM   3700  CZ  TYR   225      41.276  58.169  44.076  1.00  0.00           C  
ATOM   3701  OH  TYR   225      40.789  58.209  42.840  1.00  0.00           O  
ATOM   3702  HH  TYR   225      41.404  58.826  42.437  1.00  0.00           H  
ATOM   3703  CE2 TYR   225      40.534  57.508  45.038  1.00  0.00           C  
ATOM   3704  HE2 TYR   225      39.580  57.039  44.848  1.00  0.00           H  
ATOM   3705  CD2 TYR   225      41.032  57.474  46.396  1.00  0.00           C  
ATOM   3706  HD2 TYR   225      40.317  57.033  47.074  1.00  0.00           H  
ATOM   3707  C   TYR   225      42.140  57.777  50.737  1.00  0.00           C  
ATOM   3708  O   TYR   225      42.039  56.631  51.183  1.00  0.00           O  
ATOM   3709  N   GLU   226      42.516  58.818  51.468  1.00  0.00           N  
ATOM   3710  H   GLU   226      42.679  59.749  51.112  1.00  0.00           H  
ATOM   3711  CA  GLU   226      42.700  58.627  52.869  1.00  0.00           C  
ATOM   3712  HA  GLU   226      43.299  57.730  53.029  1.00  0.00           H  
ATOM   3713  CB  GLU   226      43.635  59.732  53.523  1.00  0.00           C  
ATOM   3714  HB2 GLU   226      44.487  59.937  52.875  1.00  0.00           H  
ATOM   3715  HB3 GLU   226      43.104  60.684  53.527  1.00  0.00           H  
ATOM   3716  CG  GLU   226      43.991  59.555  55.002  1.00  0.00           C  
ATOM   3717  HG2 GLU   226      43.101  59.558  55.632  1.00  0.00           H  
ATOM   3718  HG3 GLU   226      44.495  58.600  55.150  1.00  0.00           H  
ATOM   3719  CD  GLU   226      45.020  60.577  55.432  1.00  0.00           C  
ATOM   3720  OE1 GLU   226      45.668  61.337  54.672  1.00  0.00           O  
ATOM   3721  OE2 GLU   226      45.193  60.740  56.660  1.00  0.00           O  
ATOM   3722  C   GLU   226      41.423  58.513  53.730  1.00  0.00           C  
ATOM   3723  O   GLU   226      41.381  57.658  54.561  1.00  0.00           O  
ATOM   3724  N   LYS   227      40.458  59.329  53.418  1.00  0.00           N  
ATOM   3725  H   LYS   227      40.718  60.086  52.802  1.00  0.00           H  
ATOM   3726  CA  LYS   227      39.120  59.443  54.075  1.00  0.00           C  
ATOM   3727  HA  LYS   227      39.310  59.480  55.147  1.00  0.00           H  
ATOM   3728  CB  LYS   227      38.438  60.814  53.659  1.00  0.00           C  
ATOM   3729  HB2 LYS   227      38.763  60.934  52.625  1.00  0.00           H  
ATOM   3730  HB3 LYS   227      37.358  60.823  53.805  1.00  0.00           H  
ATOM   3731  CG  LYS   227      39.051  62.069  54.338  1.00  0.00           C  
ATOM   3732  HG2 LYS   227      40.090  62.097  54.009  1.00  0.00           H  
ATOM   3733  HG3 LYS   227      38.580  62.977  53.962  1.00  0.00           H  
ATOM   3734  CD  LYS   227      38.947  62.142  55.866  1.00  0.00           C  
ATOM   3735  HD2 LYS   227      39.674  61.423  56.244  1.00  0.00           H  
ATOM   3736  HD3 LYS   227      39.202  63.163  56.152  1.00  0.00           H  
ATOM   3737  CE  LYS   227      37.634  61.606  56.397  1.00  0.00           C  
ATOM   3738  HE2 LYS   227      36.781  62.211  56.087  1.00  0.00           H  
ATOM   3739  HE3 LYS   227      37.592  60.604  55.970  1.00  0.00           H  
ATOM   3740  NZ  LYS   227      37.773  61.596  57.854  1.00  0.00           N  
ATOM   3741  HZ1 LYS   227      38.528  60.993  58.145  1.00  0.00           H  
ATOM   3742  HZ2 LYS   227      37.980  62.470  58.317  1.00  0.00           H  
ATOM   3743  HZ3 LYS   227      36.946  61.288  58.346  1.00  0.00           H  
ATOM   3744  C   LYS   227      38.216  58.198  53.911  1.00  0.00           C  
ATOM   3745  O   LYS   227      37.585  57.815  54.846  1.00  0.00           O  
ATOM   3746  N   ILE   228      38.358  57.503  52.762  1.00  0.00           N  
ATOM   3747  H   ILE   228      38.886  57.970  52.038  1.00  0.00           H  
ATOM   3748  CA  ILE   228      37.869  56.157  52.530  1.00  0.00           C  
ATOM   3749  HA  ILE   228      36.828  56.006  52.815  1.00  0.00           H  
ATOM   3750  CB  ILE   228      38.015  55.790  51.051  1.00  0.00           C  
ATOM   3751  HB  ILE   228      39.047  55.962  50.748  1.00  0.00           H  
ATOM   3752  CG2 ILE   228      37.967  54.252  50.791  1.00  0.00           C  
ATOM   3753 HG21 ILE   228      36.942  53.930  50.978  1.00  0.00           H  
ATOM   3754 HG22 ILE   228      38.220  54.076  49.746  1.00  0.00           H  
ATOM   3755 HG23 ILE   228      38.695  53.742  51.422  1.00  0.00           H  
ATOM   3756  CG1 ILE   228      37.011  56.494  50.117  1.00  0.00           C  
ATOM   3757 HG12 ILE   228      35.984  56.193  50.321  1.00  0.00           H  
ATOM   3758 HG13 ILE   228      37.084  57.574  50.250  1.00  0.00           H  
ATOM   3759  CD1 ILE   228      37.265  56.329  48.670  1.00  0.00           C  
ATOM   3760 HD11 ILE   228      38.323  56.546  48.519  1.00  0.00           H  
ATOM   3761 HD12 ILE   228      36.972  55.320  48.379  1.00  0.00           H  
ATOM   3762 HD13 ILE   228      36.678  57.036  48.084  1.00  0.00           H  
ATOM   3763  C   ILE   228      38.714  55.177  53.487  1.00  0.00           C  
ATOM   3764  O   ILE   228      38.142  54.454  54.319  1.00  0.00           O  
ATOM   3765  N   SER   229      40.072  55.172  53.403  1.00  0.00           N  
ATOM   3766  H   SER   229      40.480  55.784  52.711  1.00  0.00           H  
ATOM   3767  CA  SER   229      40.990  54.355  54.229  1.00  0.00           C  
ATOM   3768  HA  SER   229      40.800  53.322  53.937  1.00  0.00           H  
ATOM   3769  CB  SER   229      42.408  54.598  53.869  1.00  0.00           C  
ATOM   3770  HB2 SER   229      42.769  55.609  54.057  1.00  0.00           H  
ATOM   3771  HB3 SER   229      43.017  53.921  54.470  1.00  0.00           H  
ATOM   3772  OG  SER   229      42.487  54.258  52.524  1.00  0.00           O  
ATOM   3773  HG  SER   229      42.246  55.019  51.991  1.00  0.00           H  
ATOM   3774  C   SER   229      40.776  54.477  55.708  1.00  0.00           C  
ATOM   3775  O   SER   229      40.743  53.461  56.339  1.00  0.00           O  
ATOM   3776  N   GLU   230      40.363  55.604  56.241  1.00  0.00           N  
ATOM   3777  H   GLU   230      40.493  56.417  55.658  1.00  0.00           H  
ATOM   3778  CA  GLU   230      39.822  55.780  57.620  1.00  0.00           C  
ATOM   3779  HA  GLU   230      40.533  55.283  58.279  1.00  0.00           H  
ATOM   3780  CB  GLU   230      39.657  57.256  58.019  1.00  0.00           C  
ATOM   3781  HB2 GLU   230      38.792  57.801  57.639  1.00  0.00           H  
ATOM   3782  HB3 GLU   230      39.562  57.326  59.102  1.00  0.00           H  
ATOM   3783  CG  GLU   230      40.990  58.060  57.916  1.00  0.00           C  
ATOM   3784  HG2 GLU   230      41.870  57.424  58.014  1.00  0.00           H  
ATOM   3785  HG3 GLU   230      41.033  58.470  56.907  1.00  0.00           H  
ATOM   3786  CD  GLU   230      41.054  59.347  58.747  1.00  0.00           C  
ATOM   3787  OE1 GLU   230      40.085  60.069  58.857  1.00  0.00           O  
ATOM   3788  OE2 GLU   230      42.089  59.616  59.322  1.00  0.00           O  
ATOM   3789  C   GLU   230      38.485  55.098  57.805  1.00  0.00           C  
ATOM   3790  O   GLU   230      38.333  54.380  58.764  1.00  0.00           O  
ATOM   3791  N   LYS   231      37.478  55.336  56.896  1.00  0.00           N  
ATOM   3792  H   LYS   231      37.695  55.947  56.122  1.00  0.00           H  
ATOM   3793  CA  LYS   231      36.109  54.836  57.041  1.00  0.00           C  
ATOM   3794  HA  LYS   231      35.780  55.046  58.059  1.00  0.00           H  
ATOM   3795  CB  LYS   231      35.134  55.539  56.044  1.00  0.00           C  
ATOM   3796  HB2 LYS   231      35.324  56.613  56.068  1.00  0.00           H  
ATOM   3797  HB3 LYS   231      35.324  55.139  55.048  1.00  0.00           H  
ATOM   3798  CG  LYS   231      33.645  55.336  56.369  1.00  0.00           C  
ATOM   3799  HG2 LYS   231      33.079  55.919  55.643  1.00  0.00           H  
ATOM   3800  HG3 LYS   231      33.458  54.262  56.351  1.00  0.00           H  
ATOM   3801  CD  LYS   231      33.364  55.915  57.727  1.00  0.00           C  
ATOM   3802  HD2 LYS   231      33.817  55.297  58.503  1.00  0.00           H  
ATOM   3803  HD3 LYS   231      33.761  56.926  57.806  1.00  0.00           H  
ATOM   3804  CE  LYS   231      31.815  55.958  58.079  1.00  0.00           C  
ATOM   3805  HE2 LYS   231      31.390  56.621  57.325  1.00  0.00           H  
ATOM   3806  HE3 LYS   231      31.324  55.020  57.821  1.00  0.00           H  
ATOM   3807  NZ  LYS   231      31.560  56.365  59.473  1.00  0.00           N  
ATOM   3808  HZ1 LYS   231      31.902  57.297  59.657  1.00  0.00           H  
ATOM   3809  HZ2 LYS   231      30.567  56.352  59.660  1.00  0.00           H  
ATOM   3810  HZ3 LYS   231      31.967  55.733  60.147  1.00  0.00           H  
ATOM   3811  C   LYS   231      35.948  53.348  56.893  1.00  0.00           C  
ATOM   3812  O   LYS   231      35.024  52.714  57.473  1.00  0.00           O  
ATOM   3813  N   LYS   232      36.936  52.753  56.171  1.00  0.00           N  
ATOM   3814  H   LYS   232      37.492  53.358  55.585  1.00  0.00           H  
ATOM   3815  CA  LYS   232      37.299  51.347  56.069  1.00  0.00           C  
ATOM   3816  HA  LYS   232      36.371  50.812  55.870  1.00  0.00           H  
ATOM   3817  CB  LYS   232      38.204  50.997  54.830  1.00  0.00           C  
ATOM   3818  HB2 LYS   232      37.729  51.484  53.978  1.00  0.00           H  
ATOM   3819  HB3 LYS   232      39.176  51.486  54.898  1.00  0.00           H  
ATOM   3820  CG  LYS   232      38.456  49.508  54.528  1.00  0.00           C  
ATOM   3821  HG2 LYS   232      38.718  49.027  55.471  1.00  0.00           H  
ATOM   3822  HG3 LYS   232      37.567  48.997  54.158  1.00  0.00           H  
ATOM   3823  CD  LYS   232      39.530  49.242  53.461  1.00  0.00           C  
ATOM   3824  HD2 LYS   232      40.494  49.600  53.821  1.00  0.00           H  
ATOM   3825  HD3 LYS   232      39.579  48.170  53.270  1.00  0.00           H  
ATOM   3826  CE  LYS   232      39.326  50.030  52.159  1.00  0.00           C  
ATOM   3827  HE2 LYS   232      38.467  49.649  51.607  1.00  0.00           H  
ATOM   3828  HE3 LYS   232      39.100  51.065  52.418  1.00  0.00           H  
ATOM   3829  NZ  LYS   232      40.507  49.953  51.349  1.00  0.00           N  
ATOM   3830  HZ1 LYS   232      41.220  50.366  51.933  1.00  0.00           H  
ATOM   3831  HZ2 LYS   232      40.614  48.995  51.049  1.00  0.00           H  
ATOM   3832  HZ3 LYS   232      40.476  50.521  50.515  1.00  0.00           H  
ATOM   3833  C   LYS   232      37.933  50.719  57.321  1.00  0.00           C  
ATOM   3834  O   LYS   232      37.245  49.821  57.878  1.00  0.00           O  
ATOM   3835  N   MET   233      39.141  51.022  57.804  1.00  0.00           N  
ATOM   3836  H   MET   233      39.738  51.569  57.200  1.00  0.00           H  
ATOM   3837  CA  MET   233      39.669  50.458  59.044  1.00  0.00           C  
ATOM   3838  HA  MET   233      39.593  49.377  58.925  1.00  0.00           H  
ATOM   3839  CB  MET   233      41.153  50.804  59.166  1.00  0.00           C  
ATOM   3840  HB2 MET   233      41.668  50.023  58.606  1.00  0.00           H  
ATOM   3841  HB3 MET   233      41.354  51.798  58.769  1.00  0.00           H  
ATOM   3842  CG  MET   233      41.700  50.632  60.615  1.00  0.00           C  
ATOM   3843  HG2 MET   233      41.334  51.478  61.197  1.00  0.00           H  
ATOM   3844  HG3 MET   233      41.329  49.691  61.022  1.00  0.00           H  
ATOM   3845  SD  MET   233      43.523  50.607  60.915  1.00  0.00           S  
ATOM   3846  CE  MET   233      43.856  52.154  60.025  1.00  0.00           C  
ATOM   3847  HE1 MET   233      43.636  51.991  58.970  1.00  0.00           H  
ATOM   3848  HE2 MET   233      43.366  53.014  60.481  1.00  0.00           H  
ATOM   3849  HE3 MET   233      44.896  52.254  60.338  1.00  0.00           H  
ATOM   3850  C   MET   233      38.778  50.817  60.280  1.00  0.00           C  
ATOM   3851  O   MET   233      38.833  50.141  61.283  1.00  0.00           O  
ATOM   3852  N   SER   234      38.086  51.966  60.337  1.00  0.00           N  
ATOM   3853  H   SER   234      38.108  52.610  59.558  1.00  0.00           H  
ATOM   3854  CA  SER   234      37.122  52.341  61.410  1.00  0.00           C  
ATOM   3855  HA  SER   234      37.669  52.123  62.328  1.00  0.00           H  
ATOM   3856  CB  SER   234      36.943  53.858  61.604  1.00  0.00           C  
ATOM   3857  HB2 SER   234      36.211  54.318  60.939  1.00  0.00           H  
ATOM   3858  HB3 SER   234      36.643  54.014  62.641  1.00  0.00           H  
ATOM   3859  OG  SER   234      38.079  54.633  61.320  1.00  0.00           O  
ATOM   3860  HG  SER   234      38.287  54.476  60.396  1.00  0.00           H  
ATOM   3861  C   SER   234      35.783  51.537  61.351  1.00  0.00           C  
ATOM   3862  O   SER   234      34.730  52.012  61.748  1.00  0.00           O  
ATOM   3863  N   THR   235      35.768  50.272  60.852  1.00  0.00           N  
ATOM   3864  H   THR   235      36.663  49.903  60.563  1.00  0.00           H  
ATOM   3865  CA  THR   235      34.549  49.418  60.748  1.00  0.00           C  
ATOM   3866  HA  THR   235      33.926  49.743  61.581  1.00  0.00           H  
ATOM   3867  CB  THR   235      33.702  49.688  59.497  1.00  0.00           C  
ATOM   3868  HB  THR   235      34.257  49.420  58.598  1.00  0.00           H  
ATOM   3869  CG2 THR   235      32.358  48.994  59.656  1.00  0.00           C  
ATOM   3870 HG21 THR   235      32.434  47.914  59.526  1.00  0.00           H  
ATOM   3871 HG22 THR   235      31.934  49.257  60.625  1.00  0.00           H  
ATOM   3872 HG23 THR   235      31.603  49.305  58.935  1.00  0.00           H  
ATOM   3873  OG1 THR   235      33.317  51.100  59.359  1.00  0.00           O  
ATOM   3874  HG1 THR   235      33.768  51.345  58.548  1.00  0.00           H  
ATOM   3875  C   THR   235      34.883  47.945  60.990  1.00  0.00           C  
ATOM   3876  O   THR   235      35.311  47.306  59.988  1.00  0.00           O  
ATOM   3877  N   PRO   236      34.637  47.403  62.192  1.00  0.00           N  
ATOM   3878  CD  PRO   236      34.172  47.949  63.425  1.00  0.00           C  
ATOM   3879  HD2 PRO   236      33.086  47.862  63.399  1.00  0.00           H  
ATOM   3880  HD3 PRO   236      34.552  48.962  63.553  1.00  0.00           H  
ATOM   3881  CG  PRO   236      34.799  47.110  64.548  1.00  0.00           C  
ATOM   3882  HG2 PRO   236      34.111  47.203  65.389  1.00  0.00           H  
ATOM   3883  HG3 PRO   236      35.803  47.481  64.752  1.00  0.00           H  
ATOM   3884  CB  PRO   236      34.739  45.709  63.999  1.00  0.00           C  
ATOM   3885  HB2 PRO   236      33.743  45.321  64.216  1.00  0.00           H  
ATOM   3886  HB3 PRO   236      35.525  45.050  64.368  1.00  0.00           H  
ATOM   3887  CA  PRO   236      35.003  45.960  62.519  1.00  0.00           C  
ATOM   3888  HA  PRO   236      36.085  45.898  62.405  1.00  0.00           H  
ATOM   3889  C   PRO   236      34.329  44.998  61.572  1.00  0.00           C  
ATOM   3890  O   PRO   236      33.242  45.224  61.146  1.00  0.00           O  
ATOM   3891  N   VAL   237      34.984  43.940  61.145  1.00  0.00           N  
ATOM   3892  H   VAL   237      35.924  43.815  61.492  1.00  0.00           H  
ATOM   3893  CA  VAL   237      34.482  42.849  60.266  1.00  0.00           C  
ATOM   3894  HA  VAL   237      34.458  43.172  59.225  1.00  0.00           H  
ATOM   3895  CB  VAL   237      35.494  41.745  60.214  1.00  0.00           C  
ATOM   3896  HB  VAL   237      34.987  40.979  59.627  1.00  0.00           H  
ATOM   3897  CG1 VAL   237      36.860  42.116  59.477  1.00  0.00           C  
ATOM   3898 HG11 VAL   237      37.495  41.240  59.344  1.00  0.00           H  
ATOM   3899 HG12 VAL   237      36.698  42.542  58.487  1.00  0.00           H  
ATOM   3900 HG13 VAL   237      37.354  42.952  59.973  1.00  0.00           H  
ATOM   3901  CG2 VAL   237      35.841  41.067  61.597  1.00  0.00           C  
ATOM   3902 HG21 VAL   237      36.192  41.782  62.340  1.00  0.00           H  
ATOM   3903 HG22 VAL   237      34.982  40.521  61.985  1.00  0.00           H  
ATOM   3904 HG23 VAL   237      36.729  40.440  61.511  1.00  0.00           H  
ATOM   3905  C   VAL   237      32.999  42.427  60.670  1.00  0.00           C  
ATOM   3906  O   VAL   237      32.143  42.178  59.768  1.00  0.00           O  
ATOM   3907  N   GLU   238      32.710  42.369  61.977  1.00  0.00           N  
ATOM   3908  H   GLU   238      33.494  42.220  62.596  1.00  0.00           H  
ATOM   3909  CA  GLU   238      31.354  41.948  62.471  1.00  0.00           C  
ATOM   3910  HA  GLU   238      30.905  41.197  61.820  1.00  0.00           H  
ATOM   3911  CB  GLU   238      31.537  41.497  63.955  1.00  0.00           C  
ATOM   3912  HB2 GLU   238      30.590  41.126  64.347  1.00  0.00           H  
ATOM   3913  HB3 GLU   238      32.265  40.686  63.965  1.00  0.00           H  
ATOM   3914  CG  GLU   238      32.034  42.632  64.869  1.00  0.00           C  
ATOM   3915  HG2 GLU   238      31.891  43.616  64.424  1.00  0.00           H  
ATOM   3916  HG3 GLU   238      31.493  42.562  65.813  1.00  0.00           H  
ATOM   3917  CD  GLU   238      33.492  42.506  65.249  1.00  0.00           C  
ATOM   3918  OE1 GLU   238      33.883  42.747  66.423  1.00  0.00           O  
ATOM   3919  OE2 GLU   238      34.287  42.221  64.302  1.00  0.00           O  
ATOM   3920  C   GLU   238      30.298  43.054  62.377  1.00  0.00           C  
ATOM   3921  O   GLU   238      29.102  42.800  62.485  1.00  0.00           O  
ATOM   3922  N   VAL   239      30.693  44.328  62.231  1.00  0.00           N  
ATOM   3923  H   VAL   239      31.668  44.511  62.040  1.00  0.00           H  
ATOM   3924  CA  VAL   239      29.687  45.460  62.044  1.00  0.00           C  
ATOM   3925  HA  VAL   239      28.805  45.224  62.640  1.00  0.00           H  
ATOM   3926  CB  VAL   239      30.242  46.768  62.674  1.00  0.00           C  
ATOM   3927  HB  VAL   239      31.319  46.817  62.515  1.00  0.00           H  
ATOM   3928  CG1 VAL   239      29.587  47.973  62.089  1.00  0.00           C  
ATOM   3929 HG11 VAL   239      29.890  48.105  61.050  1.00  0.00           H  
ATOM   3930 HG12 VAL   239      28.499  48.004  62.132  1.00  0.00           H  
ATOM   3931 HG13 VAL   239      29.945  48.837  62.648  1.00  0.00           H  
ATOM   3932  CG2 VAL   239      29.965  46.722  64.176  1.00  0.00           C  
ATOM   3933 HG21 VAL   239      28.969  46.374  64.450  1.00  0.00           H  
ATOM   3934 HG22 VAL   239      30.724  46.056  64.587  1.00  0.00           H  
ATOM   3935 HG23 VAL   239      30.138  47.637  64.742  1.00  0.00           H  
ATOM   3936  C   VAL   239      29.428  45.582  60.555  1.00  0.00           C  
ATOM   3937  O   VAL   239      28.276  45.770  60.075  1.00  0.00           O  
ATOM   3938  N   LEU   240      30.438  45.400  59.717  1.00  0.00           N  
ATOM   3939  H   LEU   240      31.275  45.027  60.142  1.00  0.00           H  
ATOM   3940  CA  LEU   240      30.425  45.448  58.228  1.00  0.00           C  
ATOM   3941  HA  LEU   240      29.945  46.340  57.826  1.00  0.00           H  
ATOM   3942  CB  LEU   240      31.895  45.224  57.755  1.00  0.00           C  
ATOM   3943  HB2 LEU   240      32.571  45.960  58.190  1.00  0.00           H  
ATOM   3944  HB3 LEU   240      32.249  44.250  58.094  1.00  0.00           H  
ATOM   3945  CG  LEU   240      32.157  45.050  56.294  1.00  0.00           C  
ATOM   3946  HG  LEU   240      31.659  44.138  55.964  1.00  0.00           H  
ATOM   3947  CD1 LEU   240      31.768  46.240  55.408  1.00  0.00           C  
ATOM   3948 HD11 LEU   240      32.119  46.151  54.380  1.00  0.00           H  
ATOM   3949 HD12 LEU   240      30.715  46.449  55.599  1.00  0.00           H  
ATOM   3950 HD13 LEU   240      32.235  47.103  55.882  1.00  0.00           H  
ATOM   3951  CD2 LEU   240      33.614  44.746  56.040  1.00  0.00           C  
ATOM   3952 HD21 LEU   240      34.351  45.385  56.528  1.00  0.00           H  
ATOM   3953 HD22 LEU   240      33.732  43.815  56.594  1.00  0.00           H  
ATOM   3954 HD23 LEU   240      33.857  44.488  55.009  1.00  0.00           H  
ATOM   3955  C   LEU   240      29.522  44.318  57.693  1.00  0.00           C  
ATOM   3956  O   LEU   240      28.675  44.544  56.867  1.00  0.00           O  
ATOM   3957  N   CYS   241      29.693  43.118  58.236  1.00  0.00           N  
ATOM   3958  H   CYS   241      30.396  43.119  58.962  1.00  0.00           H  
ATOM   3959  CA  CYS   241      28.906  41.941  57.945  1.00  0.00           C  
ATOM   3960  HA  CYS   241      28.719  42.076  56.879  1.00  0.00           H  
ATOM   3961  CB  CYS   241      29.800  40.689  58.081  1.00  0.00           C  
ATOM   3962  HB2 CYS   241      30.090  40.590  59.127  1.00  0.00           H  
ATOM   3963  HB3 CYS   241      29.265  39.806  57.732  1.00  0.00           H  
ATOM   3964  SG  CYS   241      31.248  40.818  57.118  1.00  0.00           S  
ATOM   3965  HG  CYS   241      31.985  41.547  57.961  1.00  0.00           H  
ATOM   3966  C   CYS   241      27.598  41.869  58.817  1.00  0.00           C  
ATOM   3967  O   CYS   241      27.012  40.760  58.965  1.00  0.00           O  
ATOM   3968  N   LYS   242      27.109  42.897  59.427  1.00  0.00           N  
ATOM   3969  H   LYS   242      27.401  43.814  59.121  1.00  0.00           H  
ATOM   3970  CA  LYS   242      25.943  42.901  60.202  1.00  0.00           C  
ATOM   3971  HA  LYS   242      26.094  42.078  60.900  1.00  0.00           H  
ATOM   3972  CB  LYS   242      25.729  44.157  61.105  1.00  0.00           C  
ATOM   3973  HB2 LYS   242      26.674  44.544  61.487  1.00  0.00           H  
ATOM   3974  HB3 LYS   242      25.281  44.955  60.513  1.00  0.00           H  
ATOM   3975  CG  LYS   242      24.725  43.954  62.233  1.00  0.00           C  
ATOM   3976  HG2 LYS   242      23.732  43.924  61.784  1.00  0.00           H  
ATOM   3977  HG3 LYS   242      24.969  42.958  62.601  1.00  0.00           H  
ATOM   3978  CD  LYS   242      24.846  44.983  63.374  1.00  0.00           C  
ATOM   3979  HD2 LYS   242      25.879  45.001  63.722  1.00  0.00           H  
ATOM   3980  HD3 LYS   242      24.499  45.956  63.026  1.00  0.00           H  
ATOM   3981  CE  LYS   242      23.932  44.517  64.619  1.00  0.00           C  
ATOM   3982  HE2 LYS   242      24.097  43.445  64.732  1.00  0.00           H  
ATOM   3983  HE3 LYS   242      24.284  45.046  65.505  1.00  0.00           H  
ATOM   3984  NZ  LYS   242      22.501  44.746  64.406  1.00  0.00           N  
ATOM   3985  HZ1 LYS   242      22.205  45.711  64.458  1.00  0.00           H  
ATOM   3986  HZ2 LYS   242      22.125  44.371  63.546  1.00  0.00           H  
ATOM   3987  HZ3 LYS   242      22.025  44.180  65.093  1.00  0.00           H  
ATOM   3988  C   LYS   242      24.667  42.598  59.370  1.00  0.00           C  
ATOM   3989  O   LYS   242      24.476  43.232  58.383  1.00  0.00           O  
ATOM   3990  N   GLY   243      23.831  41.649  59.790  1.00  0.00           N  
ATOM   3991  H   GLY   243      24.162  41.110  60.577  1.00  0.00           H  
ATOM   3992  CA  GLY   243      22.640  41.144  59.009  1.00  0.00           C  
ATOM   3993  HA2 GLY   243      22.017  40.504  59.632  1.00  0.00           H  
ATOM   3994  HA3 GLY   243      21.986  42.003  58.854  1.00  0.00           H  
ATOM   3995  C   GLY   243      22.919  40.268  57.796  1.00  0.00           C  
ATOM   3996  O   GLY   243      22.003  39.570  57.287  1.00  0.00           O  
ATOM   3997  N   PHE   244      24.202  40.191  57.396  1.00  0.00           N  
ATOM   3998  H   PHE   244      24.885  40.629  57.998  1.00  0.00           H  
ATOM   3999  CA  PHE   244      24.685  39.230  56.426  1.00  0.00           C  
ATOM   4000  HA  PHE   244      23.920  38.853  55.748  1.00  0.00           H  
ATOM   4001  CB  PHE   244      25.660  39.997  55.473  1.00  0.00           C  
ATOM   4002  HB2 PHE   244      26.486  40.388  56.067  1.00  0.00           H  
ATOM   4003  HB3 PHE   244      26.066  39.298  54.742  1.00  0.00           H  
ATOM   4004  CG  PHE   244      25.008  41.213  54.787  1.00  0.00           C  
ATOM   4005  CD1 PHE   244      23.991  41.116  53.779  1.00  0.00           C  
ATOM   4006  HD1 PHE   244      23.652  40.127  53.511  1.00  0.00           H  
ATOM   4007  CE1 PHE   244      23.389  42.210  53.223  1.00  0.00           C  
ATOM   4008  HE1 PHE   244      22.659  42.132  52.432  1.00  0.00           H  
ATOM   4009  CZ  PHE   244      23.742  43.525  53.671  1.00  0.00           C  
ATOM   4010  HZ  PHE   244      23.233  44.412  53.322  1.00  0.00           H  
ATOM   4011  CE2 PHE   244      24.814  43.630  54.571  1.00  0.00           C  
ATOM   4012  HE2 PHE   244      25.089  44.604  54.948  1.00  0.00           H  
ATOM   4013  CD2 PHE   244      25.389  42.490  55.184  1.00  0.00           C  
ATOM   4014  HD2 PHE   244      26.251  42.545  55.833  1.00  0.00           H  
ATOM   4015  C   PHE   244      25.395  38.053  57.141  1.00  0.00           C  
ATOM   4016  O   PHE   244      25.503  38.035  58.357  1.00  0.00           O  
ATOM   4017  N   PRO   245      25.830  36.975  56.423  1.00  0.00           N  
ATOM   4018  CD  PRO   245      25.470  36.674  55.016  1.00  0.00           C  
ATOM   4019  HD2 PRO   245      26.179  37.165  54.349  1.00  0.00           H  
ATOM   4020  HD3 PRO   245      24.460  37.014  54.787  1.00  0.00           H  
ATOM   4021  CG  PRO   245      25.596  35.146  54.884  1.00  0.00           C  
ATOM   4022  HG2 PRO   245      25.820  34.907  53.844  1.00  0.00           H  
ATOM   4023  HG3 PRO   245      24.708  34.684  55.316  1.00  0.00           H  
ATOM   4024  CB  PRO   245      26.797  34.875  55.812  1.00  0.00           C  
ATOM   4025  HB2 PRO   245      27.716  35.145  55.293  1.00  0.00           H  
ATOM   4026  HB3 PRO   245      26.825  33.833  56.131  1.00  0.00           H  
ATOM   4027  CA  PRO   245      26.502  35.760  57.003  1.00  0.00           C  
ATOM   4028  HA  PRO   245      25.768  35.308  57.670  1.00  0.00           H  
ATOM   4029  C   PRO   245      27.774  36.151  57.697  1.00  0.00           C  
ATOM   4030  O   PRO   245      28.712  36.673  57.152  1.00  0.00           O  
ATOM   4031  N   ALA   246      27.779  36.007  58.996  1.00  0.00           N  
ATOM   4032  H   ALA   246      26.924  35.685  59.426  1.00  0.00           H  
ATOM   4033  CA  ALA   246      28.882  36.093  59.840  1.00  0.00           C  
ATOM   4034  HA  ALA   246      29.231  37.115  59.695  1.00  0.00           H  
ATOM   4035  CB  ALA   246      28.584  35.788  61.318  1.00  0.00           C  
ATOM   4036  HB1 ALA   246      29.406  36.014  61.997  1.00  0.00           H  
ATOM   4037  HB2 ALA   246      27.874  36.565  61.601  1.00  0.00           H  
ATOM   4038  HB3 ALA   246      28.150  34.794  61.428  1.00  0.00           H  
ATOM   4039  C   ALA   246      30.116  35.251  59.413  1.00  0.00           C  
ATOM   4040  O   ALA   246      31.203  35.515  59.884  1.00  0.00           O  
ATOM   4041  N   GLU   247      29.985  34.355  58.427  1.00  0.00           N  
ATOM   4042  H   GLU   247      29.106  33.867  58.331  1.00  0.00           H  
ATOM   4043  CA  GLU   247      31.120  33.782  57.676  1.00  0.00           C  
ATOM   4044  HA  GLU   247      31.753  33.281  58.408  1.00  0.00           H  
ATOM   4045  CB  GLU   247      30.519  32.759  56.689  1.00  0.00           C  
ATOM   4046  HB2 GLU   247      29.770  33.265  56.079  1.00  0.00           H  
ATOM   4047  HB3 GLU   247      31.368  32.511  56.052  1.00  0.00           H  
ATOM   4048  CG  GLU   247      29.878  31.463  57.285  1.00  0.00           C  
ATOM   4049  HG2 GLU   247      29.622  30.755  56.497  1.00  0.00           H  
ATOM   4050  HG3 GLU   247      30.611  31.110  58.010  1.00  0.00           H  
ATOM   4051  CD  GLU   247      28.537  31.593  58.089  1.00  0.00           C  
ATOM   4052  OE1 GLU   247      27.894  32.677  58.056  1.00  0.00           O  
ATOM   4053  OE2 GLU   247      28.261  30.535  58.657  1.00  0.00           O  
ATOM   4054  C   GLU   247      31.971  34.784  56.884  1.00  0.00           C  
ATOM   4055  O   GLU   247      33.179  34.576  56.775  1.00  0.00           O  
ATOM   4056  N   PHE   248      31.413  35.921  56.361  1.00  0.00           N  
ATOM   4057  H   PHE   248      30.412  36.054  56.329  1.00  0.00           H  
ATOM   4058  CA  PHE   248      32.205  36.999  55.798  1.00  0.00           C  
ATOM   4059  HA  PHE   248      32.987  36.596  55.154  1.00  0.00           H  
ATOM   4060  CB  PHE   248      31.383  37.922  54.911  1.00  0.00           C  
ATOM   4061  HB2 PHE   248      30.580  38.330  55.525  1.00  0.00           H  
ATOM   4062  HB3 PHE   248      32.072  38.651  54.483  1.00  0.00           H  
ATOM   4063  CG  PHE   248      30.720  37.252  53.715  1.00  0.00           C  
ATOM   4064  CD1 PHE   248      29.366  36.945  53.678  1.00  0.00           C  
ATOM   4065  HD1 PHE   248      28.674  37.140  54.484  1.00  0.00           H  
ATOM   4066  CE1 PHE   248      28.776  36.325  52.509  1.00  0.00           C  
ATOM   4067  HE1 PHE   248      27.733  36.048  52.458  1.00  0.00           H  
ATOM   4068  CZ  PHE   248      29.620  36.019  51.465  1.00  0.00           C  
ATOM   4069  HZ  PHE   248      29.237  35.350  50.710  1.00  0.00           H  
ATOM   4070  CE2 PHE   248      30.933  36.453  51.423  1.00  0.00           C  
ATOM   4071  HE2 PHE   248      31.592  36.078  50.653  1.00  0.00           H  
ATOM   4072  CD2 PHE   248      31.483  37.194  52.486  1.00  0.00           C  
ATOM   4073  HD2 PHE   248      32.514  37.516  52.524  1.00  0.00           H  
ATOM   4074  C   PHE   248      32.948  37.671  56.880  1.00  0.00           C  
ATOM   4075  O   PHE   248      34.086  38.119  56.678  1.00  0.00           O  
ATOM   4076  N   ALA   249      32.448  37.683  58.072  1.00  0.00           N  
ATOM   4077  H   ALA   249      31.506  37.384  58.278  1.00  0.00           H  
ATOM   4078  CA  ALA   249      33.200  38.245  59.204  1.00  0.00           C  
ATOM   4079  HA  ALA   249      33.550  39.198  58.807  1.00  0.00           H  
ATOM   4080  CB  ALA   249      32.292  38.668  60.331  1.00  0.00           C  
ATOM   4081  HB1 ALA   249      32.779  39.136  61.186  1.00  0.00           H  
ATOM   4082  HB2 ALA   249      31.456  39.288  60.007  1.00  0.00           H  
ATOM   4083  HB3 ALA   249      31.897  37.762  60.790  1.00  0.00           H  
ATOM   4084  C   ALA   249      34.382  37.340  59.623  1.00  0.00           C  
ATOM   4085  O   ALA   249      35.551  37.704  59.774  1.00  0.00           O  
ATOM   4086  N   MET   250      34.174  36.018  59.743  1.00  0.00           N  
ATOM   4087  H   MET   250      33.236  35.703  59.542  1.00  0.00           H  
ATOM   4088  CA  MET   250      35.195  34.981  59.915  1.00  0.00           C  
ATOM   4089  HA  MET   250      35.589  34.971  60.931  1.00  0.00           H  
ATOM   4090  CB  MET   250      34.523  33.618  59.866  1.00  0.00           C  
ATOM   4091  HB2 MET   250      33.982  33.418  58.941  1.00  0.00           H  
ATOM   4092  HB3 MET   250      35.225  32.798  60.018  1.00  0.00           H  
ATOM   4093  CG  MET   250      33.499  33.279  60.924  1.00  0.00           C  
ATOM   4094  HG2 MET   250      33.940  32.909  61.850  1.00  0.00           H  
ATOM   4095  HG3 MET   250      32.799  34.100  61.078  1.00  0.00           H  
ATOM   4096  SD  MET   250      32.555  31.706  60.562  1.00  0.00           S  
ATOM   4097  CE  MET   250      33.933  30.517  60.942  1.00  0.00           C  
ATOM   4098  HE1 MET   250      33.543  29.543  60.648  1.00  0.00           H  
ATOM   4099  HE2 MET   250      34.744  30.719  60.242  1.00  0.00           H  
ATOM   4100  HE3 MET   250      34.262  30.616  61.977  1.00  0.00           H  
ATOM   4101  C   MET   250      36.233  35.119  58.826  1.00  0.00           C  
ATOM   4102  O   MET   250      37.426  35.131  59.108  1.00  0.00           O  
ATOM   4103  N   TYR   251      35.813  35.144  57.554  1.00  0.00           N  
ATOM   4104  H   TYR   251      34.824  35.051  57.368  1.00  0.00           H  
ATOM   4105  CA  TYR   251      36.752  35.102  56.362  1.00  0.00           C  
ATOM   4106  HA  TYR   251      37.354  34.197  56.284  1.00  0.00           H  
ATOM   4107  CB  TYR   251      35.814  35.168  55.071  1.00  0.00           C  
ATOM   4108  HB2 TYR   251      35.199  34.273  54.983  1.00  0.00           H  
ATOM   4109  HB3 TYR   251      35.154  36.021  55.230  1.00  0.00           H  
ATOM   4110  CG  TYR   251      36.389  35.331  53.705  1.00  0.00           C  
ATOM   4111  CD1 TYR   251      36.796  34.274  52.820  1.00  0.00           C  
ATOM   4112  HD1 TYR   251      36.634  33.240  53.087  1.00  0.00           H  
ATOM   4113  CE1 TYR   251      37.418  34.621  51.632  1.00  0.00           C  
ATOM   4114  HE1 TYR   251      37.714  33.866  50.919  1.00  0.00           H  
ATOM   4115  CZ  TYR   251      37.604  35.957  51.287  1.00  0.00           C  
ATOM   4116  OH  TYR   251      38.249  36.201  50.075  1.00  0.00           O  
ATOM   4117  HH  TYR   251      38.595  37.097  50.086  1.00  0.00           H  
ATOM   4118  CE2 TYR   251      37.201  36.986  52.156  1.00  0.00           C  
ATOM   4119  HE2 TYR   251      37.428  37.993  51.840  1.00  0.00           H  
ATOM   4120  CD2 TYR   251      36.580  36.661  53.325  1.00  0.00           C  
ATOM   4121  HD2 TYR   251      36.397  37.505  53.973  1.00  0.00           H  
ATOM   4122  C   TYR   251      37.745  36.307  56.453  1.00  0.00           C  
ATOM   4123  O   TYR   251      38.939  36.165  56.273  1.00  0.00           O  
ATOM   4124  N   LEU   252      37.144  37.460  56.647  1.00  0.00           N  
ATOM   4125  H   LEU   252      36.195  37.429  56.991  1.00  0.00           H  
ATOM   4126  CA  LEU   252      37.948  38.698  56.705  1.00  0.00           C  
ATOM   4127  HA  LEU   252      38.544  38.774  55.796  1.00  0.00           H  
ATOM   4128  CB  LEU   252      37.076  39.958  56.795  1.00  0.00           C  
ATOM   4129  HB2 LEU   252      36.248  39.826  57.491  1.00  0.00           H  
ATOM   4130  HB3 LEU   252      37.721  40.737  57.201  1.00  0.00           H  
ATOM   4131  CG  LEU   252      36.430  40.329  55.449  1.00  0.00           C  
ATOM   4132  HG  LEU   252      35.893  39.490  55.007  1.00  0.00           H  
ATOM   4133  CD1 LEU   252      35.556  41.623  55.751  1.00  0.00           C  
ATOM   4134 HD11 LEU   252      36.163  42.380  56.247  1.00  0.00           H  
ATOM   4135 HD12 LEU   252      35.310  41.993  54.756  1.00  0.00           H  
ATOM   4136 HD13 LEU   252      34.688  41.392  56.369  1.00  0.00           H  
ATOM   4137  CD2 LEU   252      37.478  40.812  54.403  1.00  0.00           C  
ATOM   4138 HD21 LEU   252      38.153  41.451  54.972  1.00  0.00           H  
ATOM   4139 HD22 LEU   252      37.983  39.908  54.064  1.00  0.00           H  
ATOM   4140 HD23 LEU   252      37.062  41.309  53.526  1.00  0.00           H  
ATOM   4141  C   LEU   252      38.912  38.745  57.873  1.00  0.00           C  
ATOM   4142  O   LEU   252      40.099  38.973  57.693  1.00  0.00           O  
ATOM   4143  N   ASN   253      38.486  38.295  59.052  1.00  0.00           N  
ATOM   4144  H   ASN   253      37.498  38.100  59.135  1.00  0.00           H  
ATOM   4145  CA  ASN   253      39.190  38.233  60.281  1.00  0.00           C  
ATOM   4146  HA  ASN   253      39.514  39.245  60.525  1.00  0.00           H  
ATOM   4147  CB  ASN   253      38.247  37.739  61.405  1.00  0.00           C  
ATOM   4148  HB2 ASN   253      37.356  38.309  61.669  1.00  0.00           H  
ATOM   4149  HB3 ASN   253      37.865  36.749  61.155  1.00  0.00           H  
ATOM   4150  CG  ASN   253      38.905  37.668  62.804  1.00  0.00           C  
ATOM   4151  OD1 ASN   253      38.691  36.711  63.499  1.00  0.00           O  
ATOM   4152  ND2 ASN   253      39.786  38.565  63.206  1.00  0.00           N  
ATOM   4153 HD21 ASN   253      40.224  38.310  64.080  1.00  0.00           H  
ATOM   4154 HD22 ASN   253      39.930  39.410  62.672  1.00  0.00           H  
ATOM   4155  C   ASN   253      40.500  37.350  60.111  1.00  0.00           C  
ATOM   4156  O   ASN   253      41.583  37.821  60.481  1.00  0.00           O  
ATOM   4157  N   TYR   254      40.317  36.127  59.609  1.00  0.00           N  
ATOM   4158  H   TYR   254      39.408  35.818  59.294  1.00  0.00           H  
ATOM   4159  CA  TYR   254      41.413  35.222  59.235  1.00  0.00           C  
ATOM   4160  HA  TYR   254      42.091  35.132  60.084  1.00  0.00           H  
ATOM   4161  CB  TYR   254      40.710  33.829  58.863  1.00  0.00           C  
ATOM   4162  HB2 TYR   254      40.138  33.501  59.731  1.00  0.00           H  
ATOM   4163  HB3 TYR   254      39.928  34.058  58.139  1.00  0.00           H  
ATOM   4164  CG  TYR   254      41.611  32.832  58.191  1.00  0.00           C  
ATOM   4165  CD1 TYR   254      41.926  32.918  56.884  1.00  0.00           C  
ATOM   4166  HD1 TYR   254      41.369  33.638  56.303  1.00  0.00           H  
ATOM   4167  CE1 TYR   254      42.839  32.064  56.292  1.00  0.00           C  
ATOM   4168  HE1 TYR   254      42.956  32.207  55.228  1.00  0.00           H  
ATOM   4169  CZ  TYR   254      43.435  31.008  57.037  1.00  0.00           C  
ATOM   4170  OH  TYR   254      44.310  30.102  56.494  1.00  0.00           O  
ATOM   4171  HH  TYR   254      44.374  29.320  57.049  1.00  0.00           H  
ATOM   4172  CE2 TYR   254      43.078  30.906  58.397  1.00  0.00           C  
ATOM   4173  HE2 TYR   254      43.405  30.063  58.987  1.00  0.00           H  
ATOM   4174  CD2 TYR   254      42.262  31.874  59.010  1.00  0.00           C  
ATOM   4175  HD2 TYR   254      42.016  31.731  60.052  1.00  0.00           H  
ATOM   4176  C   TYR   254      42.281  35.680  58.033  1.00  0.00           C  
ATOM   4177  O   TYR   254      43.481  35.536  58.198  1.00  0.00           O  
ATOM   4178  N   CYS   255      41.688  36.317  57.007  1.00  0.00           N  
ATOM   4179  H   CYS   255      40.724  36.104  56.793  1.00  0.00           H  
ATOM   4180  CA  CYS   255      42.562  37.033  56.051  1.00  0.00           C  
ATOM   4181  HA  CYS   255      43.285  36.310  55.672  1.00  0.00           H  
ATOM   4182  CB  CYS   255      41.867  37.632  54.853  1.00  0.00           C  
ATOM   4183  HB2 CYS   255      41.114  38.359  55.156  1.00  0.00           H  
ATOM   4184  HB3 CYS   255      42.537  38.147  54.165  1.00  0.00           H  
ATOM   4185  SG  CYS   255      41.122  36.252  53.900  1.00  0.00           S  
ATOM   4186  HG  CYS   255      40.014  36.217  54.646  1.00  0.00           H  
ATOM   4187  C   CYS   255      43.510  38.027  56.741  1.00  0.00           C  
ATOM   4188  O   CYS   255      44.701  38.161  56.429  1.00  0.00           O  
ATOM   4189  N   ARG   256      43.024  38.860  57.679  1.00  0.00           N  
ATOM   4190  H   ARG   256      42.032  38.777  57.852  1.00  0.00           H  
ATOM   4191  CA  ARG   256      43.738  39.946  58.374  1.00  0.00           C  
ATOM   4192  HA  ARG   256      44.275  40.477  57.588  1.00  0.00           H  
ATOM   4193  CB  ARG   256      42.741  40.887  59.056  1.00  0.00           C  
ATOM   4194  HB2 ARG   256      42.180  40.259  59.748  1.00  0.00           H  
ATOM   4195  HB3 ARG   256      43.367  41.629  59.552  1.00  0.00           H  
ATOM   4196  CG  ARG   256      41.657  41.640  58.235  1.00  0.00           C  
ATOM   4197  HG2 ARG   256      41.634  41.103  57.287  1.00  0.00           H  
ATOM   4198  HG3 ARG   256      40.696  41.684  58.747  1.00  0.00           H  
ATOM   4199  CD  ARG   256      42.043  43.087  58.054  1.00  0.00           C  
ATOM   4200  HD2 ARG   256      41.229  43.573  57.517  1.00  0.00           H  
ATOM   4201  HD3 ARG   256      42.144  43.657  58.977  1.00  0.00           H  
ATOM   4202  NE  ARG   256      43.180  43.210  57.222  1.00  0.00           N  
ATOM   4203  HE  ARG   256      43.008  43.389  56.243  1.00  0.00           H  
ATOM   4204  CZ  ARG   256      44.456  43.522  57.577  1.00  0.00           C  
ATOM   4205  NH1 ARG   256      44.756  43.681  58.843  1.00  0.00           N  
ATOM   4206 HH11 ARG   256      43.988  43.575  59.491  1.00  0.00           H  
ATOM   4207 HH12 ARG   256      45.628  44.072  59.172  1.00  0.00           H  
ATOM   4208  NH2 ARG   256      45.331  43.662  56.612  1.00  0.00           N  
ATOM   4209 HH21 ARG   256      44.943  43.376  55.725  1.00  0.00           H  
ATOM   4210 HH22 ARG   256      46.308  43.914  56.646  1.00  0.00           H  
ATOM   4211  C   ARG   256      44.770  39.411  59.391  1.00  0.00           C  
ATOM   4212  O   ARG   256      45.796  40.053  59.588  1.00  0.00           O  
ATOM   4213  N   GLY   257      44.591  38.268  59.989  1.00  0.00           N  
ATOM   4214  H   GLY   257      43.731  37.779  59.785  1.00  0.00           H  
ATOM   4215  CA  GLY   257      45.566  37.534  60.848  1.00  0.00           C  
ATOM   4216  HA2 GLY   257      46.006  38.249  61.543  1.00  0.00           H  
ATOM   4217  HA3 GLY   257      45.005  36.787  61.409  1.00  0.00           H  
ATOM   4218  C   GLY   257      46.771  36.760  60.294  1.00  0.00           C  
ATOM   4219  O   GLY   257      47.647  36.482  61.071  1.00  0.00           O  
ATOM   4220  N   LEU   258      46.676  36.404  59.001  1.00  0.00           N  
ATOM   4221  H   LEU   258      45.834  36.693  58.523  1.00  0.00           H  
ATOM   4222  CA  LEU   258      47.807  35.812  58.299  1.00  0.00           C  
ATOM   4223  HA  LEU   258      48.103  34.888  58.796  1.00  0.00           H  
ATOM   4224  CB  LEU   258      47.435  35.509  56.844  1.00  0.00           C  
ATOM   4225  HB2 LEU   258      47.128  36.389  56.281  1.00  0.00           H  
ATOM   4226  HB3 LEU   258      48.321  35.217  56.281  1.00  0.00           H  
ATOM   4227  CG  LEU   258      46.394  34.419  56.576  1.00  0.00           C  
ATOM   4228  HG  LEU   258      45.486  34.554  57.164  1.00  0.00           H  
ATOM   4229  CD1 LEU   258      46.106  34.365  55.053  1.00  0.00           C  
ATOM   4230 HD11 LEU   258      47.009  34.516  54.462  1.00  0.00           H  
ATOM   4231 HD12 LEU   258      45.396  33.584  54.780  1.00  0.00           H  
ATOM   4232 HD13 LEU   258      45.562  35.278  54.811  1.00  0.00           H  
ATOM   4233  CD2 LEU   258      46.935  33.114  56.869  1.00  0.00           C  
ATOM   4234 HD21 LEU   258      47.858  32.934  56.318  1.00  0.00           H  
ATOM   4235 HD22 LEU   258      47.091  33.012  57.943  1.00  0.00           H  
ATOM   4236 HD23 LEU   258      46.206  32.418  56.455  1.00  0.00           H  
ATOM   4237  C   LEU   258      48.960  36.811  58.228  1.00  0.00           C  
ATOM   4238  O   LEU   258      48.695  38.021  58.135  1.00  0.00           O  
ATOM   4239  N   ARG   259      50.196  36.341  58.295  1.00  0.00           N  
ATOM   4240  H   ARG   259      50.347  35.355  58.453  1.00  0.00           H  
ATOM   4241  CA  ARG   259      51.467  37.155  58.057  1.00  0.00           C  
ATOM   4242  HA  ARG   259      51.390  38.185  58.406  1.00  0.00           H  
ATOM   4243  CB  ARG   259      52.622  36.616  58.869  1.00  0.00           C  
ATOM   4244  HB2 ARG   259      52.842  35.557  58.740  1.00  0.00           H  
ATOM   4245  HB3 ARG   259      53.565  37.080  58.580  1.00  0.00           H  
ATOM   4246  CG  ARG   259      52.514  36.894  60.310  1.00  0.00           C  
ATOM   4247  HG2 ARG   259      52.265  37.951  60.408  1.00  0.00           H  
ATOM   4248  HG3 ARG   259      51.718  36.281  60.732  1.00  0.00           H  
ATOM   4249  CD  ARG   259      53.735  36.614  61.129  1.00  0.00           C  
ATOM   4250  HD2 ARG   259      54.018  35.571  60.987  1.00  0.00           H  
ATOM   4251  HD3 ARG   259      54.521  37.247  60.718  1.00  0.00           H  
ATOM   4252  NE  ARG   259      53.822  36.980  62.500  1.00  0.00           N  
ATOM   4253  HE  ARG   259      54.274  37.842  62.771  1.00  0.00           H  
ATOM   4254  CZ  ARG   259      53.393  36.150  63.440  1.00  0.00           C  
ATOM   4255  NH1 ARG   259      52.840  35.002  63.210  1.00  0.00           N  
ATOM   4256 HH11 ARG   259      52.803  34.608  62.281  1.00  0.00           H  
ATOM   4257 HH12 ARG   259      52.420  34.461  63.952  1.00  0.00           H  
ATOM   4258  NH2 ARG   259      53.400  36.410  64.719  1.00  0.00           N  
ATOM   4259 HH21 ARG   259      53.774  37.259  65.118  1.00  0.00           H  
ATOM   4260 HH22 ARG   259      52.953  35.745  65.334  1.00  0.00           H  
ATOM   4261  C   ARG   259      51.768  37.269  56.532  1.00  0.00           C  
ATOM   4262  O   ARG   259      51.309  36.597  55.621  1.00  0.00           O  
ATOM   4263  N   PHE   260      52.655  38.199  56.301  1.00  0.00           N  
ATOM   4264  H   PHE   260      53.141  38.607  57.087  1.00  0.00           H  
ATOM   4265  CA  PHE   260      53.176  38.552  54.961  1.00  0.00           C  
ATOM   4266  HA  PHE   260      52.344  38.948  54.378  1.00  0.00           H  
ATOM   4267  CB  PHE   260      54.234  39.707  55.232  1.00  0.00           C  
ATOM   4268  HB2 PHE   260      53.884  40.601  55.747  1.00  0.00           H  
ATOM   4269  HB3 PHE   260      54.952  39.154  55.836  1.00  0.00           H  
ATOM   4270  CG  PHE   260      55.004  40.252  54.069  1.00  0.00           C  
ATOM   4271  CD1 PHE   260      54.436  41.125  53.182  1.00  0.00           C  
ATOM   4272  HD1 PHE   260      53.383  41.355  53.255  1.00  0.00           H  
ATOM   4273  CE1 PHE   260      55.226  41.649  52.089  1.00  0.00           C  
ATOM   4274  HE1 PHE   260      54.733  42.166  51.279  1.00  0.00           H  
ATOM   4275  CZ  PHE   260      56.521  41.250  51.932  1.00  0.00           C  
ATOM   4276  HZ  PHE   260      57.018  41.452  50.994  1.00  0.00           H  
ATOM   4277  CE2 PHE   260      57.019  40.283  52.774  1.00  0.00           C  
ATOM   4278  HE2 PHE   260      58.041  39.971  52.622  1.00  0.00           H  
ATOM   4279  CD2 PHE   260      56.299  39.767  53.821  1.00  0.00           C  
ATOM   4280  HD2 PHE   260      56.900  39.014  54.310  1.00  0.00           H  
ATOM   4281  C   PHE   260      53.818  37.367  54.213  1.00  0.00           C  
ATOM   4282  O   PHE   260      53.560  37.324  52.978  1.00  0.00           O  
ATOM   4283  N   GLU   261      54.407  36.359  54.843  1.00  0.00           N  
ATOM   4284  H   GLU   261      54.692  36.588  55.785  1.00  0.00           H  
ATOM   4285  CA  GLU   261      55.114  35.246  54.259  1.00  0.00           C  
ATOM   4286  HA  GLU   261      55.356  35.544  53.239  1.00  0.00           H  
ATOM   4287  CB  GLU   261      56.417  35.043  55.039  1.00  0.00           C  
ATOM   4288  HB2 GLU   261      56.927  34.242  54.504  1.00  0.00           H  
ATOM   4289  HB3 GLU   261      56.944  35.993  55.123  1.00  0.00           H  
ATOM   4290  CG  GLU   261      56.222  34.367  56.405  1.00  0.00           C  
ATOM   4291  HG2 GLU   261      55.513  33.541  56.465  1.00  0.00           H  
ATOM   4292  HG3 GLU   261      57.137  33.802  56.584  1.00  0.00           H  
ATOM   4293  CD  GLU   261      55.944  35.429  57.491  1.00  0.00           C  
ATOM   4294  OE1 GLU   261      55.802  36.637  57.182  1.00  0.00           O  
ATOM   4295  OE2 GLU   261      55.879  35.072  58.700  1.00  0.00           O  
ATOM   4296  C   GLU   261      54.225  33.964  54.213  1.00  0.00           C  
ATOM   4297  O   GLU   261      54.449  32.908  53.605  1.00  0.00           O  
ATOM   4298  N   GLU   262      52.986  34.129  54.769  1.00  0.00           N  
ATOM   4299  H   GLU   262      52.769  35.042  55.142  1.00  0.00           H  
ATOM   4300  CA  GLU   262      52.069  33.009  55.095  1.00  0.00           C  
ATOM   4301  HA  GLU   262      52.813  32.250  55.338  1.00  0.00           H  
ATOM   4302  CB  GLU   262      51.364  33.278  56.421  1.00  0.00           C  
ATOM   4303  HB2 GLU   262      51.950  33.916  57.084  1.00  0.00           H  
ATOM   4304  HB3 GLU   262      50.501  33.881  56.139  1.00  0.00           H  
ATOM   4305  CG  GLU   262      50.852  32.064  57.195  1.00  0.00           C  
ATOM   4306  HG2 GLU   262      50.040  31.623  56.617  1.00  0.00           H  
ATOM   4307  HG3 GLU   262      51.555  31.241  57.327  1.00  0.00           H  
ATOM   4308  CD  GLU   262      50.305  32.282  58.616  1.00  0.00           C  
ATOM   4309  OE1 GLU   262      50.222  33.471  59.041  1.00  0.00           O  
ATOM   4310  OE2 GLU   262      50.148  31.321  59.340  1.00  0.00           O  
ATOM   4311  C   GLU   262      51.101  32.729  53.956  1.00  0.00           C  
ATOM   4312  O   GLU   262      50.477  33.591  53.255  1.00  0.00           O  
ATOM   4313  N   ALA   263      50.838  31.433  53.764  1.00  0.00           N  
ATOM   4314  H   ALA   263      51.459  30.785  54.227  1.00  0.00           H  
ATOM   4315  CA  ALA   263      49.867  30.890  52.836  1.00  0.00           C  
ATOM   4316  HA  ALA   263      49.867  31.497  51.930  1.00  0.00           H  
ATOM   4317  CB  ALA   263      50.455  29.561  52.415  1.00  0.00           C  
ATOM   4318  HB1 ALA   263      50.237  28.976  53.308  1.00  0.00           H  
ATOM   4319  HB2 ALA   263      50.018  29.307  51.450  1.00  0.00           H  
ATOM   4320  HB3 ALA   263      51.520  29.683  52.218  1.00  0.00           H  
ATOM   4321  C   ALA   263      48.458  30.877  53.446  1.00  0.00           C  
ATOM   4322  O   ALA   263      48.324  30.441  54.599  1.00  0.00           O  
ATOM   4323  N   PRO   264      47.326  31.338  52.797  1.00  0.00           N  
ATOM   4324  CD  PRO   264      47.348  32.111  51.563  1.00  0.00           C  
ATOM   4325  HD2 PRO   264      47.629  31.443  50.749  1.00  0.00           H  
ATOM   4326  HD3 PRO   264      48.073  32.924  51.527  1.00  0.00           H  
ATOM   4327  CG  PRO   264      45.967  32.687  51.507  1.00  0.00           C  
ATOM   4328  HG2 PRO   264      45.753  33.051  50.502  1.00  0.00           H  
ATOM   4329  HG3 PRO   264      45.976  33.549  52.174  1.00  0.00           H  
ATOM   4330  CB  PRO   264      45.075  31.625  52.165  1.00  0.00           C  
ATOM   4331  HB2 PRO   264      44.769  30.916  51.396  1.00  0.00           H  
ATOM   4332  HB3 PRO   264      44.306  32.055  52.807  1.00  0.00           H  
ATOM   4333  CA  PRO   264      45.965  30.945  53.123  1.00  0.00           C  
ATOM   4334  HA  PRO   264      45.868  31.299  54.150  1.00  0.00           H  
ATOM   4335  C   PRO   264      45.779  29.377  53.157  1.00  0.00           C  
ATOM   4336  O   PRO   264      46.552  28.642  52.552  1.00  0.00           O  
ATOM   4337  N   ASP   265      44.821  28.924  53.955  1.00  0.00           N  
ATOM   4338  H   ASP   265      44.386  29.578  54.589  1.00  0.00           H  
ATOM   4339  CA  ASP   265      44.100  27.734  53.678  1.00  0.00           C  
ATOM   4340  HA  ASP   265      44.727  27.132  53.021  1.00  0.00           H  
ATOM   4341  CB  ASP   265      43.820  27.008  54.995  1.00  0.00           C  
ATOM   4342  HB2 ASP   265      44.777  26.871  55.499  1.00  0.00           H  
ATOM   4343  HB3 ASP   265      43.202  27.614  55.657  1.00  0.00           H  
ATOM   4344  CG  ASP   265      43.105  25.706  54.798  1.00  0.00           C  
ATOM   4345  OD1 ASP   265      42.992  25.032  55.832  1.00  0.00           O  
ATOM   4346  OD2 ASP   265      42.783  25.219  53.682  1.00  0.00           O  
ATOM   4347  C   ASP   265      42.767  27.989  52.952  1.00  0.00           C  
ATOM   4348  O   ASP   265      41.840  28.474  53.515  1.00  0.00           O  
ATOM   4349  N   TYR   266      42.808  27.691  51.663  1.00  0.00           N  
ATOM   4350  H   TYR   266      43.724  27.466  51.304  1.00  0.00           H  
ATOM   4351  CA  TYR   266      41.785  27.846  50.647  1.00  0.00           C  
ATOM   4352  HA  TYR   266      41.236  28.778  50.782  1.00  0.00           H  
ATOM   4353  CB  TYR   266      42.521  27.860  49.276  1.00  0.00           C  
ATOM   4354  HB2 TYR   266      42.791  26.830  49.044  1.00  0.00           H  
ATOM   4355  HB3 TYR   266      41.794  28.162  48.522  1.00  0.00           H  
ATOM   4356  CG  TYR   266      43.671  28.779  49.117  1.00  0.00           C  
ATOM   4357  CD1 TYR   266      43.494  30.037  48.457  1.00  0.00           C  
ATOM   4358  HD1 TYR   266      42.496  30.301  48.140  1.00  0.00           H  
ATOM   4359  CE1 TYR   266      44.615  30.816  48.104  1.00  0.00           C  
ATOM   4360  HE1 TYR   266      44.613  31.802  47.662  1.00  0.00           H  
ATOM   4361  CZ  TYR   266      45.907  30.361  48.505  1.00  0.00           C  
ATOM   4362  OH  TYR   266      46.979  31.153  48.194  1.00  0.00           O  
ATOM   4363  HH  TYR   266      46.744  32.047  47.933  1.00  0.00           H  
ATOM   4364  CE2 TYR   266      46.074  29.128  49.137  1.00  0.00           C  
ATOM   4365  HE2 TYR   266      47.101  28.792  49.135  1.00  0.00           H  
ATOM   4366  CD2 TYR   266      44.992  28.305  49.379  1.00  0.00           C  
ATOM   4367  HD2 TYR   266      45.043  27.305  49.783  1.00  0.00           H  
ATOM   4368  C   TYR   266      40.813  26.697  50.711  1.00  0.00           C  
ATOM   4369  O   TYR   266      39.654  26.916  50.271  1.00  0.00           O  
ATOM   4370  N   MET   267      41.141  25.575  51.354  1.00  0.00           N  
ATOM   4371  H   MET   267      42.008  25.373  51.831  1.00  0.00           H  
ATOM   4372  CA  MET   267      40.154  24.548  51.542  1.00  0.00           C  
ATOM   4373  HA  MET   267      39.592  24.535  50.608  1.00  0.00           H  
ATOM   4374  CB  MET   267      40.859  23.205  51.691  1.00  0.00           C  
ATOM   4375  HB2 MET   267      41.494  23.146  50.806  1.00  0.00           H  
ATOM   4376  HB3 MET   267      41.359  23.169  52.659  1.00  0.00           H  
ATOM   4377  CG  MET   267      39.868  21.968  51.525  1.00  0.00           C  
ATOM   4378  HG2 MET   267      39.298  22.052  50.600  1.00  0.00           H  
ATOM   4379  HG3 MET   267      40.435  21.043  51.414  1.00  0.00           H  
ATOM   4380  SD  MET   267      38.632  21.786  52.887  1.00  0.00           S  
ATOM   4381  CE  MET   267      39.657  21.393  54.409  1.00  0.00           C  
ATOM   4382  HE1 MET   267      39.212  21.896  55.268  1.00  0.00           H  
ATOM   4383  HE2 MET   267      39.804  20.327  54.580  1.00  0.00           H  
ATOM   4384  HE3 MET   267      40.680  21.708  54.204  1.00  0.00           H  
ATOM   4385  C   MET   267      39.222  24.966  52.668  1.00  0.00           C  
ATOM   4386  O   MET   267      38.043  24.851  52.407  1.00  0.00           O  
ATOM   4387  N   TYR   268      39.770  25.620  53.685  1.00  0.00           N  
ATOM   4388  H   TYR   268      40.770  25.748  53.628  1.00  0.00           H  
ATOM   4389  CA  TYR   268      39.002  26.179  54.866  1.00  0.00           C  
ATOM   4390  HA  TYR   268      38.378  25.419  55.335  1.00  0.00           H  
ATOM   4391  CB  TYR   268      40.071  26.632  55.882  1.00  0.00           C  
ATOM   4392  HB2 TYR   268      40.551  25.739  56.284  1.00  0.00           H  
ATOM   4393  HB3 TYR   268      40.830  27.223  55.369  1.00  0.00           H  
ATOM   4394  CG  TYR   268      39.476  27.460  57.036  1.00  0.00           C  
ATOM   4395  CD1 TYR   268      38.397  26.923  57.833  1.00  0.00           C  
ATOM   4396  HD1 TYR   268      38.023  25.933  57.618  1.00  0.00           H  
ATOM   4397  CE1 TYR   268      37.885  27.633  58.949  1.00  0.00           C  
ATOM   4398  HE1 TYR   268      37.177  27.102  59.568  1.00  0.00           H  
ATOM   4399  CZ  TYR   268      38.312  28.937  59.203  1.00  0.00           C  
ATOM   4400  OH  TYR   268      37.752  29.588  60.254  1.00  0.00           O  
ATOM   4401  HH  TYR   268      37.930  30.530  60.289  1.00  0.00           H  
ATOM   4402  CE2 TYR   268      39.376  29.513  58.456  1.00  0.00           C  
ATOM   4403  HE2 TYR   268      39.619  30.545  58.663  1.00  0.00           H  
ATOM   4404  CD2 TYR   268      40.005  28.752  57.414  1.00  0.00           C  
ATOM   4405  HD2 TYR   268      40.843  29.138  56.852  1.00  0.00           H  
ATOM   4406  C   TYR   268      38.090  27.327  54.440  1.00  0.00           C  
ATOM   4407  O   TYR   268      36.916  27.327  54.816  1.00  0.00           O  
ATOM   4408  N   LEU   269      38.593  28.252  53.615  1.00  0.00           N  
ATOM   4409  H   LEU   269      39.539  28.070  53.311  1.00  0.00           H  
ATOM   4410  CA  LEU   269      37.933  29.378  53.111  1.00  0.00           C  
ATOM   4411  HA  LEU   269      37.690  29.825  54.075  1.00  0.00           H  
ATOM   4412  CB  LEU   269      38.871  30.377  52.387  1.00  0.00           C  
ATOM   4413  HB2 LEU   269      39.338  29.918  51.515  1.00  0.00           H  
ATOM   4414  HB3 LEU   269      38.320  31.225  51.982  1.00  0.00           H  
ATOM   4415  CG  LEU   269      39.800  31.019  53.432  1.00  0.00           C  
ATOM   4416  HG  LEU   269      40.089  30.244  54.142  1.00  0.00           H  
ATOM   4417  CD1 LEU   269      41.076  31.508  52.767  1.00  0.00           C  
ATOM   4418 HD11 LEU   269      40.811  32.492  52.381  1.00  0.00           H  
ATOM   4419 HD12 LEU   269      41.923  31.704  53.425  1.00  0.00           H  
ATOM   4420 HD13 LEU   269      41.404  30.819  51.989  1.00  0.00           H  
ATOM   4421  CD2 LEU   269      39.094  32.117  54.181  1.00  0.00           C  
ATOM   4422 HD21 LEU   269      38.110  31.771  54.495  1.00  0.00           H  
ATOM   4423 HD22 LEU   269      39.632  32.311  55.109  1.00  0.00           H  
ATOM   4424 HD23 LEU   269      39.002  33.048  53.622  1.00  0.00           H  
ATOM   4425  C   LEU   269      36.696  29.002  52.395  1.00  0.00           C  
ATOM   4426  O   LEU   269      35.590  29.408  52.870  1.00  0.00           O  
ATOM   4427  N   ARG   270      36.766  28.200  51.321  1.00  0.00           N  
ATOM   4428  H   ARG   270      37.713  27.910  51.127  1.00  0.00           H  
ATOM   4429  CA  ARG   270      35.608  27.773  50.565  1.00  0.00           C  
ATOM   4430  HA  ARG   270      35.113  28.729  50.392  1.00  0.00           H  
ATOM   4431  CB  ARG   270      36.074  27.008  49.298  1.00  0.00           C  
ATOM   4432  HB2 ARG   270      36.738  26.206  49.622  1.00  0.00           H  
ATOM   4433  HB3 ARG   270      35.196  26.553  48.839  1.00  0.00           H  
ATOM   4434  CG  ARG   270      36.806  27.877  48.249  1.00  0.00           C  
ATOM   4435  HG2 ARG   270      36.044  28.634  48.062  1.00  0.00           H  
ATOM   4436  HG3 ARG   270      37.686  28.233  48.784  1.00  0.00           H  
ATOM   4437  CD  ARG   270      37.218  27.102  46.945  1.00  0.00           C  
ATOM   4438  HD2 ARG   270      36.308  26.715  46.486  1.00  0.00           H  
ATOM   4439  HD3 ARG   270      37.739  27.820  46.311  1.00  0.00           H  
ATOM   4440  NE  ARG   270      38.145  26.028  47.362  1.00  0.00           N  
ATOM   4441  HE  ARG   270      37.813  25.317  47.998  1.00  0.00           H  
ATOM   4442  CZ  ARG   270      39.471  25.988  47.254  1.00  0.00           C  
ATOM   4443  NH1 ARG   270      40.147  26.892  46.621  1.00  0.00           N  
ATOM   4444 HH11 ARG   270      39.647  27.490  45.979  1.00  0.00           H  
ATOM   4445 HH12 ARG   270      41.114  26.647  46.465  1.00  0.00           H  
ATOM   4446  NH2 ARG   270      40.128  24.948  47.766  1.00  0.00           N  
ATOM   4447 HH21 ARG   270      39.656  24.245  48.316  1.00  0.00           H  
ATOM   4448 HH22 ARG   270      41.123  24.833  47.630  1.00  0.00           H  
ATOM   4449  C   ARG   270      34.665  26.878  51.438  1.00  0.00           C  
ATOM   4450  O   ARG   270      33.462  27.014  51.256  1.00  0.00           O  
ATOM   4451  N   GLN   271      35.191  26.061  52.403  1.00  0.00           N  
ATOM   4452  H   GLN   271      36.176  25.845  52.353  1.00  0.00           H  
ATOM   4453  CA  GLN   271      34.338  25.311  53.273  1.00  0.00           C  
ATOM   4454  HA  GLN   271      33.704  24.622  52.714  1.00  0.00           H  
ATOM   4455  CB  GLN   271      35.161  24.379  54.235  1.00  0.00           C  
ATOM   4456  HB2 GLN   271      35.452  23.539  53.604  1.00  0.00           H  
ATOM   4457  HB3 GLN   271      36.129  24.777  54.537  1.00  0.00           H  
ATOM   4458  CG  GLN   271      34.292  23.691  55.317  1.00  0.00           C  
ATOM   4459  HG2 GLN   271      33.880  24.499  55.922  1.00  0.00           H  
ATOM   4460  HG3 GLN   271      33.401  23.235  54.885  1.00  0.00           H  
ATOM   4461  CD  GLN   271      35.046  22.624  56.224  1.00  0.00           C  
ATOM   4462  OE1 GLN   271      35.221  21.506  55.747  1.00  0.00           O  
ATOM   4463  NE2 GLN   271      35.428  23.000  57.462  1.00  0.00           N  
ATOM   4464 HE21 GLN   271      35.847  22.351  58.112  1.00  0.00           H  
ATOM   4465 HE22 GLN   271      35.024  23.858  57.809  1.00  0.00           H  
ATOM   4466  C   GLN   271      33.311  26.128  54.041  1.00  0.00           C  
ATOM   4467  O   GLN   271      32.170  25.739  54.112  1.00  0.00           O  
ATOM   4468  N   LEU   272      33.632  27.248  54.628  1.00  0.00           N  
ATOM   4469  H   LEU   272      34.494  27.730  54.413  1.00  0.00           H  
ATOM   4470  CA  LEU   272      32.626  28.050  55.431  1.00  0.00           C  
ATOM   4471  HA  LEU   272      32.421  27.424  56.299  1.00  0.00           H  
ATOM   4472  CB  LEU   272      33.193  29.435  55.893  1.00  0.00           C  
ATOM   4473  HB2 LEU   272      33.468  29.992  54.997  1.00  0.00           H  
ATOM   4474  HB3 LEU   272      32.454  30.038  56.421  1.00  0.00           H  
ATOM   4475  CG  LEU   272      34.345  29.217  56.794  1.00  0.00           C  
ATOM   4476  HG  LEU   272      35.133  28.723  56.225  1.00  0.00           H  
ATOM   4477  CD1 LEU   272      34.867  30.632  57.068  1.00  0.00           C  
ATOM   4478 HD11 LEU   272      34.132  31.317  57.491  1.00  0.00           H  
ATOM   4479 HD12 LEU   272      35.772  30.552  57.670  1.00  0.00           H  
ATOM   4480 HD13 LEU   272      35.140  31.107  56.125  1.00  0.00           H  
ATOM   4481  CD2 LEU   272      34.141  28.447  58.165  1.00  0.00           C  
ATOM   4482 HD21 LEU   272      33.218  28.801  58.625  1.00  0.00           H  
ATOM   4483 HD22 LEU   272      33.967  27.385  57.991  1.00  0.00           H  
ATOM   4484 HD23 LEU   272      35.058  28.631  58.724  1.00  0.00           H  
ATOM   4485  C   LEU   272      31.334  28.373  54.615  1.00  0.00           C  
ATOM   4486  O   LEU   272      30.212  28.532  55.139  1.00  0.00           O  
ATOM   4487  N   PHE   273      31.536  28.716  53.321  1.00  0.00           N  
ATOM   4488  H   PHE   273      32.508  28.741  53.047  1.00  0.00           H  
ATOM   4489  CA  PHE   273      30.496  28.977  52.337  1.00  0.00           C  
ATOM   4490  HA  PHE   273      29.662  29.541  52.755  1.00  0.00           H  
ATOM   4491  CB  PHE   273      31.104  29.940  51.308  1.00  0.00           C  
ATOM   4492  HB2 PHE   273      31.986  29.368  51.021  1.00  0.00           H  
ATOM   4493  HB3 PHE   273      30.422  30.159  50.486  1.00  0.00           H  
ATOM   4494  CG  PHE   273      31.606  31.307  51.775  1.00  0.00           C  
ATOM   4495  CD1 PHE   273      30.748  32.220  52.401  1.00  0.00           C  
ATOM   4496  HD1 PHE   273      29.692  31.996  52.364  1.00  0.00           H  
ATOM   4497  CE1 PHE   273      31.185  33.456  52.990  1.00  0.00           C  
ATOM   4498  HE1 PHE   273      30.504  34.198  53.379  1.00  0.00           H  
ATOM   4499  CZ  PHE   273      32.536  33.831  52.712  1.00  0.00           C  
ATOM   4500  HZ  PHE   273      32.944  34.795  52.978  1.00  0.00           H  
ATOM   4501  CE2 PHE   273      33.400  32.913  52.086  1.00  0.00           C  
ATOM   4502  HE2 PHE   273      34.435  33.159  51.900  1.00  0.00           H  
ATOM   4503  CD2 PHE   273      32.954  31.704  51.589  1.00  0.00           C  
ATOM   4504  HD2 PHE   273      33.704  31.132  51.063  1.00  0.00           H  
ATOM   4505  C   PHE   273      29.884  27.698  51.764  1.00  0.00           C  
ATOM   4506  O   PHE   273      28.661  27.644  51.614  1.00  0.00           O  
ATOM   4507  N   ARG   274      30.602  26.569  51.648  1.00  0.00           N  
ATOM   4508  H   ARG   274      31.603  26.695  51.670  1.00  0.00           H  
ATOM   4509  CA  ARG   274      30.046  25.266  51.343  1.00  0.00           C  
ATOM   4510  HA  ARG   274      29.455  25.343  50.430  1.00  0.00           H  
ATOM   4511  CB  ARG   274      31.230  24.359  50.907  1.00  0.00           C  
ATOM   4512  HB2 ARG   274      32.157  24.876  51.157  1.00  0.00           H  
ATOM   4513  HB3 ARG   274      31.245  23.441  51.494  1.00  0.00           H  
ATOM   4514  CG  ARG   274      31.257  24.142  49.401  1.00  0.00           C  
ATOM   4515  HG2 ARG   274      30.365  23.575  49.137  1.00  0.00           H  
ATOM   4516  HG3 ARG   274      31.325  25.164  49.027  1.00  0.00           H  
ATOM   4517  CD  ARG   274      32.453  23.402  48.678  1.00  0.00           C  
ATOM   4518  HD2 ARG   274      33.417  23.777  49.023  1.00  0.00           H  
ATOM   4519  HD3 ARG   274      32.466  22.347  48.952  1.00  0.00           H  
ATOM   4520  NE  ARG   274      32.341  23.613  47.185  1.00  0.00           N  
ATOM   4521  HE  ARG   274      32.854  24.429  46.883  1.00  0.00           H  
ATOM   4522  CZ  ARG   274      31.737  22.847  46.290  1.00  0.00           C  
ATOM   4523  NH1 ARG   274      31.223  21.685  46.633  1.00  0.00           N  
ATOM   4524 HH11 ARG   274      31.512  21.278  47.512  1.00  0.00           H  
ATOM   4525 HH12 ARG   274      30.869  21.003  45.978  1.00  0.00           H  
ATOM   4526  NH2 ARG   274      31.689  23.226  45.108  1.00  0.00           N  
ATOM   4527 HH21 ARG   274      32.124  24.070  44.762  1.00  0.00           H  
ATOM   4528 HH22 ARG   274      31.139  22.614  44.522  1.00  0.00           H  
ATOM   4529  C   ARG   274      29.148  24.655  52.455  1.00  0.00           C  
ATOM   4530  O   ARG   274      28.048  24.215  52.115  1.00  0.00           O  
ATOM   4531  N   ILE   275      29.549  24.729  53.688  1.00  0.00           N  
ATOM   4532  H   ILE   275      30.390  25.212  53.971  1.00  0.00           H  
ATOM   4533  CA  ILE   275      28.580  24.387  54.882  1.00  0.00           C  
ATOM   4534  HA  ILE   275      28.196  23.371  54.793  1.00  0.00           H  
ATOM   4535  CB  ILE   275      29.398  24.607  56.204  1.00  0.00           C  
ATOM   4536  HB  ILE   275      29.900  25.571  56.115  1.00  0.00           H  
ATOM   4537  CG2 ILE   275      28.419  24.631  57.388  1.00  0.00           C  
ATOM   4538 HG21 ILE   275      28.885  24.991  58.306  1.00  0.00           H  
ATOM   4539 HG22 ILE   275      27.493  25.164  57.169  1.00  0.00           H  
ATOM   4540 HG23 ILE   275      28.071  23.630  57.644  1.00  0.00           H  
ATOM   4541  CG1 ILE   275      30.429  23.480  56.340  1.00  0.00           C  
ATOM   4542 HG12 ILE   275      29.977  22.493  56.438  1.00  0.00           H  
ATOM   4543 HG13 ILE   275      31.011  23.479  55.419  1.00  0.00           H  
ATOM   4544  CD1 ILE   275      31.318  23.604  57.552  1.00  0.00           C  
ATOM   4545 HD11 ILE   275      30.646  23.410  58.388  1.00  0.00           H  
ATOM   4546 HD12 ILE   275      32.136  22.886  57.483  1.00  0.00           H  
ATOM   4547 HD13 ILE   275      31.791  24.583  57.624  1.00  0.00           H  
ATOM   4548  C   ILE   275      27.273  25.271  54.860  1.00  0.00           C  
ATOM   4549  O   ILE   275      26.278  24.654  54.974  1.00  0.00           O  
ATOM   4550  N   LEU   276      27.344  26.595  54.661  1.00  0.00           N  
ATOM   4551  H   LEU   276      28.187  27.144  54.755  1.00  0.00           H  
ATOM   4552  CA  LEU   276      26.129  27.478  54.572  1.00  0.00           C  
ATOM   4553  HA  LEU   276      25.512  27.501  55.470  1.00  0.00           H  
ATOM   4554  CB  LEU   276      26.610  28.949  54.466  1.00  0.00           C  
ATOM   4555  HB2 LEU   276      27.109  29.203  55.401  1.00  0.00           H  
ATOM   4556  HB3 LEU   276      27.380  28.967  53.695  1.00  0.00           H  
ATOM   4557  CG  LEU   276      25.498  29.970  54.187  1.00  0.00           C  
ATOM   4558  HG  LEU   276      25.003  29.723  53.248  1.00  0.00           H  
ATOM   4559  CD1 LEU   276      24.426  30.050  55.327  1.00  0.00           C  
ATOM   4560 HD11 LEU   276      23.698  30.814  55.054  1.00  0.00           H  
ATOM   4561 HD12 LEU   276      23.882  29.133  55.554  1.00  0.00           H  
ATOM   4562 HD13 LEU   276      25.039  30.384  56.163  1.00  0.00           H  
ATOM   4563  CD2 LEU   276      26.093  31.396  54.039  1.00  0.00           C  
ATOM   4564 HD21 LEU   276      26.466  31.785  54.987  1.00  0.00           H  
ATOM   4565 HD22 LEU   276      26.776  31.222  53.208  1.00  0.00           H  
ATOM   4566 HD23 LEU   276      25.327  32.099  53.711  1.00  0.00           H  
ATOM   4567  C   LEU   276      25.199  27.133  53.404  1.00  0.00           C  
ATOM   4568  O   LEU   276      23.974  27.127  53.533  1.00  0.00           O  
ATOM   4569  N   PHE   277      25.793  26.777  52.204  1.00  0.00           N  
ATOM   4570  H   PHE   277      26.799  26.791  52.119  1.00  0.00           H  
ATOM   4571  CA  PHE   277      25.002  26.306  51.041  1.00  0.00           C  
ATOM   4572  HA  PHE   277      24.168  26.973  50.825  1.00  0.00           H  
ATOM   4573  CB  PHE   277      25.961  26.383  49.855  1.00  0.00           C  
ATOM   4574  HB2 PHE   277      26.577  27.275  49.962  1.00  0.00           H  
ATOM   4575  HB3 PHE   277      26.711  25.596  49.944  1.00  0.00           H  
ATOM   4576  CG  PHE   277      25.471  26.460  48.439  1.00  0.00           C  
ATOM   4577  CD1 PHE   277      25.066  27.698  47.791  1.00  0.00           C  
ATOM   4578  HD1 PHE   277      24.898  28.568  48.408  1.00  0.00           H  
ATOM   4579  CE1 PHE   277      24.732  27.645  46.457  1.00  0.00           C  
ATOM   4580  HE1 PHE   277      24.367  28.513  45.929  1.00  0.00           H  
ATOM   4581  CZ  PHE   277      24.879  26.467  45.646  1.00  0.00           C  
ATOM   4582  HZ  PHE   277      24.723  26.527  44.579  1.00  0.00           H  
ATOM   4583  CE2 PHE   277      25.225  25.278  46.282  1.00  0.00           C  
ATOM   4584  HE2 PHE   277      25.407  24.348  45.764  1.00  0.00           H  
ATOM   4585  CD2 PHE   277      25.470  25.309  47.625  1.00  0.00           C  
ATOM   4586  HD2 PHE   277      25.598  24.362  48.126  1.00  0.00           H  
ATOM   4587  C   PHE   277      24.318  25.009  51.282  1.00  0.00           C  
ATOM   4588  O   PHE   277      23.231  24.762  50.765  1.00  0.00           O  
ATOM   4589  N   ARG   278      24.873  24.131  52.124  1.00  0.00           N  
ATOM   4590  H   ARG   278      25.863  24.138  52.324  1.00  0.00           H  
ATOM   4591  CA  ARG   278      24.190  22.857  52.641  1.00  0.00           C  
ATOM   4592  HA  ARG   278      23.610  22.466  51.806  1.00  0.00           H  
ATOM   4593  CB  ARG   278      25.300  21.864  53.080  1.00  0.00           C  
ATOM   4594  HB2 ARG   278      26.066  21.766  52.311  1.00  0.00           H  
ATOM   4595  HB3 ARG   278      25.794  22.102  54.022  1.00  0.00           H  
ATOM   4596  CG  ARG   278      24.545  20.556  53.312  1.00  0.00           C  
ATOM   4597  HG2 ARG   278      23.782  20.710  54.075  1.00  0.00           H  
ATOM   4598  HG3 ARG   278      24.019  20.183  52.434  1.00  0.00           H  
ATOM   4599  CD  ARG   278      25.478  19.467  53.706  1.00  0.00           C  
ATOM   4600  HD2 ARG   278      24.908  18.555  53.887  1.00  0.00           H  
ATOM   4601  HD3 ARG   278      26.269  19.237  52.993  1.00  0.00           H  
ATOM   4602  NE  ARG   278      25.988  19.777  55.045  1.00  0.00           N  
ATOM   4603  HE  ARG   278      25.295  20.194  55.649  1.00  0.00           H  
ATOM   4604  CZ  ARG   278      27.209  19.762  55.526  1.00  0.00           C  
ATOM   4605  NH1 ARG   278      28.186  19.275  54.844  1.00  0.00           N  
ATOM   4606 HH11 ARG   278      27.985  18.986  53.897  1.00  0.00           H  
ATOM   4607 HH12 ARG   278      29.125  19.313  55.215  1.00  0.00           H  
ATOM   4608  NH2 ARG   278      27.470  20.186  56.750  1.00  0.00           N  
ATOM   4609 HH21 ARG   278      26.760  20.620  57.322  1.00  0.00           H  
ATOM   4610 HH22 ARG   278      28.374  19.995  57.158  1.00  0.00           H  
ATOM   4611  C   ARG   278      23.110  23.098  53.721  1.00  0.00           C  
ATOM   4612  O   ARG   278      21.964  22.596  53.652  1.00  0.00           O  
ATOM   4613  N   THR   279      23.379  24.103  54.586  1.00  0.00           N  
ATOM   4614  H   THR   279      24.313  24.475  54.682  1.00  0.00           H  
ATOM   4615  CA  THR   279      22.386  24.551  55.592  1.00  0.00           C  
ATOM   4616  HA  THR   279      22.068  23.637  56.094  1.00  0.00           H  
ATOM   4617  CB  THR   279      23.162  25.473  56.588  1.00  0.00           C  
ATOM   4618  HB  THR   279      23.617  26.258  55.983  1.00  0.00           H  
ATOM   4619  CG2 THR   279      22.283  26.241  57.628  1.00  0.00           C  
ATOM   4620 HG21 THR   279      21.930  25.786  58.553  1.00  0.00           H  
ATOM   4621 HG22 THR   279      22.907  27.030  58.046  1.00  0.00           H  
ATOM   4622 HG23 THR   279      21.423  26.674  57.116  1.00  0.00           H  
ATOM   4623  OG1 THR   279      24.217  24.690  57.241  1.00  0.00           O  
ATOM   4624  HG1 THR   279      24.729  24.406  56.480  1.00  0.00           H  
ATOM   4625  C   THR   279      21.159  25.230  54.899  1.00  0.00           C  
ATOM   4626  O   THR   279      20.022  24.932  55.308  1.00  0.00           O  
ATOM   4627  N   LEU   280      21.322  26.030  53.816  1.00  0.00           N  
ATOM   4628  H   LEU   280      22.244  26.323  53.525  1.00  0.00           H  
ATOM   4629  CA  LEU   280      20.219  26.596  53.006  1.00  0.00           C  
ATOM   4630  HA  LEU   280      19.449  26.876  53.725  1.00  0.00           H  
ATOM   4631  CB  LEU   280      20.799  27.871  52.302  1.00  0.00           C  
ATOM   4632  HB2 LEU   280      21.708  27.635  51.748  1.00  0.00           H  
ATOM   4633  HB3 LEU   280      20.113  28.196  51.521  1.00  0.00           H  
ATOM   4634  CG  LEU   280      21.102  29.010  53.207  1.00  0.00           C  
ATOM   4635  HG  LEU   280      21.755  28.663  54.008  1.00  0.00           H  
ATOM   4636  CD1 LEU   280      21.924  30.093  52.445  1.00  0.00           C  
ATOM   4637 HD11 LEU   280      21.277  30.571  51.710  1.00  0.00           H  
ATOM   4638 HD12 LEU   280      22.144  30.891  53.154  1.00  0.00           H  
ATOM   4639 HD13 LEU   280      22.912  29.833  52.065  1.00  0.00           H  
ATOM   4640  CD2 LEU   280      19.890  29.720  53.847  1.00  0.00           C  
ATOM   4641 HD21 LEU   280      19.492  30.331  53.037  1.00  0.00           H  
ATOM   4642 HD22 LEU   280      19.162  28.956  54.121  1.00  0.00           H  
ATOM   4643 HD23 LEU   280      20.178  30.433  54.619  1.00  0.00           H  
ATOM   4644  C   LEU   280      19.587  25.649  52.050  1.00  0.00           C  
ATOM   4645  O   LEU   280      18.715  26.065  51.254  1.00  0.00           O  
ATOM   4646  N   ASN   281      20.148  24.418  51.872  1.00  0.00           N  
ATOM   4647  H   ASN   281      20.891  24.123  52.489  1.00  0.00           H  
ATOM   4648  CA  ASN   281      19.727  23.398  50.926  1.00  0.00           C  
ATOM   4649  HA  ASN   281      20.444  22.616  51.175  1.00  0.00           H  
ATOM   4650  CB  ASN   281      18.396  22.818  51.431  1.00  0.00           C  
ATOM   4651  HB2 ASN   281      17.575  23.501  51.215  1.00  0.00           H  
ATOM   4652  HB3 ASN   281      18.254  21.973  50.756  1.00  0.00           H  
ATOM   4653  CG  ASN   281      18.228  22.406  52.927  1.00  0.00           C  
ATOM   4654  OD1 ASN   281      17.737  23.141  53.754  1.00  0.00           O  
ATOM   4655  ND2 ASN   281      18.674  21.254  53.382  1.00  0.00           N  
ATOM   4656 HD21 ASN   281      18.683  21.026  54.366  1.00  0.00           H  
ATOM   4657 HD22 ASN   281      19.017  20.757  52.573  1.00  0.00           H  
ATOM   4658  C   ASN   281      19.877  23.737  49.454  1.00  0.00           C  
ATOM   4659  O   ASN   281      19.128  23.245  48.609  1.00  0.00           O  
ATOM   4660  N   HIE   282      20.806  24.696  49.076  1.00  0.00           N  
ATOM   4661  H   HIE   282      21.433  24.991  49.810  1.00  0.00           H  
ATOM   4662  CA  HIE   282      21.154  25.087  47.669  1.00  0.00           C  
ATOM   4663  HA  HIE   282      20.206  25.206  47.145  1.00  0.00           H  
ATOM   4664  CB  HIE   282      21.920  26.398  47.866  1.00  0.00           C  
ATOM   4665  HB2 HIE   282      22.723  26.315  48.598  1.00  0.00           H  
ATOM   4666  HB3 HIE   282      22.278  26.644  46.867  1.00  0.00           H  
ATOM   4667  CG  HIE   282      21.126  27.652  48.237  1.00  0.00           C  
ATOM   4668  ND1 HIE   282      21.823  28.890  48.529  1.00  0.00           N  
ATOM   4669  CE1 HIE   282      20.843  29.736  48.837  1.00  0.00           C  
ATOM   4670  HE1 HIE   282      20.968  30.750  49.186  1.00  0.00           H  
ATOM   4671  NE2 HIE   282      19.653  29.157  48.678  1.00  0.00           N  
ATOM   4672  HE2 HIE   282      18.757  29.623  48.659  1.00  0.00           H  
ATOM   4673  CD2 HIE   282      19.782  27.849  48.331  1.00  0.00           C  
ATOM   4674  HD2 HIE   282      19.013  27.117  48.133  1.00  0.00           H  
ATOM   4675  C   HIE   282      21.903  24.011  46.812  1.00  0.00           C  
ATOM   4676  O   HIE   282      22.280  22.941  47.256  1.00  0.00           O  
ATOM   4677  N   GLN   283      22.065  24.224  45.539  1.00  0.00           N  
ATOM   4678  H   GLN   283      21.972  25.171  45.200  1.00  0.00           H  
ATOM   4679  CA  GLN   283      22.621  23.259  44.591  1.00  0.00           C  
ATOM   4680  HA  GLN   283      23.300  22.525  45.025  1.00  0.00           H  
ATOM   4681  CB  GLN   283      21.399  22.595  43.931  1.00  0.00           C  
ATOM   4682  HB2 GLN   283      20.805  23.348  43.412  1.00  0.00           H  
ATOM   4683  HB3 GLN   283      21.819  21.915  43.189  1.00  0.00           H  
ATOM   4684  CG  GLN   283      20.477  21.733  44.919  1.00  0.00           C  
ATOM   4685  HG2 GLN   283      20.009  22.410  45.633  1.00  0.00           H  
ATOM   4686  HG3 GLN   283      19.689  21.298  44.305  1.00  0.00           H  
ATOM   4687  CD  GLN   283      21.124  20.572  45.583  1.00  0.00           C  
ATOM   4688  OE1 GLN   283      22.188  20.108  45.093  1.00  0.00           O  
ATOM   4689  NE2 GLN   283      20.459  20.072  46.562  1.00  0.00           N  
ATOM   4690 HE21 GLN   283      20.617  19.103  46.800  1.00  0.00           H  
ATOM   4691 HE22 GLN   283      19.538  20.439  46.755  1.00  0.00           H  
ATOM   4692  C   GLN   283      23.335  24.137  43.554  1.00  0.00           C  
ATOM   4693  O   GLN   283      22.900  25.266  43.230  1.00  0.00           O  
ATOM   4694  N   TYR   284      24.496  23.624  43.151  1.00  0.00           N  
ATOM   4695  H   TYR   284      24.811  22.701  43.417  1.00  0.00           H  
ATOM   4696  CA  TYR   284      25.396  24.298  42.181  1.00  0.00           C  
ATOM   4697  HA  TYR   284      25.336  25.377  42.329  1.00  0.00           H  
ATOM   4698  CB  TYR   284      26.936  23.946  42.375  1.00  0.00           C  
ATOM   4699  HB2 TYR   284      26.970  22.861  42.280  1.00  0.00           H  
ATOM   4700  HB3 TYR   284      27.573  24.381  41.605  1.00  0.00           H  
ATOM   4701  CG  TYR   284      27.558  24.273  43.721  1.00  0.00           C  
ATOM   4702  CD1 TYR   284      28.181  25.519  43.900  1.00  0.00           C  
ATOM   4703  HD1 TYR   284      28.113  26.215  43.077  1.00  0.00           H  
ATOM   4704  CE1 TYR   284      28.638  25.844  45.189  1.00  0.00           C  
ATOM   4705  HE1 TYR   284      29.003  26.833  45.423  1.00  0.00           H  
ATOM   4706  CZ  TYR   284      28.577  24.898  46.295  1.00  0.00           C  
ATOM   4707  OH  TYR   284      28.902  25.214  47.548  1.00  0.00           O  
ATOM   4708  HH  TYR   284      28.877  26.154  47.741  1.00  0.00           H  
ATOM   4709  CE2 TYR   284      28.104  23.631  46.024  1.00  0.00           C  
ATOM   4710  HE2 TYR   284      28.161  22.862  46.779  1.00  0.00           H  
ATOM   4711  CD2 TYR   284      27.535  23.313  44.762  1.00  0.00           C  
ATOM   4712  HD2 TYR   284      27.160  22.324  44.546  1.00  0.00           H  
ATOM   4713  C   TYR   284      24.969  24.089  40.747  1.00  0.00           C  
ATOM   4714  O   TYR   284      25.656  23.660  39.808  1.00  0.00           O  
ATOM   4715  N   ASP   285      23.686  24.388  40.592  1.00  0.00           N  
ATOM   4716  H   ASP   285      23.216  24.932  41.301  1.00  0.00           H  
ATOM   4717  CA  ASP   285      22.982  24.240  39.299  1.00  0.00           C  
ATOM   4718  HA  ASP   285      23.323  23.403  38.690  1.00  0.00           H  
ATOM   4719  CB  ASP   285      21.505  23.940  39.572  1.00  0.00           C  
ATOM   4720  HB2 ASP   285      21.020  23.755  38.613  1.00  0.00           H  
ATOM   4721  HB3 ASP   285      21.372  22.981  40.073  1.00  0.00           H  
ATOM   4722  CG  ASP   285      20.742  25.027  40.244  1.00  0.00           C  
ATOM   4723  OD1 ASP   285      21.165  26.201  40.101  1.00  0.00           O  
ATOM   4724  OD2 ASP   285      19.650  24.799  40.759  1.00  0.00           O  
ATOM   4725  C   ASP   285      23.312  25.372  38.270  1.00  0.00           C  
ATOM   4726  O   ASP   285      22.635  25.406  37.187  1.00  0.00           O  
ATOM   4727  N   TYR   286      24.193  26.305  38.671  1.00  0.00           N  
ATOM   4728  H   TYR   286      24.625  26.101  39.561  1.00  0.00           H  
ATOM   4729  CA  TYR   286      24.560  27.542  37.898  1.00  0.00           C  
ATOM   4730  HA  TYR   286      25.304  28.074  38.492  1.00  0.00           H  
ATOM   4731  CB  TYR   286      25.370  27.101  36.644  1.00  0.00           C  
ATOM   4732  HB2 TYR   286      24.660  26.592  35.992  1.00  0.00           H  
ATOM   4733  HB3 TYR   286      25.852  27.879  36.053  1.00  0.00           H  
ATOM   4734  CG  TYR   286      26.475  26.083  37.017  1.00  0.00           C  
ATOM   4735  CD1 TYR   286      26.501  24.718  36.446  1.00  0.00           C  
ATOM   4736  HD1 TYR   286      25.705  24.321  35.834  1.00  0.00           H  
ATOM   4737  CE1 TYR   286      27.484  23.801  36.861  1.00  0.00           C  
ATOM   4738  HE1 TYR   286      27.403  22.783  36.512  1.00  0.00           H  
ATOM   4739  CZ  TYR   286      28.527  24.254  37.748  1.00  0.00           C  
ATOM   4740  OH  TYR   286      29.342  23.378  38.447  1.00  0.00           O  
ATOM   4741  HH  TYR   286      29.131  22.474  38.203  1.00  0.00           H  
ATOM   4742  CE2 TYR   286      28.560  25.607  38.187  1.00  0.00           C  
ATOM   4743  HE2 TYR   286      29.306  25.943  38.892  1.00  0.00           H  
ATOM   4744  CD2 TYR   286      27.582  26.528  37.732  1.00  0.00           C  
ATOM   4745  HD2 TYR   286      27.584  27.538  38.112  1.00  0.00           H  
ATOM   4746  C   TYR   286      23.435  28.552  37.645  1.00  0.00           C  
ATOM   4747  O   TYR   286      23.483  29.344  36.710  1.00  0.00           O  
ATOM   4748  N   THR   287      22.448  28.563  38.520  1.00  0.00           N  
ATOM   4749  H   THR   287      22.523  27.837  39.218  1.00  0.00           H  
ATOM   4750  CA  THR   287      21.330  29.527  38.503  1.00  0.00           C  
ATOM   4751  HA  THR   287      21.080  29.644  37.448  1.00  0.00           H  
ATOM   4752  CB  THR   287      20.029  29.065  39.194  1.00  0.00           C  
ATOM   4753  HB  THR   287      20.239  28.926  40.255  1.00  0.00           H  
ATOM   4754  CG2 THR   287      18.917  30.012  38.868  1.00  0.00           C  
ATOM   4755 HG21 THR   287      17.985  29.542  39.183  1.00  0.00           H  
ATOM   4756 HG22 THR   287      19.137  30.883  39.485  1.00  0.00           H  
ATOM   4757 HG23 THR   287      18.964  30.281  37.812  1.00  0.00           H  
ATOM   4758  OG1 THR   287      19.682  27.810  38.681  1.00  0.00           O  
ATOM   4759  HG1 THR   287      20.114  27.164  39.245  1.00  0.00           H  
ATOM   4760  C   THR   287      21.814  30.913  39.144  1.00  0.00           C  
ATOM   4761  O   THR   287      21.490  31.283  40.301  1.00  0.00           O  
ATOM   4762  N   PHE   288      22.681  31.735  38.499  1.00  0.00           N  
ATOM   4763  H   PHE   288      23.139  31.319  37.701  1.00  0.00           H  
ATOM   4764  CA  PHE   288      23.067  33.096  38.826  1.00  0.00           C  
ATOM   4765  HA  PHE   288      23.105  33.176  39.912  1.00  0.00           H  
ATOM   4766  CB  PHE   288      24.493  33.361  38.257  1.00  0.00           C  
ATOM   4767  HB2 PHE   288      24.314  33.413  37.183  1.00  0.00           H  
ATOM   4768  HB3 PHE   288      24.729  34.394  38.515  1.00  0.00           H  
ATOM   4769  CG  PHE   288      25.629  32.349  38.436  1.00  0.00           C  
ATOM   4770  CD1 PHE   288      26.597  32.451  39.496  1.00  0.00           C  
ATOM   4771  HD1 PHE   288      26.406  33.098  40.339  1.00  0.00           H  
ATOM   4772  CE1 PHE   288      27.772  31.716  39.482  1.00  0.00           C  
ATOM   4773  HE1 PHE   288      28.584  31.796  40.189  1.00  0.00           H  
ATOM   4774  CZ  PHE   288      28.092  30.923  38.378  1.00  0.00           C  
ATOM   4775  HZ  PHE   288      29.090  30.531  38.253  1.00  0.00           H  
ATOM   4776  CE2 PHE   288      27.088  30.689  37.421  1.00  0.00           C  
ATOM   4777  HE2 PHE   288      27.274  29.942  36.664  1.00  0.00           H  
ATOM   4778  CD2 PHE   288      25.909  31.463  37.414  1.00  0.00           C  
ATOM   4779  HD2 PHE   288      25.125  31.273  36.696  1.00  0.00           H  
ATOM   4780  C   PHE   288      21.990  34.090  38.316  1.00  0.00           C  
ATOM   4781  O   PHE   288      21.248  33.879  37.367  1.00  0.00           O  
ATOM   4782  N   ASP   289      21.918  35.304  38.883  1.00  0.00           N  
ATOM   4783  H   ASP   289      22.568  35.353  39.655  1.00  0.00           H  
ATOM   4784  CA  ASP   289      20.818  36.347  38.650  1.00  0.00           C  
ATOM   4785  HA  ASP   289      19.843  35.914  38.874  1.00  0.00           H  
ATOM   4786  CB  ASP   289      20.980  37.547  39.578  1.00  0.00           C  
ATOM   4787  HB2 ASP   289      21.970  38.002  39.594  1.00  0.00           H  
ATOM   4788  HB3 ASP   289      20.348  38.356  39.212  1.00  0.00           H  
ATOM   4789  CG  ASP   289      20.560  37.294  40.984  1.00  0.00           C  
ATOM   4790  OD1 ASP   289      21.174  36.438  41.664  1.00  0.00           O  
ATOM   4791  OD2 ASP   289      19.739  38.058  41.489  1.00  0.00           O  
ATOM   4792  C   ASP   289      20.597  36.851  37.239  1.00  0.00           C  
ATOM   4793  O   ASP   289      19.447  36.852  36.802  1.00  0.00           O  
ATOM   4794  N   TRP   290      21.718  37.003  36.468  1.00  0.00           N  
ATOM   4795  H   TRP   290      22.585  36.969  36.985  1.00  0.00           H  
ATOM   4796  CA  TRP   290      21.654  37.360  35.024  1.00  0.00           C  
ATOM   4797  HA  TRP   290      20.946  38.175  34.873  1.00  0.00           H  
ATOM   4798  CB  TRP   290      23.085  37.613  34.566  1.00  0.00           C  
ATOM   4799  HB2 TRP   290      22.935  38.014  33.563  1.00  0.00           H  
ATOM   4800  HB3 TRP   290      23.466  38.362  35.260  1.00  0.00           H  
ATOM   4801  CG  TRP   290      24.071  36.548  34.744  1.00  0.00           C  
ATOM   4802  CD1 TRP   290      24.508  35.750  33.762  1.00  0.00           C  
ATOM   4803  HD1 TRP   290      24.112  35.752  32.757  1.00  0.00           H  
ATOM   4804  NE1 TRP   290      25.569  34.905  34.221  1.00  0.00           N  
ATOM   4805  HE1 TRP   290      25.970  34.195  33.625  1.00  0.00           H  
ATOM   4806  CE2 TRP   290      25.975  35.300  35.474  1.00  0.00           C  
ATOM   4807  CZ2 TRP   290      27.020  34.973  36.323  1.00  0.00           C  
ATOM   4808  HZ2 TRP   290      27.706  34.159  36.135  1.00  0.00           H  
ATOM   4809  CH2 TRP   290      27.140  35.693  37.555  1.00  0.00           C  
ATOM   4810  HH2 TRP   290      27.997  35.599  38.206  1.00  0.00           H  
ATOM   4811  CZ3 TRP   290      26.247  36.722  37.948  1.00  0.00           C  
ATOM   4812  HZ3 TRP   290      26.289  37.196  38.918  1.00  0.00           H  
ATOM   4813  CE3 TRP   290      25.131  36.940  37.148  1.00  0.00           C  
ATOM   4814  HE3 TRP   290      24.441  37.698  37.487  1.00  0.00           H  
ATOM   4815  CD2 TRP   290      25.032  36.322  35.828  1.00  0.00           C  
ATOM   4816  C   TRP   290      21.131  36.191  34.137  1.00  0.00           C  
ATOM   4817  O   TRP   290      20.617  36.364  33.073  1.00  0.00           O  
ATOM   4818  N   THR   291      21.201  35.023  34.682  1.00  0.00           N  
ATOM   4819  H   THR   291      21.654  34.891  35.575  1.00  0.00           H  
ATOM   4820  CA  THR   291      20.590  33.861  33.941  1.00  0.00           C  
ATOM   4821  HA  THR   291      20.720  34.011  32.869  1.00  0.00           H  
ATOM   4822  CB  THR   291      21.271  32.495  34.259  1.00  0.00           C  
ATOM   4823  HB  THR   291      21.099  31.925  33.346  1.00  0.00           H  
ATOM   4824  CG2 THR   291      22.720  32.650  34.506  1.00  0.00           C  
ATOM   4825 HG21 THR   291      22.822  33.170  35.458  1.00  0.00           H  
ATOM   4826 HG22 THR   291      23.220  31.684  34.438  1.00  0.00           H  
ATOM   4827 HG23 THR   291      23.179  33.180  33.671  1.00  0.00           H  
ATOM   4828  OG1 THR   291      20.656  31.810  35.355  1.00  0.00           O  
ATOM   4829  HG1 THR   291      20.715  32.439  36.078  1.00  0.00           H  
ATOM   4830  C   THR   291      19.109  33.776  34.168  1.00  0.00           C  
ATOM   4831  O   THR   291      18.349  33.620  33.175  1.00  0.00           O  
ATOM   4832  N   MET   292      18.658  33.974  35.428  1.00  0.00           N  
ATOM   4833  H   MET   292      19.382  34.102  36.119  1.00  0.00           H  
ATOM   4834  CA  MET   292      17.277  34.104  35.684  1.00  0.00           C  
ATOM   4835  HA  MET   292      16.772  33.150  35.530  1.00  0.00           H  
ATOM   4836  CB  MET   292      17.095  34.330  37.197  1.00  0.00           C  
ATOM   4837  HB2 MET   292      17.671  35.168  37.588  1.00  0.00           H  
ATOM   4838  HB3 MET   292      16.032  34.456  37.401  1.00  0.00           H  
ATOM   4839  CG  MET   292      17.607  33.176  38.047  1.00  0.00           C  
ATOM   4840  HG2 MET   292      16.837  32.407  38.123  1.00  0.00           H  
ATOM   4841  HG3 MET   292      18.453  32.856  37.439  1.00  0.00           H  
ATOM   4842  SD  MET   292      18.239  33.673  39.678  1.00  0.00           S  
ATOM   4843  CE  MET   292      16.599  34.159  40.341  1.00  0.00           C  
ATOM   4844  HE1 MET   292      15.859  34.338  39.560  1.00  0.00           H  
ATOM   4845  HE2 MET   292      16.203  33.352  40.957  1.00  0.00           H  
ATOM   4846  HE3 MET   292      16.689  35.018  41.006  1.00  0.00           H  
ATOM   4847  C   MET   292      16.611  35.231  34.857  1.00  0.00           C  
ATOM   4848  O   MET   292      15.492  35.068  34.395  1.00  0.00           O  
ATOM   4849  N   LEU   293      17.370  36.366  34.655  1.00  0.00           N  
ATOM   4850  H   LEU   293      18.224  36.377  35.193  1.00  0.00           H  
ATOM   4851  CA  LEU   293      16.954  37.539  33.825  1.00  0.00           C  
ATOM   4852  HA  LEU   293      15.884  37.739  33.869  1.00  0.00           H  
ATOM   4853  CB  LEU   293      17.719  38.748  34.389  1.00  0.00           C  
ATOM   4854  HB2 LEU   293      18.742  38.380  34.306  1.00  0.00           H  
ATOM   4855  HB3 LEU   293      17.766  39.540  33.642  1.00  0.00           H  
ATOM   4856  CG  LEU   293      17.186  39.339  35.702  1.00  0.00           C  
ATOM   4857  HG  LEU   293      17.041  38.550  36.440  1.00  0.00           H  
ATOM   4858  CD1 LEU   293      18.176  40.362  36.315  1.00  0.00           C  
ATOM   4859 HD11 LEU   293      18.676  41.029  35.614  1.00  0.00           H  
ATOM   4860 HD12 LEU   293      17.678  40.951  37.085  1.00  0.00           H  
ATOM   4861 HD13 LEU   293      18.994  39.849  36.820  1.00  0.00           H  
ATOM   4862  CD2 LEU   293      15.871  40.150  35.489  1.00  0.00           C  
ATOM   4863 HD21 LEU   293      16.040  40.844  34.666  1.00  0.00           H  
ATOM   4864 HD22 LEU   293      15.052  39.488  35.206  1.00  0.00           H  
ATOM   4865 HD23 LEU   293      15.578  40.640  36.417  1.00  0.00           H  
ATOM   4866  C   LEU   293      17.083  37.323  32.274  1.00  0.00           C  
ATOM   4867  O   LEU   293      16.840  38.274  31.533  1.00  0.00           O  
ATOM   4868  N   LYS   294      17.601  36.161  31.856  1.00  0.00           N  
ATOM   4869  H   LYS   294      17.657  35.376  32.489  1.00  0.00           H  
ATOM   4870  CA  LYS   294      17.926  35.902  30.433  1.00  0.00           C  
ATOM   4871  HA  LYS   294      18.592  35.042  30.496  1.00  0.00           H  
ATOM   4872  CB  LYS   294      16.628  35.565  29.629  1.00  0.00           C  
ATOM   4873  HB2 LYS   294      15.876  36.346  29.739  1.00  0.00           H  
ATOM   4874  HB3 LYS   294      16.780  35.501  28.552  1.00  0.00           H  
ATOM   4875  CG  LYS   294      15.892  34.347  30.079  1.00  0.00           C  
ATOM   4876  HG2 LYS   294      15.218  33.969  29.311  1.00  0.00           H  
ATOM   4877  HG3 LYS   294      16.512  33.453  30.150  1.00  0.00           H  
ATOM   4878  CD  LYS   294      14.964  34.570  31.279  1.00  0.00           C  
ATOM   4879  HD2 LYS   294      15.363  35.222  32.056  1.00  0.00           H  
ATOM   4880  HD3 LYS   294      14.029  34.955  30.871  1.00  0.00           H  
ATOM   4881  CE  LYS   294      14.730  33.164  31.882  1.00  0.00           C  
ATOM   4882  HE2 LYS   294      14.301  32.496  31.135  1.00  0.00           H  
ATOM   4883  HE3 LYS   294      15.684  32.808  32.270  1.00  0.00           H  
ATOM   4884  NZ  LYS   294      13.830  33.278  33.030  1.00  0.00           N  
ATOM   4885  HZ1 LYS   294      14.327  33.751  33.771  1.00  0.00           H  
ATOM   4886  HZ2 LYS   294      13.047  33.879  32.815  1.00  0.00           H  
ATOM   4887  HZ3 LYS   294      13.625  32.397  33.479  1.00  0.00           H  
ATOM   4888  C   LYS   294      18.710  37.054  29.728  1.00  0.00           C  
ATOM   4889  O   LYS   294      18.515  37.305  28.529  1.00  0.00           O  
ATOM   4890  N   GLN   295      19.582  37.776  30.436  1.00  0.00           N  
ATOM   4891  H   GLN   295      19.739  37.487  31.391  1.00  0.00           H  
ATOM   4892  CA  GLN   295      20.204  39.020  30.029  1.00  0.00           C  
ATOM   4893  HA  GLN   295      19.747  39.286  29.076  1.00  0.00           H  
ATOM   4894  CB  GLN   295      19.908  39.999  31.183  1.00  0.00           C  
ATOM   4895  HB2 GLN   295      18.838  40.141  31.336  1.00  0.00           H  
ATOM   4896  HB3 GLN   295      20.214  39.438  32.066  1.00  0.00           H  
ATOM   4897  CG  GLN   295      20.579  41.407  31.128  1.00  0.00           C  
ATOM   4898  HG2 GLN   295      20.317  41.989  32.012  1.00  0.00           H  
ATOM   4899  HG3 GLN   295      21.663  41.298  31.125  1.00  0.00           H  
ATOM   4900  CD  GLN   295      20.187  42.327  29.951  1.00  0.00           C  
ATOM   4901  OE1 GLN   295      19.178  42.083  29.281  1.00  0.00           O  
ATOM   4902  NE2 GLN   295      20.894  43.445  29.630  1.00  0.00           N  
ATOM   4903 HE21 GLN   295      20.580  43.952  28.815  1.00  0.00           H  
ATOM   4904 HE22 GLN   295      21.666  43.754  30.204  1.00  0.00           H  
ATOM   4905  C   GLN   295      21.679  38.967  29.825  1.00  0.00           C  
ATOM   4906  O   GLN   295      22.204  39.692  28.989  1.00  0.00           O  
ATOM   4907  N   NME   296      22.334  38.017  30.548  1.00  0.00           N  
ATOM   4908  H   NME   296      21.776  37.604  31.282  1.00  0.00           H  
ATOM   4909  CH3 NME   296      23.701  37.604  30.333  1.00  0.00           C  
ATOM   4910 HH31 NME   296      24.400  38.441  30.345  1.00  0.00           H  
ATOM   4911 HH32 NME   296      24.000  36.940  31.144  1.00  0.00           H  
ATOM   4912 HH33 NME   296      23.711  37.115  29.359  1.00  0.00           H  
TER    4913      NME   296 
END   
