# Supplementary material for: Lenalidomide Stabilizes Protein–Protein Complexes by Turning Labile Intermolecular H-Bonds into Robust Interactions
Source: J Med Chem. 2023 Apr 21;66(9):6037–46. doi: 10.1021/acs.jmedchem.2c01692 (PMC10184122; doi:10.1021/acs.jmedchem.2c01692)
Supplement: Supplementary file 2 — jm2c01692_si_002.zip [file jm2c01692_si_002.zip › ck1_lastpdbs/ck1-G40N/r3/ck1-G40N.lastpdb.pdb]

CRYST1   80.002   80.002   80.002 109.47 109.47 109.47               1
ATOM      1  H1  ACE     1      56.912  20.157  54.224  1.00  0.00           H  
ATOM      2  CH3 ACE     1      56.493  21.053  54.682  1.00  0.00           C  
ATOM      3  H2  ACE     1      56.076  21.608  53.841  1.00  0.00           H  
ATOM      4  H3  ACE     1      57.343  21.649  55.014  1.00  0.00           H  
ATOM      5  C   ACE     1      55.447  20.753  55.750  1.00  0.00           C  
ATOM      6  O   ACE     1      54.521  21.505  55.866  1.00  0.00           O  
ATOM      7  N   GLU     2      55.661  19.696  56.577  1.00  0.00           N  
ATOM      8  H   GLU     2      56.472  19.094  56.584  1.00  0.00           H  
ATOM      9  CA  GLU     2      54.778  19.747  57.775  1.00  0.00           C  
ATOM     10  HA  GLU     2      53.716  19.902  57.585  1.00  0.00           H  
ATOM     11  CB  GLU     2      54.933  18.347  58.476  1.00  0.00           C  
ATOM     12  HB2 GLU     2      55.914  18.180  58.919  1.00  0.00           H  
ATOM     13  HB3 GLU     2      54.230  18.288  59.308  1.00  0.00           H  
ATOM     14  CG  GLU     2      54.551  17.082  57.626  1.00  0.00           C  
ATOM     15  HG2 GLU     2      54.437  16.224  58.289  1.00  0.00           H  
ATOM     16  HG3 GLU     2      53.488  17.222  57.430  1.00  0.00           H  
ATOM     17  CD  GLU     2      55.420  16.820  56.395  1.00  0.00           C  
ATOM     18  OE1 GLU     2      55.005  16.691  55.216  1.00  0.00           O  
ATOM     19  OE2 GLU     2      56.678  17.024  56.567  1.00  0.00           O  
ATOM     20  C   GLU     2      55.162  20.919  58.741  1.00  0.00           C  
ATOM     21  O   GLU     2      54.333  21.228  59.592  1.00  0.00           O  
ATOM     22  N   PHE     3      56.363  21.464  58.619  1.00  0.00           N  
ATOM     23  H   PHE     3      57.050  21.193  57.930  1.00  0.00           H  
ATOM     24  CA  PHE     3      56.925  22.445  59.572  1.00  0.00           C  
ATOM     25  HA  PHE     3      56.126  22.989  60.077  1.00  0.00           H  
ATOM     26  CB  PHE     3      57.678  21.564  60.755  1.00  0.00           C  
ATOM     27  HB2 PHE     3      56.931  20.987  61.300  1.00  0.00           H  
ATOM     28  HB3 PHE     3      58.210  20.789  60.202  1.00  0.00           H  
ATOM     29  CG  PHE     3      58.557  22.248  61.792  1.00  0.00           C  
ATOM     30  CD1 PHE     3      58.058  23.420  62.351  1.00  0.00           C  
ATOM     31  HD1 PHE     3      57.102  23.765  61.984  1.00  0.00           H  
ATOM     32  CE1 PHE     3      58.930  24.112  63.223  1.00  0.00           C  
ATOM     33  HE1 PHE     3      58.719  25.112  63.572  1.00  0.00           H  
ATOM     34  CZ  PHE     3      60.131  23.455  63.731  1.00  0.00           C  
ATOM     35  HZ  PHE     3      60.658  23.979  64.514  1.00  0.00           H  
ATOM     36  CE2 PHE     3      60.524  22.284  63.135  1.00  0.00           C  
ATOM     37  HE2 PHE     3      61.423  21.809  63.498  1.00  0.00           H  
ATOM     38  CD2 PHE     3      59.721  21.656  62.201  1.00  0.00           C  
ATOM     39  HD2 PHE     3      60.011  20.691  61.812  1.00  0.00           H  
ATOM     40  C   PHE     3      57.706  23.586  58.937  1.00  0.00           C  
ATOM     41  O   PHE     3      57.262  24.694  58.916  1.00  0.00           O  
ATOM     42  N   ILE     4      58.933  23.300  58.469  1.00  0.00           N  
ATOM     43  H   ILE     4      59.214  22.330  58.456  1.00  0.00           H  
ATOM     44  CA  ILE     4      59.879  24.219  57.768  1.00  0.00           C  
ATOM     45  HA  ILE     4      59.327  25.158  57.762  1.00  0.00           H  
ATOM     46  CB  ILE     4      61.206  24.318  58.506  1.00  0.00           C  
ATOM     47  HB  ILE     4      61.653  23.328  58.410  1.00  0.00           H  
ATOM     48  CG2 ILE     4      62.237  25.276  57.878  1.00  0.00           C  
ATOM     49 HG21 ILE     4      62.639  24.884  56.943  1.00  0.00           H  
ATOM     50 HG22 ILE     4      61.757  26.225  57.638  1.00  0.00           H  
ATOM     51 HG23 ILE     4      63.091  25.449  58.532  1.00  0.00           H  
ATOM     52  CG1 ILE     4      60.876  24.737  59.927  1.00  0.00           C  
ATOM     53 HG12 ILE     4      60.161  25.553  60.028  1.00  0.00           H  
ATOM     54 HG13 ILE     4      60.387  23.925  60.466  1.00  0.00           H  
ATOM     55  CD1 ILE     4      62.014  25.055  60.911  1.00  0.00           C  
ATOM     56 HD11 ILE     4      62.765  24.268  60.842  1.00  0.00           H  
ATOM     57 HD12 ILE     4      62.524  25.967  60.599  1.00  0.00           H  
ATOM     58 HD13 ILE     4      61.553  25.173  61.891  1.00  0.00           H  
ATOM     59  C   ILE     4      60.031  23.888  56.239  1.00  0.00           C  
ATOM     60  O   ILE     4      60.092  22.713  55.885  1.00  0.00           O  
ATOM     61  N   VAL     5      60.025  24.898  55.398  1.00  0.00           N  
ATOM     62  H   VAL     5      59.853  25.835  55.735  1.00  0.00           H  
ATOM     63  CA  VAL     5      60.061  24.715  54.005  1.00  0.00           C  
ATOM     64  HA  VAL     5      59.981  23.654  53.767  1.00  0.00           H  
ATOM     65  CB  VAL     5      58.865  25.454  53.340  1.00  0.00           C  
ATOM     66  HB  VAL     5      59.155  26.499  53.453  1.00  0.00           H  
ATOM     67  CG1 VAL     5      58.894  25.364  51.741  1.00  0.00           C  
ATOM     68 HG11 VAL     5      58.634  24.348  51.444  1.00  0.00           H  
ATOM     69 HG12 VAL     5      58.217  26.056  51.240  1.00  0.00           H  
ATOM     70 HG13 VAL     5      59.883  25.601  51.348  1.00  0.00           H  
ATOM     71  CG2 VAL     5      57.615  24.927  53.922  1.00  0.00           C  
ATOM     72 HG21 VAL     5      57.539  23.839  53.929  1.00  0.00           H  
ATOM     73 HG22 VAL     5      57.478  25.247  54.955  1.00  0.00           H  
ATOM     74 HG23 VAL     5      56.752  25.320  53.386  1.00  0.00           H  
ATOM     75  C   VAL     5      61.471  25.103  53.437  1.00  0.00           C  
ATOM     76  O   VAL     5      61.957  26.214  53.686  1.00  0.00           O  
ATOM     77  N   GLY     6      62.237  24.144  52.971  1.00  0.00           N  
ATOM     78  H   GLY     6      61.869  23.203  52.965  1.00  0.00           H  
ATOM     79  CA  GLY     6      63.556  24.338  52.391  1.00  0.00           C  
ATOM     80  HA2 GLY     6      63.742  23.389  51.888  1.00  0.00           H  
ATOM     81  HA3 GLY     6      63.371  25.210  51.765  1.00  0.00           H  
ATOM     82  C   GLY     6      64.618  24.634  53.331  1.00  0.00           C  
ATOM     83  O   GLY     6      65.776  24.962  52.926  1.00  0.00           O  
ATOM     84  N   GLY     7      64.395  24.614  54.664  1.00  0.00           N  
ATOM     85  H   GLY     7      63.549  24.129  54.926  1.00  0.00           H  
ATOM     86  CA  GLY     7      65.213  25.254  55.628  1.00  0.00           C  
ATOM     87  HA2 GLY     7      64.859  24.848  56.576  1.00  0.00           H  
ATOM     88  HA3 GLY     7      66.244  24.937  55.783  1.00  0.00           H  
ATOM     89  C   GLY     7      65.283  26.791  55.581  1.00  0.00           C  
ATOM     90  O   GLY     7      66.114  27.383  56.276  1.00  0.00           O  
ATOM     91  N   LYS     8      64.432  27.354  54.808  1.00  0.00           N  
ATOM     92  H   LYS     8      63.760  26.815  54.279  1.00  0.00           H  
ATOM     93  CA  LYS     8      64.370  28.832  54.559  1.00  0.00           C  
ATOM     94  HA  LYS     8      65.187  29.302  55.106  1.00  0.00           H  
ATOM     95  CB  LYS     8      64.522  29.063  53.059  1.00  0.00           C  
ATOM     96  HB2 LYS     8      63.811  28.318  52.700  1.00  0.00           H  
ATOM     97  HB3 LYS     8      64.260  30.069  52.733  1.00  0.00           H  
ATOM     98  CG  LYS     8      65.900  28.737  52.545  1.00  0.00           C  
ATOM     99  HG2 LYS     8      66.711  29.248  53.065  1.00  0.00           H  
ATOM    100  HG3 LYS     8      66.012  27.686  52.812  1.00  0.00           H  
ATOM    101  CD  LYS     8      66.037  29.030  51.064  1.00  0.00           C  
ATOM    102  HD2 LYS     8      65.266  28.553  50.458  1.00  0.00           H  
ATOM    103  HD3 LYS     8      65.990  30.111  50.934  1.00  0.00           H  
ATOM    104  CE  LYS     8      67.444  28.521  50.630  1.00  0.00           C  
ATOM    105  HE2 LYS     8      67.520  28.682  49.555  1.00  0.00           H  
ATOM    106  HE3 LYS     8      68.271  29.043  51.111  1.00  0.00           H  
ATOM    107  NZ  LYS     8      67.662  27.075  50.945  1.00  0.00           N  
ATOM    108  HZ1 LYS     8      67.664  26.821  51.922  1.00  0.00           H  
ATOM    109  HZ2 LYS     8      67.045  26.443  50.453  1.00  0.00           H  
ATOM    110  HZ3 LYS     8      68.527  26.792  50.506  1.00  0.00           H  
ATOM    111  C   LYS     8      63.107  29.555  55.074  1.00  0.00           C  
ATOM    112  O   LYS     8      63.173  30.686  55.582  1.00  0.00           O  
ATOM    113  N   TYR     9      61.913  28.986  55.077  1.00  0.00           N  
ATOM    114  H   TYR     9      61.739  28.085  54.657  1.00  0.00           H  
ATOM    115  CA  TYR     9      60.669  29.673  55.446  1.00  0.00           C  
ATOM    116  HA  TYR     9      60.940  30.605  55.941  1.00  0.00           H  
ATOM    117  CB  TYR     9      59.793  29.957  54.207  1.00  0.00           C  
ATOM    118  HB2 TYR     9      59.359  29.042  53.803  1.00  0.00           H  
ATOM    119  HB3 TYR     9      58.964  30.597  54.507  1.00  0.00           H  
ATOM    120  CG  TYR     9      60.490  30.792  53.115  1.00  0.00           C  
ATOM    121  CD1 TYR     9      60.637  32.172  53.237  1.00  0.00           C  
ATOM    122  HD1 TYR     9      59.914  32.717  53.825  1.00  0.00           H  
ATOM    123  CE1 TYR     9      61.297  32.857  52.244  1.00  0.00           C  
ATOM    124  HE1 TYR     9      61.314  33.934  52.323  1.00  0.00           H  
ATOM    125  CZ  TYR     9      62.024  32.161  51.261  1.00  0.00           C  
ATOM    126  OH  TYR     9      62.679  32.692  50.171  1.00  0.00           O  
ATOM    127  HH  TYR     9      62.498  33.630  50.072  1.00  0.00           H  
ATOM    128  CE2 TYR     9      61.945  30.764  51.163  1.00  0.00           C  
ATOM    129  HE2 TYR     9      62.470  30.270  50.359  1.00  0.00           H  
ATOM    130  CD2 TYR     9      61.133  30.073  52.053  1.00  0.00           C  
ATOM    131  HD2 TYR     9      60.980  29.009  51.950  1.00  0.00           H  
ATOM    132  C   TYR     9      59.878  28.750  56.395  1.00  0.00           C  
ATOM    133  O   TYR     9      59.440  27.703  56.102  1.00  0.00           O  
ATOM    134  N   LYS    10      59.870  29.217  57.650  1.00  0.00           N  
ATOM    135  H   LYS    10      60.261  30.122  57.870  1.00  0.00           H  
ATOM    136  CA  LYS    10      59.169  28.488  58.764  1.00  0.00           C  
ATOM    137  HA  LYS    10      59.345  27.444  58.506  1.00  0.00           H  
ATOM    138  CB  LYS    10      59.816  28.931  60.094  1.00  0.00           C  
ATOM    139  HB2 LYS    10      60.904  28.861  60.060  1.00  0.00           H  
ATOM    140  HB3 LYS    10      59.554  29.965  60.317  1.00  0.00           H  
ATOM    141  CG  LYS    10      59.324  27.996  61.262  1.00  0.00           C  
ATOM    142  HG2 LYS    10      58.349  27.590  60.991  1.00  0.00           H  
ATOM    143  HG3 LYS    10      59.944  27.109  61.393  1.00  0.00           H  
ATOM    144  CD  LYS    10      59.328  28.730  62.615  1.00  0.00           C  
ATOM    145  HD2 LYS    10      60.360  29.038  62.781  1.00  0.00           H  
ATOM    146  HD3 LYS    10      58.708  29.624  62.552  1.00  0.00           H  
ATOM    147  CE  LYS    10      58.891  27.870  63.771  1.00  0.00           C  
ATOM    148  HE2 LYS    10      57.811  27.727  63.744  1.00  0.00           H  
ATOM    149  HE3 LYS    10      59.444  26.933  63.715  1.00  0.00           H  
ATOM    150  NZ  LYS    10      59.019  28.577  65.107  1.00  0.00           N  
ATOM    151  HZ1 LYS    10      59.922  28.398  65.524  1.00  0.00           H  
ATOM    152  HZ2 LYS    10      58.923  29.576  64.996  1.00  0.00           H  
ATOM    153  HZ3 LYS    10      58.448  28.172  65.835  1.00  0.00           H  
ATOM    154  C   LYS    10      57.644  28.902  58.709  1.00  0.00           C  
ATOM    155  O   LYS    10      57.410  30.116  58.771  1.00  0.00           O  
ATOM    156  N   LEU    11      56.731  27.904  58.485  1.00  0.00           N  
ATOM    157  H   LEU    11      57.115  26.970  58.469  1.00  0.00           H  
ATOM    158  CA  LEU    11      55.279  27.987  58.658  1.00  0.00           C  
ATOM    159  HA  LEU    11      54.867  28.715  57.959  1.00  0.00           H  
ATOM    160  CB  LEU    11      54.628  26.595  58.391  1.00  0.00           C  
ATOM    161  HB2 LEU    11      54.862  25.890  59.189  1.00  0.00           H  
ATOM    162  HB3 LEU    11      53.542  26.696  58.373  1.00  0.00           H  
ATOM    163  CG  LEU    11      54.885  25.955  56.978  1.00  0.00           C  
ATOM    164  HG  LEU    11      55.885  25.574  56.773  1.00  0.00           H  
ATOM    165  CD1 LEU    11      53.921  24.828  56.829  1.00  0.00           C  
ATOM    166 HD11 LEU    11      54.140  24.369  55.865  1.00  0.00           H  
ATOM    167 HD12 LEU    11      54.059  24.083  57.612  1.00  0.00           H  
ATOM    168 HD13 LEU    11      52.884  25.164  56.875  1.00  0.00           H  
ATOM    169  CD2 LEU    11      54.603  26.972  55.856  1.00  0.00           C  
ATOM    170 HD21 LEU    11      54.514  26.359  54.959  1.00  0.00           H  
ATOM    171 HD22 LEU    11      53.728  27.615  55.951  1.00  0.00           H  
ATOM    172 HD23 LEU    11      55.557  27.499  55.890  1.00  0.00           H  
ATOM    173  C   LEU    11      54.871  28.556  60.045  1.00  0.00           C  
ATOM    174  O   LEU    11      55.554  28.311  61.102  1.00  0.00           O  
ATOM    175  N   VAL    12      53.834  29.425  60.088  1.00  0.00           N  
ATOM    176  H   VAL    12      53.367  29.613  59.213  1.00  0.00           H  
ATOM    177  CA  VAL    12      53.309  30.055  61.277  1.00  0.00           C  
ATOM    178  HA  VAL    12      53.933  29.822  62.140  1.00  0.00           H  
ATOM    179  CB  VAL    12      53.526  31.555  61.137  1.00  0.00           C  
ATOM    180  HB  VAL    12      52.883  31.871  60.316  1.00  0.00           H  
ATOM    181  CG1 VAL    12      52.873  32.215  62.366  1.00  0.00           C  
ATOM    182 HG11 VAL    12      51.812  32.401  62.200  1.00  0.00           H  
ATOM    183 HG12 VAL    12      52.966  31.613  63.270  1.00  0.00           H  
ATOM    184 HG13 VAL    12      53.389  33.167  62.495  1.00  0.00           H  
ATOM    185  CG2 VAL    12      55.043  31.980  60.950  1.00  0.00           C  
ATOM    186 HG21 VAL    12      55.138  33.066  60.925  1.00  0.00           H  
ATOM    187 HG22 VAL    12      55.510  31.521  61.822  1.00  0.00           H  
ATOM    188 HG23 VAL    12      55.365  31.479  60.037  1.00  0.00           H  
ATOM    189  C   VAL    12      51.846  29.678  61.490  1.00  0.00           C  
ATOM    190  O   VAL    12      51.525  29.184  62.601  1.00  0.00           O  
ATOM    191  N   ARG    13      51.006  29.903  60.436  1.00  0.00           N  
ATOM    192  H   ARG    13      51.382  30.362  59.619  1.00  0.00           H  
ATOM    193  CA  ARG    13      49.545  29.559  60.516  1.00  0.00           C  
ATOM    194  HA  ARG    13      49.493  28.569  60.969  1.00  0.00           H  
ATOM    195  CB  ARG    13      48.688  30.459  61.418  1.00  0.00           C  
ATOM    196  HB2 ARG    13      47.767  29.988  61.761  1.00  0.00           H  
ATOM    197  HB3 ARG    13      49.249  30.707  62.319  1.00  0.00           H  
ATOM    198  CG  ARG    13      48.441  31.847  60.832  1.00  0.00           C  
ATOM    199  HG2 ARG    13      49.388  32.386  60.853  1.00  0.00           H  
ATOM    200  HG3 ARG    13      48.253  31.736  59.764  1.00  0.00           H  
ATOM    201  CD  ARG    13      47.353  32.651  61.583  1.00  0.00           C  
ATOM    202  HD2 ARG    13      47.591  32.599  62.645  1.00  0.00           H  
ATOM    203  HD3 ARG    13      47.461  33.676  61.229  1.00  0.00           H  
ATOM    204  NE  ARG    13      46.010  32.152  61.176  1.00  0.00           N  
ATOM    205  HE  ARG    13      45.878  31.775  60.248  1.00  0.00           H  
ATOM    206  CZ  ARG    13      45.017  31.858  61.959  1.00  0.00           C  
ATOM    207  NH1 ARG    13      44.889  32.415  63.131  1.00  0.00           N  
ATOM    208 HH11 ARG    13      45.675  32.955  63.463  1.00  0.00           H  
ATOM    209 HH12 ARG    13      43.993  32.384  63.596  1.00  0.00           H  
ATOM    210  NH2 ARG    13      44.014  31.148  61.577  1.00  0.00           N  
ATOM    211 HH21 ARG    13      44.112  30.666  60.695  1.00  0.00           H  
ATOM    212 HH22 ARG    13      43.429  30.709  62.273  1.00  0.00           H  
ATOM    213  C   ARG    13      48.846  29.431  59.163  1.00  0.00           C  
ATOM    214  O   ARG    13      49.311  30.089  58.262  1.00  0.00           O  
ATOM    215  N   LYS    14      47.722  28.640  59.105  1.00  0.00           N  
ATOM    216  H   LYS    14      47.617  28.106  59.956  1.00  0.00           H  
ATOM    217  CA  LYS    14      46.743  28.658  57.998  1.00  0.00           C  
ATOM    218  HA  LYS    14      47.287  28.512  57.065  1.00  0.00           H  
ATOM    219  CB  LYS    14      45.710  27.459  58.193  1.00  0.00           C  
ATOM    220  HB2 LYS    14      46.261  26.520  58.255  1.00  0.00           H  
ATOM    221  HB3 LYS    14      45.074  27.743  59.032  1.00  0.00           H  
ATOM    222  CG  LYS    14      44.822  27.288  57.015  1.00  0.00           C  
ATOM    223  HG2 LYS    14      44.289  28.223  56.841  1.00  0.00           H  
ATOM    224  HG3 LYS    14      45.386  27.096  56.103  1.00  0.00           H  
ATOM    225  CD  LYS    14      43.913  26.088  57.322  1.00  0.00           C  
ATOM    226  HD2 LYS    14      44.554  25.213  57.437  1.00  0.00           H  
ATOM    227  HD3 LYS    14      43.425  26.244  58.284  1.00  0.00           H  
ATOM    228  CE  LYS    14      42.758  25.935  56.515  1.00  0.00           C  
ATOM    229  HE2 LYS    14      42.284  26.893  56.727  1.00  0.00           H  
ATOM    230  HE3 LYS    14      43.062  25.852  55.471  1.00  0.00           H  
ATOM    231  NZ  LYS    14      41.947  24.763  56.887  1.00  0.00           N  
ATOM    232  HZ1 LYS    14      40.979  24.989  56.708  1.00  0.00           H  
ATOM    233  HZ2 LYS    14      42.279  23.888  56.509  1.00  0.00           H  
ATOM    234  HZ3 LYS    14      41.902  24.701  57.894  1.00  0.00           H  
ATOM    235  C   LYS    14      46.039  30.018  58.003  1.00  0.00           C  
ATOM    236  O   LYS    14      45.494  30.452  59.030  1.00  0.00           O  
ATOM    237  N   ILE    15      45.908  30.617  56.806  1.00  0.00           N  
ATOM    238  H   ILE    15      46.481  30.261  56.054  1.00  0.00           H  
ATOM    239  CA  ILE    15      45.254  31.870  56.470  1.00  0.00           C  
ATOM    240  HA  ILE    15      44.670  32.126  57.354  1.00  0.00           H  
ATOM    241  CB  ILE    15      46.241  33.025  56.233  1.00  0.00           C  
ATOM    242  HB  ILE    15      45.644  33.934  56.159  1.00  0.00           H  
ATOM    243  CG2 ILE    15      47.144  33.187  57.498  1.00  0.00           C  
ATOM    244 HG21 ILE    15      47.791  32.318  57.380  1.00  0.00           H  
ATOM    245 HG22 ILE    15      47.771  34.079  57.504  1.00  0.00           H  
ATOM    246 HG23 ILE    15      46.563  33.151  58.420  1.00  0.00           H  
ATOM    247  CG1 ILE    15      46.900  32.986  54.805  1.00  0.00           C  
ATOM    248 HG12 ILE    15      47.536  32.103  54.746  1.00  0.00           H  
ATOM    249 HG13 ILE    15      46.131  32.944  54.035  1.00  0.00           H  
ATOM    250  CD1 ILE    15      47.767  34.199  54.434  1.00  0.00           C  
ATOM    251 HD11 ILE    15      48.495  34.403  55.220  1.00  0.00           H  
ATOM    252 HD12 ILE    15      48.248  34.035  53.470  1.00  0.00           H  
ATOM    253 HD13 ILE    15      47.169  35.106  54.349  1.00  0.00           H  
ATOM    254  C   ILE    15      44.251  31.606  55.264  1.00  0.00           C  
ATOM    255  O   ILE    15      43.682  32.581  54.800  1.00  0.00           O  
ATOM    256  N   GLY    16      44.075  30.391  54.714  1.00  0.00           N  
ATOM    257  H   GLY    16      44.582  29.599  55.081  1.00  0.00           H  
ATOM    258  CA  GLY    16      43.168  30.160  53.611  1.00  0.00           C  
ATOM    259  HA2 GLY    16      42.222  30.578  53.954  1.00  0.00           H  
ATOM    260  HA3 GLY    16      43.564  30.699  52.751  1.00  0.00           H  
ATOM    261  C   GLY    16      42.940  28.698  53.340  1.00  0.00           C  
ATOM    262  O   GLY    16      43.748  27.807  53.784  1.00  0.00           O  
ATOM    263  N   SER    17      41.864  28.313  52.680  1.00  0.00           N  
ATOM    264  H   SER    17      41.120  28.899  52.328  1.00  0.00           H  
ATOM    265  CA  SER    17      41.586  26.966  52.188  1.00  0.00           C  
ATOM    266  HA  SER    17      42.595  26.571  52.067  1.00  0.00           H  
ATOM    267  CB  SER    17      40.873  26.234  53.344  1.00  0.00           C  
ATOM    268  HB2 SER    17      41.296  26.613  54.274  1.00  0.00           H  
ATOM    269  HB3 SER    17      39.788  26.317  53.407  1.00  0.00           H  
ATOM    270  OG  SER    17      41.070  24.849  53.195  1.00  0.00           O  
ATOM    271  HG  SER    17      42.008  24.700  53.333  1.00  0.00           H  
ATOM    272  C   SER    17      40.751  26.943  50.922  1.00  0.00           C  
ATOM    273  O   SER    17      39.951  27.893  50.747  1.00  0.00           O  
ATOM    274  N   GLY    18      40.762  25.824  50.184  1.00  0.00           N  
ATOM    275  H   GLY    18      41.417  25.098  50.437  1.00  0.00           H  
ATOM    276  CA  GLY    18      39.831  25.604  49.051  1.00  0.00           C  
ATOM    277  HA2 GLY    18      38.877  25.338  49.506  1.00  0.00           H  
ATOM    278  HA3 GLY    18      39.720  26.468  48.396  1.00  0.00           H  
ATOM    279  C   GLY    18      40.351  24.412  48.259  1.00  0.00           C  
ATOM    280  O   GLY    18      41.076  23.555  48.793  1.00  0.00           O  
ATOM    281  N   SER    19      39.664  24.210  47.103  1.00  0.00           N  
ATOM    282  H   SER    19      38.965  24.909  46.897  1.00  0.00           H  
ATOM    283  CA  SER    19      39.819  23.057  46.165  1.00  0.00           C  
ATOM    284  HA  SER    19      39.502  22.151  46.683  1.00  0.00           H  
ATOM    285  CB  SER    19      38.841  23.297  45.074  1.00  0.00           C  
ATOM    286  HB2 SER    19      38.818  22.460  44.376  1.00  0.00           H  
ATOM    287  HB3 SER    19      37.816  23.304  45.444  1.00  0.00           H  
ATOM    288  OG  SER    19      39.096  24.504  44.449  1.00  0.00           O  
ATOM    289  HG  SER    19      38.942  25.204  45.088  1.00  0.00           H  
ATOM    290  C   SER    19      41.174  22.799  45.579  1.00  0.00           C  
ATOM    291  O   SER    19      41.401  21.625  45.122  1.00  0.00           O  
ATOM    292  N   PHE    20      42.118  23.739  45.590  1.00  0.00           N  
ATOM    293  H   PHE    20      41.855  24.665  45.898  1.00  0.00           H  
ATOM    294  CA  PHE    20      43.497  23.496  45.163  1.00  0.00           C  
ATOM    295  HA  PHE    20      43.554  22.610  44.530  1.00  0.00           H  
ATOM    296  CB  PHE    20      44.183  24.659  44.392  1.00  0.00           C  
ATOM    297  HB2 PHE    20      44.421  25.373  45.181  1.00  0.00           H  
ATOM    298  HB3 PHE    20      45.144  24.353  43.979  1.00  0.00           H  
ATOM    299  CG  PHE    20      43.422  25.291  43.222  1.00  0.00           C  
ATOM    300  CD1 PHE    20      43.796  24.869  41.936  1.00  0.00           C  
ATOM    301  HD1 PHE    20      44.544  24.118  41.728  1.00  0.00           H  
ATOM    302  CE1 PHE    20      43.126  25.407  40.844  1.00  0.00           C  
ATOM    303  HE1 PHE    20      43.552  25.183  39.877  1.00  0.00           H  
ATOM    304  CZ  PHE    20      42.107  26.387  40.965  1.00  0.00           C  
ATOM    305  HZ  PHE    20      41.752  26.893  40.079  1.00  0.00           H  
ATOM    306  CE2 PHE    20      41.717  26.754  42.274  1.00  0.00           C  
ATOM    307  HE2 PHE    20      41.025  27.580  42.349  1.00  0.00           H  
ATOM    308  CD2 PHE    20      42.431  26.271  43.377  1.00  0.00           C  
ATOM    309  HD2 PHE    20      42.203  26.653  44.362  1.00  0.00           H  
ATOM    310  C   PHE    20      44.408  23.184  46.372  1.00  0.00           C  
ATOM    311  O   PHE    20      45.411  22.417  46.232  1.00  0.00           O  
ATOM    312  N   GLY    21      43.984  23.603  47.531  1.00  0.00           N  
ATOM    313  H   GLY    21      43.101  24.040  47.750  1.00  0.00           H  
ATOM    314  CA  GLY    21      44.745  23.268  48.762  1.00  0.00           C  
ATOM    315  HA2 GLY    21      44.326  22.372  49.218  1.00  0.00           H  
ATOM    316  HA3 GLY    21      45.808  23.237  48.519  1.00  0.00           H  
ATOM    317  C   GLY    21      44.601  24.301  49.871  1.00  0.00           C  
ATOM    318  O   GLY    21      43.728  25.127  49.661  1.00  0.00           O  
ATOM    319  N   ASP    22      45.522  24.291  50.843  1.00  0.00           N  
ATOM    320  H   ASP    22      46.258  23.600  50.838  1.00  0.00           H  
ATOM    321  CA  ASP    22      45.557  25.385  51.827  1.00  0.00           C  
ATOM    322  HA  ASP    22      44.534  25.757  51.889  1.00  0.00           H  
ATOM    323  CB  ASP    22      45.905  24.801  53.246  1.00  0.00           C  
ATOM    324  HB2 ASP    22      46.806  24.214  53.068  1.00  0.00           H  
ATOM    325  HB3 ASP    22      45.979  25.575  54.010  1.00  0.00           H  
ATOM    326  CG  ASP    22      44.836  23.875  53.814  1.00  0.00           C  
ATOM    327  OD1 ASP    22      45.199  22.881  54.519  1.00  0.00           O  
ATOM    328  OD2 ASP    22      43.623  24.070  53.500  1.00  0.00           O  
ATOM    329  C   ASP    22      46.452  26.615  51.473  1.00  0.00           C  
ATOM    330  O   ASP    22      47.268  26.558  50.525  1.00  0.00           O  
ATOM    331  N   ILE    23      46.264  27.688  52.219  1.00  0.00           N  
ATOM    332  H   ILE    23      45.511  27.632  52.889  1.00  0.00           H  
ATOM    333  CA  ILE    23      47.019  28.964  52.135  1.00  0.00           C  
ATOM    334  HA  ILE    23      47.934  28.804  51.565  1.00  0.00           H  
ATOM    335  CB  ILE    23      46.237  30.083  51.412  1.00  0.00           C  
ATOM    336  HB  ILE    23      45.389  30.362  52.038  1.00  0.00           H  
ATOM    337  CG2 ILE    23      47.094  31.311  51.219  1.00  0.00           C  
ATOM    338 HG21 ILE    23      46.573  32.107  50.688  1.00  0.00           H  
ATOM    339 HG22 ILE    23      47.551  31.591  52.168  1.00  0.00           H  
ATOM    340 HG23 ILE    23      47.925  31.022  50.575  1.00  0.00           H  
ATOM    341  CG1 ILE    23      45.511  29.678  50.120  1.00  0.00           C  
ATOM    342 HG12 ILE    23      45.412  30.528  49.445  1.00  0.00           H  
ATOM    343 HG13 ILE    23      46.205  29.003  49.619  1.00  0.00           H  
ATOM    344  CD1 ILE    23      44.174  29.000  50.313  1.00  0.00           C  
ATOM    345 HD11 ILE    23      43.648  29.722  50.937  1.00  0.00           H  
ATOM    346 HD12 ILE    23      43.735  28.915  49.319  1.00  0.00           H  
ATOM    347 HD13 ILE    23      44.096  27.983  50.698  1.00  0.00           H  
ATOM    348  C   ILE    23      47.642  29.410  53.475  1.00  0.00           C  
ATOM    349  O   ILE    23      46.915  29.329  54.514  1.00  0.00           O  
ATOM    350  N   TYR    24      48.904  29.687  53.606  1.00  0.00           N  
ATOM    351  H   TYR    24      49.473  29.827  52.784  1.00  0.00           H  
ATOM    352  CA  TYR    24      49.645  29.770  54.877  1.00  0.00           C  
ATOM    353  HA  TYR    24      48.928  29.794  55.697  1.00  0.00           H  
ATOM    354  CB  TYR    24      50.473  28.513  55.039  1.00  0.00           C  
ATOM    355  HB2 TYR    24      50.425  27.861  54.166  1.00  0.00           H  
ATOM    356  HB3 TYR    24      51.502  28.872  55.015  1.00  0.00           H  
ATOM    357  CG  TYR    24      50.248  27.626  56.260  1.00  0.00           C  
ATOM    358  CD1 TYR    24      49.215  26.665  56.234  1.00  0.00           C  
ATOM    359  HD1 TYR    24      48.355  26.678  55.582  1.00  0.00           H  
ATOM    360  CE1 TYR    24      49.208  25.681  57.204  1.00  0.00           C  
ATOM    361  HE1 TYR    24      48.444  24.918  57.240  1.00  0.00           H  
ATOM    362  CZ  TYR    24      50.026  25.828  58.372  1.00  0.00           C  
ATOM    363  OH  TYR    24      49.857  25.097  59.504  1.00  0.00           O  
ATOM    364  HH  TYR    24      49.133  24.489  59.336  1.00  0.00           H  
ATOM    365  CE2 TYR    24      50.914  26.885  58.420  1.00  0.00           C  
ATOM    366  HE2 TYR    24      51.468  26.927  59.347  1.00  0.00           H  
ATOM    367  CD2 TYR    24      51.047  27.829  57.408  1.00  0.00           C  
ATOM    368  HD2 TYR    24      51.772  28.611  57.581  1.00  0.00           H  
ATOM    369  C   TYR    24      50.444  31.074  54.965  1.00  0.00           C  
ATOM    370  O   TYR    24      51.041  31.526  54.044  1.00  0.00           O  
ATOM    371  N   LEU    25      50.496  31.674  56.220  1.00  0.00           N  
ATOM    372  H   LEU    25      50.128  31.106  56.970  1.00  0.00           H  
ATOM    373  CA  LEU    25      51.454  32.681  56.674  1.00  0.00           C  
ATOM    374  HA  LEU    25      51.613  33.472  55.941  1.00  0.00           H  
ATOM    375  CB  LEU    25      50.832  33.439  57.890  1.00  0.00           C  
ATOM    376  HB2 LEU    25      49.925  33.997  57.657  1.00  0.00           H  
ATOM    377  HB3 LEU    25      50.600  32.663  58.619  1.00  0.00           H  
ATOM    378  CG  LEU    25      51.948  34.318  58.496  1.00  0.00           C  
ATOM    379  HG  LEU    25      52.819  33.832  58.935  1.00  0.00           H  
ATOM    380  CD1 LEU    25      52.472  35.415  57.466  1.00  0.00           C  
ATOM    381 HD11 LEU    25      53.035  36.104  58.096  1.00  0.00           H  
ATOM    382 HD12 LEU    25      53.147  35.052  56.691  1.00  0.00           H  
ATOM    383 HD13 LEU    25      51.702  35.954  56.914  1.00  0.00           H  
ATOM    384  CD2 LEU    25      51.371  35.030  59.652  1.00  0.00           C  
ATOM    385 HD21 LEU    25      50.558  35.710  59.398  1.00  0.00           H  
ATOM    386 HD22 LEU    25      51.168  34.261  60.397  1.00  0.00           H  
ATOM    387 HD23 LEU    25      52.163  35.661  60.056  1.00  0.00           H  
ATOM    388  C   LEU    25      52.725  31.883  56.960  1.00  0.00           C  
ATOM    389  O   LEU    25      52.724  30.867  57.664  1.00  0.00           O  
ATOM    390  N   ALA    26      53.849  32.363  56.441  1.00  0.00           N  
ATOM    391  H   ALA    26      53.880  33.100  55.751  1.00  0.00           H  
ATOM    392  CA  ALA    26      55.192  31.868  56.818  1.00  0.00           C  
ATOM    393  HA  ALA    26      55.144  31.354  57.778  1.00  0.00           H  
ATOM    394  CB  ALA    26      55.681  30.766  55.846  1.00  0.00           C  
ATOM    395  HB1 ALA    26      55.062  29.872  55.924  1.00  0.00           H  
ATOM    396  HB2 ALA    26      55.754  31.215  54.856  1.00  0.00           H  
ATOM    397  HB3 ALA    26      56.702  30.461  56.076  1.00  0.00           H  
ATOM    398  C   ALA    26      56.196  33.019  56.966  1.00  0.00           C  
ATOM    399  O   ALA    26      56.006  34.185  56.526  1.00  0.00           O  
ATOM    400  N   ILE    27      57.333  32.765  57.625  1.00  0.00           N  
ATOM    401  H   ILE    27      57.376  31.859  58.069  1.00  0.00           H  
ATOM    402  CA  ILE    27      58.391  33.661  57.907  1.00  0.00           C  
ATOM    403  HA  ILE    27      58.016  34.607  57.517  1.00  0.00           H  
ATOM    404  CB  ILE    27      58.608  33.943  59.482  1.00  0.00           C  
ATOM    405  HB  ILE    27      58.715  32.918  59.839  1.00  0.00           H  
ATOM    406  CG2 ILE    27      59.919  34.685  59.765  1.00  0.00           C  
ATOM    407 HG21 ILE    27      60.789  34.103  59.459  1.00  0.00           H  
ATOM    408 HG22 ILE    27      59.856  35.644  59.250  1.00  0.00           H  
ATOM    409 HG23 ILE    27      59.912  34.972  60.816  1.00  0.00           H  
ATOM    410  CG1 ILE    27      57.396  34.658  60.080  1.00  0.00           C  
ATOM    411 HG12 ILE    27      57.420  35.746  60.017  1.00  0.00           H  
ATOM    412 HG13 ILE    27      56.478  34.265  59.644  1.00  0.00           H  
ATOM    413  CD1 ILE    27      57.379  34.503  61.683  1.00  0.00           C  
ATOM    414 HD11 ILE    27      58.249  35.062  62.027  1.00  0.00           H  
ATOM    415 HD12 ILE    27      56.486  34.927  62.142  1.00  0.00           H  
ATOM    416 HD13 ILE    27      57.453  33.487  62.071  1.00  0.00           H  
ATOM    417  C   ILE    27      59.714  33.187  57.287  1.00  0.00           C  
ATOM    418  O   ILE    27      60.102  32.056  57.545  1.00  0.00           O  
ATOM    419  N   ASN    28      60.488  34.077  56.666  1.00  0.00           N  
ATOM    420  H   ASN    28      60.054  34.913  56.302  1.00  0.00           H  
ATOM    421  CA  ASN    28      61.856  33.779  56.315  1.00  0.00           C  
ATOM    422  HA  ASN    28      61.921  32.814  55.811  1.00  0.00           H  
ATOM    423  CB  ASN    28      62.394  34.819  55.349  1.00  0.00           C  
ATOM    424  HB2 ASN    28      61.748  34.962  54.482  1.00  0.00           H  
ATOM    425  HB3 ASN    28      62.640  35.758  55.845  1.00  0.00           H  
ATOM    426  CG  ASN    28      63.693  34.603  54.611  1.00  0.00           C  
ATOM    427  OD1 ASN    28      64.340  35.547  54.284  1.00  0.00           O  
ATOM    428  ND2 ASN    28      64.045  33.327  54.352  1.00  0.00           N  
ATOM    429 HD21 ASN    28      64.867  33.307  53.766  1.00  0.00           H  
ATOM    430 HD22 ASN    28      63.517  32.503  54.602  1.00  0.00           H  
ATOM    431  C   ASN    28      62.860  33.803  57.505  1.00  0.00           C  
ATOM    432  O   ASN    28      62.864  34.805  58.183  1.00  0.00           O  
ATOM    433  N   ILE    29      63.499  32.697  57.704  1.00  0.00           N  
ATOM    434  H   ILE    29      63.464  31.976  56.997  1.00  0.00           H  
ATOM    435  CA  ILE    29      64.478  32.423  58.733  1.00  0.00           C  
ATOM    436  HA  ILE    29      64.042  32.439  59.732  1.00  0.00           H  
ATOM    437  CB  ILE    29      64.954  30.974  58.654  1.00  0.00           C  
ATOM    438  HB  ILE    29      65.135  30.705  57.614  1.00  0.00           H  
ATOM    439  CG2 ILE    29      66.238  30.763  59.324  1.00  0.00           C  
ATOM    440 HG21 ILE    29      66.467  29.697  59.335  1.00  0.00           H  
ATOM    441 HG22 ILE    29      67.015  31.314  58.794  1.00  0.00           H  
ATOM    442 HG23 ILE    29      66.110  31.205  60.312  1.00  0.00           H  
ATOM    443  CG1 ILE    29      63.958  30.033  59.298  1.00  0.00           C  
ATOM    444 HG12 ILE    29      63.925  30.048  60.388  1.00  0.00           H  
ATOM    445 HG13 ILE    29      62.977  30.410  59.007  1.00  0.00           H  
ATOM    446  CD1 ILE    29      63.958  28.629  58.663  1.00  0.00           C  
ATOM    447 HD11 ILE    29      62.998  28.145  58.845  1.00  0.00           H  
ATOM    448 HD12 ILE    29      63.971  28.711  57.576  1.00  0.00           H  
ATOM    449 HD13 ILE    29      64.852  28.086  58.970  1.00  0.00           H  
ATOM    450  C   ILE    29      65.544  33.554  58.804  1.00  0.00           C  
ATOM    451  O   ILE    29      65.729  34.069  59.877  1.00  0.00           O  
ATOM    452  N   THR    30      66.334  33.890  57.754  1.00  0.00           N  
ATOM    453  H   THR    30      66.240  33.428  56.861  1.00  0.00           H  
ATOM    454  CA  THR    30      67.468  34.839  57.998  1.00  0.00           C  
ATOM    455  HA  THR    30      68.035  34.456  58.846  1.00  0.00           H  
ATOM    456  CB  THR    30      68.386  34.847  56.783  1.00  0.00           C  
ATOM    457  HB  THR    30      69.170  35.562  57.032  1.00  0.00           H  
ATOM    458  CG2 THR    30      68.947  33.447  56.613  1.00  0.00           C  
ATOM    459 HG21 THR    30      69.353  33.041  57.540  1.00  0.00           H  
ATOM    460 HG22 THR    30      68.172  32.729  56.346  1.00  0.00           H  
ATOM    461 HG23 THR    30      69.683  33.547  55.816  1.00  0.00           H  
ATOM    462  OG1 THR    30      67.708  35.106  55.601  1.00  0.00           O  
ATOM    463  HG1 THR    30      68.289  34.977  54.847  1.00  0.00           H  
ATOM    464  C   THR    30      67.024  36.280  58.229  1.00  0.00           C  
ATOM    465  O   THR    30      67.551  37.006  59.052  1.00  0.00           O  
ATOM    466  N   ASN    31      65.983  36.784  57.557  1.00  0.00           N  
ATOM    467  H   ASN    31      65.675  36.140  56.843  1.00  0.00           H  
ATOM    468  CA  ASN    31      65.513  38.155  57.524  1.00  0.00           C  
ATOM    469  HA  ASN    31      66.334  38.764  57.902  1.00  0.00           H  
ATOM    470  CB  ASN    31      65.005  38.495  56.102  1.00  0.00           C  
ATOM    471  HB2 ASN    31      64.239  37.780  55.803  1.00  0.00           H  
ATOM    472  HB3 ASN    31      64.631  39.518  56.049  1.00  0.00           H  
ATOM    473  CG  ASN    31      66.128  38.586  55.135  1.00  0.00           C  
ATOM    474  OD1 ASN    31      66.797  39.621  55.199  1.00  0.00           O  
ATOM    475  ND2 ASN    31      66.408  37.593  54.340  1.00  0.00           N  
ATOM    476 HD21 ASN    31      67.212  37.694  53.736  1.00  0.00           H  
ATOM    477 HD22 ASN    31      65.871  36.739  54.317  1.00  0.00           H  
ATOM    478  C   ASN    31      64.379  38.483  58.504  1.00  0.00           C  
ATOM    479  O   ASN    31      64.038  39.661  58.616  1.00  0.00           O  
ATOM    480  N   ASN    32      63.732  37.460  59.100  1.00  0.00           N  
ATOM    481  H   ASN    32      64.204  36.567  59.128  1.00  0.00           H  
ATOM    482  CA  ASN    32      62.428  37.471  59.698  1.00  0.00           C  
ATOM    483  HA  ASN    32      61.985  36.480  59.798  1.00  0.00           H  
ATOM    484  CB  ASN    32      62.597  37.985  61.145  1.00  0.00           C  
ATOM    485  HB2 ASN    32      63.153  38.914  61.023  1.00  0.00           H  
ATOM    486  HB3 ASN    32      61.622  38.130  61.610  1.00  0.00           H  
ATOM    487  CG  ASN    32      63.395  36.990  61.956  1.00  0.00           C  
ATOM    488  OD1 ASN    32      63.107  35.798  62.092  1.00  0.00           O  
ATOM    489  ND2 ASN    32      64.535  37.350  62.521  1.00  0.00           N  
ATOM    490 HD21 ASN    32      65.130  36.714  63.033  1.00  0.00           H  
ATOM    491 HD22 ASN    32      64.825  38.317  62.480  1.00  0.00           H  
ATOM    492  C   ASN    32      61.440  38.272  58.864  1.00  0.00           C  
ATOM    493  O   ASN    32      60.878  39.211  59.409  1.00  0.00           O  
ATOM    494  N   GLU    33      61.230  37.918  57.572  1.00  0.00           N  
ATOM    495  H   GLU    33      61.684  37.075  57.250  1.00  0.00           H  
ATOM    496  CA  GLU    33      60.294  38.602  56.654  1.00  0.00           C  
ATOM    497  HA  GLU    33      59.893  39.478  57.164  1.00  0.00           H  
ATOM    498  CB  GLU    33      61.110  39.017  55.399  1.00  0.00           C  
ATOM    499  HB2 GLU    33      61.810  39.814  55.650  1.00  0.00           H  
ATOM    500  HB3 GLU    33      61.693  38.175  55.026  1.00  0.00           H  
ATOM    501  CG  GLU    33      60.408  39.489  54.197  1.00  0.00           C  
ATOM    502  HG2 GLU    33      59.889  38.666  53.707  1.00  0.00           H  
ATOM    503  HG3 GLU    33      59.715  40.314  54.365  1.00  0.00           H  
ATOM    504  CD  GLU    33      61.519  39.931  53.167  1.00  0.00           C  
ATOM    505  OE1 GLU    33      61.846  39.181  52.247  1.00  0.00           O  
ATOM    506  OE2 GLU    33      62.003  41.077  53.293  1.00  0.00           O  
ATOM    507  C   GLU    33      59.103  37.728  56.289  1.00  0.00           C  
ATOM    508  O   GLU    33      59.234  36.607  55.795  1.00  0.00           O  
ATOM    509  N   GLU    34      57.954  38.195  56.568  1.00  0.00           N  
ATOM    510  H   GLU    34      57.935  39.138  56.928  1.00  0.00           H  
ATOM    511  CA  GLU    34      56.617  37.559  56.251  1.00  0.00           C  
ATOM    512  HA  GLU    34      56.562  36.558  56.681  1.00  0.00           H  
ATOM    513  CB  GLU    34      55.432  38.387  56.864  1.00  0.00           C  
ATOM    514  HB2 GLU    34      55.322  39.320  56.312  1.00  0.00           H  
ATOM    515  HB3 GLU    34      54.575  37.730  56.722  1.00  0.00           H  
ATOM    516  CG  GLU    34      55.571  38.587  58.384  1.00  0.00           C  
ATOM    517  HG2 GLU    34      54.604  38.367  58.837  1.00  0.00           H  
ATOM    518  HG3 GLU    34      56.126  37.686  58.644  1.00  0.00           H  
ATOM    519  CD  GLU    34      56.350  39.899  58.716  1.00  0.00           C  
ATOM    520  OE1 GLU    34      56.425  40.290  59.923  1.00  0.00           O  
ATOM    521  OE2 GLU    34      57.017  40.542  57.807  1.00  0.00           O  
ATOM    522  C   GLU    34      56.313  37.361  54.724  1.00  0.00           C  
ATOM    523  O   GLU    34      56.763  38.190  53.938  1.00  0.00           O  
ATOM    524  N   VAL    35      55.659  36.312  54.310  1.00  0.00           N  
ATOM    525  H   VAL    35      55.375  35.669  55.035  1.00  0.00           H  
ATOM    526  CA  VAL    35      55.327  35.926  52.920  1.00  0.00           C  
ATOM    527  HA  VAL    35      54.972  36.765  52.321  1.00  0.00           H  
ATOM    528  CB  VAL    35      56.481  35.153  52.214  1.00  0.00           C  
ATOM    529  HB  VAL    35      56.035  34.711  51.323  1.00  0.00           H  
ATOM    530  CG1 VAL    35      57.571  36.067  51.806  1.00  0.00           C  
ATOM    531 HG11 VAL    35      57.166  36.769  51.077  1.00  0.00           H  
ATOM    532 HG12 VAL    35      57.887  36.593  52.706  1.00  0.00           H  
ATOM    533 HG13 VAL    35      58.344  35.494  51.293  1.00  0.00           H  
ATOM    534  CG2 VAL    35      57.091  34.152  53.166  1.00  0.00           C  
ATOM    535 HG21 VAL    35      57.659  34.584  53.990  1.00  0.00           H  
ATOM    536 HG22 VAL    35      56.354  33.420  53.497  1.00  0.00           H  
ATOM    537 HG23 VAL    35      57.797  33.624  52.527  1.00  0.00           H  
ATOM    538  C   VAL    35      54.095  35.030  53.026  1.00  0.00           C  
ATOM    539  O   VAL    35      53.818  34.509  54.098  1.00  0.00           O  
ATOM    540  N   ALA    36      53.521  34.751  51.898  1.00  0.00           N  
ATOM    541  H   ALA    36      53.919  35.234  51.105  1.00  0.00           H  
ATOM    542  CA  ALA    36      52.450  33.775  51.704  1.00  0.00           C  
ATOM    543  HA  ALA    36      52.018  33.549  52.679  1.00  0.00           H  
ATOM    544  CB  ALA    36      51.295  34.475  51.074  1.00  0.00           C  
ATOM    545  HB1 ALA    36      51.143  35.389  51.648  1.00  0.00           H  
ATOM    546  HB2 ALA    36      51.566  34.688  50.040  1.00  0.00           H  
ATOM    547  HB3 ALA    36      50.380  33.884  51.115  1.00  0.00           H  
ATOM    548  C   ALA    36      52.863  32.449  50.955  1.00  0.00           C  
ATOM    549  O   ALA    36      53.695  32.378  50.060  1.00  0.00           O  
ATOM    550  N   VAL    37      52.408  31.346  51.554  1.00  0.00           N  
ATOM    551  H   VAL    37      51.791  31.492  52.340  1.00  0.00           H  
ATOM    552  CA  VAL    37      52.488  29.999  51.092  1.00  0.00           C  
ATOM    553  HA  VAL    37      53.232  29.885  50.304  1.00  0.00           H  
ATOM    554  CB  VAL    37      52.925  29.052  52.317  1.00  0.00           C  
ATOM    555  HB  VAL    37      52.293  29.339  53.157  1.00  0.00           H  
ATOM    556  CG1 VAL    37      52.876  27.577  51.980  1.00  0.00           C  
ATOM    557 HG11 VAL    37      52.957  27.106  52.959  1.00  0.00           H  
ATOM    558 HG12 VAL    37      51.895  27.368  51.553  1.00  0.00           H  
ATOM    559 HG13 VAL    37      53.652  27.238  51.293  1.00  0.00           H  
ATOM    560  CG2 VAL    37      54.338  29.356  52.671  1.00  0.00           C  
ATOM    561 HG21 VAL    37      55.033  29.161  51.854  1.00  0.00           H  
ATOM    562 HG22 VAL    37      54.375  30.431  52.849  1.00  0.00           H  
ATOM    563 HG23 VAL    37      54.728  28.845  53.551  1.00  0.00           H  
ATOM    564  C   VAL    37      51.142  29.553  50.455  1.00  0.00           C  
ATOM    565  O   VAL    37      50.078  29.811  51.111  1.00  0.00           O  
ATOM    566  N   LYS    38      51.186  28.904  49.326  1.00  0.00           N  
ATOM    567  H   LYS    38      52.042  28.814  48.797  1.00  0.00           H  
ATOM    568  CA  LYS    38      50.092  28.096  48.781  1.00  0.00           C  
ATOM    569  HA  LYS    38      49.217  28.169  49.427  1.00  0.00           H  
ATOM    570  CB  LYS    38      49.494  28.704  47.427  1.00  0.00           C  
ATOM    571  HB2 LYS    38      50.205  28.547  46.616  1.00  0.00           H  
ATOM    572  HB3 LYS    38      48.597  28.175  47.106  1.00  0.00           H  
ATOM    573  CG  LYS    38      49.103  30.185  47.598  1.00  0.00           C  
ATOM    574  HG2 LYS    38      48.525  30.258  48.519  1.00  0.00           H  
ATOM    575  HG3 LYS    38      50.042  30.719  47.742  1.00  0.00           H  
ATOM    576  CD  LYS    38      48.310  30.779  46.429  1.00  0.00           C  
ATOM    577  HD2 LYS    38      48.224  31.816  46.755  1.00  0.00           H  
ATOM    578  HD3 LYS    38      48.922  30.699  45.531  1.00  0.00           H  
ATOM    579  CE  LYS    38      47.094  30.011  46.175  1.00  0.00           C  
ATOM    580  HE2 LYS    38      47.310  29.076  45.657  1.00  0.00           H  
ATOM    581  HE3 LYS    38      46.686  29.827  47.169  1.00  0.00           H  
ATOM    582  NZ  LYS    38      46.178  30.816  45.411  1.00  0.00           N  
ATOM    583  HZ1 LYS    38      46.487  30.947  44.459  1.00  0.00           H  
ATOM    584  HZ2 LYS    38      45.261  30.407  45.298  1.00  0.00           H  
ATOM    585  HZ3 LYS    38      46.030  31.767  45.717  1.00  0.00           H  
ATOM    586  C   LYS    38      50.447  26.696  48.632  1.00  0.00           C  
ATOM    587  O   LYS    38      51.586  26.359  48.347  1.00  0.00           O  
ATOM    588  N   LEU    39      49.570  25.756  48.944  1.00  0.00           N  
ATOM    589  H   LEU    39      48.625  26.052  49.144  1.00  0.00           H  
ATOM    590  CA  LEU    39      49.903  24.332  49.132  1.00  0.00           C  
ATOM    591  HA  LEU    39      50.944  24.110  48.896  1.00  0.00           H  
ATOM    592  CB  LEU    39      49.710  23.954  50.609  1.00  0.00           C  
ATOM    593  HB2 LEU    39      48.669  24.015  50.927  1.00  0.00           H  
ATOM    594  HB3 LEU    39      49.964  22.904  50.758  1.00  0.00           H  
ATOM    595  CG  LEU    39      50.594  24.769  51.653  1.00  0.00           C  
ATOM    596  HG  LEU    39      50.458  25.834  51.466  1.00  0.00           H  
ATOM    597  CD1 LEU    39      50.041  24.395  53.047  1.00  0.00           C  
ATOM    598 HD11 LEU    39      50.063  23.331  53.284  1.00  0.00           H  
ATOM    599 HD12 LEU    39      50.696  24.785  53.826  1.00  0.00           H  
ATOM    600 HD13 LEU    39      49.019  24.751  53.182  1.00  0.00           H  
ATOM    601  CD2 LEU    39      52.023  24.287  51.577  1.00  0.00           C  
ATOM    602 HD21 LEU    39      51.904  23.205  51.646  1.00  0.00           H  
ATOM    603 HD22 LEU    39      52.435  24.689  50.652  1.00  0.00           H  
ATOM    604 HD23 LEU    39      52.630  24.616  52.420  1.00  0.00           H  
ATOM    605  C   LEU    39      49.088  23.404  48.172  1.00  0.00           C  
ATOM    606  O   LEU    39      47.959  23.747  47.740  1.00  0.00           O  
ATOM    607  N   GLU    40      49.656  22.355  47.635  1.00  0.00           N  
ATOM    608  H   GLU    40      50.592  22.183  47.972  1.00  0.00           H  
ATOM    609  CA  GLU    40      49.054  21.246  46.863  1.00  0.00           C  
ATOM    610  HA  GLU    40      48.369  21.563  46.077  1.00  0.00           H  
ATOM    611  CB  GLU    40      50.311  20.561  46.229  1.00  0.00           C  
ATOM    612  HB2 GLU    40      50.860  21.319  45.669  1.00  0.00           H  
ATOM    613  HB3 GLU    40      50.967  20.199  47.019  1.00  0.00           H  
ATOM    614  CG  GLU    40      49.860  19.432  45.438  1.00  0.00           C  
ATOM    615  HG2 GLU    40      49.592  18.575  46.055  1.00  0.00           H  
ATOM    616  HG3 GLU    40      48.961  19.635  44.855  1.00  0.00           H  
ATOM    617  CD  GLU    40      50.968  19.068  44.436  1.00  0.00           C  
ATOM    618  OE1 GLU    40      51.942  18.469  44.894  1.00  0.00           O  
ATOM    619  OE2 GLU    40      50.888  19.505  43.255  1.00  0.00           O  
ATOM    620  C   GLU    40      48.257  20.318  47.785  1.00  0.00           C  
ATOM    621  O   GLU    40      48.828  19.842  48.749  1.00  0.00           O  
ATOM    622  N   SER    41      46.981  20.160  47.529  1.00  0.00           N  
ATOM    623  H   SER    41      46.489  20.770  46.892  1.00  0.00           H  
ATOM    624  CA  SER    41      46.215  19.056  48.059  1.00  0.00           C  
ATOM    625  HA  SER    41      46.342  19.046  49.141  1.00  0.00           H  
ATOM    626  CB  SER    41      44.709  19.285  47.735  1.00  0.00           C  
ATOM    627  HB2 SER    41      44.415  20.113  48.381  1.00  0.00           H  
ATOM    628  HB3 SER    41      44.600  19.656  46.715  1.00  0.00           H  
ATOM    629  OG  SER    41      43.836  18.196  48.129  1.00  0.00           O  
ATOM    630  HG  SER    41      42.998  18.314  47.674  1.00  0.00           H  
ATOM    631  C   SER    41      46.807  17.704  47.434  1.00  0.00           C  
ATOM    632  O   SER    41      47.115  17.668  46.202  1.00  0.00           O  
ATOM    633  N   GLN    42      46.947  16.602  48.217  1.00  0.00           N  
ATOM    634  H   GLN    42      46.626  16.710  49.168  1.00  0.00           H  
ATOM    635  CA  GLN    42      47.396  15.330  47.734  1.00  0.00           C  
ATOM    636  HA  GLN    42      48.315  15.467  47.165  1.00  0.00           H  
ATOM    637  CB  GLN    42      47.736  14.466  48.918  1.00  0.00           C  
ATOM    638  HB2 GLN    42      46.780  14.483  49.441  1.00  0.00           H  
ATOM    639  HB3 GLN    42      47.851  13.411  48.667  1.00  0.00           H  
ATOM    640  CG  GLN    42      48.739  15.137  49.723  1.00  0.00           C  
ATOM    641  HG2 GLN    42      49.414  15.741  49.116  1.00  0.00           H  
ATOM    642  HG3 GLN    42      48.258  15.690  50.530  1.00  0.00           H  
ATOM    643  CD  GLN    42      49.642  14.141  50.442  1.00  0.00           C  
ATOM    644  OE1 GLN    42      50.094  13.184  49.864  1.00  0.00           O  
ATOM    645  NE2 GLN    42      50.202  14.440  51.593  1.00  0.00           N  
ATOM    646 HE21 GLN    42      50.904  13.824  51.979  1.00  0.00           H  
ATOM    647 HE22 GLN    42      49.775  15.131  52.193  1.00  0.00           H  
ATOM    648  C   GLN    42      46.373  14.643  46.755  1.00  0.00           C  
ATOM    649  O   GLN    42      45.101  14.825  46.843  1.00  0.00           O  
ATOM    650  N   LYS    43      46.809  13.746  45.893  1.00  0.00           N  
ATOM    651  H   LYS    43      47.775  13.475  45.778  1.00  0.00           H  
ATOM    652  CA  LYS    43      45.936  12.873  45.094  1.00  0.00           C  
ATOM    653  HA  LYS    43      46.686  12.253  44.603  1.00  0.00           H  
ATOM    654  CB  LYS    43      45.214  11.846  46.010  1.00  0.00           C  
ATOM    655  HB2 LYS    43      44.453  12.356  46.601  1.00  0.00           H  
ATOM    656  HB3 LYS    43      44.710  11.100  45.395  1.00  0.00           H  
ATOM    657  CG  LYS    43      46.192  11.130  47.012  1.00  0.00           C  
ATOM    658  HG2 LYS    43      47.022  10.566  46.587  1.00  0.00           H  
ATOM    659  HG3 LYS    43      46.773  11.910  47.504  1.00  0.00           H  
ATOM    660  CD  LYS    43      45.348  10.257  47.874  1.00  0.00           C  
ATOM    661  HD2 LYS    43      44.618  10.888  48.380  1.00  0.00           H  
ATOM    662  HD3 LYS    43      44.856   9.478  47.292  1.00  0.00           H  
ATOM    663  CE  LYS    43      46.203   9.701  49.097  1.00  0.00           C  
ATOM    664  HE2 LYS    43      47.212   9.373  48.847  1.00  0.00           H  
ATOM    665  HE3 LYS    43      46.577  10.498  49.739  1.00  0.00           H  
ATOM    666  NZ  LYS    43      45.527   8.787  50.004  1.00  0.00           N  
ATOM    667  HZ1 LYS    43      46.146   8.566  50.772  1.00  0.00           H  
ATOM    668  HZ2 LYS    43      44.662   9.151  50.378  1.00  0.00           H  
ATOM    669  HZ3 LYS    43      45.491   7.887  49.547  1.00  0.00           H  
ATOM    670  C   LYS    43      45.069  13.490  43.985  1.00  0.00           C  
ATOM    671  O   LYS    43      44.103  13.011  43.448  1.00  0.00           O  
ATOM    672  N   ALA    44      45.573  14.636  43.478  1.00  0.00           N  
ATOM    673  H   ALA    44      46.401  15.031  43.899  1.00  0.00           H  
ATOM    674  CA  ALA    44      45.089  15.339  42.328  1.00  0.00           C  
ATOM    675  HA  ALA    44      44.017  15.476  42.464  1.00  0.00           H  
ATOM    676  CB  ALA    44      45.683  16.788  42.382  1.00  0.00           C  
ATOM    677  HB1 ALA    44      46.746  16.694  42.160  1.00  0.00           H  
ATOM    678  HB2 ALA    44      45.215  17.442  41.647  1.00  0.00           H  
ATOM    679  HB3 ALA    44      45.613  17.113  43.421  1.00  0.00           H  
ATOM    680  C   ALA    44      45.398  14.659  41.025  1.00  0.00           C  
ATOM    681  O   ALA    44      46.331  13.859  40.984  1.00  0.00           O  
ATOM    682  N   ARG    45      44.592  14.980  40.026  1.00  0.00           N  
ATOM    683  H   ARG    45      43.885  15.635  40.326  1.00  0.00           H  
ATOM    684  CA  ARG    45      44.715  14.499  38.696  1.00  0.00           C  
ATOM    685  HA  ARG    45      44.979  13.442  38.728  1.00  0.00           H  
ATOM    686  CB  ARG    45      43.342  14.632  37.916  1.00  0.00           C  
ATOM    687  HB2 ARG    45      42.502  14.383  38.564  1.00  0.00           H  
ATOM    688  HB3 ARG    45      43.285  15.626  37.474  1.00  0.00           H  
ATOM    689  CG  ARG    45      43.278  13.623  36.764  1.00  0.00           C  
ATOM    690  HG2 ARG    45      43.925  13.975  35.961  1.00  0.00           H  
ATOM    691  HG3 ARG    45      43.556  12.625  37.102  1.00  0.00           H  
ATOM    692  CD  ARG    45      41.879  13.363  36.126  1.00  0.00           C  
ATOM    693  HD2 ARG    45      41.562  14.338  35.757  1.00  0.00           H  
ATOM    694  HD3 ARG    45      42.040  12.721  35.260  1.00  0.00           H  
ATOM    695  NE  ARG    45      40.896  12.795  37.185  1.00  0.00           N  
ATOM    696  HE  ARG    45      40.654  13.471  37.895  1.00  0.00           H  
ATOM    697  CZ  ARG    45      40.405  11.514  37.200  1.00  0.00           C  
ATOM    698  NH1 ARG    45      40.924  10.548  36.475  1.00  0.00           N  
ATOM    699 HH11 ARG    45      41.635  10.653  35.765  1.00  0.00           H  
ATOM    700 HH12 ARG    45      40.565   9.623  36.665  1.00  0.00           H  
ATOM    701  NH2 ARG    45      39.520  11.122  38.108  1.00  0.00           N  
ATOM    702 HH21 ARG    45      38.989  11.806  38.628  1.00  0.00           H  
ATOM    703 HH22 ARG    45      39.264  10.165  38.305  1.00  0.00           H  
ATOM    704  C   ARG    45      45.838  15.096  37.905  1.00  0.00           C  
ATOM    705  O   ARG    45      46.585  14.465  37.134  1.00  0.00           O  
ATOM    706  N   HIE    46      46.094  16.370  38.136  1.00  0.00           N  
ATOM    707  H   HIE    46      45.629  16.878  38.875  1.00  0.00           H  
ATOM    708  CA  HIE    46      47.314  17.065  37.694  1.00  0.00           C  
ATOM    709  HA  HIE    46      48.062  16.365  37.322  1.00  0.00           H  
ATOM    710  CB  HIE    46      46.871  17.918  36.489  1.00  0.00           C  
ATOM    711  HB2 HIE    46      47.680  18.591  36.204  1.00  0.00           H  
ATOM    712  HB3 HIE    46      46.595  17.291  35.642  1.00  0.00           H  
ATOM    713  CG  HIE    46      45.705  18.927  36.729  1.00  0.00           C  
ATOM    714  ND1 HIE    46      44.860  19.346  35.642  1.00  0.00           N  
ATOM    715  CE1 HIE    46      44.039  20.316  36.175  1.00  0.00           C  
ATOM    716  HE1 HIE    46      43.226  20.815  35.668  1.00  0.00           H  
ATOM    717  NE2 HIE    46      44.388  20.569  37.372  1.00  0.00           N  
ATOM    718  HE2 HIE    46      43.942  21.215  38.007  1.00  0.00           H  
ATOM    719  CD2 HIE    46      45.404  19.727  37.744  1.00  0.00           C  
ATOM    720  HD2 HIE    46      45.956  19.731  38.673  1.00  0.00           H  
ATOM    721  C   HIE    46      47.918  17.826  38.859  1.00  0.00           C  
ATOM    722  O   HIE    46      47.316  17.888  39.922  1.00  0.00           O  
ATOM    723  N   PRO    47      49.100  18.546  38.676  1.00  0.00           N  
ATOM    724  CD  PRO    47      50.059  18.318  37.592  1.00  0.00           C  
ATOM    725  HD2 PRO    47      49.708  18.929  36.759  1.00  0.00           H  
ATOM    726  HD3 PRO    47      50.102  17.291  37.231  1.00  0.00           H  
ATOM    727  CG  PRO    47      51.452  18.808  38.070  1.00  0.00           C  
ATOM    728  HG2 PRO    47      52.063  19.165  37.241  1.00  0.00           H  
ATOM    729  HG3 PRO    47      51.949  17.938  38.498  1.00  0.00           H  
ATOM    730  CB  PRO    47      51.088  19.670  39.240  1.00  0.00           C  
ATOM    731  HB2 PRO    47      51.028  20.723  38.966  1.00  0.00           H  
ATOM    732  HB3 PRO    47      51.792  19.533  40.060  1.00  0.00           H  
ATOM    733  CA  PRO    47      49.658  19.310  39.728  1.00  0.00           C  
ATOM    734  HA  PRO    47      49.850  18.824  40.685  1.00  0.00           H  
ATOM    735  C   PRO    47      48.719  20.563  39.934  1.00  0.00           C  
ATOM    736  O   PRO    47      48.355  21.198  38.912  1.00  0.00           O  
ATOM    737  N   GLN    48      48.497  20.943  41.204  1.00  0.00           N  
ATOM    738  H   GLN    48      48.851  20.374  41.959  1.00  0.00           H  
ATOM    739  CA  GLN    48      47.462  21.936  41.593  1.00  0.00           C  
ATOM    740  HA  GLN    48      46.663  21.921  40.851  1.00  0.00           H  
ATOM    741  CB  GLN    48      46.917  21.573  43.053  1.00  0.00           C  
ATOM    742  HB2 GLN    48      47.728  21.505  43.777  1.00  0.00           H  
ATOM    743  HB3 GLN    48      46.385  22.363  43.583  1.00  0.00           H  
ATOM    744  CG  GLN    48      46.131  20.177  43.172  1.00  0.00           C  
ATOM    745  HG2 GLN    48      46.736  19.425  42.667  1.00  0.00           H  
ATOM    746  HG3 GLN    48      46.011  19.928  44.227  1.00  0.00           H  
ATOM    747  CD  GLN    48      44.820  20.180  42.350  1.00  0.00           C  
ATOM    748  OE1 GLN    48      44.656  20.886  41.406  1.00  0.00           O  
ATOM    749  NE2 GLN    48      43.831  19.469  42.840  1.00  0.00           N  
ATOM    750 HE21 GLN    48      42.885  19.696  42.568  1.00  0.00           H  
ATOM    751 HE22 GLN    48      44.022  19.127  43.771  1.00  0.00           H  
ATOM    752  C   GLN    48      47.930  23.375  41.644  1.00  0.00           C  
ATOM    753  O   GLN    48      47.108  24.291  41.771  1.00  0.00           O  
ATOM    754  N   LEU    49      49.245  23.638  41.503  1.00  0.00           N  
ATOM    755  H   LEU    49      49.881  22.869  41.657  1.00  0.00           H  
ATOM    756  CA  LEU    49      49.762  24.986  41.546  1.00  0.00           C  
ATOM    757  HA  LEU    49      49.037  25.798  41.608  1.00  0.00           H  
ATOM    758  CB  LEU    49      50.629  25.234  42.787  1.00  0.00           C  
ATOM    759  HB2 LEU    49      51.584  24.714  42.707  1.00  0.00           H  
ATOM    760  HB3 LEU    49      50.803  26.310  42.760  1.00  0.00           H  
ATOM    761  CG  LEU    49      49.900  25.047  44.145  1.00  0.00           C  
ATOM    762  HG  LEU    49      49.513  24.029  44.099  1.00  0.00           H  
ATOM    763  CD1 LEU    49      50.898  25.230  45.282  1.00  0.00           C  
ATOM    764 HD11 LEU    49      51.727  24.524  45.239  1.00  0.00           H  
ATOM    765 HD12 LEU    49      51.239  26.264  45.334  1.00  0.00           H  
ATOM    766 HD13 LEU    49      50.251  25.008  46.130  1.00  0.00           H  
ATOM    767  CD2 LEU    49      48.769  26.025  44.282  1.00  0.00           C  
ATOM    768 HD21 LEU    49      48.075  25.788  45.089  1.00  0.00           H  
ATOM    769 HD22 LEU    49      49.074  27.063  44.412  1.00  0.00           H  
ATOM    770 HD23 LEU    49      48.093  26.067  43.428  1.00  0.00           H  
ATOM    771  C   LEU    49      50.544  25.288  40.275  1.00  0.00           C  
ATOM    772  O   LEU    49      50.960  26.436  40.048  1.00  0.00           O  
ATOM    773  N   LEU    50      50.732  24.322  39.387  1.00  0.00           N  
ATOM    774  H   LEU    50      50.504  23.351  39.546  1.00  0.00           H  
ATOM    775  CA  LEU    50      51.622  24.605  38.291  1.00  0.00           C  
ATOM    776  HA  LEU    50      52.539  25.000  38.729  1.00  0.00           H  
ATOM    777  CB  LEU    50      51.953  23.234  37.671  1.00  0.00           C  
ATOM    778  HB2 LEU    50      52.128  22.458  38.416  1.00  0.00           H  
ATOM    779  HB3 LEU    50      50.997  22.874  37.290  1.00  0.00           H  
ATOM    780  CG  LEU    50      52.997  23.177  36.494  1.00  0.00           C  
ATOM    781  HG  LEU    50      52.620  23.611  35.568  1.00  0.00           H  
ATOM    782  CD1 LEU    50      54.311  23.825  36.893  1.00  0.00           C  
ATOM    783 HD11 LEU    50      54.123  24.885  37.064  1.00  0.00           H  
ATOM    784 HD12 LEU    50      54.741  23.387  37.794  1.00  0.00           H  
ATOM    785 HD13 LEU    50      55.090  23.851  36.131  1.00  0.00           H  
ATOM    786  CD2 LEU    50      53.300  21.715  36.223  1.00  0.00           C  
ATOM    787 HD21 LEU    50      54.156  21.692  35.549  1.00  0.00           H  
ATOM    788 HD22 LEU    50      53.645  21.261  37.153  1.00  0.00           H  
ATOM    789 HD23 LEU    50      52.453  21.097  35.928  1.00  0.00           H  
ATOM    790  C   LEU    50      51.194  25.698  37.335  1.00  0.00           C  
ATOM    791  O   LEU    50      52.039  26.468  36.870  1.00  0.00           O  
ATOM    792  N   TYR    51      49.964  25.779  36.809  1.00  0.00           N  
ATOM    793  H   TYR    51      49.228  25.307  37.314  1.00  0.00           H  
ATOM    794  CA  TYR    51      49.590  26.766  35.798  1.00  0.00           C  
ATOM    795  HA  TYR    51      50.267  26.736  34.944  1.00  0.00           H  
ATOM    796  CB  TYR    51      48.227  26.402  35.231  1.00  0.00           C  
ATOM    797  HB2 TYR    51      48.115  25.358  34.937  1.00  0.00           H  
ATOM    798  HB3 TYR    51      47.455  26.544  35.988  1.00  0.00           H  
ATOM    799  CG  TYR    51      47.660  27.301  34.098  1.00  0.00           C  
ATOM    800  CD1 TYR    51      47.033  28.492  34.483  1.00  0.00           C  
ATOM    801  HD1 TYR    51      47.018  28.766  35.528  1.00  0.00           H  
ATOM    802  CE1 TYR    51      46.507  29.320  33.448  1.00  0.00           C  
ATOM    803  HE1 TYR    51      46.091  30.281  33.710  1.00  0.00           H  
ATOM    804  CZ  TYR    51      46.563  28.902  32.116  1.00  0.00           C  
ATOM    805  OH  TYR    51      45.947  29.631  31.209  1.00  0.00           O  
ATOM    806  HH  TYR    51      45.790  29.191  30.370  1.00  0.00           H  
ATOM    807  CE2 TYR    51      47.313  27.712  31.766  1.00  0.00           C  
ATOM    808  HE2 TYR    51      47.340  27.279  30.777  1.00  0.00           H  
ATOM    809  CD2 TYR    51      47.934  26.988  32.765  1.00  0.00           C  
ATOM    810  HD2 TYR    51      48.573  26.145  32.548  1.00  0.00           H  
ATOM    811  C   TYR    51      49.554  28.192  36.406  1.00  0.00           C  
ATOM    812  O   TYR    51      50.036  29.131  35.721  1.00  0.00           O  
ATOM    813  N   GLU    52      49.148  28.342  37.642  1.00  0.00           N  
ATOM    814  H   GLU    52      49.036  27.468  38.136  1.00  0.00           H  
ATOM    815  CA  GLU    52      49.278  29.540  38.537  1.00  0.00           C  
ATOM    816  HA  GLU    52      48.791  30.445  38.174  1.00  0.00           H  
ATOM    817  CB  GLU    52      48.543  29.279  39.874  1.00  0.00           C  
ATOM    818  HB2 GLU    52      47.472  29.262  39.670  1.00  0.00           H  
ATOM    819  HB3 GLU    52      48.833  28.302  40.261  1.00  0.00           H  
ATOM    820  CG  GLU    52      48.728  30.256  41.041  1.00  0.00           C  
ATOM    821  HG2 GLU    52      49.708  30.108  41.495  1.00  0.00           H  
ATOM    822  HG3 GLU    52      48.715  31.258  40.614  1.00  0.00           H  
ATOM    823  CD  GLU    52      47.665  30.177  42.192  1.00  0.00           C  
ATOM    824  OE1 GLU    52      46.999  29.135  42.389  1.00  0.00           O  
ATOM    825  OE2 GLU    52      47.558  31.165  42.940  1.00  0.00           O  
ATOM    826  C   GLU    52      50.758  29.949  38.791  1.00  0.00           C  
ATOM    827  O   GLU    52      51.050  31.093  38.632  1.00  0.00           O  
ATOM    828  N   SER    53      51.651  29.021  39.115  1.00  0.00           N  
ATOM    829  H   SER    53      51.456  28.030  39.144  1.00  0.00           H  
ATOM    830  CA  SER    53      53.074  29.327  39.181  1.00  0.00           C  
ATOM    831  HA  SER    53      53.059  30.124  39.925  1.00  0.00           H  
ATOM    832  CB  SER    53      53.650  28.029  39.623  1.00  0.00           C  
ATOM    833  HB2 SER    53      53.189  27.737  40.566  1.00  0.00           H  
ATOM    834  HB3 SER    53      53.474  27.196  38.942  1.00  0.00           H  
ATOM    835  OG  SER    53      55.078  28.225  39.877  1.00  0.00           O  
ATOM    836  HG  SER    53      55.381  27.408  40.281  1.00  0.00           H  
ATOM    837  C   SER    53      53.656  29.769  37.854  1.00  0.00           C  
ATOM    838  O   SER    53      54.372  30.769  37.746  1.00  0.00           O  
ATOM    839  N   LYS    54      53.222  29.110  36.783  1.00  0.00           N  
ATOM    840  H   LYS    54      52.691  28.256  36.879  1.00  0.00           H  
ATOM    841  CA  LYS    54      53.739  29.387  35.519  1.00  0.00           C  
ATOM    842  HA  LYS    54      54.822  29.458  35.618  1.00  0.00           H  
ATOM    843  CB  LYS    54      53.335  28.206  34.587  1.00  0.00           C  
ATOM    844  HB2 LYS    54      53.631  27.286  35.093  1.00  0.00           H  
ATOM    845  HB3 LYS    54      52.270  28.336  34.393  1.00  0.00           H  
ATOM    846  CG  LYS    54      54.088  28.332  33.206  1.00  0.00           C  
ATOM    847  HG2 LYS    54      53.664  29.259  32.821  1.00  0.00           H  
ATOM    848  HG3 LYS    54      55.167  28.342  33.361  1.00  0.00           H  
ATOM    849  CD  LYS    54      53.721  27.138  32.320  1.00  0.00           C  
ATOM    850  HD2 LYS    54      52.654  26.936  32.226  1.00  0.00           H  
ATOM    851  HD3 LYS    54      54.060  27.365  31.310  1.00  0.00           H  
ATOM    852  CE  LYS    54      54.401  25.827  32.945  1.00  0.00           C  
ATOM    853  HE2 LYS    54      55.380  26.157  33.291  1.00  0.00           H  
ATOM    854  HE3 LYS    54      53.813  25.466  33.789  1.00  0.00           H  
ATOM    855  NZ  LYS    54      54.451  24.717  31.999  1.00  0.00           N  
ATOM    856  HZ1 LYS    54      53.553  24.263  31.914  1.00  0.00           H  
ATOM    857  HZ2 LYS    54      54.693  25.042  31.073  1.00  0.00           H  
ATOM    858  HZ3 LYS    54      55.135  24.082  32.384  1.00  0.00           H  
ATOM    859  C   LYS    54      53.240  30.730  34.979  1.00  0.00           C  
ATOM    860  O   LYS    54      53.859  31.415  34.213  1.00  0.00           O  
ATOM    861  N   LEU    55      52.056  31.138  35.456  1.00  0.00           N  
ATOM    862  H   LEU    55      51.653  30.497  36.124  1.00  0.00           H  
ATOM    863  CA  LEU    55      51.376  32.415  35.055  1.00  0.00           C  
ATOM    864  HA  LEU    55      51.564  32.709  34.023  1.00  0.00           H  
ATOM    865  CB  LEU    55      49.807  32.249  35.275  1.00  0.00           C  
ATOM    866  HB2 LEU    55      49.432  31.532  34.545  1.00  0.00           H  
ATOM    867  HB3 LEU    55      49.632  31.824  36.263  1.00  0.00           H  
ATOM    868  CG  LEU    55      48.901  33.440  35.199  1.00  0.00           C  
ATOM    869  HG  LEU    55      49.264  34.207  35.883  1.00  0.00           H  
ATOM    870  CD1 LEU    55      48.953  34.087  33.842  1.00  0.00           C  
ATOM    871 HD11 LEU    55      49.976  34.182  33.477  1.00  0.00           H  
ATOM    872 HD12 LEU    55      48.528  33.465  33.054  1.00  0.00           H  
ATOM    873 HD13 LEU    55      48.378  35.011  33.780  1.00  0.00           H  
ATOM    874  CD2 LEU    55      47.434  33.229  35.483  1.00  0.00           C  
ATOM    875 HD21 LEU    55      46.908  34.173  35.342  1.00  0.00           H  
ATOM    876 HD22 LEU    55      47.125  32.490  34.743  1.00  0.00           H  
ATOM    877 HD23 LEU    55      47.307  32.963  36.532  1.00  0.00           H  
ATOM    878  C   LEU    55      52.019  33.583  35.814  1.00  0.00           C  
ATOM    879  O   LEU    55      52.275  34.608  35.254  1.00  0.00           O  
ATOM    880  N   TYR    56      52.249  33.378  37.091  1.00  0.00           N  
ATOM    881  H   TYR    56      51.796  32.601  37.550  1.00  0.00           H  
ATOM    882  CA  TYR    56      52.827  34.401  37.893  1.00  0.00           C  
ATOM    883  HA  TYR    56      52.302  35.346  37.750  1.00  0.00           H  
ATOM    884  CB  TYR    56      52.808  33.949  39.384  1.00  0.00           C  
ATOM    885  HB2 TYR    56      52.892  32.864  39.435  1.00  0.00           H  
ATOM    886  HB3 TYR    56      53.657  34.434  39.867  1.00  0.00           H  
ATOM    887  CG  TYR    56      51.607  34.413  40.187  1.00  0.00           C  
ATOM    888  CD1 TYR    56      51.127  35.718  40.034  1.00  0.00           C  
ATOM    889  HD1 TYR    56      51.437  36.418  39.272  1.00  0.00           H  
ATOM    890  CE1 TYR    56      49.918  35.956  40.691  1.00  0.00           C  
ATOM    891  HE1 TYR    56      49.593  36.986  40.686  1.00  0.00           H  
ATOM    892  CZ  TYR    56      49.331  35.058  41.631  1.00  0.00           C  
ATOM    893  OH  TYR    56      48.283  35.552  42.312  1.00  0.00           O  
ATOM    894  HH  TYR    56      47.757  34.775  42.512  1.00  0.00           H  
ATOM    895  CE2 TYR    56      49.990  33.917  41.905  1.00  0.00           C  
ATOM    896  HE2 TYR    56      49.598  33.226  42.637  1.00  0.00           H  
ATOM    897  CD2 TYR    56      51.088  33.546  41.135  1.00  0.00           C  
ATOM    898  HD2 TYR    56      51.525  32.574  41.313  1.00  0.00           H  
ATOM    899  C   TYR    56      54.306  34.696  37.498  1.00  0.00           C  
ATOM    900  O   TYR    56      54.724  35.827  37.668  1.00  0.00           O  
ATOM    901  N   LYS    57      54.994  33.718  36.932  1.00  0.00           N  
ATOM    902  H   LYS    57      54.594  32.791  36.963  1.00  0.00           H  
ATOM    903  CA  LYS    57      56.236  33.942  36.182  1.00  0.00           C  
ATOM    904  HA  LYS    57      56.849  34.577  36.821  1.00  0.00           H  
ATOM    905  CB  LYS    57      57.004  32.600  35.780  1.00  0.00           C  
ATOM    906  HB2 LYS    57      56.386  31.864  35.266  1.00  0.00           H  
ATOM    907  HB3 LYS    57      57.723  32.887  35.013  1.00  0.00           H  
ATOM    908  CG  LYS    57      57.733  31.997  37.004  1.00  0.00           C  
ATOM    909  HG2 LYS    57      57.117  32.038  37.903  1.00  0.00           H  
ATOM    910  HG3 LYS    57      57.967  30.943  36.856  1.00  0.00           H  
ATOM    911  CD  LYS    57      59.012  32.769  37.380  1.00  0.00           C  
ATOM    912  HD2 LYS    57      59.675  32.945  36.533  1.00  0.00           H  
ATOM    913  HD3 LYS    57      58.725  33.716  37.837  1.00  0.00           H  
ATOM    914  CE  LYS    57      59.744  32.067  38.529  1.00  0.00           C  
ATOM    915  HE2 LYS    57      59.043  31.863  39.339  1.00  0.00           H  
ATOM    916  HE3 LYS    57      60.113  31.133  38.106  1.00  0.00           H  
ATOM    917  NZ  LYS    57      60.923  32.840  39.045  1.00  0.00           N  
ATOM    918  HZ1 LYS    57      61.323  32.349  39.832  1.00  0.00           H  
ATOM    919  HZ2 LYS    57      61.794  32.888  38.536  1.00  0.00           H  
ATOM    920  HZ3 LYS    57      60.690  33.791  39.294  1.00  0.00           H  
ATOM    921  C   LYS    57      56.100  34.786  34.885  1.00  0.00           C  
ATOM    922  O   LYS    57      56.829  35.731  34.659  1.00  0.00           O  
ATOM    923  N   ILE    58      55.074  34.461  34.030  1.00  0.00           N  
ATOM    924  H   ILE    58      54.528  33.687  34.381  1.00  0.00           H  
ATOM    925  CA  ILE    58      54.793  35.131  32.752  1.00  0.00           C  
ATOM    926  HA  ILE    58      55.756  35.270  32.261  1.00  0.00           H  
ATOM    927  CB  ILE    58      53.839  34.297  31.815  1.00  0.00           C  
ATOM    928  HB  ILE    58      52.908  33.993  32.294  1.00  0.00           H  
ATOM    929  CG2 ILE    58      53.386  35.186  30.629  1.00  0.00           C  
ATOM    930 HG21 ILE    58      52.833  34.645  29.861  1.00  0.00           H  
ATOM    931 HG22 ILE    58      52.753  35.989  31.007  1.00  0.00           H  
ATOM    932 HG23 ILE    58      54.300  35.598  30.201  1.00  0.00           H  
ATOM    933  CG1 ILE    58      54.529  33.018  31.299  1.00  0.00           C  
ATOM    934 HG12 ILE    58      55.177  33.298  30.468  1.00  0.00           H  
ATOM    935 HG13 ILE    58      55.177  32.635  32.087  1.00  0.00           H  
ATOM    936  CD1 ILE    58      53.503  32.017  30.812  1.00  0.00           C  
ATOM    937 HD11 ILE    58      52.989  32.309  29.897  1.00  0.00           H  
ATOM    938 HD12 ILE    58      54.046  31.077  30.708  1.00  0.00           H  
ATOM    939 HD13 ILE    58      52.764  31.906  31.605  1.00  0.00           H  
ATOM    940  C   ILE    58      54.294  36.574  33.075  1.00  0.00           C  
ATOM    941  O   ILE    58      54.452  37.515  32.278  1.00  0.00           O  
ATOM    942  N   LEU    59      53.831  36.888  34.278  1.00  0.00           N  
ATOM    943  H   LEU    59      53.678  36.122  34.918  1.00  0.00           H  
ATOM    944  CA  LEU    59      53.342  38.235  34.657  1.00  0.00           C  
ATOM    945  HA  LEU    59      52.877  38.762  33.823  1.00  0.00           H  
ATOM    946  CB  LEU    59      52.187  38.128  35.751  1.00  0.00           C  
ATOM    947  HB2 LEU    59      52.534  37.453  36.533  1.00  0.00           H  
ATOM    948  HB3 LEU    59      51.943  39.046  36.285  1.00  0.00           H  
ATOM    949  CG  LEU    59      50.909  37.506  35.224  1.00  0.00           C  
ATOM    950  HG  LEU    59      51.123  36.716  34.505  1.00  0.00           H  
ATOM    951  CD1 LEU    59      50.009  37.050  36.394  1.00  0.00           C  
ATOM    952 HD11 LEU    59      49.036  36.731  36.018  1.00  0.00           H  
ATOM    953 HD12 LEU    59      50.516  36.149  36.738  1.00  0.00           H  
ATOM    954 HD13 LEU    59      49.974  37.779  37.204  1.00  0.00           H  
ATOM    955  CD2 LEU    59      50.101  38.602  34.522  1.00  0.00           C  
ATOM    956 HD21 LEU    59      50.741  39.059  33.767  1.00  0.00           H  
ATOM    957 HD22 LEU    59      49.192  38.208  34.068  1.00  0.00           H  
ATOM    958 HD23 LEU    59      49.883  39.431  35.195  1.00  0.00           H  
ATOM    959  C   LEU    59      54.535  39.149  35.243  1.00  0.00           C  
ATOM    960  O   LEU    59      54.339  40.325  35.484  1.00  0.00           O  
ATOM    961  N   GLN    60      55.738  38.599  35.464  1.00  0.00           N  
ATOM    962  H   GLN    60      55.798  37.630  35.184  1.00  0.00           H  
ATOM    963  CA  GLN    60      56.888  39.316  36.097  1.00  0.00           C  
ATOM    964  HA  GLN    60      56.492  39.816  36.981  1.00  0.00           H  
ATOM    965  CB  GLN    60      57.954  38.337  36.549  1.00  0.00           C  
ATOM    966  HB2 GLN    60      58.216  37.778  35.651  1.00  0.00           H  
ATOM    967  HB3 GLN    60      58.803  38.888  36.954  1.00  0.00           H  
ATOM    968  CG  GLN    60      57.620  37.361  37.724  1.00  0.00           C  
ATOM    969  HG2 GLN    60      56.872  36.627  37.420  1.00  0.00           H  
ATOM    970  HG3 GLN    60      58.557  36.872  37.991  1.00  0.00           H  
ATOM    971  CD  GLN    60      57.142  38.111  38.989  1.00  0.00           C  
ATOM    972  OE1 GLN    60      57.635  39.109  39.496  1.00  0.00           O  
ATOM    973  NE2 GLN    60      55.966  37.630  39.488  1.00  0.00           N  
ATOM    974 HE21 GLN    60      55.427  38.052  40.231  1.00  0.00           H  
ATOM    975 HE22 GLN    60      55.485  36.899  38.985  1.00  0.00           H  
ATOM    976  C   GLN    60      57.475  40.400  35.151  1.00  0.00           C  
ATOM    977  O   GLN    60      57.643  40.207  33.958  1.00  0.00           O  
ATOM    978  N   GLY    61      57.778  41.556  35.735  1.00  0.00           N  
ATOM    979  H   GLY    61      57.556  41.703  36.709  1.00  0.00           H  
ATOM    980  CA  GLY    61      58.028  42.795  35.038  1.00  0.00           C  
ATOM    981  HA2 GLY    61      58.859  43.292  35.539  1.00  0.00           H  
ATOM    982  HA3 GLY    61      58.496  42.588  34.075  1.00  0.00           H  
ATOM    983  C   GLY    61      57.036  43.912  34.864  1.00  0.00           C  
ATOM    984  O   GLY    61      57.501  45.051  34.557  1.00  0.00           O  
ATOM    985  N   GLY    62      55.752  43.658  35.034  1.00  0.00           N  
ATOM    986  H   GLY    62      55.547  42.688  35.231  1.00  0.00           H  
ATOM    987  CA  GLY    62      54.758  44.683  35.287  1.00  0.00           C  
ATOM    988  HA2 GLY    62      54.936  45.482  34.566  1.00  0.00           H  
ATOM    989  HA3 GLY    62      53.755  44.271  35.179  1.00  0.00           H  
ATOM    990  C   GLY    62      54.824  45.275  36.725  1.00  0.00           C  
ATOM    991  O   GLY    62      55.354  44.683  37.646  1.00  0.00           O  
ATOM    992  N   VAL    63      54.182  46.504  36.831  1.00  0.00           N  
ATOM    993  H   VAL    63      53.637  46.858  36.058  1.00  0.00           H  
ATOM    994  CA  VAL    63      53.826  47.051  38.182  1.00  0.00           C  
ATOM    995  HA  VAL    63      54.562  46.752  38.928  1.00  0.00           H  
ATOM    996  CB  VAL    63      53.712  48.581  38.123  1.00  0.00           C  
ATOM    997  HB  VAL    63      53.691  48.968  39.142  1.00  0.00           H  
ATOM    998  CG1 VAL    63      55.001  49.089  37.608  1.00  0.00           C  
ATOM    999 HG11 VAL    63      55.304  48.927  36.573  1.00  0.00           H  
ATOM   1000 HG12 VAL    63      55.076  50.173  37.698  1.00  0.00           H  
ATOM   1001 HG13 VAL    63      55.784  48.521  38.112  1.00  0.00           H  
ATOM   1002  CG2 VAL    63      52.433  49.075  37.492  1.00  0.00           C  
ATOM   1003 HG21 VAL    63      51.661  49.231  38.245  1.00  0.00           H  
ATOM   1004 HG22 VAL    63      52.595  50.066  37.068  1.00  0.00           H  
ATOM   1005 HG23 VAL    63      52.088  48.444  36.674  1.00  0.00           H  
ATOM   1006  C   VAL    63      52.533  46.359  38.701  1.00  0.00           C  
ATOM   1007  O   VAL    63      51.732  45.821  37.927  1.00  0.00           O  
ATOM   1008  N   GLY    64      52.306  46.362  40.096  1.00  0.00           N  
ATOM   1009  H   GLY    64      53.011  46.714  40.729  1.00  0.00           H  
ATOM   1010  CA  GLY    64      51.096  45.774  40.705  1.00  0.00           C  
ATOM   1011  HA2 GLY    64      50.826  46.347  41.592  1.00  0.00           H  
ATOM   1012  HA3 GLY    64      50.196  45.900  40.102  1.00  0.00           H  
ATOM   1013  C   GLY    64      51.104  44.233  40.840  1.00  0.00           C  
ATOM   1014  O   GLY    64      49.960  43.678  40.794  1.00  0.00           O  
ATOM   1015  N   ILE    65      52.295  43.597  40.993  1.00  0.00           N  
ATOM   1016  H   ILE    65      53.132  44.162  40.999  1.00  0.00           H  
ATOM   1017  CA  ILE    65      52.509  42.169  40.769  1.00  0.00           C  
ATOM   1018  HA  ILE    65      51.500  41.756  40.737  1.00  0.00           H  
ATOM   1019  CB  ILE    65      53.343  41.980  39.361  1.00  0.00           C  
ATOM   1020  HB  ILE    65      54.278  42.536  39.439  1.00  0.00           H  
ATOM   1021  CG2 ILE    65      53.739  40.456  39.319  1.00  0.00           C  
ATOM   1022 HG21 ILE    65      54.131  40.154  38.348  1.00  0.00           H  
ATOM   1023 HG22 ILE    65      54.497  40.049  39.989  1.00  0.00           H  
ATOM   1024 HG23 ILE    65      52.844  39.837  39.384  1.00  0.00           H  
ATOM   1025  CG1 ILE    65      52.646  42.540  38.171  1.00  0.00           C  
ATOM   1026 HG12 ILE    65      52.553  43.606  38.376  1.00  0.00           H  
ATOM   1027 HG13 ILE    65      53.259  42.353  37.289  1.00  0.00           H  
ATOM   1028  CD1 ILE    65      51.246  41.905  37.918  1.00  0.00           C  
ATOM   1029 HD11 ILE    65      50.618  42.603  37.363  1.00  0.00           H  
ATOM   1030 HD12 ILE    65      51.259  40.945  37.402  1.00  0.00           H  
ATOM   1031 HD13 ILE    65      50.755  41.653  38.858  1.00  0.00           H  
ATOM   1032  C   ILE    65      53.235  41.473  41.940  1.00  0.00           C  
ATOM   1033  O   ILE    65      54.244  41.934  42.459  1.00  0.00           O  
ATOM   1034  N   PRO    66      52.689  40.340  42.330  1.00  0.00           N  
ATOM   1035  CD  PRO    66      51.416  39.626  42.042  1.00  0.00           C  
ATOM   1036  HD2 PRO    66      51.386  39.241  41.023  1.00  0.00           H  
ATOM   1037  HD3 PRO    66      50.707  40.432  42.233  1.00  0.00           H  
ATOM   1038  CG  PRO    66      51.293  38.376  42.949  1.00  0.00           C  
ATOM   1039  HG2 PRO    66      51.733  37.530  42.422  1.00  0.00           H  
ATOM   1040  HG3 PRO    66      50.269  38.245  43.301  1.00  0.00           H  
ATOM   1041  CB  PRO    66      52.188  38.745  44.177  1.00  0.00           C  
ATOM   1042  HB2 PRO    66      52.511  37.864  44.730  1.00  0.00           H  
ATOM   1043  HB3 PRO    66      51.631  39.439  44.807  1.00  0.00           H  
ATOM   1044  CA  PRO    66      53.349  39.561  43.440  1.00  0.00           C  
ATOM   1045  HA  PRO    66      53.883  40.250  44.094  1.00  0.00           H  
ATOM   1046  C   PRO    66      54.623  38.734  42.927  1.00  0.00           C  
ATOM   1047  O   PRO    66      54.529  38.067  41.974  1.00  0.00           O  
ATOM   1048  N   HIE    67      55.739  38.817  43.658  1.00  0.00           N  
ATOM   1049  H   HIE    67      55.660  39.422  44.463  1.00  0.00           H  
ATOM   1050  CA  HIE    67      56.854  37.904  43.377  1.00  0.00           C  
ATOM   1051  HA  HIE    67      56.949  37.752  42.302  1.00  0.00           H  
ATOM   1052  CB  HIE    67      58.173  38.513  43.843  1.00  0.00           C  
ATOM   1053  HB2 HIE    67      58.091  39.479  43.344  1.00  0.00           H  
ATOM   1054  HB3 HIE    67      58.163  38.697  44.918  1.00  0.00           H  
ATOM   1055  CG  HIE    67      59.453  37.835  43.532  1.00  0.00           C  
ATOM   1056  ND1 HIE    67      59.874  37.454  42.210  1.00  0.00           N  
ATOM   1057  CE1 HIE    67      61.178  37.201  42.236  1.00  0.00           C  
ATOM   1058  HE1 HIE    67      61.797  36.837  41.430  1.00  0.00           H  
ATOM   1059  NE2 HIE    67      61.605  37.258  43.573  1.00  0.00           N  
ATOM   1060  HE2 HIE    67      62.563  37.159  43.879  1.00  0.00           H  
ATOM   1061  CD2 HIE    67      60.523  37.714  44.349  1.00  0.00           C  
ATOM   1062  HD2 HIE    67      60.447  38.101  45.355  1.00  0.00           H  
ATOM   1063  C   HIE    67      56.709  36.459  43.860  1.00  0.00           C  
ATOM   1064  O   HIE    67      56.051  36.257  44.863  1.00  0.00           O  
ATOM   1065  N   ILE    68      57.344  35.516  43.181  1.00  0.00           N  
ATOM   1066  H   ILE    68      57.914  35.777  42.389  1.00  0.00           H  
ATOM   1067  CA  ILE    68      57.474  34.102  43.649  1.00  0.00           C  
ATOM   1068  HA  ILE    68      56.729  33.866  44.409  1.00  0.00           H  
ATOM   1069  CB  ILE    68      57.319  33.033  42.545  1.00  0.00           C  
ATOM   1070  HB  ILE    68      57.872  33.367  41.667  1.00  0.00           H  
ATOM   1071  CG2 ILE    68      57.835  31.585  42.835  1.00  0.00           C  
ATOM   1072 HG21 ILE    68      57.808  31.017  41.906  1.00  0.00           H  
ATOM   1073 HG22 ILE    68      58.868  31.653  43.175  1.00  0.00           H  
ATOM   1074 HG23 ILE    68      57.245  31.054  43.582  1.00  0.00           H  
ATOM   1075  CG1 ILE    68      55.854  33.002  41.931  1.00  0.00           C  
ATOM   1076 HG12 ILE    68      55.258  32.561  42.731  1.00  0.00           H  
ATOM   1077 HG13 ILE    68      55.487  34.029  41.929  1.00  0.00           H  
ATOM   1078  CD1 ILE    68      55.813  32.366  40.495  1.00  0.00           C  
ATOM   1079 HD11 ILE    68      56.593  31.639  40.273  1.00  0.00           H  
ATOM   1080 HD12 ILE    68      54.858  31.882  40.289  1.00  0.00           H  
ATOM   1081 HD13 ILE    68      55.913  33.189  39.787  1.00  0.00           H  
ATOM   1082  C   ILE    68      58.896  33.968  44.120  1.00  0.00           C  
ATOM   1083  O   ILE    68      59.800  34.305  43.297  1.00  0.00           O  
ATOM   1084  N   ARG    69      59.093  33.625  45.415  1.00  0.00           N  
ATOM   1085  H   ARG    69      58.310  33.233  45.918  1.00  0.00           H  
ATOM   1086  CA  ARG    69      60.418  33.455  46.022  1.00  0.00           C  
ATOM   1087  HA  ARG    69      60.942  34.320  45.614  1.00  0.00           H  
ATOM   1088  CB  ARG    69      60.460  33.588  47.560  1.00  0.00           C  
ATOM   1089  HB2 ARG    69      60.101  32.646  47.975  1.00  0.00           H  
ATOM   1090  HB3 ARG    69      61.518  33.658  47.812  1.00  0.00           H  
ATOM   1091  CG  ARG    69      59.531  34.668  48.179  1.00  0.00           C  
ATOM   1092  HG2 ARG    69      58.492  34.446  47.937  1.00  0.00           H  
ATOM   1093  HG3 ARG    69      59.623  34.528  49.256  1.00  0.00           H  
ATOM   1094  CD  ARG    69      59.877  36.072  47.728  1.00  0.00           C  
ATOM   1095  HD2 ARG    69      60.930  36.228  47.963  1.00  0.00           H  
ATOM   1096  HD3 ARG    69      59.788  36.108  46.642  1.00  0.00           H  
ATOM   1097  NE  ARG    69      59.092  37.122  48.346  1.00  0.00           N  
ATOM   1098  HE  ARG    69      58.336  37.574  47.853  1.00  0.00           H  
ATOM   1099  CZ  ARG    69      59.296  37.835  49.463  1.00  0.00           C  
ATOM   1100  NH1 ARG    69      60.207  37.569  50.299  1.00  0.00           N  
ATOM   1101 HH11 ARG    69      60.822  36.781  50.159  1.00  0.00           H  
ATOM   1102 HH12 ARG    69      60.457  38.175  51.067  1.00  0.00           H  
ATOM   1103  NH2 ARG    69      58.507  38.852  49.698  1.00  0.00           N  
ATOM   1104 HH21 ARG    69      57.853  39.012  48.945  1.00  0.00           H  
ATOM   1105 HH22 ARG    69      58.606  39.606  50.363  1.00  0.00           H  
ATOM   1106  C   ARG    69      61.065  32.137  45.636  1.00  0.00           C  
ATOM   1107  O   ARG    69      62.192  32.121  45.194  1.00  0.00           O  
ATOM   1108  N   TRP    70      60.317  31.023  45.701  1.00  0.00           N  
ATOM   1109  H   TRP    70      59.331  31.063  45.915  1.00  0.00           H  
ATOM   1110  CA  TRP    70      60.723  29.700  45.256  1.00  0.00           C  
ATOM   1111  HA  TRP    70      61.240  29.729  44.297  1.00  0.00           H  
ATOM   1112  CB  TRP    70      61.587  28.995  46.308  1.00  0.00           C  
ATOM   1113  HB2 TRP    70      62.495  29.550  46.543  1.00  0.00           H  
ATOM   1114  HB3 TRP    70      61.076  29.025  47.271  1.00  0.00           H  
ATOM   1115  CG  TRP    70      61.961  27.548  45.953  1.00  0.00           C  
ATOM   1116  CD1 TRP    70      63.091  27.108  45.309  1.00  0.00           C  
ATOM   1117  HD1 TRP    70      63.913  27.751  45.031  1.00  0.00           H  
ATOM   1118  NE1 TRP    70      63.038  25.693  45.170  1.00  0.00           N  
ATOM   1119  HE1 TRP    70      63.664  25.100  44.643  1.00  0.00           H  
ATOM   1120  CE2 TRP    70      61.939  25.181  45.862  1.00  0.00           C  
ATOM   1121  CZ2 TRP    70      61.396  23.926  46.071  1.00  0.00           C  
ATOM   1122  HZ2 TRP    70      61.990  23.124  45.657  1.00  0.00           H  
ATOM   1123  CH2 TRP    70      60.179  23.753  46.733  1.00  0.00           C  
ATOM   1124  HH2 TRP    70      59.717  22.794  46.917  1.00  0.00           H  
ATOM   1125  CZ3 TRP    70      59.458  24.855  47.134  1.00  0.00           C  
ATOM   1126  HZ3 TRP    70      58.585  24.720  47.755  1.00  0.00           H  
ATOM   1127  CE3 TRP    70      59.949  26.139  46.995  1.00  0.00           C  
ATOM   1128  HE3 TRP    70      59.360  26.983  47.320  1.00  0.00           H  
ATOM   1129  CD2 TRP    70      61.214  26.369  46.287  1.00  0.00           C  
ATOM   1130  C   TRP    70      59.433  28.858  45.062  1.00  0.00           C  
ATOM   1131  O   TRP    70      58.352  29.028  45.750  1.00  0.00           O  
ATOM   1132  N   TYR    71      59.528  27.971  44.063  1.00  0.00           N  
ATOM   1133  H   TYR    71      60.360  27.865  43.499  1.00  0.00           H  
ATOM   1134  CA  TYR    71      58.435  27.085  43.766  1.00  0.00           C  
ATOM   1135  HA  TYR    71      57.753  26.999  44.612  1.00  0.00           H  
ATOM   1136  CB  TYR    71      57.619  27.590  42.617  1.00  0.00           C  
ATOM   1137  HB2 TYR    71      57.086  28.437  43.050  1.00  0.00           H  
ATOM   1138  HB3 TYR    71      58.161  27.897  41.723  1.00  0.00           H  
ATOM   1139  CG  TYR    71      56.476  26.612  42.248  1.00  0.00           C  
ATOM   1140  CD1 TYR    71      55.457  26.187  43.149  1.00  0.00           C  
ATOM   1141  HD1 TYR    71      55.610  26.504  44.171  1.00  0.00           H  
ATOM   1142  CE1 TYR    71      54.429  25.331  42.802  1.00  0.00           C  
ATOM   1143  HE1 TYR    71      53.673  25.013  43.505  1.00  0.00           H  
ATOM   1144  CZ  TYR    71      54.357  24.932  41.453  1.00  0.00           C  
ATOM   1145  OH  TYR    71      53.451  23.964  41.091  1.00  0.00           O  
ATOM   1146  HH  TYR    71      53.812  23.235  40.581  1.00  0.00           H  
ATOM   1147  CE2 TYR    71      55.402  25.183  40.559  1.00  0.00           C  
ATOM   1148  HE2 TYR    71      55.338  24.791  39.555  1.00  0.00           H  
ATOM   1149  CD2 TYR    71      56.509  25.978  40.933  1.00  0.00           C  
ATOM   1150  HD2 TYR    71      57.251  26.236  40.191  1.00  0.00           H  
ATOM   1151  C   TYR    71      58.990  25.644  43.514  1.00  0.00           C  
ATOM   1152  O   TYR    71      60.059  25.531  42.921  1.00  0.00           O  
ATOM   1153  N   GLY    72      58.238  24.600  43.899  1.00  0.00           N  
ATOM   1154  H   GLY    72      57.524  24.781  44.591  1.00  0.00           H  
ATOM   1155  CA  GLY    72      58.306  23.223  43.399  1.00  0.00           C  
ATOM   1156  HA2 GLY    72      57.645  23.119  42.538  1.00  0.00           H  
ATOM   1157  HA3 GLY    72      59.301  23.150  42.960  1.00  0.00           H  
ATOM   1158  C   GLY    72      58.007  22.217  44.429  1.00  0.00           C  
ATOM   1159  O   GLY    72      57.358  22.437  45.496  1.00  0.00           O  
ATOM   1160  N   GLN    73      58.304  20.974  44.120  1.00  0.00           N  
ATOM   1161  H   GLN    73      58.859  20.821  43.289  1.00  0.00           H  
ATOM   1162  CA  GLN    73      58.265  19.839  45.124  1.00  0.00           C  
ATOM   1163  HA  GLN    73      57.247  19.919  45.506  1.00  0.00           H  
ATOM   1164  CB  GLN    73      58.351  18.519  44.285  1.00  0.00           C  
ATOM   1165  HB2 GLN    73      57.466  18.544  43.650  1.00  0.00           H  
ATOM   1166  HB3 GLN    73      59.278  18.481  43.713  1.00  0.00           H  
ATOM   1167  CG  GLN    73      58.311  17.212  45.169  1.00  0.00           C  
ATOM   1168  HG2 GLN    73      58.980  16.422  44.827  1.00  0.00           H  
ATOM   1169  HG3 GLN    73      58.619  17.389  46.199  1.00  0.00           H  
ATOM   1170  CD  GLN    73      57.000  16.523  45.354  1.00  0.00           C  
ATOM   1171  OE1 GLN    73      55.983  16.805  44.726  1.00  0.00           O  
ATOM   1172  NE2 GLN    73      56.971  15.406  46.027  1.00  0.00           N  
ATOM   1173 HE21 GLN    73      56.102  14.903  46.132  1.00  0.00           H  
ATOM   1174 HE22 GLN    73      57.804  15.074  46.492  1.00  0.00           H  
ATOM   1175  C   GLN    73      59.266  20.158  46.262  1.00  0.00           C  
ATOM   1176  O   GLN    73      60.506  20.102  46.056  1.00  0.00           O  
ATOM   1177  N   GLU    74      58.746  20.287  47.488  1.00  0.00           N  
ATOM   1178  H   GLU    74      57.744  20.349  47.601  1.00  0.00           H  
ATOM   1179  CA  GLU    74      59.607  20.361  48.780  1.00  0.00           C  
ATOM   1180  HA  GLU    74      60.470  21.008  48.628  1.00  0.00           H  
ATOM   1181  CB  GLU    74      58.678  21.069  49.873  1.00  0.00           C  
ATOM   1182  HB2 GLU    74      58.516  22.089  49.523  1.00  0.00           H  
ATOM   1183  HB3 GLU    74      57.687  20.617  49.836  1.00  0.00           H  
ATOM   1184  CG  GLU    74      59.072  20.920  51.388  1.00  0.00           C  
ATOM   1185  HG2 GLU    74      58.318  21.537  51.875  1.00  0.00           H  
ATOM   1186  HG3 GLU    74      58.928  19.871  51.648  1.00  0.00           H  
ATOM   1187  CD  GLU    74      60.418  21.566  51.641  1.00  0.00           C  
ATOM   1188  OE1 GLU    74      60.897  22.463  50.836  1.00  0.00           O  
ATOM   1189  OE2 GLU    74      61.028  21.245  52.704  1.00  0.00           O  
ATOM   1190  C   GLU    74      60.105  18.959  49.199  1.00  0.00           C  
ATOM   1191  O   GLU    74      61.320  18.729  49.287  1.00  0.00           O  
ATOM   1192  N   LYS    75      59.189  17.988  49.418  1.00  0.00           N  
ATOM   1193  H   LYS    75      58.226  18.285  49.352  1.00  0.00           H  
ATOM   1194  CA  LYS    75      59.452  16.621  49.807  1.00  0.00           C  
ATOM   1195  HA  LYS    75      60.395  16.441  49.291  1.00  0.00           H  
ATOM   1196  CB  LYS    75      59.791  16.518  51.298  1.00  0.00           C  
ATOM   1197  HB2 LYS    75      60.596  17.203  51.563  1.00  0.00           H  
ATOM   1198  HB3 LYS    75      58.897  16.772  51.867  1.00  0.00           H  
ATOM   1199  CG  LYS    75      60.364  15.093  51.721  1.00  0.00           C  
ATOM   1200  HG2 LYS    75      59.619  14.340  51.465  1.00  0.00           H  
ATOM   1201  HG3 LYS    75      61.254  14.824  51.153  1.00  0.00           H  
ATOM   1202  CD  LYS    75      60.515  14.973  53.265  1.00  0.00           C  
ATOM   1203  HD2 LYS    75      61.140  15.818  53.556  1.00  0.00           H  
ATOM   1204  HD3 LYS    75      59.478  14.958  53.598  1.00  0.00           H  
ATOM   1205  CE  LYS    75      61.410  13.768  53.593  1.00  0.00           C  
ATOM   1206  HE2 LYS    75      61.501  13.179  52.680  1.00  0.00           H  
ATOM   1207  HE3 LYS    75      62.363  14.195  53.906  1.00  0.00           H  
ATOM   1208  NZ  LYS    75      60.821  12.966  54.719  1.00  0.00           N  
ATOM   1209  HZ1 LYS    75      61.379  12.169  54.990  1.00  0.00           H  
ATOM   1210  HZ2 LYS    75      60.692  13.476  55.581  1.00  0.00           H  
ATOM   1211  HZ3 LYS    75      59.967  12.484  54.480  1.00  0.00           H  
ATOM   1212  C   LYS    75      58.472  15.460  49.273  1.00  0.00           C  
ATOM   1213  O   LYS    75      58.813  14.604  48.464  1.00  0.00           O  
ATOM   1214  N   ASP    76      57.212  15.623  49.647  1.00  0.00           N  
ATOM   1215  H   ASP    76      57.050  16.468  50.175  1.00  0.00           H  
ATOM   1216  CA  ASP    76      56.068  14.756  49.423  1.00  0.00           C  
ATOM   1217  HA  ASP    76      56.327  13.876  48.834  1.00  0.00           H  
ATOM   1218  CB  ASP    76      55.450  14.234  50.791  1.00  0.00           C  
ATOM   1219  HB2 ASP    76      55.064  15.086  51.351  1.00  0.00           H  
ATOM   1220  HB3 ASP    76      54.728  13.469  50.506  1.00  0.00           H  
ATOM   1221  CG  ASP    76      56.476  13.501  51.695  1.00  0.00           C  
ATOM   1222  OD1 ASP    76      56.810  14.074  52.717  1.00  0.00           O  
ATOM   1223  OD2 ASP    76      56.836  12.313  51.533  1.00  0.00           O  
ATOM   1224  C   ASP    76      54.994  15.447  48.488  1.00  0.00           C  
ATOM   1225  O   ASP    76      54.361  14.713  47.745  1.00  0.00           O  
ATOM   1226  N   TYR    77      54.899  16.767  48.518  1.00  0.00           N  
ATOM   1227  H   TYR    77      55.443  17.316  49.169  1.00  0.00           H  
ATOM   1228  CA  TYR    77      54.012  17.620  47.743  1.00  0.00           C  
ATOM   1229  HA  TYR    77      53.807  17.124  46.794  1.00  0.00           H  
ATOM   1230  CB  TYR    77      52.683  17.828  48.591  1.00  0.00           C  
ATOM   1231  HB2 TYR    77      52.168  18.654  48.100  1.00  0.00           H  
ATOM   1232  HB3 TYR    77      52.110  16.910  48.460  1.00  0.00           H  
ATOM   1233  CG  TYR    77      52.872  18.154  50.085  1.00  0.00           C  
ATOM   1234  CD1 TYR    77      52.603  17.204  51.057  1.00  0.00           C  
ATOM   1235  HD1 TYR    77      52.194  16.268  50.706  1.00  0.00           H  
ATOM   1236  CE1 TYR    77      52.953  17.378  52.370  1.00  0.00           C  
ATOM   1237  HE1 TYR    77      52.861  16.562  53.073  1.00  0.00           H  
ATOM   1238  CZ  TYR    77      53.513  18.630  52.719  1.00  0.00           C  
ATOM   1239  OH  TYR    77      53.967  18.904  54.014  1.00  0.00           O  
ATOM   1240  HH  TYR    77      54.175  18.136  54.551  1.00  0.00           H  
ATOM   1241  CE2 TYR    77      53.469  19.704  51.825  1.00  0.00           C  
ATOM   1242  HE2 TYR    77      53.715  20.713  52.121  1.00  0.00           H  
ATOM   1243  CD2 TYR    77      53.318  19.449  50.457  1.00  0.00           C  
ATOM   1244  HD2 TYR    77      53.319  20.240  49.721  1.00  0.00           H  
ATOM   1245  C   TYR    77      54.640  18.936  47.293  1.00  0.00           C  
ATOM   1246  O   TYR    77      55.797  19.350  47.651  1.00  0.00           O  
ATOM   1247  N   ASN    78      53.973  19.650  46.376  1.00  0.00           N  
ATOM   1248  H   ASN    78      53.125  19.249  46.001  1.00  0.00           H  
ATOM   1249  CA  ASN    78      54.384  21.015  45.937  1.00  0.00           C  
ATOM   1250  HA  ASN    78      55.471  20.945  45.887  1.00  0.00           H  
ATOM   1251  CB  ASN    78      53.768  21.335  44.526  1.00  0.00           C  
ATOM   1252  HB2 ASN    78      52.707  21.087  44.538  1.00  0.00           H  
ATOM   1253  HB3 ASN    78      53.980  22.371  44.261  1.00  0.00           H  
ATOM   1254  CG  ASN    78      54.372  20.617  43.410  1.00  0.00           C  
ATOM   1255  OD1 ASN    78      55.439  21.021  42.993  1.00  0.00           O  
ATOM   1256  ND2 ASN    78      53.674  19.656  42.881  1.00  0.00           N  
ATOM   1257 HD21 ASN    78      54.122  19.197  42.100  1.00  0.00           H  
ATOM   1258 HD22 ASN    78      52.734  19.554  43.237  1.00  0.00           H  
ATOM   1259  C   ASN    78      54.005  22.140  46.991  1.00  0.00           C  
ATOM   1260  O   ASN    78      53.032  22.064  47.661  1.00  0.00           O  
ATOM   1261  N   VAL    79      54.871  23.160  46.983  1.00  0.00           N  
ATOM   1262  H   VAL    79      55.596  23.171  46.279  1.00  0.00           H  
ATOM   1263  CA  VAL    79      54.796  24.282  47.924  1.00  0.00           C  
ATOM   1264  HA  VAL    79      53.845  24.302  48.457  1.00  0.00           H  
ATOM   1265  CB  VAL    79      55.778  24.118  49.155  1.00  0.00           C  
ATOM   1266  HB  VAL    79      56.776  23.923  48.764  1.00  0.00           H  
ATOM   1267  CG1 VAL    79      55.679  25.355  50.042  1.00  0.00           C  
ATOM   1268 HG11 VAL    79      54.607  25.506  50.168  1.00  0.00           H  
ATOM   1269 HG12 VAL    79      56.063  25.121  51.034  1.00  0.00           H  
ATOM   1270 HG13 VAL    79      56.195  26.253  49.703  1.00  0.00           H  
ATOM   1271  CG2 VAL    79      55.246  22.892  49.956  1.00  0.00           C  
ATOM   1272 HG21 VAL    79      54.250  23.154  50.313  1.00  0.00           H  
ATOM   1273 HG22 VAL    79      55.134  21.929  49.457  1.00  0.00           H  
ATOM   1274 HG23 VAL    79      55.919  22.702  50.792  1.00  0.00           H  
ATOM   1275  C   VAL    79      55.108  25.548  47.112  1.00  0.00           C  
ATOM   1276  O   VAL    79      56.240  25.718  46.609  1.00  0.00           O  
ATOM   1277  N   LEU    80      54.124  26.452  46.991  1.00  0.00           N  
ATOM   1278  H   LEU    80      53.194  26.193  47.289  1.00  0.00           H  
ATOM   1279  CA  LEU    80      54.386  27.793  46.395  1.00  0.00           C  
ATOM   1280  HA  LEU    80      55.348  27.748  45.886  1.00  0.00           H  
ATOM   1281  CB  LEU    80      53.318  28.244  45.344  1.00  0.00           C  
ATOM   1282  HB2 LEU    80      53.320  27.565  44.491  1.00  0.00           H  
ATOM   1283  HB3 LEU    80      52.332  28.055  45.769  1.00  0.00           H  
ATOM   1284  CG  LEU    80      53.460  29.683  44.781  1.00  0.00           C  
ATOM   1285  HG  LEU    80      53.373  30.390  45.606  1.00  0.00           H  
ATOM   1286  CD1 LEU    80      54.801  29.982  44.139  1.00  0.00           C  
ATOM   1287 HD11 LEU    80      55.688  29.781  44.740  1.00  0.00           H  
ATOM   1288 HD12 LEU    80      54.867  29.484  43.171  1.00  0.00           H  
ATOM   1289 HD13 LEU    80      54.884  31.065  44.223  1.00  0.00           H  
ATOM   1290  CD2 LEU    80      52.289  30.088  43.910  1.00  0.00           C  
ATOM   1291 HD21 LEU    80      52.336  29.731  42.881  1.00  0.00           H  
ATOM   1292 HD22 LEU    80      51.336  29.919  44.410  1.00  0.00           H  
ATOM   1293 HD23 LEU    80      52.404  31.168  43.820  1.00  0.00           H  
ATOM   1294  C   LEU    80      54.662  28.785  47.494  1.00  0.00           C  
ATOM   1295  O   LEU    80      53.742  29.281  48.174  1.00  0.00           O  
ATOM   1296  N   VAL    81      55.864  29.266  47.584  1.00  0.00           N  
ATOM   1297  H   VAL    81      56.579  28.886  46.980  1.00  0.00           H  
ATOM   1298  CA  VAL    81      56.251  30.472  48.410  1.00  0.00           C  
ATOM   1299  HA  VAL    81      55.471  30.512  49.171  1.00  0.00           H  
ATOM   1300  CB  VAL    81      57.609  30.285  49.187  1.00  0.00           C  
ATOM   1301  HB  VAL    81      58.455  30.289  48.498  1.00  0.00           H  
ATOM   1302  CG1 VAL    81      57.852  31.336  50.343  1.00  0.00           C  
ATOM   1303 HG11 VAL    81      57.109  31.189  51.127  1.00  0.00           H  
ATOM   1304 HG12 VAL    81      58.859  31.091  50.681  1.00  0.00           H  
ATOM   1305 HG13 VAL    81      57.815  32.371  50.006  1.00  0.00           H  
ATOM   1306  CG2 VAL    81      57.649  28.858  49.918  1.00  0.00           C  
ATOM   1307 HG21 VAL    81      58.618  28.683  50.387  1.00  0.00           H  
ATOM   1308 HG22 VAL    81      56.842  28.866  50.650  1.00  0.00           H  
ATOM   1309 HG23 VAL    81      57.383  28.046  49.241  1.00  0.00           H  
ATOM   1310  C   VAL    81      56.307  31.781  47.531  1.00  0.00           C  
ATOM   1311  O   VAL    81      57.059  31.905  46.521  1.00  0.00           O  
ATOM   1312  N   MET    82      55.384  32.719  47.841  1.00  0.00           N  
ATOM   1313  H   MET    82      54.775  32.521  48.621  1.00  0.00           H  
ATOM   1314  CA  MET    82      55.080  34.002  47.124  1.00  0.00           C  
ATOM   1315  HA  MET    82      55.908  34.183  46.439  1.00  0.00           H  
ATOM   1316  CB  MET    82      53.796  33.694  46.375  1.00  0.00           C  
ATOM   1317  HB2 MET    82      53.617  34.588  45.777  1.00  0.00           H  
ATOM   1318  HB3 MET    82      53.901  32.807  45.750  1.00  0.00           H  
ATOM   1319  CG  MET    82      52.615  33.628  47.266  1.00  0.00           C  
ATOM   1320  HG2 MET    82      52.640  32.721  47.870  1.00  0.00           H  
ATOM   1321  HG3 MET    82      52.635  34.517  47.895  1.00  0.00           H  
ATOM   1322  SD  MET    82      51.074  33.523  46.339  1.00  0.00           S  
ATOM   1323  CE  MET    82      51.012  35.166  45.676  1.00  0.00           C  
ATOM   1324  HE1 MET    82      50.140  35.300  45.035  1.00  0.00           H  
ATOM   1325  HE2 MET    82      51.047  35.988  46.391  1.00  0.00           H  
ATOM   1326  HE3 MET    82      51.840  35.314  44.983  1.00  0.00           H  
ATOM   1327  C   MET    82      54.928  35.212  48.060  1.00  0.00           C  
ATOM   1328  O   MET    82      54.907  35.049  49.276  1.00  0.00           O  
ATOM   1329  N   ASP    83      54.834  36.477  47.510  1.00  0.00           N  
ATOM   1330  H   ASP    83      54.679  36.405  46.515  1.00  0.00           H  
ATOM   1331  CA  ASP    83      54.543  37.710  48.337  1.00  0.00           C  
ATOM   1332  HA  ASP    83      55.368  37.830  49.040  1.00  0.00           H  
ATOM   1333  CB  ASP    83      54.566  38.942  47.419  1.00  0.00           C  
ATOM   1334  HB2 ASP    83      53.933  38.756  46.551  1.00  0.00           H  
ATOM   1335  HB3 ASP    83      54.084  39.775  47.930  1.00  0.00           H  
ATOM   1336  CG  ASP    83      55.917  39.340  46.853  1.00  0.00           C  
ATOM   1337  OD1 ASP    83      56.993  38.834  47.280  1.00  0.00           O  
ATOM   1338  OD2 ASP    83      55.979  40.299  46.065  1.00  0.00           O  
ATOM   1339  C   ASP    83      53.241  37.703  49.101  1.00  0.00           C  
ATOM   1340  O   ASP    83      52.195  37.372  48.564  1.00  0.00           O  
ATOM   1341  N   LEU    84      53.276  38.060  50.374  1.00  0.00           N  
ATOM   1342  H   LEU    84      54.219  38.140  50.726  1.00  0.00           H  
ATOM   1343  CA  LEU    84      52.117  38.483  51.153  1.00  0.00           C  
ATOM   1344  HA  LEU    84      51.279  37.788  51.108  1.00  0.00           H  
ATOM   1345  CB  LEU    84      52.502  38.590  52.720  1.00  0.00           C  
ATOM   1346  HB2 LEU    84      53.042  37.742  53.140  1.00  0.00           H  
ATOM   1347  HB3 LEU    84      53.297  39.334  52.771  1.00  0.00           H  
ATOM   1348  CG  LEU    84      51.407  38.772  53.779  1.00  0.00           C  
ATOM   1349  HG  LEU    84      50.850  39.693  53.612  1.00  0.00           H  
ATOM   1350  CD1 LEU    84      50.440  37.593  53.826  1.00  0.00           C  
ATOM   1351 HD11 LEU    84      51.016  36.668  53.849  1.00  0.00           H  
ATOM   1352 HD12 LEU    84      49.872  37.533  54.755  1.00  0.00           H  
ATOM   1353 HD13 LEU    84      49.774  37.680  52.967  1.00  0.00           H  
ATOM   1354  CD2 LEU    84      51.990  38.922  55.235  1.00  0.00           C  
ATOM   1355 HD21 LEU    84      51.197  39.016  55.977  1.00  0.00           H  
ATOM   1356 HD22 LEU    84      52.591  38.068  55.548  1.00  0.00           H  
ATOM   1357 HD23 LEU    84      52.656  39.785  55.253  1.00  0.00           H  
ATOM   1358  C   LEU    84      51.474  39.855  50.703  1.00  0.00           C  
ATOM   1359  O   LEU    84      52.159  40.731  50.300  1.00  0.00           O  
ATOM   1360  N   LEU    85      50.194  40.069  50.974  1.00  0.00           N  
ATOM   1361  H   LEU    85      49.644  39.317  51.364  1.00  0.00           H  
ATOM   1362  CA  LEU    85      49.423  41.225  50.551  1.00  0.00           C  
ATOM   1363  HA  LEU    85      50.100  42.054  50.346  1.00  0.00           H  
ATOM   1364  CB  LEU    85      48.715  40.865  49.189  1.00  0.00           C  
ATOM   1365  HB2 LEU    85      48.146  39.937  49.252  1.00  0.00           H  
ATOM   1366  HB3 LEU    85      48.008  41.667  48.977  1.00  0.00           H  
ATOM   1367  CG  LEU    85      49.636  40.714  47.987  1.00  0.00           C  
ATOM   1368  HG  LEU    85      50.352  39.898  48.086  1.00  0.00           H  
ATOM   1369  CD1 LEU    85      48.647  40.338  46.820  1.00  0.00           C  
ATOM   1370 HD11 LEU    85      49.234  40.281  45.903  1.00  0.00           H  
ATOM   1371 HD12 LEU    85      48.049  39.432  46.914  1.00  0.00           H  
ATOM   1372 HD13 LEU    85      47.919  41.132  46.655  1.00  0.00           H  
ATOM   1373  CD2 LEU    85      50.420  41.872  47.621  1.00  0.00           C  
ATOM   1374 HD21 LEU    85      51.217  41.986  48.356  1.00  0.00           H  
ATOM   1375 HD22 LEU    85      50.903  41.692  46.660  1.00  0.00           H  
ATOM   1376 HD23 LEU    85      49.792  42.759  47.705  1.00  0.00           H  
ATOM   1377  C   LEU    85      48.398  41.682  51.605  1.00  0.00           C  
ATOM   1378  O   LEU    85      48.117  40.864  52.520  1.00  0.00           O  
ATOM   1379  N   GLY    86      47.790  42.828  51.411  1.00  0.00           N  
ATOM   1380  H   GLY    86      48.022  43.212  50.505  1.00  0.00           H  
ATOM   1381  CA  GLY    86      46.844  43.494  52.297  1.00  0.00           C  
ATOM   1382  HA2 GLY    86      47.251  43.264  53.281  1.00  0.00           H  
ATOM   1383  HA3 GLY    86      46.914  44.582  52.285  1.00  0.00           H  
ATOM   1384  C   GLY    86      45.411  43.042  52.242  1.00  0.00           C  
ATOM   1385  O   GLY    86      45.144  41.911  51.859  1.00  0.00           O  
ATOM   1386  N   PRO    87      44.428  43.842  52.672  1.00  0.00           N  
ATOM   1387  CD  PRO    87      44.606  45.133  53.499  1.00  0.00           C  
ATOM   1388  HD2 PRO    87      44.531  45.985  52.823  1.00  0.00           H  
ATOM   1389  HD3 PRO    87      45.533  45.237  54.063  1.00  0.00           H  
ATOM   1390  CG  PRO    87      43.488  45.080  54.496  1.00  0.00           C  
ATOM   1391  HG2 PRO    87      43.173  46.066  54.839  1.00  0.00           H  
ATOM   1392  HG3 PRO    87      43.663  44.362  55.297  1.00  0.00           H  
ATOM   1393  CB  PRO    87      42.333  44.426  53.748  1.00  0.00           C  
ATOM   1394  HB2 PRO    87      41.807  45.193  53.180  1.00  0.00           H  
ATOM   1395  HB3 PRO    87      41.825  43.830  54.508  1.00  0.00           H  
ATOM   1396  CA  PRO    87      43.002  43.540  52.686  1.00  0.00           C  
ATOM   1397  HA  PRO    87      42.918  42.491  52.968  1.00  0.00           H  
ATOM   1398  C   PRO    87      42.357  43.673  51.245  1.00  0.00           C  
ATOM   1399  O   PRO    87      42.827  44.454  50.407  1.00  0.00           O  
ATOM   1400  N   SER    88      41.368  42.834  50.970  1.00  0.00           N  
ATOM   1401  H   SER    88      41.101  42.241  51.742  1.00  0.00           H  
ATOM   1402  CA  SER    88      40.570  42.784  49.734  1.00  0.00           C  
ATOM   1403  HA  SER    88      41.310  42.940  48.949  1.00  0.00           H  
ATOM   1404  CB  SER    88      39.965  41.411  49.429  1.00  0.00           C  
ATOM   1405  HB2 SER    88      39.712  41.300  48.375  1.00  0.00           H  
ATOM   1406  HB3 SER    88      40.799  40.779  49.736  1.00  0.00           H  
ATOM   1407  OG  SER    88      38.919  41.130  50.346  1.00  0.00           O  
ATOM   1408  HG  SER    88      39.312  41.129  51.222  1.00  0.00           H  
ATOM   1409  C   SER    88      39.463  43.858  49.784  1.00  0.00           C  
ATOM   1410  O   SER    88      38.921  44.290  50.838  1.00  0.00           O  
ATOM   1411  N   LEU    89      39.044  44.382  48.591  1.00  0.00           N  
ATOM   1412  H   LEU    89      39.480  44.017  47.756  1.00  0.00           H  
ATOM   1413  CA  LEU    89      37.925  45.291  48.409  1.00  0.00           C  
ATOM   1414  HA  LEU    89      38.069  46.211  48.976  1.00  0.00           H  
ATOM   1415  CB  LEU    89      37.728  45.784  46.887  1.00  0.00           C  
ATOM   1416  HB2 LEU    89      37.478  44.835  46.412  1.00  0.00           H  
ATOM   1417  HB3 LEU    89      36.952  46.548  46.843  1.00  0.00           H  
ATOM   1418  CG  LEU    89      39.048  46.292  46.311  1.00  0.00           C  
ATOM   1419  HG  LEU    89      39.871  45.577  46.311  1.00  0.00           H  
ATOM   1420  CD1 LEU    89      38.699  46.696  44.871  1.00  0.00           C  
ATOM   1421 HD11 LEU    89      39.610  47.140  44.470  1.00  0.00           H  
ATOM   1422 HD12 LEU    89      38.418  45.754  44.402  1.00  0.00           H  
ATOM   1423 HD13 LEU    89      37.889  47.425  44.918  1.00  0.00           H  
ATOM   1424  CD2 LEU    89      39.598  47.636  46.952  1.00  0.00           C  
ATOM   1425 HD21 LEU    89      40.084  47.441  47.908  1.00  0.00           H  
ATOM   1426 HD22 LEU    89      40.218  48.104  46.186  1.00  0.00           H  
ATOM   1427 HD23 LEU    89      38.731  48.229  47.240  1.00  0.00           H  
ATOM   1428  C   LEU    89      36.573  44.752  48.878  1.00  0.00           C  
ATOM   1429  O   LEU    89      35.714  45.521  49.153  1.00  0.00           O  
ATOM   1430  N   GLU    90      36.409  43.416  48.889  1.00  0.00           N  
ATOM   1431  H   GLU    90      37.184  42.835  48.604  1.00  0.00           H  
ATOM   1432  CA  GLU    90      35.244  42.649  49.517  1.00  0.00           C  
ATOM   1433  HA  GLU    90      34.365  42.984  48.968  1.00  0.00           H  
ATOM   1434  CB  GLU    90      35.376  41.184  49.190  1.00  0.00           C  
ATOM   1435  HB2 GLU    90      35.052  41.010  48.164  1.00  0.00           H  
ATOM   1436  HB3 GLU    90      36.455  41.075  49.294  1.00  0.00           H  
ATOM   1437  CG  GLU    90      34.699  40.051  49.998  1.00  0.00           C  
ATOM   1438  HG2 GLU    90      34.874  39.188  49.355  1.00  0.00           H  
ATOM   1439  HG3 GLU    90      35.194  39.876  50.953  1.00  0.00           H  
ATOM   1440  CD  GLU    90      33.190  40.247  50.173  1.00  0.00           C  
ATOM   1441  OE1 GLU    90      32.596  39.791  51.169  1.00  0.00           O  
ATOM   1442  OE2 GLU    90      32.511  40.854  49.296  1.00  0.00           O  
ATOM   1443  C   GLU    90      35.073  42.952  51.026  1.00  0.00           C  
ATOM   1444  O   GLU    90      33.980  43.286  51.512  1.00  0.00           O  
ATOM   1445  N   ASP    91      36.171  43.086  51.715  1.00  0.00           N  
ATOM   1446  H   ASP    91      37.008  43.212  51.164  1.00  0.00           H  
ATOM   1447  CA  ASP    91      36.267  43.354  53.204  1.00  0.00           C  
ATOM   1448  HA  ASP    91      35.321  43.137  53.701  1.00  0.00           H  
ATOM   1449  CB  ASP    91      37.204  42.455  53.979  1.00  0.00           C  
ATOM   1450  HB2 ASP    91      38.211  42.708  53.646  1.00  0.00           H  
ATOM   1451  HB3 ASP    91      37.158  42.632  55.053  1.00  0.00           H  
ATOM   1452  CG  ASP    91      36.909  40.966  53.780  1.00  0.00           C  
ATOM   1453  OD1 ASP    91      35.701  40.570  53.806  1.00  0.00           O  
ATOM   1454  OD2 ASP    91      37.847  40.138  53.765  1.00  0.00           O  
ATOM   1455  C   ASP    91      36.543  44.861  53.612  1.00  0.00           C  
ATOM   1456  O   ASP    91      36.123  45.251  54.688  1.00  0.00           O  
ATOM   1457  N   LEU    92      37.181  45.600  52.712  1.00  0.00           N  
ATOM   1458  H   LEU    92      37.502  45.221  51.833  1.00  0.00           H  
ATOM   1459  CA  LEU    92      37.405  47.060  52.929  1.00  0.00           C  
ATOM   1460  HA  LEU    92      37.732  47.179  53.962  1.00  0.00           H  
ATOM   1461  CB  LEU    92      38.500  47.552  51.920  1.00  0.00           C  
ATOM   1462  HB2 LEU    92      38.194  47.227  50.925  1.00  0.00           H  
ATOM   1463  HB3 LEU    92      38.485  48.642  51.919  1.00  0.00           H  
ATOM   1464  CG  LEU    92      39.889  47.018  52.260  1.00  0.00           C  
ATOM   1465  HG  LEU    92      39.778  45.937  52.340  1.00  0.00           H  
ATOM   1466  CD1 LEU    92      40.828  47.311  51.065  1.00  0.00           C  
ATOM   1467 HD11 LEU    92      41.112  48.362  51.029  1.00  0.00           H  
ATOM   1468 HD12 LEU    92      41.703  46.680  51.217  1.00  0.00           H  
ATOM   1469 HD13 LEU    92      40.404  46.993  50.112  1.00  0.00           H  
ATOM   1470  CD2 LEU    92      40.396  47.674  53.554  1.00  0.00           C  
ATOM   1471 HD21 LEU    92      39.796  47.332  54.398  1.00  0.00           H  
ATOM   1472 HD22 LEU    92      41.473  47.508  53.534  1.00  0.00           H  
ATOM   1473 HD23 LEU    92      40.444  48.753  53.404  1.00  0.00           H  
ATOM   1474  C   LEU    92      36.115  47.849  52.818  1.00  0.00           C  
ATOM   1475  O   LEU    92      35.779  48.557  53.786  1.00  0.00           O  
ATOM   1476  N   PHE    93      35.400  47.684  51.668  1.00  0.00           N  
ATOM   1477  H   PHE    93      35.735  47.011  50.994  1.00  0.00           H  
ATOM   1478  CA  PHE    93      34.021  47.957  51.539  1.00  0.00           C  
ATOM   1479  HA  PHE    93      33.878  49.034  51.446  1.00  0.00           H  
ATOM   1480  CB  PHE    93      33.598  47.396  50.129  1.00  0.00           C  
ATOM   1481  HB2 PHE    93      34.315  47.736  49.381  1.00  0.00           H  
ATOM   1482  HB3 PHE    93      33.662  46.309  50.085  1.00  0.00           H  
ATOM   1483  CG  PHE    93      32.142  47.718  49.703  1.00  0.00           C  
ATOM   1484  CD1 PHE    93      31.933  48.968  49.099  1.00  0.00           C  
ATOM   1485  HD1 PHE    93      32.718  49.686  48.910  1.00  0.00           H  
ATOM   1486  CE1 PHE    93      30.630  49.320  48.601  1.00  0.00           C  
ATOM   1487  HE1 PHE    93      30.399  50.260  48.122  1.00  0.00           H  
ATOM   1488  CZ  PHE    93      29.598  48.311  48.723  1.00  0.00           C  
ATOM   1489  HZ  PHE    93      28.582  48.488  48.401  1.00  0.00           H  
ATOM   1490  CE2 PHE    93      29.815  47.062  49.365  1.00  0.00           C  
ATOM   1491  HE2 PHE    93      28.996  46.396  49.592  1.00  0.00           H  
ATOM   1492  CD2 PHE    93      31.058  46.797  49.824  1.00  0.00           C  
ATOM   1493  HD2 PHE    93      31.303  45.845  50.271  1.00  0.00           H  
ATOM   1494  C   PHE    93      33.093  47.466  52.688  1.00  0.00           C  
ATOM   1495  O   PHE    93      32.274  48.301  53.176  1.00  0.00           O  
ATOM   1496  N   ASN    94      33.273  46.246  53.197  1.00  0.00           N  
ATOM   1497  H   ASN    94      33.912  45.575  52.795  1.00  0.00           H  
ATOM   1498  CA  ASN    94      32.525  45.778  54.409  1.00  0.00           C  
ATOM   1499  HA  ASN    94      31.485  45.855  54.093  1.00  0.00           H  
ATOM   1500  CB  ASN    94      32.841  44.227  54.700  1.00  0.00           C  
ATOM   1501  HB2 ASN    94      32.677  43.568  53.848  1.00  0.00           H  
ATOM   1502  HB3 ASN    94      33.805  43.940  55.120  1.00  0.00           H  
ATOM   1503  CG  ASN    94      31.793  43.763  55.647  1.00  0.00           C  
ATOM   1504  OD1 ASN    94      30.623  44.038  55.422  1.00  0.00           O  
ATOM   1505  ND2 ASN    94      32.139  43.050  56.693  1.00  0.00           N  
ATOM   1506 HD21 ASN    94      31.303  42.856  57.225  1.00  0.00           H  
ATOM   1507 HD22 ASN    94      33.060  42.639  56.743  1.00  0.00           H  
ATOM   1508  C   ASN    94      32.690  46.768  55.511  1.00  0.00           C  
ATOM   1509  O   ASN    94      31.736  47.076  56.289  1.00  0.00           O  
ATOM   1510  N   PHE    95      33.953  47.172  55.771  1.00  0.00           N  
ATOM   1511  H   PHE    95      34.652  46.942  55.079  1.00  0.00           H  
ATOM   1512  CA  PHE    95      34.278  47.932  57.038  1.00  0.00           C  
ATOM   1513  HA  PHE    95      33.884  47.475  57.946  1.00  0.00           H  
ATOM   1514  CB  PHE    95      35.771  47.887  57.259  1.00  0.00           C  
ATOM   1515  HB2 PHE    95      36.077  46.926  57.673  1.00  0.00           H  
ATOM   1516  HB3 PHE    95      36.194  47.971  56.258  1.00  0.00           H  
ATOM   1517  CG  PHE    95      36.409  48.946  58.074  1.00  0.00           C  
ATOM   1518  CD1 PHE    95      37.021  50.050  57.420  1.00  0.00           C  
ATOM   1519  HD1 PHE    95      37.058  50.194  56.350  1.00  0.00           H  
ATOM   1520  CE1 PHE    95      37.891  50.826  58.149  1.00  0.00           C  
ATOM   1521  HE1 PHE    95      38.537  51.504  57.611  1.00  0.00           H  
ATOM   1522  CZ  PHE    95      37.970  50.753  59.534  1.00  0.00           C  
ATOM   1523  HZ  PHE    95      38.639  51.427  60.048  1.00  0.00           H  
ATOM   1524  CE2 PHE    95      37.276  49.758  60.208  1.00  0.00           C  
ATOM   1525  HE2 PHE    95      37.368  49.615  61.275  1.00  0.00           H  
ATOM   1526  CD2 PHE    95      36.409  48.848  59.493  1.00  0.00           C  
ATOM   1527  HD2 PHE    95      35.941  47.966  59.904  1.00  0.00           H  
ATOM   1528  C   PHE    95      33.792  49.345  56.855  1.00  0.00           C  
ATOM   1529  O   PHE    95      33.313  49.972  57.815  1.00  0.00           O  
ATOM   1530  N   CYS    96      33.763  49.913  55.600  1.00  0.00           N  
ATOM   1531  H   CYS    96      34.261  49.403  54.884  1.00  0.00           H  
ATOM   1532  CA  CYS    96      33.174  51.182  55.319  1.00  0.00           C  
ATOM   1533  HA  CYS    96      33.282  51.829  56.190  1.00  0.00           H  
ATOM   1534  CB  CYS    96      33.932  51.730  54.051  1.00  0.00           C  
ATOM   1535  HB2 CYS    96      33.580  51.211  53.159  1.00  0.00           H  
ATOM   1536  HB3 CYS    96      33.539  52.744  53.986  1.00  0.00           H  
ATOM   1537  SG  CYS    96      35.765  51.762  54.177  1.00  0.00           S  
ATOM   1538  HG  CYS    96      35.815  50.427  54.200  1.00  0.00           H  
ATOM   1539  C   CYS    96      31.626  50.961  55.127  1.00  0.00           C  
ATOM   1540  O   CYS    96      31.029  51.423  54.128  1.00  0.00           O  
ATOM   1541  N   SER    97      30.972  50.238  56.069  1.00  0.00           N  
ATOM   1542  H   SER    97      31.467  49.981  56.911  1.00  0.00           H  
ATOM   1543  CA  SER    97      29.516  49.914  56.112  1.00  0.00           C  
ATOM   1544  HA  SER    97      29.398  49.064  56.784  1.00  0.00           H  
ATOM   1545  CB  SER    97      28.762  51.092  56.718  1.00  0.00           C  
ATOM   1546  HB2 SER    97      28.722  51.995  56.109  1.00  0.00           H  
ATOM   1547  HB3 SER    97      27.743  50.706  56.716  1.00  0.00           H  
ATOM   1548  OG  SER    97      29.191  51.482  58.000  1.00  0.00           O  
ATOM   1549  HG  SER    97      29.426  50.692  58.493  1.00  0.00           H  
ATOM   1550  C   SER    97      28.851  49.359  54.827  1.00  0.00           C  
ATOM   1551  O   SER    97      27.615  49.452  54.655  1.00  0.00           O  
ATOM   1552  N   ARG    98      29.611  48.634  53.935  1.00  0.00           N  
ATOM   1553  H   ARG    98      30.595  48.611  54.163  1.00  0.00           H  
ATOM   1554  CA  ARG    98      29.216  48.162  52.608  1.00  0.00           C  
ATOM   1555  HA  ARG    98      30.154  47.817  52.174  1.00  0.00           H  
ATOM   1556  CB  ARG    98      28.277  46.873  52.641  1.00  0.00           C  
ATOM   1557  HB2 ARG    98      27.426  47.160  53.258  1.00  0.00           H  
ATOM   1558  HB3 ARG    98      27.995  46.680  51.606  1.00  0.00           H  
ATOM   1559  CG  ARG    98      29.122  45.685  53.236  1.00  0.00           C  
ATOM   1560  HG2 ARG    98      29.973  45.700  52.555  1.00  0.00           H  
ATOM   1561  HG3 ARG    98      29.344  45.896  54.282  1.00  0.00           H  
ATOM   1562  CD  ARG    98      28.511  44.318  53.044  1.00  0.00           C  
ATOM   1563  HD2 ARG    98      28.418  44.257  51.960  1.00  0.00           H  
ATOM   1564  HD3 ARG    98      29.226  43.555  53.353  1.00  0.00           H  
ATOM   1565  NE  ARG    98      27.153  44.335  53.735  1.00  0.00           N  
ATOM   1566  HE  ARG    98      26.325  44.413  53.162  1.00  0.00           H  
ATOM   1567  CZ  ARG    98      27.000  44.447  55.036  1.00  0.00           C  
ATOM   1568  NH1 ARG    98      27.936  44.306  55.957  1.00  0.00           N  
ATOM   1569 HH11 ARG    98      28.886  44.026  55.754  1.00  0.00           H  
ATOM   1570 HH12 ARG    98      27.769  44.650  56.891  1.00  0.00           H  
ATOM   1571  NH2 ARG    98      25.783  44.517  55.484  1.00  0.00           N  
ATOM   1572 HH21 ARG    98      25.003  44.521  54.843  1.00  0.00           H  
ATOM   1573 HH22 ARG    98      25.649  44.583  56.483  1.00  0.00           H  
ATOM   1574  C   ARG    98      28.774  49.310  51.684  1.00  0.00           C  
ATOM   1575  O   ARG    98      27.767  49.327  51.019  1.00  0.00           O  
ATOM   1576  N   ARG    99      29.574  50.392  51.815  1.00  0.00           N  
ATOM   1577  H   ARG    99      30.301  50.336  52.514  1.00  0.00           H  
ATOM   1578  CA  ARG    99      29.565  51.558  50.951  1.00  0.00           C  
ATOM   1579  HA  ARG    99      28.970  51.282  50.080  1.00  0.00           H  
ATOM   1580  CB  ARG    99      28.818  52.729  51.580  1.00  0.00           C  
ATOM   1581  HB2 ARG    99      29.359  53.204  52.399  1.00  0.00           H  
ATOM   1582  HB3 ARG    99      28.732  53.521  50.836  1.00  0.00           H  
ATOM   1583  CG  ARG    99      27.371  52.336  52.167  1.00  0.00           C  
ATOM   1584  HG2 ARG    99      26.860  51.766  51.392  1.00  0.00           H  
ATOM   1585  HG3 ARG    99      27.449  51.762  53.091  1.00  0.00           H  
ATOM   1586  CD  ARG    99      26.684  53.677  52.390  1.00  0.00           C  
ATOM   1587  HD2 ARG    99      27.324  54.252  53.059  1.00  0.00           H  
ATOM   1588  HD3 ARG    99      26.681  54.244  51.458  1.00  0.00           H  
ATOM   1589  NE  ARG    99      25.340  53.687  53.059  1.00  0.00           N  
ATOM   1590  HE  ARG    99      24.907  52.804  53.288  1.00  0.00           H  
ATOM   1591  CZ  ARG    99      24.609  54.891  53.273  1.00  0.00           C  
ATOM   1592  NH1 ARG    99      25.166  56.055  53.169  1.00  0.00           N  
ATOM   1593 HH11 ARG    99      26.168  56.151  53.253  1.00  0.00           H  
ATOM   1594 HH12 ARG    99      24.679  56.916  53.373  1.00  0.00           H  
ATOM   1595  NH2 ARG    99      23.329  54.862  53.443  1.00  0.00           N  
ATOM   1596 HH21 ARG    99      22.892  53.989  53.701  1.00  0.00           H  
ATOM   1597 HH22 ARG    99      22.861  55.719  53.701  1.00  0.00           H  
ATOM   1598  C   ARG    99      30.918  52.087  50.487  1.00  0.00           C  
ATOM   1599  O   ARG    99      31.841  52.305  51.295  1.00  0.00           O  
ATOM   1600  N   PHE   100      31.035  52.481  49.203  1.00  0.00           N  
ATOM   1601  H   PHE   100      30.306  52.511  48.504  1.00  0.00           H  
ATOM   1602  CA  PHE   100      32.147  53.337  48.805  1.00  0.00           C  
ATOM   1603  HA  PHE   100      32.651  53.636  49.724  1.00  0.00           H  
ATOM   1604  CB  PHE   100      33.142  52.706  47.837  1.00  0.00           C  
ATOM   1605  HB2 PHE   100      32.632  52.160  47.042  1.00  0.00           H  
ATOM   1606  HB3 PHE   100      33.712  53.531  47.411  1.00  0.00           H  
ATOM   1607  CG  PHE   100      34.265  51.707  48.365  1.00  0.00           C  
ATOM   1608  CD1 PHE   100      34.604  51.583  49.718  1.00  0.00           C  
ATOM   1609  HD1 PHE   100      34.203  52.131  50.558  1.00  0.00           H  
ATOM   1610  CE1 PHE   100      35.618  50.629  50.098  1.00  0.00           C  
ATOM   1611  HE1 PHE   100      36.028  50.584  51.096  1.00  0.00           H  
ATOM   1612  CZ  PHE   100      36.243  49.828  49.084  1.00  0.00           C  
ATOM   1613  HZ  PHE   100      37.026  49.217  49.508  1.00  0.00           H  
ATOM   1614  CE2 PHE   100      35.940  49.952  47.743  1.00  0.00           C  
ATOM   1615  HE2 PHE   100      36.382  49.333  46.976  1.00  0.00           H  
ATOM   1616  CD2 PHE   100      35.012  50.961  47.417  1.00  0.00           C  
ATOM   1617  HD2 PHE   100      34.834  51.137  46.367  1.00  0.00           H  
ATOM   1618  C   PHE   100      31.650  54.599  48.135  1.00  0.00           C  
ATOM   1619  O   PHE   100      30.794  54.529  47.221  1.00  0.00           O  
ATOM   1620  N   THR   101      32.240  55.702  48.599  1.00  0.00           N  
ATOM   1621  H   THR   101      32.992  55.577  49.263  1.00  0.00           H  
ATOM   1622  CA  THR   101      32.006  57.033  47.993  1.00  0.00           C  
ATOM   1623  HA  THR   101      30.981  57.231  47.679  1.00  0.00           H  
ATOM   1624  CB  THR   101      32.570  58.184  48.891  1.00  0.00           C  
ATOM   1625  HB  THR   101      32.411  59.120  48.356  1.00  0.00           H  
ATOM   1626  CG2 THR   101      31.802  58.230  50.208  1.00  0.00           C  
ATOM   1627 HG21 THR   101      32.084  57.475  50.942  1.00  0.00           H  
ATOM   1628 HG22 THR   101      31.925  59.222  50.643  1.00  0.00           H  
ATOM   1629 HG23 THR   101      30.748  58.103  49.958  1.00  0.00           H  
ATOM   1630  OG1 THR   101      33.933  58.030  49.096  1.00  0.00           O  
ATOM   1631  HG1 THR   101      34.091  57.180  49.515  1.00  0.00           H  
ATOM   1632  C   THR   101      32.704  56.985  46.608  1.00  0.00           C  
ATOM   1633  O   THR   101      33.748  56.396  46.432  1.00  0.00           O  
ATOM   1634  N   MET   102      32.158  57.713  45.602  1.00  0.00           N  
ATOM   1635  H   MET   102      31.353  58.257  45.876  1.00  0.00           H  
ATOM   1636  CA  MET   102      32.386  57.825  44.141  1.00  0.00           C  
ATOM   1637  HA  MET   102      32.266  56.916  43.552  1.00  0.00           H  
ATOM   1638  CB  MET   102      31.433  58.893  43.562  1.00  0.00           C  
ATOM   1639  HB2 MET   102      30.395  58.744  43.860  1.00  0.00           H  
ATOM   1640  HB3 MET   102      31.828  59.802  44.015  1.00  0.00           H  
ATOM   1641  CG  MET   102      31.546  59.048  42.023  1.00  0.00           C  
ATOM   1642  HG2 MET   102      30.936  59.905  41.737  1.00  0.00           H  
ATOM   1643  HG3 MET   102      32.589  59.237  41.769  1.00  0.00           H  
ATOM   1644  SD  MET   102      30.977  57.673  40.897  1.00  0.00           S  
ATOM   1645  CE  MET   102      29.263  57.706  41.408  1.00  0.00           C  
ATOM   1646  HE1 MET   102      28.660  57.027  40.806  1.00  0.00           H  
ATOM   1647  HE2 MET   102      29.302  57.419  42.459  1.00  0.00           H  
ATOM   1648  HE3 MET   102      28.792  58.644  41.114  1.00  0.00           H  
ATOM   1649  C   MET   102      33.863  58.122  43.754  1.00  0.00           C  
ATOM   1650  O   MET   102      34.500  57.483  42.919  1.00  0.00           O  
ATOM   1651  N   LYS   103      34.491  58.951  44.593  1.00  0.00           N  
ATOM   1652  H   LYS   103      33.867  59.402  45.247  1.00  0.00           H  
ATOM   1653  CA  LYS   103      35.934  59.312  44.576  1.00  0.00           C  
ATOM   1654  HA  LYS   103      36.094  59.766  43.598  1.00  0.00           H  
ATOM   1655  CB  LYS   103      36.143  60.383  45.599  1.00  0.00           C  
ATOM   1656  HB2 LYS   103      35.443  61.205  45.452  1.00  0.00           H  
ATOM   1657  HB3 LYS   103      36.025  60.080  46.639  1.00  0.00           H  
ATOM   1658  CG  LYS   103      37.579  60.891  45.525  1.00  0.00           C  
ATOM   1659  HG2 LYS   103      38.191  59.991  45.458  1.00  0.00           H  
ATOM   1660  HG3 LYS   103      37.580  61.507  44.626  1.00  0.00           H  
ATOM   1661  CD  LYS   103      37.963  61.820  46.731  1.00  0.00           C  
ATOM   1662  HD2 LYS   103      37.307  62.644  46.450  1.00  0.00           H  
ATOM   1663  HD3 LYS   103      37.697  61.463  47.726  1.00  0.00           H  
ATOM   1664  CE  LYS   103      39.486  61.977  46.594  1.00  0.00           C  
ATOM   1665  HE2 LYS   103      39.855  60.952  46.647  1.00  0.00           H  
ATOM   1666  HE3 LYS   103      39.773  62.364  45.617  1.00  0.00           H  
ATOM   1667  NZ  LYS   103      40.007  62.727  47.717  1.00  0.00           N  
ATOM   1668  HZ1 LYS   103      39.842  63.714  47.581  1.00  0.00           H  
ATOM   1669  HZ2 LYS   103      39.566  62.418  48.572  1.00  0.00           H  
ATOM   1670  HZ3 LYS   103      40.982  62.467  47.686  1.00  0.00           H  
ATOM   1671  C   LYS   103      36.724  58.004  44.780  1.00  0.00           C  
ATOM   1672  O   LYS   103      37.583  57.631  43.967  1.00  0.00           O  
ATOM   1673  N   THR   104      36.313  57.219  45.808  1.00  0.00           N  
ATOM   1674  H   THR   104      35.662  57.661  46.441  1.00  0.00           H  
ATOM   1675  CA  THR   104      36.928  55.964  46.111  1.00  0.00           C  
ATOM   1676  HA  THR   104      38.006  56.123  46.072  1.00  0.00           H  
ATOM   1677  CB  THR   104      36.630  55.443  47.523  1.00  0.00           C  
ATOM   1678  HB  THR   104      35.562  55.431  47.741  1.00  0.00           H  
ATOM   1679  CG2 THR   104      37.063  54.008  47.690  1.00  0.00           C  
ATOM   1680 HG21 THR   104      36.878  53.789  48.742  1.00  0.00           H  
ATOM   1681 HG22 THR   104      36.490  53.368  47.018  1.00  0.00           H  
ATOM   1682 HG23 THR   104      38.147  53.908  47.638  1.00  0.00           H  
ATOM   1683  OG1 THR   104      37.382  56.264  48.385  1.00  0.00           O  
ATOM   1684  HG1 THR   104      36.890  56.356  49.205  1.00  0.00           H  
ATOM   1685  C   THR   104      36.704  54.943  44.977  1.00  0.00           C  
ATOM   1686  O   THR   104      37.660  54.351  44.561  1.00  0.00           O  
ATOM   1687  N   VAL   105      35.498  54.893  44.436  1.00  0.00           N  
ATOM   1688  H   VAL   105      34.737  55.382  44.885  1.00  0.00           H  
ATOM   1689  CA  VAL   105      35.123  54.072  43.251  1.00  0.00           C  
ATOM   1690  HA  VAL   105      35.195  52.991  43.370  1.00  0.00           H  
ATOM   1691  CB  VAL   105      33.676  54.196  42.864  1.00  0.00           C  
ATOM   1692  HB  VAL   105      33.483  55.158  42.389  1.00  0.00           H  
ATOM   1693  CG1 VAL   105      33.284  53.167  41.765  1.00  0.00           C  
ATOM   1694 HG11 VAL   105      33.448  52.161  42.154  1.00  0.00           H  
ATOM   1695 HG12 VAL   105      32.280  53.341  41.379  1.00  0.00           H  
ATOM   1696 HG13 VAL   105      33.929  53.338  40.904  1.00  0.00           H  
ATOM   1697  CG2 VAL   105      32.787  53.818  44.013  1.00  0.00           C  
ATOM   1698 HG21 VAL   105      33.122  52.863  44.416  1.00  0.00           H  
ATOM   1699 HG22 VAL   105      32.804  54.553  44.818  1.00  0.00           H  
ATOM   1700 HG23 VAL   105      31.755  53.732  43.674  1.00  0.00           H  
ATOM   1701  C   VAL   105      36.041  54.466  41.978  1.00  0.00           C  
ATOM   1702  O   VAL   105      36.749  53.681  41.358  1.00  0.00           O  
ATOM   1703  N   LEU   106      35.990  55.702  41.501  1.00  0.00           N  
ATOM   1704  H   LEU   106      35.523  56.300  42.167  1.00  0.00           H  
ATOM   1705  CA  LEU   106      36.792  56.225  40.374  1.00  0.00           C  
ATOM   1706  HA  LEU   106      36.492  55.644  39.502  1.00  0.00           H  
ATOM   1707  CB  LEU   106      36.415  57.752  40.206  1.00  0.00           C  
ATOM   1708  HB2 LEU   106      36.543  58.206  41.189  1.00  0.00           H  
ATOM   1709  HB3 LEU   106      37.030  58.140  39.394  1.00  0.00           H  
ATOM   1710  CG  LEU   106      34.898  57.955  39.804  1.00  0.00           C  
ATOM   1711  HG  LEU   106      34.269  57.261  40.362  1.00  0.00           H  
ATOM   1712  CD1 LEU   106      34.485  59.372  39.922  1.00  0.00           C  
ATOM   1713 HD11 LEU   106      34.958  60.153  39.328  1.00  0.00           H  
ATOM   1714 HD12 LEU   106      33.401  59.382  39.805  1.00  0.00           H  
ATOM   1715 HD13 LEU   106      34.604  59.774  40.928  1.00  0.00           H  
ATOM   1716  CD2 LEU   106      34.683  57.558  38.342  1.00  0.00           C  
ATOM   1717 HD21 LEU   106      34.931  56.507  38.191  1.00  0.00           H  
ATOM   1718 HD22 LEU   106      33.648  57.653  38.013  1.00  0.00           H  
ATOM   1719 HD23 LEU   106      35.319  58.116  37.655  1.00  0.00           H  
ATOM   1720  C   LEU   106      38.270  55.990  40.525  1.00  0.00           C  
ATOM   1721  O   LEU   106      38.967  55.713  39.542  1.00  0.00           O  
ATOM   1722  N   MET   107      38.818  56.185  41.755  1.00  0.00           N  
ATOM   1723  H   MET   107      38.056  56.432  42.370  1.00  0.00           H  
ATOM   1724  CA  MET   107      40.245  56.279  42.039  1.00  0.00           C  
ATOM   1725  HA  MET   107      40.611  56.781  41.144  1.00  0.00           H  
ATOM   1726  CB  MET   107      40.586  57.188  43.264  1.00  0.00           C  
ATOM   1727  HB2 MET   107      40.212  58.181  43.017  1.00  0.00           H  
ATOM   1728  HB3 MET   107      40.061  56.850  44.158  1.00  0.00           H  
ATOM   1729  CG  MET   107      42.081  57.536  43.606  1.00  0.00           C  
ATOM   1730  HG2 MET   107      42.502  56.681  44.134  1.00  0.00           H  
ATOM   1731  HG3 MET   107      42.696  57.556  42.707  1.00  0.00           H  
ATOM   1732  SD  MET   107      42.411  59.029  44.586  1.00  0.00           S  
ATOM   1733  CE  MET   107      41.559  58.535  46.042  1.00  0.00           C  
ATOM   1734  HE1 MET   107      42.094  57.659  46.407  1.00  0.00           H  
ATOM   1735  HE2 MET   107      41.619  59.299  46.816  1.00  0.00           H  
ATOM   1736  HE3 MET   107      40.520  58.297  45.816  1.00  0.00           H  
ATOM   1737  C   MET   107      40.763  54.878  42.283  1.00  0.00           C  
ATOM   1738  O   MET   107      42.011  54.741  42.257  1.00  0.00           O  
ATOM   1739  N   LEU   108      39.939  53.826  42.280  1.00  0.00           N  
ATOM   1740  H   LEU   108      38.986  54.083  42.066  1.00  0.00           H  
ATOM   1741  CA  LEU   108      40.243  52.359  42.295  1.00  0.00           C  
ATOM   1742  HA  LEU   108      41.327  52.265  42.344  1.00  0.00           H  
ATOM   1743  CB  LEU   108      39.519  51.617  43.398  1.00  0.00           C  
ATOM   1744  HB2 LEU   108      38.443  51.753  43.282  1.00  0.00           H  
ATOM   1745  HB3 LEU   108      39.680  50.569  43.145  1.00  0.00           H  
ATOM   1746  CG  LEU   108      39.896  51.985  44.802  1.00  0.00           C  
ATOM   1747  HG  LEU   108      39.734  53.056  44.923  1.00  0.00           H  
ATOM   1748  CD1 LEU   108      38.919  51.320  45.788  1.00  0.00           C  
ATOM   1749 HD11 LEU   108      37.966  51.685  45.404  1.00  0.00           H  
ATOM   1750 HD12 LEU   108      38.993  50.233  45.762  1.00  0.00           H  
ATOM   1751 HD13 LEU   108      39.220  51.571  46.805  1.00  0.00           H  
ATOM   1752  CD2 LEU   108      41.350  51.635  45.051  1.00  0.00           C  
ATOM   1753 HD21 LEU   108      41.511  50.598  44.753  1.00  0.00           H  
ATOM   1754 HD22 LEU   108      42.033  52.203  44.419  1.00  0.00           H  
ATOM   1755 HD23 LEU   108      41.680  51.731  46.085  1.00  0.00           H  
ATOM   1756  C   LEU   108      39.933  51.734  40.849  1.00  0.00           C  
ATOM   1757  O   LEU   108      40.760  50.967  40.362  1.00  0.00           O  
ATOM   1758  N   ALA   109      38.936  52.204  40.164  1.00  0.00           N  
ATOM   1759  H   ALA   109      38.256  52.818  40.587  1.00  0.00           H  
ATOM   1760  CA  ALA   109      38.646  51.910  38.783  1.00  0.00           C  
ATOM   1761  HA  ALA   109      38.394  50.851  38.719  1.00  0.00           H  
ATOM   1762  CB  ALA   109      37.517  52.818  38.244  1.00  0.00           C  
ATOM   1763  HB1 ALA   109      37.192  52.289  37.348  1.00  0.00           H  
ATOM   1764  HB2 ALA   109      36.707  52.911  38.968  1.00  0.00           H  
ATOM   1765  HB3 ALA   109      37.930  53.787  37.962  1.00  0.00           H  
ATOM   1766  C   ALA   109      39.850  52.146  37.824  1.00  0.00           C  
ATOM   1767  O   ALA   109      40.053  51.275  36.955  1.00  0.00           O  
ATOM   1768  N   ASP   110      40.752  53.094  38.049  1.00  0.00           N  
ATOM   1769  H   ASP   110      40.603  53.866  38.683  1.00  0.00           H  
ATOM   1770  CA  ASP   110      41.819  53.316  37.128  1.00  0.00           C  
ATOM   1771  HA  ASP   110      41.385  53.330  36.129  1.00  0.00           H  
ATOM   1772  CB  ASP   110      42.415  54.742  37.416  1.00  0.00           C  
ATOM   1773  HB2 ASP   110      41.583  55.404  37.652  1.00  0.00           H  
ATOM   1774  HB3 ASP   110      43.012  54.777  38.327  1.00  0.00           H  
ATOM   1775  CG  ASP   110      43.201  55.135  36.209  1.00  0.00           C  
ATOM   1776  OD1 ASP   110      44.441  55.042  36.221  1.00  0.00           O  
ATOM   1777  OD2 ASP   110      42.639  55.683  35.192  1.00  0.00           O  
ATOM   1778  C   ASP   110      42.812  52.116  37.185  1.00  0.00           C  
ATOM   1779  O   ASP   110      43.174  51.486  36.212  1.00  0.00           O  
ATOM   1780  N   GLN   111      43.147  51.666  38.393  1.00  0.00           N  
ATOM   1781  H   GLN   111      42.596  52.065  39.139  1.00  0.00           H  
ATOM   1782  CA  GLN   111      44.010  50.511  38.636  1.00  0.00           C  
ATOM   1783  HA  GLN   111      44.932  50.617  38.063  1.00  0.00           H  
ATOM   1784  CB  GLN   111      44.450  50.509  40.137  1.00  0.00           C  
ATOM   1785  HB2 GLN   111      43.634  50.174  40.777  1.00  0.00           H  
ATOM   1786  HB3 GLN   111      45.253  49.781  40.251  1.00  0.00           H  
ATOM   1787  CG  GLN   111      44.950  51.888  40.625  1.00  0.00           C  
ATOM   1788  HG2 GLN   111      45.356  52.488  39.811  1.00  0.00           H  
ATOM   1789  HG3 GLN   111      44.145  52.544  40.957  1.00  0.00           H  
ATOM   1790  CD  GLN   111      45.999  51.785  41.731  1.00  0.00           C  
ATOM   1791  OE1 GLN   111      46.852  50.913  41.842  1.00  0.00           O  
ATOM   1792  NE2 GLN   111      45.968  52.653  42.738  1.00  0.00           N  
ATOM   1793 HE21 GLN   111      46.556  52.545  43.552  1.00  0.00           H  
ATOM   1794 HE22 GLN   111      45.494  53.544  42.719  1.00  0.00           H  
ATOM   1795  C   GLN   111      43.350  49.160  38.254  1.00  0.00           C  
ATOM   1796  O   GLN   111      43.939  48.258  37.624  1.00  0.00           O  
ATOM   1797  N   MET   112      42.035  49.067  38.547  1.00  0.00           N  
ATOM   1798  H   MET   112      41.624  49.782  39.131  1.00  0.00           H  
ATOM   1799  CA  MET   112      41.235  47.890  38.341  1.00  0.00           C  
ATOM   1800  HA  MET   112      41.728  47.015  38.764  1.00  0.00           H  
ATOM   1801  CB  MET   112      39.815  48.060  38.875  1.00  0.00           C  
ATOM   1802  HB2 MET   112      39.435  49.079  38.803  1.00  0.00           H  
ATOM   1803  HB3 MET   112      39.191  47.390  38.284  1.00  0.00           H  
ATOM   1804  CG  MET   112      39.876  47.660  40.337  1.00  0.00           C  
ATOM   1805  HG2 MET   112      40.375  46.697  40.443  1.00  0.00           H  
ATOM   1806  HG3 MET   112      40.431  48.395  40.919  1.00  0.00           H  
ATOM   1807  SD  MET   112      38.215  47.430  41.069  1.00  0.00           S  
ATOM   1808  CE  MET   112      37.277  49.065  40.981  1.00  0.00           C  
ATOM   1809  HE1 MET   112      37.399  49.502  39.990  1.00  0.00           H  
ATOM   1810  HE2 MET   112      36.227  48.864  41.192  1.00  0.00           H  
ATOM   1811  HE3 MET   112      37.745  49.815  41.620  1.00  0.00           H  
ATOM   1812  C   MET   112      41.169  47.661  36.809  1.00  0.00           C  
ATOM   1813  O   MET   112      41.342  46.516  36.414  1.00  0.00           O  
ATOM   1814  N   ILE   113      40.859  48.686  35.965  1.00  0.00           N  
ATOM   1815  H   ILE   113      40.659  49.631  36.260  1.00  0.00           H  
ATOM   1816  CA  ILE   113      40.964  48.515  34.504  1.00  0.00           C  
ATOM   1817  HA  ILE   113      40.385  47.646  34.192  1.00  0.00           H  
ATOM   1818  CB  ILE   113      40.517  49.795  33.759  1.00  0.00           C  
ATOM   1819  HB  ILE   113      40.917  50.624  34.342  1.00  0.00           H  
ATOM   1820  CG2 ILE   113      40.955  49.818  32.322  1.00  0.00           C  
ATOM   1821 HG21 ILE   113      42.041  49.874  32.236  1.00  0.00           H  
ATOM   1822 HG22 ILE   113      40.542  48.976  31.768  1.00  0.00           H  
ATOM   1823 HG23 ILE   113      40.427  50.648  31.853  1.00  0.00           H  
ATOM   1824  CG1 ILE   113      38.988  49.872  33.888  1.00  0.00           C  
ATOM   1825 HG12 ILE   113      38.470  49.269  33.143  1.00  0.00           H  
ATOM   1826 HG13 ILE   113      38.666  49.485  34.855  1.00  0.00           H  
ATOM   1827  CD1 ILE   113      38.463  51.325  33.787  1.00  0.00           C  
ATOM   1828 HD11 ILE   113      38.727  51.839  32.863  1.00  0.00           H  
ATOM   1829 HD12 ILE   113      37.388  51.227  33.634  1.00  0.00           H  
ATOM   1830 HD13 ILE   113      38.785  51.966  34.608  1.00  0.00           H  
ATOM   1831  C   ILE   113      42.411  48.163  34.097  1.00  0.00           C  
ATOM   1832  O   ILE   113      42.582  47.194  33.292  1.00  0.00           O  
ATOM   1833  N   SER   114      43.449  48.748  34.596  1.00  0.00           N  
ATOM   1834  H   SER   114      43.234  49.517  35.215  1.00  0.00           H  
ATOM   1835  CA  SER   114      44.900  48.554  34.157  1.00  0.00           C  
ATOM   1836  HA  SER   114      44.974  48.830  33.105  1.00  0.00           H  
ATOM   1837  CB  SER   114      45.745  49.653  34.822  1.00  0.00           C  
ATOM   1838  HB2 SER   114      45.909  49.509  35.890  1.00  0.00           H  
ATOM   1839  HB3 SER   114      46.629  49.541  34.195  1.00  0.00           H  
ATOM   1840  OG  SER   114      45.117  50.941  34.783  1.00  0.00           O  
ATOM   1841  HG  SER   114      44.398  51.089  35.402  1.00  0.00           H  
ATOM   1842  C   SER   114      45.533  47.254  34.521  1.00  0.00           C  
ATOM   1843  O   SER   114      46.413  46.794  33.777  1.00  0.00           O  
ATOM   1844  N   ARG   115      45.211  46.703  35.680  1.00  0.00           N  
ATOM   1845  H   ARG   115      44.570  47.190  36.290  1.00  0.00           H  
ATOM   1846  CA  ARG   115      45.566  45.395  36.097  1.00  0.00           C  
ATOM   1847  HA  ARG   115      46.656  45.390  36.099  1.00  0.00           H  
ATOM   1848  CB  ARG   115      45.124  44.946  37.483  1.00  0.00           C  
ATOM   1849  HB2 ARG   115      44.056  45.134  37.592  1.00  0.00           H  
ATOM   1850  HB3 ARG   115      45.460  43.940  37.735  1.00  0.00           H  
ATOM   1851  CG  ARG   115      45.715  45.737  38.684  1.00  0.00           C  
ATOM   1852  HG2 ARG   115      45.294  46.736  38.797  1.00  0.00           H  
ATOM   1853  HG3 ARG   115      45.289  45.181  39.520  1.00  0.00           H  
ATOM   1854  CD  ARG   115      47.196  45.918  38.866  1.00  0.00           C  
ATOM   1855  HD2 ARG   115      47.500  45.800  39.906  1.00  0.00           H  
ATOM   1856  HD3 ARG   115      47.650  45.037  38.412  1.00  0.00           H  
ATOM   1857  NE  ARG   115      47.677  47.188  38.326  1.00  0.00           N  
ATOM   1858  HE  ARG   115      47.916  47.164  37.345  1.00  0.00           H  
ATOM   1859  CZ  ARG   115      47.698  48.402  38.830  1.00  0.00           C  
ATOM   1860  NH1 ARG   115      47.436  48.570  40.071  1.00  0.00           N  
ATOM   1861 HH11 ARG   115      47.398  47.787  40.708  1.00  0.00           H  
ATOM   1862 HH12 ARG   115      47.283  49.527  40.356  1.00  0.00           H  
ATOM   1863  NH2 ARG   115      47.944  49.413  38.143  1.00  0.00           N  
ATOM   1864 HH21 ARG   115      48.192  49.357  37.166  1.00  0.00           H  
ATOM   1865 HH22 ARG   115      48.198  50.239  38.666  1.00  0.00           H  
ATOM   1866  C   ARG   115      45.059  44.356  35.181  1.00  0.00           C  
ATOM   1867  O   ARG   115      45.873  43.523  34.791  1.00  0.00           O  
ATOM   1868  N   ILE   116      43.815  44.482  34.718  1.00  0.00           N  
ATOM   1869  H   ILE   116      43.248  45.241  35.068  1.00  0.00           H  
ATOM   1870  CA  ILE   116      43.198  43.660  33.633  1.00  0.00           C  
ATOM   1871  HA  ILE   116      43.402  42.634  33.940  1.00  0.00           H  
ATOM   1872  CB  ILE   116      41.689  43.864  33.526  1.00  0.00           C  
ATOM   1873  HB  ILE   116      41.462  44.895  33.254  1.00  0.00           H  
ATOM   1874  CG2 ILE   116      41.011  42.945  32.531  1.00  0.00           C  
ATOM   1875 HG21 ILE   116      41.233  41.879  32.588  1.00  0.00           H  
ATOM   1876 HG22 ILE   116      39.936  43.074  32.400  1.00  0.00           H  
ATOM   1877 HG23 ILE   116      41.403  43.334  31.591  1.00  0.00           H  
ATOM   1878  CG1 ILE   116      41.078  43.503  34.956  1.00  0.00           C  
ATOM   1879 HG12 ILE   116      41.345  42.488  35.249  1.00  0.00           H  
ATOM   1880 HG13 ILE   116      41.566  44.130  35.703  1.00  0.00           H  
ATOM   1881  CD1 ILE   116      39.512  43.644  34.952  1.00  0.00           C  
ATOM   1882 HD11 ILE   116      39.116  43.889  35.937  1.00  0.00           H  
ATOM   1883 HD12 ILE   116      39.214  44.432  34.260  1.00  0.00           H  
ATOM   1884 HD13 ILE   116      39.148  42.671  34.622  1.00  0.00           H  
ATOM   1885  C   ILE   116      43.838  43.883  32.279  1.00  0.00           C  
ATOM   1886  O   ILE   116      44.094  42.933  31.585  1.00  0.00           O  
ATOM   1887  N   GLU   117      44.091  45.121  31.932  1.00  0.00           N  
ATOM   1888  H   GLU   117      43.890  45.855  32.598  1.00  0.00           H  
ATOM   1889  CA  GLU   117      44.889  45.435  30.740  1.00  0.00           C  
ATOM   1890  HA  GLU   117      44.388  45.067  29.845  1.00  0.00           H  
ATOM   1891  CB  GLU   117      45.029  47.010  30.521  1.00  0.00           C  
ATOM   1892  HB2 GLU   117      44.034  47.425  30.683  1.00  0.00           H  
ATOM   1893  HB3 GLU   117      45.714  47.344  31.300  1.00  0.00           H  
ATOM   1894  CG  GLU   117      45.464  47.227  29.064  1.00  0.00           C  
ATOM   1895  HG2 GLU   117      46.434  46.824  28.771  1.00  0.00           H  
ATOM   1896  HG3 GLU   117      44.770  46.675  28.430  1.00  0.00           H  
ATOM   1897  CD  GLU   117      45.620  48.713  28.735  1.00  0.00           C  
ATOM   1898  OE1 GLU   117      46.099  48.923  27.593  1.00  0.00           O  
ATOM   1899  OE2 GLU   117      45.501  49.714  29.598  1.00  0.00           O  
ATOM   1900  C   GLU   117      46.271  44.735  30.683  1.00  0.00           C  
ATOM   1901  O   GLU   117      46.590  44.135  29.674  1.00  0.00           O  
ATOM   1902  N   TYR   118      47.015  44.714  31.804  1.00  0.00           N  
ATOM   1903  H   TYR   118      46.717  45.283  32.583  1.00  0.00           H  
ATOM   1904  CA  TYR   118      48.303  44.019  31.866  1.00  0.00           C  
ATOM   1905  HA  TYR   118      48.994  44.260  31.058  1.00  0.00           H  
ATOM   1906  CB  TYR   118      49.053  44.309  33.189  1.00  0.00           C  
ATOM   1907  HB2 TYR   118      49.280  45.361  33.363  1.00  0.00           H  
ATOM   1908  HB3 TYR   118      48.396  44.021  34.009  1.00  0.00           H  
ATOM   1909  CG  TYR   118      50.443  43.638  33.291  1.00  0.00           C  
ATOM   1910  CD1 TYR   118      51.431  44.163  32.389  1.00  0.00           C  
ATOM   1911  HD1 TYR   118      51.218  45.045  31.803  1.00  0.00           H  
ATOM   1912  CE1 TYR   118      52.670  43.539  32.269  1.00  0.00           C  
ATOM   1913  HE1 TYR   118      53.437  43.948  31.628  1.00  0.00           H  
ATOM   1914  CZ  TYR   118      52.930  42.386  33.047  1.00  0.00           C  
ATOM   1915  OH  TYR   118      54.215  41.890  33.042  1.00  0.00           O  
ATOM   1916  HH  TYR   118      54.450  41.441  33.857  1.00  0.00           H  
ATOM   1917  CE2 TYR   118      51.961  41.984  34.025  1.00  0.00           C  
ATOM   1918  HE2 TYR   118      52.125  41.169  34.715  1.00  0.00           H  
ATOM   1919  CD2 TYR   118      50.740  42.568  34.160  1.00  0.00           C  
ATOM   1920  HD2 TYR   118      49.952  42.164  34.777  1.00  0.00           H  
ATOM   1921  C   TYR   118      48.046  42.444  31.755  1.00  0.00           C  
ATOM   1922  O   TYR   118      48.691  41.785  31.007  1.00  0.00           O  
ATOM   1923  N   VAL   119      46.978  41.855  32.393  1.00  0.00           N  
ATOM   1924  H   VAL   119      46.294  42.388  32.910  1.00  0.00           H  
ATOM   1925  CA  VAL   119      46.732  40.370  32.333  1.00  0.00           C  
ATOM   1926  HA  VAL   119      47.629  39.800  32.576  1.00  0.00           H  
ATOM   1927  CB  VAL   119      45.708  39.949  33.327  1.00  0.00           C  
ATOM   1928  HB  VAL   119      44.891  40.662  33.213  1.00  0.00           H  
ATOM   1929  CG1 VAL   119      45.146  38.467  33.202  1.00  0.00           C  
ATOM   1930 HG11 VAL   119      44.541  38.323  32.306  1.00  0.00           H  
ATOM   1931 HG12 VAL   119      45.978  37.769  33.289  1.00  0.00           H  
ATOM   1932 HG13 VAL   119      44.504  38.289  34.064  1.00  0.00           H  
ATOM   1933  CG2 VAL   119      46.432  39.997  34.672  1.00  0.00           C  
ATOM   1934 HG21 VAL   119      47.097  39.136  34.740  1.00  0.00           H  
ATOM   1935 HG22 VAL   119      46.969  40.926  34.859  1.00  0.00           H  
ATOM   1936 HG23 VAL   119      45.548  39.943  35.308  1.00  0.00           H  
ATOM   1937  C   VAL   119      46.292  40.038  30.921  1.00  0.00           C  
ATOM   1938  O   VAL   119      46.930  39.104  30.395  1.00  0.00           O  
ATOM   1939  N   HIE   120      45.399  40.841  30.272  1.00  0.00           N  
ATOM   1940  H   HIE   120      44.824  41.495  30.785  1.00  0.00           H  
ATOM   1941  CA  HIE   120      45.044  40.770  28.839  1.00  0.00           C  
ATOM   1942  HA  HIE   120      44.599  39.781  28.728  1.00  0.00           H  
ATOM   1943  CB  HIE   120      43.924  41.754  28.449  1.00  0.00           C  
ATOM   1944  HB2 HIE   120      44.256  42.749  28.746  1.00  0.00           H  
ATOM   1945  HB3 HIE   120      43.890  41.716  27.360  1.00  0.00           H  
ATOM   1946  CG  HIE   120      42.539  41.487  28.949  1.00  0.00           C  
ATOM   1947  ND1 HIE   120      41.360  42.180  28.644  1.00  0.00           N  
ATOM   1948  CE1 HIE   120      40.349  41.771  29.432  1.00  0.00           C  
ATOM   1949  HE1 HIE   120      39.355  42.184  29.521  1.00  0.00           H  
ATOM   1950  NE2 HIE   120      40.777  40.645  30.100  1.00  0.00           N  
ATOM   1951  HE2 HIE   120      40.149  40.183  30.741  1.00  0.00           H  
ATOM   1952  CD2 HIE   120      42.123  40.526  29.804  1.00  0.00           C  
ATOM   1953  HD2 HIE   120      42.738  39.759  30.251  1.00  0.00           H  
ATOM   1954  C   HIE   120      46.239  40.794  27.896  1.00  0.00           C  
ATOM   1955  O   HIE   120      46.245  39.951  26.996  1.00  0.00           O  
ATOM   1956  N   THR   121      47.172  41.700  28.112  1.00  0.00           N  
ATOM   1957  H   THR   121      47.047  42.400  28.828  1.00  0.00           H  
ATOM   1958  CA  THR   121      48.368  41.855  27.285  1.00  0.00           C  
ATOM   1959  HA  THR   121      48.025  42.040  26.267  1.00  0.00           H  
ATOM   1960  CB  THR   121      49.330  42.941  27.687  1.00  0.00           C  
ATOM   1961  HB  THR   121      49.654  42.931  28.728  1.00  0.00           H  
ATOM   1962  CG2 THR   121      50.479  43.138  26.809  1.00  0.00           C  
ATOM   1963 HG21 THR   121      51.279  42.407  26.921  1.00  0.00           H  
ATOM   1964 HG22 THR   121      50.178  43.007  25.769  1.00  0.00           H  
ATOM   1965 HG23 THR   121      50.847  44.164  26.818  1.00  0.00           H  
ATOM   1966  OG1 THR   121      48.689  44.208  27.671  1.00  0.00           O  
ATOM   1967  HG1 THR   121      47.952  44.196  28.287  1.00  0.00           H  
ATOM   1968  C   THR   121      49.214  40.572  27.146  1.00  0.00           C  
ATOM   1969  O   THR   121      49.672  40.174  26.042  1.00  0.00           O  
ATOM   1970  N   LYS   122      49.387  39.894  28.279  1.00  0.00           N  
ATOM   1971  H   LYS   122      49.096  40.356  29.128  1.00  0.00           H  
ATOM   1972  CA  LYS   122      50.015  38.566  28.446  1.00  0.00           C  
ATOM   1973  HA  LYS   122      50.962  38.627  27.911  1.00  0.00           H  
ATOM   1974  CB  LYS   122      50.317  38.397  30.001  1.00  0.00           C  
ATOM   1975  HB2 LYS   122      49.410  38.441  30.604  1.00  0.00           H  
ATOM   1976  HB3 LYS   122      50.827  37.436  30.071  1.00  0.00           H  
ATOM   1977  CG  LYS   122      51.340  39.417  30.540  1.00  0.00           C  
ATOM   1978  HG2 LYS   122      50.852  40.345  30.240  1.00  0.00           H  
ATOM   1979  HG3 LYS   122      51.469  39.372  31.621  1.00  0.00           H  
ATOM   1980  CD  LYS   122      52.741  39.229  29.885  1.00  0.00           C  
ATOM   1981  HD2 LYS   122      53.202  38.275  30.137  1.00  0.00           H  
ATOM   1982  HD3 LYS   122      52.741  39.361  28.803  1.00  0.00           H  
ATOM   1983  CE  LYS   122      53.760  40.288  30.245  1.00  0.00           C  
ATOM   1984  HE2 LYS   122      53.927  40.949  29.394  1.00  0.00           H  
ATOM   1985  HE3 LYS   122      53.296  40.767  31.107  1.00  0.00           H  
ATOM   1986  NZ  LYS   122      55.114  39.757  30.590  1.00  0.00           N  
ATOM   1987  HZ1 LYS   122      55.669  39.347  29.852  1.00  0.00           H  
ATOM   1988  HZ2 LYS   122      55.712  40.491  30.941  1.00  0.00           H  
ATOM   1989  HZ3 LYS   122      55.001  38.987  31.234  1.00  0.00           H  
ATOM   1990  C   LYS   122      49.198  37.429  27.840  1.00  0.00           C  
ATOM   1991  O   LYS   122      49.617  36.295  28.117  1.00  0.00           O  
ATOM   1992  N   ASN   123      48.158  37.672  27.022  1.00  0.00           N  
ATOM   1993  H   ASN   123      48.011  38.601  26.653  1.00  0.00           H  
ATOM   1994  CA  ASN   123      47.352  36.604  26.371  1.00  0.00           C  
ATOM   1995  HA  ASN   123      46.701  37.117  25.664  1.00  0.00           H  
ATOM   1996  CB  ASN   123      48.227  35.713  25.429  1.00  0.00           C  
ATOM   1997  HB2 ASN   123      49.033  35.276  26.018  1.00  0.00           H  
ATOM   1998  HB3 ASN   123      47.621  34.935  24.964  1.00  0.00           H  
ATOM   1999  CG  ASN   123      48.764  36.349  24.181  1.00  0.00           C  
ATOM   2000  OD1 ASN   123      48.556  37.539  23.944  1.00  0.00           O  
ATOM   2001  ND2 ASN   123      49.403  35.645  23.304  1.00  0.00           N  
ATOM   2002 HD21 ASN   123      49.789  36.084  22.480  1.00  0.00           H  
ATOM   2003 HD22 ASN   123      49.793  34.737  23.514  1.00  0.00           H  
ATOM   2004  C   ASN   123      46.415  35.825  27.322  1.00  0.00           C  
ATOM   2005  O   ASN   123      45.846  34.807  26.862  1.00  0.00           O  
ATOM   2006  N   PHE   124      46.225  36.210  28.628  1.00  0.00           N  
ATOM   2007  H   PHE   124      46.679  37.015  29.036  1.00  0.00           H  
ATOM   2008  CA  PHE   124      45.363  35.396  29.501  1.00  0.00           C  
ATOM   2009  HA  PHE   124      44.976  34.489  29.037  1.00  0.00           H  
ATOM   2010  CB  PHE   124      46.141  34.883  30.745  1.00  0.00           C  
ATOM   2011  HB2 PHE   124      46.415  35.730  31.373  1.00  0.00           H  
ATOM   2012  HB3 PHE   124      45.513  34.142  31.241  1.00  0.00           H  
ATOM   2013  CG  PHE   124      47.393  34.108  30.490  1.00  0.00           C  
ATOM   2014  CD1 PHE   124      48.601  34.619  30.716  1.00  0.00           C  
ATOM   2015  HD1 PHE   124      48.733  35.670  30.927  1.00  0.00           H  
ATOM   2016  CE1 PHE   124      49.740  33.788  30.648  1.00  0.00           C  
ATOM   2017  HE1 PHE   124      50.682  34.205  30.972  1.00  0.00           H  
ATOM   2018  CZ  PHE   124      49.671  32.428  30.311  1.00  0.00           C  
ATOM   2019  HZ  PHE   124      50.563  31.841  30.473  1.00  0.00           H  
ATOM   2020  CE2 PHE   124      48.433  31.926  30.025  1.00  0.00           C  
ATOM   2021  HE2 PHE   124      48.293  30.878  29.804  1.00  0.00           H  
ATOM   2022  CD2 PHE   124      47.310  32.737  30.219  1.00  0.00           C  
ATOM   2023  HD2 PHE   124      46.347  32.249  30.192  1.00  0.00           H  
ATOM   2024  C   PHE   124      44.069  36.163  29.892  1.00  0.00           C  
ATOM   2025  O   PHE   124      44.156  37.403  29.888  1.00  0.00           O  
ATOM   2026  N   ILE   125      42.895  35.520  30.168  1.00  0.00           N  
ATOM   2027  H   ILE   125      43.079  34.529  30.094  1.00  0.00           H  
ATOM   2028  CA  ILE   125      41.638  36.103  30.710  1.00  0.00           C  
ATOM   2029  HA  ILE   125      41.755  37.178  30.844  1.00  0.00           H  
ATOM   2030  CB  ILE   125      40.526  35.999  29.588  1.00  0.00           C  
ATOM   2031  HB  ILE   125      39.586  36.258  30.074  1.00  0.00           H  
ATOM   2032  CG2 ILE   125      40.818  37.086  28.562  1.00  0.00           C  
ATOM   2033 HG21 ILE   125      39.849  37.230  28.083  1.00  0.00           H  
ATOM   2034 HG22 ILE   125      41.077  37.979  29.132  1.00  0.00           H  
ATOM   2035 HG23 ILE   125      41.588  36.753  27.867  1.00  0.00           H  
ATOM   2036  CG1 ILE   125      40.377  34.640  28.968  1.00  0.00           C  
ATOM   2037 HG12 ILE   125      41.245  34.413  28.349  1.00  0.00           H  
ATOM   2038 HG13 ILE   125      40.308  33.882  29.748  1.00  0.00           H  
ATOM   2039  CD1 ILE   125      39.187  34.543  28.002  1.00  0.00           C  
ATOM   2040 HD11 ILE   125      39.385  35.066  27.067  1.00  0.00           H  
ATOM   2041 HD12 ILE   125      39.084  33.478  27.795  1.00  0.00           H  
ATOM   2042 HD13 ILE   125      38.251  34.841  28.475  1.00  0.00           H  
ATOM   2043  C   ILE   125      41.223  35.573  32.054  1.00  0.00           C  
ATOM   2044  O   ILE   125      41.559  34.397  32.279  1.00  0.00           O  
ATOM   2045  N   HIE   126      40.603  36.390  32.873  1.00  0.00           N  
ATOM   2046  H   HIE   126      40.288  37.297  32.561  1.00  0.00           H  
ATOM   2047  CA  HIE   126      40.343  36.004  34.282  1.00  0.00           C  
ATOM   2048  HA  HIE   126      41.172  35.441  34.710  1.00  0.00           H  
ATOM   2049  CB  HIE   126      40.313  37.264  35.158  1.00  0.00           C  
ATOM   2050  HB2 HIE   126      41.234  37.823  34.995  1.00  0.00           H  
ATOM   2051  HB3 HIE   126      39.363  37.711  34.865  1.00  0.00           H  
ATOM   2052  CG  HIE   126      40.271  36.924  36.591  1.00  0.00           C  
ATOM   2053  ND1 HIE   126      39.143  36.592  37.371  1.00  0.00           N  
ATOM   2054  CE1 HIE   126      39.555  36.334  38.638  1.00  0.00           C  
ATOM   2055  HE1 HIE   126      38.957  36.116  39.510  1.00  0.00           H  
ATOM   2056  NE2 HIE   126      40.892  36.608  38.704  1.00  0.00           N  
ATOM   2057  HE2 HIE   126      41.489  36.376  39.484  1.00  0.00           H  
ATOM   2058  CD2 HIE   126      41.352  36.918  37.428  1.00  0.00           C  
ATOM   2059  HD2 HIE   126      42.372  37.208  37.219  1.00  0.00           H  
ATOM   2060  C   HIE   126      39.107  35.109  34.473  1.00  0.00           C  
ATOM   2061  O   HIE   126      39.069  34.159  35.243  1.00  0.00           O  
ATOM   2062  N   ARG   127      38.048  35.541  33.841  1.00  0.00           N  
ATOM   2063  H   ARG   127      38.131  36.311  33.193  1.00  0.00           H  
ATOM   2064  CA  ARG   127      36.754  34.777  33.756  1.00  0.00           C  
ATOM   2065  HA  ARG   127      36.119  35.256  33.011  1.00  0.00           H  
ATOM   2066  CB  ARG   127      36.952  33.424  33.079  1.00  0.00           C  
ATOM   2067  HB2 ARG   127      37.554  32.720  33.654  1.00  0.00           H  
ATOM   2068  HB3 ARG   127      35.963  32.976  32.978  1.00  0.00           H  
ATOM   2069  CG  ARG   127      37.637  33.522  31.702  1.00  0.00           C  
ATOM   2070  HG2 ARG   127      37.089  34.273  31.132  1.00  0.00           H  
ATOM   2071  HG3 ARG   127      38.675  33.815  31.857  1.00  0.00           H  
ATOM   2072  CD  ARG   127      37.510  32.203  30.929  1.00  0.00           C  
ATOM   2073  HD2 ARG   127      36.491  31.973  30.618  1.00  0.00           H  
ATOM   2074  HD3 ARG   127      38.136  32.232  30.037  1.00  0.00           H  
ATOM   2075  NE  ARG   127      38.110  31.133  31.692  1.00  0.00           N  
ATOM   2076  HE  ARG   127      38.410  31.304  32.641  1.00  0.00           H  
ATOM   2077  CZ  ARG   127      37.917  29.853  31.408  1.00  0.00           C  
ATOM   2078  NH1 ARG   127      37.352  29.396  30.372  1.00  0.00           N  
ATOM   2079 HH11 ARG   127      37.043  29.994  29.619  1.00  0.00           H  
ATOM   2080 HH12 ARG   127      37.217  28.402  30.260  1.00  0.00           H  
ATOM   2081  NH2 ARG   127      38.389  28.957  32.238  1.00  0.00           N  
ATOM   2082 HH21 ARG   127      38.823  29.258  33.099  1.00  0.00           H  
ATOM   2083 HH22 ARG   127      38.316  27.964  32.070  1.00  0.00           H  
ATOM   2084  C   ARG   127      36.020  34.655  35.093  1.00  0.00           C  
ATOM   2085  O   ARG   127      34.965  34.004  35.166  1.00  0.00           O  
ATOM   2086  N   ASP   128      36.455  35.325  36.137  1.00  0.00           N  
ATOM   2087  H   ASP   128      37.348  35.752  35.933  1.00  0.00           H  
ATOM   2088  CA  ASP   128      36.024  35.282  37.547  1.00  0.00           C  
ATOM   2089  HA  ASP   128      34.957  35.058  37.556  1.00  0.00           H  
ATOM   2090  CB  ASP   128      36.745  34.088  38.200  1.00  0.00           C  
ATOM   2091  HB2 ASP   128      36.961  33.315  37.462  1.00  0.00           H  
ATOM   2092  HB3 ASP   128      37.724  34.421  38.543  1.00  0.00           H  
ATOM   2093  CG  ASP   128      36.033  33.458  39.398  1.00  0.00           C  
ATOM   2094  OD1 ASP   128      34.868  33.641  39.670  1.00  0.00           O  
ATOM   2095  OD2 ASP   128      36.660  32.590  40.069  1.00  0.00           O  
ATOM   2096  C   ASP   128      36.173  36.551  38.433  1.00  0.00           C  
ATOM   2097  O   ASP   128      36.541  36.494  39.604  1.00  0.00           O  
ATOM   2098  N   ILE   129      36.015  37.718  37.758  1.00  0.00           N  
ATOM   2099  H   ILE   129      35.655  37.688  36.815  1.00  0.00           H  
ATOM   2100  CA  ILE   129      36.385  39.035  38.359  1.00  0.00           C  
ATOM   2101  HA  ILE   129      37.352  38.998  38.861  1.00  0.00           H  
ATOM   2102  CB  ILE   129      36.375  40.098  37.191  1.00  0.00           C  
ATOM   2103  HB  ILE   129      35.569  39.876  36.491  1.00  0.00           H  
ATOM   2104  CG2 ILE   129      36.127  41.455  37.819  1.00  0.00           C  
ATOM   2105 HG21 ILE   129      36.262  42.258  37.094  1.00  0.00           H  
ATOM   2106 HG22 ILE   129      35.071  41.531  38.082  1.00  0.00           H  
ATOM   2107 HG23 ILE   129      36.725  41.652  38.709  1.00  0.00           H  
ATOM   2108  CG1 ILE   129      37.631  40.109  36.298  1.00  0.00           C  
ATOM   2109 HG12 ILE   129      37.686  39.121  35.842  1.00  0.00           H  
ATOM   2110 HG13 ILE   129      37.424  40.836  35.513  1.00  0.00           H  
ATOM   2111  CD1 ILE   129      38.997  40.434  36.856  1.00  0.00           C  
ATOM   2112 HD11 ILE   129      39.001  41.454  37.242  1.00  0.00           H  
ATOM   2113 HD12 ILE   129      39.416  39.800  37.637  1.00  0.00           H  
ATOM   2114 HD13 ILE   129      39.738  40.517  36.061  1.00  0.00           H  
ATOM   2115  C   ILE   129      35.290  39.312  39.446  1.00  0.00           C  
ATOM   2116  O   ILE   129      34.085  39.105  39.225  1.00  0.00           O  
ATOM   2117  N   LYS   130      35.788  39.889  40.519  1.00  0.00           N  
ATOM   2118  H   LYS   130      36.734  40.239  40.555  1.00  0.00           H  
ATOM   2119  CA  LYS   130      35.025  40.233  41.806  1.00  0.00           C  
ATOM   2120  HA  LYS   130      34.251  40.941  41.509  1.00  0.00           H  
ATOM   2121  CB  LYS   130      34.474  38.943  42.427  1.00  0.00           C  
ATOM   2122  HB2 LYS   130      33.963  39.289  43.326  1.00  0.00           H  
ATOM   2123  HB3 LYS   130      33.583  38.693  41.850  1.00  0.00           H  
ATOM   2124  CG  LYS   130      35.380  37.739  42.730  1.00  0.00           C  
ATOM   2125  HG2 LYS   130      36.007  37.635  41.844  1.00  0.00           H  
ATOM   2126  HG3 LYS   130      36.113  38.049  43.476  1.00  0.00           H  
ATOM   2127  CD  LYS   130      34.594  36.521  43.043  1.00  0.00           C  
ATOM   2128  HD2 LYS   130      34.243  36.953  43.981  1.00  0.00           H  
ATOM   2129  HD3 LYS   130      33.707  36.154  42.527  1.00  0.00           H  
ATOM   2130  CE  LYS   130      35.514  35.313  43.241  1.00  0.00           C  
ATOM   2131  HE2 LYS   130      36.155  35.453  44.111  1.00  0.00           H  
ATOM   2132  HE3 LYS   130      34.775  34.521  43.362  1.00  0.00           H  
ATOM   2133  NZ  LYS   130      36.367  35.091  42.036  1.00  0.00           N  
ATOM   2134  HZ1 LYS   130      36.958  34.277  42.132  1.00  0.00           H  
ATOM   2135  HZ2 LYS   130      35.765  34.827  41.269  1.00  0.00           H  
ATOM   2136  HZ3 LYS   130      36.996  35.853  41.828  1.00  0.00           H  
ATOM   2137  C   LYS   130      35.881  41.072  42.783  1.00  0.00           C  
ATOM   2138  O   LYS   130      37.079  41.003  42.648  1.00  0.00           O  
ATOM   2139  N   PRO   131      35.231  41.782  43.790  1.00  0.00           N  
ATOM   2140  CD  PRO   131      33.837  41.879  44.077  1.00  0.00           C  
ATOM   2141  HD2 PRO   131      33.581  41.014  44.688  1.00  0.00           H  
ATOM   2142  HD3 PRO   131      33.278  41.931  43.143  1.00  0.00           H  
ATOM   2143  CG  PRO   131      33.685  43.149  44.892  1.00  0.00           C  
ATOM   2144  HG2 PRO   131      32.813  43.135  45.546  1.00  0.00           H  
ATOM   2145  HG3 PRO   131      33.752  44.081  44.331  1.00  0.00           H  
ATOM   2146  CB  PRO   131      34.926  43.086  45.734  1.00  0.00           C  
ATOM   2147  HB2 PRO   131      34.844  42.369  46.550  1.00  0.00           H  
ATOM   2148  HB3 PRO   131      35.197  44.086  46.074  1.00  0.00           H  
ATOM   2149  CA  PRO   131      35.948  42.494  44.770  1.00  0.00           C  
ATOM   2150  HA  PRO   131      36.500  43.302  44.290  1.00  0.00           H  
ATOM   2151  C   PRO   131      36.937  41.626  45.528  1.00  0.00           C  
ATOM   2152  O   PRO   131      38.003  42.114  45.837  1.00  0.00           O  
ATOM   2153  N   ASP   132      36.624  40.322  45.752  1.00  0.00           N  
ATOM   2154  H   ASP   132      35.668  40.005  45.674  1.00  0.00           H  
ATOM   2155  CA  ASP   132      37.403  39.420  46.602  1.00  0.00           C  
ATOM   2156  HA  ASP   132      37.491  39.826  47.609  1.00  0.00           H  
ATOM   2157  CB  ASP   132      36.623  38.077  46.648  1.00  0.00           C  
ATOM   2158  HB2 ASP   132      37.061  37.396  45.918  1.00  0.00           H  
ATOM   2159  HB3 ASP   132      36.977  37.633  47.578  1.00  0.00           H  
ATOM   2160  CG  ASP   132      35.090  37.950  46.620  1.00  0.00           C  
ATOM   2161  OD1 ASP   132      34.379  38.977  46.364  1.00  0.00           O  
ATOM   2162  OD2 ASP   132      34.624  36.801  46.677  1.00  0.00           O  
ATOM   2163  C   ASP   132      38.757  39.103  45.972  1.00  0.00           C  
ATOM   2164  O   ASP   132      39.629  38.510  46.627  1.00  0.00           O  
ATOM   2165  N   ASN   133      38.945  39.444  44.750  1.00  0.00           N  
ATOM   2166  H   ASN   133      38.108  39.714  44.253  1.00  0.00           H  
ATOM   2167  CA  ASN   133      40.160  39.196  43.945  1.00  0.00           C  
ATOM   2168  HA  ASN   133      40.796  38.379  44.286  1.00  0.00           H  
ATOM   2169  CB  ASN   133      39.711  38.858  42.493  1.00  0.00           C  
ATOM   2170  HB2 ASN   133      38.879  39.461  42.131  1.00  0.00           H  
ATOM   2171  HB3 ASN   133      40.537  38.961  41.789  1.00  0.00           H  
ATOM   2172  CG  ASN   133      39.323  37.434  42.449  1.00  0.00           C  
ATOM   2173  OD1 ASN   133      38.355  36.880  42.984  1.00  0.00           O  
ATOM   2174  ND2 ASN   133      40.108  36.652  41.793  1.00  0.00           N  
ATOM   2175 HD21 ASN   133      40.015  35.650  41.869  1.00  0.00           H  
ATOM   2176 HD22 ASN   133      41.013  37.023  41.540  1.00  0.00           H  
ATOM   2177  C   ASN   133      41.241  40.307  44.013  1.00  0.00           C  
ATOM   2178  O   ASN   133      42.421  40.211  43.640  1.00  0.00           O  
ATOM   2179  N   PHE   134      40.747  41.513  44.322  1.00  0.00           N  
ATOM   2180  H   PHE   134      39.773  41.624  44.564  1.00  0.00           H  
ATOM   2181  CA  PHE   134      41.455  42.811  44.305  1.00  0.00           C  
ATOM   2182  HA  PHE   134      42.418  42.868  43.798  1.00  0.00           H  
ATOM   2183  CB  PHE   134      40.612  43.872  43.692  1.00  0.00           C  
ATOM   2184  HB2 PHE   134      39.839  43.978  44.453  1.00  0.00           H  
ATOM   2185  HB3 PHE   134      41.253  44.754  43.717  1.00  0.00           H  
ATOM   2186  CG  PHE   134      40.115  43.639  42.269  1.00  0.00           C  
ATOM   2187  CD1 PHE   134      40.961  43.589  41.134  1.00  0.00           C  
ATOM   2188  HD1 PHE   134      42.025  43.408  41.178  1.00  0.00           H  
ATOM   2189  CE1 PHE   134      40.390  43.555  39.810  1.00  0.00           C  
ATOM   2190  HE1 PHE   134      41.015  43.585  38.930  1.00  0.00           H  
ATOM   2191  CZ  PHE   134      38.964  43.515  39.610  1.00  0.00           C  
ATOM   2192  HZ  PHE   134      38.620  43.561  38.588  1.00  0.00           H  
ATOM   2193  CE2 PHE   134      38.135  43.615  40.722  1.00  0.00           C  
ATOM   2194  HE2 PHE   134      37.063  43.704  40.621  1.00  0.00           H  
ATOM   2195  CD2 PHE   134      38.703  43.683  42.060  1.00  0.00           C  
ATOM   2196  HD2 PHE   134      38.039  43.944  42.870  1.00  0.00           H  
ATOM   2197  C   PHE   134      41.879  43.178  45.738  1.00  0.00           C  
ATOM   2198  O   PHE   134      40.979  43.357  46.638  1.00  0.00           O  
ATOM   2199  N   LEU   135      43.157  43.245  46.068  1.00  0.00           N  
ATOM   2200  H   LEU   135      43.825  43.084  45.328  1.00  0.00           H  
ATOM   2201  CA  LEU   135      43.769  43.615  47.370  1.00  0.00           C  
ATOM   2202  HA  LEU   135      42.995  43.906  48.080  1.00  0.00           H  
ATOM   2203  CB  LEU   135      44.513  42.357  47.860  1.00  0.00           C  
ATOM   2204  HB2 LEU   135      45.286  42.119  47.130  1.00  0.00           H  
ATOM   2205  HB3 LEU   135      45.176  42.655  48.672  1.00  0.00           H  
ATOM   2206  CG  LEU   135      43.663  41.132  48.320  1.00  0.00           C  
ATOM   2207  HG  LEU   135      43.069  41.368  49.202  1.00  0.00           H  
ATOM   2208  CD1 LEU   135      42.779  40.344  47.284  1.00  0.00           C  
ATOM   2209 HD11 LEU   135      41.822  40.852  47.160  1.00  0.00           H  
ATOM   2210 HD12 LEU   135      43.380  40.213  46.384  1.00  0.00           H  
ATOM   2211 HD13 LEU   135      42.557  39.348  47.667  1.00  0.00           H  
ATOM   2212  CD2 LEU   135      44.677  40.103  48.939  1.00  0.00           C  
ATOM   2213 HD21 LEU   135      45.212  39.774  48.048  1.00  0.00           H  
ATOM   2214 HD22 LEU   135      45.314  40.601  49.671  1.00  0.00           H  
ATOM   2215 HD23 LEU   135      44.016  39.363  49.389  1.00  0.00           H  
ATOM   2216  C   LEU   135      44.587  44.884  47.251  1.00  0.00           C  
ATOM   2217  O   LEU   135      45.172  45.287  46.156  1.00  0.00           O  
ATOM   2218  N   MET   136      44.726  45.525  48.396  1.00  0.00           N  
ATOM   2219  H   MET   136      44.262  45.159  49.215  1.00  0.00           H  
ATOM   2220  CA  MET   136      45.756  46.562  48.590  1.00  0.00           C  
ATOM   2221  HA  MET   136      45.862  47.118  47.658  1.00  0.00           H  
ATOM   2222  CB  MET   136      45.228  47.603  49.640  1.00  0.00           C  
ATOM   2223  HB2 MET   136      45.129  47.211  50.652  1.00  0.00           H  
ATOM   2224  HB3 MET   136      45.969  48.402  49.609  1.00  0.00           H  
ATOM   2225  CG  MET   136      43.807  48.154  49.321  1.00  0.00           C  
ATOM   2226  HG2 MET   136      43.152  47.344  49.641  1.00  0.00           H  
ATOM   2227  HG3 MET   136      43.529  48.937  50.027  1.00  0.00           H  
ATOM   2228  SD  MET   136      43.478  48.670  47.604  1.00  0.00           S  
ATOM   2229  CE  MET   136      44.724  50.010  47.369  1.00  0.00           C  
ATOM   2230  HE1 MET   136      45.660  49.459  47.472  1.00  0.00           H  
ATOM   2231  HE2 MET   136      44.656  50.506  46.401  1.00  0.00           H  
ATOM   2232  HE3 MET   136      44.653  50.770  48.147  1.00  0.00           H  
ATOM   2233  C   MET   136      47.091  46.023  49.037  1.00  0.00           C  
ATOM   2234  O   MET   136      47.167  44.956  49.573  1.00  0.00           O  
ATOM   2235  N   GLY   137      48.114  46.728  48.574  1.00  0.00           N  
ATOM   2236  H   GLY   137      47.934  47.333  47.786  1.00  0.00           H  
ATOM   2237  CA  GLY   137      49.510  46.500  49.000  1.00  0.00           C  
ATOM   2238  HA2 GLY   137      49.596  45.414  49.004  1.00  0.00           H  
ATOM   2239  HA3 GLY   137      50.044  46.978  48.179  1.00  0.00           H  
ATOM   2240  C   GLY   137      50.018  47.145  50.235  1.00  0.00           C  
ATOM   2241  O   GLY   137      49.229  47.497  51.092  1.00  0.00           O  
ATOM   2242  N   ILE   138      51.307  47.080  50.395  1.00  0.00           N  
ATOM   2243  H   ILE   138      51.808  46.778  49.571  1.00  0.00           H  
ATOM   2244  CA  ILE   138      51.943  47.104  51.664  1.00  0.00           C  
ATOM   2245  HA  ILE   138      51.217  47.107  52.477  1.00  0.00           H  
ATOM   2246  CB  ILE   138      52.795  45.735  51.791  1.00  0.00           C  
ATOM   2247  HB  ILE   138      53.599  45.734  51.055  1.00  0.00           H  
ATOM   2248  CG2 ILE   138      53.466  45.711  53.134  1.00  0.00           C  
ATOM   2249 HG21 ILE   138      53.844  44.719  53.378  1.00  0.00           H  
ATOM   2250 HG22 ILE   138      54.312  46.396  53.199  1.00  0.00           H  
ATOM   2251 HG23 ILE   138      52.691  45.989  53.848  1.00  0.00           H  
ATOM   2252  CG1 ILE   138      51.914  44.436  51.609  1.00  0.00           C  
ATOM   2253 HG12 ILE   138      51.573  44.386  50.575  1.00  0.00           H  
ATOM   2254 HG13 ILE   138      52.526  43.539  51.702  1.00  0.00           H  
ATOM   2255  CD1 ILE   138      50.758  44.360  52.516  1.00  0.00           C  
ATOM   2256 HD11 ILE   138      50.022  45.158  52.411  1.00  0.00           H  
ATOM   2257 HD12 ILE   138      50.197  43.449  52.310  1.00  0.00           H  
ATOM   2258 HD13 ILE   138      51.068  44.328  53.561  1.00  0.00           H  
ATOM   2259  C   ILE   138      52.829  48.328  51.722  1.00  0.00           C  
ATOM   2260  O   ILE   138      53.561  48.652  50.778  1.00  0.00           O  
ATOM   2261  N   GLY   139      52.880  48.980  52.885  1.00  0.00           N  
ATOM   2262  H   GLY   139      52.298  48.548  53.587  1.00  0.00           H  
ATOM   2263  CA  GLY   139      53.771  50.137  53.241  1.00  0.00           C  
ATOM   2264  HA2 GLY   139      53.510  50.553  54.214  1.00  0.00           H  
ATOM   2265  HA3 GLY   139      54.796  49.770  53.291  1.00  0.00           H  
ATOM   2266  C   GLY   139      53.751  51.267  52.193  1.00  0.00           C  
ATOM   2267  O   GLY   139      52.746  51.996  51.944  1.00  0.00           O  
ATOM   2268  N   ARG   140      54.867  51.453  51.453  1.00  0.00           N  
ATOM   2269  H   ARG   140      55.553  50.717  51.546  1.00  0.00           H  
ATOM   2270  CA  ARG   140      55.177  52.402  50.392  1.00  0.00           C  
ATOM   2271  HA  ARG   140      55.125  53.383  50.863  1.00  0.00           H  
ATOM   2272  CB  ARG   140      56.613  52.163  49.807  1.00  0.00           C  
ATOM   2273  HB2 ARG   140      57.400  52.203  50.561  1.00  0.00           H  
ATOM   2274  HB3 ARG   140      56.747  51.159  49.404  1.00  0.00           H  
ATOM   2275  CG  ARG   140      57.007  53.187  48.695  1.00  0.00           C  
ATOM   2276  HG2 ARG   140      56.328  52.961  47.873  1.00  0.00           H  
ATOM   2277  HG3 ARG   140      56.756  54.212  48.968  1.00  0.00           H  
ATOM   2278  CD  ARG   140      58.455  53.107  48.248  1.00  0.00           C  
ATOM   2279  HD2 ARG   140      59.141  53.372  49.052  1.00  0.00           H  
ATOM   2280  HD3 ARG   140      58.574  52.060  47.969  1.00  0.00           H  
ATOM   2281  NE  ARG   140      58.799  53.840  47.015  1.00  0.00           N  
ATOM   2282  HE  ARG   140      58.632  54.833  46.940  1.00  0.00           H  
ATOM   2283  CZ  ARG   140      59.303  53.461  45.899  1.00  0.00           C  
ATOM   2284  NH1 ARG   140      59.553  52.297  45.568  1.00  0.00           N  
ATOM   2285 HH11 ARG   140      59.658  51.537  46.224  1.00  0.00           H  
ATOM   2286 HH12 ARG   140      59.895  52.202  44.622  1.00  0.00           H  
ATOM   2287  NH2 ARG   140      59.422  54.367  44.922  1.00  0.00           N  
ATOM   2288 HH21 ARG   140      59.374  55.320  45.253  1.00  0.00           H  
ATOM   2289 HH22 ARG   140      59.780  54.081  44.022  1.00  0.00           H  
ATOM   2290  C   ARG   140      54.163  52.318  49.268  1.00  0.00           C  
ATOM   2291  O   ARG   140      53.831  53.325  48.653  1.00  0.00           O  
ATOM   2292  N   HIE   141      53.691  51.112  49.077  1.00  0.00           N  
ATOM   2293  H   HIE   141      54.159  50.390  49.604  1.00  0.00           H  
ATOM   2294  CA  HIE   141      52.655  50.537  48.116  1.00  0.00           C  
ATOM   2295  HA  HIE   141      52.493  51.373  47.435  1.00  0.00           H  
ATOM   2296  CB  HIE   141      53.246  49.405  47.308  1.00  0.00           C  
ATOM   2297  HB2 HIE   141      53.311  48.450  47.830  1.00  0.00           H  
ATOM   2298  HB3 HIE   141      52.647  49.306  46.403  1.00  0.00           H  
ATOM   2299  CG  HIE   141      54.572  49.808  46.758  1.00  0.00           C  
ATOM   2300  ND1 HIE   141      54.862  50.938  45.954  1.00  0.00           N  
ATOM   2301  CE1 HIE   141      56.130  50.739  45.527  1.00  0.00           C  
ATOM   2302  HE1 HIE   141      56.666  51.526  45.017  1.00  0.00           H  
ATOM   2303  NE2 HIE   141      56.669  49.634  46.085  1.00  0.00           N  
ATOM   2304  HE2 HIE   141      57.629  49.360  45.934  1.00  0.00           H  
ATOM   2305  CD2 HIE   141      55.714  49.085  46.880  1.00  0.00           C  
ATOM   2306  HD2 HIE   141      55.764  48.179  47.466  1.00  0.00           H  
ATOM   2307  C   HIE   141      51.237  50.251  48.673  1.00  0.00           C  
ATOM   2308  O   HIE   141      50.494  49.585  48.004  1.00  0.00           O  
ATOM   2309  N   CYS   142      50.819  50.899  49.795  1.00  0.00           N  
ATOM   2310  H   CYS   142      51.501  51.302  50.421  1.00  0.00           H  
ATOM   2311  CA  CYS   142      49.457  50.722  50.240  1.00  0.00           C  
ATOM   2312  HA  CYS   142      49.191  49.675  50.095  1.00  0.00           H  
ATOM   2313  CB  CYS   142      49.336  51.144  51.713  1.00  0.00           C  
ATOM   2314  HB2 CYS   142      48.307  51.011  52.045  1.00  0.00           H  
ATOM   2315  HB3 CYS   142      50.012  50.516  52.293  1.00  0.00           H  
ATOM   2316  SG  CYS   142      49.739  52.902  52.013  1.00  0.00           S  
ATOM   2317  HG  CYS   142      50.977  52.969  51.516  1.00  0.00           H  
ATOM   2318  C   CYS   142      48.496  51.416  49.287  1.00  0.00           C  
ATOM   2319  O   CYS   142      47.372  51.009  49.093  1.00  0.00           O  
ATOM   2320  N   ASN   143      48.954  52.411  48.495  1.00  0.00           N  
ATOM   2321  H   ASN   143      49.882  52.766  48.677  1.00  0.00           H  
ATOM   2322  CA  ASN   143      48.142  53.069  47.432  1.00  0.00           C  
ATOM   2323  HA  ASN   143      47.133  53.300  47.774  1.00  0.00           H  
ATOM   2324  CB  ASN   143      48.659  54.432  46.960  1.00  0.00           C  
ATOM   2325  HB2 ASN   143      47.925  54.903  46.306  1.00  0.00           H  
ATOM   2326  HB3 ASN   143      48.641  55.002  47.888  1.00  0.00           H  
ATOM   2327  CG  ASN   143      50.134  54.446  46.429  1.00  0.00           C  
ATOM   2328  OD1 ASN   143      51.048  53.785  46.884  1.00  0.00           O  
ATOM   2329  ND2 ASN   143      50.385  55.236  45.417  1.00  0.00           N  
ATOM   2330 HD21 ASN   143      51.356  55.407  45.199  1.00  0.00           H  
ATOM   2331 HD22 ASN   143      49.739  55.927  45.061  1.00  0.00           H  
ATOM   2332  C   ASN   143      47.851  52.166  46.168  1.00  0.00           C  
ATOM   2333  O   ASN   143      47.091  52.626  45.267  1.00  0.00           O  
ATOM   2334  N   LYS   144      48.504  50.982  46.028  1.00  0.00           N  
ATOM   2335  H   LYS   144      49.148  50.703  46.754  1.00  0.00           H  
ATOM   2336  CA  LYS   144      48.536  50.170  44.832  1.00  0.00           C  
ATOM   2337  HA  LYS   144      48.208  50.824  44.024  1.00  0.00           H  
ATOM   2338  CB  LYS   144      49.939  49.673  44.481  1.00  0.00           C  
ATOM   2339  HB2 LYS   144      50.382  49.118  45.309  1.00  0.00           H  
ATOM   2340  HB3 LYS   144      49.952  48.915  43.698  1.00  0.00           H  
ATOM   2341  CG  LYS   144      50.987  50.831  44.132  1.00  0.00           C  
ATOM   2342  HG2 LYS   144      51.307  51.321  45.052  1.00  0.00           H  
ATOM   2343  HG3 LYS   144      51.893  50.419  43.689  1.00  0.00           H  
ATOM   2344  CD  LYS   144      50.391  52.006  43.328  1.00  0.00           C  
ATOM   2345  HD2 LYS   144      50.111  51.648  42.338  1.00  0.00           H  
ATOM   2346  HD3 LYS   144      49.636  52.548  43.898  1.00  0.00           H  
ATOM   2347  CE  LYS   144      51.497  53.048  43.155  1.00  0.00           C  
ATOM   2348  HE2 LYS   144      51.892  53.405  44.106  1.00  0.00           H  
ATOM   2349  HE3 LYS   144      52.394  52.680  42.658  1.00  0.00           H  
ATOM   2350  NZ  LYS   144      50.988  54.214  42.438  1.00  0.00           N  
ATOM   2351  HZ1 LYS   144      50.171  54.678  42.810  1.00  0.00           H  
ATOM   2352  HZ2 LYS   144      51.720  54.907  42.385  1.00  0.00           H  
ATOM   2353  HZ3 LYS   144      50.919  53.817  41.512  1.00  0.00           H  
ATOM   2354  C   LYS   144      47.579  48.941  45.053  1.00  0.00           C  
ATOM   2355  O   LYS   144      47.702  48.259  46.055  1.00  0.00           O  
ATOM   2356  N   LEU   145      46.697  48.791  44.092  1.00  0.00           N  
ATOM   2357  H   LEU   145      46.864  49.336  43.259  1.00  0.00           H  
ATOM   2358  CA  LEU   145      45.744  47.723  43.949  1.00  0.00           C  
ATOM   2359  HA  LEU   145      45.509  47.419  44.969  1.00  0.00           H  
ATOM   2360  CB  LEU   145      44.538  48.320  43.287  1.00  0.00           C  
ATOM   2361  HB2 LEU   145      44.209  49.171  43.884  1.00  0.00           H  
ATOM   2362  HB3 LEU   145      44.832  48.673  42.298  1.00  0.00           H  
ATOM   2363  CG  LEU   145      43.314  47.366  43.020  1.00  0.00           C  
ATOM   2364  HG  LEU   145      43.269  46.711  43.890  1.00  0.00           H  
ATOM   2365  CD1 LEU   145      42.012  48.154  43.073  1.00  0.00           C  
ATOM   2366 HD11 LEU   145      41.220  47.510  42.691  1.00  0.00           H  
ATOM   2367 HD12 LEU   145      41.880  48.390  44.129  1.00  0.00           H  
ATOM   2368 HD13 LEU   145      42.162  49.009  42.413  1.00  0.00           H  
ATOM   2369  CD2 LEU   145      43.292  46.319  41.882  1.00  0.00           C  
ATOM   2370 HD21 LEU   145      42.354  45.769  41.800  1.00  0.00           H  
ATOM   2371 HD22 LEU   145      43.484  46.876  40.965  1.00  0.00           H  
ATOM   2372 HD23 LEU   145      44.059  45.552  41.987  1.00  0.00           H  
ATOM   2373  C   LEU   145      46.417  46.586  43.152  1.00  0.00           C  
ATOM   2374  O   LEU   145      46.950  46.811  42.075  1.00  0.00           O  
ATOM   2375  N   PHE   146      46.402  45.411  43.743  1.00  0.00           N  
ATOM   2376  H   PHE   146      45.918  45.394  44.630  1.00  0.00           H  
ATOM   2377  CA  PHE   146      46.830  44.079  43.259  1.00  0.00           C  
ATOM   2378  HA  PHE   146      47.366  44.195  42.317  1.00  0.00           H  
ATOM   2379  CB  PHE   146      47.721  43.369  44.282  1.00  0.00           C  
ATOM   2380  HB2 PHE   146      47.186  43.346  45.231  1.00  0.00           H  
ATOM   2381  HB3 PHE   146      47.967  42.328  44.070  1.00  0.00           H  
ATOM   2382  CG  PHE   146      49.079  43.906  44.586  1.00  0.00           C  
ATOM   2383  CD1 PHE   146      49.167  45.070  45.340  1.00  0.00           C  
ATOM   2384  HD1 PHE   146      48.230  45.453  45.716  1.00  0.00           H  
ATOM   2385  CE1 PHE   146      50.414  45.653  45.622  1.00  0.00           C  
ATOM   2386  HE1 PHE   146      50.505  46.595  46.142  1.00  0.00           H  
ATOM   2387  CZ  PHE   146      51.567  45.107  45.075  1.00  0.00           C  
ATOM   2388  HZ  PHE   146      52.533  45.586  45.137  1.00  0.00           H  
ATOM   2389  CE2 PHE   146      51.477  43.924  44.392  1.00  0.00           C  
ATOM   2390  HE2 PHE   146      52.455  43.570  44.104  1.00  0.00           H  
ATOM   2391  CD2 PHE   146      50.300  43.302  44.147  1.00  0.00           C  
ATOM   2392  HD2 PHE   146      50.164  42.340  43.675  1.00  0.00           H  
ATOM   2393  C   PHE   146      45.619  43.150  42.911  1.00  0.00           C  
ATOM   2394  O   PHE   146      44.651  43.053  43.685  1.00  0.00           O  
ATOM   2395  N   LEU   147      45.724  42.538  41.756  1.00  0.00           N  
ATOM   2396  H   LEU   147      46.618  42.466  41.293  1.00  0.00           H  
ATOM   2397  CA  LEU   147      44.807  41.521  41.271  1.00  0.00           C  
ATOM   2398  HA  LEU   147      43.959  41.457  41.952  1.00  0.00           H  
ATOM   2399  CB  LEU   147      44.392  41.902  39.770  1.00  0.00           C  
ATOM   2400  HB2 LEU   147      43.886  42.861  39.650  1.00  0.00           H  
ATOM   2401  HB3 LEU   147      45.285  42.067  39.167  1.00  0.00           H  
ATOM   2402  CG  LEU   147      43.617  40.738  39.054  1.00  0.00           C  
ATOM   2403  HG  LEU   147      44.231  39.839  39.004  1.00  0.00           H  
ATOM   2404  CD1 LEU   147      42.302  40.336  39.787  1.00  0.00           C  
ATOM   2405 HD11 LEU   147      42.381  40.312  40.874  1.00  0.00           H  
ATOM   2406 HD12 LEU   147      41.445  40.953  39.514  1.00  0.00           H  
ATOM   2407 HD13 LEU   147      42.139  39.298  39.498  1.00  0.00           H  
ATOM   2408  CD2 LEU   147      43.246  41.189  37.632  1.00  0.00           C  
ATOM   2409 HD21 LEU   147      42.657  42.101  37.732  1.00  0.00           H  
ATOM   2410 HD22 LEU   147      44.098  41.500  37.027  1.00  0.00           H  
ATOM   2411 HD23 LEU   147      42.574  40.494  37.129  1.00  0.00           H  
ATOM   2412  C   LEU   147      45.439  40.139  41.555  1.00  0.00           C  
ATOM   2413  O   LEU   147      46.537  39.854  41.042  1.00  0.00           O  
ATOM   2414  N   ILE   148      44.753  39.247  42.254  1.00  0.00           N  
ATOM   2415  H   ILE   148      43.914  39.562  42.719  1.00  0.00           H  
ATOM   2416  CA  ILE   148      45.268  37.925  42.555  1.00  0.00           C  
ATOM   2417  HA  ILE   148      45.968  37.614  41.780  1.00  0.00           H  
ATOM   2418  CB  ILE   148      45.968  37.912  43.978  1.00  0.00           C  
ATOM   2419  HB  ILE   148      46.207  36.855  44.096  1.00  0.00           H  
ATOM   2420  CG2 ILE   148      47.265  38.694  43.883  1.00  0.00           C  
ATOM   2421 HG21 ILE   148      47.080  39.768  43.926  1.00  0.00           H  
ATOM   2422 HG22 ILE   148      47.964  38.296  44.618  1.00  0.00           H  
ATOM   2423 HG23 ILE   148      47.688  38.487  42.899  1.00  0.00           H  
ATOM   2424  CG1 ILE   148      45.018  38.191  45.203  1.00  0.00           C  
ATOM   2425 HG12 ILE   148      44.797  39.249  45.340  1.00  0.00           H  
ATOM   2426 HG13 ILE   148      44.062  37.714  44.988  1.00  0.00           H  
ATOM   2427  CD1 ILE   148      45.512  37.488  46.493  1.00  0.00           C  
ATOM   2428 HD11 ILE   148      44.648  37.624  47.144  1.00  0.00           H  
ATOM   2429 HD12 ILE   148      45.677  36.428  46.299  1.00  0.00           H  
ATOM   2430 HD13 ILE   148      46.386  37.917  46.981  1.00  0.00           H  
ATOM   2431  C   ILE   148      44.065  36.896  42.474  1.00  0.00           C  
ATOM   2432  O   ILE   148      43.013  37.202  41.966  1.00  0.00           O  
ATOM   2433  N   ASP   149      44.377  35.600  42.768  1.00  0.00           N  
ATOM   2434  H   ASP   149      45.275  35.384  43.175  1.00  0.00           H  
ATOM   2435  CA  ASP   149      43.425  34.447  42.742  1.00  0.00           C  
ATOM   2436  HA  ASP   149      44.060  33.599  42.998  1.00  0.00           H  
ATOM   2437  CB  ASP   149      42.379  34.503  43.787  1.00  0.00           C  
ATOM   2438  HB2 ASP   149      42.834  34.692  44.759  1.00  0.00           H  
ATOM   2439  HB3 ASP   149      41.708  35.352  43.656  1.00  0.00           H  
ATOM   2440  CG  ASP   149      41.495  33.208  43.899  1.00  0.00           C  
ATOM   2441  OD1 ASP   149      41.934  32.096  43.434  1.00  0.00           O  
ATOM   2442  OD2 ASP   149      40.412  33.242  44.525  1.00  0.00           O  
ATOM   2443  C   ASP   149      42.972  34.152  41.306  1.00  0.00           C  
ATOM   2444  O   ASP   149      41.870  34.515  40.876  1.00  0.00           O  
ATOM   2445  N   PHE   150      43.722  33.404  40.502  1.00  0.00           N  
ATOM   2446  H   PHE   150      44.614  33.080  40.848  1.00  0.00           H  
ATOM   2447  CA  PHE   150      43.471  33.178  39.062  1.00  0.00           C  
ATOM   2448  HA  PHE   150      42.871  33.927  38.544  1.00  0.00           H  
ATOM   2449  CB  PHE   150      44.758  33.289  38.251  1.00  0.00           C  
ATOM   2450  HB2 PHE   150      45.591  32.646  38.536  1.00  0.00           H  
ATOM   2451  HB3 PHE   150      44.624  32.959  37.221  1.00  0.00           H  
ATOM   2452  CG  PHE   150      45.360  34.718  38.129  1.00  0.00           C  
ATOM   2453  CD1 PHE   150      44.879  35.540  37.093  1.00  0.00           C  
ATOM   2454  HD1 PHE   150      44.158  35.162  36.384  1.00  0.00           H  
ATOM   2455  CE1 PHE   150      45.292  36.907  37.069  1.00  0.00           C  
ATOM   2456  HE1 PHE   150      44.966  37.537  36.255  1.00  0.00           H  
ATOM   2457  CZ  PHE   150      46.231  37.397  38.013  1.00  0.00           C  
ATOM   2458  HZ  PHE   150      46.417  38.460  38.049  1.00  0.00           H  
ATOM   2459  CE2 PHE   150      46.666  36.594  39.077  1.00  0.00           C  
ATOM   2460  HE2 PHE   150      47.426  36.975  39.743  1.00  0.00           H  
ATOM   2461  CD2 PHE   150      46.270  35.213  39.060  1.00  0.00           C  
ATOM   2462  HD2 PHE   150      46.573  34.585  39.886  1.00  0.00           H  
ATOM   2463  C   PHE   150      42.813  31.799  38.772  1.00  0.00           C  
ATOM   2464  O   PHE   150      42.977  31.312  37.644  1.00  0.00           O  
ATOM   2465  N   GLY   151      42.084  31.226  39.715  1.00  0.00           N  
ATOM   2466  H   GLY   151      41.876  31.705  40.579  1.00  0.00           H  
ATOM   2467  CA  GLY   151      41.667  29.847  39.711  1.00  0.00           C  
ATOM   2468  HA2 GLY   151      42.611  29.339  39.518  1.00  0.00           H  
ATOM   2469  HA3 GLY   151      41.314  29.476  40.674  1.00  0.00           H  
ATOM   2470  C   GLY   151      40.637  29.430  38.654  1.00  0.00           C  
ATOM   2471  O   GLY   151      40.065  28.356  38.618  1.00  0.00           O  
ATOM   2472  N   LEU   152      40.271  30.405  37.745  1.00  0.00           N  
ATOM   2473  H   LEU   152      40.715  31.308  37.828  1.00  0.00           H  
ATOM   2474  CA  LEU   152      39.382  30.133  36.645  1.00  0.00           C  
ATOM   2475  HA  LEU   152      39.303  29.052  36.526  1.00  0.00           H  
ATOM   2476  CB  LEU   152      37.983  30.644  36.949  1.00  0.00           C  
ATOM   2477  HB2 LEU   152      37.801  30.764  38.017  1.00  0.00           H  
ATOM   2478  HB3 LEU   152      37.906  31.665  36.576  1.00  0.00           H  
ATOM   2479  CG  LEU   152      36.813  29.723  36.420  1.00  0.00           C  
ATOM   2480  HG  LEU   152      37.046  29.441  35.394  1.00  0.00           H  
ATOM   2481  CD1 LEU   152      36.677  28.452  37.196  1.00  0.00           C  
ATOM   2482 HD11 LEU   152      36.531  28.602  38.265  1.00  0.00           H  
ATOM   2483 HD12 LEU   152      35.954  27.808  36.695  1.00  0.00           H  
ATOM   2484 HD13 LEU   152      37.638  27.938  37.223  1.00  0.00           H  
ATOM   2485  CD2 LEU   152      35.477  30.424  36.338  1.00  0.00           C  
ATOM   2486 HD21 LEU   152      34.680  29.711  36.124  1.00  0.00           H  
ATOM   2487 HD22 LEU   152      35.203  30.751  37.341  1.00  0.00           H  
ATOM   2488 HD23 LEU   152      35.609  31.286  35.684  1.00  0.00           H  
ATOM   2489  C   LEU   152      40.012  30.674  35.308  1.00  0.00           C  
ATOM   2490  O   LEU   152      39.417  30.672  34.224  1.00  0.00           O  
ATOM   2491  N   ALA   153      41.202  31.243  35.381  1.00  0.00           N  
ATOM   2492  H   ALA   153      41.721  31.083  36.232  1.00  0.00           H  
ATOM   2493  CA  ALA   153      41.904  31.942  34.272  1.00  0.00           C  
ATOM   2494  HA  ALA   153      41.273  32.704  33.813  1.00  0.00           H  
ATOM   2495  CB  ALA   153      43.192  32.541  34.822  1.00  0.00           C  
ATOM   2496  HB1 ALA   153      42.891  33.415  35.400  1.00  0.00           H  
ATOM   2497  HB2 ALA   153      43.686  31.796  35.445  1.00  0.00           H  
ATOM   2498  HB3 ALA   153      43.925  32.729  34.038  1.00  0.00           H  
ATOM   2499  C   ALA   153      42.343  31.049  33.155  1.00  0.00           C  
ATOM   2500  O   ALA   153      42.494  29.784  33.342  1.00  0.00           O  
ATOM   2501  N   LYS   154      42.462  31.592  31.924  1.00  0.00           N  
ATOM   2502  H   LYS   154      42.386  32.588  31.771  1.00  0.00           H  
ATOM   2503  CA  LYS   154      42.682  30.659  30.717  1.00  0.00           C  
ATOM   2504  HA  LYS   154      43.127  29.681  30.900  1.00  0.00           H  
ATOM   2505  CB  LYS   154      41.286  30.344  30.197  1.00  0.00           C  
ATOM   2506  HB2 LYS   154      40.808  29.993  31.112  1.00  0.00           H  
ATOM   2507  HB3 LYS   154      40.796  31.235  29.804  1.00  0.00           H  
ATOM   2508  CG  LYS   154      41.185  29.282  29.057  1.00  0.00           C  
ATOM   2509  HG2 LYS   154      40.130  29.236  28.785  1.00  0.00           H  
ATOM   2510  HG3 LYS   154      41.722  29.513  28.138  1.00  0.00           H  
ATOM   2511  CD  LYS   154      41.602  27.867  29.569  1.00  0.00           C  
ATOM   2512  HD2 LYS   154      42.680  27.750  29.680  1.00  0.00           H  
ATOM   2513  HD3 LYS   154      41.142  27.557  30.508  1.00  0.00           H  
ATOM   2514  CE  LYS   154      41.217  26.928  28.437  1.00  0.00           C  
ATOM   2515  HE2 LYS   154      40.128  26.967  28.460  1.00  0.00           H  
ATOM   2516  HE3 LYS   154      41.550  27.211  27.439  1.00  0.00           H  
ATOM   2517  NZ  LYS   154      41.664  25.501  28.622  1.00  0.00           N  
ATOM   2518  HZ1 LYS   154      41.338  25.242  29.542  1.00  0.00           H  
ATOM   2519  HZ2 LYS   154      41.319  24.873  27.910  1.00  0.00           H  
ATOM   2520  HZ3 LYS   154      42.656  25.686  28.586  1.00  0.00           H  
ATOM   2521  C   LYS   154      43.435  31.506  29.630  1.00  0.00           C  
ATOM   2522  O   LYS   154      43.222  32.692  29.445  1.00  0.00           O  
ATOM   2523  N   LYS   155      44.287  30.807  28.843  1.00  0.00           N  
ATOM   2524  H   LYS   155      44.376  29.828  29.077  1.00  0.00           H  
ATOM   2525  CA  LYS   155      44.968  31.419  27.723  1.00  0.00           C  
ATOM   2526  HA  LYS   155      45.370  32.376  28.054  1.00  0.00           H  
ATOM   2527  CB  LYS   155      46.289  30.767  27.302  1.00  0.00           C  
ATOM   2528  HB2 LYS   155      47.033  30.708  28.097  1.00  0.00           H  
ATOM   2529  HB3 LYS   155      46.210  29.735  26.962  1.00  0.00           H  
ATOM   2530  CG  LYS   155      46.990  31.575  26.160  1.00  0.00           C  
ATOM   2531  HG2 LYS   155      46.309  31.587  25.309  1.00  0.00           H  
ATOM   2532  HG3 LYS   155      47.052  32.590  26.551  1.00  0.00           H  
ATOM   2533  CD  LYS   155      48.442  31.205  25.906  1.00  0.00           C  
ATOM   2534  HD2 LYS   155      48.988  31.981  25.371  1.00  0.00           H  
ATOM   2535  HD3 LYS   155      48.957  31.249  26.866  1.00  0.00           H  
ATOM   2536  CE  LYS   155      48.497  29.819  25.179  1.00  0.00           C  
ATOM   2537  HE2 LYS   155      47.942  29.064  25.735  1.00  0.00           H  
ATOM   2538  HE3 LYS   155      48.215  29.918  24.131  1.00  0.00           H  
ATOM   2539  NZ  LYS   155      49.885  29.339  25.195  1.00  0.00           N  
ATOM   2540  HZ1 LYS   155      50.318  29.388  26.106  1.00  0.00           H  
ATOM   2541  HZ2 LYS   155      49.795  28.414  24.800  1.00  0.00           H  
ATOM   2542  HZ3 LYS   155      50.444  29.917  24.584  1.00  0.00           H  
ATOM   2543  C   LYS   155      44.005  31.710  26.560  1.00  0.00           C  
ATOM   2544  O   LYS   155      43.257  30.790  26.235  1.00  0.00           O  
ATOM   2545  N   TYR   156      43.919  32.903  26.030  1.00  0.00           N  
ATOM   2546  H   TYR   156      44.479  33.599  26.502  1.00  0.00           H  
ATOM   2547  CA  TYR   156      42.977  33.238  24.910  1.00  0.00           C  
ATOM   2548  HA  TYR   156      42.287  32.401  24.806  1.00  0.00           H  
ATOM   2549  CB  TYR   156      42.183  34.596  25.159  1.00  0.00           C  
ATOM   2550  HB2 TYR   156      41.387  34.528  24.417  1.00  0.00           H  
ATOM   2551  HB3 TYR   156      41.636  34.510  26.098  1.00  0.00           H  
ATOM   2552  CG  TYR   156      42.887  35.915  24.905  1.00  0.00           C  
ATOM   2553  CD1 TYR   156      42.947  36.550  23.630  1.00  0.00           C  
ATOM   2554  HD1 TYR   156      42.567  36.090  22.730  1.00  0.00           H  
ATOM   2555  CE1 TYR   156      43.745  37.734  23.417  1.00  0.00           C  
ATOM   2556  HE1 TYR   156      43.893  38.193  22.451  1.00  0.00           H  
ATOM   2557  CZ  TYR   156      44.443  38.265  24.509  1.00  0.00           C  
ATOM   2558  OH  TYR   156      45.167  39.443  24.348  1.00  0.00           O  
ATOM   2559  HH  TYR   156      45.500  39.634  25.228  1.00  0.00           H  
ATOM   2560  CE2 TYR   156      44.244  37.685  25.817  1.00  0.00           C  
ATOM   2561  HE2 TYR   156      44.731  38.029  26.717  1.00  0.00           H  
ATOM   2562  CD2 TYR   156      43.454  36.593  26.006  1.00  0.00           C  
ATOM   2563  HD2 TYR   156      43.328  36.079  26.947  1.00  0.00           H  
ATOM   2564  C   TYR   156      43.620  33.316  23.513  1.00  0.00           C  
ATOM   2565  O   TYR   156      42.966  33.371  22.527  1.00  0.00           O  
ATOM   2566  N   ARG   157      44.996  33.508  23.446  1.00  0.00           N  
ATOM   2567  H   ARG   157      45.496  33.537  24.324  1.00  0.00           H  
ATOM   2568  CA  ARG   157      45.756  33.633  22.282  1.00  0.00           C  
ATOM   2569  HA  ARG   157      45.168  33.066  21.561  1.00  0.00           H  
ATOM   2570  CB  ARG   157      45.843  35.159  22.003  1.00  0.00           C  
ATOM   2571  HB2 ARG   157      44.814  35.464  21.814  1.00  0.00           H  
ATOM   2572  HB3 ARG   157      46.263  35.645  22.883  1.00  0.00           H  
ATOM   2573  CG  ARG   157      46.730  35.500  20.858  1.00  0.00           C  
ATOM   2574  HG2 ARG   157      47.768  35.254  21.082  1.00  0.00           H  
ATOM   2575  HG3 ARG   157      46.266  34.986  20.017  1.00  0.00           H  
ATOM   2576  CD  ARG   157      46.750  37.052  20.578  1.00  0.00           C  
ATOM   2577  HD2 ARG   157      47.126  37.421  19.623  1.00  0.00           H  
ATOM   2578  HD3 ARG   157      45.681  37.260  20.620  1.00  0.00           H  
ATOM   2579  NE  ARG   157      47.328  37.878  21.597  1.00  0.00           N  
ATOM   2580  HE  ARG   157      47.932  37.444  22.281  1.00  0.00           H  
ATOM   2581  CZ  ARG   157      47.268  39.164  21.614  1.00  0.00           C  
ATOM   2582  NH1 ARG   157      46.653  39.905  20.759  1.00  0.00           N  
ATOM   2583 HH11 ARG   157      46.287  39.462  19.929  1.00  0.00           H  
ATOM   2584 HH12 ARG   157      46.698  40.894  20.955  1.00  0.00           H  
ATOM   2585  NH2 ARG   157      48.012  39.756  22.529  1.00  0.00           N  
ATOM   2586 HH21 ARG   157      48.323  39.279  23.363  1.00  0.00           H  
ATOM   2587 HH22 ARG   157      47.855  40.745  22.663  1.00  0.00           H  
ATOM   2588  C   ARG   157      47.070  32.913  22.369  1.00  0.00           C  
ATOM   2589  O   ARG   157      47.646  32.915  23.434  1.00  0.00           O  
ATOM   2590  N   ASP   158      47.571  32.283  21.308  1.00  0.00           N  
ATOM   2591  H   ASP   158      47.023  32.492  20.486  1.00  0.00           H  
ATOM   2592  CA  ASP   158      48.798  31.626  21.190  1.00  0.00           C  
ATOM   2593  HA  ASP   158      49.209  31.135  22.073  1.00  0.00           H  
ATOM   2594  CB  ASP   158      48.616  30.385  20.276  1.00  0.00           C  
ATOM   2595  HB2 ASP   158      48.143  29.594  20.857  1.00  0.00           H  
ATOM   2596  HB3 ASP   158      47.916  30.664  19.489  1.00  0.00           H  
ATOM   2597  CG  ASP   158      49.901  29.885  19.696  1.00  0.00           C  
ATOM   2598  OD1 ASP   158      50.981  29.962  20.340  1.00  0.00           O  
ATOM   2599  OD2 ASP   158      49.829  29.236  18.628  1.00  0.00           O  
ATOM   2600  C   ASP   158      49.848  32.615  20.642  1.00  0.00           C  
ATOM   2601  O   ASP   158      49.641  33.105  19.520  1.00  0.00           O  
ATOM   2602  N   ASN   159      51.021  32.777  21.237  1.00  0.00           N  
ATOM   2603  H   ASN   159      51.277  32.341  22.112  1.00  0.00           H  
ATOM   2604  CA  ASN   159      51.961  33.849  20.703  1.00  0.00           C  
ATOM   2605  HA  ASN   159      51.414  34.783  20.576  1.00  0.00           H  
ATOM   2606  CB  ASN   159      53.083  34.164  21.698  1.00  0.00           C  
ATOM   2607  HB2 ASN   159      53.794  33.348  21.826  1.00  0.00           H  
ATOM   2608  HB3 ASN   159      53.707  34.970  21.311  1.00  0.00           H  
ATOM   2609  CG  ASN   159      52.608  34.745  23.031  1.00  0.00           C  
ATOM   2610  OD1 ASN   159      52.135  33.996  23.845  1.00  0.00           O  
ATOM   2611  ND2 ASN   159      52.661  35.991  23.213  1.00  0.00           N  
ATOM   2612 HD21 ASN   159      52.458  36.371  24.127  1.00  0.00           H  
ATOM   2613 HD22 ASN   159      53.158  36.621  22.600  1.00  0.00           H  
ATOM   2614  C   ASN   159      52.547  33.332  19.400  1.00  0.00           C  
ATOM   2615  O   ASN   159      52.921  34.093  18.515  1.00  0.00           O  
ATOM   2616  N   ARG   160      52.690  32.026  19.263  1.00  0.00           N  
ATOM   2617  H   ARG   160      52.279  31.455  19.988  1.00  0.00           H  
ATOM   2618  CA  ARG   160      53.141  31.402  17.987  1.00  0.00           C  
ATOM   2619  HA  ARG   160      54.077  31.841  17.641  1.00  0.00           H  
ATOM   2620  CB  ARG   160      53.501  29.991  18.206  1.00  0.00           C  
ATOM   2621  HB2 ARG   160      54.119  29.890  19.098  1.00  0.00           H  
ATOM   2622  HB3 ARG   160      52.619  29.369  18.353  1.00  0.00           H  
ATOM   2623  CG  ARG   160      54.142  29.460  16.918  1.00  0.00           C  
ATOM   2624  HG2 ARG   160      53.343  29.431  16.177  1.00  0.00           H  
ATOM   2625  HG3 ARG   160      54.987  30.095  16.652  1.00  0.00           H  
ATOM   2626  CD  ARG   160      54.650  28.028  17.035  1.00  0.00           C  
ATOM   2627  HD2 ARG   160      55.604  28.090  17.559  1.00  0.00           H  
ATOM   2628  HD3 ARG   160      53.918  27.418  17.565  1.00  0.00           H  
ATOM   2629  NE  ARG   160      54.910  27.540  15.625  1.00  0.00           N  
ATOM   2630  HE  ARG   160      55.401  28.138  14.976  1.00  0.00           H  
ATOM   2631  CZ  ARG   160      54.636  26.352  15.171  1.00  0.00           C  
ATOM   2632  NH1 ARG   160      53.892  25.536  15.922  1.00  0.00           N  
ATOM   2633 HH11 ARG   160      53.802  25.755  16.904  1.00  0.00           H  
ATOM   2634 HH12 ARG   160      53.673  24.596  15.624  1.00  0.00           H  
ATOM   2635  NH2 ARG   160      54.864  26.142  13.898  1.00  0.00           N  
ATOM   2636 HH21 ARG   160      55.466  26.778  13.396  1.00  0.00           H  
ATOM   2637 HH22 ARG   160      54.600  25.295  13.416  1.00  0.00           H  
ATOM   2638  C   ARG   160      52.172  31.677  16.820  1.00  0.00           C  
ATOM   2639  O   ARG   160      52.544  32.371  15.879  1.00  0.00           O  
ATOM   2640  N   THR   161      50.895  31.264  16.862  1.00  0.00           N  
ATOM   2641  H   THR   161      50.438  30.877  17.675  1.00  0.00           H  
ATOM   2642  CA  THR   161      49.981  31.526  15.648  1.00  0.00           C  
ATOM   2643  HA  THR   161      50.626  31.485  14.771  1.00  0.00           H  
ATOM   2644  CB  THR   161      49.025  30.330  15.325  1.00  0.00           C  
ATOM   2645  HB  THR   161      48.492  30.585  14.408  1.00  0.00           H  
ATOM   2646  CG2 THR   161      49.891  29.133  15.030  1.00  0.00           C  
ATOM   2647 HG21 THR   161      50.660  29.332  14.284  1.00  0.00           H  
ATOM   2648 HG22 THR   161      50.408  28.767  15.918  1.00  0.00           H  
ATOM   2649 HG23 THR   161      49.181  28.446  14.570  1.00  0.00           H  
ATOM   2650  OG1 THR   161      48.238  30.048  16.478  1.00  0.00           O  
ATOM   2651  HG1 THR   161      48.776  29.509  17.062  1.00  0.00           H  
ATOM   2652  C   THR   161      49.233  32.849  15.658  1.00  0.00           C  
ATOM   2653  O   THR   161      48.467  33.175  14.752  1.00  0.00           O  
ATOM   2654  N   ARG   162      49.390  33.585  16.785  1.00  0.00           N  
ATOM   2655  H   ARG   162      50.038  33.256  17.487  1.00  0.00           H  
ATOM   2656  CA  ARG   162      48.698  34.898  17.063  1.00  0.00           C  
ATOM   2657  HA  ARG   162      49.045  35.288  18.020  1.00  0.00           H  
ATOM   2658  CB  ARG   162      49.216  35.951  16.000  1.00  0.00           C  
ATOM   2659  HB2 ARG   162      50.148  35.641  15.528  1.00  0.00           H  
ATOM   2660  HB3 ARG   162      48.477  36.081  15.210  1.00  0.00           H  
ATOM   2661  CG  ARG   162      49.351  37.387  16.539  1.00  0.00           C  
ATOM   2662  HG2 ARG   162      48.363  37.659  16.910  1.00  0.00           H  
ATOM   2663  HG3 ARG   162      50.099  37.465  17.329  1.00  0.00           H  
ATOM   2664  CD  ARG   162      49.662  38.368  15.442  1.00  0.00           C  
ATOM   2665  HD2 ARG   162      49.893  39.346  15.864  1.00  0.00           H  
ATOM   2666  HD3 ARG   162      50.508  37.912  14.928  1.00  0.00           H  
ATOM   2667  NE  ARG   162      48.647  38.494  14.339  1.00  0.00           N  
ATOM   2668  HE  ARG   162      47.798  37.948  14.385  1.00  0.00           H  
ATOM   2669  CZ  ARG   162      48.575  39.526  13.511  1.00  0.00           C  
ATOM   2670  NH1 ARG   162      49.493  40.515  13.445  1.00  0.00           N  
ATOM   2671 HH11 ARG   162      50.371  40.565  13.942  1.00  0.00           H  
ATOM   2672 HH12 ARG   162      49.408  41.225  12.732  1.00  0.00           H  
ATOM   2673  NH2 ARG   162      47.420  39.732  12.982  1.00  0.00           N  
ATOM   2674 HH21 ARG   162      46.597  39.313  13.390  1.00  0.00           H  
ATOM   2675 HH22 ARG   162      47.342  40.523  12.359  1.00  0.00           H  
ATOM   2676  C   ARG   162      47.142  34.985  17.101  1.00  0.00           C  
ATOM   2677  O   ARG   162      46.617  36.065  17.170  1.00  0.00           O  
ATOM   2678  N   GLN   163      46.395  33.868  17.171  1.00  0.00           N  
ATOM   2679  H   GLN   163      46.811  32.978  17.402  1.00  0.00           H  
ATOM   2680  CA  GLN   163      44.968  33.716  16.897  1.00  0.00           C  
ATOM   2681  HA  GLN   163      44.467  34.669  16.728  1.00  0.00           H  
ATOM   2682  CB  GLN   163      44.752  32.865  15.638  1.00  0.00           C  
ATOM   2683  HB2 GLN   163      43.779  33.143  15.235  1.00  0.00           H  
ATOM   2684  HB3 GLN   163      45.412  33.189  14.833  1.00  0.00           H  
ATOM   2685  CG  GLN   163      45.018  31.358  15.742  1.00  0.00           C  
ATOM   2686  HG2 GLN   163      46.055  31.233  16.055  1.00  0.00           H  
ATOM   2687  HG3 GLN   163      44.419  31.057  16.602  1.00  0.00           H  
ATOM   2688  CD  GLN   163      44.631  30.587  14.500  1.00  0.00           C  
ATOM   2689  OE1 GLN   163      43.840  30.988  13.654  1.00  0.00           O  
ATOM   2690  NE2 GLN   163      45.200  29.402  14.329  1.00  0.00           N  
ATOM   2691 HE21 GLN   163      44.916  28.989  13.452  1.00  0.00           H  
ATOM   2692 HE22 GLN   163      45.825  28.938  14.972  1.00  0.00           H  
ATOM   2693  C   GLN   163      44.180  33.286  18.150  1.00  0.00           C  
ATOM   2694  O   GLN   163      44.590  32.496  18.938  1.00  0.00           O  
ATOM   2695  N   HIE   164      43.096  33.946  18.325  1.00  0.00           N  
ATOM   2696  H   HIE   164      42.707  34.559  17.623  1.00  0.00           H  
ATOM   2697  CA  HIE   164      42.139  33.710  19.450  1.00  0.00           C  
ATOM   2698  HA  HIE   164      42.616  33.865  20.417  1.00  0.00           H  
ATOM   2699  CB  HIE   164      40.925  34.629  19.310  1.00  0.00           C  
ATOM   2700  HB2 HIE   164      41.315  35.645  19.247  1.00  0.00           H  
ATOM   2701  HB3 HIE   164      40.450  34.611  18.329  1.00  0.00           H  
ATOM   2702  CG  HIE   164      39.919  34.704  20.422  1.00  0.00           C  
ATOM   2703  ND1 HIE   164      40.191  35.200  21.761  1.00  0.00           N  
ATOM   2704  CE1 HIE   164      38.973  35.089  22.337  1.00  0.00           C  
ATOM   2705  HE1 HIE   164      38.731  35.328  23.362  1.00  0.00           H  
ATOM   2706  NE2 HIE   164      38.054  34.704  21.510  1.00  0.00           N  
ATOM   2707  HE2 HIE   164      37.061  34.653  21.688  1.00  0.00           H  
ATOM   2708  CD2 HIE   164      38.576  34.547  20.270  1.00  0.00           C  
ATOM   2709  HD2 HIE   164      37.978  34.196  19.442  1.00  0.00           H  
ATOM   2710  C   HIE   164      41.595  32.318  19.497  1.00  0.00           C  
ATOM   2711  O   HIE   164      41.649  31.556  18.479  1.00  0.00           O  
ATOM   2712  N   ILE   165      41.205  31.879  20.693  1.00  0.00           N  
ATOM   2713  H   ILE   165      41.291  32.499  21.486  1.00  0.00           H  
ATOM   2714  CA  ILE   165      40.434  30.592  20.872  1.00  0.00           C  
ATOM   2715  HA  ILE   165      41.079  29.749  20.622  1.00  0.00           H  
ATOM   2716  CB  ILE   165      40.051  30.399  22.369  1.00  0.00           C  
ATOM   2717  HB  ILE   165      39.368  29.550  22.403  1.00  0.00           H  
ATOM   2718  CG2 ILE   165      41.311  30.035  23.180  1.00  0.00           C  
ATOM   2719 HG21 ILE   165      41.061  29.859  24.227  1.00  0.00           H  
ATOM   2720 HG22 ILE   165      41.823  29.128  22.859  1.00  0.00           H  
ATOM   2721 HG23 ILE   165      42.060  30.816  23.048  1.00  0.00           H  
ATOM   2722  CG1 ILE   165      39.348  31.617  22.943  1.00  0.00           C  
ATOM   2723 HG12 ILE   165      40.054  32.441  23.050  1.00  0.00           H  
ATOM   2724 HG13 ILE   165      38.554  31.949  22.275  1.00  0.00           H  
ATOM   2725  CD1 ILE   165      38.807  31.428  24.383  1.00  0.00           C  
ATOM   2726 HD11 ILE   165      39.649  31.571  25.060  1.00  0.00           H  
ATOM   2727 HD12 ILE   165      38.117  32.250  24.577  1.00  0.00           H  
ATOM   2728 HD13 ILE   165      38.344  30.461  24.578  1.00  0.00           H  
ATOM   2729  C   ILE   165      39.186  30.599  19.910  1.00  0.00           C  
ATOM   2730  O   ILE   165      38.578  31.667  19.739  1.00  0.00           O  
ATOM   2731  N   PRO   166      38.713  29.415  19.474  1.00  0.00           N  
ATOM   2732  CD  PRO   166      39.408  28.210  19.632  1.00  0.00           C  
ATOM   2733  HD2 PRO   166      39.750  27.969  20.639  1.00  0.00           H  
ATOM   2734  HD3 PRO   166      40.263  28.257  18.958  1.00  0.00           H  
ATOM   2735  CG  PRO   166      38.467  27.154  19.166  1.00  0.00           C  
ATOM   2736  HG2 PRO   166      37.803  27.032  20.022  1.00  0.00           H  
ATOM   2737  HG3 PRO   166      38.965  26.279  18.751  1.00  0.00           H  
ATOM   2738  CB  PRO   166      37.553  27.754  18.124  1.00  0.00           C  
ATOM   2739  HB2 PRO   166      36.562  27.309  18.035  1.00  0.00           H  
ATOM   2740  HB3 PRO   166      38.070  27.795  17.166  1.00  0.00           H  
ATOM   2741  CA  PRO   166      37.500  29.221  18.751  1.00  0.00           C  
ATOM   2742  HA  PRO   166      37.436  29.951  17.944  1.00  0.00           H  
ATOM   2743  C   PRO   166      36.328  29.347  19.705  1.00  0.00           C  
ATOM   2744  O   PRO   166      36.359  28.900  20.860  1.00  0.00           O  
ATOM   2745  N   TYR   167      35.199  29.819  19.172  1.00  0.00           N  
ATOM   2746  H   TYR   167      35.291  30.211  18.245  1.00  0.00           H  
ATOM   2747  CA  TYR   167      33.856  29.781  19.745  1.00  0.00           C  
ATOM   2748  HA  TYR   167      33.953  30.251  20.724  1.00  0.00           H  
ATOM   2749  CB  TYR   167      32.952  30.560  18.839  1.00  0.00           C  
ATOM   2750  HB2 TYR   167      33.560  31.349  18.396  1.00  0.00           H  
ATOM   2751  HB3 TYR   167      32.895  29.927  17.954  1.00  0.00           H  
ATOM   2752  CG  TYR   167      31.579  30.950  19.312  1.00  0.00           C  
ATOM   2753  CD1 TYR   167      30.478  30.092  19.013  1.00  0.00           C  
ATOM   2754  HD1 TYR   167      30.606  29.110  18.583  1.00  0.00           H  
ATOM   2755  CE1 TYR   167      29.227  30.566  19.434  1.00  0.00           C  
ATOM   2756  HE1 TYR   167      28.372  29.953  19.189  1.00  0.00           H  
ATOM   2757  CZ  TYR   167      29.047  31.880  19.918  1.00  0.00           C  
ATOM   2758  OH  TYR   167      27.824  32.383  20.006  1.00  0.00           O  
ATOM   2759  HH  TYR   167      27.924  33.221  20.463  1.00  0.00           H  
ATOM   2760  CE2 TYR   167      30.151  32.630  20.320  1.00  0.00           C  
ATOM   2761  HE2 TYR   167      29.911  33.520  20.883  1.00  0.00           H  
ATOM   2762  CD2 TYR   167      31.465  32.106  20.081  1.00  0.00           C  
ATOM   2763  HD2 TYR   167      32.370  32.656  20.291  1.00  0.00           H  
ATOM   2764  C   TYR   167      33.329  28.324  20.004  1.00  0.00           C  
ATOM   2765  O   TYR   167      33.815  27.401  19.406  1.00  0.00           O  
ATOM   2766  N   ARG   168      32.349  28.179  20.941  1.00  0.00           N  
ATOM   2767  H   ARG   168      32.002  28.969  21.466  1.00  0.00           H  
ATOM   2768  CA  ARG   168      31.867  26.806  21.366  1.00  0.00           C  
ATOM   2769  HA  ARG   168      31.990  26.101  20.544  1.00  0.00           H  
ATOM   2770  CB  ARG   168      32.756  26.326  22.499  1.00  0.00           C  
ATOM   2771  HB2 ARG   168      32.913  27.160  23.183  1.00  0.00           H  
ATOM   2772  HB3 ARG   168      32.311  25.496  23.048  1.00  0.00           H  
ATOM   2773  CG  ARG   168      34.151  25.798  22.029  1.00  0.00           C  
ATOM   2774  HG2 ARG   168      34.747  26.667  21.751  1.00  0.00           H  
ATOM   2775  HG3 ARG   168      34.504  25.376  22.970  1.00  0.00           H  
ATOM   2776  CD  ARG   168      34.350  24.659  20.988  1.00  0.00           C  
ATOM   2777  HD2 ARG   168      33.723  24.951  20.145  1.00  0.00           H  
ATOM   2778  HD3 ARG   168      35.395  24.443  20.765  1.00  0.00           H  
ATOM   2779  NE  ARG   168      33.715  23.416  21.487  1.00  0.00           N  
ATOM   2780  HE  ARG   168      32.924  23.098  20.945  1.00  0.00           H  
ATOM   2781  CZ  ARG   168      34.109  22.669  22.433  1.00  0.00           C  
ATOM   2782  NH1 ARG   168      35.347  22.823  22.924  1.00  0.00           N  
ATOM   2783 HH11 ARG   168      35.997  23.501  22.553  1.00  0.00           H  
ATOM   2784 HH12 ARG   168      35.741  22.241  23.650  1.00  0.00           H  
ATOM   2785  NH2 ARG   168      33.359  21.739  22.827  1.00  0.00           N  
ATOM   2786 HH21 ARG   168      32.423  21.647  22.460  1.00  0.00           H  
ATOM   2787 HH22 ARG   168      33.721  20.997  23.408  1.00  0.00           H  
ATOM   2788  C   ARG   168      30.357  26.806  21.700  1.00  0.00           C  
ATOM   2789  O   ARG   168      29.742  27.803  21.980  1.00  0.00           O  
ATOM   2790  N   GLU   169      29.864  25.585  21.806  1.00  0.00           N  
ATOM   2791  H   GLU   169      30.373  24.793  21.438  1.00  0.00           H  
ATOM   2792  CA  GLU   169      28.515  25.307  22.347  1.00  0.00           C  
ATOM   2793  HA  GLU   169      27.911  26.157  22.029  1.00  0.00           H  
ATOM   2794  CB  GLU   169      27.989  24.078  21.601  1.00  0.00           C  
ATOM   2795  HB2 GLU   169      26.998  23.855  21.997  1.00  0.00           H  
ATOM   2796  HB3 GLU   169      27.704  24.354  20.586  1.00  0.00           H  
ATOM   2797  CG  GLU   169      28.626  22.706  21.737  1.00  0.00           C  
ATOM   2798  HG2 GLU   169      28.407  22.362  22.748  1.00  0.00           H  
ATOM   2799  HG3 GLU   169      28.119  22.080  21.003  1.00  0.00           H  
ATOM   2800  CD  GLU   169      30.127  22.596  21.580  1.00  0.00           C  
ATOM   2801  OE1 GLU   169      30.709  21.828  22.425  1.00  0.00           O  
ATOM   2802  OE2 GLU   169      30.679  23.165  20.594  1.00  0.00           O  
ATOM   2803  C   GLU   169      28.521  25.019  23.874  1.00  0.00           C  
ATOM   2804  O   GLU   169      29.424  24.449  24.513  1.00  0.00           O  
ATOM   2805  N   ASP   170      27.424  25.458  24.518  1.00  0.00           N  
ATOM   2806  H   ASP   170      26.705  25.820  23.908  1.00  0.00           H  
ATOM   2807  CA  ASP   170      27.116  25.125  25.895  1.00  0.00           C  
ATOM   2808  HA  ASP   170      26.309  25.799  26.180  1.00  0.00           H  
ATOM   2809  CB  ASP   170      26.550  23.651  25.807  1.00  0.00           C  
ATOM   2810  HB2 ASP   170      27.372  22.987  25.543  1.00  0.00           H  
ATOM   2811  HB3 ASP   170      26.099  23.358  26.755  1.00  0.00           H  
ATOM   2812  CG  ASP   170      25.408  23.584  24.826  1.00  0.00           C  
ATOM   2813  OD1 ASP   170      24.976  22.497  24.463  1.00  0.00           O  
ATOM   2814  OD2 ASP   170      24.774  24.571  24.352  1.00  0.00           O  
ATOM   2815  C   ASP   170      28.101  25.345  27.054  1.00  0.00           C  
ATOM   2816  O   ASP   170      28.130  24.573  27.988  1.00  0.00           O  
ATOM   2817  N   LYS   171      28.964  26.301  26.863  1.00  0.00           N  
ATOM   2818  H   LYS   171      28.931  26.859  26.022  1.00  0.00           H  
ATOM   2819  CA  LYS   171      29.956  26.809  27.817  1.00  0.00           C  
ATOM   2820  HA  LYS   171      30.394  25.871  28.161  1.00  0.00           H  
ATOM   2821  CB  LYS   171      31.026  27.680  27.171  1.00  0.00           C  
ATOM   2822  HB2 LYS   171      30.506  28.530  26.728  1.00  0.00           H  
ATOM   2823  HB3 LYS   171      31.650  28.202  27.896  1.00  0.00           H  
ATOM   2824  CG  LYS   171      31.877  27.024  26.068  1.00  0.00           C  
ATOM   2825  HG2 LYS   171      31.314  26.888  25.145  1.00  0.00           H  
ATOM   2826  HG3 LYS   171      32.599  27.808  25.839  1.00  0.00           H  
ATOM   2827  CD  LYS   171      32.627  25.824  26.399  1.00  0.00           C  
ATOM   2828  HD2 LYS   171      31.810  25.119  26.555  1.00  0.00           H  
ATOM   2829  HD3 LYS   171      33.065  25.507  25.452  1.00  0.00           H  
ATOM   2830  CE  LYS   171      33.645  25.840  27.518  1.00  0.00           C  
ATOM   2831  HE2 LYS   171      33.260  26.338  28.409  1.00  0.00           H  
ATOM   2832  HE3 LYS   171      33.766  24.835  27.922  1.00  0.00           H  
ATOM   2833  NZ  LYS   171      34.958  26.304  27.106  1.00  0.00           N  
ATOM   2834  HZ1 LYS   171      35.659  26.149  27.816  1.00  0.00           H  
ATOM   2835  HZ2 LYS   171      35.283  25.612  26.445  1.00  0.00           H  
ATOM   2836  HZ3 LYS   171      34.919  27.253  26.765  1.00  0.00           H  
ATOM   2837  C   LYS   171      29.375  27.470  29.125  1.00  0.00           C  
ATOM   2838  O   LYS   171      29.652  28.637  29.332  1.00  0.00           O  
ATOM   2839  N   ASN   172      28.483  26.763  29.803  1.00  0.00           N  
ATOM   2840  H   ASN   172      28.434  25.787  29.546  1.00  0.00           H  
ATOM   2841  CA  ASN   172      27.662  27.316  30.919  1.00  0.00           C  
ATOM   2842  HA  ASN   172      27.588  28.382  30.703  1.00  0.00           H  
ATOM   2843  CB  ASN   172      26.306  26.510  31.032  1.00  0.00           C  
ATOM   2844  HB2 ASN   172      26.457  25.430  31.055  1.00  0.00           H  
ATOM   2845  HB3 ASN   172      25.688  26.910  31.836  1.00  0.00           H  
ATOM   2846  CG  ASN   172      25.457  26.705  29.777  1.00  0.00           C  
ATOM   2847  OD1 ASN   172      24.625  27.658  29.718  1.00  0.00           O  
ATOM   2848  ND2 ASN   172      25.360  25.748  28.933  1.00  0.00           N  
ATOM   2849 HD21 ASN   172      24.626  25.821  28.243  1.00  0.00           H  
ATOM   2850 HD22 ASN   172      25.879  24.920  29.186  1.00  0.00           H  
ATOM   2851  C   ASN   172      28.502  27.321  32.212  1.00  0.00           C  
ATOM   2852  O   ASN   172      29.656  26.798  32.289  1.00  0.00           O  
ATOM   2853  N   LEU   173      27.828  27.924  33.214  1.00  0.00           N  
ATOM   2854  H   LEU   173      26.930  28.329  32.993  1.00  0.00           H  
ATOM   2855  CA  LEU   173      28.081  27.986  34.673  1.00  0.00           C  
ATOM   2856  HA  LEU   173      27.350  28.666  35.111  1.00  0.00           H  
ATOM   2857  CB  LEU   173      27.808  26.502  35.343  1.00  0.00           C  
ATOM   2858  HB2 LEU   173      28.503  25.829  34.840  1.00  0.00           H  
ATOM   2859  HB3 LEU   173      28.145  26.619  36.373  1.00  0.00           H  
ATOM   2860  CG  LEU   173      26.385  26.037  35.274  1.00  0.00           C  
ATOM   2861  HG  LEU   173      25.777  26.723  34.685  1.00  0.00           H  
ATOM   2862  CD1 LEU   173      26.154  24.711  34.633  1.00  0.00           C  
ATOM   2863 HD11 LEU   173      26.664  24.678  33.670  1.00  0.00           H  
ATOM   2864 HD12 LEU   173      26.508  23.957  35.335  1.00  0.00           H  
ATOM   2865 HD13 LEU   173      25.085  24.692  34.418  1.00  0.00           H  
ATOM   2866  CD2 LEU   173      25.718  26.171  36.573  1.00  0.00           C  
ATOM   2867 HD21 LEU   173      25.975  27.150  36.978  1.00  0.00           H  
ATOM   2868 HD22 LEU   173      24.634  26.075  36.642  1.00  0.00           H  
ATOM   2869 HD23 LEU   173      26.113  25.448  37.286  1.00  0.00           H  
ATOM   2870  C   LEU   173      29.454  28.621  35.075  1.00  0.00           C  
ATOM   2871  O   LEU   173      29.924  28.412  36.165  1.00  0.00           O  
ATOM   2872  N   THR   174      30.146  29.398  34.204  1.00  0.00           N  
ATOM   2873  H   THR   174      29.694  29.634  33.333  1.00  0.00           H  
ATOM   2874  CA  THR   174      31.573  29.879  34.451  1.00  0.00           C  
ATOM   2875  HA  THR   174      32.159  29.107  34.950  1.00  0.00           H  
ATOM   2876  CB  THR   174      32.191  30.240  33.055  1.00  0.00           C  
ATOM   2877  HB  THR   174      31.668  31.112  32.663  1.00  0.00           H  
ATOM   2878  CG2 THR   174      33.619  30.657  33.091  1.00  0.00           C  
ATOM   2879 HG21 THR   174      34.110  30.383  34.024  1.00  0.00           H  
ATOM   2880 HG22 THR   174      34.290  30.085  32.450  1.00  0.00           H  
ATOM   2881 HG23 THR   174      33.668  31.742  32.993  1.00  0.00           H  
ATOM   2882  OG1 THR   174      32.129  29.143  32.270  1.00  0.00           O  
ATOM   2883  HG1 THR   174      31.264  29.146  31.854  1.00  0.00           H  
ATOM   2884  C   THR   174      31.595  31.184  35.306  1.00  0.00           C  
ATOM   2885  O   THR   174      30.971  32.146  34.863  1.00  0.00           O  
ATOM   2886  N   GLY   175      32.438  31.317  36.285  1.00  0.00           N  
ATOM   2887  H   GLY   175      32.742  30.454  36.713  1.00  0.00           H  
ATOM   2888  CA  GLY   175      32.732  32.580  36.966  1.00  0.00           C  
ATOM   2889  HA2 GLY   175      33.713  32.622  37.439  1.00  0.00           H  
ATOM   2890  HA3 GLY   175      32.658  33.417  36.271  1.00  0.00           H  
ATOM   2891  C   GLY   175      31.667  32.909  37.962  1.00  0.00           C  
ATOM   2892  O   GLY   175      30.525  32.493  37.782  1.00  0.00           O  
ATOM   2893  N   THR   176      32.053  33.689  39.055  1.00  0.00           N  
ATOM   2894  H   THR   176      33.007  34.018  39.021  1.00  0.00           H  
ATOM   2895  CA  THR   176      31.247  33.934  40.291  1.00  0.00           C  
ATOM   2896  HA  THR   176      31.160  32.909  40.651  1.00  0.00           H  
ATOM   2897  CB  THR   176      31.979  34.724  41.323  1.00  0.00           C  
ATOM   2898  HB  THR   176      32.310  35.669  40.892  1.00  0.00           H  
ATOM   2899  CG2 THR   176      31.137  34.923  42.561  1.00  0.00           C  
ATOM   2900 HG21 THR   176      31.772  35.349  43.338  1.00  0.00           H  
ATOM   2901 HG22 THR   176      30.408  35.710  42.369  1.00  0.00           H  
ATOM   2902 HG23 THR   176      30.871  33.905  42.848  1.00  0.00           H  
ATOM   2903  OG1 THR   176      33.142  33.919  41.617  1.00  0.00           O  
ATOM   2904  HG1 THR   176      33.674  33.942  40.818  1.00  0.00           H  
ATOM   2905  C   THR   176      29.874  34.572  40.015  1.00  0.00           C  
ATOM   2906  O   THR   176      29.674  35.729  39.665  1.00  0.00           O  
ATOM   2907  N   ALA   177      28.887  33.812  40.412  1.00  0.00           N  
ATOM   2908  H   ALA   177      29.122  32.864  40.668  1.00  0.00           H  
ATOM   2909  CA  ALA   177      27.416  33.955  40.011  1.00  0.00           C  
ATOM   2910  HA  ALA   177      27.432  33.604  38.979  1.00  0.00           H  
ATOM   2911  CB  ALA   177      26.478  33.021  40.849  1.00  0.00           C  
ATOM   2912  HB1 ALA   177      26.361  33.313  41.893  1.00  0.00           H  
ATOM   2913  HB2 ALA   177      25.504  33.006  40.359  1.00  0.00           H  
ATOM   2914  HB3 ALA   177      26.873  32.023  40.662  1.00  0.00           H  
ATOM   2915  C   ALA   177      26.932  35.416  39.926  1.00  0.00           C  
ATOM   2916  O   ALA   177      26.326  35.744  38.958  1.00  0.00           O  
ATOM   2917  N   ARG   178      27.175  36.267  40.941  1.00  0.00           N  
ATOM   2918  H   ARG   178      27.835  35.821  41.562  1.00  0.00           H  
ATOM   2919  CA  ARG   178      26.738  37.628  41.216  1.00  0.00           C  
ATOM   2920  HA  ARG   178      25.668  37.642  41.010  1.00  0.00           H  
ATOM   2921  CB  ARG   178      27.083  37.883  42.747  1.00  0.00           C  
ATOM   2922  HB2 ARG   178      26.378  37.439  43.450  1.00  0.00           H  
ATOM   2923  HB3 ARG   178      27.997  37.363  43.032  1.00  0.00           H  
ATOM   2924  CG  ARG   178      27.089  39.352  43.165  1.00  0.00           C  
ATOM   2925  HG2 ARG   178      27.858  39.760  42.509  1.00  0.00           H  
ATOM   2926  HG3 ARG   178      26.126  39.822  42.967  1.00  0.00           H  
ATOM   2927  CD  ARG   178      27.647  39.602  44.559  1.00  0.00           C  
ATOM   2928  HD2 ARG   178      28.403  38.836  44.731  1.00  0.00           H  
ATOM   2929  HD3 ARG   178      28.098  40.593  44.496  1.00  0.00           H  
ATOM   2930  NE  ARG   178      26.662  39.529  45.738  1.00  0.00           N  
ATOM   2931  HE  ARG   178      26.029  38.742  45.723  1.00  0.00           H  
ATOM   2932  CZ  ARG   178      26.624  40.241  46.857  1.00  0.00           C  
ATOM   2933  NH1 ARG   178      27.597  41.113  47.135  1.00  0.00           N  
ATOM   2934 HH11 ARG   178      28.467  41.222  46.633  1.00  0.00           H  
ATOM   2935 HH12 ARG   178      27.532  41.535  48.051  1.00  0.00           H  
ATOM   2936  NH2 ARG   178      25.643  40.170  47.702  1.00  0.00           N  
ATOM   2937 HH21 ARG   178      24.741  39.809  47.427  1.00  0.00           H  
ATOM   2938 HH22 ARG   178      25.604  40.778  48.507  1.00  0.00           H  
ATOM   2939  C   ARG   178      27.446  38.671  40.366  1.00  0.00           C  
ATOM   2940  O   ARG   178      26.799  39.645  40.019  1.00  0.00           O  
ATOM   2941  N   TYR   179      28.701  38.489  39.902  1.00  0.00           N  
ATOM   2942  H   TYR   179      29.002  37.529  39.989  1.00  0.00           H  
ATOM   2943  CA  TYR   179      29.450  39.444  39.093  1.00  0.00           C  
ATOM   2944  HA  TYR   179      28.889  40.368  38.953  1.00  0.00           H  
ATOM   2945  CB  TYR   179      30.778  39.822  39.836  1.00  0.00           C  
ATOM   2946  HB2 TYR   179      31.421  38.942  39.839  1.00  0.00           H  
ATOM   2947  HB3 TYR   179      31.273  40.568  39.214  1.00  0.00           H  
ATOM   2948  CG  TYR   179      30.630  40.302  41.247  1.00  0.00           C  
ATOM   2949  CD1 TYR   179      30.061  41.531  41.483  1.00  0.00           C  
ATOM   2950  HD1 TYR   179      29.702  42.064  40.615  1.00  0.00           H  
ATOM   2951  CE1 TYR   179      29.923  42.032  42.814  1.00  0.00           C  
ATOM   2952  HE1 TYR   179      29.463  42.981  43.046  1.00  0.00           H  
ATOM   2953  CZ  TYR   179      30.481  41.317  43.905  1.00  0.00           C  
ATOM   2954  OH  TYR   179      30.368  41.644  45.180  1.00  0.00           O  
ATOM   2955  HH  TYR   179      30.984  41.198  45.766  1.00  0.00           H  
ATOM   2956  CE2 TYR   179      31.037  40.040  43.628  1.00  0.00           C  
ATOM   2957  HE2 TYR   179      31.276  39.352  44.426  1.00  0.00           H  
ATOM   2958  CD2 TYR   179      31.094  39.538  42.347  1.00  0.00           C  
ATOM   2959  HD2 TYR   179      31.551  38.582  42.140  1.00  0.00           H  
ATOM   2960  C   TYR   179      29.690  39.019  37.634  1.00  0.00           C  
ATOM   2961  O   TYR   179      30.112  39.839  36.773  1.00  0.00           O  
ATOM   2962  N   ALA   180      29.529  37.746  37.347  1.00  0.00           N  
ATOM   2963  H   ALA   180      29.328  37.102  38.098  1.00  0.00           H  
ATOM   2964  CA  ALA   180      29.864  37.154  36.012  1.00  0.00           C  
ATOM   2965  HA  ALA   180      30.920  37.387  35.881  1.00  0.00           H  
ATOM   2966  CB  ALA   180      29.714  35.625  36.094  1.00  0.00           C  
ATOM   2967  HB1 ALA   180      28.764  35.337  36.544  1.00  0.00           H  
ATOM   2968  HB2 ALA   180      29.845  35.136  35.129  1.00  0.00           H  
ATOM   2969  HB3 ALA   180      30.545  35.162  36.626  1.00  0.00           H  
ATOM   2970  C   ALA   180      29.143  37.825  34.864  1.00  0.00           C  
ATOM   2971  O   ALA   180      28.007  38.341  35.027  1.00  0.00           O  
ATOM   2972  N   SER   181      29.745  37.918  33.672  1.00  0.00           N  
ATOM   2973  H   SER   181      30.680  37.537  33.642  1.00  0.00           H  
ATOM   2974  CA  SER   181      29.206  38.451  32.409  1.00  0.00           C  
ATOM   2975  HA  SER   181      29.042  39.522  32.531  1.00  0.00           H  
ATOM   2976  CB  SER   181      30.257  38.168  31.339  1.00  0.00           C  
ATOM   2977  HB2 SER   181      31.199  38.622  31.646  1.00  0.00           H  
ATOM   2978  HB3 SER   181      30.434  37.092  31.322  1.00  0.00           H  
ATOM   2979  OG  SER   181      29.841  38.584  30.000  1.00  0.00           O  
ATOM   2980  HG  SER   181      30.536  38.282  29.410  1.00  0.00           H  
ATOM   2981  C   SER   181      27.903  37.862  32.011  1.00  0.00           C  
ATOM   2982  O   SER   181      27.547  36.729  32.331  1.00  0.00           O  
ATOM   2983  N   ILE   182      27.182  38.532  31.108  1.00  0.00           N  
ATOM   2984  H   ILE   182      27.549  39.415  30.781  1.00  0.00           H  
ATOM   2985  CA  ILE   182      25.957  37.916  30.442  1.00  0.00           C  
ATOM   2986  HA  ILE   182      25.263  37.517  31.182  1.00  0.00           H  
ATOM   2987  CB  ILE   182      25.151  39.013  29.773  1.00  0.00           C  
ATOM   2988  HB  ILE   182      25.891  39.657  29.296  1.00  0.00           H  
ATOM   2989  CG2 ILE   182      24.156  38.587  28.677  1.00  0.00           C  
ATOM   2990 HG21 ILE   182      23.280  38.012  28.977  1.00  0.00           H  
ATOM   2991 HG22 ILE   182      23.732  39.346  28.019  1.00  0.00           H  
ATOM   2992 HG23 ILE   182      24.761  38.044  27.951  1.00  0.00           H  
ATOM   2993  CG1 ILE   182      24.446  39.866  30.796  1.00  0.00           C  
ATOM   2994 HG12 ILE   182      23.744  39.200  31.296  1.00  0.00           H  
ATOM   2995 HG13 ILE   182      25.200  40.169  31.523  1.00  0.00           H  
ATOM   2996  CD1 ILE   182      23.801  41.117  30.410  1.00  0.00           C  
ATOM   2997 HD11 ILE   182      24.350  41.560  29.579  1.00  0.00           H  
ATOM   2998 HD12 ILE   182      22.762  40.897  30.165  1.00  0.00           H  
ATOM   2999 HD13 ILE   182      23.706  41.839  31.221  1.00  0.00           H  
ATOM   3000  C   ILE   182      26.294  36.757  29.515  1.00  0.00           C  
ATOM   3001  O   ILE   182      25.626  35.682  29.675  1.00  0.00           O  
ATOM   3002  N   ASN   183      27.304  36.838  28.665  1.00  0.00           N  
ATOM   3003  H   ASN   183      27.796  37.716  28.593  1.00  0.00           H  
ATOM   3004  CA  ASN   183      27.678  35.725  27.708  1.00  0.00           C  
ATOM   3005  HA  ASN   183      26.899  35.429  27.006  1.00  0.00           H  
ATOM   3006  CB  ASN   183      28.938  36.215  26.935  1.00  0.00           C  
ATOM   3007  HB2 ASN   183      29.773  36.331  27.627  1.00  0.00           H  
ATOM   3008  HB3 ASN   183      29.173  35.431  26.215  1.00  0.00           H  
ATOM   3009  CG  ASN   183      28.753  37.432  26.049  1.00  0.00           C  
ATOM   3010  OD1 ASN   183      27.867  37.618  25.209  1.00  0.00           O  
ATOM   3011  ND2 ASN   183      29.627  38.373  26.237  1.00  0.00           N  
ATOM   3012 HD21 ASN   183      29.690  39.217  25.685  1.00  0.00           H  
ATOM   3013 HD22 ASN   183      30.348  38.154  26.910  1.00  0.00           H  
ATOM   3014  C   ASN   183      27.990  34.412  28.454  1.00  0.00           C  
ATOM   3015  O   ASN   183      27.421  33.368  28.115  1.00  0.00           O  
ATOM   3016  N   ALA   184      28.685  34.472  29.584  1.00  0.00           N  
ATOM   3017  H   ALA   184      29.050  35.385  29.816  1.00  0.00           H  
ATOM   3018  CA  ALA   184      28.871  33.295  30.457  1.00  0.00           C  
ATOM   3019  HA  ALA   184      29.357  32.517  29.868  1.00  0.00           H  
ATOM   3020  CB  ALA   184      29.749  33.638  31.642  1.00  0.00           C  
ATOM   3021  HB1 ALA   184      29.167  34.236  32.343  1.00  0.00           H  
ATOM   3022  HB2 ALA   184      30.081  32.748  32.175  1.00  0.00           H  
ATOM   3023  HB3 ALA   184      30.553  34.288  31.298  1.00  0.00           H  
ATOM   3024  C   ALA   184      27.498  32.755  30.900  1.00  0.00           C  
ATOM   3025  O   ALA   184      27.352  31.557  30.952  1.00  0.00           O  
ATOM   3026  N   HIE   185      26.520  33.612  31.226  1.00  0.00           N  
ATOM   3027  H   HIE   185      26.577  34.599  31.021  1.00  0.00           H  
ATOM   3028  CA  HIE   185      25.207  33.148  31.617  1.00  0.00           C  
ATOM   3029  HA  HIE   185      25.330  32.317  32.312  1.00  0.00           H  
ATOM   3030  CB  HIE   185      24.476  34.155  32.576  1.00  0.00           C  
ATOM   3031  HB2 HIE   185      24.768  35.189  32.389  1.00  0.00           H  
ATOM   3032  HB3 HIE   185      23.437  34.027  32.272  1.00  0.00           H  
ATOM   3033  CG  HIE   185      24.646  33.912  34.076  1.00  0.00           C  
ATOM   3034  ND1 HIE   185      25.621  34.353  34.954  1.00  0.00           N  
ATOM   3035  CE1 HIE   185      25.341  33.879  36.123  1.00  0.00           C  
ATOM   3036  HE1 HIE   185      25.893  34.315  36.943  1.00  0.00           H  
ATOM   3037  NE2 HIE   185      24.319  33.025  36.082  1.00  0.00           N  
ATOM   3038  HE2 HIE   185      23.850  32.800  36.948  1.00  0.00           H  
ATOM   3039  CD2 HIE   185      23.851  33.080  34.815  1.00  0.00           C  
ATOM   3040  HD2 HIE   185      23.089  32.466  34.359  1.00  0.00           H  
ATOM   3041  C   HIE   185      24.417  32.639  30.450  1.00  0.00           C  
ATOM   3042  O   HIE   185      23.622  31.723  30.672  1.00  0.00           O  
ATOM   3043  N   LEU   186      24.661  33.164  29.255  1.00  0.00           N  
ATOM   3044  H   LEU   186      25.167  34.037  29.202  1.00  0.00           H  
ATOM   3045  CA  LEU   186      23.919  32.730  28.053  1.00  0.00           C  
ATOM   3046  HA  LEU   186      22.851  32.664  28.258  1.00  0.00           H  
ATOM   3047  CB  LEU   186      24.210  33.866  27.034  1.00  0.00           C  
ATOM   3048  HB2 LEU   186      25.271  34.097  27.127  1.00  0.00           H  
ATOM   3049  HB3 LEU   186      24.137  33.480  26.017  1.00  0.00           H  
ATOM   3050  CG  LEU   186      23.372  35.203  27.181  1.00  0.00           C  
ATOM   3051  HG  LEU   186      23.509  35.628  28.176  1.00  0.00           H  
ATOM   3052  CD1 LEU   186      23.838  36.164  26.147  1.00  0.00           C  
ATOM   3053 HD11 LEU   186      23.264  37.057  26.396  1.00  0.00           H  
ATOM   3054 HD12 LEU   186      24.893  36.366  26.331  1.00  0.00           H  
ATOM   3055 HD13 LEU   186      23.619  35.858  25.125  1.00  0.00           H  
ATOM   3056  CD2 LEU   186      21.847  34.960  26.900  1.00  0.00           C  
ATOM   3057 HD21 LEU   186      21.660  34.595  25.890  1.00  0.00           H  
ATOM   3058 HD22 LEU   186      21.476  34.214  27.601  1.00  0.00           H  
ATOM   3059 HD23 LEU   186      21.443  35.950  27.112  1.00  0.00           H  
ATOM   3060  C   LEU   186      24.452  31.375  27.502  1.00  0.00           C  
ATOM   3061  O   LEU   186      23.906  30.799  26.532  1.00  0.00           O  
ATOM   3062  N   GLY   187      25.460  30.808  28.236  1.00  0.00           N  
ATOM   3063  H   GLY   187      25.871  31.405  28.940  1.00  0.00           H  
ATOM   3064  CA  GLY   187      26.117  29.586  27.713  1.00  0.00           C  
ATOM   3065  HA2 GLY   187      26.665  29.156  28.551  1.00  0.00           H  
ATOM   3066  HA3 GLY   187      25.348  28.914  27.330  1.00  0.00           H  
ATOM   3067  C   GLY   187      27.197  29.717  26.595  1.00  0.00           C  
ATOM   3068  O   GLY   187      27.421  28.728  25.823  1.00  0.00           O  
ATOM   3069  N   ILE   188      27.816  30.888  26.480  1.00  0.00           N  
ATOM   3070  H   ILE   188      27.550  31.653  27.084  1.00  0.00           H  
ATOM   3071  CA  ILE   188      28.689  31.209  25.312  1.00  0.00           C  
ATOM   3072  HA  ILE   188      28.541  30.364  24.640  1.00  0.00           H  
ATOM   3073  CB  ILE   188      28.153  32.567  24.704  1.00  0.00           C  
ATOM   3074  HB  ILE   188      27.930  33.243  25.529  1.00  0.00           H  
ATOM   3075  CG2 ILE   188      29.181  33.289  23.790  1.00  0.00           C  
ATOM   3076 HG21 ILE   188      29.716  32.635  23.101  1.00  0.00           H  
ATOM   3077 HG22 ILE   188      28.597  34.070  23.305  1.00  0.00           H  
ATOM   3078 HG23 ILE   188      29.926  33.693  24.476  1.00  0.00           H  
ATOM   3079  CG1 ILE   188      26.796  32.246  23.960  1.00  0.00           C  
ATOM   3080 HG12 ILE   188      27.011  31.687  23.050  1.00  0.00           H  
ATOM   3081 HG13 ILE   188      26.230  31.590  24.621  1.00  0.00           H  
ATOM   3082  CD1 ILE   188      25.895  33.500  23.598  1.00  0.00           C  
ATOM   3083 HD11 ILE   188      24.930  33.129  23.254  1.00  0.00           H  
ATOM   3084 HD12 ILE   188      25.716  34.101  24.490  1.00  0.00           H  
ATOM   3085 HD13 ILE   188      26.497  34.032  22.861  1.00  0.00           H  
ATOM   3086  C   ILE   188      30.149  31.363  25.826  1.00  0.00           C  
ATOM   3087  O   ILE   188      30.380  31.847  26.884  1.00  0.00           O  
ATOM   3088  N   GLU   189      31.060  30.897  25.014  1.00  0.00           N  
ATOM   3089  H   GLU   189      30.678  30.565  24.140  1.00  0.00           H  
ATOM   3090  CA  GLU   189      32.455  30.890  25.241  1.00  0.00           C  
ATOM   3091  HA  GLU   189      32.707  30.214  26.057  1.00  0.00           H  
ATOM   3092  CB  GLU   189      33.198  30.351  23.965  1.00  0.00           C  
ATOM   3093  HB2 GLU   189      32.825  29.412  23.556  1.00  0.00           H  
ATOM   3094  HB3 GLU   189      33.071  31.021  23.114  1.00  0.00           H  
ATOM   3095  CG  GLU   189      34.737  30.259  24.202  1.00  0.00           C  
ATOM   3096  HG2 GLU   189      35.109  29.854  23.261  1.00  0.00           H  
ATOM   3097  HG3 GLU   189      35.136  31.265  24.330  1.00  0.00           H  
ATOM   3098  CD  GLU   189      35.072  29.281  25.417  1.00  0.00           C  
ATOM   3099  OE1 GLU   189      35.117  29.815  26.526  1.00  0.00           O  
ATOM   3100  OE2 GLU   189      35.107  28.049  25.263  1.00  0.00           O  
ATOM   3101  C   GLU   189      32.983  32.322  25.684  1.00  0.00           C  
ATOM   3102  O   GLU   189      32.766  33.346  25.051  1.00  0.00           O  
ATOM   3103  N   GLN   190      33.734  32.251  26.783  1.00  0.00           N  
ATOM   3104  H   GLN   190      34.095  31.393  27.174  1.00  0.00           H  
ATOM   3105  CA  GLN   190      34.189  33.523  27.461  1.00  0.00           C  
ATOM   3106  HA  GLN   190      33.464  34.317  27.284  1.00  0.00           H  
ATOM   3107  CB  GLN   190      34.327  33.263  28.958  1.00  0.00           C  
ATOM   3108  HB2 GLN   190      35.013  32.455  29.212  1.00  0.00           H  
ATOM   3109  HB3 GLN   190      34.674  34.183  29.428  1.00  0.00           H  
ATOM   3110  CG  GLN   190      32.929  32.906  29.648  1.00  0.00           C  
ATOM   3111  HG2 GLN   190      32.933  33.280  30.672  1.00  0.00           H  
ATOM   3112  HG3 GLN   190      32.133  33.542  29.258  1.00  0.00           H  
ATOM   3113  CD  GLN   190      32.569  31.445  29.763  1.00  0.00           C  
ATOM   3114  OE1 GLN   190      33.448  30.638  29.974  1.00  0.00           O  
ATOM   3115  NE2 GLN   190      31.351  31.036  29.348  1.00  0.00           N  
ATOM   3116 HE21 GLN   190      31.225  30.038  29.259  1.00  0.00           H  
ATOM   3117 HE22 GLN   190      30.797  31.653  28.770  1.00  0.00           H  
ATOM   3118  C   GLN   190      35.422  34.090  26.760  1.00  0.00           C  
ATOM   3119  O   GLN   190      36.292  33.407  26.266  1.00  0.00           O  
ATOM   3120  N   SER   191      35.592  35.412  26.921  1.00  0.00           N  
ATOM   3121  H   SER   191      34.939  35.888  27.527  1.00  0.00           H  
ATOM   3122  CA  SER   191      36.644  36.227  26.234  1.00  0.00           C  
ATOM   3123  HA  SER   191      37.580  35.671  26.175  1.00  0.00           H  
ATOM   3124  CB  SER   191      36.205  36.533  24.822  1.00  0.00           C  
ATOM   3125  HB2 SER   191      35.762  35.666  24.332  1.00  0.00           H  
ATOM   3126  HB3 SER   191      35.437  37.300  24.914  1.00  0.00           H  
ATOM   3127  OG  SER   191      37.211  37.165  24.070  1.00  0.00           O  
ATOM   3128  HG  SER   191      36.726  37.396  23.275  1.00  0.00           H  
ATOM   3129  C   SER   191      36.861  37.529  26.945  1.00  0.00           C  
ATOM   3130  O   SER   191      36.179  37.943  27.887  1.00  0.00           O  
ATOM   3131  N   ARG   192      37.954  38.283  26.627  1.00  0.00           N  
ATOM   3132  H   ARG   192      38.622  37.863  25.997  1.00  0.00           H  
ATOM   3133  CA  ARG   192      38.398  39.545  27.234  1.00  0.00           C  
ATOM   3134  HA  ARG   192      38.930  39.414  28.176  1.00  0.00           H  
ATOM   3135  CB  ARG   192      39.438  40.237  26.361  1.00  0.00           C  
ATOM   3136  HB2 ARG   192      38.986  40.621  25.447  1.00  0.00           H  
ATOM   3137  HB3 ARG   192      39.754  41.083  26.971  1.00  0.00           H  
ATOM   3138  CG  ARG   192      40.837  39.597  26.127  1.00  0.00           C  
ATOM   3139  HG2 ARG   192      41.322  39.581  27.103  1.00  0.00           H  
ATOM   3140  HG3 ARG   192      40.676  38.622  25.666  1.00  0.00           H  
ATOM   3141  CD  ARG   192      41.782  40.458  25.165  1.00  0.00           C  
ATOM   3142  HD2 ARG   192      41.618  41.530  25.272  1.00  0.00           H  
ATOM   3143  HD3 ARG   192      42.859  40.337  25.278  1.00  0.00           H  
ATOM   3144  NE  ARG   192      41.398  40.232  23.747  1.00  0.00           N  
ATOM   3145  HE  ARG   192      40.671  39.560  23.549  1.00  0.00           H  
ATOM   3146  CZ  ARG   192      41.973  40.738  22.708  1.00  0.00           C  
ATOM   3147  NH1 ARG   192      43.084  41.480  22.811  1.00  0.00           N  
ATOM   3148 HH11 ARG   192      43.368  41.763  23.738  1.00  0.00           H  
ATOM   3149 HH12 ARG   192      43.550  41.688  21.940  1.00  0.00           H  
ATOM   3150  NH2 ARG   192      41.404  40.577  21.490  1.00  0.00           N  
ATOM   3151 HH21 ARG   192      40.538  40.108  21.269  1.00  0.00           H  
ATOM   3152 HH22 ARG   192      41.808  40.945  20.640  1.00  0.00           H  
ATOM   3153  C   ARG   192      37.230  40.536  27.603  1.00  0.00           C  
ATOM   3154  O   ARG   192      37.174  41.134  28.628  1.00  0.00           O  
ATOM   3155  N   ARG   193      36.172  40.570  26.777  1.00  0.00           N  
ATOM   3156  H   ARG   193      36.212  40.083  25.892  1.00  0.00           H  
ATOM   3157  CA  ARG   193      34.968  41.392  27.072  1.00  0.00           C  
ATOM   3158  HA  ARG   193      35.336  42.413  27.169  1.00  0.00           H  
ATOM   3159  CB  ARG   193      34.028  41.370  25.822  1.00  0.00           C  
ATOM   3160  HB2 ARG   193      33.208  42.062  26.015  1.00  0.00           H  
ATOM   3161  HB3 ARG   193      34.696  41.610  24.995  1.00  0.00           H  
ATOM   3162  CG  ARG   193      33.519  39.959  25.592  1.00  0.00           C  
ATOM   3163  HG2 ARG   193      34.276  39.175  25.612  1.00  0.00           H  
ATOM   3164  HG3 ARG   193      32.805  39.668  26.362  1.00  0.00           H  
ATOM   3165  CD  ARG   193      32.815  39.852  24.256  1.00  0.00           C  
ATOM   3166  HD2 ARG   193      32.174  40.727  24.147  1.00  0.00           H  
ATOM   3167  HD3 ARG   193      33.527  39.926  23.434  1.00  0.00           H  
ATOM   3168  NE  ARG   193      32.144  38.538  24.159  1.00  0.00           N  
ATOM   3169  HE  ARG   193      32.324  37.820  24.847  1.00  0.00           H  
ATOM   3170  CZ  ARG   193      31.220  38.249  23.234  1.00  0.00           C  
ATOM   3171  NH1 ARG   193      30.687  39.162  22.479  1.00  0.00           N  
ATOM   3172 HH11 ARG   193      30.866  40.154  22.409  1.00  0.00           H  
ATOM   3173 HH12 ARG   193      29.856  38.854  21.995  1.00  0.00           H  
ATOM   3174  NH2 ARG   193      30.722  37.099  23.203  1.00  0.00           N  
ATOM   3175 HH21 ARG   193      30.954  36.496  23.980  1.00  0.00           H  
ATOM   3176 HH22 ARG   193      30.050  36.821  22.502  1.00  0.00           H  
ATOM   3177  C   ARG   193      34.249  41.151  28.435  1.00  0.00           C  
ATOM   3178  O   ARG   193      33.835  42.107  29.047  1.00  0.00           O  
ATOM   3179  N   ASP   194      34.275  39.921  28.862  1.00  0.00           N  
ATOM   3180  H   ASP   194      34.896  39.270  28.403  1.00  0.00           H  
ATOM   3181  CA  ASP   194      33.617  39.393  30.123  1.00  0.00           C  
ATOM   3182  HA  ASP   194      32.636  39.868  30.139  1.00  0.00           H  
ATOM   3183  CB  ASP   194      33.439  37.912  29.829  1.00  0.00           C  
ATOM   3184  HB2 ASP   194      34.380  37.361  29.837  1.00  0.00           H  
ATOM   3185  HB3 ASP   194      32.860  37.509  30.660  1.00  0.00           H  
ATOM   3186  CG  ASP   194      32.767  37.474  28.599  1.00  0.00           C  
ATOM   3187  OD1 ASP   194      33.192  36.486  28.006  1.00  0.00           O  
ATOM   3188  OD2 ASP   194      31.709  38.133  28.242  1.00  0.00           O  
ATOM   3189  C   ASP   194      34.291  39.771  31.451  1.00  0.00           C  
ATOM   3190  O   ASP   194      33.606  39.864  32.435  1.00  0.00           O  
ATOM   3191  N   ASP   195      35.610  39.987  31.496  1.00  0.00           N  
ATOM   3192  H   ASP   195      36.108  39.893  30.623  1.00  0.00           H  
ATOM   3193  CA  ASP   195      36.262  40.554  32.714  1.00  0.00           C  
ATOM   3194  HA  ASP   195      35.969  39.986  33.597  1.00  0.00           H  
ATOM   3195  CB  ASP   195      37.787  40.515  32.466  1.00  0.00           C  
ATOM   3196  HB2 ASP   195      37.951  41.028  31.519  1.00  0.00           H  
ATOM   3197  HB3 ASP   195      38.233  40.993  33.338  1.00  0.00           H  
ATOM   3198  CG  ASP   195      38.350  39.125  32.466  1.00  0.00           C  
ATOM   3199  OD1 ASP   195      37.687  38.113  32.802  1.00  0.00           O  
ATOM   3200  OD2 ASP   195      39.503  38.910  32.033  1.00  0.00           O  
ATOM   3201  C   ASP   195      35.982  42.018  32.889  1.00  0.00           C  
ATOM   3202  O   ASP   195      35.762  42.540  33.949  1.00  0.00           O  
ATOM   3203  N   MET   196      35.749  42.723  31.760  1.00  0.00           N  
ATOM   3204  H   MET   196      35.834  42.183  30.911  1.00  0.00           H  
ATOM   3205  CA  MET   196      35.407  44.124  31.745  1.00  0.00           C  
ATOM   3206  HA  MET   196      36.031  44.652  32.467  1.00  0.00           H  
ATOM   3207  CB  MET   196      35.503  44.865  30.349  1.00  0.00           C  
ATOM   3208  HB2 MET   196      34.669  44.576  29.709  1.00  0.00           H  
ATOM   3209  HB3 MET   196      35.412  45.951  30.364  1.00  0.00           H  
ATOM   3210  CG  MET   196      36.847  44.475  29.641  1.00  0.00           C  
ATOM   3211  HG2 MET   196      37.302  43.610  30.122  1.00  0.00           H  
ATOM   3212  HG3 MET   196      36.613  44.151  28.627  1.00  0.00           H  
ATOM   3213  SD  MET   196      38.013  45.896  29.674  1.00  0.00           S  
ATOM   3214  CE  MET   196      38.614  45.916  31.389  1.00  0.00           C  
ATOM   3215  HE1 MET   196      39.309  46.721  31.626  1.00  0.00           H  
ATOM   3216  HE2 MET   196      37.712  46.144  31.957  1.00  0.00           H  
ATOM   3217  HE3 MET   196      39.025  44.961  31.717  1.00  0.00           H  
ATOM   3218  C   MET   196      33.963  44.274  32.183  1.00  0.00           C  
ATOM   3219  O   MET   196      33.737  45.052  33.127  1.00  0.00           O  
ATOM   3220  N   GLU   197      33.020  43.519  31.586  1.00  0.00           N  
ATOM   3221  H   GLU   197      33.354  43.013  30.779  1.00  0.00           H  
ATOM   3222  CA  GLU   197      31.598  43.368  32.017  1.00  0.00           C  
ATOM   3223  HA  GLU   197      31.155  44.348  31.844  1.00  0.00           H  
ATOM   3224  CB  GLU   197      30.765  42.338  31.125  1.00  0.00           C  
ATOM   3225  HB2 GLU   197      30.939  42.527  30.066  1.00  0.00           H  
ATOM   3226  HB3 GLU   197      31.348  41.440  31.334  1.00  0.00           H  
ATOM   3227  CG  GLU   197      29.263  42.247  31.420  1.00  0.00           C  
ATOM   3228  HG2 GLU   197      29.176  41.519  32.226  1.00  0.00           H  
ATOM   3229  HG3 GLU   197      28.879  43.147  31.901  1.00  0.00           H  
ATOM   3230  CD  GLU   197      28.316  41.734  30.297  1.00  0.00           C  
ATOM   3231  OE1 GLU   197      28.707  41.835  29.115  1.00  0.00           O  
ATOM   3232  OE2 GLU   197      27.187  41.327  30.601  1.00  0.00           O  
ATOM   3233  C   GLU   197      31.366  43.073  33.509  1.00  0.00           C  
ATOM   3234  O   GLU   197      30.705  43.844  34.201  1.00  0.00           O  
ATOM   3235  N   SER   198      32.196  42.179  34.073  1.00  0.00           N  
ATOM   3236  H   SER   198      32.793  41.598  33.502  1.00  0.00           H  
ATOM   3237  CA  SER   198      32.232  41.980  35.525  1.00  0.00           C  
ATOM   3238  HA  SER   198      31.280  41.552  35.840  1.00  0.00           H  
ATOM   3239  CB  SER   198      33.235  40.922  35.856  1.00  0.00           C  
ATOM   3240  HB2 SER   198      34.203  40.995  35.360  1.00  0.00           H  
ATOM   3241  HB3 SER   198      33.377  40.873  36.936  1.00  0.00           H  
ATOM   3242  OG  SER   198      32.660  39.721  35.561  1.00  0.00           O  
ATOM   3243  HG  SER   198      31.720  39.892  35.467  1.00  0.00           H  
ATOM   3244  C   SER   198      32.763  43.119  36.388  1.00  0.00           C  
ATOM   3245  O   SER   198      31.974  43.659  37.224  1.00  0.00           O  
ATOM   3246  N   LEU   199      33.926  43.728  36.020  1.00  0.00           N  
ATOM   3247  H   LEU   199      34.523  43.266  35.349  1.00  0.00           H  
ATOM   3248  CA  LEU   199      34.343  45.024  36.579  1.00  0.00           C  
ATOM   3249  HA  LEU   199      34.650  44.832  37.607  1.00  0.00           H  
ATOM   3250  CB  LEU   199      35.648  45.422  35.905  1.00  0.00           C  
ATOM   3251  HB2 LEU   199      36.384  44.654  36.141  1.00  0.00           H  
ATOM   3252  HB3 LEU   199      35.573  45.467  34.818  1.00  0.00           H  
ATOM   3253  CG  LEU   199      36.201  46.842  36.386  1.00  0.00           C  
ATOM   3254  HG  LEU   199      35.491  47.649  36.204  1.00  0.00           H  
ATOM   3255  CD1 LEU   199      36.506  46.963  37.896  1.00  0.00           C  
ATOM   3256 HD11 LEU   199      35.712  46.565  38.527  1.00  0.00           H  
ATOM   3257 HD12 LEU   199      37.303  46.245  38.086  1.00  0.00           H  
ATOM   3258 HD13 LEU   199      36.743  47.968  38.246  1.00  0.00           H  
ATOM   3259  CD2 LEU   199      37.559  47.086  35.700  1.00  0.00           C  
ATOM   3260 HD21 LEU   199      38.284  46.286  35.847  1.00  0.00           H  
ATOM   3261 HD22 LEU   199      37.488  47.186  34.617  1.00  0.00           H  
ATOM   3262 HD23 LEU   199      38.049  47.960  36.129  1.00  0.00           H  
ATOM   3263  C   LEU   199      33.166  46.033  36.587  1.00  0.00           C  
ATOM   3264  O   LEU   199      33.073  46.852  37.474  1.00  0.00           O  
ATOM   3265  N   GLY   200      32.237  45.903  35.634  1.00  0.00           N  
ATOM   3266  H   GLY   200      32.566  45.351  34.855  1.00  0.00           H  
ATOM   3267  CA  GLY   200      31.130  46.874  35.547  1.00  0.00           C  
ATOM   3268  HA2 GLY   200      31.510  47.883  35.712  1.00  0.00           H  
ATOM   3269  HA3 GLY   200      30.608  46.758  34.598  1.00  0.00           H  
ATOM   3270  C   GLY   200      30.066  46.770  36.584  1.00  0.00           C  
ATOM   3271  O   GLY   200      29.741  47.788  37.244  1.00  0.00           O  
ATOM   3272  N   TYR   201      29.638  45.535  36.776  1.00  0.00           N  
ATOM   3273  H   TYR   201      29.875  44.919  36.011  1.00  0.00           H  
ATOM   3274  CA  TYR   201      28.815  45.092  37.865  1.00  0.00           C  
ATOM   3275  HA  TYR   201      27.925  45.716  37.949  1.00  0.00           H  
ATOM   3276  CB  TYR   201      28.428  43.623  37.516  1.00  0.00           C  
ATOM   3277  HB2 TYR   201      29.356  43.051  37.542  1.00  0.00           H  
ATOM   3278  HB3 TYR   201      27.725  43.321  38.292  1.00  0.00           H  
ATOM   3279  CG  TYR   201      27.774  43.434  36.187  1.00  0.00           C  
ATOM   3280  CD1 TYR   201      26.863  44.398  35.656  1.00  0.00           C  
ATOM   3281  HD1 TYR   201      26.616  45.285  36.220  1.00  0.00           H  
ATOM   3282  CE1 TYR   201      26.252  44.231  34.430  1.00  0.00           C  
ATOM   3283  HE1 TYR   201      25.614  45.037  34.099  1.00  0.00           H  
ATOM   3284  CZ  TYR   201      26.475  43.103  33.669  1.00  0.00           C  
ATOM   3285  OH  TYR   201      25.757  42.851  32.503  1.00  0.00           O  
ATOM   3286  HH  TYR   201      26.038  42.153  31.907  1.00  0.00           H  
ATOM   3287  CE2 TYR   201      27.302  42.063  34.208  1.00  0.00           C  
ATOM   3288  HE2 TYR   201      27.316  41.121  33.678  1.00  0.00           H  
ATOM   3289  CD2 TYR   201      27.959  42.264  35.466  1.00  0.00           C  
ATOM   3290  HD2 TYR   201      28.709  41.531  35.723  1.00  0.00           H  
ATOM   3291  C   TYR   201      29.605  45.226  39.188  1.00  0.00           C  
ATOM   3292  O   TYR   201      28.998  45.369  40.279  1.00  0.00           O  
ATOM   3293  N   VAL   202      30.978  45.240  39.239  1.00  0.00           N  
ATOM   3294  H   VAL   202      31.465  45.035  38.378  1.00  0.00           H  
ATOM   3295  CA  VAL   202      31.793  45.528  40.480  1.00  0.00           C  
ATOM   3296  HA  VAL   202      31.202  45.075  41.276  1.00  0.00           H  
ATOM   3297  CB  VAL   202      33.223  44.944  40.389  1.00  0.00           C  
ATOM   3298  HB  VAL   202      33.619  45.225  39.413  1.00  0.00           H  
ATOM   3299  CG1 VAL   202      34.087  45.447  41.496  1.00  0.00           C  
ATOM   3300 HG11 VAL   202      34.244  46.523  41.416  1.00  0.00           H  
ATOM   3301 HG12 VAL   202      33.651  45.313  42.486  1.00  0.00           H  
ATOM   3302 HG13 VAL   202      35.102  45.052  41.537  1.00  0.00           H  
ATOM   3303  CG2 VAL   202      33.071  43.462  40.522  1.00  0.00           C  
ATOM   3304 HG21 VAL   202      34.082  43.057  40.491  1.00  0.00           H  
ATOM   3305 HG22 VAL   202      32.755  43.156  41.519  1.00  0.00           H  
ATOM   3306 HG23 VAL   202      32.336  43.186  39.766  1.00  0.00           H  
ATOM   3307  C   VAL   202      31.794  46.993  40.880  1.00  0.00           C  
ATOM   3308  O   VAL   202      31.379  47.373  41.952  1.00  0.00           O  
ATOM   3309  N   LEU   203      32.002  47.927  39.929  1.00  0.00           N  
ATOM   3310  H   LEU   203      32.084  47.530  39.004  1.00  0.00           H  
ATOM   3311  CA  LEU   203      31.910  49.370  40.032  1.00  0.00           C  
ATOM   3312  HA  LEU   203      32.444  49.766  40.895  1.00  0.00           H  
ATOM   3313  CB  LEU   203      32.486  49.956  38.696  1.00  0.00           C  
ATOM   3314  HB2 LEU   203      31.912  49.408  37.949  1.00  0.00           H  
ATOM   3315  HB3 LEU   203      32.193  50.997  38.565  1.00  0.00           H  
ATOM   3316  CG  LEU   203      33.984  49.698  38.386  1.00  0.00           C  
ATOM   3317  HG  LEU   203      34.346  48.687  38.572  1.00  0.00           H  
ATOM   3318  CD1 LEU   203      34.310  50.080  36.931  1.00  0.00           C  
ATOM   3319 HD11 LEU   203      33.659  49.499  36.278  1.00  0.00           H  
ATOM   3320 HD12 LEU   203      34.194  51.156  36.799  1.00  0.00           H  
ATOM   3321 HD13 LEU   203      35.297  49.735  36.622  1.00  0.00           H  
ATOM   3322  CD2 LEU   203      34.750  50.627  39.261  1.00  0.00           C  
ATOM   3323 HD21 LEU   203      34.524  51.672  39.045  1.00  0.00           H  
ATOM   3324 HD22 LEU   203      34.622  50.372  40.312  1.00  0.00           H  
ATOM   3325 HD23 LEU   203      35.780  50.532  38.917  1.00  0.00           H  
ATOM   3326  C   LEU   203      30.431  49.812  40.274  1.00  0.00           C  
ATOM   3327  O   LEU   203      30.252  50.865  40.911  1.00  0.00           O  
ATOM   3328  N   MET   204      29.468  48.982  39.856  1.00  0.00           N  
ATOM   3329  H   MET   204      29.721  48.182  39.294  1.00  0.00           H  
ATOM   3330  CA  MET   204      28.047  49.248  40.155  1.00  0.00           C  
ATOM   3331  HA  MET   204      27.888  50.325  40.222  1.00  0.00           H  
ATOM   3332  CB  MET   204      27.294  48.794  38.896  1.00  0.00           C  
ATOM   3333  HB2 MET   204      27.723  49.216  37.987  1.00  0.00           H  
ATOM   3334  HB3 MET   204      27.428  47.713  38.884  1.00  0.00           H  
ATOM   3335  CG  MET   204      25.831  49.102  38.870  1.00  0.00           C  
ATOM   3336  HG2 MET   204      25.429  48.941  37.869  1.00  0.00           H  
ATOM   3337  HG3 MET   204      25.388  48.366  39.540  1.00  0.00           H  
ATOM   3338  SD  MET   204      25.348  50.739  39.522  1.00  0.00           S  
ATOM   3339  CE  MET   204      26.158  51.684  38.270  1.00  0.00           C  
ATOM   3340  HE1 MET   204      27.201  51.650  38.585  1.00  0.00           H  
ATOM   3341  HE2 MET   204      26.227  51.219  37.287  1.00  0.00           H  
ATOM   3342  HE3 MET   204      25.876  52.734  38.198  1.00  0.00           H  
ATOM   3343  C   MET   204      27.484  48.676  41.466  1.00  0.00           C  
ATOM   3344  O   MET   204      26.670  49.306  42.099  1.00  0.00           O  
ATOM   3345  N   TYR   205      28.073  47.594  41.927  1.00  0.00           N  
ATOM   3346  H   TYR   205      28.567  46.973  41.303  1.00  0.00           H  
ATOM   3347  CA  TYR   205      27.978  47.116  43.297  1.00  0.00           C  
ATOM   3348  HA  TYR   205      26.914  46.978  43.487  1.00  0.00           H  
ATOM   3349  CB  TYR   205      28.665  45.738  43.312  1.00  0.00           C  
ATOM   3350  HB2 TYR   205      28.059  45.048  42.725  1.00  0.00           H  
ATOM   3351  HB3 TYR   205      29.583  45.760  42.725  1.00  0.00           H  
ATOM   3352  CG  TYR   205      28.735  45.134  44.736  1.00  0.00           C  
ATOM   3353  CD1 TYR   205      27.599  44.621  45.351  1.00  0.00           C  
ATOM   3354  HD1 TYR   205      26.639  44.575  44.860  1.00  0.00           H  
ATOM   3355  CE1 TYR   205      27.626  44.281  46.705  1.00  0.00           C  
ATOM   3356  HE1 TYR   205      26.699  44.027  47.198  1.00  0.00           H  
ATOM   3357  CZ  TYR   205      28.838  44.340  47.431  1.00  0.00           C  
ATOM   3358  OH  TYR   205      28.966  43.771  48.648  1.00  0.00           O  
ATOM   3359  HH  TYR   205      29.902  43.641  48.813  1.00  0.00           H  
ATOM   3360  CE2 TYR   205      30.001  44.720  46.777  1.00  0.00           C  
ATOM   3361  HE2 TYR   205      30.960  44.842  47.258  1.00  0.00           H  
ATOM   3362  CD2 TYR   205      29.981  45.153  45.413  1.00  0.00           C  
ATOM   3363  HD2 TYR   205      30.817  45.557  44.861  1.00  0.00           H  
ATOM   3364  C   TYR   205      28.447  48.073  44.366  1.00  0.00           C  
ATOM   3365  O   TYR   205      27.750  48.313  45.360  1.00  0.00           O  
ATOM   3366  N   PHE   206      29.613  48.705  44.181  1.00  0.00           N  
ATOM   3367  H   PHE   206      30.155  48.422  43.376  1.00  0.00           H  
ATOM   3368  CA  PHE   206      30.204  49.635  45.166  1.00  0.00           C  
ATOM   3369  HA  PHE   206      30.162  49.150  46.141  1.00  0.00           H  
ATOM   3370  CB  PHE   206      31.614  50.032  44.792  1.00  0.00           C  
ATOM   3371  HB2 PHE   206      31.604  50.499  43.807  1.00  0.00           H  
ATOM   3372  HB3 PHE   206      31.962  50.794  45.490  1.00  0.00           H  
ATOM   3373  CG  PHE   206      32.697  48.918  44.769  1.00  0.00           C  
ATOM   3374  CD1 PHE   206      32.680  47.829  45.727  1.00  0.00           C  
ATOM   3375  HD1 PHE   206      31.877  47.781  46.447  1.00  0.00           H  
ATOM   3376  CE1 PHE   206      33.684  46.813  45.795  1.00  0.00           C  
ATOM   3377  HE1 PHE   206      33.667  46.063  46.571  1.00  0.00           H  
ATOM   3378  CZ  PHE   206      34.713  46.778  44.727  1.00  0.00           C  
ATOM   3379  HZ  PHE   206      35.459  46.000  44.659  1.00  0.00           H  
ATOM   3380  CE2 PHE   206      34.765  47.864  43.826  1.00  0.00           C  
ATOM   3381  HE2 PHE   206      35.598  47.895  43.139  1.00  0.00           H  
ATOM   3382  CD2 PHE   206      33.731  48.874  43.765  1.00  0.00           C  
ATOM   3383  HD2 PHE   206      33.855  49.732  43.121  1.00  0.00           H  
ATOM   3384  C   PHE   206      29.292  50.944  45.217  1.00  0.00           C  
ATOM   3385  O   PHE   206      29.165  51.599  46.275  1.00  0.00           O  
ATOM   3386  N   ASN   207      28.552  51.347  44.176  1.00  0.00           N  
ATOM   3387  H   ASN   207      28.535  50.814  43.318  1.00  0.00           H  
ATOM   3388  CA  ASN   207      27.514  52.387  44.281  1.00  0.00           C  
ATOM   3389  HA  ASN   207      27.992  53.145  44.900  1.00  0.00           H  
ATOM   3390  CB  ASN   207      27.312  52.918  42.787  1.00  0.00           C  
ATOM   3391  HB2 ASN   207      27.349  52.074  42.098  1.00  0.00           H  
ATOM   3392  HB3 ASN   207      26.317  53.358  42.865  1.00  0.00           H  
ATOM   3393  CG  ASN   207      28.240  54.073  42.358  1.00  0.00           C  
ATOM   3394  OD1 ASN   207      27.995  55.206  42.705  1.00  0.00           O  
ATOM   3395  ND2 ASN   207      29.207  53.778  41.556  1.00  0.00           N  
ATOM   3396 HD21 ASN   207      29.893  54.462  41.271  1.00  0.00           H  
ATOM   3397 HD22 ASN   207      29.367  52.805  41.339  1.00  0.00           H  
ATOM   3398  C   ASN   207      26.226  52.081  44.933  1.00  0.00           C  
ATOM   3399  O   ASN   207      25.721  52.955  45.671  1.00  0.00           O  
ATOM   3400  N   ARG   208      25.705  50.929  44.532  1.00  0.00           N  
ATOM   3401  H   ARG   208      26.253  50.411  43.859  1.00  0.00           H  
ATOM   3402  CA  ARG   208      24.415  50.450  44.947  1.00  0.00           C  
ATOM   3403  HA  ARG   208      23.793  51.329  45.114  1.00  0.00           H  
ATOM   3404  CB  ARG   208      23.772  49.556  43.945  1.00  0.00           C  
ATOM   3405  HB2 ARG   208      24.434  48.711  43.757  1.00  0.00           H  
ATOM   3406  HB3 ARG   208      22.866  49.071  44.309  1.00  0.00           H  
ATOM   3407  CG  ARG   208      23.303  50.249  42.670  1.00  0.00           C  
ATOM   3408  HG2 ARG   208      22.406  50.848  42.829  1.00  0.00           H  
ATOM   3409  HG3 ARG   208      24.094  50.880  42.265  1.00  0.00           H  
ATOM   3410  CD  ARG   208      22.807  49.395  41.511  1.00  0.00           C  
ATOM   3411  HD2 ARG   208      22.840  49.907  40.550  1.00  0.00           H  
ATOM   3412  HD3 ARG   208      23.520  48.573  41.451  1.00  0.00           H  
ATOM   3413  NE  ARG   208      21.446  48.854  41.786  1.00  0.00           N  
ATOM   3414  HE  ARG   208      21.296  48.132  42.476  1.00  0.00           H  
ATOM   3415  CZ  ARG   208      20.314  49.186  41.183  1.00  0.00           C  
ATOM   3416  NH1 ARG   208      20.226  49.952  40.164  1.00  0.00           N  
ATOM   3417 HH11 ARG   208      21.046  50.189  39.623  1.00  0.00           H  
ATOM   3418 HH12 ARG   208      19.274  50.154  39.893  1.00  0.00           H  
ATOM   3419  NH2 ARG   208      19.279  48.688  41.743  1.00  0.00           N  
ATOM   3420 HH21 ARG   208      19.343  48.186  42.617  1.00  0.00           H  
ATOM   3421 HH22 ARG   208      18.350  48.990  41.485  1.00  0.00           H  
ATOM   3422  C   ARG   208      24.421  49.789  46.292  1.00  0.00           C  
ATOM   3423  O   ARG   208      25.523  49.462  46.883  1.00  0.00           O  
ATOM   3424  N   THR   209      23.224  49.607  46.836  1.00  0.00           N  
ATOM   3425  H   THR   209      22.407  50.089  46.490  1.00  0.00           H  
ATOM   3426  CA  THR   209      23.077  48.773  48.087  1.00  0.00           C  
ATOM   3427  HA  THR   209      23.920  48.859  48.773  1.00  0.00           H  
ATOM   3428  CB  THR   209      21.794  49.152  48.864  1.00  0.00           C  
ATOM   3429  HB  THR   209      21.671  48.469  49.705  1.00  0.00           H  
ATOM   3430  CG2 THR   209      21.876  50.594  49.384  1.00  0.00           C  
ATOM   3431 HG21 THR   209      21.055  50.786  50.075  1.00  0.00           H  
ATOM   3432 HG22 THR   209      22.797  50.639  49.964  1.00  0.00           H  
ATOM   3433 HG23 THR   209      21.914  51.372  48.622  1.00  0.00           H  
ATOM   3434  OG1 THR   209      20.737  48.949  47.958  1.00  0.00           O  
ATOM   3435  HG1 THR   209      20.028  48.431  48.348  1.00  0.00           H  
ATOM   3436  C   THR   209      23.075  47.279  47.760  1.00  0.00           C  
ATOM   3437  O   THR   209      23.369  46.487  48.571  1.00  0.00           O  
ATOM   3438  N   SER   210      22.815  46.949  46.517  1.00  0.00           N  
ATOM   3439  H   SER   210      22.526  47.665  45.866  1.00  0.00           H  
ATOM   3440  CA  SER   210      22.779  45.602  45.934  1.00  0.00           C  
ATOM   3441  HA  SER   210      23.699  45.025  46.021  1.00  0.00           H  
ATOM   3442  CB  SER   210      21.547  44.838  46.465  1.00  0.00           C  
ATOM   3443  HB2 SER   210      21.663  43.893  45.933  1.00  0.00           H  
ATOM   3444  HB3 SER   210      21.644  44.664  47.536  1.00  0.00           H  
ATOM   3445  OG  SER   210      20.304  45.396  46.069  1.00  0.00           O  
ATOM   3446  HG  SER   210      19.612  44.886  46.495  1.00  0.00           H  
ATOM   3447  C   SER   210      22.559  45.702  44.414  1.00  0.00           C  
ATOM   3448  O   SER   210      21.918  46.685  44.002  1.00  0.00           O  
ATOM   3449  N   LEU   211      22.950  44.757  43.567  1.00  0.00           N  
ATOM   3450  H   LEU   211      23.422  43.975  43.999  1.00  0.00           H  
ATOM   3451  CA  LEU   211      22.677  44.678  42.089  1.00  0.00           C  
ATOM   3452  HA  LEU   211      22.712  45.693  41.695  1.00  0.00           H  
ATOM   3453  CB  LEU   211      23.690  43.717  41.345  1.00  0.00           C  
ATOM   3454  HB2 LEU   211      23.732  42.860  42.017  1.00  0.00           H  
ATOM   3455  HB3 LEU   211      23.299  43.283  40.425  1.00  0.00           H  
ATOM   3456  CG  LEU   211      25.194  44.133  41.233  1.00  0.00           C  
ATOM   3457  HG  LEU   211      25.560  44.295  42.247  1.00  0.00           H  
ATOM   3458  CD1 LEU   211      26.110  43.142  40.598  1.00  0.00           C  
ATOM   3459 HD11 LEU   211      26.337  42.300  41.252  1.00  0.00           H  
ATOM   3460 HD12 LEU   211      25.662  42.767  39.678  1.00  0.00           H  
ATOM   3461 HD13 LEU   211      27.063  43.637  40.410  1.00  0.00           H  
ATOM   3462  CD2 LEU   211      25.280  45.473  40.394  1.00  0.00           C  
ATOM   3463 HD21 LEU   211      26.300  45.694  40.080  1.00  0.00           H  
ATOM   3464 HD22 LEU   211      24.651  45.360  39.511  1.00  0.00           H  
ATOM   3465 HD23 LEU   211      24.984  46.326  41.005  1.00  0.00           H  
ATOM   3466  C   LEU   211      21.287  44.085  41.887  1.00  0.00           C  
ATOM   3467  O   LEU   211      20.978  43.173  42.663  1.00  0.00           O  
ATOM   3468  N   PRO   212      20.568  44.263  40.816  1.00  0.00           N  
ATOM   3469  CD  PRO   212      20.864  45.170  39.686  1.00  0.00           C  
ATOM   3470  HD2 PRO   212      21.581  44.690  39.019  1.00  0.00           H  
ATOM   3471  HD3 PRO   212      21.272  46.052  40.179  1.00  0.00           H  
ATOM   3472  CG  PRO   212      19.543  45.531  39.120  1.00  0.00           C  
ATOM   3473  HG2 PRO   212      19.650  45.734  38.055  1.00  0.00           H  
ATOM   3474  HG3 PRO   212      19.066  46.293  39.737  1.00  0.00           H  
ATOM   3475  CB  PRO   212      18.849  44.213  39.247  1.00  0.00           C  
ATOM   3476  HB2 PRO   212      19.146  43.450  38.527  1.00  0.00           H  
ATOM   3477  HB3 PRO   212      17.778  44.411  39.257  1.00  0.00           H  
ATOM   3478  CA  PRO   212      19.331  43.622  40.593  1.00  0.00           C  
ATOM   3479  HA  PRO   212      18.660  43.962  41.382  1.00  0.00           H  
ATOM   3480  C   PRO   212      19.204  42.084  40.592  1.00  0.00           C  
ATOM   3481  O   PRO   212      18.102  41.618  40.966  1.00  0.00           O  
ATOM   3482  N   TRP   213      20.209  41.265  40.275  1.00  0.00           N  
ATOM   3483  H   TRP   213      21.116  41.614  40.001  1.00  0.00           H  
ATOM   3484  CA  TRP   213      20.200  39.829  40.330  1.00  0.00           C  
ATOM   3485  HA  TRP   213      19.150  39.550  40.243  1.00  0.00           H  
ATOM   3486  CB  TRP   213      20.821  39.295  39.068  1.00  0.00           C  
ATOM   3487  HB2 TRP   213      20.866  38.222  39.258  1.00  0.00           H  
ATOM   3488  HB3 TRP   213      20.148  39.576  38.258  1.00  0.00           H  
ATOM   3489  CG  TRP   213      22.146  39.849  38.764  1.00  0.00           C  
ATOM   3490  CD1 TRP   213      23.362  39.602  39.342  1.00  0.00           C  
ATOM   3491  HD1 TRP   213      23.707  38.854  40.040  1.00  0.00           H  
ATOM   3492  NE1 TRP   213      24.291  40.402  38.757  1.00  0.00           N  
ATOM   3493  HE1 TRP   213      25.238  40.466  39.103  1.00  0.00           H  
ATOM   3494  CE2 TRP   213      23.695  41.276  37.848  1.00  0.00           C  
ATOM   3495  CZ2 TRP   213      24.228  42.368  37.054  1.00  0.00           C  
ATOM   3496  HZ2 TRP   213      25.300  42.492  37.100  1.00  0.00           H  
ATOM   3497  CH2 TRP   213      23.383  43.241  36.384  1.00  0.00           C  
ATOM   3498  HH2 TRP   213      23.736  44.096  35.827  1.00  0.00           H  
ATOM   3499  CZ3 TRP   213      22.012  42.953  36.492  1.00  0.00           C  
ATOM   3500  HZ3 TRP   213      21.307  43.621  36.020  1.00  0.00           H  
ATOM   3501  CE3 TRP   213      21.459  41.874  37.265  1.00  0.00           C  
ATOM   3502  HE3 TRP   213      20.386  41.799  37.361  1.00  0.00           H  
ATOM   3503  CD2 TRP   213      22.334  40.953  37.882  1.00  0.00           C  
ATOM   3504  C   TRP   213      20.721  39.225  41.643  1.00  0.00           C  
ATOM   3505  O   TRP   213      20.726  38.066  41.767  1.00  0.00           O  
ATOM   3506  N   GLN   214      21.013  40.028  42.640  1.00  0.00           N  
ATOM   3507  H   GLN   214      21.047  41.008  42.399  1.00  0.00           H  
ATOM   3508  CA  GLN   214      20.948  39.662  44.153  1.00  0.00           C  
ATOM   3509  HA  GLN   214      21.409  38.682  44.279  1.00  0.00           H  
ATOM   3510  CB  GLN   214      21.602  40.844  44.854  1.00  0.00           C  
ATOM   3511  HB2 GLN   214      21.073  41.797  44.826  1.00  0.00           H  
ATOM   3512  HB3 GLN   214      21.491  40.592  45.909  1.00  0.00           H  
ATOM   3513  CG  GLN   214      23.145  40.980  44.640  1.00  0.00           C  
ATOM   3514  HG2 GLN   214      23.679  40.037  44.758  1.00  0.00           H  
ATOM   3515  HG3 GLN   214      23.385  41.142  43.589  1.00  0.00           H  
ATOM   3516  CD  GLN   214      23.758  42.025  45.547  1.00  0.00           C  
ATOM   3517  OE1 GLN   214      24.465  42.903  45.113  1.00  0.00           O  
ATOM   3518  NE2 GLN   214      23.525  42.063  46.863  1.00  0.00           N  
ATOM   3519 HE21 GLN   214      23.867  42.787  47.479  1.00  0.00           H  
ATOM   3520 HE22 GLN   214      23.003  41.288  47.248  1.00  0.00           H  
ATOM   3521  C   GLN   214      19.511  39.540  44.593  1.00  0.00           C  
ATOM   3522  O   GLN   214      18.633  39.854  43.840  1.00  0.00           O  
ATOM   3523  N   GLY   215      19.257  39.196  45.871  1.00  0.00           N  
ATOM   3524  H   GLY   215      20.011  39.043  46.526  1.00  0.00           H  
ATOM   3525  CA  GLY   215      17.883  39.253  46.485  1.00  0.00           C  
ATOM   3526  HA2 GLY   215      18.018  39.037  47.544  1.00  0.00           H  
ATOM   3527  HA3 GLY   215      17.467  40.253  46.364  1.00  0.00           H  
ATOM   3528  C   GLY   215      16.793  38.305  46.005  1.00  0.00           C  
ATOM   3529  O   GLY   215      15.659  38.177  46.576  1.00  0.00           O  
ATOM   3530  N   LEU   216      17.125  37.534  44.975  1.00  0.00           N  
ATOM   3531  H   LEU   216      17.925  37.799  44.417  1.00  0.00           H  
ATOM   3532  CA  LEU   216      16.275  36.491  44.320  1.00  0.00           C  
ATOM   3533  HA  LEU   216      15.399  37.026  43.954  1.00  0.00           H  
ATOM   3534  CB  LEU   216      17.064  35.922  43.083  1.00  0.00           C  
ATOM   3535  HB2 LEU   216      18.041  35.500  43.315  1.00  0.00           H  
ATOM   3536  HB3 LEU   216      16.467  35.142  42.611  1.00  0.00           H  
ATOM   3537  CG  LEU   216      17.340  36.944  42.017  1.00  0.00           C  
ATOM   3538  HG  LEU   216      17.932  37.737  42.473  1.00  0.00           H  
ATOM   3539  CD1 LEU   216      18.217  36.337  40.909  1.00  0.00           C  
ATOM   3540 HD11 LEU   216      18.371  37.014  40.068  1.00  0.00           H  
ATOM   3541 HD12 LEU   216      19.225  36.191  41.297  1.00  0.00           H  
ATOM   3542 HD13 LEU   216      17.795  35.375  40.620  1.00  0.00           H  
ATOM   3543  CD2 LEU   216      16.170  37.617  41.337  1.00  0.00           C  
ATOM   3544 HD21 LEU   216      16.427  38.418  40.644  1.00  0.00           H  
ATOM   3545 HD22 LEU   216      15.621  36.934  40.688  1.00  0.00           H  
ATOM   3546 HD23 LEU   216      15.646  38.187  42.104  1.00  0.00           H  
ATOM   3547  C   LEU   216      15.818  35.361  45.252  1.00  0.00           C  
ATOM   3548  O   LEU   216      16.599  34.856  46.114  1.00  0.00           O  
ATOM   3549  N   LYS   217      14.672  34.830  45.049  1.00  0.00           N  
ATOM   3550  H   LYS   217      14.019  35.203  44.374  1.00  0.00           H  
ATOM   3551  CA  LYS   217      14.036  33.701  45.736  1.00  0.00           C  
ATOM   3552  HA  LYS   217      13.943  33.863  46.810  1.00  0.00           H  
ATOM   3553  CB  LYS   217      12.605  33.497  45.288  1.00  0.00           C  
ATOM   3554  HB2 LYS   217      12.568  33.448  44.200  1.00  0.00           H  
ATOM   3555  HB3 LYS   217      12.208  32.614  45.788  1.00  0.00           H  
ATOM   3556  CG  LYS   217      11.761  34.650  45.780  1.00  0.00           C  
ATOM   3557  HG2 LYS   217      11.680  34.680  46.866  1.00  0.00           H  
ATOM   3558  HG3 LYS   217      12.289  35.590  45.626  1.00  0.00           H  
ATOM   3559  CD  LYS   217      10.417  34.666  45.013  1.00  0.00           C  
ATOM   3560  HD2 LYS   217      10.641  34.764  43.951  1.00  0.00           H  
ATOM   3561  HD3 LYS   217       9.960  33.679  45.088  1.00  0.00           H  
ATOM   3562  CE  LYS   217       9.421  35.774  45.477  1.00  0.00           C  
ATOM   3563  HE2 LYS   217       8.473  35.633  44.956  1.00  0.00           H  
ATOM   3564  HE3 LYS   217       9.173  35.639  46.530  1.00  0.00           H  
ATOM   3565  NZ  LYS   217       9.915  37.127  45.210  1.00  0.00           N  
ATOM   3566  HZ1 LYS   217      10.010  37.446  44.257  1.00  0.00           H  
ATOM   3567  HZ2 LYS   217       9.345  37.815  45.681  1.00  0.00           H  
ATOM   3568  HZ3 LYS   217      10.863  37.249  45.535  1.00  0.00           H  
ATOM   3569  C   LYS   217      14.753  32.295  45.643  1.00  0.00           C  
ATOM   3570  O   LYS   217      14.712  31.448  46.541  1.00  0.00           O  
ATOM   3571  N   ALA   218      15.350  32.035  44.484  1.00  0.00           N  
ATOM   3572  H   ALA   218      15.125  32.594  43.673  1.00  0.00           H  
ATOM   3573  CA  ALA   218      16.178  30.880  44.197  1.00  0.00           C  
ATOM   3574  HA  ALA   218      15.626  30.007  44.546  1.00  0.00           H  
ATOM   3575  CB  ALA   218      16.223  30.766  42.744  1.00  0.00           C  
ATOM   3576  HB1 ALA   218      15.246  30.726  42.263  1.00  0.00           H  
ATOM   3577  HB2 ALA   218      16.828  31.569  42.323  1.00  0.00           H  
ATOM   3578  HB3 ALA   218      16.851  29.916  42.478  1.00  0.00           H  
ATOM   3579  C   ALA   218      17.581  30.942  44.889  1.00  0.00           C  
ATOM   3580  O   ALA   218      18.359  31.913  44.844  1.00  0.00           O  
ATOM   3581  N   ALA   219      17.912  29.876  45.629  1.00  0.00           N  
ATOM   3582  H   ALA   219      17.084  29.313  45.764  1.00  0.00           H  
ATOM   3583  CA  ALA   219      19.171  29.601  46.326  1.00  0.00           C  
ATOM   3584  HA  ALA   219      19.812  30.475  46.211  1.00  0.00           H  
ATOM   3585  CB  ALA   219      18.986  29.515  47.851  1.00  0.00           C  
ATOM   3586  HB1 ALA   219      18.665  30.440  48.329  1.00  0.00           H  
ATOM   3587  HB2 ALA   219      18.290  28.732  48.150  1.00  0.00           H  
ATOM   3588  HB3 ALA   219      19.934  29.203  48.291  1.00  0.00           H  
ATOM   3589  C   ALA   219      20.000  28.478  45.790  1.00  0.00           C  
ATOM   3590  O   ALA   219      21.206  28.445  46.064  1.00  0.00           O  
ATOM   3591  N   THR   220      19.435  27.605  44.971  1.00  0.00           N  
ATOM   3592  H   THR   220      18.467  27.739  44.714  1.00  0.00           H  
ATOM   3593  CA  THR   220      20.067  26.356  44.418  1.00  0.00           C  
ATOM   3594  HA  THR   220      20.961  26.030  44.948  1.00  0.00           H  
ATOM   3595  CB  THR   220      19.132  25.157  44.401  1.00  0.00           C  
ATOM   3596  HB  THR   220      19.636  24.280  43.996  1.00  0.00           H  
ATOM   3597  CG2 THR   220      18.741  24.716  45.863  1.00  0.00           C  
ATOM   3598 HG21 THR   220      18.193  25.526  46.345  1.00  0.00           H  
ATOM   3599 HG22 THR   220      18.283  23.731  45.776  1.00  0.00           H  
ATOM   3600 HG23 THR   220      19.675  24.538  46.395  1.00  0.00           H  
ATOM   3601  OG1 THR   220      17.880  25.331  43.743  1.00  0.00           O  
ATOM   3602  HG1 THR   220      18.212  25.341  42.842  1.00  0.00           H  
ATOM   3603  C   THR   220      20.581  26.546  42.959  1.00  0.00           C  
ATOM   3604  O   THR   220      19.933  27.306  42.222  1.00  0.00           O  
ATOM   3605  N   LYS   221      21.769  26.018  42.688  1.00  0.00           N  
ATOM   3606  H   LYS   221      22.162  25.398  43.381  1.00  0.00           H  
ATOM   3607  CA  LYS   221      22.711  26.504  41.637  1.00  0.00           C  
ATOM   3608  HA  LYS   221      23.193  27.449  41.890  1.00  0.00           H  
ATOM   3609  CB  LYS   221      23.882  25.513  41.503  1.00  0.00           C  
ATOM   3610  HB2 LYS   221      24.372  25.446  42.475  1.00  0.00           H  
ATOM   3611  HB3 LYS   221      23.537  24.509  41.257  1.00  0.00           H  
ATOM   3612  CG  LYS   221      24.861  25.951  40.399  1.00  0.00           C  
ATOM   3613  HG2 LYS   221      24.448  25.704  39.421  1.00  0.00           H  
ATOM   3614  HG3 LYS   221      25.058  27.023  40.385  1.00  0.00           H  
ATOM   3615  CD  LYS   221      26.148  25.146  40.602  1.00  0.00           C  
ATOM   3616  HD2 LYS   221      25.904  24.084  40.623  1.00  0.00           H  
ATOM   3617  HD3 LYS   221      26.682  25.352  39.674  1.00  0.00           H  
ATOM   3618  CE  LYS   221      27.145  25.474  41.803  1.00  0.00           C  
ATOM   3619  HE2 LYS   221      27.312  26.548  41.891  1.00  0.00           H  
ATOM   3620  HE3 LYS   221      26.790  25.132  42.775  1.00  0.00           H  
ATOM   3621  NZ  LYS   221      28.495  24.917  41.595  1.00  0.00           N  
ATOM   3622  HZ1 LYS   221      28.534  23.914  41.708  1.00  0.00           H  
ATOM   3623  HZ2 LYS   221      28.934  25.392  40.820  1.00  0.00           H  
ATOM   3624  HZ3 LYS   221      29.056  25.301  42.342  1.00  0.00           H  
ATOM   3625  C   LYS   221      22.062  26.706  40.257  1.00  0.00           C  
ATOM   3626  O   LYS   221      22.047  27.844  39.841  1.00  0.00           O  
ATOM   3627  N   LYS   222      21.642  25.692  39.526  1.00  0.00           N  
ATOM   3628  H   LYS   222      21.693  24.784  39.965  1.00  0.00           H  
ATOM   3629  CA  LYS   222      21.049  25.828  38.192  1.00  0.00           C  
ATOM   3630  HA  LYS   222      21.756  26.350  37.547  1.00  0.00           H  
ATOM   3631  CB  LYS   222      20.771  24.415  37.723  1.00  0.00           C  
ATOM   3632  HB2 LYS   222      20.353  23.831  38.543  1.00  0.00           H  
ATOM   3633  HB3 LYS   222      20.072  24.430  36.887  1.00  0.00           H  
ATOM   3634  CG  LYS   222      22.081  23.773  37.278  1.00  0.00           C  
ATOM   3635  HG2 LYS   222      22.572  24.348  36.494  1.00  0.00           H  
ATOM   3636  HG3 LYS   222      22.777  23.872  38.112  1.00  0.00           H  
ATOM   3637  CD  LYS   222      21.872  22.315  36.846  1.00  0.00           C  
ATOM   3638  HD2 LYS   222      21.282  22.197  35.937  1.00  0.00           H  
ATOM   3639  HD3 LYS   222      22.849  21.953  36.528  1.00  0.00           H  
ATOM   3640  CE  LYS   222      21.388  21.485  38.018  1.00  0.00           C  
ATOM   3641  HE2 LYS   222      22.156  21.618  38.780  1.00  0.00           H  
ATOM   3642  HE3 LYS   222      20.446  21.866  38.411  1.00  0.00           H  
ATOM   3643  NZ  LYS   222      21.213  20.116  37.630  1.00  0.00           N  
ATOM   3644  HZ1 LYS   222      22.117  19.741  37.382  1.00  0.00           H  
ATOM   3645  HZ2 LYS   222      20.873  19.467  38.326  1.00  0.00           H  
ATOM   3646  HZ3 LYS   222      20.772  19.994  36.730  1.00  0.00           H  
ATOM   3647  C   LYS   222      19.802  26.740  38.245  1.00  0.00           C  
ATOM   3648  O   LYS   222      19.456  27.390  37.230  1.00  0.00           O  
ATOM   3649  N   GLN   223      19.035  26.698  39.318  1.00  0.00           N  
ATOM   3650  H   GLN   223      19.208  25.952  39.976  1.00  0.00           H  
ATOM   3651  CA  GLN   223      17.795  27.414  39.524  1.00  0.00           C  
ATOM   3652  HA  GLN   223      17.115  27.358  38.674  1.00  0.00           H  
ATOM   3653  CB  GLN   223      16.825  26.906  40.682  1.00  0.00           C  
ATOM   3654  HB2 GLN   223      17.151  27.111  41.701  1.00  0.00           H  
ATOM   3655  HB3 GLN   223      15.907  27.493  40.652  1.00  0.00           H  
ATOM   3656  CG  GLN   223      16.450  25.477  40.430  1.00  0.00           C  
ATOM   3657  HG2 GLN   223      15.705  25.114  41.138  1.00  0.00           H  
ATOM   3658  HG3 GLN   223      16.022  25.379  39.433  1.00  0.00           H  
ATOM   3659  CD  GLN   223      17.585  24.465  40.522  1.00  0.00           C  
ATOM   3660  OE1 GLN   223      18.593  24.674  41.141  1.00  0.00           O  
ATOM   3661  NE2 GLN   223      17.447  23.261  40.086  1.00  0.00           N  
ATOM   3662 HE21 GLN   223      18.148  22.535  40.134  1.00  0.00           H  
ATOM   3663 HE22 GLN   223      16.594  23.059  39.583  1.00  0.00           H  
ATOM   3664  C   GLN   223      18.113  28.898  39.534  1.00  0.00           C  
ATOM   3665  O   GLN   223      17.744  29.696  38.731  1.00  0.00           O  
ATOM   3666  N   LYS   224      18.925  29.246  40.535  1.00  0.00           N  
ATOM   3667  H   LYS   224      19.228  28.524  41.174  1.00  0.00           H  
ATOM   3668  CA  LYS   224      19.598  30.541  40.635  1.00  0.00           C  
ATOM   3669  HA  LYS   224      18.861  31.343  40.656  1.00  0.00           H  
ATOM   3670  CB  LYS   224      20.372  30.492  41.999  1.00  0.00           C  
ATOM   3671  HB2 LYS   224      19.780  29.987  42.762  1.00  0.00           H  
ATOM   3672  HB3 LYS   224      21.272  29.913  41.793  1.00  0.00           H  
ATOM   3673  CG  LYS   224      20.822  31.825  42.588  1.00  0.00           C  
ATOM   3674  HG2 LYS   224      21.418  32.343  41.837  1.00  0.00           H  
ATOM   3675  HG3 LYS   224      19.911  32.381  42.809  1.00  0.00           H  
ATOM   3676  CD  LYS   224      21.741  31.634  43.828  1.00  0.00           C  
ATOM   3677  HD2 LYS   224      21.132  31.053  44.521  1.00  0.00           H  
ATOM   3678  HD3 LYS   224      22.658  31.093  43.596  1.00  0.00           H  
ATOM   3679  CE  LYS   224      21.933  32.952  44.519  1.00  0.00           C  
ATOM   3680  HE2 LYS   224      22.694  33.489  43.953  1.00  0.00           H  
ATOM   3681  HE3 LYS   224      21.004  33.522  44.501  1.00  0.00           H  
ATOM   3682  NZ  LYS   224      22.371  32.751  45.938  1.00  0.00           N  
ATOM   3683  HZ1 LYS   224      21.662  32.188  46.386  1.00  0.00           H  
ATOM   3684  HZ2 LYS   224      23.329  32.439  46.013  1.00  0.00           H  
ATOM   3685  HZ3 LYS   224      22.267  33.626  46.431  1.00  0.00           H  
ATOM   3686  C   LYS   224      20.490  30.919  39.376  1.00  0.00           C  
ATOM   3687  O   LYS   224      20.486  32.115  39.060  1.00  0.00           O  
ATOM   3688  N   TYR   225      21.117  29.946  38.707  1.00  0.00           N  
ATOM   3689  H   TYR   225      21.198  29.097  39.247  1.00  0.00           H  
ATOM   3690  CA  TYR   225      21.895  30.250  37.482  1.00  0.00           C  
ATOM   3691  HA  TYR   225      22.764  30.833  37.786  1.00  0.00           H  
ATOM   3692  CB  TYR   225      22.487  29.019  36.836  1.00  0.00           C  
ATOM   3693  HB2 TYR   225      23.135  28.609  37.610  1.00  0.00           H  
ATOM   3694  HB3 TYR   225      21.710  28.349  36.468  1.00  0.00           H  
ATOM   3695  CG  TYR   225      23.258  29.259  35.592  1.00  0.00           C  
ATOM   3696  CD1 TYR   225      24.495  29.952  35.643  1.00  0.00           C  
ATOM   3697  HD1 TYR   225      24.899  30.349  36.562  1.00  0.00           H  
ATOM   3698  CE1 TYR   225      25.194  30.153  34.442  1.00  0.00           C  
ATOM   3699  HE1 TYR   225      26.110  30.722  34.503  1.00  0.00           H  
ATOM   3700  CZ  TYR   225      24.776  29.567  33.240  1.00  0.00           C  
ATOM   3701  OH  TYR   225      25.558  29.527  32.112  1.00  0.00           O  
ATOM   3702  HH  TYR   225      25.181  29.582  31.231  1.00  0.00           H  
ATOM   3703  CE2 TYR   225      23.474  29.078  33.174  1.00  0.00           C  
ATOM   3704  HE2 TYR   225      22.956  28.832  32.259  1.00  0.00           H  
ATOM   3705  CD2 TYR   225      22.711  28.891  34.329  1.00  0.00           C  
ATOM   3706  HD2 TYR   225      21.689  28.541  34.361  1.00  0.00           H  
ATOM   3707  C   TYR   225      21.045  31.000  36.469  1.00  0.00           C  
ATOM   3708  O   TYR   225      21.278  32.149  36.067  1.00  0.00           O  
ATOM   3709  N   GLU   226      19.962  30.286  36.098  1.00  0.00           N  
ATOM   3710  H   GLU   226      19.837  29.338  36.422  1.00  0.00           H  
ATOM   3711  CA  GLU   226      18.914  30.755  35.128  1.00  0.00           C  
ATOM   3712  HA  GLU   226      19.463  31.072  34.241  1.00  0.00           H  
ATOM   3713  CB  GLU   226      17.999  29.611  34.737  1.00  0.00           C  
ATOM   3714  HB2 GLU   226      18.620  28.772  34.424  1.00  0.00           H  
ATOM   3715  HB3 GLU   226      17.453  29.355  35.645  1.00  0.00           H  
ATOM   3716  CG  GLU   226      16.974  29.937  33.670  1.00  0.00           C  
ATOM   3717  HG2 GLU   226      16.124  30.553  33.965  1.00  0.00           H  
ATOM   3718  HG3 GLU   226      17.490  30.529  32.914  1.00  0.00           H  
ATOM   3719  CD  GLU   226      16.453  28.618  32.983  1.00  0.00           C  
ATOM   3720  OE1 GLU   226      16.460  27.503  33.552  1.00  0.00           O  
ATOM   3721  OE2 GLU   226      16.027  28.711  31.793  1.00  0.00           O  
ATOM   3722  C   GLU   226      18.126  31.964  35.633  1.00  0.00           C  
ATOM   3723  O   GLU   226      17.669  32.838  34.825  1.00  0.00           O  
ATOM   3724  N   LYS   227      17.802  32.027  36.929  1.00  0.00           N  
ATOM   3725  H   LYS   227      17.980  31.198  37.477  1.00  0.00           H  
ATOM   3726  CA  LYS   227      17.336  33.308  37.535  1.00  0.00           C  
ATOM   3727  HA  LYS   227      16.504  33.592  36.890  1.00  0.00           H  
ATOM   3728  CB  LYS   227      16.793  33.063  39.038  1.00  0.00           C  
ATOM   3729  HB2 LYS   227      16.324  32.079  39.046  1.00  0.00           H  
ATOM   3730  HB3 LYS   227      17.630  32.877  39.711  1.00  0.00           H  
ATOM   3731  CG  LYS   227      15.719  34.102  39.494  1.00  0.00           C  
ATOM   3732  HG2 LYS   227      15.701  34.064  40.583  1.00  0.00           H  
ATOM   3733  HG3 LYS   227      16.080  35.093  39.219  1.00  0.00           H  
ATOM   3734  CD  LYS   227      14.395  33.805  38.838  1.00  0.00           C  
ATOM   3735  HD2 LYS   227      14.477  33.764  37.752  1.00  0.00           H  
ATOM   3736  HD3 LYS   227      13.987  32.845  39.155  1.00  0.00           H  
ATOM   3737  CE  LYS   227      13.366  34.935  39.208  1.00  0.00           C  
ATOM   3738  HE2 LYS   227      13.353  35.035  40.293  1.00  0.00           H  
ATOM   3739  HE3 LYS   227      13.648  35.931  38.869  1.00  0.00           H  
ATOM   3740  NZ  LYS   227      12.034  34.705  38.647  1.00  0.00           N  
ATOM   3741  HZ1 LYS   227      12.045  34.924  37.661  1.00  0.00           H  
ATOM   3742  HZ2 LYS   227      11.779  33.731  38.723  1.00  0.00           H  
ATOM   3743  HZ3 LYS   227      11.308  35.314  38.996  1.00  0.00           H  
ATOM   3744  C   LYS   227      18.291  34.506  37.438  1.00  0.00           C  
ATOM   3745  O   LYS   227      17.751  35.572  37.024  1.00  0.00           O  
ATOM   3746  N   ILE   228      19.528  34.414  37.820  1.00  0.00           N  
ATOM   3747  H   ILE   228      19.951  33.540  38.098  1.00  0.00           H  
ATOM   3748  CA  ILE   228      20.448  35.519  37.685  1.00  0.00           C  
ATOM   3749  HA  ILE   228      20.128  36.305  38.369  1.00  0.00           H  
ATOM   3750  CB  ILE   228      21.837  35.179  38.198  1.00  0.00           C  
ATOM   3751  HB  ILE   228      22.195  34.212  37.845  1.00  0.00           H  
ATOM   3752  CG2 ILE   228      22.796  36.263  37.785  1.00  0.00           C  
ATOM   3753 HG21 ILE   228      23.657  36.149  38.444  1.00  0.00           H  
ATOM   3754 HG22 ILE   228      23.161  36.169  36.762  1.00  0.00           H  
ATOM   3755 HG23 ILE   228      22.407  37.267  37.955  1.00  0.00           H  
ATOM   3756  CG1 ILE   228      21.884  35.097  39.695  1.00  0.00           C  
ATOM   3757 HG12 ILE   228      22.036  36.100  40.093  1.00  0.00           H  
ATOM   3758 HG13 ILE   228      20.916  34.778  40.084  1.00  0.00           H  
ATOM   3759  CD1 ILE   228      22.908  34.069  40.203  1.00  0.00           C  
ATOM   3760 HD11 ILE   228      22.940  34.050  41.292  1.00  0.00           H  
ATOM   3761 HD12 ILE   228      22.734  33.083  39.773  1.00  0.00           H  
ATOM   3762 HD13 ILE   228      23.921  34.349  39.912  1.00  0.00           H  
ATOM   3763  C   ILE   228      20.524  35.912  36.177  1.00  0.00           C  
ATOM   3764  O   ILE   228      20.400  37.109  35.928  1.00  0.00           O  
ATOM   3765  N   SER   229      20.576  34.839  35.319  1.00  0.00           N  
ATOM   3766  H   SER   229      20.968  33.978  35.673  1.00  0.00           H  
ATOM   3767  CA  SER   229      20.603  35.112  33.873  1.00  0.00           C  
ATOM   3768  HA  SER   229      21.488  35.673  33.573  1.00  0.00           H  
ATOM   3769  CB  SER   229      20.538  33.783  33.004  1.00  0.00           C  
ATOM   3770  HB2 SER   229      21.220  33.102  33.513  1.00  0.00           H  
ATOM   3771  HB3 SER   229      19.521  33.393  33.044  1.00  0.00           H  
ATOM   3772  OG  SER   229      20.904  34.120  31.643  1.00  0.00           O  
ATOM   3773  HG  SER   229      20.718  33.410  31.024  1.00  0.00           H  
ATOM   3774  C   SER   229      19.436  36.017  33.405  1.00  0.00           C  
ATOM   3775  O   SER   229      19.695  37.099  32.930  1.00  0.00           O  
ATOM   3776  N   GLU   230      18.201  35.662  33.770  1.00  0.00           N  
ATOM   3777  H   GLU   230      18.270  34.701  34.074  1.00  0.00           H  
ATOM   3778  CA  GLU   230      16.875  36.261  33.420  1.00  0.00           C  
ATOM   3779  HA  GLU   230      16.611  36.319  32.364  1.00  0.00           H  
ATOM   3780  CB  GLU   230      15.751  35.434  34.131  1.00  0.00           C  
ATOM   3781  HB2 GLU   230      15.686  34.488  33.593  1.00  0.00           H  
ATOM   3782  HB3 GLU   230      16.070  35.317  35.167  1.00  0.00           H  
ATOM   3783  CG  GLU   230      14.353  35.980  34.089  1.00  0.00           C  
ATOM   3784  HG2 GLU   230      14.420  36.882  34.696  1.00  0.00           H  
ATOM   3785  HG3 GLU   230      14.083  36.227  33.062  1.00  0.00           H  
ATOM   3786  CD  GLU   230      13.284  35.136  34.722  1.00  0.00           C  
ATOM   3787  OE1 GLU   230      12.674  35.642  35.715  1.00  0.00           O  
ATOM   3788  OE2 GLU   230      13.175  33.923  34.433  1.00  0.00           O  
ATOM   3789  C   GLU   230      16.937  37.733  33.961  1.00  0.00           C  
ATOM   3790  O   GLU   230      16.745  38.684  33.174  1.00  0.00           O  
ATOM   3791  N   LYS   231      17.150  37.958  35.271  1.00  0.00           N  
ATOM   3792  H   LYS   231      17.424  37.158  35.823  1.00  0.00           H  
ATOM   3793  CA  LYS   231      17.060  39.268  35.861  1.00  0.00           C  
ATOM   3794  HA  LYS   231      16.097  39.557  35.440  1.00  0.00           H  
ATOM   3795  CB  LYS   231      17.165  39.090  37.408  1.00  0.00           C  
ATOM   3796  HB2 LYS   231      16.430  38.361  37.749  1.00  0.00           H  
ATOM   3797  HB3 LYS   231      18.130  38.600  37.539  1.00  0.00           H  
ATOM   3798  CG  LYS   231      16.900  40.411  38.267  1.00  0.00           C  
ATOM   3799  HG2 LYS   231      16.920  40.065  39.301  1.00  0.00           H  
ATOM   3800  HG3 LYS   231      17.752  41.072  38.106  1.00  0.00           H  
ATOM   3801  CD  LYS   231      15.546  41.158  38.036  1.00  0.00           C  
ATOM   3802  HD2 LYS   231      15.496  41.636  37.058  1.00  0.00           H  
ATOM   3803  HD3 LYS   231      14.687  40.508  38.200  1.00  0.00           H  
ATOM   3804  CE  LYS   231      15.467  42.296  39.065  1.00  0.00           C  
ATOM   3805  HE2 LYS   231      15.549  41.882  40.070  1.00  0.00           H  
ATOM   3806  HE3 LYS   231      16.259  43.023  38.882  1.00  0.00           H  
ATOM   3807  NZ  LYS   231      14.186  42.958  38.983  1.00  0.00           N  
ATOM   3808  HZ1 LYS   231      14.081  43.668  39.694  1.00  0.00           H  
ATOM   3809  HZ2 LYS   231      13.991  43.459  38.127  1.00  0.00           H  
ATOM   3810  HZ3 LYS   231      13.387  42.344  39.045  1.00  0.00           H  
ATOM   3811  C   LYS   231      18.129  40.113  35.272  1.00  0.00           C  
ATOM   3812  O   LYS   231      17.905  41.312  35.230  1.00  0.00           O  
ATOM   3813  N   LYS   232      19.296  39.570  34.848  1.00  0.00           N  
ATOM   3814  H   LYS   232      19.261  38.561  34.854  1.00  0.00           H  
ATOM   3815  CA  LYS   232      20.493  40.305  34.422  1.00  0.00           C  
ATOM   3816  HA  LYS   232      20.571  41.235  34.985  1.00  0.00           H  
ATOM   3817  CB  LYS   232      21.766  39.472  34.560  1.00  0.00           C  
ATOM   3818  HB2 LYS   232      21.916  39.237  35.613  1.00  0.00           H  
ATOM   3819  HB3 LYS   232      21.647  38.482  34.119  1.00  0.00           H  
ATOM   3820  CG  LYS   232      23.059  40.070  33.979  1.00  0.00           C  
ATOM   3821  HG2 LYS   232      22.974  40.046  32.893  1.00  0.00           H  
ATOM   3822  HG3 LYS   232      23.113  41.098  34.336  1.00  0.00           H  
ATOM   3823  CD  LYS   232      24.381  39.391  34.335  1.00  0.00           C  
ATOM   3824  HD2 LYS   232      25.145  39.799  33.674  1.00  0.00           H  
ATOM   3825  HD3 LYS   232      24.666  39.588  35.369  1.00  0.00           H  
ATOM   3826  CE  LYS   232      24.179  37.891  34.044  1.00  0.00           C  
ATOM   3827  HE2 LYS   232      23.592  37.518  34.883  1.00  0.00           H  
ATOM   3828  HE3 LYS   232      23.660  37.760  33.094  1.00  0.00           H  
ATOM   3829  NZ  LYS   232      25.459  37.166  34.124  1.00  0.00           N  
ATOM   3830  HZ1 LYS   232      25.727  37.220  35.097  1.00  0.00           H  
ATOM   3831  HZ2 LYS   232      25.430  36.191  33.863  1.00  0.00           H  
ATOM   3832  HZ3 LYS   232      26.261  37.569  33.660  1.00  0.00           H  
ATOM   3833  C   LYS   232      20.317  40.700  32.908  1.00  0.00           C  
ATOM   3834  O   LYS   232      20.597  41.812  32.539  1.00  0.00           O  
ATOM   3835  N   MET   233      19.906  39.807  32.075  1.00  0.00           N  
ATOM   3836  H   MET   233      19.844  38.851  32.394  1.00  0.00           H  
ATOM   3837  CA  MET   233      19.595  40.003  30.692  1.00  0.00           C  
ATOM   3838  HA  MET   233      20.425  40.646  30.400  1.00  0.00           H  
ATOM   3839  CB  MET   233      19.817  38.676  29.934  1.00  0.00           C  
ATOM   3840  HB2 MET   233      20.849  38.347  30.058  1.00  0.00           H  
ATOM   3841  HB3 MET   233      19.153  37.927  30.364  1.00  0.00           H  
ATOM   3842  CG  MET   233      19.499  38.744  28.405  1.00  0.00           C  
ATOM   3843  HG2 MET   233      19.199  37.744  28.092  1.00  0.00           H  
ATOM   3844  HG3 MET   233      18.706  39.472  28.235  1.00  0.00           H  
ATOM   3845  SD  MET   233      20.859  39.199  27.326  1.00  0.00           S  
ATOM   3846  CE  MET   233      20.699  41.057  27.206  1.00  0.00           C  
ATOM   3847  HE1 MET   233      21.103  41.532  28.100  1.00  0.00           H  
ATOM   3848  HE2 MET   233      21.199  41.418  26.308  1.00  0.00           H  
ATOM   3849  HE3 MET   233      19.649  41.268  27.004  1.00  0.00           H  
ATOM   3850  C   MET   233      18.282  40.788  30.399  1.00  0.00           C  
ATOM   3851  O   MET   233      18.346  41.609  29.427  1.00  0.00           O  
ATOM   3852  N   SER   234      17.224  40.706  31.191  1.00  0.00           N  
ATOM   3853  H   SER   234      17.198  39.968  31.880  1.00  0.00           H  
ATOM   3854  CA  SER   234      15.984  41.480  31.023  1.00  0.00           C  
ATOM   3855  HA  SER   234      15.800  41.579  29.953  1.00  0.00           H  
ATOM   3856  CB  SER   234      14.837  40.587  31.553  1.00  0.00           C  
ATOM   3857  HB2 SER   234      13.935  41.169  31.362  1.00  0.00           H  
ATOM   3858  HB3 SER   234      14.770  39.638  31.021  1.00  0.00           H  
ATOM   3859  OG  SER   234      14.940  40.496  32.937  1.00  0.00           O  
ATOM   3860  HG  SER   234      15.575  39.778  32.986  1.00  0.00           H  
ATOM   3861  C   SER   234      16.005  42.878  31.633  1.00  0.00           C  
ATOM   3862  O   SER   234      15.065  43.636  31.444  1.00  0.00           O  
ATOM   3863  N   THR   235      17.000  43.276  32.476  1.00  0.00           N  
ATOM   3864  H   THR   235      17.620  42.541  32.787  1.00  0.00           H  
ATOM   3865  CA  THR   235      17.122  44.653  33.041  1.00  0.00           C  
ATOM   3866  HA  THR   235      16.145  45.037  33.333  1.00  0.00           H  
ATOM   3867  CB  THR   235      17.903  44.659  34.416  1.00  0.00           C  
ATOM   3868  HB  THR   235      18.928  44.329  34.245  1.00  0.00           H  
ATOM   3869  CG2 THR   235      17.910  46.163  34.955  1.00  0.00           C  
ATOM   3870 HG21 THR   235      18.439  46.325  35.894  1.00  0.00           H  
ATOM   3871 HG22 THR   235      18.296  46.826  34.180  1.00  0.00           H  
ATOM   3872 HG23 THR   235      16.899  46.524  35.144  1.00  0.00           H  
ATOM   3873  OG1 THR   235      17.208  43.863  35.365  1.00  0.00           O  
ATOM   3874  HG1 THR   235      17.468  42.976  35.106  1.00  0.00           H  
ATOM   3875  C   THR   235      17.793  45.486  31.993  1.00  0.00           C  
ATOM   3876  O   THR   235      19.012  45.292  31.793  1.00  0.00           O  
ATOM   3877  N   PRO   236      17.147  46.491  31.323  1.00  0.00           N  
ATOM   3878  CD  PRO   236      15.811  46.922  31.583  1.00  0.00           C  
ATOM   3879  HD2 PRO   236      15.494  46.778  32.616  1.00  0.00           H  
ATOM   3880  HD3 PRO   236      15.187  46.320  30.923  1.00  0.00           H  
ATOM   3881  CG  PRO   236      15.669  48.321  31.106  1.00  0.00           C  
ATOM   3882  HG2 PRO   236      15.739  48.934  32.005  1.00  0.00           H  
ATOM   3883  HG3 PRO   236      14.697  48.405  30.620  1.00  0.00           H  
ATOM   3884  CB  PRO   236      16.759  48.587  30.126  1.00  0.00           C  
ATOM   3885  HB2 PRO   236      17.192  49.586  30.174  1.00  0.00           H  
ATOM   3886  HB3 PRO   236      16.503  48.245  29.123  1.00  0.00           H  
ATOM   3887  CA  PRO   236      17.819  47.604  30.673  1.00  0.00           C  
ATOM   3888  HA  PRO   236      18.454  47.204  29.882  1.00  0.00           H  
ATOM   3889  C   PRO   236      18.831  48.434  31.529  1.00  0.00           C  
ATOM   3890  O   PRO   236      18.533  48.649  32.705  1.00  0.00           O  
ATOM   3891  N   VAL   237      19.985  48.656  30.904  1.00  0.00           N  
ATOM   3892  H   VAL   237      19.978  48.414  29.924  1.00  0.00           H  
ATOM   3893  CA  VAL   237      21.137  49.334  31.537  1.00  0.00           C  
ATOM   3894  HA  VAL   237      21.347  48.706  32.403  1.00  0.00           H  
ATOM   3895  CB  VAL   237      22.306  49.359  30.570  1.00  0.00           C  
ATOM   3896  HB  VAL   237      21.917  49.752  29.631  1.00  0.00           H  
ATOM   3897  CG1 VAL   237      23.396  50.309  31.093  1.00  0.00           C  
ATOM   3898 HG11 VAL   237      24.089  50.468  30.267  1.00  0.00           H  
ATOM   3899 HG12 VAL   237      22.945  51.280  31.297  1.00  0.00           H  
ATOM   3900 HG13 VAL   237      23.929  49.790  31.889  1.00  0.00           H  
ATOM   3901  CG2 VAL   237      23.009  48.022  30.324  1.00  0.00           C  
ATOM   3902 HG21 VAL   237      23.173  47.588  31.310  1.00  0.00           H  
ATOM   3903 HG22 VAL   237      22.273  47.377  29.843  1.00  0.00           H  
ATOM   3904 HG23 VAL   237      23.936  48.063  29.751  1.00  0.00           H  
ATOM   3905  C   VAL   237      20.743  50.705  32.212  1.00  0.00           C  
ATOM   3906  O   VAL   237      21.249  50.981  33.262  1.00  0.00           O  
ATOM   3907  N   GLU   238      19.770  51.458  31.685  1.00  0.00           N  
ATOM   3908  H   GLU   238      19.363  51.103  30.832  1.00  0.00           H  
ATOM   3909  CA  GLU   238      19.203  52.637  32.285  1.00  0.00           C  
ATOM   3910  HA  GLU   238      20.016  53.272  32.637  1.00  0.00           H  
ATOM   3911  CB  GLU   238      18.609  53.520  31.208  1.00  0.00           C  
ATOM   3912  HB2 GLU   238      18.120  54.345  31.726  1.00  0.00           H  
ATOM   3913  HB3 GLU   238      19.381  53.987  30.597  1.00  0.00           H  
ATOM   3914  CG  GLU   238      17.536  52.963  30.300  1.00  0.00           C  
ATOM   3915  HG2 GLU   238      16.851  52.338  30.871  1.00  0.00           H  
ATOM   3916  HG3 GLU   238      16.914  53.795  29.971  1.00  0.00           H  
ATOM   3917  CD  GLU   238      17.966  52.143  29.089  1.00  0.00           C  
ATOM   3918  OE1 GLU   238      17.162  52.133  28.088  1.00  0.00           O  
ATOM   3919  OE2 GLU   238      19.072  51.552  29.038  1.00  0.00           O  
ATOM   3920  C   GLU   238      18.210  52.402  33.437  1.00  0.00           C  
ATOM   3921  O   GLU   238      17.817  53.376  34.082  1.00  0.00           O  
ATOM   3922  N   VAL   239      17.865  51.123  33.729  1.00  0.00           N  
ATOM   3923  H   VAL   239      18.099  50.395  33.068  1.00  0.00           H  
ATOM   3924  CA  VAL   239      17.336  50.794  35.058  1.00  0.00           C  
ATOM   3925  HA  VAL   239      16.928  51.676  35.552  1.00  0.00           H  
ATOM   3926  CB  VAL   239      16.199  49.711  34.952  1.00  0.00           C  
ATOM   3927  HB  VAL   239      16.710  48.900  34.433  1.00  0.00           H  
ATOM   3928  CG1 VAL   239      15.695  49.238  36.324  1.00  0.00           C  
ATOM   3929 HG11 VAL   239      15.332  50.050  36.955  1.00  0.00           H  
ATOM   3930 HG12 VAL   239      14.935  48.470  36.183  1.00  0.00           H  
ATOM   3931 HG13 VAL   239      16.397  48.606  36.868  1.00  0.00           H  
ATOM   3932  CG2 VAL   239      15.022  50.255  34.198  1.00  0.00           C  
ATOM   3933 HG21 VAL   239      14.589  51.020  34.842  1.00  0.00           H  
ATOM   3934 HG22 VAL   239      15.253  50.566  33.178  1.00  0.00           H  
ATOM   3935 HG23 VAL   239      14.240  49.497  34.159  1.00  0.00           H  
ATOM   3936  C   VAL   239      18.425  50.373  36.069  1.00  0.00           C  
ATOM   3937  O   VAL   239      18.488  50.764  37.215  1.00  0.00           O  
ATOM   3938  N   LEU   240      19.406  49.592  35.558  1.00  0.00           N  
ATOM   3939  H   LEU   240      19.262  49.274  34.610  1.00  0.00           H  
ATOM   3940  CA  LEU   240      20.521  49.110  36.348  1.00  0.00           C  
ATOM   3941  HA  LEU   240      20.095  48.588  37.205  1.00  0.00           H  
ATOM   3942  CB  LEU   240      21.209  48.075  35.462  1.00  0.00           C  
ATOM   3943  HB2 LEU   240      20.709  47.122  35.287  1.00  0.00           H  
ATOM   3944  HB3 LEU   240      21.277  48.477  34.451  1.00  0.00           H  
ATOM   3945  CG  LEU   240      22.637  47.756  35.942  1.00  0.00           C  
ATOM   3946  HG  LEU   240      23.155  48.709  36.041  1.00  0.00           H  
ATOM   3947  CD1 LEU   240      22.688  46.908  37.177  1.00  0.00           C  
ATOM   3948 HD11 LEU   240      21.950  47.357  37.842  1.00  0.00           H  
ATOM   3949 HD12 LEU   240      22.354  45.894  36.956  1.00  0.00           H  
ATOM   3950 HD13 LEU   240      23.705  47.003  37.557  1.00  0.00           H  
ATOM   3951  CD2 LEU   240      23.319  46.917  34.807  1.00  0.00           C  
ATOM   3952 HD21 LEU   240      23.448  47.605  33.971  1.00  0.00           H  
ATOM   3953 HD22 LEU   240      24.287  46.724  35.268  1.00  0.00           H  
ATOM   3954 HD23 LEU   240      22.785  45.979  34.657  1.00  0.00           H  
ATOM   3955  C   LEU   240      21.335  50.300  36.823  1.00  0.00           C  
ATOM   3956  O   LEU   240      21.894  50.364  37.926  1.00  0.00           O  
ATOM   3957  N   CYS   241      21.425  51.326  36.034  1.00  0.00           N  
ATOM   3958  H   CYS   241      20.915  51.158  35.178  1.00  0.00           H  
ATOM   3959  CA  CYS   241      22.208  52.547  36.348  1.00  0.00           C  
ATOM   3960  HA  CYS   241      22.927  52.370  37.147  1.00  0.00           H  
ATOM   3961  CB  CYS   241      23.113  52.958  35.160  1.00  0.00           C  
ATOM   3962  HB2 CYS   241      22.654  53.227  34.208  1.00  0.00           H  
ATOM   3963  HB3 CYS   241      23.843  53.685  35.514  1.00  0.00           H  
ATOM   3964  SG  CYS   241      24.125  51.428  34.690  1.00  0.00           S  
ATOM   3965  HG  CYS   241      23.006  50.775  34.363  1.00  0.00           H  
ATOM   3966  C   CYS   241      21.319  53.800  36.785  1.00  0.00           C  
ATOM   3967  O   CYS   241      21.831  54.921  36.924  1.00  0.00           O  
ATOM   3968  N   LYS   242      20.032  53.577  37.093  1.00  0.00           N  
ATOM   3969  H   LYS   242      19.652  52.655  36.933  1.00  0.00           H  
ATOM   3970  CA  LYS   242      19.030  54.507  37.588  1.00  0.00           C  
ATOM   3971  HA  LYS   242      19.121  55.398  36.967  1.00  0.00           H  
ATOM   3972  CB  LYS   242      17.613  53.979  37.456  1.00  0.00           C  
ATOM   3973  HB2 LYS   242      17.598  53.423  36.518  1.00  0.00           H  
ATOM   3974  HB3 LYS   242      17.304  53.352  38.293  1.00  0.00           H  
ATOM   3975  CG  LYS   242      16.592  55.162  37.197  1.00  0.00           C  
ATOM   3976  HG2 LYS   242      16.726  55.725  38.120  1.00  0.00           H  
ATOM   3977  HG3 LYS   242      16.865  55.728  36.306  1.00  0.00           H  
ATOM   3978  CD  LYS   242      15.089  54.687  37.096  1.00  0.00           C  
ATOM   3979  HD2 LYS   242      14.838  54.150  38.010  1.00  0.00           H  
ATOM   3980  HD3 LYS   242      14.493  55.594  36.988  1.00  0.00           H  
ATOM   3981  CE  LYS   242      14.796  53.842  35.812  1.00  0.00           C  
ATOM   3982  HE2 LYS   242      15.398  52.933  35.774  1.00  0.00           H  
ATOM   3983  HE3 LYS   242      13.752  53.531  35.808  1.00  0.00           H  
ATOM   3984  NZ  LYS   242      15.023  54.597  34.616  1.00  0.00           N  
ATOM   3985  HZ1 LYS   242      14.601  54.240  33.771  1.00  0.00           H  
ATOM   3986  HZ2 LYS   242      14.805  55.549  34.873  1.00  0.00           H  
ATOM   3987  HZ3 LYS   242      15.997  54.533  34.356  1.00  0.00           H  
ATOM   3988  C   LYS   242      19.263  55.070  39.007  1.00  0.00           C  
ATOM   3989  O   LYS   242      19.311  54.297  40.031  1.00  0.00           O  
ATOM   3990  N   GLY   243      19.654  56.348  39.106  1.00  0.00           N  
ATOM   3991  H   GLY   243      19.657  56.849  38.228  1.00  0.00           H  
ATOM   3992  CA  GLY   243      20.215  57.036  40.275  1.00  0.00           C  
ATOM   3993  HA2 GLY   243      19.579  57.918  40.352  1.00  0.00           H  
ATOM   3994  HA3 GLY   243      20.004  56.504  41.203  1.00  0.00           H  
ATOM   3995  C   GLY   243      21.688  57.282  40.253  1.00  0.00           C  
ATOM   3996  O   GLY   243      22.193  58.017  41.159  1.00  0.00           O  
ATOM   3997  N   PHE   244      22.457  56.952  39.236  1.00  0.00           N  
ATOM   3998  H   PHE   244      22.015  56.513  38.441  1.00  0.00           H  
ATOM   3999  CA  PHE   244      23.959  56.955  39.255  1.00  0.00           C  
ATOM   4000  HA  PHE   244      24.277  57.673  40.011  1.00  0.00           H  
ATOM   4001  CB  PHE   244      24.484  55.594  39.664  1.00  0.00           C  
ATOM   4002  HB2 PHE   244      24.538  54.897  38.828  1.00  0.00           H  
ATOM   4003  HB3 PHE   244      25.490  55.741  40.056  1.00  0.00           H  
ATOM   4004  CG  PHE   244      23.625  54.889  40.684  1.00  0.00           C  
ATOM   4005  CD1 PHE   244      23.955  55.147  42.033  1.00  0.00           C  
ATOM   4006  HD1 PHE   244      24.708  55.853  42.351  1.00  0.00           H  
ATOM   4007  CE1 PHE   244      23.175  54.488  43.045  1.00  0.00           C  
ATOM   4008  HE1 PHE   244      23.326  54.684  44.096  1.00  0.00           H  
ATOM   4009  CZ  PHE   244      22.204  53.507  42.624  1.00  0.00           C  
ATOM   4010  HZ  PHE   244      21.534  53.015  43.314  1.00  0.00           H  
ATOM   4011  CE2 PHE   244      21.977  53.219  41.259  1.00  0.00           C  
ATOM   4012  HE2 PHE   244      21.229  52.512  40.931  1.00  0.00           H  
ATOM   4013  CD2 PHE   244      22.623  53.934  40.302  1.00  0.00           C  
ATOM   4014  HD2 PHE   244      22.576  53.714  39.246  1.00  0.00           H  
ATOM   4015  C   PHE   244      24.530  57.541  37.863  1.00  0.00           C  
ATOM   4016  O   PHE   244      23.769  57.616  36.915  1.00  0.00           O  
ATOM   4017  N   PRO   245      25.834  58.025  37.827  1.00  0.00           N  
ATOM   4018  CD  PRO   245      26.581  58.515  38.952  1.00  0.00           C  
ATOM   4019  HD2 PRO   245      27.055  57.626  39.368  1.00  0.00           H  
ATOM   4020  HD3 PRO   245      26.026  59.022  39.742  1.00  0.00           H  
ATOM   4021  CG  PRO   245      27.666  59.547  38.424  1.00  0.00           C  
ATOM   4022  HG2 PRO   245      28.621  59.412  38.931  1.00  0.00           H  
ATOM   4023  HG3 PRO   245      27.364  60.589  38.528  1.00  0.00           H  
ATOM   4024  CB  PRO   245      27.712  59.168  36.935  1.00  0.00           C  
ATOM   4025  HB2 PRO   245      28.418  58.344  36.831  1.00  0.00           H  
ATOM   4026  HB3 PRO   245      28.044  60.003  36.317  1.00  0.00           H  
ATOM   4027  CA  PRO   245      26.301  58.689  36.624  1.00  0.00           C  
ATOM   4028  HA  PRO   245      25.604  59.516  36.489  1.00  0.00           H  
ATOM   4029  C   PRO   245      26.297  57.818  35.375  1.00  0.00           C  
ATOM   4030  O   PRO   245      26.511  56.602  35.356  1.00  0.00           O  
ATOM   4031  N   ALA   246      26.066  58.510  34.268  1.00  0.00           N  
ATOM   4032  H   ALA   246      25.813  59.471  34.447  1.00  0.00           H  
ATOM   4033  CA  ALA   246      25.786  57.990  32.936  1.00  0.00           C  
ATOM   4034  HA  ALA   246      24.904  57.357  33.032  1.00  0.00           H  
ATOM   4035  CB  ALA   246      25.489  59.207  32.086  1.00  0.00           C  
ATOM   4036  HB1 ALA   246      26.243  59.986  32.199  1.00  0.00           H  
ATOM   4037  HB2 ALA   246      25.318  58.912  31.051  1.00  0.00           H  
ATOM   4038  HB3 ALA   246      24.524  59.567  32.443  1.00  0.00           H  
ATOM   4039  C   ALA   246      27.087  57.288  32.348  1.00  0.00           C  
ATOM   4040  O   ALA   246      26.935  56.390  31.543  1.00  0.00           O  
ATOM   4041  N   GLU   247      28.292  57.781  32.766  1.00  0.00           N  
ATOM   4042  H   GLU   247      28.257  58.635  33.305  1.00  0.00           H  
ATOM   4043  CA  GLU   247      29.594  57.170  32.482  1.00  0.00           C  
ATOM   4044  HA  GLU   247      29.692  57.189  31.397  1.00  0.00           H  
ATOM   4045  CB  GLU   247      30.681  58.006  33.194  1.00  0.00           C  
ATOM   4046  HB2 GLU   247      30.477  58.090  34.261  1.00  0.00           H  
ATOM   4047  HB3 GLU   247      31.610  57.462  33.023  1.00  0.00           H  
ATOM   4048  CG  GLU   247      30.850  59.375  32.526  1.00  0.00           C  
ATOM   4049  HG2 GLU   247      31.694  59.819  33.054  1.00  0.00           H  
ATOM   4050  HG3 GLU   247      31.113  59.354  31.468  1.00  0.00           H  
ATOM   4051  CD  GLU   247      29.753  60.409  32.759  1.00  0.00           C  
ATOM   4052  OE1 GLU   247      29.595  61.346  31.939  1.00  0.00           O  
ATOM   4053  OE2 GLU   247      28.949  60.184  33.641  1.00  0.00           O  
ATOM   4054  C   GLU   247      29.699  55.685  32.901  1.00  0.00           C  
ATOM   4055  O   GLU   247      30.441  54.989  32.196  1.00  0.00           O  
ATOM   4056  N   PHE   248      28.911  55.189  33.907  1.00  0.00           N  
ATOM   4057  H   PHE   248      28.357  55.875  34.400  1.00  0.00           H  
ATOM   4058  CA  PHE   248      28.909  53.762  34.266  1.00  0.00           C  
ATOM   4059  HA  PHE   248      29.881  53.340  34.009  1.00  0.00           H  
ATOM   4060  CB  PHE   248      28.574  53.630  35.773  1.00  0.00           C  
ATOM   4061  HB2 PHE   248      27.620  54.148  35.873  1.00  0.00           H  
ATOM   4062  HB3 PHE   248      28.401  52.580  36.010  1.00  0.00           H  
ATOM   4063  CG  PHE   248      29.674  54.138  36.739  1.00  0.00           C  
ATOM   4064  CD1 PHE   248      30.855  53.367  36.971  1.00  0.00           C  
ATOM   4065  HD1 PHE   248      30.902  52.345  36.625  1.00  0.00           H  
ATOM   4066  CE1 PHE   248      31.861  54.042  37.645  1.00  0.00           C  
ATOM   4067  HE1 PHE   248      32.744  53.494  37.941  1.00  0.00           H  
ATOM   4068  CZ  PHE   248      31.749  55.370  38.065  1.00  0.00           C  
ATOM   4069  HZ  PHE   248      32.625  55.710  38.596  1.00  0.00           H  
ATOM   4070  CE2 PHE   248      30.649  56.133  37.730  1.00  0.00           C  
ATOM   4071  HE2 PHE   248      30.560  57.147  38.091  1.00  0.00           H  
ATOM   4072  CD2 PHE   248      29.612  55.498  37.018  1.00  0.00           C  
ATOM   4073  HD2 PHE   248      28.726  56.085  36.829  1.00  0.00           H  
ATOM   4074  C   PHE   248      27.896  52.959  33.355  1.00  0.00           C  
ATOM   4075  O   PHE   248      28.188  51.795  33.055  1.00  0.00           O  
ATOM   4076  N   ALA   249      26.948  53.653  32.738  1.00  0.00           N  
ATOM   4077  H   ALA   249      26.910  54.662  32.760  1.00  0.00           H  
ATOM   4078  CA  ALA   249      26.116  52.949  31.755  1.00  0.00           C  
ATOM   4079  HA  ALA   249      25.925  51.991  32.239  1.00  0.00           H  
ATOM   4080  CB  ALA   249      24.841  53.751  31.515  1.00  0.00           C  
ATOM   4081  HB1 ALA   249      24.444  53.520  30.527  1.00  0.00           H  
ATOM   4082  HB2 ALA   249      24.124  53.625  32.326  1.00  0.00           H  
ATOM   4083  HB3 ALA   249      25.084  54.811  31.449  1.00  0.00           H  
ATOM   4084  C   ALA   249      26.960  52.845  30.476  1.00  0.00           C  
ATOM   4085  O   ALA   249      27.131  51.790  29.927  1.00  0.00           O  
ATOM   4086  N   MET   250      27.605  53.935  30.005  1.00  0.00           N  
ATOM   4087  H   MET   250      27.355  54.836  30.387  1.00  0.00           H  
ATOM   4088  CA  MET   250      28.526  53.950  28.849  1.00  0.00           C  
ATOM   4089  HA  MET   250      27.860  53.872  27.989  1.00  0.00           H  
ATOM   4090  CB  MET   250      29.156  55.364  28.746  1.00  0.00           C  
ATOM   4091  HB2 MET   250      29.847  55.564  29.564  1.00  0.00           H  
ATOM   4092  HB3 MET   250      29.743  55.487  27.835  1.00  0.00           H  
ATOM   4093  CG  MET   250      28.169  56.531  28.618  1.00  0.00           C  
ATOM   4094  HG2 MET   250      27.933  56.573  27.555  1.00  0.00           H  
ATOM   4095  HG3 MET   250      27.263  56.308  29.182  1.00  0.00           H  
ATOM   4096  SD  MET   250      28.627  58.269  29.022  1.00  0.00           S  
ATOM   4097  CE  MET   250      27.074  59.021  28.524  1.00  0.00           C  
ATOM   4098  HE1 MET   250      27.202  59.203  27.457  1.00  0.00           H  
ATOM   4099  HE2 MET   250      26.244  58.337  28.699  1.00  0.00           H  
ATOM   4100  HE3 MET   250      26.936  60.002  28.979  1.00  0.00           H  
ATOM   4101  C   MET   250      29.577  52.853  28.895  1.00  0.00           C  
ATOM   4102  O   MET   250      29.888  52.216  27.901  1.00  0.00           O  
ATOM   4103  N   TYR   251      30.202  52.637  30.040  1.00  0.00           N  
ATOM   4104  H   TYR   251      29.953  53.259  30.796  1.00  0.00           H  
ATOM   4105  CA  TYR   251      31.149  51.533  30.378  1.00  0.00           C  
ATOM   4106  HA  TYR   251      32.063  51.624  29.790  1.00  0.00           H  
ATOM   4107  CB  TYR   251      31.643  51.689  31.849  1.00  0.00           C  
ATOM   4108  HB2 TYR   251      32.120  52.663  31.954  1.00  0.00           H  
ATOM   4109  HB3 TYR   251      30.744  51.648  32.464  1.00  0.00           H  
ATOM   4110  CG  TYR   251      32.475  50.541  32.324  1.00  0.00           C  
ATOM   4111  CD1 TYR   251      31.973  49.289  32.651  1.00  0.00           C  
ATOM   4112  HD1 TYR   251      30.897  49.221  32.578  1.00  0.00           H  
ATOM   4113  CE1 TYR   251      32.828  48.190  32.816  1.00  0.00           C  
ATOM   4114  HE1 TYR   251      32.385  47.249  33.109  1.00  0.00           H  
ATOM   4115  CZ  TYR   251      34.237  48.370  32.804  1.00  0.00           C  
ATOM   4116  OH  TYR   251      35.069  47.288  32.933  1.00  0.00           O  
ATOM   4117  HH  TYR   251      34.535  46.495  32.849  1.00  0.00           H  
ATOM   4118  CE2 TYR   251      34.735  49.681  32.673  1.00  0.00           C  
ATOM   4119  HE2 TYR   251      35.810  49.781  32.699  1.00  0.00           H  
ATOM   4120  CD2 TYR   251      33.836  50.735  32.341  1.00  0.00           C  
ATOM   4121  HD2 TYR   251      34.236  51.674  31.989  1.00  0.00           H  
ATOM   4122  C   TYR   251      30.506  50.174  29.990  1.00  0.00           C  
ATOM   4123  O   TYR   251      30.931  49.480  29.069  1.00  0.00           O  
ATOM   4124  N   LEU   252      29.358  49.900  30.636  1.00  0.00           N  
ATOM   4125  H   LEU   252      28.860  50.633  31.122  1.00  0.00           H  
ATOM   4126  CA  LEU   252      28.624  48.624  30.493  1.00  0.00           C  
ATOM   4127  HA  LEU   252      29.332  47.803  30.610  1.00  0.00           H  
ATOM   4128  CB  LEU   252      27.402  48.525  31.423  1.00  0.00           C  
ATOM   4129  HB2 LEU   252      26.861  49.471  31.459  1.00  0.00           H  
ATOM   4130  HB3 LEU   252      26.766  47.748  30.997  1.00  0.00           H  
ATOM   4131  CG  LEU   252      27.785  48.285  32.939  1.00  0.00           C  
ATOM   4132  HG  LEU   252      28.610  48.959  33.171  1.00  0.00           H  
ATOM   4133  CD1 LEU   252      26.603  48.608  33.808  1.00  0.00           C  
ATOM   4134 HD11 LEU   252      25.740  47.976  33.596  1.00  0.00           H  
ATOM   4135 HD12 LEU   252      26.878  48.420  34.846  1.00  0.00           H  
ATOM   4136 HD13 LEU   252      26.435  49.684  33.769  1.00  0.00           H  
ATOM   4137  CD2 LEU   252      28.183  46.876  33.169  1.00  0.00           C  
ATOM   4138 HD21 LEU   252      28.271  46.653  34.233  1.00  0.00           H  
ATOM   4139 HD22 LEU   252      27.420  46.235  32.727  1.00  0.00           H  
ATOM   4140 HD23 LEU   252      29.178  46.684  32.767  1.00  0.00           H  
ATOM   4141  C   LEU   252      28.165  48.378  29.062  1.00  0.00           C  
ATOM   4142  O   LEU   252      28.519  47.375  28.485  1.00  0.00           O  
ATOM   4143  N   ASN   253      27.627  49.483  28.485  1.00  0.00           N  
ATOM   4144  H   ASN   253      27.460  50.239  29.134  1.00  0.00           H  
ATOM   4145  CA  ASN   253      27.083  49.544  27.123  1.00  0.00           C  
ATOM   4146  HA  ASN   253      26.360  48.742  26.975  1.00  0.00           H  
ATOM   4147  CB  ASN   253      26.377  50.898  26.786  1.00  0.00           C  
ATOM   4148  HB2 ASN   253      27.023  51.687  27.170  1.00  0.00           H  
ATOM   4149  HB3 ASN   253      26.113  51.149  25.759  1.00  0.00           H  
ATOM   4150  CG  ASN   253      25.037  51.002  27.443  1.00  0.00           C  
ATOM   4151  OD1 ASN   253      24.228  50.100  27.678  1.00  0.00           O  
ATOM   4152  ND2 ASN   253      24.588  52.174  27.819  1.00  0.00           N  
ATOM   4153 HD21 ASN   253      23.644  52.193  28.178  1.00  0.00           H  
ATOM   4154 HD22 ASN   253      25.180  52.918  27.478  1.00  0.00           H  
ATOM   4155  C   ASN   253      28.124  49.321  26.005  1.00  0.00           C  
ATOM   4156  O   ASN   253      27.936  48.593  25.005  1.00  0.00           O  
ATOM   4157  N   TYR   254      29.339  49.788  26.295  1.00  0.00           N  
ATOM   4158  H   TYR   254      29.507  50.082  27.246  1.00  0.00           H  
ATOM   4159  CA  TYR   254      30.512  49.447  25.545  1.00  0.00           C  
ATOM   4160  HA  TYR   254      30.207  49.524  24.501  1.00  0.00           H  
ATOM   4161  CB  TYR   254      31.680  50.377  25.890  1.00  0.00           C  
ATOM   4162  HB2 TYR   254      31.419  51.395  25.600  1.00  0.00           H  
ATOM   4163  HB3 TYR   254      31.791  50.552  26.960  1.00  0.00           H  
ATOM   4164  CG  TYR   254      32.980  49.977  25.213  1.00  0.00           C  
ATOM   4165  CD1 TYR   254      33.860  48.970  25.754  1.00  0.00           C  
ATOM   4166  HD1 TYR   254      33.710  48.585  26.752  1.00  0.00           H  
ATOM   4167  CE1 TYR   254      34.995  48.497  25.008  1.00  0.00           C  
ATOM   4168  HE1 TYR   254      35.623  47.721  25.422  1.00  0.00           H  
ATOM   4169  CZ  TYR   254      35.308  49.028  23.756  1.00  0.00           C  
ATOM   4170  OH  TYR   254      36.525  48.663  23.177  1.00  0.00           O  
ATOM   4171  HH  TYR   254      36.790  49.238  22.455  1.00  0.00           H  
ATOM   4172  CE2 TYR   254      34.526  50.117  23.300  1.00  0.00           C  
ATOM   4173  HE2 TYR   254      34.843  50.749  22.483  1.00  0.00           H  
ATOM   4174  CD2 TYR   254      33.299  50.483  23.924  1.00  0.00           C  
ATOM   4175  HD2 TYR   254      32.767  51.369  23.610  1.00  0.00           H  
ATOM   4176  C   TYR   254      30.777  47.906  25.612  1.00  0.00           C  
ATOM   4177  O   TYR   254      31.023  47.333  24.576  1.00  0.00           O  
ATOM   4178  N   CYS   255      30.926  47.299  26.779  1.00  0.00           N  
ATOM   4179  H   CYS   255      30.670  47.694  27.672  1.00  0.00           H  
ATOM   4180  CA  CYS   255      31.373  45.936  26.880  1.00  0.00           C  
ATOM   4181  HA  CYS   255      32.354  45.758  26.440  1.00  0.00           H  
ATOM   4182  CB  CYS   255      31.374  45.546  28.350  1.00  0.00           C  
ATOM   4183  HB2 CYS   255      30.352  45.403  28.700  1.00  0.00           H  
ATOM   4184  HB3 CYS   255      31.797  44.549  28.474  1.00  0.00           H  
ATOM   4185  SG  CYS   255      32.344  46.595  29.426  1.00  0.00           S  
ATOM   4186  HG  CYS   255      31.910  47.785  29.000  1.00  0.00           H  
ATOM   4187  C   CYS   255      30.406  45.041  26.145  1.00  0.00           C  
ATOM   4188  O   CYS   255      30.787  44.116  25.435  1.00  0.00           O  
ATOM   4189  N   ARG   256      29.068  45.322  26.317  1.00  0.00           N  
ATOM   4190  H   ARG   256      28.917  45.988  27.061  1.00  0.00           H  
ATOM   4191  CA  ARG   256      27.850  44.782  25.655  1.00  0.00           C  
ATOM   4192  HA  ARG   256      27.880  43.709  25.838  1.00  0.00           H  
ATOM   4193  CB  ARG   256      26.615  45.326  26.274  1.00  0.00           C  
ATOM   4194  HB2 ARG   256      26.728  46.409  26.228  1.00  0.00           H  
ATOM   4195  HB3 ARG   256      25.719  45.194  25.667  1.00  0.00           H  
ATOM   4196  CG  ARG   256      26.361  44.937  27.750  1.00  0.00           C  
ATOM   4197  HG2 ARG   256      27.337  44.828  28.223  1.00  0.00           H  
ATOM   4198  HG3 ARG   256      25.714  45.653  28.257  1.00  0.00           H  
ATOM   4199  CD  ARG   256      25.593  43.677  27.954  1.00  0.00           C  
ATOM   4200  HD2 ARG   256      25.239  43.648  28.984  1.00  0.00           H  
ATOM   4201  HD3 ARG   256      24.659  43.742  27.396  1.00  0.00           H  
ATOM   4202  NE  ARG   256      26.350  42.477  27.725  1.00  0.00           N  
ATOM   4203  HE  ARG   256      27.053  42.285  28.424  1.00  0.00           H  
ATOM   4204  CZ  ARG   256      26.114  41.511  26.901  1.00  0.00           C  
ATOM   4205  NH1 ARG   256      25.121  41.469  26.014  1.00  0.00           N  
ATOM   4206 HH11 ARG   256      24.557  42.307  25.999  1.00  0.00           H  
ATOM   4207 HH12 ARG   256      25.043  40.697  25.368  1.00  0.00           H  
ATOM   4208  NH2 ARG   256      26.844  40.464  27.035  1.00  0.00           N  
ATOM   4209 HH21 ARG   256      27.616  40.482  27.686  1.00  0.00           H  
ATOM   4210 HH22 ARG   256      26.738  39.725  26.355  1.00  0.00           H  
ATOM   4211  C   ARG   256      27.731  44.942  24.157  1.00  0.00           C  
ATOM   4212  O   ARG   256      26.904  44.242  23.522  1.00  0.00           O  
ATOM   4213  N   GLY   257      28.522  45.824  23.578  1.00  0.00           N  
ATOM   4214  H   GLY   257      29.068  46.319  24.268  1.00  0.00           H  
ATOM   4215  CA  GLY   257      28.824  45.944  22.140  1.00  0.00           C  
ATOM   4216  HA2 GLY   257      28.132  45.356  21.536  1.00  0.00           H  
ATOM   4217  HA3 GLY   257      28.686  46.967  21.791  1.00  0.00           H  
ATOM   4218  C   GLY   257      30.062  45.268  21.579  1.00  0.00           C  
ATOM   4219  O   GLY   257      30.077  44.912  20.372  1.00  0.00           O  
ATOM   4220  N   LEU   258      30.984  44.866  22.433  1.00  0.00           N  
ATOM   4221  H   LEU   258      30.802  44.997  23.418  1.00  0.00           H  
ATOM   4222  CA  LEU   258      32.027  43.977  22.085  1.00  0.00           C  
ATOM   4223  HA  LEU   258      32.564  44.499  21.293  1.00  0.00           H  
ATOM   4224  CB  LEU   258      33.079  43.580  23.205  1.00  0.00           C  
ATOM   4225  HB2 LEU   258      32.485  43.169  24.021  1.00  0.00           H  
ATOM   4226  HB3 LEU   258      33.732  42.794  22.824  1.00  0.00           H  
ATOM   4227  CG  LEU   258      33.830  44.796  23.678  1.00  0.00           C  
ATOM   4228  HG  LEU   258      33.155  45.529  24.121  1.00  0.00           H  
ATOM   4229  CD1 LEU   258      34.841  44.457  24.914  1.00  0.00           C  
ATOM   4230 HD11 LEU   258      35.593  43.754  24.556  1.00  0.00           H  
ATOM   4231 HD12 LEU   258      35.282  45.331  25.393  1.00  0.00           H  
ATOM   4232 HD13 LEU   258      34.241  44.012  25.709  1.00  0.00           H  
ATOM   4233  CD2 LEU   258      34.724  45.358  22.615  1.00  0.00           C  
ATOM   4234 HD21 LEU   258      34.200  45.979  21.889  1.00  0.00           H  
ATOM   4235 HD22 LEU   258      35.387  46.136  22.994  1.00  0.00           H  
ATOM   4236 HD23 LEU   258      35.397  44.613  22.189  1.00  0.00           H  
ATOM   4237  C   LEU   258      31.510  42.620  21.531  1.00  0.00           C  
ATOM   4238  O   LEU   258      30.863  41.862  22.328  1.00  0.00           O  
ATOM   4239  N   ARG   259      32.013  42.247  20.381  1.00  0.00           N  
ATOM   4240  H   ARG   259      32.532  42.912  19.825  1.00  0.00           H  
ATOM   4241  CA  ARG   259      31.959  40.926  19.668  1.00  0.00           C  
ATOM   4242  HA  ARG   259      30.984  40.460  19.818  1.00  0.00           H  
ATOM   4243  CB  ARG   259      32.151  41.158  18.189  1.00  0.00           C  
ATOM   4244  HB2 ARG   259      33.183  41.454  18.003  1.00  0.00           H  
ATOM   4245  HB3 ARG   259      31.910  40.182  17.767  1.00  0.00           H  
ATOM   4246  CG  ARG   259      31.095  42.223  17.576  1.00  0.00           C  
ATOM   4247  HG2 ARG   259      30.115  41.748  17.621  1.00  0.00           H  
ATOM   4248  HG3 ARG   259      31.010  43.087  18.236  1.00  0.00           H  
ATOM   4249  CD  ARG   259      31.434  42.653  16.120  1.00  0.00           C  
ATOM   4250  HD2 ARG   259      31.447  41.863  15.369  1.00  0.00           H  
ATOM   4251  HD3 ARG   259      30.655  43.379  15.887  1.00  0.00           H  
ATOM   4252  NE  ARG   259      32.679  43.429  16.084  1.00  0.00           N  
ATOM   4253  HE  ARG   259      33.400  43.114  15.450  1.00  0.00           H  
ATOM   4254  CZ  ARG   259      32.980  44.629  16.661  1.00  0.00           C  
ATOM   4255  NH1 ARG   259      32.073  45.458  17.171  1.00  0.00           N  
ATOM   4256 HH11 ARG   259      31.101  45.251  16.992  1.00  0.00           H  
ATOM   4257 HH12 ARG   259      32.378  46.356  17.517  1.00  0.00           H  
ATOM   4258  NH2 ARG   259      34.208  45.100  16.855  1.00  0.00           N  
ATOM   4259 HH21 ARG   259      35.033  44.611  16.537  1.00  0.00           H  
ATOM   4260 HH22 ARG   259      34.421  46.066  17.055  1.00  0.00           H  
ATOM   4261  C   ARG   259      33.001  39.929  20.322  1.00  0.00           C  
ATOM   4262  O   ARG   259      33.955  40.329  20.999  1.00  0.00           O  
ATOM   4263  N   PHE   260      32.861  38.601  20.090  1.00  0.00           N  
ATOM   4264  H   PHE   260      32.058  38.325  19.543  1.00  0.00           H  
ATOM   4265  CA  PHE   260      33.694  37.581  20.745  1.00  0.00           C  
ATOM   4266  HA  PHE   260      33.434  37.492  21.800  1.00  0.00           H  
ATOM   4267  CB  PHE   260      33.303  36.226  20.111  1.00  0.00           C  
ATOM   4268  HB2 PHE   260      32.253  36.061  20.354  1.00  0.00           H  
ATOM   4269  HB3 PHE   260      33.398  36.290  19.027  1.00  0.00           H  
ATOM   4270  CG  PHE   260      34.106  35.075  20.687  1.00  0.00           C  
ATOM   4271  CD1 PHE   260      34.000  34.688  22.062  1.00  0.00           C  
ATOM   4272  HD1 PHE   260      33.461  35.232  22.823  1.00  0.00           H  
ATOM   4273  CE1 PHE   260      34.698  33.514  22.393  1.00  0.00           C  
ATOM   4274  HE1 PHE   260      34.631  33.080  23.380  1.00  0.00           H  
ATOM   4275  CZ  PHE   260      35.440  32.821  21.515  1.00  0.00           C  
ATOM   4276  HZ  PHE   260      35.848  31.842  21.717  1.00  0.00           H  
ATOM   4277  CE2 PHE   260      35.593  33.254  20.166  1.00  0.00           C  
ATOM   4278  HE2 PHE   260      36.269  32.678  19.552  1.00  0.00           H  
ATOM   4279  CD2 PHE   260      34.913  34.385  19.777  1.00  0.00           C  
ATOM   4280  HD2 PHE   260      35.034  34.647  18.737  1.00  0.00           H  
ATOM   4281  C   PHE   260      35.212  37.823  20.681  1.00  0.00           C  
ATOM   4282  O   PHE   260      35.851  37.765  21.721  1.00  0.00           O  
ATOM   4283  N   GLU   261      35.770  38.194  19.508  1.00  0.00           N  
ATOM   4284  H   GLU   261      35.224  38.053  18.671  1.00  0.00           H  
ATOM   4285  CA  GLU   261      37.182  38.442  19.481  1.00  0.00           C  
ATOM   4286  HA  GLU   261      37.634  37.775  20.215  1.00  0.00           H  
ATOM   4287  CB  GLU   261      37.712  38.203  18.108  1.00  0.00           C  
ATOM   4288  HB2 GLU   261      38.801  38.205  18.069  1.00  0.00           H  
ATOM   4289  HB3 GLU   261      37.432  37.221  17.728  1.00  0.00           H  
ATOM   4290  CG  GLU   261      37.240  39.237  17.100  1.00  0.00           C  
ATOM   4291  HG2 GLU   261      37.238  40.261  17.476  1.00  0.00           H  
ATOM   4292  HG3 GLU   261      37.948  39.333  16.277  1.00  0.00           H  
ATOM   4293  CD  GLU   261      35.889  38.917  16.471  1.00  0.00           C  
ATOM   4294  OE1 GLU   261      35.540  39.787  15.654  1.00  0.00           O  
ATOM   4295  OE2 GLU   261      35.150  38.006  16.862  1.00  0.00           O  
ATOM   4296  C   GLU   261      37.660  39.787  19.966  1.00  0.00           C  
ATOM   4297  O   GLU   261      38.849  39.995  20.040  1.00  0.00           O  
ATOM   4298  N   GLU   262      36.790  40.792  20.039  1.00  0.00           N  
ATOM   4299  H   GLU   262      35.806  40.584  19.945  1.00  0.00           H  
ATOM   4300  CA  GLU   262      37.111  42.256  19.979  1.00  0.00           C  
ATOM   4301  HA  GLU   262      37.756  42.271  19.100  1.00  0.00           H  
ATOM   4302  CB  GLU   262      35.843  43.071  19.814  1.00  0.00           C  
ATOM   4303  HB2 GLU   262      35.199  42.564  19.096  1.00  0.00           H  
ATOM   4304  HB3 GLU   262      35.266  42.991  20.735  1.00  0.00           H  
ATOM   4305  CG  GLU   262      36.061  44.569  19.481  1.00  0.00           C  
ATOM   4306  HG2 GLU   262      35.133  45.139  19.429  1.00  0.00           H  
ATOM   4307  HG3 GLU   262      36.645  45.080  20.247  1.00  0.00           H  
ATOM   4308  CD  GLU   262      36.765  44.814  18.168  1.00  0.00           C  
ATOM   4309  OE1 GLU   262      36.870  43.895  17.281  1.00  0.00           O  
ATOM   4310  OE2 GLU   262      37.141  45.999  17.981  1.00  0.00           O  
ATOM   4311  C   GLU   262      38.013  42.787  21.074  1.00  0.00           C  
ATOM   4312  O   GLU   262      37.531  42.948  22.204  1.00  0.00           O  
ATOM   4313  N   ALA   263      39.347  43.174  20.840  1.00  0.00           N  
ATOM   4314  H   ALA   263      39.716  43.202  19.900  1.00  0.00           H  
ATOM   4315  CA  ALA   263      40.180  43.792  21.843  1.00  0.00           C  
ATOM   4316  HA  ALA   263      40.472  43.046  22.582  1.00  0.00           H  
ATOM   4317  CB  ALA   263      41.487  44.313  21.218  1.00  0.00           C  
ATOM   4318  HB1 ALA   263      42.058  44.622  22.094  1.00  0.00           H  
ATOM   4319  HB2 ALA   263      42.019  43.606  20.581  1.00  0.00           H  
ATOM   4320  HB3 ALA   263      41.336  45.225  20.641  1.00  0.00           H  
ATOM   4321  C   ALA   263      39.461  45.023  22.502  1.00  0.00           C  
ATOM   4322  O   ALA   263      38.974  45.875  21.764  1.00  0.00           O  
ATOM   4323  N   PRO   264      39.371  45.120  23.824  1.00  0.00           N  
ATOM   4324  CD  PRO   264      39.429  43.921  24.752  1.00  0.00           C  
ATOM   4325  HD2 PRO   264      40.431  43.709  25.124  1.00  0.00           H  
ATOM   4326  HD3 PRO   264      38.873  43.034  24.448  1.00  0.00           H  
ATOM   4327  CG  PRO   264      38.625  44.377  25.950  1.00  0.00           C  
ATOM   4328  HG2 PRO   264      39.059  43.947  26.853  1.00  0.00           H  
ATOM   4329  HG3 PRO   264      37.573  44.105  25.860  1.00  0.00           H  
ATOM   4330  CB  PRO   264      38.789  45.861  25.999  1.00  0.00           C  
ATOM   4331  HB2 PRO   264      39.688  46.227  26.496  1.00  0.00           H  
ATOM   4332  HB3 PRO   264      37.979  46.328  26.558  1.00  0.00           H  
ATOM   4333  CA  PRO   264      38.873  46.377  24.569  1.00  0.00           C  
ATOM   4334  HA  PRO   264      37.840  46.654  24.362  1.00  0.00           H  
ATOM   4335  C   PRO   264      39.681  47.684  24.376  1.00  0.00           C  
ATOM   4336  O   PRO   264      40.907  47.726  24.140  1.00  0.00           O  
ATOM   4337  N   ASP   265      39.065  48.822  24.469  1.00  0.00           N  
ATOM   4338  H   ASP   265      38.121  48.791  24.827  1.00  0.00           H  
ATOM   4339  CA  ASP   265      39.636  50.164  24.585  1.00  0.00           C  
ATOM   4340  HA  ASP   265      40.682  50.116  24.283  1.00  0.00           H  
ATOM   4341  CB  ASP   265      38.847  51.067  23.609  1.00  0.00           C  
ATOM   4342  HB2 ASP   265      37.802  51.254  23.854  1.00  0.00           H  
ATOM   4343  HB3 ASP   265      39.277  52.068  23.651  1.00  0.00           H  
ATOM   4344  CG  ASP   265      38.852  50.526  22.123  1.00  0.00           C  
ATOM   4345  OD1 ASP   265      39.940  50.284  21.539  1.00  0.00           O  
ATOM   4346  OD2 ASP   265      37.759  50.406  21.549  1.00  0.00           O  
ATOM   4347  C   ASP   265      39.657  50.693  26.044  1.00  0.00           C  
ATOM   4348  O   ASP   265      38.913  51.553  26.452  1.00  0.00           O  
ATOM   4349  N   TYR   266      40.659  50.152  26.762  1.00  0.00           N  
ATOM   4350  H   TYR   266      41.296  49.575  26.232  1.00  0.00           H  
ATOM   4351  CA  TYR   266      41.009  50.388  28.188  1.00  0.00           C  
ATOM   4352  HA  TYR   266      40.231  50.104  28.896  1.00  0.00           H  
ATOM   4353  CB  TYR   266      42.230  49.678  28.524  1.00  0.00           C  
ATOM   4354  HB2 TYR   266      43.047  50.199  28.026  1.00  0.00           H  
ATOM   4355  HB3 TYR   266      42.310  49.690  29.611  1.00  0.00           H  
ATOM   4356  CG  TYR   266      42.301  48.212  28.118  1.00  0.00           C  
ATOM   4357  CD1 TYR   266      41.572  47.268  28.869  1.00  0.00           C  
ATOM   4358  HD1 TYR   266      40.940  47.595  29.682  1.00  0.00           H  
ATOM   4359  CE1 TYR   266      41.612  45.873  28.619  1.00  0.00           C  
ATOM   4360  HE1 TYR   266      41.084  45.189  29.267  1.00  0.00           H  
ATOM   4361  CZ  TYR   266      42.301  45.460  27.450  1.00  0.00           C  
ATOM   4362  OH  TYR   266      42.302  44.189  27.008  1.00  0.00           O  
ATOM   4363  HH  TYR   266      41.851  43.634  27.648  1.00  0.00           H  
ATOM   4364  CE2 TYR   266      42.948  46.455  26.641  1.00  0.00           C  
ATOM   4365  HE2 TYR   266      43.369  46.123  25.704  1.00  0.00           H  
ATOM   4366  CD2 TYR   266      42.884  47.829  26.908  1.00  0.00           C  
ATOM   4367  HD2 TYR   266      43.425  48.526  26.286  1.00  0.00           H  
ATOM   4368  C   TYR   266      41.060  51.918  28.442  1.00  0.00           C  
ATOM   4369  O   TYR   266      40.688  52.350  29.444  1.00  0.00           O  
ATOM   4370  N   MET   267      41.662  52.568  27.440  1.00  0.00           N  
ATOM   4371  H   MET   267      41.923  52.020  26.633  1.00  0.00           H  
ATOM   4372  CA  MET   267      41.843  54.109  27.369  1.00  0.00           C  
ATOM   4373  HA  MET   267      42.398  54.446  28.244  1.00  0.00           H  
ATOM   4374  CB  MET   267      42.703  54.511  26.133  1.00  0.00           C  
ATOM   4375  HB2 MET   267      43.617  53.917  26.135  1.00  0.00           H  
ATOM   4376  HB3 MET   267      42.115  54.282  25.244  1.00  0.00           H  
ATOM   4377  CG  MET   267      42.974  55.968  26.200  1.00  0.00           C  
ATOM   4378  HG2 MET   267      42.080  56.579  26.069  1.00  0.00           H  
ATOM   4379  HG3 MET   267      43.467  56.432  27.054  1.00  0.00           H  
ATOM   4380  SD  MET   267      44.035  56.540  24.872  1.00  0.00           S  
ATOM   4381  CE  MET   267      42.793  56.560  23.566  1.00  0.00           C  
ATOM   4382  HE1 MET   267      42.457  55.552  23.322  1.00  0.00           H  
ATOM   4383  HE2 MET   267      41.961  57.154  23.946  1.00  0.00           H  
ATOM   4384  HE3 MET   267      43.271  57.016  22.700  1.00  0.00           H  
ATOM   4385  C   MET   267      40.462  54.797  27.402  1.00  0.00           C  
ATOM   4386  O   MET   267      40.288  55.704  28.227  1.00  0.00           O  
ATOM   4387  N   TYR   268      39.533  54.377  26.594  1.00  0.00           N  
ATOM   4388  H   TYR   268      39.856  53.533  26.144  1.00  0.00           H  
ATOM   4389  CA  TYR   268      38.092  54.809  26.658  1.00  0.00           C  
ATOM   4390  HA  TYR   268      38.031  55.891  26.540  1.00  0.00           H  
ATOM   4391  CB  TYR   268      37.382  54.336  25.438  1.00  0.00           C  
ATOM   4392  HB2 TYR   268      37.902  54.695  24.550  1.00  0.00           H  
ATOM   4393  HB3 TYR   268      37.426  53.248  25.374  1.00  0.00           H  
ATOM   4394  CG  TYR   268      35.944  54.715  25.247  1.00  0.00           C  
ATOM   4395  CD1 TYR   268      35.701  56.092  24.956  1.00  0.00           C  
ATOM   4396  HD1 TYR   268      36.524  56.773  24.796  1.00  0.00           H  
ATOM   4397  CE1 TYR   268      34.370  56.592  24.843  1.00  0.00           C  
ATOM   4398  HE1 TYR   268      34.170  57.628  24.610  1.00  0.00           H  
ATOM   4399  CZ  TYR   268      33.301  55.796  25.091  1.00  0.00           C  
ATOM   4400  OH  TYR   268      32.057  56.301  24.926  1.00  0.00           O  
ATOM   4401  HH  TYR   268      31.998  57.258  24.977  1.00  0.00           H  
ATOM   4402  CE2 TYR   268      33.530  54.460  25.500  1.00  0.00           C  
ATOM   4403  HE2 TYR   268      32.700  53.808  25.729  1.00  0.00           H  
ATOM   4404  CD2 TYR   268      34.865  53.903  25.538  1.00  0.00           C  
ATOM   4405  HD2 TYR   268      35.047  52.946  26.004  1.00  0.00           H  
ATOM   4406  C   TYR   268      37.370  54.581  28.035  1.00  0.00           C  
ATOM   4407  O   TYR   268      36.757  55.464  28.611  1.00  0.00           O  
ATOM   4408  N   LEU   269      37.603  53.361  28.516  1.00  0.00           N  
ATOM   4409  H   LEU   269      38.167  52.716  27.981  1.00  0.00           H  
ATOM   4410  CA  LEU   269      37.040  52.873  29.754  1.00  0.00           C  
ATOM   4411  HA  LEU   269      35.977  53.059  29.906  1.00  0.00           H  
ATOM   4412  CB  LEU   269      37.221  51.366  29.913  1.00  0.00           C  
ATOM   4413  HB2 LEU   269      38.281  51.131  29.811  1.00  0.00           H  
ATOM   4414  HB3 LEU   269      37.074  51.001  30.929  1.00  0.00           H  
ATOM   4415  CG  LEU   269      36.471  50.539  28.796  1.00  0.00           C  
ATOM   4416  HG  LEU   269      36.962  50.612  27.826  1.00  0.00           H  
ATOM   4417  CD1 LEU   269      36.347  48.999  29.069  1.00  0.00           C  
ATOM   4418 HD11 LEU   269      37.171  48.644  29.688  1.00  0.00           H  
ATOM   4419 HD12 LEU   269      35.417  48.882  29.625  1.00  0.00           H  
ATOM   4420 HD13 LEU   269      36.324  48.501  28.099  1.00  0.00           H  
ATOM   4421  CD2 LEU   269      35.105  51.100  28.540  1.00  0.00           C  
ATOM   4422 HD21 LEU   269      34.450  51.215  29.404  1.00  0.00           H  
ATOM   4423 HD22 LEU   269      35.193  52.072  28.053  1.00  0.00           H  
ATOM   4424 HD23 LEU   269      34.608  50.469  27.803  1.00  0.00           H  
ATOM   4425  C   LEU   269      37.580  53.669  30.923  1.00  0.00           C  
ATOM   4426  O   LEU   269      36.863  53.905  31.850  1.00  0.00           O  
ATOM   4427  N   ARG   270      38.885  54.062  31.012  1.00  0.00           N  
ATOM   4428  H   ARG   270      39.405  53.790  30.190  1.00  0.00           H  
ATOM   4429  CA  ARG   270      39.520  54.983  31.929  1.00  0.00           C  
ATOM   4430  HA  ARG   270      39.126  54.854  32.937  1.00  0.00           H  
ATOM   4431  CB  ARG   270      41.082  54.889  31.910  1.00  0.00           C  
ATOM   4432  HB2 ARG   270      41.474  54.955  30.895  1.00  0.00           H  
ATOM   4433  HB3 ARG   270      41.441  55.730  32.502  1.00  0.00           H  
ATOM   4434  CG  ARG   270      41.498  53.533  32.636  1.00  0.00           C  
ATOM   4435  HG2 ARG   270      40.826  53.458  33.491  1.00  0.00           H  
ATOM   4436  HG3 ARG   270      41.273  52.632  32.065  1.00  0.00           H  
ATOM   4437  CD  ARG   270      43.031  53.543  32.904  1.00  0.00           C  
ATOM   4438  HD2 ARG   270      43.251  54.457  33.457  1.00  0.00           H  
ATOM   4439  HD3 ARG   270      43.192  52.696  33.571  1.00  0.00           H  
ATOM   4440  NE  ARG   270      43.745  53.472  31.596  1.00  0.00           N  
ATOM   4441  HE  ARG   270      43.904  54.334  31.095  1.00  0.00           H  
ATOM   4442  CZ  ARG   270      44.280  52.378  31.025  1.00  0.00           C  
ATOM   4443  NH1 ARG   270      44.409  51.192  31.612  1.00  0.00           N  
ATOM   4444 HH11 ARG   270      44.138  51.076  32.578  1.00  0.00           H  
ATOM   4445 HH12 ARG   270      44.838  50.512  31.001  1.00  0.00           H  
ATOM   4446  NH2 ARG   270      44.667  52.461  29.820  1.00  0.00           N  
ATOM   4447 HH21 ARG   270      44.654  53.318  29.286  1.00  0.00           H  
ATOM   4448 HH22 ARG   270      45.063  51.667  29.338  1.00  0.00           H  
ATOM   4449  C   ARG   270      39.157  56.471  31.671  1.00  0.00           C  
ATOM   4450  O   ARG   270      39.030  57.137  32.701  1.00  0.00           O  
ATOM   4451  N   GLN   271      39.098  56.910  30.414  1.00  0.00           N  
ATOM   4452  H   GLN   271      39.490  56.356  29.666  1.00  0.00           H  
ATOM   4453  CA  GLN   271      38.762  58.316  30.061  1.00  0.00           C  
ATOM   4454  HA  GLN   271      39.494  58.965  30.541  1.00  0.00           H  
ATOM   4455  CB  GLN   271      38.774  58.430  28.548  1.00  0.00           C  
ATOM   4456  HB2 GLN   271      39.798  58.299  28.197  1.00  0.00           H  
ATOM   4457  HB3 GLN   271      38.218  57.607  28.099  1.00  0.00           H  
ATOM   4458  CG  GLN   271      38.231  59.642  27.779  1.00  0.00           C  
ATOM   4459  HG2 GLN   271      37.222  59.883  28.113  1.00  0.00           H  
ATOM   4460  HG3 GLN   271      38.845  60.514  28.003  1.00  0.00           H  
ATOM   4461  CD  GLN   271      38.369  59.380  26.280  1.00  0.00           C  
ATOM   4462  OE1 GLN   271      37.430  59.374  25.530  1.00  0.00           O  
ATOM   4463  NE2 GLN   271      39.521  59.099  25.746  1.00  0.00           N  
ATOM   4464 HE21 GLN   271      39.656  58.839  24.779  1.00  0.00           H  
ATOM   4465 HE22 GLN   271      40.309  59.201  26.370  1.00  0.00           H  
ATOM   4466  C   GLN   271      37.415  58.785  30.653  1.00  0.00           C  
ATOM   4467  O   GLN   271      37.394  59.957  31.057  1.00  0.00           O  
ATOM   4468  N   LEU   272      36.398  57.949  30.535  1.00  0.00           N  
ATOM   4469  H   LEU   272      36.432  57.037  30.103  1.00  0.00           H  
ATOM   4470  CA  LEU   272      35.060  58.228  30.981  1.00  0.00           C  
ATOM   4471  HA  LEU   272      34.634  58.979  30.315  1.00  0.00           H  
ATOM   4472  CB  LEU   272      34.192  56.851  30.938  1.00  0.00           C  
ATOM   4473  HB2 LEU   272      34.750  56.102  31.499  1.00  0.00           H  
ATOM   4474  HB3 LEU   272      33.341  56.923  31.615  1.00  0.00           H  
ATOM   4475  CG  LEU   272      33.837  56.438  29.479  1.00  0.00           C  
ATOM   4476  HG  LEU   272      34.612  56.717  28.765  1.00  0.00           H  
ATOM   4477  CD1 LEU   272      33.583  54.962  29.264  1.00  0.00           C  
ATOM   4478 HD11 LEU   272      32.623  54.732  29.725  1.00  0.00           H  
ATOM   4479 HD12 LEU   272      33.523  54.836  28.183  1.00  0.00           H  
ATOM   4480 HD13 LEU   272      34.395  54.400  29.725  1.00  0.00           H  
ATOM   4481  CD2 LEU   272      32.609  57.246  29.002  1.00  0.00           C  
ATOM   4482 HD21 LEU   272      32.499  57.142  27.922  1.00  0.00           H  
ATOM   4483 HD22 LEU   272      31.807  56.984  29.692  1.00  0.00           H  
ATOM   4484 HD23 LEU   272      32.744  58.325  29.087  1.00  0.00           H  
ATOM   4485  C   LEU   272      35.144  58.696  32.474  1.00  0.00           C  
ATOM   4486  O   LEU   272      34.504  59.671  32.815  1.00  0.00           O  
ATOM   4487  N   PHE   273      35.979  58.063  33.294  1.00  0.00           N  
ATOM   4488  H   PHE   273      36.330  57.197  32.911  1.00  0.00           H  
ATOM   4489  CA  PHE   273      36.077  58.170  34.727  1.00  0.00           C  
ATOM   4490  HA  PHE   273      35.134  58.551  35.119  1.00  0.00           H  
ATOM   4491  CB  PHE   273      36.498  56.825  35.338  1.00  0.00           C  
ATOM   4492  HB2 PHE   273      37.501  56.585  34.987  1.00  0.00           H  
ATOM   4493  HB3 PHE   273      36.446  56.887  36.425  1.00  0.00           H  
ATOM   4494  CG  PHE   273      35.595  55.657  34.975  1.00  0.00           C  
ATOM   4495  CD1 PHE   273      34.206  55.822  34.925  1.00  0.00           C  
ATOM   4496  HD1 PHE   273      33.703  56.778  34.904  1.00  0.00           H  
ATOM   4497  CE1 PHE   273      33.336  54.686  34.764  1.00  0.00           C  
ATOM   4498  HE1 PHE   273      32.258  54.764  34.762  1.00  0.00           H  
ATOM   4499  CZ  PHE   273      33.937  53.408  34.695  1.00  0.00           C  
ATOM   4500  HZ  PHE   273      33.233  52.594  34.605  1.00  0.00           H  
ATOM   4501  CE2 PHE   273      35.318  53.181  34.881  1.00  0.00           C  
ATOM   4502  HE2 PHE   273      35.794  52.223  35.033  1.00  0.00           H  
ATOM   4503  CD2 PHE   273      36.152  54.334  35.009  1.00  0.00           C  
ATOM   4504  HD2 PHE   273      37.215  54.217  35.166  1.00  0.00           H  
ATOM   4505  C   PHE   273      37.094  59.221  35.119  1.00  0.00           C  
ATOM   4506  O   PHE   273      36.964  59.793  36.213  1.00  0.00           O  
ATOM   4507  N   ARG   274      38.086  59.506  34.322  1.00  0.00           N  
ATOM   4508  H   ARG   274      38.296  58.968  33.493  1.00  0.00           H  
ATOM   4509  CA  ARG   274      39.163  60.521  34.584  1.00  0.00           C  
ATOM   4510  HA  ARG   274      39.539  60.539  35.607  1.00  0.00           H  
ATOM   4511  CB  ARG   274      40.322  60.185  33.539  1.00  0.00           C  
ATOM   4512  HB2 ARG   274      39.840  59.859  32.618  1.00  0.00           H  
ATOM   4513  HB3 ARG   274      40.956  61.055  33.371  1.00  0.00           H  
ATOM   4514  CG  ARG   274      41.197  59.005  33.968  1.00  0.00           C  
ATOM   4515  HG2 ARG   274      41.870  59.369  34.745  1.00  0.00           H  
ATOM   4516  HG3 ARG   274      40.593  58.149  34.268  1.00  0.00           H  
ATOM   4517  CD  ARG   274      42.153  58.582  32.837  1.00  0.00           C  
ATOM   4518  HD2 ARG   274      41.676  58.111  31.977  1.00  0.00           H  
ATOM   4519  HD3 ARG   274      42.623  59.490  32.457  1.00  0.00           H  
ATOM   4520  NE  ARG   274      43.140  57.718  33.373  1.00  0.00           N  
ATOM   4521  HE  ARG   274      42.884  57.268  34.241  1.00  0.00           H  
ATOM   4522  CZ  ARG   274      44.358  57.316  32.882  1.00  0.00           C  
ATOM   4523  NH1 ARG   274      44.876  57.786  31.744  1.00  0.00           N  
ATOM   4524 HH11 ARG   274      44.475  58.598  31.298  1.00  0.00           H  
ATOM   4525 HH12 ARG   274      45.712  57.371  31.357  1.00  0.00           H  
ATOM   4526  NH2 ARG   274      45.078  56.516  33.657  1.00  0.00           N  
ATOM   4527 HH21 ARG   274      44.741  56.166  34.542  1.00  0.00           H  
ATOM   4528 HH22 ARG   274      46.057  56.370  33.452  1.00  0.00           H  
ATOM   4529  C   ARG   274      38.716  61.969  34.289  1.00  0.00           C  
ATOM   4530  O   ARG   274      38.802  62.851  35.124  1.00  0.00           O  
ATOM   4531  N   ILE   275      37.892  62.109  33.190  1.00  0.00           N  
ATOM   4532  H   ILE   275      37.819  61.309  32.577  1.00  0.00           H  
ATOM   4533  CA  ILE   275      37.015  63.230  32.910  1.00  0.00           C  
ATOM   4534  HA  ILE   275      37.714  64.066  32.897  1.00  0.00           H  
ATOM   4535  CB  ILE   275      36.441  63.176  31.453  1.00  0.00           C  
ATOM   4536  HB  ILE   275      35.849  62.283  31.257  1.00  0.00           H  
ATOM   4537  CG2 ILE   275      35.442  64.367  31.172  1.00  0.00           C  
ATOM   4538 HG21 ILE   275      34.850  64.241  30.266  1.00  0.00           H  
ATOM   4539 HG22 ILE   275      34.757  64.465  32.014  1.00  0.00           H  
ATOM   4540 HG23 ILE   275      36.054  65.269  31.179  1.00  0.00           H  
ATOM   4541  CG1 ILE   275      37.597  63.166  30.403  1.00  0.00           C  
ATOM   4542 HG12 ILE   275      38.022  64.162  30.278  1.00  0.00           H  
ATOM   4543 HG13 ILE   275      38.436  62.548  30.720  1.00  0.00           H  
ATOM   4544  CD1 ILE   275      37.062  62.836  28.908  1.00  0.00           C  
ATOM   4545 HD11 ILE   275      36.274  63.445  28.465  1.00  0.00           H  
ATOM   4546 HD12 ILE   275      37.907  62.873  28.220  1.00  0.00           H  
ATOM   4547 HD13 ILE   275      36.712  61.804  28.878  1.00  0.00           H  
ATOM   4548  C   ILE   275      35.907  63.393  33.921  1.00  0.00           C  
ATOM   4549  O   ILE   275      35.790  64.494  34.411  1.00  0.00           O  
ATOM   4550  N   LEU   276      35.191  62.313  34.328  1.00  0.00           N  
ATOM   4551  H   LEU   276      35.340  61.432  33.857  1.00  0.00           H  
ATOM   4552  CA  LEU   276      34.167  62.437  35.409  1.00  0.00           C  
ATOM   4553  HA  LEU   276      33.514  63.212  35.009  1.00  0.00           H  
ATOM   4554  CB  LEU   276      33.374  61.185  35.467  1.00  0.00           C  
ATOM   4555  HB2 LEU   276      33.143  60.772  34.485  1.00  0.00           H  
ATOM   4556  HB3 LEU   276      34.052  60.396  35.792  1.00  0.00           H  
ATOM   4557  CG  LEU   276      32.135  61.293  36.367  1.00  0.00           C  
ATOM   4558  HG  LEU   276      32.681  61.382  37.306  1.00  0.00           H  
ATOM   4559  CD1 LEU   276      31.106  62.406  36.139  1.00  0.00           C  
ATOM   4560 HD11 LEU   276      31.555  63.393  36.256  1.00  0.00           H  
ATOM   4561 HD12 LEU   276      30.654  62.217  35.166  1.00  0.00           H  
ATOM   4562 HD13 LEU   276      30.277  62.219  36.821  1.00  0.00           H  
ATOM   4563  CD2 LEU   276      31.348  59.985  36.480  1.00  0.00           C  
ATOM   4564 HD21 LEU   276      32.013  59.149  36.694  1.00  0.00           H  
ATOM   4565 HD22 LEU   276      30.693  60.076  37.346  1.00  0.00           H  
ATOM   4566 HD23 LEU   276      30.773  59.845  35.565  1.00  0.00           H  
ATOM   4567  C   LEU   276      34.700  62.898  36.768  1.00  0.00           C  
ATOM   4568  O   LEU   276      34.080  63.838  37.370  1.00  0.00           O  
ATOM   4569  N   PHE   277      35.846  62.305  37.154  1.00  0.00           N  
ATOM   4570  H   PHE   277      36.208  61.531  36.616  1.00  0.00           H  
ATOM   4571  CA  PHE   277      36.610  62.694  38.363  1.00  0.00           C  
ATOM   4572  HA  PHE   277      35.936  62.804  39.213  1.00  0.00           H  
ATOM   4573  CB  PHE   277      37.686  61.592  38.642  1.00  0.00           C  
ATOM   4574  HB2 PHE   277      37.228  60.604  38.678  1.00  0.00           H  
ATOM   4575  HB3 PHE   277      38.454  61.657  37.871  1.00  0.00           H  
ATOM   4576  CG  PHE   277      38.351  61.681  40.030  1.00  0.00           C  
ATOM   4577  CD1 PHE   277      37.787  60.830  41.003  1.00  0.00           C  
ATOM   4578  HD1 PHE   277      36.833  60.348  40.847  1.00  0.00           H  
ATOM   4579  CE1 PHE   277      38.537  60.640  42.151  1.00  0.00           C  
ATOM   4580  HE1 PHE   277      38.302  59.958  42.954  1.00  0.00           H  
ATOM   4581  CZ  PHE   277      39.704  61.347  42.287  1.00  0.00           C  
ATOM   4582  HZ  PHE   277      40.343  61.252  43.152  1.00  0.00           H  
ATOM   4583  CE2 PHE   277      40.181  62.362  41.374  1.00  0.00           C  
ATOM   4584  HE2 PHE   277      41.056  62.985  41.489  1.00  0.00           H  
ATOM   4585  CD2 PHE   277      39.525  62.395  40.150  1.00  0.00           C  
ATOM   4586  HD2 PHE   277      39.897  62.997  39.334  1.00  0.00           H  
ATOM   4587  C   PHE   277      37.124  64.092  38.168  1.00  0.00           C  
ATOM   4588  O   PHE   277      37.194  64.801  39.194  1.00  0.00           O  
ATOM   4589  N   ARG   278      37.504  64.653  36.983  1.00  0.00           N  
ATOM   4590  H   ARG   278      37.670  63.954  36.273  1.00  0.00           H  
ATOM   4591  CA  ARG   278      37.788  66.062  36.784  1.00  0.00           C  
ATOM   4592  HA  ARG   278      38.392  66.353  37.643  1.00  0.00           H  
ATOM   4593  CB  ARG   278      38.592  66.132  35.505  1.00  0.00           C  
ATOM   4594  HB2 ARG   278      39.368  65.367  35.508  1.00  0.00           H  
ATOM   4595  HB3 ARG   278      37.966  65.921  34.639  1.00  0.00           H  
ATOM   4596  CG  ARG   278      39.396  67.483  35.263  1.00  0.00           C  
ATOM   4597  HG2 ARG   278      39.914  67.434  34.305  1.00  0.00           H  
ATOM   4598  HG3 ARG   278      38.833  68.411  35.157  1.00  0.00           H  
ATOM   4599  CD  ARG   278      40.295  67.931  36.424  1.00  0.00           C  
ATOM   4600  HD2 ARG   278      40.969  68.763  36.217  1.00  0.00           H  
ATOM   4601  HD3 ARG   278      39.671  68.368  37.204  1.00  0.00           H  
ATOM   4602  NE  ARG   278      41.105  66.855  37.003  1.00  0.00           N  
ATOM   4603  HE  ARG   278      41.459  66.149  36.375  1.00  0.00           H  
ATOM   4604  CZ  ARG   278      41.359  66.586  38.294  1.00  0.00           C  
ATOM   4605  NH1 ARG   278      41.240  67.497  39.219  1.00  0.00           N  
ATOM   4606 HH11 ARG   278      41.018  68.448  38.962  1.00  0.00           H  
ATOM   4607 HH12 ARG   278      41.383  67.198  40.173  1.00  0.00           H  
ATOM   4608  NH2 ARG   278      41.829  65.397  38.714  1.00  0.00           N  
ATOM   4609 HH21 ARG   278      41.865  64.657  38.028  1.00  0.00           H  
ATOM   4610 HH22 ARG   278      41.858  65.258  39.714  1.00  0.00           H  
ATOM   4611  C   ARG   278      36.564  66.971  36.791  1.00  0.00           C  
ATOM   4612  O   ARG   278      36.703  68.073  37.265  1.00  0.00           O  
ATOM   4613  N   THR   279      35.378  66.504  36.383  1.00  0.00           N  
ATOM   4614  H   THR   279      35.349  65.551  36.051  1.00  0.00           H  
ATOM   4615  CA  THR   279      34.130  67.280  36.521  1.00  0.00           C  
ATOM   4616  HA  THR   279      34.233  68.307  36.171  1.00  0.00           H  
ATOM   4617  CB  THR   279      33.081  66.577  35.655  1.00  0.00           C  
ATOM   4618  HB  THR   279      33.097  65.621  36.178  1.00  0.00           H  
ATOM   4619  CG2 THR   279      31.662  67.071  35.805  1.00  0.00           C  
ATOM   4620 HG21 THR   279      31.450  67.173  36.869  1.00  0.00           H  
ATOM   4621 HG22 THR   279      31.570  68.068  35.374  1.00  0.00           H  
ATOM   4622 HG23 THR   279      31.051  66.320  35.305  1.00  0.00           H  
ATOM   4623  OG1 THR   279      33.563  66.585  34.358  1.00  0.00           O  
ATOM   4624  HG1 THR   279      34.266  65.935  34.291  1.00  0.00           H  
ATOM   4625  C   THR   279      33.745  67.334  38.024  1.00  0.00           C  
ATOM   4626  O   THR   279      33.063  68.260  38.411  1.00  0.00           O  
ATOM   4627  N   LEU   280      34.152  66.369  38.831  1.00  0.00           N  
ATOM   4628  H   LEU   280      34.700  65.572  38.542  1.00  0.00           H  
ATOM   4629  CA  LEU   280      33.964  66.509  40.264  1.00  0.00           C  
ATOM   4630  HA  LEU   280      33.101  67.161  40.396  1.00  0.00           H  
ATOM   4631  CB  LEU   280      33.561  65.234  40.969  1.00  0.00           C  
ATOM   4632  HB2 LEU   280      34.337  64.506  40.731  1.00  0.00           H  
ATOM   4633  HB3 LEU   280      33.517  65.399  42.046  1.00  0.00           H  
ATOM   4634  CG  LEU   280      32.209  64.607  40.456  1.00  0.00           C  
ATOM   4635  HG  LEU   280      32.233  64.542  39.368  1.00  0.00           H  
ATOM   4636  CD1 LEU   280      32.098  63.281  41.215  1.00  0.00           C  
ATOM   4637 HD11 LEU   280      31.335  62.588  40.859  1.00  0.00           H  
ATOM   4638 HD12 LEU   280      33.025  62.713  41.137  1.00  0.00           H  
ATOM   4639 HD13 LEU   280      31.925  63.470  42.275  1.00  0.00           H  
ATOM   4640  CD2 LEU   280      30.970  65.442  40.728  1.00  0.00           C  
ATOM   4641 HD21 LEU   280      31.029  66.329  40.099  1.00  0.00           H  
ATOM   4642 HD22 LEU   280      30.065  64.974  40.341  1.00  0.00           H  
ATOM   4643 HD23 LEU   280      30.942  65.712  41.784  1.00  0.00           H  
ATOM   4644  C   LEU   280      35.166  67.206  40.903  1.00  0.00           C  
ATOM   4645  O   LEU   280      35.145  67.476  42.078  1.00  0.00           O  
ATOM   4646  N   ASN   281      36.211  67.650  40.122  1.00  0.00           N  
ATOM   4647  H   ASN   281      36.137  67.419  39.141  1.00  0.00           H  
ATOM   4648  CA  ASN   281      37.384  68.387  40.588  1.00  0.00           C  
ATOM   4649  HA  ASN   281      38.037  68.343  39.716  1.00  0.00           H  
ATOM   4650  CB  ASN   281      37.045  69.827  40.946  1.00  0.00           C  
ATOM   4651  HB2 ASN   281      36.670  69.724  41.964  1.00  0.00           H  
ATOM   4652  HB3 ASN   281      37.957  70.417  41.033  1.00  0.00           H  
ATOM   4653  CG  ASN   281      36.057  70.591  40.065  1.00  0.00           C  
ATOM   4654  OD1 ASN   281      36.298  70.841  38.920  1.00  0.00           O  
ATOM   4655  ND2 ASN   281      35.028  71.132  40.578  1.00  0.00           N  
ATOM   4656 HD21 ASN   281      34.554  71.829  40.022  1.00  0.00           H  
ATOM   4657 HD22 ASN   281      34.835  71.057  41.566  1.00  0.00           H  
ATOM   4658  C   ASN   281      38.283  67.787  41.652  1.00  0.00           C  
ATOM   4659  O   ASN   281      38.986  68.478  42.413  1.00  0.00           O  
ATOM   4660  N   HIE   282      38.230  66.469  41.801  1.00  0.00           N  
ATOM   4661  H   HIE   282      37.559  66.005  41.204  1.00  0.00           H  
ATOM   4662  CA  HIE   282      38.963  65.815  42.868  1.00  0.00           C  
ATOM   4663  HA  HIE   282      38.888  66.386  43.794  1.00  0.00           H  
ATOM   4664  CB  HIE   282      38.372  64.469  43.098  1.00  0.00           C  
ATOM   4665  HB2 HIE   282      38.188  63.979  42.142  1.00  0.00           H  
ATOM   4666  HB3 HIE   282      39.159  63.917  43.612  1.00  0.00           H  
ATOM   4667  CG  HIE   282      37.067  64.459  43.914  1.00  0.00           C  
ATOM   4668  ND1 HIE   282      36.982  64.927  45.253  1.00  0.00           N  
ATOM   4669  CE1 HIE   282      35.730  64.685  45.607  1.00  0.00           C  
ATOM   4670  HE1 HIE   282      35.157  65.099  46.424  1.00  0.00           H  
ATOM   4671  NE2 HIE   282      35.038  64.192  44.542  1.00  0.00           N  
ATOM   4672  HE2 HIE   282      34.034  64.085  44.523  1.00  0.00           H  
ATOM   4673  CD2 HIE   282      35.870  64.003  43.482  1.00  0.00           C  
ATOM   4674  HD2 HIE   282      35.660  63.583  42.509  1.00  0.00           H  
ATOM   4675  C   HIE   282      40.493  65.715  42.609  1.00  0.00           C  
ATOM   4676  O   HIE   282      41.042  65.836  41.510  1.00  0.00           O  
ATOM   4677  N   GLN   283      41.177  65.472  43.739  1.00  0.00           N  
ATOM   4678  H   GLN   283      40.687  65.329  44.611  1.00  0.00           H  
ATOM   4679  CA  GLN   283      42.647  65.204  43.819  1.00  0.00           C  
ATOM   4680  HA  GLN   283      43.215  65.644  43.000  1.00  0.00           H  
ATOM   4681  CB  GLN   283      43.175  65.661  45.159  1.00  0.00           C  
ATOM   4682  HB2 GLN   283      42.567  65.197  45.936  1.00  0.00           H  
ATOM   4683  HB3 GLN   283      44.205  65.304  45.153  1.00  0.00           H  
ATOM   4684  CG  GLN   283      43.120  67.226  45.327  1.00  0.00           C  
ATOM   4685  HG2 GLN   283      42.109  67.589  45.143  1.00  0.00           H  
ATOM   4686  HG3 GLN   283      43.330  67.466  46.369  1.00  0.00           H  
ATOM   4687  CD  GLN   283      44.104  67.992  44.443  1.00  0.00           C  
ATOM   4688  OE1 GLN   283      44.812  67.459  43.568  1.00  0.00           O  
ATOM   4689  NE2 GLN   283      44.090  69.314  44.570  1.00  0.00           N  
ATOM   4690 HE21 GLN   283      44.713  69.899  44.031  1.00  0.00           H  
ATOM   4691 HE22 GLN   283      43.405  69.706  45.200  1.00  0.00           H  
ATOM   4692  C   GLN   283      42.823  63.685  43.700  1.00  0.00           C  
ATOM   4693  O   GLN   283      42.173  62.954  44.413  1.00  0.00           O  
ATOM   4694  N   TYR   284      43.712  63.221  42.799  1.00  0.00           N  
ATOM   4695  H   TYR   284      44.187  63.914  42.237  1.00  0.00           H  
ATOM   4696  CA  TYR   284      44.151  61.812  42.834  1.00  0.00           C  
ATOM   4697  HA  TYR   284      43.310  61.121  42.889  1.00  0.00           H  
ATOM   4698  CB  TYR   284      44.871  61.296  41.479  1.00  0.00           C  
ATOM   4699  HB2 TYR   284      45.657  61.965  41.128  1.00  0.00           H  
ATOM   4700  HB3 TYR   284      45.449  60.403  41.717  1.00  0.00           H  
ATOM   4701  CG  TYR   284      43.931  60.873  40.359  1.00  0.00           C  
ATOM   4702  CD1 TYR   284      43.465  61.890  39.453  1.00  0.00           C  
ATOM   4703  HD1 TYR   284      43.896  62.879  39.499  1.00  0.00           H  
ATOM   4704  CE1 TYR   284      42.446  61.515  38.495  1.00  0.00           C  
ATOM   4705  HE1 TYR   284      42.086  62.286  37.830  1.00  0.00           H  
ATOM   4706  CZ  TYR   284      41.998  60.205  38.399  1.00  0.00           C  
ATOM   4707  OH  TYR   284      41.132  59.782  37.406  1.00  0.00           O  
ATOM   4708  HH  TYR   284      40.488  59.132  37.695  1.00  0.00           H  
ATOM   4709  CE2 TYR   284      42.403  59.257  39.349  1.00  0.00           C  
ATOM   4710  HE2 TYR   284      41.946  58.281  39.410  1.00  0.00           H  
ATOM   4711  CD2 TYR   284      43.428  59.587  40.284  1.00  0.00           C  
ATOM   4712  HD2 TYR   284      43.716  58.868  41.036  1.00  0.00           H  
ATOM   4713  C   TYR   284      44.984  61.573  44.132  1.00  0.00           C  
ATOM   4714  O   TYR   284      46.197  61.380  44.068  1.00  0.00           O  
ATOM   4715  N   ASP   285      44.414  61.675  45.300  1.00  0.00           N  
ATOM   4716  H   ASP   285      43.410  61.759  45.228  1.00  0.00           H  
ATOM   4717  CA  ASP   285      45.161  61.790  46.598  1.00  0.00           C  
ATOM   4718  HA  ASP   285      46.119  62.206  46.288  1.00  0.00           H  
ATOM   4719  CB  ASP   285      44.464  62.819  47.471  1.00  0.00           C  
ATOM   4720  HB2 ASP   285      45.094  63.028  48.336  1.00  0.00           H  
ATOM   4721  HB3 ASP   285      44.395  63.688  46.817  1.00  0.00           H  
ATOM   4722  CG  ASP   285      43.139  62.364  48.099  1.00  0.00           C  
ATOM   4723  OD1 ASP   285      42.539  61.414  47.654  1.00  0.00           O  
ATOM   4724  OD2 ASP   285      42.622  62.942  49.098  1.00  0.00           O  
ATOM   4725  C   ASP   285      45.345  60.444  47.418  1.00  0.00           C  
ATOM   4726  O   ASP   285      45.932  60.555  48.502  1.00  0.00           O  
ATOM   4727  N   TYR   286      44.948  59.286  46.896  1.00  0.00           N  
ATOM   4728  H   TYR   286      44.434  59.368  46.031  1.00  0.00           H  
ATOM   4729  CA  TYR   286      44.963  57.961  47.522  1.00  0.00           C  
ATOM   4730  HA  TYR   286      44.358  57.326  46.875  1.00  0.00           H  
ATOM   4731  CB  TYR   286      46.429  57.424  47.328  1.00  0.00           C  
ATOM   4732  HB2 TYR   286      47.011  57.898  48.118  1.00  0.00           H  
ATOM   4733  HB3 TYR   286      46.478  56.340  47.431  1.00  0.00           H  
ATOM   4734  CG  TYR   286      47.034  57.671  45.893  1.00  0.00           C  
ATOM   4735  CD1 TYR   286      46.209  57.500  44.743  1.00  0.00           C  
ATOM   4736  HD1 TYR   286      45.180  57.185  44.826  1.00  0.00           H  
ATOM   4737  CE1 TYR   286      46.727  57.934  43.561  1.00  0.00           C  
ATOM   4738  HE1 TYR   286      46.065  57.855  42.711  1.00  0.00           H  
ATOM   4739  CZ  TYR   286      48.041  58.256  43.393  1.00  0.00           C  
ATOM   4740  OH  TYR   286      48.522  58.531  42.164  1.00  0.00           O  
ATOM   4741  HH  TYR   286      49.481  58.560  42.140  1.00  0.00           H  
ATOM   4742  CE2 TYR   286      48.942  58.170  44.475  1.00  0.00           C  
ATOM   4743  HE2 TYR   286      49.983  58.455  44.440  1.00  0.00           H  
ATOM   4744  CD2 TYR   286      48.396  57.962  45.762  1.00  0.00           C  
ATOM   4745  HD2 TYR   286      49.037  57.959  46.631  1.00  0.00           H  
ATOM   4746  C   TYR   286      44.359  57.812  48.917  1.00  0.00           C  
ATOM   4747  O   TYR   286      44.518  56.832  49.619  1.00  0.00           O  
ATOM   4748  N   THR   287      43.610  58.834  49.326  1.00  0.00           N  
ATOM   4749  H   THR   287      43.628  59.628  48.701  1.00  0.00           H  
ATOM   4750  CA  THR   287      42.760  58.801  50.546  1.00  0.00           C  
ATOM   4751  HA  THR   287      43.224  58.189  51.320  1.00  0.00           H  
ATOM   4752  CB  THR   287      42.493  60.237  51.173  1.00  0.00           C  
ATOM   4753  HB  THR   287      41.753  60.760  50.567  1.00  0.00           H  
ATOM   4754  CG2 THR   287      41.893  60.066  52.581  1.00  0.00           C  
ATOM   4755 HG21 THR   287      40.894  59.641  52.487  1.00  0.00           H  
ATOM   4756 HG22 THR   287      42.490  59.564  53.342  1.00  0.00           H  
ATOM   4757 HG23 THR   287      41.885  61.086  52.964  1.00  0.00           H  
ATOM   4758  OG1 THR   287      43.661  61.105  51.193  1.00  0.00           O  
ATOM   4759  HG1 THR   287      43.626  61.563  50.350  1.00  0.00           H  
ATOM   4760  C   THR   287      41.424  58.108  50.260  1.00  0.00           C  
ATOM   4761  O   THR   287      40.361  58.701  50.175  1.00  0.00           O  
ATOM   4762  N   PHE   288      41.462  56.776  50.180  1.00  0.00           N  
ATOM   4763  H   PHE   288      42.319  56.242  50.168  1.00  0.00           H  
ATOM   4764  CA  PHE   288      40.344  55.835  50.068  1.00  0.00           C  
ATOM   4765  HA  PHE   288      39.542  56.160  49.405  1.00  0.00           H  
ATOM   4766  CB  PHE   288      40.889  54.464  49.635  1.00  0.00           C  
ATOM   4767  HB2 PHE   288      41.237  53.840  50.459  1.00  0.00           H  
ATOM   4768  HB3 PHE   288      39.989  53.951  49.295  1.00  0.00           H  
ATOM   4769  CG  PHE   288      41.799  54.509  48.441  1.00  0.00           C  
ATOM   4770  CD1 PHE   288      41.203  54.700  47.181  1.00  0.00           C  
ATOM   4771  HD1 PHE   288      40.132  54.801  47.082  1.00  0.00           H  
ATOM   4772  CE1 PHE   288      41.988  54.646  46.003  1.00  0.00           C  
ATOM   4773  HE1 PHE   288      41.507  54.733  45.040  1.00  0.00           H  
ATOM   4774  CZ  PHE   288      43.386  54.308  46.147  1.00  0.00           C  
ATOM   4775  HZ  PHE   288      44.019  54.167  45.283  1.00  0.00           H  
ATOM   4776  CE2 PHE   288      43.979  54.163  47.381  1.00  0.00           C  
ATOM   4777  HE2 PHE   288      44.964  53.719  47.355  1.00  0.00           H  
ATOM   4778  CD2 PHE   288      43.179  54.200  48.535  1.00  0.00           C  
ATOM   4779  HD2 PHE   288      43.659  53.970  49.474  1.00  0.00           H  
ATOM   4780  C   PHE   288      39.572  55.726  51.374  1.00  0.00           C  
ATOM   4781  O   PHE   288      40.115  56.147  52.407  1.00  0.00           O  
ATOM   4782  N   ASP   289      38.319  55.261  51.337  1.00  0.00           N  
ATOM   4783  H   ASP   289      37.875  54.875  50.516  1.00  0.00           H  
ATOM   4784  CA  ASP   289      37.343  55.428  52.434  1.00  0.00           C  
ATOM   4785  HA  ASP   289      37.338  56.509  52.578  1.00  0.00           H  
ATOM   4786  CB  ASP   289      35.932  54.949  52.031  1.00  0.00           C  
ATOM   4787  HB2 ASP   289      36.019  54.010  51.484  1.00  0.00           H  
ATOM   4788  HB3 ASP   289      35.261  54.954  52.890  1.00  0.00           H  
ATOM   4789  CG  ASP   289      35.229  55.883  51.043  1.00  0.00           C  
ATOM   4790  OD1 ASP   289      34.058  55.686  50.743  1.00  0.00           O  
ATOM   4791  OD2 ASP   289      35.940  56.803  50.453  1.00  0.00           O  
ATOM   4792  C   ASP   289      37.836  54.859  53.803  1.00  0.00           C  
ATOM   4793  O   ASP   289      37.673  55.472  54.836  1.00  0.00           O  
ATOM   4794  N   TRP   290      38.542  53.762  53.738  1.00  0.00           N  
ATOM   4795  H   TRP   290      38.699  53.317  52.845  1.00  0.00           H  
ATOM   4796  CA  TRP   290      39.173  53.168  54.941  1.00  0.00           C  
ATOM   4797  HA  TRP   290      38.414  53.184  55.723  1.00  0.00           H  
ATOM   4798  CB  TRP   290      39.644  51.798  54.667  1.00  0.00           C  
ATOM   4799  HB2 TRP   290      39.961  51.429  55.642  1.00  0.00           H  
ATOM   4800  HB3 TRP   290      38.771  51.167  54.503  1.00  0.00           H  
ATOM   4801  CG  TRP   290      40.620  51.545  53.563  1.00  0.00           C  
ATOM   4802  CD1 TRP   290      41.930  51.427  53.732  1.00  0.00           C  
ATOM   4803  HD1 TRP   290      42.425  51.355  54.689  1.00  0.00           H  
ATOM   4804  NE1 TRP   290      42.584  51.329  52.530  1.00  0.00           N  
ATOM   4805  HE1 TRP   290      43.575  51.140  52.469  1.00  0.00           H  
ATOM   4806  CE2 TRP   290      41.778  51.275  51.520  1.00  0.00           C  
ATOM   4807  CZ2 TRP   290      41.932  51.075  50.164  1.00  0.00           C  
ATOM   4808  HZ2 TRP   290      42.902  51.205  49.709  1.00  0.00           H  
ATOM   4809  CH2 TRP   290      40.846  51.118  49.282  1.00  0.00           C  
ATOM   4810  HH2 TRP   290      40.945  51.206  48.210  1.00  0.00           H  
ATOM   4811  CZ3 TRP   290      39.488  51.309  49.855  1.00  0.00           C  
ATOM   4812  HZ3 TRP   290      38.632  51.415  49.206  1.00  0.00           H  
ATOM   4813  CE3 TRP   290      39.329  51.482  51.201  1.00  0.00           C  
ATOM   4814  HE3 TRP   290      38.330  51.550  51.605  1.00  0.00           H  
ATOM   4815  CD2 TRP   290      40.466  51.495  52.063  1.00  0.00           C  
ATOM   4816  C   TRP   290      40.245  54.124  55.512  1.00  0.00           C  
ATOM   4817  O   TRP   290      40.265  54.482  56.737  1.00  0.00           O  
ATOM   4818  N   THR   291      41.194  54.513  54.675  1.00  0.00           N  
ATOM   4819  H   THR   291      41.249  54.154  53.733  1.00  0.00           H  
ATOM   4820  CA  THR   291      42.175  55.490  55.077  1.00  0.00           C  
ATOM   4821  HA  THR   291      42.648  54.969  55.909  1.00  0.00           H  
ATOM   4822  CB  THR   291      43.092  55.704  53.872  1.00  0.00           C  
ATOM   4823  HB  THR   291      42.604  56.223  53.048  1.00  0.00           H  
ATOM   4824  CG2 THR   291      44.315  56.477  54.256  1.00  0.00           C  
ATOM   4825 HG21 THR   291      44.033  57.351  54.842  1.00  0.00           H  
ATOM   4826 HG22 THR   291      44.925  55.950  54.990  1.00  0.00           H  
ATOM   4827 HG23 THR   291      44.922  56.840  53.426  1.00  0.00           H  
ATOM   4828  OG1 THR   291      43.507  54.437  53.286  1.00  0.00           O  
ATOM   4829  HG1 THR   291      43.662  53.840  54.022  1.00  0.00           H  
ATOM   4830  C   THR   291      41.641  56.840  55.582  1.00  0.00           C  
ATOM   4831  O   THR   291      42.194  57.414  56.470  1.00  0.00           O  
ATOM   4832  N   MET   292      40.499  57.264  54.881  1.00  0.00           N  
ATOM   4833  H   MET   292      40.167  56.663  54.140  1.00  0.00           H  
ATOM   4834  CA  MET   292      39.775  58.446  55.248  1.00  0.00           C  
ATOM   4835  HA  MET   292      40.490  59.267  55.313  1.00  0.00           H  
ATOM   4836  CB  MET   292      38.644  58.795  54.166  1.00  0.00           C  
ATOM   4837  HB2 MET   292      39.086  59.018  53.195  1.00  0.00           H  
ATOM   4838  HB3 MET   292      38.061  57.888  54.003  1.00  0.00           H  
ATOM   4839  CG  MET   292      37.678  59.922  54.636  1.00  0.00           C  
ATOM   4840  HG2 MET   292      36.805  59.474  55.111  1.00  0.00           H  
ATOM   4841  HG3 MET   292      38.212  60.473  55.411  1.00  0.00           H  
ATOM   4842  SD  MET   292      37.080  61.044  53.416  1.00  0.00           S  
ATOM   4843  CE  MET   292      38.558  62.092  53.155  1.00  0.00           C  
ATOM   4844  HE1 MET   292      38.155  62.987  52.681  1.00  0.00           H  
ATOM   4845  HE2 MET   292      39.135  62.311  54.053  1.00  0.00           H  
ATOM   4846  HE3 MET   292      39.249  61.710  52.403  1.00  0.00           H  
ATOM   4847  C   MET   292      39.215  58.334  56.690  1.00  0.00           C  
ATOM   4848  O   MET   292      39.650  59.066  57.548  1.00  0.00           O  
ATOM   4849  N   LEU   293      38.515  57.210  56.985  1.00  0.00           N  
ATOM   4850  H   LEU   293      38.236  56.615  56.219  1.00  0.00           H  
ATOM   4851  CA  LEU   293      38.144  56.828  58.420  1.00  0.00           C  
ATOM   4852  HA  LEU   293      37.474  57.528  58.919  1.00  0.00           H  
ATOM   4853  CB  LEU   293      37.396  55.491  58.350  1.00  0.00           C  
ATOM   4854  HB2 LEU   293      37.988  54.823  57.724  1.00  0.00           H  
ATOM   4855  HB3 LEU   293      37.282  55.053  59.342  1.00  0.00           H  
ATOM   4856  CG  LEU   293      36.056  55.726  57.668  1.00  0.00           C  
ATOM   4857  HG  LEU   293      36.177  56.188  56.688  1.00  0.00           H  
ATOM   4858  CD1 LEU   293      35.342  54.407  57.396  1.00  0.00           C  
ATOM   4859 HD11 LEU   293      34.414  54.660  56.883  1.00  0.00           H  
ATOM   4860 HD12 LEU   293      35.957  53.770  56.760  1.00  0.00           H  
ATOM   4861 HD13 LEU   293      35.155  53.943  58.365  1.00  0.00           H  
ATOM   4862  CD2 LEU   293      35.140  56.665  58.460  1.00  0.00           C  
ATOM   4863 HD21 LEU   293      34.095  56.496  58.199  1.00  0.00           H  
ATOM   4864 HD22 LEU   293      35.310  56.468  59.519  1.00  0.00           H  
ATOM   4865 HD23 LEU   293      35.257  57.731  58.264  1.00  0.00           H  
ATOM   4866  C   LEU   293      39.263  56.749  59.398  1.00  0.00           C  
ATOM   4867  O   LEU   293      39.158  57.149  60.577  1.00  0.00           O  
ATOM   4868  N   LYS   294      40.461  56.351  58.905  1.00  0.00           N  
ATOM   4869  H   LYS   294      40.467  56.011  57.955  1.00  0.00           H  
ATOM   4870  CA  LYS   294      41.592  56.381  59.819  1.00  0.00           C  
ATOM   4871  HA  LYS   294      41.255  56.008  60.786  1.00  0.00           H  
ATOM   4872  CB  LYS   294      42.641  55.461  59.186  1.00  0.00           C  
ATOM   4873  HB2 LYS   294      42.049  54.549  59.108  1.00  0.00           H  
ATOM   4874  HB3 LYS   294      43.016  55.770  58.211  1.00  0.00           H  
ATOM   4875  CG  LYS   294      43.729  55.128  60.232  1.00  0.00           C  
ATOM   4876  HG2 LYS   294      44.376  56.004  60.193  1.00  0.00           H  
ATOM   4877  HG3 LYS   294      43.382  54.913  61.242  1.00  0.00           H  
ATOM   4878  CD  LYS   294      44.535  53.875  59.733  1.00  0.00           C  
ATOM   4879  HD2 LYS   294      43.872  53.019  59.853  1.00  0.00           H  
ATOM   4880  HD3 LYS   294      44.834  54.198  58.736  1.00  0.00           H  
ATOM   4881  CE  LYS   294      45.834  53.739  60.521  1.00  0.00           C  
ATOM   4882  HE2 LYS   294      46.532  54.521  60.224  1.00  0.00           H  
ATOM   4883  HE3 LYS   294      45.574  53.779  61.578  1.00  0.00           H  
ATOM   4884  NZ  LYS   294      46.505  52.447  60.171  1.00  0.00           N  
ATOM   4885  HZ1 LYS   294      46.761  52.505  59.196  1.00  0.00           H  
ATOM   4886  HZ2 LYS   294      47.353  52.378  60.714  1.00  0.00           H  
ATOM   4887  HZ3 LYS   294      45.908  51.663  60.398  1.00  0.00           H  
ATOM   4888  C   LYS   294      42.130  57.818  60.172  1.00  0.00           C  
ATOM   4889  O   LYS   294      42.437  58.045  61.310  1.00  0.00           O  
ATOM   4890  N   GLN   295      42.157  58.680  59.196  1.00  0.00           N  
ATOM   4891  H   GLN   295      41.948  58.402  58.248  1.00  0.00           H  
ATOM   4892  CA  GLN   295      42.323  60.177  59.396  1.00  0.00           C  
ATOM   4893  HA  GLN   295      43.255  60.334  59.940  1.00  0.00           H  
ATOM   4894  CB  GLN   295      42.373  60.967  58.129  1.00  0.00           C  
ATOM   4895  HB2 GLN   295      41.454  60.847  57.555  1.00  0.00           H  
ATOM   4896  HB3 GLN   295      42.332  62.041  58.310  1.00  0.00           H  
ATOM   4897  CG  GLN   295      43.523  60.648  57.240  1.00  0.00           C  
ATOM   4898  HG2 GLN   295      44.473  60.790  57.756  1.00  0.00           H  
ATOM   4899  HG3 GLN   295      43.340  59.625  56.912  1.00  0.00           H  
ATOM   4900  CD  GLN   295      43.695  61.614  55.949  1.00  0.00           C  
ATOM   4901  OE1 GLN   295      42.832  62.331  55.473  1.00  0.00           O  
ATOM   4902  NE2 GLN   295      44.889  61.598  55.353  1.00  0.00           N  
ATOM   4903 HE21 GLN   295      44.908  61.999  54.426  1.00  0.00           H  
ATOM   4904 HE22 GLN   295      45.574  60.904  55.617  1.00  0.00           H  
ATOM   4905  C   GLN   295      41.332  60.802  60.318  1.00  0.00           C  
ATOM   4906  O   GLN   295      41.699  61.581  61.179  1.00  0.00           O  
ATOM   4907  N   NME   296      40.012  60.560  60.225  1.00  0.00           N  
ATOM   4908  H   NME   296      39.689  59.967  59.474  1.00  0.00           H  
ATOM   4909  CH3 NME   296      39.024  61.114  61.191  1.00  0.00           C  
ATOM   4910 HH31 NME   296      38.125  60.501  61.136  1.00  0.00           H  
ATOM   4911 HH32 NME   296      39.352  61.164  62.230  1.00  0.00           H  
ATOM   4912 HH33 NME   296      38.773  62.109  60.824  1.00  0.00           H  
TER    4913      NME   296 
END   
