# Supplementary material for: Lenalidomide Stabilizes Protein–Protein Complexes by Turning Labile Intermolecular H-Bonds into Robust Interactions
Source: J Med Chem. 2023 Apr 21;66(9):6037–46. doi: 10.1021/acs.jmedchem.2c01692 (PMC10184122; doi:10.1021/acs.jmedchem.2c01692)
Supplement: Supplementary file 2 — jm2c01692_si_002.zip [file jm2c01692_si_002.zip › ck1_lastpdbs/ck1-G40N/r2/ck1-G40N.lastpdb.pdb]

CRYST1   80.068   80.068   80.068 109.47 109.47 109.47               1
ATOM      1  H1  ACE     1      41.137  17.967  25.161  1.00  0.00           H  
ATOM      2  CH3 ACE     1      41.730  18.879  25.231  1.00  0.00           C  
ATOM      3  H2  ACE     1      41.816  19.180  26.275  1.00  0.00           H  
ATOM      4  H3  ACE     1      41.236  19.688  24.692  1.00  0.00           H  
ATOM      5  C   ACE     1      43.077  18.545  24.713  1.00  0.00           C  
ATOM      6  O   ACE     1      44.018  18.406  25.505  1.00  0.00           O  
ATOM      7  N   GLU     2      43.154  18.214  23.402  1.00  0.00           N  
ATOM      8  H   GLU     2      42.323  18.191  22.829  1.00  0.00           H  
ATOM      9  CA  GLU     2      44.461  17.900  22.768  1.00  0.00           C  
ATOM     10  HA  GLU     2      45.222  18.501  23.266  1.00  0.00           H  
ATOM     11  CB  GLU     2      44.759  16.422  23.009  1.00  0.00           C  
ATOM     12  HB2 GLU     2      45.800  16.292  22.713  1.00  0.00           H  
ATOM     13  HB3 GLU     2      44.580  16.158  24.051  1.00  0.00           H  
ATOM     14  CG  GLU     2      43.815  15.521  22.098  1.00  0.00           C  
ATOM     15  HG2 GLU     2      43.758  14.545  22.580  1.00  0.00           H  
ATOM     16  HG3 GLU     2      42.812  15.946  22.136  1.00  0.00           H  
ATOM     17  CD  GLU     2      44.245  15.364  20.616  1.00  0.00           C  
ATOM     18  OE1 GLU     2      45.328  14.856  20.269  1.00  0.00           O  
ATOM     19  OE2 GLU     2      43.488  15.654  19.686  1.00  0.00           O  
ATOM     20  C   GLU     2      44.696  18.363  21.347  1.00  0.00           C  
ATOM     21  O   GLU     2      45.729  18.155  20.730  1.00  0.00           O  
ATOM     22  N   PHE     3      43.788  19.211  20.727  1.00  0.00           N  
ATOM     23  H   PHE     3      43.025  19.522  21.312  1.00  0.00           H  
ATOM     24  CA  PHE     3      43.567  19.567  19.352  1.00  0.00           C  
ATOM     25  HA  PHE     3      43.536  18.706  18.685  1.00  0.00           H  
ATOM     26  CB  PHE     3      42.268  20.223  19.156  1.00  0.00           C  
ATOM     27  HB2 PHE     3      42.496  21.284  19.251  1.00  0.00           H  
ATOM     28  HB3 PHE     3      42.018  19.963  18.127  1.00  0.00           H  
ATOM     29  CG  PHE     3      41.192  19.707  20.090  1.00  0.00           C  
ATOM     30  CD1 PHE     3      40.647  18.449  19.897  1.00  0.00           C  
ATOM     31  HD1 PHE     3      41.108  17.911  19.082  1.00  0.00           H  
ATOM     32  CE1 PHE     3      39.626  17.960  20.659  1.00  0.00           C  
ATOM     33  HE1 PHE     3      39.350  16.931  20.486  1.00  0.00           H  
ATOM     34  CZ  PHE     3      39.160  18.719  21.761  1.00  0.00           C  
ATOM     35  HZ  PHE     3      38.385  18.341  22.412  1.00  0.00           H  
ATOM     36  CE2 PHE     3      39.538  20.072  21.834  1.00  0.00           C  
ATOM     37  HE2 PHE     3      39.107  20.692  22.607  1.00  0.00           H  
ATOM     38  CD2 PHE     3      40.599  20.529  21.048  1.00  0.00           C  
ATOM     39  HD2 PHE     3      40.862  21.559  21.239  1.00  0.00           H  
ATOM     40  C   PHE     3      44.761  20.377  18.849  1.00  0.00           C  
ATOM     41  O   PHE     3      45.390  21.128  19.620  1.00  0.00           O  
ATOM     42  N   ILE     4      45.098  20.336  17.539  1.00  0.00           N  
ATOM     43  H   ILE     4      44.551  19.771  16.906  1.00  0.00           H  
ATOM     44  CA  ILE     4      45.805  21.425  16.859  1.00  0.00           C  
ATOM     45  HA  ILE     4      46.472  21.819  17.626  1.00  0.00           H  
ATOM     46  CB  ILE     4      46.553  20.938  15.612  1.00  0.00           C  
ATOM     47  HB  ILE     4      46.010  20.237  14.978  1.00  0.00           H  
ATOM     48  CG2 ILE     4      47.048  22.118  14.700  1.00  0.00           C  
ATOM     49 HG21 ILE     4      46.164  22.725  14.507  1.00  0.00           H  
ATOM     50 HG22 ILE     4      47.787  22.664  15.287  1.00  0.00           H  
ATOM     51 HG23 ILE     4      47.441  21.881  13.711  1.00  0.00           H  
ATOM     52  CG1 ILE     4      47.953  20.322  15.952  1.00  0.00           C  
ATOM     53 HG12 ILE     4      48.569  20.351  15.052  1.00  0.00           H  
ATOM     54 HG13 ILE     4      48.497  20.806  16.762  1.00  0.00           H  
ATOM     55  CD1 ILE     4      47.843  18.842  16.209  1.00  0.00           C  
ATOM     56 HD11 ILE     4      48.758  18.402  16.607  1.00  0.00           H  
ATOM     57 HD12 ILE     4      47.011  18.661  16.890  1.00  0.00           H  
ATOM     58 HD13 ILE     4      47.647  18.317  15.275  1.00  0.00           H  
ATOM     59  C   ILE     4      44.714  22.409  16.627  1.00  0.00           C  
ATOM     60  O   ILE     4      43.728  22.154  15.924  1.00  0.00           O  
ATOM     61  N   VAL     5      44.828  23.686  17.154  1.00  0.00           N  
ATOM     62  H   VAL     5      45.550  23.823  17.847  1.00  0.00           H  
ATOM     63  CA  VAL     5      44.095  24.885  16.778  1.00  0.00           C  
ATOM     64  HA  VAL     5      43.220  24.589  16.199  1.00  0.00           H  
ATOM     65  CB  VAL     5      43.370  25.520  18.035  1.00  0.00           C  
ATOM     66  HB  VAL     5      42.680  26.270  17.650  1.00  0.00           H  
ATOM     67  CG1 VAL     5      42.432  24.463  18.713  1.00  0.00           C  
ATOM     68 HG11 VAL     5      41.945  24.915  19.576  1.00  0.00           H  
ATOM     69 HG12 VAL     5      41.701  24.065  18.010  1.00  0.00           H  
ATOM     70 HG13 VAL     5      43.047  23.640  19.078  1.00  0.00           H  
ATOM     71  CG2 VAL     5      44.237  26.209  19.081  1.00  0.00           C  
ATOM     72 HG21 VAL     5      45.042  26.783  18.621  1.00  0.00           H  
ATOM     73 HG22 VAL     5      43.618  26.919  19.629  1.00  0.00           H  
ATOM     74 HG23 VAL     5      44.699  25.522  19.790  1.00  0.00           H  
ATOM     75  C   VAL     5      44.862  25.951  15.965  1.00  0.00           C  
ATOM     76  O   VAL     5      46.047  26.132  16.114  1.00  0.00           O  
ATOM     77  N   GLY     6      44.207  26.783  15.098  1.00  0.00           N  
ATOM     78  H   GLY     6      43.206  26.675  15.018  1.00  0.00           H  
ATOM     79  CA  GLY     6      44.856  27.650  14.082  1.00  0.00           C  
ATOM     80  HA2 GLY     6      44.128  28.017  13.359  1.00  0.00           H  
ATOM     81  HA3 GLY     6      45.317  28.495  14.593  1.00  0.00           H  
ATOM     82  C   GLY     6      45.887  26.978  13.285  1.00  0.00           C  
ATOM     83  O   GLY     6      46.848  27.656  12.909  1.00  0.00           O  
ATOM     84  N   GLY     7      45.853  25.623  13.109  1.00  0.00           N  
ATOM     85  H   GLY     7      45.093  25.122  13.547  1.00  0.00           H  
ATOM     86  CA  GLY     7      46.827  24.827  12.353  1.00  0.00           C  
ATOM     87  HA2 GLY     7      46.567  23.778  12.496  1.00  0.00           H  
ATOM     88  HA3 GLY     7      46.794  25.015  11.280  1.00  0.00           H  
ATOM     89  C   GLY     7      48.296  24.915  12.850  1.00  0.00           C  
ATOM     90  O   GLY     7      49.246  24.934  12.043  1.00  0.00           O  
ATOM     91  N   LYS     8      48.554  25.027  14.145  1.00  0.00           N  
ATOM     92  H   LYS     8      47.707  25.015  14.695  1.00  0.00           H  
ATOM     93  CA  LYS     8      49.859  25.409  14.708  1.00  0.00           C  
ATOM     94  HA  LYS     8      50.680  24.747  14.429  1.00  0.00           H  
ATOM     95  CB  LYS     8      50.204  26.843  14.299  1.00  0.00           C  
ATOM     96  HB2 LYS     8      50.119  27.020  13.227  1.00  0.00           H  
ATOM     97  HB3 LYS     8      49.404  27.552  14.510  1.00  0.00           H  
ATOM     98  CG  LYS     8      51.498  27.362  14.885  1.00  0.00           C  
ATOM     99  HG2 LYS     8      51.372  27.667  15.924  1.00  0.00           H  
ATOM    100  HG3 LYS     8      52.264  26.587  14.889  1.00  0.00           H  
ATOM    101  CD  LYS     8      52.109  28.606  14.229  1.00  0.00           C  
ATOM    102  HD2 LYS     8      53.196  28.523  14.256  1.00  0.00           H  
ATOM    103  HD3 LYS     8      51.753  28.695  13.202  1.00  0.00           H  
ATOM    104  CE  LYS     8      51.792  29.883  15.069  1.00  0.00           C  
ATOM    105  HE2 LYS     8      50.706  29.922  15.154  1.00  0.00           H  
ATOM    106  HE3 LYS     8      52.323  29.757  16.012  1.00  0.00           H  
ATOM    107  NZ  LYS     8      52.388  31.060  14.488  1.00  0.00           N  
ATOM    108  HZ1 LYS     8      52.156  31.867  15.049  1.00  0.00           H  
ATOM    109  HZ2 LYS     8      53.389  30.938  14.438  1.00  0.00           H  
ATOM    110  HZ3 LYS     8      51.935  31.108  13.587  1.00  0.00           H  
ATOM    111  C   LYS     8      49.839  25.319  16.240  1.00  0.00           C  
ATOM    112  O   LYS     8      50.766  24.697  16.711  1.00  0.00           O  
ATOM    113  N   TYR     9      48.901  25.813  17.050  1.00  0.00           N  
ATOM    114  H   TYR     9      48.103  26.246  16.606  1.00  0.00           H  
ATOM    115  CA  TYR     9      48.963  25.713  18.476  1.00  0.00           C  
ATOM    116  HA  TYR     9      50.012  25.777  18.766  1.00  0.00           H  
ATOM    117  CB  TYR     9      48.320  26.939  19.123  1.00  0.00           C  
ATOM    118  HB2 TYR     9      47.254  27.013  18.907  1.00  0.00           H  
ATOM    119  HB3 TYR     9      48.412  26.813  20.202  1.00  0.00           H  
ATOM    120  CG  TYR     9      48.849  28.260  18.651  1.00  0.00           C  
ATOM    121  CD1 TYR     9      50.043  28.725  19.140  1.00  0.00           C  
ATOM    122  HD1 TYR     9      50.652  28.207  19.866  1.00  0.00           H  
ATOM    123  CE1 TYR     9      50.479  29.971  18.705  1.00  0.00           C  
ATOM    124  HE1 TYR     9      51.474  30.324  18.935  1.00  0.00           H  
ATOM    125  CZ  TYR     9      49.725  30.822  17.814  1.00  0.00           C  
ATOM    126  OH  TYR     9      50.157  31.983  17.284  1.00  0.00           O  
ATOM    127  HH  TYR     9      49.821  32.117  16.394  1.00  0.00           H  
ATOM    128  CE2 TYR     9      48.542  30.228  17.295  1.00  0.00           C  
ATOM    129  HE2 TYR     9      47.876  30.679  16.574  1.00  0.00           H  
ATOM    130  CD2 TYR     9      48.118  28.995  17.708  1.00  0.00           C  
ATOM    131  HD2 TYR     9      47.213  28.523  17.357  1.00  0.00           H  
ATOM    132  C   TYR     9      48.266  24.373  18.962  1.00  0.00           C  
ATOM    133  O   TYR     9      47.114  24.174  18.745  1.00  0.00           O  
ATOM    134  N   LYS    10      49.154  23.487  19.479  1.00  0.00           N  
ATOM    135  H   LYS    10      50.123  23.748  19.590  1.00  0.00           H  
ATOM    136  CA  LYS    10      48.849  22.076  19.901  1.00  0.00           C  
ATOM    137  HA  LYS    10      47.951  21.612  19.492  1.00  0.00           H  
ATOM    138  CB  LYS    10      49.997  21.126  19.438  1.00  0.00           C  
ATOM    139  HB2 LYS    10      50.200  21.359  18.393  1.00  0.00           H  
ATOM    140  HB3 LYS    10      50.888  21.458  19.971  1.00  0.00           H  
ATOM    141  CG  LYS    10      49.709  19.633  19.723  1.00  0.00           C  
ATOM    142  HG2 LYS    10      49.726  19.505  20.806  1.00  0.00           H  
ATOM    143  HG3 LYS    10      48.713  19.364  19.373  1.00  0.00           H  
ATOM    144  CD  LYS    10      50.725  18.754  19.050  1.00  0.00           C  
ATOM    145  HD2 LYS    10      50.646  19.112  18.024  1.00  0.00           H  
ATOM    146  HD3 LYS    10      51.749  18.817  19.416  1.00  0.00           H  
ATOM    147  CE  LYS    10      50.289  17.315  19.143  1.00  0.00           C  
ATOM    148  HE2 LYS    10      50.059  17.078  20.182  1.00  0.00           H  
ATOM    149  HE3 LYS    10      49.294  17.223  18.709  1.00  0.00           H  
ATOM    150  NZ  LYS    10      51.294  16.397  18.456  1.00  0.00           N  
ATOM    151  HZ1 LYS    10      52.238  16.474  18.807  1.00  0.00           H  
ATOM    152  HZ2 LYS    10      51.022  15.447  18.665  1.00  0.00           H  
ATOM    153  HZ3 LYS    10      51.417  16.577  17.469  1.00  0.00           H  
ATOM    154  C   LYS    10      48.585  21.956  21.450  1.00  0.00           C  
ATOM    155  O   LYS    10      49.498  22.162  22.253  1.00  0.00           O  
ATOM    156  N   LEU    11      47.336  21.725  21.850  1.00  0.00           N  
ATOM    157  H   LEU    11      46.609  21.602  21.160  1.00  0.00           H  
ATOM    158  CA  LEU    11      46.850  21.589  23.244  1.00  0.00           C  
ATOM    159  HA  LEU    11      47.170  22.387  23.914  1.00  0.00           H  
ATOM    160  CB  LEU    11      45.353  21.506  23.378  1.00  0.00           C  
ATOM    161  HB2 LEU    11      45.051  20.975  22.474  1.00  0.00           H  
ATOM    162  HB3 LEU    11      45.005  20.991  24.273  1.00  0.00           H  
ATOM    163  CG  LEU    11      44.585  22.842  23.296  1.00  0.00           C  
ATOM    164  HG  LEU    11      44.994  23.479  24.080  1.00  0.00           H  
ATOM    165  CD1 LEU    11      44.676  23.530  21.917  1.00  0.00           C  
ATOM    166 HD11 LEU    11      43.915  24.309  21.869  1.00  0.00           H  
ATOM    167 HD12 LEU    11      45.682  23.937  21.812  1.00  0.00           H  
ATOM    168 HD13 LEU    11      44.695  22.792  21.115  1.00  0.00           H  
ATOM    169  CD2 LEU    11      43.086  22.597  23.557  1.00  0.00           C  
ATOM    170 HD21 LEU    11      42.577  22.294  22.642  1.00  0.00           H  
ATOM    171 HD22 LEU    11      42.875  21.862  24.334  1.00  0.00           H  
ATOM    172 HD23 LEU    11      42.549  23.487  23.886  1.00  0.00           H  
ATOM    173  C   LEU    11      47.395  20.345  23.903  1.00  0.00           C  
ATOM    174  O   LEU    11      47.831  19.431  23.135  1.00  0.00           O  
ATOM    175  N   VAL    12      47.406  20.276  25.216  1.00  0.00           N  
ATOM    176  H   VAL    12      47.122  21.093  25.737  1.00  0.00           H  
ATOM    177  CA  VAL    12      48.116  19.382  26.063  1.00  0.00           C  
ATOM    178  HA  VAL    12      48.450  18.503  25.513  1.00  0.00           H  
ATOM    179  CB  VAL    12      49.447  20.033  26.608  1.00  0.00           C  
ATOM    180  HB  VAL    12      49.107  20.722  27.381  1.00  0.00           H  
ATOM    181  CG1 VAL    12      50.401  19.025  27.200  1.00  0.00           C  
ATOM    182 HG11 VAL    12      49.902  18.379  27.922  1.00  0.00           H  
ATOM    183 HG12 VAL    12      50.954  18.480  26.435  1.00  0.00           H  
ATOM    184 HG13 VAL    12      51.166  19.646  27.667  1.00  0.00           H  
ATOM    185  CG2 VAL    12      50.310  20.853  25.556  1.00  0.00           C  
ATOM    186 HG21 VAL    12      49.649  21.598  25.112  1.00  0.00           H  
ATOM    187 HG22 VAL    12      51.222  21.323  25.924  1.00  0.00           H  
ATOM    188 HG23 VAL    12      50.543  20.209  24.708  1.00  0.00           H  
ATOM    189  C   VAL    12      47.302  18.845  27.273  1.00  0.00           C  
ATOM    190  O   VAL    12      47.279  17.593  27.420  1.00  0.00           O  
ATOM    191  N   ARG    13      46.705  19.740  28.086  1.00  0.00           N  
ATOM    192  H   ARG    13      46.837  20.728  27.924  1.00  0.00           H  
ATOM    193  CA  ARG    13      45.935  19.470  29.300  1.00  0.00           C  
ATOM    194  HA  ARG    13      45.181  18.743  28.999  1.00  0.00           H  
ATOM    195  CB  ARG    13      46.856  18.864  30.369  1.00  0.00           C  
ATOM    196  HB2 ARG    13      46.270  18.877  31.288  1.00  0.00           H  
ATOM    197  HB3 ARG    13      47.030  17.798  30.219  1.00  0.00           H  
ATOM    198  CG  ARG    13      48.200  19.555  30.675  1.00  0.00           C  
ATOM    199  HG2 ARG    13      48.712  19.803  29.745  1.00  0.00           H  
ATOM    200  HG3 ARG    13      48.058  20.515  31.171  1.00  0.00           H  
ATOM    201  CD  ARG    13      49.090  18.676  31.562  1.00  0.00           C  
ATOM    202  HD2 ARG    13      48.655  18.715  32.561  1.00  0.00           H  
ATOM    203  HD3 ARG    13      48.985  17.677  31.138  1.00  0.00           H  
ATOM    204  NE  ARG    13      50.426  19.175  31.483  1.00  0.00           N  
ATOM    205  HE  ARG    13      50.727  20.049  31.889  1.00  0.00           H  
ATOM    206  CZ  ARG    13      51.468  18.638  30.772  1.00  0.00           C  
ATOM    207  NH1 ARG    13      51.451  17.424  30.207  1.00  0.00           N  
ATOM    208 HH11 ARG    13      50.669  16.794  30.317  1.00  0.00           H  
ATOM    209 HH12 ARG    13      52.171  17.126  29.565  1.00  0.00           H  
ATOM    210  NH2 ARG    13      52.593  19.271  30.498  1.00  0.00           N  
ATOM    211 HH21 ARG    13      52.676  20.157  30.976  1.00  0.00           H  
ATOM    212 HH22 ARG    13      53.382  18.847  30.031  1.00  0.00           H  
ATOM    213  C   ARG    13      45.272  20.715  29.739  1.00  0.00           C  
ATOM    214  O   ARG    13      45.714  21.859  29.615  1.00  0.00           O  
ATOM    215  N   LYS    14      44.060  20.566  30.368  1.00  0.00           N  
ATOM    216  H   LYS    14      43.606  19.671  30.486  1.00  0.00           H  
ATOM    217  CA  LYS    14      43.277  21.623  31.081  1.00  0.00           C  
ATOM    218  HA  LYS    14      43.092  22.418  30.357  1.00  0.00           H  
ATOM    219  CB  LYS    14      41.851  21.165  31.362  1.00  0.00           C  
ATOM    220  HB2 LYS    14      41.435  20.847  30.406  1.00  0.00           H  
ATOM    221  HB3 LYS    14      41.833  20.397  32.136  1.00  0.00           H  
ATOM    222  CG  LYS    14      40.945  22.296  31.765  1.00  0.00           C  
ATOM    223  HG2 LYS    14      41.417  22.795  32.611  1.00  0.00           H  
ATOM    224  HG3 LYS    14      40.947  23.010  30.941  1.00  0.00           H  
ATOM    225  CD  LYS    14      39.569  21.814  32.171  1.00  0.00           C  
ATOM    226  HD2 LYS    14      39.480  21.025  32.918  1.00  0.00           H  
ATOM    227  HD3 LYS    14      39.081  22.757  32.420  1.00  0.00           H  
ATOM    228  CE  LYS    14      38.832  21.276  30.956  1.00  0.00           C  
ATOM    229  HE2 LYS    14      38.780  21.988  30.132  1.00  0.00           H  
ATOM    230  HE3 LYS    14      39.315  20.372  30.585  1.00  0.00           H  
ATOM    231  NZ  LYS    14      37.408  20.958  31.268  1.00  0.00           N  
ATOM    232  HZ1 LYS    14      37.035  20.455  30.476  1.00  0.00           H  
ATOM    233  HZ2 LYS    14      37.233  20.373  32.073  1.00  0.00           H  
ATOM    234  HZ3 LYS    14      36.856  21.784  31.454  1.00  0.00           H  
ATOM    235  C   LYS    14      43.969  22.050  32.291  1.00  0.00           C  
ATOM    236  O   LYS    14      44.360  21.162  33.042  1.00  0.00           O  
ATOM    237  N   ILE    15      44.167  23.329  32.553  1.00  0.00           N  
ATOM    238  H   ILE    15      43.779  24.050  31.961  1.00  0.00           H  
ATOM    239  CA  ILE    15      44.996  23.900  33.670  1.00  0.00           C  
ATOM    240  HA  ILE    15      45.423  23.175  34.363  1.00  0.00           H  
ATOM    241  CB  ILE    15      46.278  24.617  33.133  1.00  0.00           C  
ATOM    242  HB  ILE    15      46.720  25.063  34.024  1.00  0.00           H  
ATOM    243  CG2 ILE    15      47.254  23.629  32.464  1.00  0.00           C  
ATOM    244 HG21 ILE    15      48.258  24.041  32.357  1.00  0.00           H  
ATOM    245 HG22 ILE    15      47.273  22.743  33.099  1.00  0.00           H  
ATOM    246 HG23 ILE    15      46.839  23.381  31.487  1.00  0.00           H  
ATOM    247  CG1 ILE    15      45.861  25.766  32.152  1.00  0.00           C  
ATOM    248 HG12 ILE    15      45.416  25.300  31.273  1.00  0.00           H  
ATOM    249 HG13 ILE    15      45.092  26.412  32.574  1.00  0.00           H  
ATOM    250  CD1 ILE    15      46.987  26.675  31.643  1.00  0.00           C  
ATOM    251 HD11 ILE    15      46.438  27.435  31.087  1.00  0.00           H  
ATOM    252 HD12 ILE    15      47.426  27.329  32.397  1.00  0.00           H  
ATOM    253 HD13 ILE    15      47.716  26.120  31.052  1.00  0.00           H  
ATOM    254  C   ILE    15      44.169  24.780  34.670  1.00  0.00           C  
ATOM    255  O   ILE    15      44.654  25.136  35.737  1.00  0.00           O  
ATOM    256  N   GLY    16      42.906  25.093  34.391  1.00  0.00           N  
ATOM    257  H   GLY    16      42.294  24.704  33.688  1.00  0.00           H  
ATOM    258  CA  GLY    16      42.061  26.013  35.213  1.00  0.00           C  
ATOM    259  HA2 GLY    16      41.785  25.390  36.063  1.00  0.00           H  
ATOM    260  HA3 GLY    16      42.703  26.841  35.516  1.00  0.00           H  
ATOM    261  C   GLY    16      40.725  26.447  34.608  1.00  0.00           C  
ATOM    262  O   GLY    16      40.303  25.940  33.541  1.00  0.00           O  
ATOM    263  N   SER    17      40.025  27.303  35.371  1.00  0.00           N  
ATOM    264  H   SER    17      40.373  27.558  36.284  1.00  0.00           H  
ATOM    265  CA  SER    17      38.732  27.850  34.926  1.00  0.00           C  
ATOM    266  HA  SER    17      38.777  27.894  33.838  1.00  0.00           H  
ATOM    267  CB  SER    17      37.613  26.785  35.126  1.00  0.00           C  
ATOM    268  HB2 SER    17      37.932  25.887  34.597  1.00  0.00           H  
ATOM    269  HB3 SER    17      37.501  26.542  36.182  1.00  0.00           H  
ATOM    270  OG  SER    17      36.312  27.067  34.667  1.00  0.00           O  
ATOM    271  HG  SER    17      36.167  26.475  33.925  1.00  0.00           H  
ATOM    272  C   SER    17      38.244  29.160  35.573  1.00  0.00           C  
ATOM    273  O   SER    17      38.916  29.682  36.501  1.00  0.00           O  
ATOM    274  N   GLY    18      37.246  29.756  34.946  1.00  0.00           N  
ATOM    275  H   GLY    18      36.739  29.170  34.297  1.00  0.00           H  
ATOM    276  CA  GLY    18      36.744  31.049  35.299  1.00  0.00           C  
ATOM    277  HA2 GLY    18      36.912  31.379  36.324  1.00  0.00           H  
ATOM    278  HA3 GLY    18      37.266  31.765  34.665  1.00  0.00           H  
ATOM    279  C   GLY    18      35.282  31.181  34.948  1.00  0.00           C  
ATOM    280  O   GLY    18      34.582  30.184  34.779  1.00  0.00           O  
ATOM    281  N   SER    19      34.771  32.406  34.844  1.00  0.00           N  
ATOM    282  H   SER    19      35.370  33.195  35.044  1.00  0.00           H  
ATOM    283  CA  SER    19      33.357  32.659  34.972  1.00  0.00           C  
ATOM    284  HA  SER    19      32.998  32.133  35.857  1.00  0.00           H  
ATOM    285  CB  SER    19      33.180  34.136  35.129  1.00  0.00           C  
ATOM    286  HB2 SER    19      33.404  34.658  34.199  1.00  0.00           H  
ATOM    287  HB3 SER    19      32.160  34.374  35.431  1.00  0.00           H  
ATOM    288  OG  SER    19      33.940  34.698  36.186  1.00  0.00           O  
ATOM    289  HG  SER    19      34.892  34.609  36.099  1.00  0.00           H  
ATOM    290  C   SER    19      32.503  32.154  33.798  1.00  0.00           C  
ATOM    291  O   SER    19      31.300  32.037  34.013  1.00  0.00           O  
ATOM    292  N   PHE    20      33.001  32.147  32.611  1.00  0.00           N  
ATOM    293  H   PHE    20      33.904  32.546  32.398  1.00  0.00           H  
ATOM    294  CA  PHE    20      32.309  31.512  31.428  1.00  0.00           C  
ATOM    295  HA  PHE    20      31.363  31.046  31.702  1.00  0.00           H  
ATOM    296  CB  PHE    20      32.125  32.693  30.433  1.00  0.00           C  
ATOM    297  HB2 PHE    20      33.009  33.156  29.994  1.00  0.00           H  
ATOM    298  HB3 PHE    20      31.632  32.337  29.528  1.00  0.00           H  
ATOM    299  CG  PHE    20      31.296  33.868  30.947  1.00  0.00           C  
ATOM    300  CD1 PHE    20      31.917  35.000  31.434  1.00  0.00           C  
ATOM    301  HD1 PHE    20      32.992  35.051  31.521  1.00  0.00           H  
ATOM    302  CE1 PHE    20      31.250  36.194  31.602  1.00  0.00           C  
ATOM    303  HE1 PHE    20      31.770  37.059  31.988  1.00  0.00           H  
ATOM    304  CZ  PHE    20      29.830  36.195  31.274  1.00  0.00           C  
ATOM    305  HZ  PHE    20      29.326  37.145  31.368  1.00  0.00           H  
ATOM    306  CE2 PHE    20      29.165  35.023  30.871  1.00  0.00           C  
ATOM    307  HE2 PHE    20      28.105  35.142  30.699  1.00  0.00           H  
ATOM    308  CD2 PHE    20      29.887  33.790  30.724  1.00  0.00           C  
ATOM    309  HD2 PHE    20      29.489  32.866  30.331  1.00  0.00           H  
ATOM    310  C   PHE    20      33.085  30.361  30.724  1.00  0.00           C  
ATOM    311  O   PHE    20      32.508  29.741  29.868  1.00  0.00           O  
ATOM    312  N   GLY    21      34.386  30.136  31.040  1.00  0.00           N  
ATOM    313  H   GLY    21      34.803  30.669  31.790  1.00  0.00           H  
ATOM    314  CA  GLY    21      35.129  29.086  30.433  1.00  0.00           C  
ATOM    315  HA2 GLY    21      34.432  28.265  30.266  1.00  0.00           H  
ATOM    316  HA3 GLY    21      35.356  29.361  29.403  1.00  0.00           H  
ATOM    317  C   GLY    21      36.357  28.528  31.087  1.00  0.00           C  
ATOM    318  O   GLY    21      36.883  29.055  32.113  1.00  0.00           O  
ATOM    319  N   ASP    22      36.851  27.391  30.582  1.00  0.00           N  
ATOM    320  H   ASP    22      36.443  27.021  29.736  1.00  0.00           H  
ATOM    321  CA  ASP    22      38.046  26.733  31.013  1.00  0.00           C  
ATOM    322  HA  ASP    22      38.115  26.978  32.073  1.00  0.00           H  
ATOM    323  CB  ASP    22      37.837  25.221  30.941  1.00  0.00           C  
ATOM    324  HB2 ASP    22      37.477  24.904  29.962  1.00  0.00           H  
ATOM    325  HB3 ASP    22      38.780  24.710  31.139  1.00  0.00           H  
ATOM    326  CG  ASP    22      36.740  24.690  31.874  1.00  0.00           C  
ATOM    327  OD1 ASP    22      36.445  23.528  31.777  1.00  0.00           O  
ATOM    328  OD2 ASP    22      36.182  25.432  32.755  1.00  0.00           O  
ATOM    329  C   ASP    22      39.322  27.219  30.258  1.00  0.00           C  
ATOM    330  O   ASP    22      39.196  27.929  29.298  1.00  0.00           O  
ATOM    331  N   ILE    23      40.547  26.821  30.687  1.00  0.00           N  
ATOM    332  H   ILE    23      40.627  26.164  31.450  1.00  0.00           H  
ATOM    333  CA  ILE    23      41.825  27.194  30.080  1.00  0.00           C  
ATOM    334  HA  ILE    23      41.710  27.369  29.011  1.00  0.00           H  
ATOM    335  CB  ILE    23      42.427  28.500  30.685  1.00  0.00           C  
ATOM    336  HB  ILE    23      42.529  28.490  31.770  1.00  0.00           H  
ATOM    337  CG2 ILE    23      43.877  28.682  30.250  1.00  0.00           C  
ATOM    338 HG21 ILE    23      44.323  29.489  30.832  1.00  0.00           H  
ATOM    339 HG22 ILE    23      44.450  27.758  30.322  1.00  0.00           H  
ATOM    340 HG23 ILE    23      43.856  28.933  29.190  1.00  0.00           H  
ATOM    341  CG1 ILE    23      41.704  29.813  30.235  1.00  0.00           C  
ATOM    342 HG12 ILE    23      41.777  29.885  29.150  1.00  0.00           H  
ATOM    343 HG13 ILE    23      40.686  29.876  30.620  1.00  0.00           H  
ATOM    344  CD1 ILE    23      42.254  31.114  30.808  1.00  0.00           C  
ATOM    345 HD11 ILE    23      43.200  31.388  30.342  1.00  0.00           H  
ATOM    346 HD12 ILE    23      41.695  31.944  30.376  1.00  0.00           H  
ATOM    347 HD13 ILE    23      42.390  31.126  31.890  1.00  0.00           H  
ATOM    348  C   ILE    23      42.756  25.933  30.035  1.00  0.00           C  
ATOM    349  O   ILE    23      42.695  25.115  30.889  1.00  0.00           O  
ATOM    350  N   TYR    24      43.443  25.784  28.918  1.00  0.00           N  
ATOM    351  H   TYR    24      43.434  26.486  28.191  1.00  0.00           H  
ATOM    352  CA  TYR    24      44.288  24.581  28.456  1.00  0.00           C  
ATOM    353  HA  TYR    24      44.437  23.945  29.329  1.00  0.00           H  
ATOM    354  CB  TYR    24      43.514  23.731  27.385  1.00  0.00           C  
ATOM    355  HB2 TYR    24      43.572  24.195  26.401  1.00  0.00           H  
ATOM    356  HB3 TYR    24      44.046  22.796  27.210  1.00  0.00           H  
ATOM    357  CG  TYR    24      42.085  23.319  27.596  1.00  0.00           C  
ATOM    358  CD1 TYR    24      41.099  24.337  27.525  1.00  0.00           C  
ATOM    359  HD1 TYR    24      41.383  25.372  27.400  1.00  0.00           H  
ATOM    360  CE1 TYR    24      39.737  23.956  27.627  1.00  0.00           C  
ATOM    361  HE1 TYR    24      39.027  24.769  27.605  1.00  0.00           H  
ATOM    362  CZ  TYR    24      39.390  22.566  27.782  1.00  0.00           C  
ATOM    363  OH  TYR    24      38.111  22.207  27.827  1.00  0.00           O  
ATOM    364  HH  TYR    24      37.524  22.946  27.999  1.00  0.00           H  
ATOM    365  CE2 TYR    24      40.371  21.546  27.743  1.00  0.00           C  
ATOM    366  HE2 TYR    24      40.149  20.498  27.875  1.00  0.00           H  
ATOM    367  CD2 TYR    24      41.743  21.888  27.650  1.00  0.00           C  
ATOM    368  HD2 TYR    24      42.518  21.136  27.699  1.00  0.00           H  
ATOM    369  C   TYR    24      45.651  25.053  27.974  1.00  0.00           C  
ATOM    370  O   TYR    24      45.699  25.945  27.136  1.00  0.00           O  
ATOM    371  N   LEU    25      46.744  24.572  28.516  1.00  0.00           N  
ATOM    372  H   LEU    25      46.552  23.900  29.245  1.00  0.00           H  
ATOM    373  CA  LEU    25      48.064  24.752  28.032  1.00  0.00           C  
ATOM    374  HA  LEU    25      48.341  25.806  27.999  1.00  0.00           H  
ATOM    375  CB  LEU    25      48.920  23.926  28.993  1.00  0.00           C  
ATOM    376  HB2 LEU    25      49.025  24.388  29.974  1.00  0.00           H  
ATOM    377  HB3 LEU    25      48.419  22.960  29.056  1.00  0.00           H  
ATOM    378  CG  LEU    25      50.331  23.467  28.503  1.00  0.00           C  
ATOM    379  HG  LEU    25      50.173  22.946  27.559  1.00  0.00           H  
ATOM    380  CD1 LEU    25      51.330  24.651  28.356  1.00  0.00           C  
ATOM    381 HD11 LEU    25      52.301  24.242  28.077  1.00  0.00           H  
ATOM    382 HD12 LEU    25      50.997  25.468  27.715  1.00  0.00           H  
ATOM    383 HD13 LEU    25      51.451  25.215  29.281  1.00  0.00           H  
ATOM    384  CD2 LEU    25      50.899  22.461  29.440  1.00  0.00           C  
ATOM    385 HD21 LEU    25      50.255  21.598  29.607  1.00  0.00           H  
ATOM    386 HD22 LEU    25      51.808  22.070  28.982  1.00  0.00           H  
ATOM    387 HD23 LEU    25      51.123  22.950  30.388  1.00  0.00           H  
ATOM    388  C   LEU    25      48.119  24.194  26.611  1.00  0.00           C  
ATOM    389  O   LEU    25      47.589  23.098  26.364  1.00  0.00           O  
ATOM    390  N   ALA    26      48.854  24.916  25.731  1.00  0.00           N  
ATOM    391  H   ALA    26      49.428  25.699  26.010  1.00  0.00           H  
ATOM    392  CA  ALA    26      49.169  24.442  24.411  1.00  0.00           C  
ATOM    393  HA  ALA    26      49.115  23.369  24.227  1.00  0.00           H  
ATOM    394  CB  ALA    26      48.292  25.118  23.453  1.00  0.00           C  
ATOM    395  HB1 ALA    26      48.597  26.163  23.507  1.00  0.00           H  
ATOM    396  HB2 ALA    26      48.359  24.573  22.512  1.00  0.00           H  
ATOM    397  HB3 ALA    26      47.226  25.079  23.677  1.00  0.00           H  
ATOM    398  C   ALA    26      50.678  24.876  24.136  1.00  0.00           C  
ATOM    399  O   ALA    26      51.292  25.593  24.973  1.00  0.00           O  
ATOM    400  N   ILE    27      51.176  24.452  23.017  1.00  0.00           N  
ATOM    401  H   ILE    27      50.643  23.802  22.456  1.00  0.00           H  
ATOM    402  CA  ILE    27      52.512  24.869  22.568  1.00  0.00           C  
ATOM    403  HA  ILE    27      52.767  25.723  23.195  1.00  0.00           H  
ATOM    404  CB  ILE    27      53.517  23.734  22.849  1.00  0.00           C  
ATOM    405  HB  ILE    27      53.472  23.508  23.915  1.00  0.00           H  
ATOM    406  CG2 ILE    27      53.234  22.453  22.026  1.00  0.00           C  
ATOM    407 HG21 ILE    27      53.949  21.685  22.324  1.00  0.00           H  
ATOM    408 HG22 ILE    27      52.252  22.017  22.209  1.00  0.00           H  
ATOM    409 HG23 ILE    27      53.465  22.560  20.967  1.00  0.00           H  
ATOM    410  CG1 ILE    27      54.998  24.096  22.493  1.00  0.00           C  
ATOM    411 HG12 ILE    27      55.171  24.130  21.418  1.00  0.00           H  
ATOM    412 HG13 ILE    27      55.192  25.128  22.784  1.00  0.00           H  
ATOM    413  CD1 ILE    27      56.089  23.264  23.206  1.00  0.00           C  
ATOM    414 HD11 ILE    27      56.074  22.213  22.918  1.00  0.00           H  
ATOM    415 HD12 ILE    27      57.051  23.773  23.138  1.00  0.00           H  
ATOM    416 HD13 ILE    27      55.892  23.295  24.278  1.00  0.00           H  
ATOM    417  C   ILE    27      52.428  25.181  21.051  1.00  0.00           C  
ATOM    418  O   ILE    27      51.608  24.573  20.356  1.00  0.00           O  
ATOM    419  N   ASN    28      53.212  26.144  20.510  1.00  0.00           N  
ATOM    420  H   ASN    28      53.786  26.719  21.110  1.00  0.00           H  
ATOM    421  CA  ASN    28      53.368  26.316  19.085  1.00  0.00           C  
ATOM    422  HA  ASN    28      52.375  26.307  18.636  1.00  0.00           H  
ATOM    423  CB  ASN    28      53.855  27.759  18.969  1.00  0.00           C  
ATOM    424  HB2 ASN    28      53.036  28.416  19.262  1.00  0.00           H  
ATOM    425  HB3 ASN    28      54.810  27.928  19.467  1.00  0.00           H  
ATOM    426  CG  ASN    28      54.174  28.249  17.558  1.00  0.00           C  
ATOM    427  OD1 ASN    28      54.213  27.472  16.590  1.00  0.00           O  
ATOM    428  ND2 ASN    28      54.397  29.528  17.350  1.00  0.00           N  
ATOM    429 HD21 ASN    28      54.774  29.912  16.495  1.00  0.00           H  
ATOM    430 HD22 ASN    28      54.317  30.155  18.138  1.00  0.00           H  
ATOM    431  C   ASN    28      54.334  25.253  18.473  1.00  0.00           C  
ATOM    432  O   ASN    28      55.527  25.449  18.627  1.00  0.00           O  
ATOM    433  N   ILE    29      53.864  24.221  17.784  1.00  0.00           N  
ATOM    434  H   ILE    29      52.857  24.142  17.811  1.00  0.00           H  
ATOM    435  CA  ILE    29      54.685  23.085  17.292  1.00  0.00           C  
ATOM    436  HA  ILE    29      55.181  22.652  18.160  1.00  0.00           H  
ATOM    437  CB  ILE    29      53.739  22.008  16.573  1.00  0.00           C  
ATOM    438  HB  ILE    29      54.340  21.108  16.441  1.00  0.00           H  
ATOM    439  CG2 ILE    29      52.770  21.626  17.648  1.00  0.00           C  
ATOM    440 HG21 ILE    29      53.297  21.588  18.601  1.00  0.00           H  
ATOM    441 HG22 ILE    29      52.046  22.441  17.658  1.00  0.00           H  
ATOM    442 HG23 ILE    29      52.269  20.671  17.492  1.00  0.00           H  
ATOM    443  CG1 ILE    29      53.145  22.625  15.195  1.00  0.00           C  
ATOM    444 HG12 ILE    29      52.858  23.672  15.287  1.00  0.00           H  
ATOM    445 HG13 ILE    29      53.908  22.565  14.419  1.00  0.00           H  
ATOM    446  CD1 ILE    29      51.800  22.034  14.765  1.00  0.00           C  
ATOM    447 HD11 ILE    29      51.424  22.583  13.902  1.00  0.00           H  
ATOM    448 HD12 ILE    29      51.923  20.999  14.445  1.00  0.00           H  
ATOM    449 HD13 ILE    29      51.167  21.976  15.651  1.00  0.00           H  
ATOM    450  C   ILE    29      55.855  23.482  16.407  1.00  0.00           C  
ATOM    451  O   ILE    29      56.849  22.793  16.108  1.00  0.00           O  
ATOM    452  N   THR    30      55.814  24.692  15.897  1.00  0.00           N  
ATOM    453  H   THR    30      54.959  25.208  16.051  1.00  0.00           H  
ATOM    454  CA  THR    30      56.728  25.291  14.866  1.00  0.00           C  
ATOM    455  HA  THR    30      57.100  24.483  14.235  1.00  0.00           H  
ATOM    456  CB  THR    30      56.057  26.364  14.018  1.00  0.00           C  
ATOM    457  HB  THR    30      56.732  26.556  13.185  1.00  0.00           H  
ATOM    458  CG2 THR    30      54.777  25.920  13.470  1.00  0.00           C  
ATOM    459 HG21 THR    30      54.240  26.626  12.837  1.00  0.00           H  
ATOM    460 HG22 THR    30      54.937  24.997  12.913  1.00  0.00           H  
ATOM    461 HG23 THR    30      54.125  25.647  14.300  1.00  0.00           H  
ATOM    462  OG1 THR    30      55.855  27.624  14.611  1.00  0.00           O  
ATOM    463  HG1 THR    30      55.252  27.611  15.358  1.00  0.00           H  
ATOM    464  C   THR    30      57.983  25.971  15.604  1.00  0.00           C  
ATOM    465  O   THR    30      59.055  25.995  14.939  1.00  0.00           O  
ATOM    466  N   ASN    31      57.844  26.470  16.831  1.00  0.00           N  
ATOM    467  H   ASN    31      56.938  26.545  17.271  1.00  0.00           H  
ATOM    468  CA  ASN    31      59.006  26.944  17.572  1.00  0.00           C  
ATOM    469  HA  ASN    31      59.856  26.522  17.036  1.00  0.00           H  
ATOM    470  CB  ASN    31      59.099  28.486  17.435  1.00  0.00           C  
ATOM    471  HB2 ASN    31      60.020  28.842  17.897  1.00  0.00           H  
ATOM    472  HB3 ASN    31      59.088  28.708  16.368  1.00  0.00           H  
ATOM    473  CG  ASN    31      57.957  29.221  18.201  1.00  0.00           C  
ATOM    474  OD1 ASN    31      57.157  28.548  18.827  1.00  0.00           O  
ATOM    475  ND2 ASN    31      57.884  30.516  18.238  1.00  0.00           N  
ATOM    476 HD21 ASN    31      57.307  30.946  18.946  1.00  0.00           H  
ATOM    477 HD22 ASN    31      58.309  31.060  17.501  1.00  0.00           H  
ATOM    478  C   ASN    31      59.063  26.456  19.017  1.00  0.00           C  
ATOM    479  O   ASN    31      59.881  26.989  19.798  1.00  0.00           O  
ATOM    480  N   ASN    32      58.318  25.456  19.444  1.00  0.00           N  
ATOM    481  H   ASN    32      57.606  25.112  18.815  1.00  0.00           H  
ATOM    482  CA  ASN    32      58.217  24.994  20.896  1.00  0.00           C  
ATOM    483  HA  ASN    32      57.451  24.231  21.032  1.00  0.00           H  
ATOM    484  CB  ASN    32      59.430  24.213  21.214  1.00  0.00           C  
ATOM    485  HB2 ASN    32      60.339  24.688  20.844  1.00  0.00           H  
ATOM    486  HB3 ASN    32      59.525  23.988  22.276  1.00  0.00           H  
ATOM    487  CG  ASN    32      59.276  22.846  20.504  1.00  0.00           C  
ATOM    488  OD1 ASN    32      58.583  22.735  19.493  1.00  0.00           O  
ATOM    489  ND2 ASN    32      59.982  21.801  20.965  1.00  0.00           N  
ATOM    490 HD21 ASN    32      59.647  20.896  20.668  1.00  0.00           H  
ATOM    491 HD22 ASN    32      60.310  21.858  21.918  1.00  0.00           H  
ATOM    492  C   ASN    32      57.895  26.105  21.963  1.00  0.00           C  
ATOM    493  O   ASN    32      58.178  25.912  23.143  1.00  0.00           O  
ATOM    494  N   GLU    33      57.298  27.218  21.514  1.00  0.00           N  
ATOM    495  H   GLU    33      57.122  27.234  20.520  1.00  0.00           H  
ATOM    496  CA  GLU    33      56.758  28.256  22.471  1.00  0.00           C  
ATOM    497  HA  GLU    33      57.572  28.469  23.165  1.00  0.00           H  
ATOM    498  CB  GLU    33      56.469  29.546  21.707  1.00  0.00           C  
ATOM    499  HB2 GLU    33      57.432  29.945  21.388  1.00  0.00           H  
ATOM    500  HB3 GLU    33      55.803  29.527  20.844  1.00  0.00           H  
ATOM    501  CG  GLU    33      55.981  30.619  22.682  1.00  0.00           C  
ATOM    502  HG2 GLU    33      54.941  30.417  22.938  1.00  0.00           H  
ATOM    503  HG3 GLU    33      56.593  30.576  23.583  1.00  0.00           H  
ATOM    504  CD  GLU    33      56.060  31.956  21.989  1.00  0.00           C  
ATOM    505  OE1 GLU    33      56.489  32.915  22.764  1.00  0.00           O  
ATOM    506  OE2 GLU    33      55.697  32.073  20.852  1.00  0.00           O  
ATOM    507  C   GLU    33      55.489  27.767  23.227  1.00  0.00           C  
ATOM    508  O   GLU    33      54.496  27.525  22.552  1.00  0.00           O  
ATOM    509  N   GLU    34      55.536  27.789  24.594  1.00  0.00           N  
ATOM    510  H   GLU    34      56.396  28.067  25.044  1.00  0.00           H  
ATOM    511  CA  GLU    34      54.434  27.453  25.462  1.00  0.00           C  
ATOM    512  HA  GLU    34      53.855  26.668  24.976  1.00  0.00           H  
ATOM    513  CB  GLU    34      54.969  26.959  26.802  1.00  0.00           C  
ATOM    514  HB2 GLU    34      55.491  27.772  27.306  1.00  0.00           H  
ATOM    515  HB3 GLU    34      54.070  26.876  27.412  1.00  0.00           H  
ATOM    516  CG  GLU    34      55.798  25.750  26.959  1.00  0.00           C  
ATOM    517  HG2 GLU    34      55.250  24.911  26.531  1.00  0.00           H  
ATOM    518  HG3 GLU    34      56.718  25.697  26.377  1.00  0.00           H  
ATOM    519  CD  GLU    34      56.268  25.578  28.392  1.00  0.00           C  
ATOM    520  OE1 GLU    34      56.398  24.375  28.699  1.00  0.00           O  
ATOM    521  OE2 GLU    34      56.489  26.520  29.177  1.00  0.00           O  
ATOM    522  C   GLU    34      53.424  28.587  25.637  1.00  0.00           C  
ATOM    523  O   GLU    34      53.765  29.778  25.854  1.00  0.00           O  
ATOM    524  N   VAL    35      52.114  28.303  25.521  1.00  0.00           N  
ATOM    525  H   VAL    35      51.817  27.339  25.469  1.00  0.00           H  
ATOM    526  CA  VAL    35      51.067  29.355  25.454  1.00  0.00           C  
ATOM    527  HA  VAL    35      51.328  30.174  26.125  1.00  0.00           H  
ATOM    528  CB  VAL    35      50.812  29.765  23.971  1.00  0.00           C  
ATOM    529  HB  VAL    35      49.766  30.069  23.946  1.00  0.00           H  
ATOM    530  CG1 VAL    35      51.808  30.855  23.510  1.00  0.00           C  
ATOM    531 HG11 VAL    35      51.735  31.710  24.183  1.00  0.00           H  
ATOM    532 HG12 VAL    35      52.824  30.463  23.483  1.00  0.00           H  
ATOM    533 HG13 VAL    35      51.446  31.142  22.523  1.00  0.00           H  
ATOM    534  CG2 VAL    35      50.725  28.611  23.040  1.00  0.00           C  
ATOM    535 HG21 VAL    35      50.539  28.964  22.026  1.00  0.00           H  
ATOM    536 HG22 VAL    35      51.686  28.103  22.965  1.00  0.00           H  
ATOM    537 HG23 VAL    35      50.026  27.875  23.438  1.00  0.00           H  
ATOM    538  C   VAL    35      49.817  28.706  26.042  1.00  0.00           C  
ATOM    539  O   VAL    35      49.823  27.540  26.263  1.00  0.00           O  
ATOM    540  N   ALA    36      48.804  29.485  26.418  1.00  0.00           N  
ATOM    541  H   ALA    36      48.911  30.474  26.245  1.00  0.00           H  
ATOM    542  CA  ALA    36      47.518  29.081  27.013  1.00  0.00           C  
ATOM    543  HA  ALA    36      47.549  27.991  27.003  1.00  0.00           H  
ATOM    544  CB  ALA    36      47.464  29.455  28.460  1.00  0.00           C  
ATOM    545  HB1 ALA    36      47.289  30.528  28.539  1.00  0.00           H  
ATOM    546  HB2 ALA    36      46.677  29.007  29.066  1.00  0.00           H  
ATOM    547  HB3 ALA    36      48.403  29.176  28.940  1.00  0.00           H  
ATOM    548  C   ALA    36      46.344  29.365  26.084  1.00  0.00           C  
ATOM    549  O   ALA    36      46.369  30.229  25.211  1.00  0.00           O  
ATOM    550  N   VAL    37      45.330  28.565  26.137  1.00  0.00           N  
ATOM    551  H   VAL    37      45.366  27.893  26.890  1.00  0.00           H  
ATOM    552  CA  VAL    37      44.268  28.536  25.195  1.00  0.00           C  
ATOM    553  HA  VAL    37      44.304  29.407  24.541  1.00  0.00           H  
ATOM    554  CB  VAL    37      44.379  27.363  24.127  1.00  0.00           C  
ATOM    555  HB  VAL    37      44.205  26.370  24.540  1.00  0.00           H  
ATOM    556  CG1 VAL    37      43.236  27.492  23.105  1.00  0.00           C  
ATOM    557 HG11 VAL    37      43.343  26.660  22.411  1.00  0.00           H  
ATOM    558 HG12 VAL    37      42.263  27.413  23.590  1.00  0.00           H  
ATOM    559 HG13 VAL    37      43.400  28.448  22.606  1.00  0.00           H  
ATOM    560  CG2 VAL    37      45.727  27.349  23.277  1.00  0.00           C  
ATOM    561 HG21 VAL    37      46.549  27.395  23.992  1.00  0.00           H  
ATOM    562 HG22 VAL    37      45.712  26.432  22.688  1.00  0.00           H  
ATOM    563 HG23 VAL    37      45.776  28.263  22.685  1.00  0.00           H  
ATOM    564  C   VAL    37      42.957  28.540  25.938  1.00  0.00           C  
ATOM    565  O   VAL    37      42.699  27.665  26.789  1.00  0.00           O  
ATOM    566  N   LYS    38      42.169  29.573  25.765  1.00  0.00           N  
ATOM    567  H   LYS    38      42.352  30.245  25.034  1.00  0.00           H  
ATOM    568  CA  LYS    38      40.733  29.592  26.164  1.00  0.00           C  
ATOM    569  HA  LYS    38      40.668  28.821  26.932  1.00  0.00           H  
ATOM    570  CB  LYS    38      40.549  30.999  26.748  1.00  0.00           C  
ATOM    571  HB2 LYS    38      41.450  31.213  27.323  1.00  0.00           H  
ATOM    572  HB3 LYS    38      40.485  31.772  25.982  1.00  0.00           H  
ATOM    573  CG  LYS    38      39.298  31.078  27.611  1.00  0.00           C  
ATOM    574  HG2 LYS    38      38.382  31.019  27.022  1.00  0.00           H  
ATOM    575  HG3 LYS    38      39.215  30.310  28.380  1.00  0.00           H  
ATOM    576  CD  LYS    38      39.258  32.414  28.310  1.00  0.00           C  
ATOM    577  HD2 LYS    38      40.260  32.644  28.674  1.00  0.00           H  
ATOM    578  HD3 LYS    38      38.999  33.114  27.515  1.00  0.00           H  
ATOM    579  CE  LYS    38      38.355  32.493  29.566  1.00  0.00           C  
ATOM    580  HE2 LYS    38      38.448  31.597  30.179  1.00  0.00           H  
ATOM    581  HE3 LYS    38      38.768  33.230  30.255  1.00  0.00           H  
ATOM    582  NZ  LYS    38      36.934  32.932  29.324  1.00  0.00           N  
ATOM    583  HZ1 LYS    38      36.375  32.195  28.918  1.00  0.00           H  
ATOM    584  HZ2 LYS    38      36.553  33.120  30.239  1.00  0.00           H  
ATOM    585  HZ3 LYS    38      37.025  33.717  28.694  1.00  0.00           H  
ATOM    586  C   LYS    38      39.711  29.229  25.108  1.00  0.00           C  
ATOM    587  O   LYS    38      39.921  29.751  24.017  1.00  0.00           O  
ATOM    588  N   LEU    39      38.734  28.440  25.385  1.00  0.00           N  
ATOM    589  H   LEU    39      38.698  28.151  26.352  1.00  0.00           H  
ATOM    590  CA  LEU    39      37.584  28.135  24.536  1.00  0.00           C  
ATOM    591  HA  LEU    39      37.739  28.510  23.524  1.00  0.00           H  
ATOM    592  CB  LEU    39      37.442  26.640  24.457  1.00  0.00           C  
ATOM    593  HB2 LEU    39      37.106  26.295  25.435  1.00  0.00           H  
ATOM    594  HB3 LEU    39      36.650  26.320  23.780  1.00  0.00           H  
ATOM    595  CG  LEU    39      38.791  25.899  24.123  1.00  0.00           C  
ATOM    596  HG  LEU    39      39.548  26.027  24.897  1.00  0.00           H  
ATOM    597  CD1 LEU    39      38.525  24.433  23.984  1.00  0.00           C  
ATOM    598 HD11 LEU    39      37.746  24.175  24.701  1.00  0.00           H  
ATOM    599 HD12 LEU    39      38.250  24.210  22.953  1.00  0.00           H  
ATOM    600 HD13 LEU    39      39.419  23.853  24.214  1.00  0.00           H  
ATOM    601  CD2 LEU    39      39.384  26.365  22.844  1.00  0.00           C  
ATOM    602 HD21 LEU    39      39.624  27.428  22.843  1.00  0.00           H  
ATOM    603 HD22 LEU    39      40.261  25.784  22.558  1.00  0.00           H  
ATOM    604 HD23 LEU    39      38.635  26.276  22.057  1.00  0.00           H  
ATOM    605  C   LEU    39      36.221  28.770  25.010  1.00  0.00           C  
ATOM    606  O   LEU    39      35.946  28.984  26.232  1.00  0.00           O  
ATOM    607  N   GLU    40      35.334  28.972  24.038  1.00  0.00           N  
ATOM    608  H   GLU    40      35.759  28.951  23.123  1.00  0.00           H  
ATOM    609  CA  GLU    40      33.861  29.155  24.167  1.00  0.00           C  
ATOM    610  HA  GLU    40      33.401  28.835  25.102  1.00  0.00           H  
ATOM    611  CB  GLU    40      33.617  30.651  24.004  1.00  0.00           C  
ATOM    612  HB2 GLU    40      33.902  31.179  24.913  1.00  0.00           H  
ATOM    613  HB3 GLU    40      34.248  31.005  23.188  1.00  0.00           H  
ATOM    614  CG  GLU    40      32.267  30.998  23.606  1.00  0.00           C  
ATOM    615  HG2 GLU    40      32.018  30.603  22.621  1.00  0.00           H  
ATOM    616  HG3 GLU    40      31.554  30.575  24.314  1.00  0.00           H  
ATOM    617  CD  GLU    40      32.086  32.511  23.507  1.00  0.00           C  
ATOM    618  OE1 GLU    40      31.805  33.142  24.548  1.00  0.00           O  
ATOM    619  OE2 GLU    40      32.143  33.093  22.389  1.00  0.00           O  
ATOM    620  C   GLU    40      33.152  28.167  23.249  1.00  0.00           C  
ATOM    621  O   GLU    40      33.523  28.267  22.090  1.00  0.00           O  
ATOM    622  N   SER    41      32.124  27.399  23.677  1.00  0.00           N  
ATOM    623  H   SER    41      31.724  27.559  24.591  1.00  0.00           H  
ATOM    624  CA  SER    41      31.301  26.660  22.753  1.00  0.00           C  
ATOM    625  HA  SER    41      31.753  26.852  21.780  1.00  0.00           H  
ATOM    626  CB  SER    41      31.322  25.268  23.155  1.00  0.00           C  
ATOM    627  HB2 SER    41      32.359  24.933  23.121  1.00  0.00           H  
ATOM    628  HB3 SER    41      30.903  25.039  24.135  1.00  0.00           H  
ATOM    629  OG  SER    41      30.659  24.493  22.187  1.00  0.00           O  
ATOM    630  HG  SER    41      31.313  24.115  21.595  1.00  0.00           H  
ATOM    631  C   SER    41      29.845  27.231  22.543  1.00  0.00           C  
ATOM    632  O   SER    41      29.122  27.580  23.463  1.00  0.00           O  
ATOM    633  N   GLN    42      29.474  27.282  21.245  1.00  0.00           N  
ATOM    634  H   GLN    42      30.061  26.885  20.525  1.00  0.00           H  
ATOM    635  CA  GLN    42      28.145  27.784  20.747  1.00  0.00           C  
ATOM    636  HA  GLN    42      28.174  28.787  21.172  1.00  0.00           H  
ATOM    637  CB  GLN    42      28.186  27.936  19.233  1.00  0.00           C  
ATOM    638  HB2 GLN    42      28.424  26.981  18.764  1.00  0.00           H  
ATOM    639  HB3 GLN    42      27.201  28.206  18.852  1.00  0.00           H  
ATOM    640  CG  GLN    42      29.181  29.022  18.788  1.00  0.00           C  
ATOM    641  HG2 GLN    42      28.860  29.229  17.767  1.00  0.00           H  
ATOM    642  HG3 GLN    42      28.985  29.904  19.398  1.00  0.00           H  
ATOM    643  CD  GLN    42      30.659  28.630  18.832  1.00  0.00           C  
ATOM    644  OE1 GLN    42      31.014  27.431  18.671  1.00  0.00           O  
ATOM    645  NE2 GLN    42      31.597  29.382  19.429  1.00  0.00           N  
ATOM    646 HE21 GLN    42      32.507  28.957  19.538  1.00  0.00           H  
ATOM    647 HE22 GLN    42      31.347  30.254  19.874  1.00  0.00           H  
ATOM    648  C   GLN    42      26.999  26.937  21.262  1.00  0.00           C  
ATOM    649  O   GLN    42      27.024  25.681  21.448  1.00  0.00           O  
ATOM    650  N   LYS    43      25.836  27.495  21.522  1.00  0.00           N  
ATOM    651  H   LYS    43      25.825  28.451  21.198  1.00  0.00           H  
ATOM    652  CA  LYS    43      24.652  27.074  22.327  1.00  0.00           C  
ATOM    653  HA  LYS    43      23.953  27.908  22.389  1.00  0.00           H  
ATOM    654  CB  LYS    43      23.977  25.931  21.564  1.00  0.00           C  
ATOM    655  HB2 LYS    43      24.544  25.012  21.707  1.00  0.00           H  
ATOM    656  HB3 LYS    43      23.056  25.729  22.112  1.00  0.00           H  
ATOM    657  CG  LYS    43      23.739  26.275  20.064  1.00  0.00           C  
ATOM    658  HG2 LYS    43      23.182  27.211  20.118  1.00  0.00           H  
ATOM    659  HG3 LYS    43      24.660  26.312  19.483  1.00  0.00           H  
ATOM    660  CD  LYS    43      22.713  25.304  19.459  1.00  0.00           C  
ATOM    661  HD2 LYS    43      22.001  25.070  20.251  1.00  0.00           H  
ATOM    662  HD3 LYS    43      22.199  25.890  18.698  1.00  0.00           H  
ATOM    663  CE  LYS    43      23.401  24.044  18.890  1.00  0.00           C  
ATOM    664  HE2 LYS    43      24.168  24.409  18.206  1.00  0.00           H  
ATOM    665  HE3 LYS    43      23.821  23.416  19.675  1.00  0.00           H  
ATOM    666  NZ  LYS    43      22.409  23.292  18.084  1.00  0.00           N  
ATOM    667  HZ1 LYS    43      21.908  23.900  17.452  1.00  0.00           H  
ATOM    668  HZ2 LYS    43      22.837  22.531  17.575  1.00  0.00           H  
ATOM    669  HZ3 LYS    43      21.789  22.796  18.708  1.00  0.00           H  
ATOM    670  C   LYS    43      24.999  26.795  23.797  1.00  0.00           C  
ATOM    671  O   LYS    43      24.072  26.882  24.641  1.00  0.00           O  
ATOM    672  N   ALA    44      26.225  26.366  24.125  1.00  0.00           N  
ATOM    673  H   ALA    44      26.892  26.299  23.370  1.00  0.00           H  
ATOM    674  CA  ALA    44      26.413  25.923  25.556  1.00  0.00           C  
ATOM    675  HA  ALA    44      25.608  25.229  25.800  1.00  0.00           H  
ATOM    676  CB  ALA    44      27.729  25.147  25.711  1.00  0.00           C  
ATOM    677  HB1 ALA    44      27.850  24.680  26.688  1.00  0.00           H  
ATOM    678  HB2 ALA    44      27.746  24.247  25.097  1.00  0.00           H  
ATOM    679  HB3 ALA    44      28.626  25.729  25.498  1.00  0.00           H  
ATOM    680  C   ALA    44      26.296  27.137  26.520  1.00  0.00           C  
ATOM    681  O   ALA    44      25.937  26.991  27.725  1.00  0.00           O  
ATOM    682  N   ARG    45      26.660  28.355  26.039  1.00  0.00           N  
ATOM    683  H   ARG    45      27.115  28.338  25.138  1.00  0.00           H  
ATOM    684  CA  ARG    45      26.623  29.708  26.676  1.00  0.00           C  
ATOM    685  HA  ARG    45      25.759  29.813  27.332  1.00  0.00           H  
ATOM    686  CB  ARG    45      27.881  30.016  27.437  1.00  0.00           C  
ATOM    687  HB2 ARG    45      28.716  29.946  26.739  1.00  0.00           H  
ATOM    688  HB3 ARG    45      27.699  31.030  27.791  1.00  0.00           H  
ATOM    689  CG  ARG    45      28.123  29.095  28.660  1.00  0.00           C  
ATOM    690  HG2 ARG    45      27.175  29.024  29.193  1.00  0.00           H  
ATOM    691  HG3 ARG    45      28.249  28.099  28.235  1.00  0.00           H  
ATOM    692  CD  ARG    45      29.274  29.471  29.535  1.00  0.00           C  
ATOM    693  HD2 ARG    45      30.179  29.320  28.947  1.00  0.00           H  
ATOM    694  HD3 ARG    45      29.297  30.519  29.835  1.00  0.00           H  
ATOM    695  NE  ARG    45      29.359  28.627  30.737  1.00  0.00           N  
ATOM    696  HE  ARG    45      28.678  28.828  31.456  1.00  0.00           H  
ATOM    697  CZ  ARG    45      30.134  27.667  31.072  1.00  0.00           C  
ATOM    698  NH1 ARG    45      31.166  27.325  30.379  1.00  0.00           N  
ATOM    699 HH11 ARG    45      31.647  28.007  29.811  1.00  0.00           H  
ATOM    700 HH12 ARG    45      31.697  26.520  30.682  1.00  0.00           H  
ATOM    701  NH2 ARG    45      29.782  26.925  32.100  1.00  0.00           N  
ATOM    702 HH21 ARG    45      28.821  27.137  32.326  1.00  0.00           H  
ATOM    703 HH22 ARG    45      30.173  26.008  32.263  1.00  0.00           H  
ATOM    704  C   ARG    45      26.448  30.636  25.537  1.00  0.00           C  
ATOM    705  O   ARG    45      26.817  30.394  24.389  1.00  0.00           O  
ATOM    706  N   HIE    46      25.899  31.863  25.836  1.00  0.00           N  
ATOM    707  H   HIE    46      25.712  32.177  26.777  1.00  0.00           H  
ATOM    708  CA  HIE    46      25.793  32.929  24.778  1.00  0.00           C  
ATOM    709  HA  HIE    46      25.435  32.572  23.812  1.00  0.00           H  
ATOM    710  CB  HIE    46      24.845  34.060  25.336  1.00  0.00           C  
ATOM    711  HB2 HIE    46      23.952  33.564  25.716  1.00  0.00           H  
ATOM    712  HB3 HIE    46      25.333  34.494  26.209  1.00  0.00           H  
ATOM    713  CG  HIE    46      24.475  35.115  24.357  1.00  0.00           C  
ATOM    714  ND1 HIE    46      23.664  34.957  23.241  1.00  0.00           N  
ATOM    715  CE1 HIE    46      23.636  36.190  22.688  1.00  0.00           C  
ATOM    716  HE1 HIE    46      23.062  36.440  21.808  1.00  0.00           H  
ATOM    717  NE2 HIE    46      24.364  37.043  23.418  1.00  0.00           N  
ATOM    718  HE2 HIE    46      24.585  38.001  23.188  1.00  0.00           H  
ATOM    719  CD2 HIE    46      24.930  36.381  24.491  1.00  0.00           C  
ATOM    720  HD2 HIE    46      25.648  36.767  25.200  1.00  0.00           H  
ATOM    721  C   HIE    46      27.195  33.535  24.505  1.00  0.00           C  
ATOM    722  O   HIE    46      28.037  33.532  25.380  1.00  0.00           O  
ATOM    723  N   PRO    47      27.485  34.190  23.392  1.00  0.00           N  
ATOM    724  CD  PRO    47      26.725  34.209  22.127  1.00  0.00           C  
ATOM    725  HD2 PRO    47      26.151  35.135  22.128  1.00  0.00           H  
ATOM    726  HD3 PRO    47      25.997  33.403  22.214  1.00  0.00           H  
ATOM    727  CG  PRO    47      27.688  34.116  21.007  1.00  0.00           C  
ATOM    728  HG2 PRO    47      27.370  34.602  20.084  1.00  0.00           H  
ATOM    729  HG3 PRO    47      27.963  33.069  20.881  1.00  0.00           H  
ATOM    730  CB  PRO    47      28.858  34.979  21.578  1.00  0.00           C  
ATOM    731  HB2 PRO    47      28.505  36.007  21.505  1.00  0.00           H  
ATOM    732  HB3 PRO    47      29.802  34.832  21.052  1.00  0.00           H  
ATOM    733  CA  PRO    47      28.884  34.587  23.063  1.00  0.00           C  
ATOM    734  HA  PRO    47      29.555  33.761  23.297  1.00  0.00           H  
ATOM    735  C   PRO    47      29.420  35.828  23.919  1.00  0.00           C  
ATOM    736  O   PRO    47      28.687  36.730  24.166  1.00  0.00           O  
ATOM    737  N   GLN    48      30.620  35.660  24.349  1.00  0.00           N  
ATOM    738  H   GLN    48      31.086  34.811  24.059  1.00  0.00           H  
ATOM    739  CA  GLN    48      31.354  36.590  25.188  1.00  0.00           C  
ATOM    740  HA  GLN    48      30.935  37.582  25.021  1.00  0.00           H  
ATOM    741  CB  GLN    48      31.012  36.273  26.680  1.00  0.00           C  
ATOM    742  HB2 GLN    48      29.929  36.158  26.721  1.00  0.00           H  
ATOM    743  HB3 GLN    48      31.543  35.355  26.931  1.00  0.00           H  
ATOM    744  CG  GLN    48      31.378  37.367  27.729  1.00  0.00           C  
ATOM    745  HG2 GLN    48      30.937  36.959  28.639  1.00  0.00           H  
ATOM    746  HG3 GLN    48      32.454  37.535  27.772  1.00  0.00           H  
ATOM    747  CD  GLN    48      30.703  38.795  27.543  1.00  0.00           C  
ATOM    748  OE1 GLN    48      30.084  39.221  26.568  1.00  0.00           O  
ATOM    749  NE2 GLN    48      30.811  39.654  28.549  1.00  0.00           N  
ATOM    750 HE21 GLN    48      30.597  40.598  28.261  1.00  0.00           H  
ATOM    751 HE22 GLN    48      31.223  39.395  29.434  1.00  0.00           H  
ATOM    752  C   GLN    48      32.830  36.637  24.885  1.00  0.00           C  
ATOM    753  O   GLN    48      33.487  37.685  25.161  1.00  0.00           O  
ATOM    754  N   LEU    49      33.438  35.514  24.557  1.00  0.00           N  
ATOM    755  H   LEU    49      32.861  34.685  24.577  1.00  0.00           H  
ATOM    756  CA  LEU    49      34.821  35.354  24.283  1.00  0.00           C  
ATOM    757  HA  LEU    49      35.254  35.583  25.257  1.00  0.00           H  
ATOM    758  CB  LEU    49      35.169  33.893  23.905  1.00  0.00           C  
ATOM    759  HB2 LEU    49      34.687  33.292  24.676  1.00  0.00           H  
ATOM    760  HB3 LEU    49      34.571  33.719  23.011  1.00  0.00           H  
ATOM    761  CG  LEU    49      36.663  33.513  23.795  1.00  0.00           C  
ATOM    762  HG  LEU    49      37.104  34.099  22.989  1.00  0.00           H  
ATOM    763  CD1 LEU    49      37.515  33.746  25.111  1.00  0.00           C  
ATOM    764 HD11 LEU    49      37.603  34.790  25.412  1.00  0.00           H  
ATOM    765 HD12 LEU    49      37.071  33.138  25.899  1.00  0.00           H  
ATOM    766 HD13 LEU    49      38.539  33.404  24.959  1.00  0.00           H  
ATOM    767  CD2 LEU    49      36.895  32.060  23.352  1.00  0.00           C  
ATOM    768 HD21 LEU    49      36.330  31.764  22.468  1.00  0.00           H  
ATOM    769 HD22 LEU    49      37.935  32.000  23.031  1.00  0.00           H  
ATOM    770 HD23 LEU    49      36.651  31.381  24.169  1.00  0.00           H  
ATOM    771  C   LEU    49      35.453  36.403  23.236  1.00  0.00           C  
ATOM    772  O   LEU    49      36.658  36.695  23.470  1.00  0.00           O  
ATOM    773  N   LEU    50      34.746  36.860  22.209  1.00  0.00           N  
ATOM    774  H   LEU    50      33.790  36.564  22.075  1.00  0.00           H  
ATOM    775  CA  LEU    50      35.252  37.883  21.289  1.00  0.00           C  
ATOM    776  HA  LEU    50      36.300  37.664  21.089  1.00  0.00           H  
ATOM    777  CB  LEU    50      34.347  37.782  20.032  1.00  0.00           C  
ATOM    778  HB2 LEU    50      34.585  36.827  19.564  1.00  0.00           H  
ATOM    779  HB3 LEU    50      33.316  37.674  20.370  1.00  0.00           H  
ATOM    780  CG  LEU    50      34.295  38.889  18.972  1.00  0.00           C  
ATOM    781  HG  LEU    50      34.062  39.772  19.566  1.00  0.00           H  
ATOM    782  CD1 LEU    50      35.583  39.108  18.135  1.00  0.00           C  
ATOM    783 HD11 LEU    50      35.833  38.140  17.700  1.00  0.00           H  
ATOM    784 HD12 LEU    50      35.414  39.855  17.359  1.00  0.00           H  
ATOM    785 HD13 LEU    50      36.386  39.351  18.830  1.00  0.00           H  
ATOM    786  CD2 LEU    50      33.137  38.671  18.042  1.00  0.00           C  
ATOM    787 HD21 LEU    50      32.977  39.441  17.287  1.00  0.00           H  
ATOM    788 HD22 LEU    50      33.242  37.703  17.553  1.00  0.00           H  
ATOM    789 HD23 LEU    50      32.222  38.715  18.632  1.00  0.00           H  
ATOM    790  C   LEU    50      35.262  39.232  22.013  1.00  0.00           C  
ATOM    791  O   LEU    50      36.283  39.809  22.072  1.00  0.00           O  
ATOM    792  N   TYR    51      34.339  39.513  22.891  1.00  0.00           N  
ATOM    793  H   TYR    51      33.656  38.802  23.111  1.00  0.00           H  
ATOM    794  CA  TYR    51      34.402  40.748  23.757  1.00  0.00           C  
ATOM    795  HA  TYR    51      34.680  41.579  23.109  1.00  0.00           H  
ATOM    796  CB  TYR    51      33.024  41.035  24.337  1.00  0.00           C  
ATOM    797  HB2 TYR    51      32.409  41.485  23.558  1.00  0.00           H  
ATOM    798  HB3 TYR    51      32.610  40.082  24.668  1.00  0.00           H  
ATOM    799  CG  TYR    51      32.914  42.086  25.537  1.00  0.00           C  
ATOM    800  CD1 TYR    51      32.343  43.337  25.296  1.00  0.00           C  
ATOM    801  HD1 TYR    51      31.988  43.745  24.361  1.00  0.00           H  
ATOM    802  CE1 TYR    51      32.217  44.300  26.305  1.00  0.00           C  
ATOM    803  HE1 TYR    51      31.888  45.309  26.105  1.00  0.00           H  
ATOM    804  CZ  TYR    51      32.633  43.939  27.604  1.00  0.00           C  
ATOM    805  OH  TYR    51      32.533  44.808  28.592  1.00  0.00           O  
ATOM    806  HH  TYR    51      32.740  44.292  29.375  1.00  0.00           H  
ATOM    807  CE2 TYR    51      33.164  42.663  27.864  1.00  0.00           C  
ATOM    808  HE2 TYR    51      33.540  42.374  28.834  1.00  0.00           H  
ATOM    809  CD2 TYR    51      33.313  41.723  26.827  1.00  0.00           C  
ATOM    810  HD2 TYR    51      33.728  40.753  27.058  1.00  0.00           H  
ATOM    811  C   TYR    51      35.556  40.626  24.764  1.00  0.00           C  
ATOM    812  O   TYR    51      36.257  41.687  24.818  1.00  0.00           O  
ATOM    813  N   GLU    52      35.774  39.479  25.433  1.00  0.00           N  
ATOM    814  H   GLU    52      35.243  38.655  25.190  1.00  0.00           H  
ATOM    815  CA  GLU    52      36.909  39.321  26.289  1.00  0.00           C  
ATOM    816  HA  GLU    52      36.769  40.021  27.113  1.00  0.00           H  
ATOM    817  CB  GLU    52      36.753  37.952  26.908  1.00  0.00           C  
ATOM    818  HB2 GLU    52      35.816  38.035  27.458  1.00  0.00           H  
ATOM    819  HB3 GLU    52      36.710  37.178  26.141  1.00  0.00           H  
ATOM    820  CG  GLU    52      37.797  37.498  27.877  1.00  0.00           C  
ATOM    821  HG2 GLU    52      38.731  37.271  27.363  1.00  0.00           H  
ATOM    822  HG3 GLU    52      38.101  38.359  28.473  1.00  0.00           H  
ATOM    823  CD  GLU    52      37.239  36.341  28.694  1.00  0.00           C  
ATOM    824  OE1 GLU    52      36.768  35.358  28.154  1.00  0.00           O  
ATOM    825  OE2 GLU    52      37.426  36.437  29.941  1.00  0.00           O  
ATOM    826  C   GLU    52      38.218  39.498  25.523  1.00  0.00           C  
ATOM    827  O   GLU    52      38.988  40.406  25.910  1.00  0.00           O  
ATOM    828  N   SER    53      38.369  38.974  24.323  1.00  0.00           N  
ATOM    829  H   SER    53      37.665  38.271  24.145  1.00  0.00           H  
ATOM    830  CA  SER    53      39.527  39.150  23.336  1.00  0.00           C  
ATOM    831  HA  SER    53      40.414  38.657  23.734  1.00  0.00           H  
ATOM    832  CB  SER    53      39.219  38.391  22.095  1.00  0.00           C  
ATOM    833  HB2 SER    53      39.023  37.361  22.392  1.00  0.00           H  
ATOM    834  HB3 SER    53      38.289  38.715  21.628  1.00  0.00           H  
ATOM    835  OG  SER    53      40.338  38.408  21.227  1.00  0.00           O  
ATOM    836  HG  SER    53      40.059  38.105  20.360  1.00  0.00           H  
ATOM    837  C   SER    53      39.852  40.659  22.967  1.00  0.00           C  
ATOM    838  O   SER    53      40.963  41.123  23.216  1.00  0.00           O  
ATOM    839  N   LYS    54      38.792  41.401  22.548  1.00  0.00           N  
ATOM    840  H   LYS    54      37.868  41.017  22.408  1.00  0.00           H  
ATOM    841  CA  LYS    54      38.828  42.866  22.273  1.00  0.00           C  
ATOM    842  HA  LYS    54      39.453  43.097  21.410  1.00  0.00           H  
ATOM    843  CB  LYS    54      37.372  43.376  21.789  1.00  0.00           C  
ATOM    844  HB2 LYS    54      36.605  42.924  22.417  1.00  0.00           H  
ATOM    845  HB3 LYS    54      37.344  44.464  21.728  1.00  0.00           H  
ATOM    846  CG  LYS    54      37.089  42.873  20.390  1.00  0.00           C  
ATOM    847  HG2 LYS    54      37.756  43.337  19.664  1.00  0.00           H  
ATOM    848  HG3 LYS    54      37.265  41.798  20.337  1.00  0.00           H  
ATOM    849  CD  LYS    54      35.620  43.180  20.091  1.00  0.00           C  
ATOM    850  HD2 LYS    54      34.932  42.568  20.675  1.00  0.00           H  
ATOM    851  HD3 LYS    54      35.367  44.232  20.225  1.00  0.00           H  
ATOM    852  CE  LYS    54      35.311  42.883  18.620  1.00  0.00           C  
ATOM    853  HE2 LYS    54      35.545  41.836  18.428  1.00  0.00           H  
ATOM    854  HE3 LYS    54      34.270  43.047  18.343  1.00  0.00           H  
ATOM    855  NZ  LYS    54      36.107  43.730  17.692  1.00  0.00           N  
ATOM    856  HZ1 LYS    54      35.694  43.789  16.772  1.00  0.00           H  
ATOM    857  HZ2 LYS    54      36.190  44.704  17.944  1.00  0.00           H  
ATOM    858  HZ3 LYS    54      37.056  43.452  17.488  1.00  0.00           H  
ATOM    859  C   LYS    54      39.244  43.622  23.510  1.00  0.00           C  
ATOM    860  O   LYS    54      39.935  44.645  23.446  1.00  0.00           O  
ATOM    861  N   LEU    55      39.033  43.123  24.704  1.00  0.00           N  
ATOM    862  H   LEU    55      38.458  42.293  24.693  1.00  0.00           H  
ATOM    863  CA  LEU    55      39.380  43.800  25.911  1.00  0.00           C  
ATOM    864  HA  LEU    55      39.369  44.866  25.683  1.00  0.00           H  
ATOM    865  CB  LEU    55      38.294  43.383  26.918  1.00  0.00           C  
ATOM    866  HB2 LEU    55      37.556  42.730  26.452  1.00  0.00           H  
ATOM    867  HB3 LEU    55      38.732  42.824  27.745  1.00  0.00           H  
ATOM    868  CG  LEU    55      37.608  44.601  27.619  1.00  0.00           C  
ATOM    869  HG  LEU    55      37.236  45.327  26.897  1.00  0.00           H  
ATOM    870  CD1 LEU    55      36.387  44.012  28.315  1.00  0.00           C  
ATOM    871 HD11 LEU    55      36.817  43.466  29.155  1.00  0.00           H  
ATOM    872 HD12 LEU    55      35.726  44.771  28.734  1.00  0.00           H  
ATOM    873 HD13 LEU    55      35.847  43.394  27.597  1.00  0.00           H  
ATOM    874  CD2 LEU    55      38.560  45.250  28.639  1.00  0.00           C  
ATOM    875 HD21 LEU    55      39.540  45.531  28.254  1.00  0.00           H  
ATOM    876 HD22 LEU    55      38.134  46.197  28.971  1.00  0.00           H  
ATOM    877 HD23 LEU    55      38.840  44.627  29.489  1.00  0.00           H  
ATOM    878  C   LEU    55      40.862  43.631  26.358  1.00  0.00           C  
ATOM    879  O   LEU    55      41.629  44.576  26.641  1.00  0.00           O  
ATOM    880  N   TYR    56      41.381  42.372  26.197  1.00  0.00           N  
ATOM    881  H   TYR    56      40.783  41.688  25.755  1.00  0.00           H  
ATOM    882  CA  TYR    56      42.795  42.103  26.327  1.00  0.00           C  
ATOM    883  HA  TYR    56      43.128  42.358  27.333  1.00  0.00           H  
ATOM    884  CB  TYR    56      43.035  40.586  26.036  1.00  0.00           C  
ATOM    885  HB2 TYR    56      42.634  40.254  25.078  1.00  0.00           H  
ATOM    886  HB3 TYR    56      44.117  40.515  25.922  1.00  0.00           H  
ATOM    887  CG  TYR    56      42.660  39.580  27.173  1.00  0.00           C  
ATOM    888  CD1 TYR    56      43.597  39.620  28.247  1.00  0.00           C  
ATOM    889  HD1 TYR    56      44.498  40.214  28.272  1.00  0.00           H  
ATOM    890  CE1 TYR    56      43.493  38.677  29.292  1.00  0.00           C  
ATOM    891  HE1 TYR    56      44.180  38.633  30.125  1.00  0.00           H  
ATOM    892  CZ  TYR    56      42.380  37.780  29.252  1.00  0.00           C  
ATOM    893  OH  TYR    56      42.245  37.004  30.385  1.00  0.00           O  
ATOM    894  HH  TYR    56      41.394  36.568  30.471  1.00  0.00           H  
ATOM    895  CE2 TYR    56      41.448  37.703  28.127  1.00  0.00           C  
ATOM    896  HE2 TYR    56      40.550  37.104  28.173  1.00  0.00           H  
ATOM    897  CD2 TYR    56      41.569  38.745  27.166  1.00  0.00           C  
ATOM    898  HD2 TYR    56      40.829  38.840  26.386  1.00  0.00           H  
ATOM    899  C   TYR    56      43.571  42.948  25.273  1.00  0.00           C  
ATOM    900  O   TYR    56      44.582  43.614  25.571  1.00  0.00           O  
ATOM    901  N   LYS    57      43.003  43.052  24.063  1.00  0.00           N  
ATOM    902  H   LYS    57      42.168  42.540  23.817  1.00  0.00           H  
ATOM    903  CA  LYS    57      43.689  43.889  23.045  1.00  0.00           C  
ATOM    904  HA  LYS    57      44.753  43.652  23.045  1.00  0.00           H  
ATOM    905  CB  LYS    57      43.039  43.492  21.698  1.00  0.00           C  
ATOM    906  HB2 LYS    57      41.977  43.670  21.870  1.00  0.00           H  
ATOM    907  HB3 LYS    57      43.412  44.140  20.905  1.00  0.00           H  
ATOM    908  CG  LYS    57      43.287  41.957  21.337  1.00  0.00           C  
ATOM    909  HG2 LYS    57      44.327  41.735  21.096  1.00  0.00           H  
ATOM    910  HG3 LYS    57      43.079  41.384  22.241  1.00  0.00           H  
ATOM    911  CD  LYS    57      42.450  41.645  20.117  1.00  0.00           C  
ATOM    912  HD2 LYS    57      41.373  41.651  20.283  1.00  0.00           H  
ATOM    913  HD3 LYS    57      42.794  42.273  19.296  1.00  0.00           H  
ATOM    914  CE  LYS    57      42.756  40.218  19.577  1.00  0.00           C  
ATOM    915  HE2 LYS    57      43.830  40.063  19.475  1.00  0.00           H  
ATOM    916  HE3 LYS    57      42.436  39.497  20.329  1.00  0.00           H  
ATOM    917  NZ  LYS    57      42.085  39.863  18.268  1.00  0.00           N  
ATOM    918  HZ1 LYS    57      42.248  40.518  17.516  1.00  0.00           H  
ATOM    919  HZ2 LYS    57      42.378  38.951  17.949  1.00  0.00           H  
ATOM    920  HZ3 LYS    57      41.100  39.703  18.423  1.00  0.00           H  
ATOM    921  C   LYS    57      43.731  45.418  23.247  1.00  0.00           C  
ATOM    922  O   LYS    57      44.449  46.094  22.504  1.00  0.00           O  
ATOM    923  N   ILE    58      43.066  46.006  24.272  1.00  0.00           N  
ATOM    924  H   ILE    58      42.264  45.548  24.679  1.00  0.00           H  
ATOM    925  CA  ILE    58      43.447  47.290  24.828  1.00  0.00           C  
ATOM    926  HA  ILE    58      43.921  47.918  24.074  1.00  0.00           H  
ATOM    927  CB  ILE    58      42.259  47.931  25.590  1.00  0.00           C  
ATOM    928  HB  ILE    58      41.837  47.271  26.347  1.00  0.00           H  
ATOM    929  CG2 ILE    58      42.593  49.305  26.143  1.00  0.00           C  
ATOM    930 HG21 ILE    58      42.783  50.044  25.366  1.00  0.00           H  
ATOM    931 HG22 ILE    58      41.762  49.717  26.717  1.00  0.00           H  
ATOM    932 HG23 ILE    58      43.445  49.254  26.821  1.00  0.00           H  
ATOM    933  CG1 ILE    58      41.086  48.108  24.565  1.00  0.00           C  
ATOM    934 HG12 ILE    58      41.321  48.660  23.655  1.00  0.00           H  
ATOM    935 HG13 ILE    58      40.711  47.130  24.261  1.00  0.00           H  
ATOM    936  CD1 ILE    58      39.817  48.775  25.027  1.00  0.00           C  
ATOM    937 HD11 ILE    58      40.005  49.836  25.187  1.00  0.00           H  
ATOM    938 HD12 ILE    58      39.111  48.782  24.197  1.00  0.00           H  
ATOM    939 HD13 ILE    58      39.418  48.440  25.985  1.00  0.00           H  
ATOM    940  C   ILE    58      44.574  47.070  25.916  1.00  0.00           C  
ATOM    941  O   ILE    58      45.675  47.686  25.830  1.00  0.00           O  
ATOM    942  N   LEU    59      44.264  46.165  26.870  1.00  0.00           N  
ATOM    943  H   LEU    59      43.370  45.710  26.752  1.00  0.00           H  
ATOM    944  CA  LEU    59      44.960  46.002  28.118  1.00  0.00           C  
ATOM    945  HA  LEU    59      45.063  47.000  28.543  1.00  0.00           H  
ATOM    946  CB  LEU    59      44.035  45.195  29.078  1.00  0.00           C  
ATOM    947  HB2 LEU    59      43.928  44.211  28.621  1.00  0.00           H  
ATOM    948  HB3 LEU    59      44.636  45.057  29.977  1.00  0.00           H  
ATOM    949  CG  LEU    59      42.620  45.771  29.563  1.00  0.00           C  
ATOM    950  HG  LEU    59      41.981  46.044  28.723  1.00  0.00           H  
ATOM    951  CD1 LEU    59      41.967  44.709  30.470  1.00  0.00           C  
ATOM    952 HD11 LEU    59      41.630  43.833  29.915  1.00  0.00           H  
ATOM    953 HD12 LEU    59      42.679  44.360  31.216  1.00  0.00           H  
ATOM    954 HD13 LEU    59      41.084  45.189  30.893  1.00  0.00           H  
ATOM    955  CD2 LEU    59      42.893  47.013  30.434  1.00  0.00           C  
ATOM    956 HD21 LEU    59      42.021  47.353  30.992  1.00  0.00           H  
ATOM    957 HD22 LEU    59      43.773  46.845  31.054  1.00  0.00           H  
ATOM    958 HD23 LEU    59      43.166  47.820  29.755  1.00  0.00           H  
ATOM    959  C   LEU    59      46.373  45.376  28.052  1.00  0.00           C  
ATOM    960  O   LEU    59      47.167  45.532  28.956  1.00  0.00           O  
ATOM    961  N   GLN    60      46.695  44.618  26.974  1.00  0.00           N  
ATOM    962  H   GLN    60      45.983  44.469  26.273  1.00  0.00           H  
ATOM    963  CA  GLN    60      47.886  43.842  26.850  1.00  0.00           C  
ATOM    964  HA  GLN    60      47.959  43.211  27.736  1.00  0.00           H  
ATOM    965  CB  GLN    60      47.784  42.861  25.671  1.00  0.00           C  
ATOM    966  HB2 GLN    60      48.613  42.158  25.754  1.00  0.00           H  
ATOM    967  HB3 GLN    60      46.848  42.327  25.834  1.00  0.00           H  
ATOM    968  CG  GLN    60      47.741  43.547  24.311  1.00  0.00           C  
ATOM    969  HG2 GLN    60      47.002  44.348  24.295  1.00  0.00           H  
ATOM    970  HG3 GLN    60      48.721  43.984  24.123  1.00  0.00           H  
ATOM    971  CD  GLN    60      47.265  42.681  23.145  1.00  0.00           C  
ATOM    972  OE1 GLN    60      46.519  41.721  23.204  1.00  0.00           O  
ATOM    973  NE2 GLN    60      47.491  43.027  21.899  1.00  0.00           N  
ATOM    974 HE21 GLN    60      47.091  42.385  21.229  1.00  0.00           H  
ATOM    975 HE22 GLN    60      48.091  43.804  21.663  1.00  0.00           H  
ATOM    976  C   GLN    60      49.080  44.733  26.807  1.00  0.00           C  
ATOM    977  O   GLN    60      50.208  44.237  26.978  1.00  0.00           O  
ATOM    978  N   GLY    61      48.935  46.056  26.610  1.00  0.00           N  
ATOM    979  H   GLY    61      48.010  46.461  26.630  1.00  0.00           H  
ATOM    980  CA  GLY    61      50.005  46.993  26.791  1.00  0.00           C  
ATOM    981  HA2 GLY    61      50.888  46.673  26.239  1.00  0.00           H  
ATOM    982  HA3 GLY    61      49.643  47.991  26.542  1.00  0.00           H  
ATOM    983  C   GLY    61      50.552  47.112  28.251  1.00  0.00           C  
ATOM    984  O   GLY    61      51.541  47.787  28.540  1.00  0.00           O  
ATOM    985  N   GLY    62      49.804  46.583  29.169  1.00  0.00           N  
ATOM    986  H   GLY    62      49.068  45.970  28.849  1.00  0.00           H  
ATOM    987  CA  GLY    62      50.060  46.753  30.625  1.00  0.00           C  
ATOM    988  HA2 GLY    62      50.304  47.793  30.843  1.00  0.00           H  
ATOM    989  HA3 GLY    62      49.153  46.401  31.115  1.00  0.00           H  
ATOM    990  C   GLY    62      51.148  45.808  31.101  1.00  0.00           C  
ATOM    991  O   GLY    62      51.620  44.936  30.400  1.00  0.00           O  
ATOM    992  N   VAL    63      51.447  45.867  32.323  1.00  0.00           N  
ATOM    993  H   VAL    63      51.044  46.606  32.880  1.00  0.00           H  
ATOM    994  CA  VAL    63      52.102  44.833  33.174  1.00  0.00           C  
ATOM    995  HA  VAL    63      52.810  44.274  32.562  1.00  0.00           H  
ATOM    996  CB  VAL    63      52.825  45.468  34.307  1.00  0.00           C  
ATOM    997  HB  VAL    63      52.102  46.153  34.750  1.00  0.00           H  
ATOM    998  CG1 VAL    63      53.347  44.423  35.336  1.00  0.00           C  
ATOM    999 HG11 VAL    63      52.558  43.912  35.886  1.00  0.00           H  
ATOM   1000 HG12 VAL    63      53.812  43.572  34.839  1.00  0.00           H  
ATOM   1001 HG13 VAL    63      53.972  44.840  36.126  1.00  0.00           H  
ATOM   1002  CG2 VAL    63      54.038  46.355  33.913  1.00  0.00           C  
ATOM   1003 HG21 VAL    63      54.954  45.764  33.941  1.00  0.00           H  
ATOM   1004 HG22 VAL    63      53.973  46.948  33.000  1.00  0.00           H  
ATOM   1005 HG23 VAL    63      54.164  47.101  34.697  1.00  0.00           H  
ATOM   1006  C   VAL    63      50.986  43.950  33.679  1.00  0.00           C  
ATOM   1007  O   VAL    63      49.879  44.421  34.022  1.00  0.00           O  
ATOM   1008  N   GLY    64      51.185  42.651  33.796  1.00  0.00           N  
ATOM   1009  H   GLY    64      52.115  42.266  33.719  1.00  0.00           H  
ATOM   1010  CA  GLY    64      50.264  41.794  34.493  1.00  0.00           C  
ATOM   1011  HA2 GLY    64      50.804  40.863  34.669  1.00  0.00           H  
ATOM   1012  HA3 GLY    64      49.949  42.302  35.404  1.00  0.00           H  
ATOM   1013  C   GLY    64      49.011  41.474  33.689  1.00  0.00           C  
ATOM   1014  O   GLY    64      48.024  40.990  34.259  1.00  0.00           O  
ATOM   1015  N   ILE    65      48.986  41.691  32.388  1.00  0.00           N  
ATOM   1016  H   ILE    65      49.814  42.107  31.985  1.00  0.00           H  
ATOM   1017  CA  ILE    65      47.970  41.222  31.419  1.00  0.00           C  
ATOM   1018  HA  ILE    65      47.454  40.391  31.901  1.00  0.00           H  
ATOM   1019  CB  ILE    65      47.017  42.349  31.061  1.00  0.00           C  
ATOM   1020  HB  ILE    65      47.678  43.136  30.698  1.00  0.00           H  
ATOM   1021  CG2 ILE    65      46.048  41.902  29.956  1.00  0.00           C  
ATOM   1022 HG21 ILE    65      45.427  42.697  29.542  1.00  0.00           H  
ATOM   1023 HG22 ILE    65      46.626  41.740  29.046  1.00  0.00           H  
ATOM   1024 HG23 ILE    65      45.423  41.052  30.228  1.00  0.00           H  
ATOM   1025  CG1 ILE    65      46.141  42.868  32.262  1.00  0.00           C  
ATOM   1026 HG12 ILE    65      45.204  43.271  31.877  1.00  0.00           H  
ATOM   1027 HG13 ILE    65      45.822  42.061  32.922  1.00  0.00           H  
ATOM   1028  CD1 ILE    65      46.621  44.042  33.121  1.00  0.00           C  
ATOM   1029 HD11 ILE    65      47.310  43.586  33.832  1.00  0.00           H  
ATOM   1030 HD12 ILE    65      46.935  44.857  32.468  1.00  0.00           H  
ATOM   1031 HD13 ILE    65      45.735  44.427  33.626  1.00  0.00           H  
ATOM   1032  C   ILE    65      48.654  40.729  30.159  1.00  0.00           C  
ATOM   1033  O   ILE    65      49.449  41.510  29.649  1.00  0.00           O  
ATOM   1034  N   PRO    66      48.342  39.463  29.812  1.00  0.00           N  
ATOM   1035  CD  PRO    66      47.318  38.594  30.398  1.00  0.00           C  
ATOM   1036  HD2 PRO    66      46.447  39.246  30.472  1.00  0.00           H  
ATOM   1037  HD3 PRO    66      47.545  38.348  31.435  1.00  0.00           H  
ATOM   1038  CG  PRO    66      47.112  37.388  29.425  1.00  0.00           C  
ATOM   1039  HG2 PRO    66      46.331  37.710  28.736  1.00  0.00           H  
ATOM   1040  HG3 PRO    66      46.791  36.497  29.964  1.00  0.00           H  
ATOM   1041  CB  PRO    66      48.486  37.272  28.780  1.00  0.00           C  
ATOM   1042  HB2 PRO    66      48.389  36.841  27.784  1.00  0.00           H  
ATOM   1043  HB3 PRO    66      49.116  36.693  29.456  1.00  0.00           H  
ATOM   1044  CA  PRO    66      49.026  38.737  28.700  1.00  0.00           C  
ATOM   1045  HA  PRO    66      50.106  38.654  28.821  1.00  0.00           H  
ATOM   1046  C   PRO    66      48.705  39.342  27.331  1.00  0.00           C  
ATOM   1047  O   PRO    66      47.704  39.946  27.039  1.00  0.00           O  
ATOM   1048  N   HIE    67      49.536  38.961  26.344  1.00  0.00           N  
ATOM   1049  H   HIE    67      50.289  38.312  26.524  1.00  0.00           H  
ATOM   1050  CA  HIE    67      49.294  39.143  24.886  1.00  0.00           C  
ATOM   1051  HA  HIE    67      48.749  40.079  24.764  1.00  0.00           H  
ATOM   1052  CB  HIE    67      50.644  39.456  24.069  1.00  0.00           C  
ATOM   1053  HB2 HIE    67      51.242  40.121  24.692  1.00  0.00           H  
ATOM   1054  HB3 HIE    67      51.145  38.491  23.997  1.00  0.00           H  
ATOM   1055  CG  HIE    67      50.408  40.076  22.702  1.00  0.00           C  
ATOM   1056  ND1 HIE    67      50.624  41.420  22.418  1.00  0.00           N  
ATOM   1057  CE1 HIE    67      50.362  41.592  21.126  1.00  0.00           C  
ATOM   1058  HE1 HIE    67      50.335  42.522  20.577  1.00  0.00           H  
ATOM   1059  NE2 HIE    67      50.089  40.375  20.555  1.00  0.00           N  
ATOM   1060  HE2 HIE    67      49.842  40.308  19.577  1.00  0.00           H  
ATOM   1061  CD2 HIE    67      50.103  39.403  21.529  1.00  0.00           C  
ATOM   1062  HD2 HIE    67      49.861  38.378  21.290  1.00  0.00           H  
ATOM   1063  C   HIE    67      48.354  38.227  24.184  1.00  0.00           C  
ATOM   1064  O   HIE    67      48.530  36.973  24.314  1.00  0.00           O  
ATOM   1065  N   ILE    68      47.360  38.744  23.477  1.00  0.00           N  
ATOM   1066  H   ILE    68      47.201  39.740  23.414  1.00  0.00           H  
ATOM   1067  CA  ILE    68      46.570  37.836  22.564  1.00  0.00           C  
ATOM   1068  HA  ILE    68      46.427  36.916  23.130  1.00  0.00           H  
ATOM   1069  CB  ILE    68      45.118  38.371  22.272  1.00  0.00           C  
ATOM   1070  HB  ILE    68      45.205  39.366  21.837  1.00  0.00           H  
ATOM   1071  CG2 ILE    68      44.363  37.486  21.226  1.00  0.00           C  
ATOM   1072 HG21 ILE    68      44.925  37.409  20.295  1.00  0.00           H  
ATOM   1073 HG22 ILE    68      44.369  36.463  21.601  1.00  0.00           H  
ATOM   1074 HG23 ILE    68      43.318  37.794  21.205  1.00  0.00           H  
ATOM   1075  CG1 ILE    68      44.243  38.600  23.521  1.00  0.00           C  
ATOM   1076 HG12 ILE    68      44.271  39.662  23.766  1.00  0.00           H  
ATOM   1077 HG13 ILE    68      43.217  38.429  23.196  1.00  0.00           H  
ATOM   1078  CD1 ILE    68      44.570  37.661  24.640  1.00  0.00           C  
ATOM   1079 HD11 ILE    68      43.706  37.689  25.304  1.00  0.00           H  
ATOM   1080 HD12 ILE    68      44.681  36.676  24.188  1.00  0.00           H  
ATOM   1081 HD13 ILE    68      45.487  38.032  25.098  1.00  0.00           H  
ATOM   1082  C   ILE    68      47.223  37.435  21.236  1.00  0.00           C  
ATOM   1083  O   ILE    68      47.362  38.245  20.315  1.00  0.00           O  
ATOM   1084  N   ARG    69      47.744  36.241  21.290  1.00  0.00           N  
ATOM   1085  H   ARG    69      47.548  35.630  22.070  1.00  0.00           H  
ATOM   1086  CA  ARG    69      48.576  35.691  20.227  1.00  0.00           C  
ATOM   1087  HA  ARG    69      49.313  36.439  19.934  1.00  0.00           H  
ATOM   1088  CB  ARG    69      49.386  34.523  20.780  1.00  0.00           C  
ATOM   1089  HB2 ARG    69      48.751  33.646  20.905  1.00  0.00           H  
ATOM   1090  HB3 ARG    69      50.307  34.423  20.205  1.00  0.00           H  
ATOM   1091  CG  ARG    69      50.043  34.576  22.168  1.00  0.00           C  
ATOM   1092  HG2 ARG    69      49.254  34.817  22.881  1.00  0.00           H  
ATOM   1093  HG3 ARG    69      50.410  33.581  22.421  1.00  0.00           H  
ATOM   1094  CD  ARG    69      51.279  35.596  22.297  1.00  0.00           C  
ATOM   1095  HD2 ARG    69      51.645  35.759  21.284  1.00  0.00           H  
ATOM   1096  HD3 ARG    69      50.817  36.524  22.634  1.00  0.00           H  
ATOM   1097  NE  ARG    69      52.348  35.108  23.279  1.00  0.00           N  
ATOM   1098  HE  ARG    69      52.213  35.322  24.257  1.00  0.00           H  
ATOM   1099  CZ  ARG    69      53.391  34.410  22.986  1.00  0.00           C  
ATOM   1100  NH1 ARG    69      53.647  33.844  21.843  1.00  0.00           N  
ATOM   1101 HH11 ARG    69      52.999  33.903  21.071  1.00  0.00           H  
ATOM   1102 HH12 ARG    69      54.485  33.281  21.804  1.00  0.00           H  
ATOM   1103  NH2 ARG    69      54.261  34.074  23.911  1.00  0.00           N  
ATOM   1104 HH21 ARG    69      54.166  34.490  24.826  1.00  0.00           H  
ATOM   1105 HH22 ARG    69      55.134  33.674  23.598  1.00  0.00           H  
ATOM   1106  C   ARG    69      47.836  35.391  18.970  1.00  0.00           C  
ATOM   1107  O   ARG    69      48.329  35.673  17.869  1.00  0.00           O  
ATOM   1108  N   TRP    70      46.676  34.771  19.083  1.00  0.00           N  
ATOM   1109  H   TRP    70      46.387  34.408  19.980  1.00  0.00           H  
ATOM   1110  CA  TRP    70      45.678  34.469  18.016  1.00  0.00           C  
ATOM   1111  HA  TRP    70      45.673  35.296  17.305  1.00  0.00           H  
ATOM   1112  CB  TRP    70      46.160  33.164  17.300  1.00  0.00           C  
ATOM   1113  HB2 TRP    70      47.165  33.418  16.961  1.00  0.00           H  
ATOM   1114  HB3 TRP    70      46.158  32.311  17.979  1.00  0.00           H  
ATOM   1115  CG  TRP    70      45.425  32.708  16.001  1.00  0.00           C  
ATOM   1116  CD1 TRP    70      45.620  33.294  14.810  1.00  0.00           C  
ATOM   1117  HD1 TRP    70      46.390  34.024  14.608  1.00  0.00           H  
ATOM   1118  NE1 TRP    70      44.840  32.665  13.863  1.00  0.00           N  
ATOM   1119  HE1 TRP    70      44.875  32.899  12.882  1.00  0.00           H  
ATOM   1120  CE2 TRP    70      44.016  31.700  14.428  1.00  0.00           C  
ATOM   1121  CZ2 TRP    70      43.103  30.815  13.790  1.00  0.00           C  
ATOM   1122  HZ2 TRP    70      42.822  30.967  12.758  1.00  0.00           H  
ATOM   1123  CH2 TRP    70      42.522  29.864  14.615  1.00  0.00           C  
ATOM   1124  HH2 TRP    70      41.819  29.133  14.245  1.00  0.00           H  
ATOM   1125  CZ3 TRP    70      42.694  29.911  16.000  1.00  0.00           C  
ATOM   1126  HZ3 TRP    70      42.165  29.179  16.592  1.00  0.00           H  
ATOM   1127  CE3 TRP    70      43.631  30.813  16.601  1.00  0.00           C  
ATOM   1128  HE3 TRP    70      43.799  30.763  17.667  1.00  0.00           H  
ATOM   1129  CD2 TRP    70      44.361  31.729  15.793  1.00  0.00           C  
ATOM   1130  C   TRP    70      44.211  34.193  18.554  1.00  0.00           C  
ATOM   1131  O   TRP    70      43.960  33.939  19.748  1.00  0.00           O  
ATOM   1132  N   TYR    71      43.242  34.336  17.630  1.00  0.00           N  
ATOM   1133  H   TYR    71      43.560  34.556  16.697  1.00  0.00           H  
ATOM   1134  CA  TYR    71      41.848  34.043  17.894  1.00  0.00           C  
ATOM   1135  HA  TYR    71      41.720  33.198  18.571  1.00  0.00           H  
ATOM   1136  CB  TYR    71      41.238  35.256  18.424  1.00  0.00           C  
ATOM   1137  HB2 TYR    71      41.790  35.294  19.363  1.00  0.00           H  
ATOM   1138  HB3 TYR    71      41.444  36.105  17.773  1.00  0.00           H  
ATOM   1139  CG  TYR    71      39.759  35.140  18.691  1.00  0.00           C  
ATOM   1140  CD1 TYR    71      38.765  35.706  17.874  1.00  0.00           C  
ATOM   1141  HD1 TYR    71      39.029  36.061  16.888  1.00  0.00           H  
ATOM   1142  CE1 TYR    71      37.418  35.609  18.109  1.00  0.00           C  
ATOM   1143  HE1 TYR    71      36.702  36.097  17.465  1.00  0.00           H  
ATOM   1144  CZ  TYR    71      37.047  34.926  19.219  1.00  0.00           C  
ATOM   1145  OH  TYR    71      35.750  34.754  19.457  1.00  0.00           O  
ATOM   1146  HH  TYR    71      35.290  35.133  18.704  1.00  0.00           H  
ATOM   1147  CE2 TYR    71      38.028  34.244  20.020  1.00  0.00           C  
ATOM   1148  HE2 TYR    71      37.736  33.536  20.781  1.00  0.00           H  
ATOM   1149  CD2 TYR    71      39.428  34.528  19.887  1.00  0.00           C  
ATOM   1150  HD2 TYR    71      40.227  34.033  20.418  1.00  0.00           H  
ATOM   1151  C   TYR    71      41.251  33.501  16.688  1.00  0.00           C  
ATOM   1152  O   TYR    71      41.684  33.809  15.553  1.00  0.00           O  
ATOM   1153  N   GLY    72      40.196  32.676  16.784  1.00  0.00           N  
ATOM   1154  H   GLY    72      39.913  32.380  17.708  1.00  0.00           H  
ATOM   1155  CA  GLY    72      39.657  31.940  15.650  1.00  0.00           C  
ATOM   1156  HA2 GLY    72      39.323  32.684  14.928  1.00  0.00           H  
ATOM   1157  HA3 GLY    72      40.476  31.424  15.148  1.00  0.00           H  
ATOM   1158  C   GLY    72      38.532  31.005  16.061  1.00  0.00           C  
ATOM   1159  O   GLY    72      37.845  31.203  17.084  1.00  0.00           O  
ATOM   1160  N   GLN    73      38.310  29.956  15.236  1.00  0.00           N  
ATOM   1161  H   GLN    73      38.867  29.880  14.397  1.00  0.00           H  
ATOM   1162  CA  GLN    73      37.162  29.059  15.325  1.00  0.00           C  
ATOM   1163  HA  GLN    73      36.751  29.028  16.334  1.00  0.00           H  
ATOM   1164  CB  GLN    73      35.977  29.657  14.442  1.00  0.00           C  
ATOM   1165  HB2 GLN    73      35.806  30.731  14.522  1.00  0.00           H  
ATOM   1166  HB3 GLN    73      36.142  29.624  13.365  1.00  0.00           H  
ATOM   1167  CG  GLN    73      34.637  28.872  14.691  1.00  0.00           C  
ATOM   1168  HG2 GLN    73      34.774  27.927  14.168  1.00  0.00           H  
ATOM   1169  HG3 GLN    73      34.510  28.573  15.732  1.00  0.00           H  
ATOM   1170  CD  GLN    73      33.360  29.647  14.333  1.00  0.00           C  
ATOM   1171  OE1 GLN    73      33.351  30.481  13.451  1.00  0.00           O  
ATOM   1172  NE2 GLN    73      32.261  29.465  14.997  1.00  0.00           N  
ATOM   1173 HE21 GLN    73      31.471  29.915  14.558  1.00  0.00           H  
ATOM   1174 HE22 GLN    73      32.123  28.621  15.534  1.00  0.00           H  
ATOM   1175  C   GLN    73      37.452  27.613  14.889  1.00  0.00           C  
ATOM   1176  O   GLN    73      38.476  27.330  14.246  1.00  0.00           O  
ATOM   1177  N   GLU    74      36.613  26.636  15.344  1.00  0.00           N  
ATOM   1178  H   GLU    74      35.976  26.921  16.074  1.00  0.00           H  
ATOM   1179  CA  GLU    74      36.473  25.204  15.000  1.00  0.00           C  
ATOM   1180  HA  GLU    74      36.870  24.956  14.016  1.00  0.00           H  
ATOM   1181  CB  GLU    74      37.379  24.384  16.008  1.00  0.00           C  
ATOM   1182  HB2 GLU    74      38.403  24.752  15.941  1.00  0.00           H  
ATOM   1183  HB3 GLU    74      37.033  24.545  17.029  1.00  0.00           H  
ATOM   1184  CG  GLU    74      37.392  22.878  15.868  1.00  0.00           C  
ATOM   1185  HG2 GLU    74      37.980  22.446  16.678  1.00  0.00           H  
ATOM   1186  HG3 GLU    74      36.382  22.508  16.046  1.00  0.00           H  
ATOM   1187  CD  GLU    74      37.857  22.500  14.486  1.00  0.00           C  
ATOM   1188  OE1 GLU    74      39.038  22.269  14.170  1.00  0.00           O  
ATOM   1189  OE2 GLU    74      37.068  22.495  13.497  1.00  0.00           O  
ATOM   1190  C   GLU    74      34.964  24.801  15.142  1.00  0.00           C  
ATOM   1191  O   GLU    74      34.160  25.498  15.795  1.00  0.00           O  
ATOM   1192  N   LYS    75      34.656  23.624  14.541  1.00  0.00           N  
ATOM   1193  H   LYS    75      35.326  23.160  13.946  1.00  0.00           H  
ATOM   1194  CA  LYS    75      33.337  23.069  14.608  1.00  0.00           C  
ATOM   1195  HA  LYS    75      32.668  23.773  14.114  1.00  0.00           H  
ATOM   1196  CB  LYS    75      33.495  21.759  13.870  1.00  0.00           C  
ATOM   1197  HB2 LYS    75      34.108  21.955  12.990  1.00  0.00           H  
ATOM   1198  HB3 LYS    75      34.138  21.100  14.453  1.00  0.00           H  
ATOM   1199  CG  LYS    75      32.235  21.007  13.337  1.00  0.00           C  
ATOM   1200  HG2 LYS    75      31.728  20.687  14.247  1.00  0.00           H  
ATOM   1201  HG3 LYS    75      31.548  21.716  12.876  1.00  0.00           H  
ATOM   1202  CD  LYS    75      32.618  19.883  12.377  1.00  0.00           C  
ATOM   1203  HD2 LYS    75      32.938  20.281  11.414  1.00  0.00           H  
ATOM   1204  HD3 LYS    75      33.406  19.223  12.740  1.00  0.00           H  
ATOM   1205  CE  LYS    75      31.537  18.958  12.036  1.00  0.00           C  
ATOM   1206  HE2 LYS    75      31.237  18.372  12.904  1.00  0.00           H  
ATOM   1207  HE3 LYS    75      30.710  19.542  11.630  1.00  0.00           H  
ATOM   1208  NZ  LYS    75      31.891  17.974  11.029  1.00  0.00           N  
ATOM   1209  HZ1 LYS    75      32.505  17.279  11.429  1.00  0.00           H  
ATOM   1210  HZ2 LYS    75      31.090  17.419  10.765  1.00  0.00           H  
ATOM   1211  HZ3 LYS    75      32.395  18.320  10.225  1.00  0.00           H  
ATOM   1212  C   LYS    75      32.749  22.922  16.003  1.00  0.00           C  
ATOM   1213  O   LYS    75      31.525  22.882  16.186  1.00  0.00           O  
ATOM   1214  N   ASP    76      33.531  22.723  17.037  1.00  0.00           N  
ATOM   1215  H   ASP    76      34.523  22.733  16.848  1.00  0.00           H  
ATOM   1216  CA  ASP    76      33.092  22.638  18.487  1.00  0.00           C  
ATOM   1217  HA  ASP    76      32.019  22.451  18.531  1.00  0.00           H  
ATOM   1218  CB  ASP    76      33.671  21.391  19.188  1.00  0.00           C  
ATOM   1219  HB2 ASP    76      34.747  21.289  19.049  1.00  0.00           H  
ATOM   1220  HB3 ASP    76      33.511  21.468  20.263  1.00  0.00           H  
ATOM   1221  CG  ASP    76      32.866  20.158  18.696  1.00  0.00           C  
ATOM   1222  OD1 ASP    76      32.690  19.901  17.512  1.00  0.00           O  
ATOM   1223  OD2 ASP    76      32.430  19.423  19.608  1.00  0.00           O  
ATOM   1224  C   ASP    76      33.219  23.906  19.392  1.00  0.00           C  
ATOM   1225  O   ASP    76      32.625  23.866  20.445  1.00  0.00           O  
ATOM   1226  N   TYR    77      34.011  24.959  18.995  1.00  0.00           N  
ATOM   1227  H   TYR    77      34.512  24.979  18.119  1.00  0.00           H  
ATOM   1228  CA  TYR    77      34.344  26.138  19.880  1.00  0.00           C  
ATOM   1229  HA  TYR    77      33.461  26.439  20.443  1.00  0.00           H  
ATOM   1230  CB  TYR    77      35.313  25.708  20.961  1.00  0.00           C  
ATOM   1231  HB2 TYR    77      35.656  26.535  21.583  1.00  0.00           H  
ATOM   1232  HB3 TYR    77      34.671  25.191  21.675  1.00  0.00           H  
ATOM   1233  CG  TYR    77      36.467  24.782  20.443  1.00  0.00           C  
ATOM   1234  CD1 TYR    77      36.426  23.366  20.768  1.00  0.00           C  
ATOM   1235  HD1 TYR    77      35.576  22.978  21.310  1.00  0.00           H  
ATOM   1236  CE1 TYR    77      37.430  22.532  20.264  1.00  0.00           C  
ATOM   1237  HE1 TYR    77      37.314  21.467  20.405  1.00  0.00           H  
ATOM   1238  CZ  TYR    77      38.497  23.093  19.542  1.00  0.00           C  
ATOM   1239  OH  TYR    77      39.449  22.335  19.004  1.00  0.00           O  
ATOM   1240  HH  TYR    77      39.069  21.467  18.845  1.00  0.00           H  
ATOM   1241  CE2 TYR    77      38.637  24.502  19.407  1.00  0.00           C  
ATOM   1242  HE2 TYR    77      39.572  24.874  19.014  1.00  0.00           H  
ATOM   1243  CD2 TYR    77      37.565  25.331  19.811  1.00  0.00           C  
ATOM   1244  HD2 TYR    77      37.634  26.407  19.753  1.00  0.00           H  
ATOM   1245  C   TYR    77      34.874  27.376  19.055  1.00  0.00           C  
ATOM   1246  O   TYR    77      35.544  27.258  17.978  1.00  0.00           O  
ATOM   1247  N   ASN    78      34.682  28.499  19.623  1.00  0.00           N  
ATOM   1248  H   ASN    78      34.350  28.462  20.576  1.00  0.00           H  
ATOM   1249  CA  ASN    78      35.548  29.670  19.433  1.00  0.00           C  
ATOM   1250  HA  ASN    78      36.012  29.729  18.449  1.00  0.00           H  
ATOM   1251  CB  ASN    78      34.771  31.006  19.808  1.00  0.00           C  
ATOM   1252  HB2 ASN    78      34.114  30.839  20.661  1.00  0.00           H  
ATOM   1253  HB3 ASN    78      35.540  31.671  20.202  1.00  0.00           H  
ATOM   1254  CG  ASN    78      34.217  31.709  18.587  1.00  0.00           C  
ATOM   1255  OD1 ASN    78      33.084  31.963  18.468  1.00  0.00           O  
ATOM   1256  ND2 ASN    78      35.043  31.967  17.631  1.00  0.00           N  
ATOM   1257 HD21 ASN    78      34.718  32.612  16.925  1.00  0.00           H  
ATOM   1258 HD22 ASN    78      36.015  31.728  17.766  1.00  0.00           H  
ATOM   1259  C   ASN    78      36.747  29.569  20.346  1.00  0.00           C  
ATOM   1260  O   ASN    78      36.657  28.860  21.380  1.00  0.00           O  
ATOM   1261  N   VAL    79      37.976  30.072  19.943  1.00  0.00           N  
ATOM   1262  H   VAL    79      38.032  30.648  19.115  1.00  0.00           H  
ATOM   1263  CA  VAL    79      39.272  29.823  20.609  1.00  0.00           C  
ATOM   1264  HA  VAL    79      39.138  29.677  21.680  1.00  0.00           H  
ATOM   1265  CB  VAL    79      39.933  28.646  19.966  1.00  0.00           C  
ATOM   1266  HB  VAL    79      39.383  27.732  20.193  1.00  0.00           H  
ATOM   1267  CG1 VAL    79      39.919  28.771  18.449  1.00  0.00           C  
ATOM   1268 HG11 VAL    79      38.865  28.620  18.219  1.00  0.00           H  
ATOM   1269 HG12 VAL    79      40.207  29.776  18.140  1.00  0.00           H  
ATOM   1270 HG13 VAL    79      40.344  27.917  17.921  1.00  0.00           H  
ATOM   1271  CG2 VAL    79      41.383  28.305  20.441  1.00  0.00           C  
ATOM   1272 HG21 VAL    79      42.128  28.883  19.895  1.00  0.00           H  
ATOM   1273 HG22 VAL    79      41.434  28.480  21.516  1.00  0.00           H  
ATOM   1274 HG23 VAL    79      41.608  27.240  20.381  1.00  0.00           H  
ATOM   1275  C   VAL    79      40.178  31.042  20.575  1.00  0.00           C  
ATOM   1276  O   VAL    79      40.270  31.757  19.586  1.00  0.00           O  
ATOM   1277  N   LEU    80      40.872  31.252  21.683  1.00  0.00           N  
ATOM   1278  H   LEU    80      40.702  30.634  22.464  1.00  0.00           H  
ATOM   1279  CA  LEU    80      41.718  32.452  22.075  1.00  0.00           C  
ATOM   1280  HA  LEU    80      42.003  33.118  21.261  1.00  0.00           H  
ATOM   1281  CB  LEU    80      40.891  33.283  23.118  1.00  0.00           C  
ATOM   1282  HB2 LEU    80      39.994  33.647  22.617  1.00  0.00           H  
ATOM   1283  HB3 LEU    80      40.618  32.777  24.044  1.00  0.00           H  
ATOM   1284  CG  LEU    80      41.652  34.577  23.470  1.00  0.00           C  
ATOM   1285  HG  LEU    80      42.676  34.336  23.755  1.00  0.00           H  
ATOM   1286  CD1 LEU    80      41.627  35.682  22.359  1.00  0.00           C  
ATOM   1287 HD11 LEU    80      40.603  35.998  22.162  1.00  0.00           H  
ATOM   1288 HD12 LEU    80      42.178  36.571  22.665  1.00  0.00           H  
ATOM   1289 HD13 LEU    80      42.219  35.308  21.523  1.00  0.00           H  
ATOM   1290  CD2 LEU    80      41.017  35.345  24.619  1.00  0.00           C  
ATOM   1291 HD21 LEU    80      40.939  34.617  25.426  1.00  0.00           H  
ATOM   1292 HD22 LEU    80      41.674  36.214  24.651  1.00  0.00           H  
ATOM   1293 HD23 LEU    80      39.966  35.628  24.555  1.00  0.00           H  
ATOM   1294  C   LEU    80      43.027  31.955  22.667  1.00  0.00           C  
ATOM   1295  O   LEU    80      43.027  31.467  23.762  1.00  0.00           O  
ATOM   1296  N   VAL    81      44.102  32.161  21.948  1.00  0.00           N  
ATOM   1297  H   VAL    81      44.016  32.609  21.047  1.00  0.00           H  
ATOM   1298  CA  VAL    81      45.546  31.777  22.420  1.00  0.00           C  
ATOM   1299  HA  VAL    81      45.501  30.920  23.091  1.00  0.00           H  
ATOM   1300  CB  VAL    81      46.432  31.380  21.236  1.00  0.00           C  
ATOM   1301  HB  VAL    81      46.630  32.300  20.686  1.00  0.00           H  
ATOM   1302  CG1 VAL    81      47.739  30.762  21.798  1.00  0.00           C  
ATOM   1303 HG11 VAL    81      48.242  31.332  22.579  1.00  0.00           H  
ATOM   1304 HG12 VAL    81      47.629  29.765  22.225  1.00  0.00           H  
ATOM   1305 HG13 VAL    81      48.437  30.592  20.978  1.00  0.00           H  
ATOM   1306  CG2 VAL    81      45.698  30.394  20.297  1.00  0.00           C  
ATOM   1307 HG21 VAL    81      44.839  30.877  19.831  1.00  0.00           H  
ATOM   1308 HG22 VAL    81      46.326  30.006  19.495  1.00  0.00           H  
ATOM   1309 HG23 VAL    81      45.138  29.698  20.922  1.00  0.00           H  
ATOM   1310  C   VAL    81      46.142  33.011  23.081  1.00  0.00           C  
ATOM   1311  O   VAL    81      46.050  34.121  22.554  1.00  0.00           O  
ATOM   1312  N   MET    82      46.874  32.834  24.230  1.00  0.00           N  
ATOM   1313  H   MET    82      47.000  31.883  24.548  1.00  0.00           H  
ATOM   1314  CA  MET    82      47.454  33.859  25.040  1.00  0.00           C  
ATOM   1315  HA  MET    82      47.680  34.725  24.418  1.00  0.00           H  
ATOM   1316  CB  MET    82      46.425  34.208  26.212  1.00  0.00           C  
ATOM   1317  HB2 MET    82      46.761  35.187  26.553  1.00  0.00           H  
ATOM   1318  HB3 MET    82      45.427  34.406  25.822  1.00  0.00           H  
ATOM   1319  CG  MET    82      46.262  33.221  27.302  1.00  0.00           C  
ATOM   1320  HG2 MET    82      46.767  32.292  27.036  1.00  0.00           H  
ATOM   1321  HG3 MET    82      46.766  33.701  28.141  1.00  0.00           H  
ATOM   1322  SD  MET    82      44.675  32.587  27.817  1.00  0.00           S  
ATOM   1323  CE  MET    82      43.745  34.163  28.094  1.00  0.00           C  
ATOM   1324  HE1 MET    82      42.752  33.914  28.469  1.00  0.00           H  
ATOM   1325  HE2 MET    82      44.230  34.805  28.829  1.00  0.00           H  
ATOM   1326  HE3 MET    82      43.518  34.800  27.238  1.00  0.00           H  
ATOM   1327  C   MET    82      48.758  33.369  25.621  1.00  0.00           C  
ATOM   1328  O   MET    82      49.181  32.209  25.362  1.00  0.00           O  
ATOM   1329  N   ASP    83      49.429  34.242  26.378  1.00  0.00           N  
ATOM   1330  H   ASP    83      49.036  35.118  26.691  1.00  0.00           H  
ATOM   1331  CA  ASP    83      50.635  33.872  27.080  1.00  0.00           C  
ATOM   1332  HA  ASP    83      51.369  33.350  26.466  1.00  0.00           H  
ATOM   1333  CB  ASP    83      51.380  34.976  27.788  1.00  0.00           C  
ATOM   1334  HB2 ASP    83      50.782  35.375  28.608  1.00  0.00           H  
ATOM   1335  HB3 ASP    83      52.292  34.520  28.174  1.00  0.00           H  
ATOM   1336  CG  ASP    83      51.857  36.142  26.938  1.00  0.00           C  
ATOM   1337  OD1 ASP    83      52.505  35.868  25.900  1.00  0.00           O  
ATOM   1338  OD2 ASP    83      51.520  37.256  27.334  1.00  0.00           O  
ATOM   1339  C   ASP    83      50.311  32.875  28.242  1.00  0.00           C  
ATOM   1340  O   ASP    83      49.321  33.014  29.004  1.00  0.00           O  
ATOM   1341  N   LEU    84      51.153  31.822  28.396  1.00  0.00           N  
ATOM   1342  H   LEU    84      51.902  31.575  27.765  1.00  0.00           H  
ATOM   1343  CA  LEU    84      51.071  31.009  29.621  1.00  0.00           C  
ATOM   1344  HA  LEU    84      50.089  30.537  29.669  1.00  0.00           H  
ATOM   1345  CB  LEU    84      52.058  29.815  29.642  1.00  0.00           C  
ATOM   1346  HB2 LEU    84      51.954  29.168  28.772  1.00  0.00           H  
ATOM   1347  HB3 LEU    84      53.052  30.246  29.520  1.00  0.00           H  
ATOM   1348  CG  LEU    84      51.899  28.990  30.971  1.00  0.00           C  
ATOM   1349  HG  LEU    84      51.780  29.593  31.872  1.00  0.00           H  
ATOM   1350  CD1 LEU    84      50.696  28.002  30.911  1.00  0.00           C  
ATOM   1351 HD11 LEU    84      50.623  27.517  29.937  1.00  0.00           H  
ATOM   1352 HD12 LEU    84      50.596  27.286  31.726  1.00  0.00           H  
ATOM   1353 HD13 LEU    84      49.797  28.616  30.956  1.00  0.00           H  
ATOM   1354  CD2 LEU    84      53.187  28.136  31.033  1.00  0.00           C  
ATOM   1355 HD21 LEU    84      53.238  27.692  32.028  1.00  0.00           H  
ATOM   1356 HD22 LEU    84      53.221  27.246  30.404  1.00  0.00           H  
ATOM   1357 HD23 LEU    84      54.084  28.747  30.933  1.00  0.00           H  
ATOM   1358  C   LEU    84      51.174  31.919  30.849  1.00  0.00           C  
ATOM   1359  O   LEU    84      52.057  32.702  30.972  1.00  0.00           O  
ATOM   1360  N   LEU    85      50.349  31.620  31.902  1.00  0.00           N  
ATOM   1361  H   LEU    85      49.620  30.926  31.818  1.00  0.00           H  
ATOM   1362  CA  LEU    85      50.450  32.146  33.276  1.00  0.00           C  
ATOM   1363  HA  LEU    85      51.425  32.621  33.390  1.00  0.00           H  
ATOM   1364  CB  LEU    85      49.270  33.157  33.355  1.00  0.00           C  
ATOM   1365  HB2 LEU    85      48.368  32.634  33.040  1.00  0.00           H  
ATOM   1366  HB3 LEU    85      49.299  33.402  34.417  1.00  0.00           H  
ATOM   1367  CG  LEU    85      49.429  34.431  32.420  1.00  0.00           C  
ATOM   1368  HG  LEU    85      49.597  34.213  31.365  1.00  0.00           H  
ATOM   1369  CD1 LEU    85      48.121  35.287  32.536  1.00  0.00           C  
ATOM   1370 HD11 LEU    85      47.217  34.703  32.365  1.00  0.00           H  
ATOM   1371 HD12 LEU    85      47.947  35.745  33.509  1.00  0.00           H  
ATOM   1372 HD13 LEU    85      48.237  36.108  31.828  1.00  0.00           H  
ATOM   1373  CD2 LEU    85      50.600  35.302  32.859  1.00  0.00           C  
ATOM   1374 HD21 LEU    85      51.542  34.769  32.732  1.00  0.00           H  
ATOM   1375 HD22 LEU    85      50.629  36.145  32.169  1.00  0.00           H  
ATOM   1376 HD23 LEU    85      50.571  35.722  33.865  1.00  0.00           H  
ATOM   1377  C   LEU    85      50.257  31.093  34.338  1.00  0.00           C  
ATOM   1378  O   LEU    85      49.827  29.973  34.113  1.00  0.00           O  
ATOM   1379  N   GLY    86      50.606  31.417  35.534  1.00  0.00           N  
ATOM   1380  H   GLY    86      50.726  32.402  35.721  1.00  0.00           H  
ATOM   1381  CA  GLY    86      50.801  30.531  36.644  1.00  0.00           C  
ATOM   1382  HA2 GLY    86      51.201  29.601  36.241  1.00  0.00           H  
ATOM   1383  HA3 GLY    86      51.451  30.978  37.397  1.00  0.00           H  
ATOM   1384  C   GLY    86      49.615  30.077  37.490  1.00  0.00           C  
ATOM   1385  O   GLY    86      48.456  30.074  36.978  1.00  0.00           O  
ATOM   1386  N   PRO    87      49.869  29.586  38.730  1.00  0.00           N  
ATOM   1387  CD  PRO    87      51.131  29.413  39.365  1.00  0.00           C  
ATOM   1388  HD2 PRO    87      51.461  30.378  39.748  1.00  0.00           H  
ATOM   1389  HD3 PRO    87      51.912  29.068  38.687  1.00  0.00           H  
ATOM   1390  CG  PRO    87      50.939  28.440  40.492  1.00  0.00           C  
ATOM   1391  HG2 PRO    87      51.685  28.532  41.282  1.00  0.00           H  
ATOM   1392  HG3 PRO    87      50.970  27.438  40.063  1.00  0.00           H  
ATOM   1393  CB  PRO    87      49.531  28.732  40.925  1.00  0.00           C  
ATOM   1394  HB2 PRO    87      49.592  29.568  41.623  1.00  0.00           H  
ATOM   1395  HB3 PRO    87      49.059  27.822  41.295  1.00  0.00           H  
ATOM   1396  CA  PRO    87      48.816  29.167  39.640  1.00  0.00           C  
ATOM   1397  HA  PRO    87      48.344  28.328  39.130  1.00  0.00           H  
ATOM   1398  C   PRO    87      47.815  30.288  39.938  1.00  0.00           C  
ATOM   1399  O   PRO    87      48.086  31.477  39.884  1.00  0.00           O  
ATOM   1400  N   SER    88      46.514  29.847  40.191  1.00  0.00           N  
ATOM   1401  H   SER    88      46.326  28.867  40.035  1.00  0.00           H  
ATOM   1402  CA  SER    88      45.482  30.746  40.864  1.00  0.00           C  
ATOM   1403  HA  SER    88      45.425  31.709  40.357  1.00  0.00           H  
ATOM   1404  CB  SER    88      44.079  30.072  40.924  1.00  0.00           C  
ATOM   1405  HB2 SER    88      43.609  30.506  40.042  1.00  0.00           H  
ATOM   1406  HB3 SER    88      44.094  28.984  40.993  1.00  0.00           H  
ATOM   1407  OG  SER    88      43.306  30.479  42.053  1.00  0.00           O  
ATOM   1408  HG  SER    88      42.414  30.131  41.977  1.00  0.00           H  
ATOM   1409  C   SER    88      45.907  31.270  42.211  1.00  0.00           C  
ATOM   1410  O   SER    88      46.460  30.524  42.997  1.00  0.00           O  
ATOM   1411  N   LEU    89      45.583  32.520  42.558  1.00  0.00           N  
ATOM   1412  H   LEU    89      45.110  33.044  41.836  1.00  0.00           H  
ATOM   1413  CA  LEU    89      45.743  33.051  43.924  1.00  0.00           C  
ATOM   1414  HA  LEU    89      46.755  32.977  44.322  1.00  0.00           H  
ATOM   1415  CB  LEU    89      45.434  34.512  43.688  1.00  0.00           C  
ATOM   1416  HB2 LEU    89      46.037  34.844  42.843  1.00  0.00           H  
ATOM   1417  HB3 LEU    89      44.396  34.539  43.354  1.00  0.00           H  
ATOM   1418  CG  LEU    89      45.623  35.418  44.931  1.00  0.00           C  
ATOM   1419  HG  LEU    89      44.946  35.058  45.706  1.00  0.00           H  
ATOM   1420  CD1 LEU    89      47.091  35.715  45.246  1.00  0.00           C  
ATOM   1421 HD11 LEU    89      47.387  35.150  46.129  1.00  0.00           H  
ATOM   1422 HD12 LEU    89      47.719  35.432  44.401  1.00  0.00           H  
ATOM   1423 HD13 LEU    89      47.307  36.771  45.408  1.00  0.00           H  
ATOM   1424  CD2 LEU    89      45.111  36.823  44.562  1.00  0.00           C  
ATOM   1425 HD21 LEU    89      45.078  37.529  45.391  1.00  0.00           H  
ATOM   1426 HD22 LEU    89      45.590  37.344  43.734  1.00  0.00           H  
ATOM   1427 HD23 LEU    89      44.041  36.745  44.368  1.00  0.00           H  
ATOM   1428  C   LEU    89      44.864  32.399  44.991  1.00  0.00           C  
ATOM   1429  O   LEU    89      45.225  32.371  46.117  1.00  0.00           O  
ATOM   1430  N   GLU    90      43.722  31.888  44.622  1.00  0.00           N  
ATOM   1431  H   GLU    90      43.463  31.869  43.646  1.00  0.00           H  
ATOM   1432  CA  GLU    90      42.899  31.080  45.586  1.00  0.00           C  
ATOM   1433  HA  GLU    90      42.924  31.489  46.596  1.00  0.00           H  
ATOM   1434  CB  GLU    90      41.416  31.105  45.230  1.00  0.00           C  
ATOM   1435  HB2 GLU    90      41.099  32.131  45.417  1.00  0.00           H  
ATOM   1436  HB3 GLU    90      41.363  31.057  44.142  1.00  0.00           H  
ATOM   1437  CG  GLU    90      40.519  30.062  45.748  1.00  0.00           C  
ATOM   1438  HG2 GLU    90      39.602  30.072  45.158  1.00  0.00           H  
ATOM   1439  HG3 GLU    90      41.005  29.090  45.656  1.00  0.00           H  
ATOM   1440  CD  GLU    90      39.926  30.228  47.149  1.00  0.00           C  
ATOM   1441  OE1 GLU    90      39.402  29.251  47.682  1.00  0.00           O  
ATOM   1442  OE2 GLU    90      39.858  31.296  47.701  1.00  0.00           O  
ATOM   1443  C   GLU    90      43.407  29.588  45.627  1.00  0.00           C  
ATOM   1444  O   GLU    90      43.288  29.011  46.684  1.00  0.00           O  
ATOM   1445  N   ASP    91      44.119  29.105  44.618  1.00  0.00           N  
ATOM   1446  H   ASP    91      44.288  29.655  43.788  1.00  0.00           H  
ATOM   1447  CA  ASP    91      44.831  27.729  44.729  1.00  0.00           C  
ATOM   1448  HA  ASP    91      44.226  27.077  45.360  1.00  0.00           H  
ATOM   1449  CB  ASP    91      45.053  27.255  43.263  1.00  0.00           C  
ATOM   1450  HB2 ASP    91      44.143  27.471  42.703  1.00  0.00           H  
ATOM   1451  HB3 ASP    91      45.728  27.908  42.709  1.00  0.00           H  
ATOM   1452  CG  ASP    91      45.516  25.806  43.054  1.00  0.00           C  
ATOM   1453  OD1 ASP    91      46.106  25.644  41.934  1.00  0.00           O  
ATOM   1454  OD2 ASP    91      45.438  24.959  44.002  1.00  0.00           O  
ATOM   1455  C   ASP    91      46.162  27.866  45.554  1.00  0.00           C  
ATOM   1456  O   ASP    91      46.479  27.069  46.472  1.00  0.00           O  
ATOM   1457  N   LEU    92      46.844  29.012  45.505  1.00  0.00           N  
ATOM   1458  H   LEU    92      46.694  29.620  44.712  1.00  0.00           H  
ATOM   1459  CA  LEU    92      47.985  29.322  46.392  1.00  0.00           C  
ATOM   1460  HA  LEU    92      48.563  28.423  46.607  1.00  0.00           H  
ATOM   1461  CB  LEU    92      48.915  30.394  45.817  1.00  0.00           C  
ATOM   1462  HB2 LEU    92      48.370  31.337  45.782  1.00  0.00           H  
ATOM   1463  HB3 LEU    92      49.737  30.443  46.531  1.00  0.00           H  
ATOM   1464  CG  LEU    92      49.539  30.123  44.447  1.00  0.00           C  
ATOM   1465  HG  LEU    92      48.713  30.032  43.741  1.00  0.00           H  
ATOM   1466  CD1 LEU    92      50.444  31.247  44.009  1.00  0.00           C  
ATOM   1467 HD11 LEU    92      49.789  32.117  44.058  1.00  0.00           H  
ATOM   1468 HD12 LEU    92      51.258  31.269  44.733  1.00  0.00           H  
ATOM   1469 HD13 LEU    92      50.878  31.155  43.013  1.00  0.00           H  
ATOM   1470  CD2 LEU    92      50.262  28.767  44.527  1.00  0.00           C  
ATOM   1471 HD21 LEU    92      50.719  28.486  43.579  1.00  0.00           H  
ATOM   1472 HD22 LEU    92      51.009  28.804  45.319  1.00  0.00           H  
ATOM   1473 HD23 LEU    92      49.587  27.953  44.793  1.00  0.00           H  
ATOM   1474  C   LEU    92      47.542  29.672  47.818  1.00  0.00           C  
ATOM   1475  O   LEU    92      48.278  29.324  48.733  1.00  0.00           O  
ATOM   1476  N   PHE    93      46.313  30.177  47.922  1.00  0.00           N  
ATOM   1477  H   PHE    93      45.810  30.358  47.065  1.00  0.00           H  
ATOM   1478  CA  PHE    93      45.595  30.424  49.174  1.00  0.00           C  
ATOM   1479  HA  PHE    93      46.259  30.706  49.991  1.00  0.00           H  
ATOM   1480  CB  PHE    93      44.262  31.250  48.982  1.00  0.00           C  
ATOM   1481  HB2 PHE    93      44.450  32.170  48.427  1.00  0.00           H  
ATOM   1482  HB3 PHE    93      43.531  30.618  48.478  1.00  0.00           H  
ATOM   1483  CG  PHE    93      43.583  31.727  50.205  1.00  0.00           C  
ATOM   1484  CD1 PHE    93      44.311  32.385  51.174  1.00  0.00           C  
ATOM   1485  HD1 PHE    93      45.388  32.463  51.125  1.00  0.00           H  
ATOM   1486  CE1 PHE    93      43.700  32.841  52.356  1.00  0.00           C  
ATOM   1487  HE1 PHE    93      44.287  33.201  53.188  1.00  0.00           H  
ATOM   1488  CZ  PHE    93      42.347  32.675  52.568  1.00  0.00           C  
ATOM   1489  HZ  PHE    93      41.977  33.106  53.487  1.00  0.00           H  
ATOM   1490  CE2 PHE    93      41.536  32.061  51.587  1.00  0.00           C  
ATOM   1491  HE2 PHE    93      40.484  31.882  51.752  1.00  0.00           H  
ATOM   1492  CD2 PHE    93      42.194  31.510  50.446  1.00  0.00           C  
ATOM   1493  HD2 PHE    93      41.516  31.051  49.742  1.00  0.00           H  
ATOM   1494  C   PHE    93      45.256  29.065  49.904  1.00  0.00           C  
ATOM   1495  O   PHE    93      45.254  29.036  51.152  1.00  0.00           O  
ATOM   1496  N   ASN    94      44.894  28.012  49.177  1.00  0.00           N  
ATOM   1497  H   ASN    94      44.826  28.052  48.170  1.00  0.00           H  
ATOM   1498  CA  ASN    94      44.697  26.631  49.806  1.00  0.00           C  
ATOM   1499  HA  ASN    94      44.065  26.810  50.676  1.00  0.00           H  
ATOM   1500  CB  ASN    94      43.891  25.730  48.857  1.00  0.00           C  
ATOM   1501  HB2 ASN    94      44.272  25.706  47.836  1.00  0.00           H  
ATOM   1502  HB3 ASN    94      44.007  24.731  49.278  1.00  0.00           H  
ATOM   1503  CG  ASN    94      42.414  26.073  48.741  1.00  0.00           C  
ATOM   1504  OD1 ASN    94      41.679  25.809  49.658  1.00  0.00           O  
ATOM   1505  ND2 ASN    94      41.980  26.832  47.775  1.00  0.00           N  
ATOM   1506 HD21 ASN    94      40.983  26.869  47.618  1.00  0.00           H  
ATOM   1507 HD22 ASN    94      42.568  27.234  47.059  1.00  0.00           H  
ATOM   1508  C   ASN    94      46.084  26.039  50.296  1.00  0.00           C  
ATOM   1509  O   ASN    94      46.129  25.478  51.358  1.00  0.00           O  
ATOM   1510  N   PHE    95      47.143  26.241  49.495  1.00  0.00           N  
ATOM   1511  H   PHE    95      46.979  26.591  48.562  1.00  0.00           H  
ATOM   1512  CA  PHE    95      48.488  25.685  49.809  1.00  0.00           C  
ATOM   1513  HA  PHE    95      48.508  24.609  49.985  1.00  0.00           H  
ATOM   1514  CB  PHE    95      49.355  25.931  48.632  1.00  0.00           C  
ATOM   1515  HB2 PHE    95      48.876  25.423  47.795  1.00  0.00           H  
ATOM   1516  HB3 PHE    95      49.317  26.957  48.266  1.00  0.00           H  
ATOM   1517  CG  PHE    95      50.834  25.483  48.894  1.00  0.00           C  
ATOM   1518  CD1 PHE    95      51.241  24.334  49.680  1.00  0.00           C  
ATOM   1519  HD1 PHE    95      50.471  23.733  50.140  1.00  0.00           H  
ATOM   1520  CE1 PHE    95      52.562  23.911  49.755  1.00  0.00           C  
ATOM   1521  HE1 PHE    95      52.746  23.067  50.404  1.00  0.00           H  
ATOM   1522  CZ  PHE    95      53.551  24.655  49.077  1.00  0.00           C  
ATOM   1523  HZ  PHE    95      54.581  24.354  49.198  1.00  0.00           H  
ATOM   1524  CE2 PHE    95      53.150  25.855  48.398  1.00  0.00           C  
ATOM   1525  HE2 PHE    95      53.857  26.504  47.904  1.00  0.00           H  
ATOM   1526  CD2 PHE    95      51.802  26.205  48.227  1.00  0.00           C  
ATOM   1527  HD2 PHE    95      51.510  27.115  47.725  1.00  0.00           H  
ATOM   1528  C   PHE    95      48.994  26.332  51.046  1.00  0.00           C  
ATOM   1529  O   PHE    95      49.502  25.615  51.874  1.00  0.00           O  
ATOM   1530  N   CYS    96      48.707  27.635  51.278  1.00  0.00           N  
ATOM   1531  H   CYS    96      48.198  28.132  50.561  1.00  0.00           H  
ATOM   1532  CA  CYS    96      48.953  28.313  52.590  1.00  0.00           C  
ATOM   1533  HA  CYS    96      49.838  27.885  53.061  1.00  0.00           H  
ATOM   1534  CB  CYS    96      49.047  29.778  52.293  1.00  0.00           C  
ATOM   1535  HB2 CYS    96      48.141  30.253  51.917  1.00  0.00           H  
ATOM   1536  HB3 CYS    96      49.299  30.307  53.212  1.00  0.00           H  
ATOM   1537  SG  CYS    96      50.474  29.973  51.177  1.00  0.00           S  
ATOM   1538  HG  CYS    96      49.788  29.496  50.135  1.00  0.00           H  
ATOM   1539  C   CYS    96      47.807  28.059  53.598  1.00  0.00           C  
ATOM   1540  O   CYS    96      47.396  28.923  54.397  1.00  0.00           O  
ATOM   1541  N   SER    97      47.220  26.819  53.618  1.00  0.00           N  
ATOM   1542  H   SER    97      47.513  26.118  52.952  1.00  0.00           H  
ATOM   1543  CA  SER    97      46.227  26.375  54.533  1.00  0.00           C  
ATOM   1544  HA  SER    97      45.791  25.451  54.154  1.00  0.00           H  
ATOM   1545  CB  SER    97      46.886  25.930  55.822  1.00  0.00           C  
ATOM   1546  HB2 SER    97      47.121  26.844  56.367  1.00  0.00           H  
ATOM   1547  HB3 SER    97      46.171  25.409  56.459  1.00  0.00           H  
ATOM   1548  OG  SER    97      48.019  25.128  55.695  1.00  0.00           O  
ATOM   1549  HG  SER    97      47.767  24.282  55.318  1.00  0.00           H  
ATOM   1550  C   SER    97      45.035  27.307  54.776  1.00  0.00           C  
ATOM   1551  O   SER    97      44.519  27.404  55.923  1.00  0.00           O  
ATOM   1552  N   ARG    98      44.629  28.043  53.732  1.00  0.00           N  
ATOM   1553  H   ARG    98      45.110  27.820  52.872  1.00  0.00           H  
ATOM   1554  CA  ARG    98      43.682  29.176  53.764  1.00  0.00           C  
ATOM   1555  HA  ARG    98      43.899  29.782  52.884  1.00  0.00           H  
ATOM   1556  CB  ARG    98      42.262  28.575  53.833  1.00  0.00           C  
ATOM   1557  HB2 ARG    98      42.007  28.115  54.788  1.00  0.00           H  
ATOM   1558  HB3 ARG    98      41.547  29.376  53.648  1.00  0.00           H  
ATOM   1559  CG  ARG    98      41.971  27.526  52.786  1.00  0.00           C  
ATOM   1560  HG2 ARG    98      42.181  28.068  51.864  1.00  0.00           H  
ATOM   1561  HG3 ARG    98      42.629  26.677  52.973  1.00  0.00           H  
ATOM   1562  CD  ARG    98      40.566  27.020  52.783  1.00  0.00           C  
ATOM   1563  HD2 ARG    98      40.581  26.307  51.958  1.00  0.00           H  
ATOM   1564  HD3 ARG    98      40.401  26.445  53.694  1.00  0.00           H  
ATOM   1565  NE  ARG    98      39.548  28.029  52.576  1.00  0.00           N  
ATOM   1566  HE  ARG    98      38.890  28.204  53.322  1.00  0.00           H  
ATOM   1567  CZ  ARG    98      39.272  28.665  51.471  1.00  0.00           C  
ATOM   1568  NH1 ARG    98      39.905  28.440  50.379  1.00  0.00           N  
ATOM   1569 HH11 ARG    98      40.724  27.848  50.396  1.00  0.00           H  
ATOM   1570 HH12 ARG    98      39.522  28.709  49.485  1.00  0.00           H  
ATOM   1571  NH2 ARG    98      38.228  29.412  51.338  1.00  0.00           N  
ATOM   1572 HH21 ARG    98      37.568  29.461  52.100  1.00  0.00           H  
ATOM   1573 HH22 ARG    98      38.151  30.028  50.541  1.00  0.00           H  
ATOM   1574  C   ARG    98      43.967  30.331  54.779  1.00  0.00           C  
ATOM   1575  O   ARG    98      43.044  30.897  55.311  1.00  0.00           O  
ATOM   1576  N   ARG    99      45.214  30.633  55.079  1.00  0.00           N  
ATOM   1577  H   ARG    99      45.968  30.088  54.685  1.00  0.00           H  
ATOM   1578  CA  ARG    99      45.620  31.904  55.785  1.00  0.00           C  
ATOM   1579  HA  ARG    99      44.804  32.603  55.602  1.00  0.00           H  
ATOM   1580  CB  ARG    99      45.419  31.750  57.293  1.00  0.00           C  
ATOM   1581  HB2 ARG    99      45.353  32.760  57.698  1.00  0.00           H  
ATOM   1582  HB3 ARG    99      44.494  31.193  57.435  1.00  0.00           H  
ATOM   1583  CG  ARG    99      46.643  31.144  57.993  1.00  0.00           C  
ATOM   1584  HG2 ARG    99      46.996  30.298  57.402  1.00  0.00           H  
ATOM   1585  HG3 ARG    99      47.444  31.883  58.007  1.00  0.00           H  
ATOM   1586  CD  ARG    99      46.234  30.725  59.465  1.00  0.00           C  
ATOM   1587  HD2 ARG    99      45.475  29.943  59.497  1.00  0.00           H  
ATOM   1588  HD3 ARG    99      47.049  30.211  59.973  1.00  0.00           H  
ATOM   1589  NE  ARG    99      45.758  31.868  60.255  1.00  0.00           N  
ATOM   1590  HE  ARG    99      45.934  32.740  59.776  1.00  0.00           H  
ATOM   1591  CZ  ARG    99      45.452  31.909  61.584  1.00  0.00           C  
ATOM   1592  NH1 ARG    99      45.132  30.908  62.353  1.00  0.00           N  
ATOM   1593 HH11 ARG    99      44.762  30.131  61.825  1.00  0.00           H  
ATOM   1594 HH12 ARG    99      44.829  31.104  63.297  1.00  0.00           H  
ATOM   1595  NH2 ARG    99      45.419  33.109  62.098  1.00  0.00           N  
ATOM   1596 HH21 ARG    99      45.505  33.957  61.556  1.00  0.00           H  
ATOM   1597 HH22 ARG    99      44.870  33.234  62.936  1.00  0.00           H  
ATOM   1598  C   ARG    99      46.996  32.594  55.422  1.00  0.00           C  
ATOM   1599  O   ARG    99      48.036  32.037  55.541  1.00  0.00           O  
ATOM   1600  N   PHE   100      46.902  33.825  54.972  1.00  0.00           N  
ATOM   1601  H   PHE   100      46.015  34.308  54.967  1.00  0.00           H  
ATOM   1602  CA  PHE   100      48.085  34.609  54.588  1.00  0.00           C  
ATOM   1603  HA  PHE   100      48.854  33.857  54.413  1.00  0.00           H  
ATOM   1604  CB  PHE   100      47.887  35.353  53.277  1.00  0.00           C  
ATOM   1605  HB2 PHE   100      47.026  36.018  53.352  1.00  0.00           H  
ATOM   1606  HB3 PHE   100      48.603  36.164  53.139  1.00  0.00           H  
ATOM   1607  CG  PHE   100      47.772  34.651  51.948  1.00  0.00           C  
ATOM   1608  CD1 PHE   100      48.420  33.364  51.817  1.00  0.00           C  
ATOM   1609  HD1 PHE   100      48.941  32.859  52.616  1.00  0.00           H  
ATOM   1610  CE1 PHE   100      48.206  32.705  50.571  1.00  0.00           C  
ATOM   1611  HE1 PHE   100      48.793  31.853  50.262  1.00  0.00           H  
ATOM   1612  CZ  PHE   100      47.488  33.264  49.512  1.00  0.00           C  
ATOM   1613  HZ  PHE   100      47.413  32.765  48.557  1.00  0.00           H  
ATOM   1614  CE2 PHE   100      46.839  34.471  49.705  1.00  0.00           C  
ATOM   1615  HE2 PHE   100      46.246  34.850  48.885  1.00  0.00           H  
ATOM   1616  CD2 PHE   100      47.122  35.240  50.905  1.00  0.00           C  
ATOM   1617  HD2 PHE   100      46.593  36.173  51.031  1.00  0.00           H  
ATOM   1618  C   PHE   100      48.633  35.566  55.646  1.00  0.00           C  
ATOM   1619  O   PHE   100      47.840  36.232  56.370  1.00  0.00           O  
ATOM   1620  N   THR   101      49.944  35.607  55.871  1.00  0.00           N  
ATOM   1621  H   THR   101      50.563  35.105  55.251  1.00  0.00           H  
ATOM   1622  CA  THR   101      50.521  36.655  56.751  1.00  0.00           C  
ATOM   1623  HA  THR   101      50.262  36.482  57.796  1.00  0.00           H  
ATOM   1624  CB  THR   101      52.072  36.518  56.795  1.00  0.00           C  
ATOM   1625  HB  THR   101      52.506  37.183  57.542  1.00  0.00           H  
ATOM   1626  CG2 THR   101      52.561  35.079  57.125  1.00  0.00           C  
ATOM   1627 HG21 THR   101      52.114  34.892  58.101  1.00  0.00           H  
ATOM   1628 HG22 THR   101      52.288  34.282  56.434  1.00  0.00           H  
ATOM   1629 HG23 THR   101      53.642  35.217  57.123  1.00  0.00           H  
ATOM   1630  OG1 THR   101      52.595  36.857  55.568  1.00  0.00           O  
ATOM   1631  HG1 THR   101      52.712  36.019  55.115  1.00  0.00           H  
ATOM   1632  C   THR   101      50.139  38.033  56.306  1.00  0.00           C  
ATOM   1633  O   THR   101      50.003  38.291  55.092  1.00  0.00           O  
ATOM   1634  N   MET   102      49.918  38.974  57.225  1.00  0.00           N  
ATOM   1635  H   MET   102      49.899  38.704  58.198  1.00  0.00           H  
ATOM   1636  CA  MET   102      49.620  40.351  56.937  1.00  0.00           C  
ATOM   1637  HA  MET   102      48.675  40.357  56.394  1.00  0.00           H  
ATOM   1638  CB  MET   102      49.354  41.047  58.257  1.00  0.00           C  
ATOM   1639  HB2 MET   102      48.951  40.492  59.104  1.00  0.00           H  
ATOM   1640  HB3 MET   102      50.283  41.600  58.401  1.00  0.00           H  
ATOM   1641  CG  MET   102      48.271  42.094  58.029  1.00  0.00           C  
ATOM   1642  HG2 MET   102      48.259  42.851  58.812  1.00  0.00           H  
ATOM   1643  HG3 MET   102      48.407  42.622  57.085  1.00  0.00           H  
ATOM   1644  SD  MET   102      46.589  41.395  57.845  1.00  0.00           S  
ATOM   1645  CE  MET   102      46.220  41.035  59.566  1.00  0.00           C  
ATOM   1646  HE1 MET   102      46.462  41.879  60.213  1.00  0.00           H  
ATOM   1647  HE2 MET   102      45.212  40.675  59.770  1.00  0.00           H  
ATOM   1648  HE3 MET   102      46.935  40.291  59.917  1.00  0.00           H  
ATOM   1649  C   MET   102      50.726  40.970  56.030  1.00  0.00           C  
ATOM   1650  O   MET   102      50.434  41.738  55.128  1.00  0.00           O  
ATOM   1651  N   LYS   103      51.994  40.571  56.157  1.00  0.00           N  
ATOM   1652  H   LYS   103      52.095  40.074  57.030  1.00  0.00           H  
ATOM   1653  CA  LYS   103      52.997  40.930  55.190  1.00  0.00           C  
ATOM   1654  HA  LYS   103      53.113  42.013  55.234  1.00  0.00           H  
ATOM   1655  CB  LYS   103      54.327  40.418  55.603  1.00  0.00           C  
ATOM   1656  HB2 LYS   103      54.374  40.765  56.635  1.00  0.00           H  
ATOM   1657  HB3 LYS   103      54.322  39.328  55.577  1.00  0.00           H  
ATOM   1658  CG  LYS   103      55.598  40.809  54.717  1.00  0.00           C  
ATOM   1659  HG2 LYS   103      55.438  40.455  53.699  1.00  0.00           H  
ATOM   1660  HG3 LYS   103      55.786  41.882  54.764  1.00  0.00           H  
ATOM   1661  CD  LYS   103      56.840  40.050  55.310  1.00  0.00           C  
ATOM   1662  HD2 LYS   103      57.675  40.440  54.729  1.00  0.00           H  
ATOM   1663  HD3 LYS   103      57.033  40.483  56.292  1.00  0.00           H  
ATOM   1664  CE  LYS   103      56.871  38.536  55.128  1.00  0.00           C  
ATOM   1665  HE2 LYS   103      55.985  38.161  55.640  1.00  0.00           H  
ATOM   1666  HE3 LYS   103      56.759  38.265  54.078  1.00  0.00           H  
ATOM   1667  NZ  LYS   103      58.046  37.950  55.694  1.00  0.00           N  
ATOM   1668  HZ1 LYS   103      57.892  36.994  55.979  1.00  0.00           H  
ATOM   1669  HZ2 LYS   103      58.764  38.032  54.988  1.00  0.00           H  
ATOM   1670  HZ3 LYS   103      58.484  38.487  56.428  1.00  0.00           H  
ATOM   1671  C   LYS   103      52.613  40.511  53.753  1.00  0.00           C  
ATOM   1672  O   LYS   103      52.714  41.344  52.817  1.00  0.00           O  
ATOM   1673  N   THR   104      52.367  39.205  53.517  1.00  0.00           N  
ATOM   1674  H   THR   104      52.481  38.581  54.303  1.00  0.00           H  
ATOM   1675  CA  THR   104      51.878  38.676  52.208  1.00  0.00           C  
ATOM   1676  HA  THR   104      52.709  38.870  51.530  1.00  0.00           H  
ATOM   1677  CB  THR   104      51.751  37.177  52.297  1.00  0.00           C  
ATOM   1678  HB  THR   104      51.198  36.976  53.214  1.00  0.00           H  
ATOM   1679  CG2 THR   104      51.033  36.539  51.061  1.00  0.00           C  
ATOM   1680 HG21 THR   104      50.992  35.452  51.125  1.00  0.00           H  
ATOM   1681 HG22 THR   104      50.023  36.939  51.156  1.00  0.00           H  
ATOM   1682 HG23 THR   104      51.347  36.828  50.058  1.00  0.00           H  
ATOM   1683  OG1 THR   104      53.005  36.598  52.334  1.00  0.00           O  
ATOM   1684  HG1 THR   104      53.006  35.953  53.046  1.00  0.00           H  
ATOM   1685  C   THR   104      50.640  39.485  51.713  1.00  0.00           C  
ATOM   1686  O   THR   104      50.563  39.949  50.583  1.00  0.00           O  
ATOM   1687  N   VAL   105      49.679  39.902  52.596  1.00  0.00           N  
ATOM   1688  H   VAL   105      49.809  39.640  53.563  1.00  0.00           H  
ATOM   1689  CA  VAL   105      48.457  40.582  52.253  1.00  0.00           C  
ATOM   1690  HA  VAL   105      48.122  40.144  51.313  1.00  0.00           H  
ATOM   1691  CB  VAL   105      47.402  40.576  53.404  1.00  0.00           C  
ATOM   1692  HB  VAL   105      47.919  40.779  54.342  1.00  0.00           H  
ATOM   1693  CG1 VAL   105      46.199  41.551  53.137  1.00  0.00           C  
ATOM   1694 HG11 VAL   105      46.647  42.521  53.351  1.00  0.00           H  
ATOM   1695 HG12 VAL   105      45.909  41.548  52.087  1.00  0.00           H  
ATOM   1696 HG13 VAL   105      45.382  41.240  53.788  1.00  0.00           H  
ATOM   1697  CG2 VAL   105      46.754  39.165  53.534  1.00  0.00           C  
ATOM   1698 HG21 VAL   105      45.837  39.148  54.124  1.00  0.00           H  
ATOM   1699 HG22 VAL   105      46.508  38.760  52.552  1.00  0.00           H  
ATOM   1700 HG23 VAL   105      47.443  38.493  54.045  1.00  0.00           H  
ATOM   1701  C   VAL   105      48.705  42.002  51.814  1.00  0.00           C  
ATOM   1702  O   VAL   105      48.292  42.311  50.708  1.00  0.00           O  
ATOM   1703  N   LEU   106      49.436  42.743  52.594  1.00  0.00           N  
ATOM   1704  H   LEU   106      49.763  42.329  53.455  1.00  0.00           H  
ATOM   1705  CA  LEU   106      49.788  44.187  52.309  1.00  0.00           C  
ATOM   1706  HA  LEU   106      48.899  44.806  52.194  1.00  0.00           H  
ATOM   1707  CB  LEU   106      50.546  44.760  53.520  1.00  0.00           C  
ATOM   1708  HB2 LEU   106      51.438  44.177  53.747  1.00  0.00           H  
ATOM   1709  HB3 LEU   106      50.799  45.773  53.205  1.00  0.00           H  
ATOM   1710  CG  LEU   106      49.665  44.967  54.833  1.00  0.00           C  
ATOM   1711  HG  LEU   106      49.248  43.977  55.014  1.00  0.00           H  
ATOM   1712  CD1 LEU   106      50.528  45.264  56.054  1.00  0.00           C  
ATOM   1713 HD11 LEU   106      51.189  44.421  56.254  1.00  0.00           H  
ATOM   1714 HD12 LEU   106      51.106  46.161  55.833  1.00  0.00           H  
ATOM   1715 HD13 LEU   106      50.026  45.529  56.985  1.00  0.00           H  
ATOM   1716  CD2 LEU   106      48.487  45.878  54.695  1.00  0.00           C  
ATOM   1717 HD21 LEU   106      48.909  46.848  54.432  1.00  0.00           H  
ATOM   1718 HD22 LEU   106      47.851  45.563  53.868  1.00  0.00           H  
ATOM   1719 HD23 LEU   106      47.997  45.938  55.666  1.00  0.00           H  
ATOM   1720  C   LEU   106      50.634  44.290  51.021  1.00  0.00           C  
ATOM   1721  O   LEU   106      50.456  45.187  50.248  1.00  0.00           O  
ATOM   1722  N   MET   107      51.453  43.287  50.689  1.00  0.00           N  
ATOM   1723  H   MET   107      51.394  42.491  51.307  1.00  0.00           H  
ATOM   1724  CA  MET   107      52.353  43.239  49.575  1.00  0.00           C  
ATOM   1725  HA  MET   107      52.731  44.220  49.288  1.00  0.00           H  
ATOM   1726  CB  MET   107      53.446  42.286  49.980  1.00  0.00           C  
ATOM   1727  HB2 MET   107      53.889  42.592  50.928  1.00  0.00           H  
ATOM   1728  HB3 MET   107      52.939  41.346  50.197  1.00  0.00           H  
ATOM   1729  CG  MET   107      54.542  41.975  48.933  1.00  0.00           C  
ATOM   1730  HG2 MET   107      53.977  41.590  48.084  1.00  0.00           H  
ATOM   1731  HG3 MET   107      55.017  42.919  48.667  1.00  0.00           H  
ATOM   1732  SD  MET   107      55.751  40.733  49.346  1.00  0.00           S  
ATOM   1733  CE  MET   107      56.667  41.741  50.582  1.00  0.00           C  
ATOM   1734  HE1 MET   107      56.125  41.878  51.518  1.00  0.00           H  
ATOM   1735  HE2 MET   107      57.596  41.181  50.689  1.00  0.00           H  
ATOM   1736  HE3 MET   107      56.996  42.679  50.134  1.00  0.00           H  
ATOM   1737  C   MET   107      51.605  42.716  48.297  1.00  0.00           C  
ATOM   1738  O   MET   107      52.077  42.946  47.173  1.00  0.00           O  
ATOM   1739  N   LEU   108      50.497  41.957  48.368  1.00  0.00           N  
ATOM   1740  H   LEU   108      50.380  41.486  49.254  1.00  0.00           H  
ATOM   1741  CA  LEU   108      49.543  41.624  47.324  1.00  0.00           C  
ATOM   1742  HA  LEU   108      50.057  41.366  46.397  1.00  0.00           H  
ATOM   1743  CB  LEU   108      48.704  40.359  47.754  1.00  0.00           C  
ATOM   1744  HB2 LEU   108      48.477  40.410  48.819  1.00  0.00           H  
ATOM   1745  HB3 LEU   108      47.729  40.287  47.271  1.00  0.00           H  
ATOM   1746  CG  LEU   108      49.416  39.024  47.508  1.00  0.00           C  
ATOM   1747  HG  LEU   108      50.451  39.142  47.829  1.00  0.00           H  
ATOM   1748  CD1 LEU   108      48.743  37.941  48.302  1.00  0.00           C  
ATOM   1749 HD11 LEU   108      48.652  38.295  49.328  1.00  0.00           H  
ATOM   1750 HD12 LEU   108      47.703  37.780  48.018  1.00  0.00           H  
ATOM   1751 HD13 LEU   108      49.317  37.015  48.261  1.00  0.00           H  
ATOM   1752  CD2 LEU   108      49.394  38.635  45.972  1.00  0.00           C  
ATOM   1753 HD21 LEU   108      48.432  38.841  45.503  1.00  0.00           H  
ATOM   1754 HD22 LEU   108      50.184  39.118  45.397  1.00  0.00           H  
ATOM   1755 HD23 LEU   108      49.587  37.565  45.891  1.00  0.00           H  
ATOM   1756  C   LEU   108      48.567  42.750  47.003  1.00  0.00           C  
ATOM   1757  O   LEU   108      48.429  43.177  45.865  1.00  0.00           O  
ATOM   1758  N   ALA   109      47.966  43.378  48.089  1.00  0.00           N  
ATOM   1759  H   ALA   109      48.237  43.090  49.018  1.00  0.00           H  
ATOM   1760  CA  ALA   109      47.277  44.742  48.007  1.00  0.00           C  
ATOM   1761  HA  ALA   109      46.331  44.669  47.471  1.00  0.00           H  
ATOM   1762  CB  ALA   109      47.060  45.359  49.348  1.00  0.00           C  
ATOM   1763  HB1 ALA   109      48.000  45.842  49.613  1.00  0.00           H  
ATOM   1764  HB2 ALA   109      46.340  46.177  49.365  1.00  0.00           H  
ATOM   1765  HB3 ALA   109      46.694  44.571  50.006  1.00  0.00           H  
ATOM   1766  C   ALA   109      48.050  45.747  47.018  1.00  0.00           C  
ATOM   1767  O   ALA   109      47.384  46.323  46.139  1.00  0.00           O  
ATOM   1768  N   ASP   110      49.401  45.781  47.123  1.00  0.00           N  
ATOM   1769  H   ASP   110      49.910  45.256  47.819  1.00  0.00           H  
ATOM   1770  CA  ASP   110      50.256  46.788  46.386  1.00  0.00           C  
ATOM   1771  HA  ASP   110      50.074  47.815  46.702  1.00  0.00           H  
ATOM   1772  CB  ASP   110      51.721  46.479  46.800  1.00  0.00           C  
ATOM   1773  HB2 ASP   110      51.797  46.244  47.862  1.00  0.00           H  
ATOM   1774  HB3 ASP   110      52.039  45.595  46.248  1.00  0.00           H  
ATOM   1775  CG  ASP   110      52.659  47.563  46.467  1.00  0.00           C  
ATOM   1776  OD1 ASP   110      52.324  48.763  46.475  1.00  0.00           O  
ATOM   1777  OD2 ASP   110      53.819  47.208  46.069  1.00  0.00           O  
ATOM   1778  C   ASP   110      50.198  46.556  44.827  1.00  0.00           C  
ATOM   1779  O   ASP   110      50.373  47.482  44.022  1.00  0.00           O  
ATOM   1780  N   GLN   111      49.984  45.363  44.358  1.00  0.00           N  
ATOM   1781  H   GLN   111      49.920  44.611  45.030  1.00  0.00           H  
ATOM   1782  CA  GLN   111      49.758  44.977  42.962  1.00  0.00           C  
ATOM   1783  HA  GLN   111      50.261  45.636  42.255  1.00  0.00           H  
ATOM   1784  CB  GLN   111      50.351  43.569  42.675  1.00  0.00           C  
ATOM   1785  HB2 GLN   111      49.781  42.858  43.273  1.00  0.00           H  
ATOM   1786  HB3 GLN   111      50.265  43.420  41.599  1.00  0.00           H  
ATOM   1787  CG  GLN   111      51.803  43.407  43.157  1.00  0.00           C  
ATOM   1788  HG2 GLN   111      52.406  44.310  43.056  1.00  0.00           H  
ATOM   1789  HG3 GLN   111      51.834  43.195  44.225  1.00  0.00           H  
ATOM   1790  CD  GLN   111      52.569  42.280  42.450  1.00  0.00           C  
ATOM   1791  OE1 GLN   111      52.703  42.140  41.246  1.00  0.00           O  
ATOM   1792  NE2 GLN   111      53.318  41.472  43.122  1.00  0.00           N  
ATOM   1793 HE21 GLN   111      53.889  40.759  42.692  1.00  0.00           H  
ATOM   1794 HE22 GLN   111      53.674  41.844  43.991  1.00  0.00           H  
ATOM   1795  C   GLN   111      48.299  44.800  42.551  1.00  0.00           C  
ATOM   1796  O   GLN   111      47.959  45.024  41.384  1.00  0.00           O  
ATOM   1797  N   MET   112      47.434  44.360  43.478  1.00  0.00           N  
ATOM   1798  H   MET   112      47.767  44.193  44.416  1.00  0.00           H  
ATOM   1799  CA  MET   112      45.996  44.142  43.274  1.00  0.00           C  
ATOM   1800  HA  MET   112      45.885  43.356  42.527  1.00  0.00           H  
ATOM   1801  CB  MET   112      45.365  43.548  44.480  1.00  0.00           C  
ATOM   1802  HB2 MET   112      45.991  42.762  44.903  1.00  0.00           H  
ATOM   1803  HB3 MET   112      45.258  44.338  45.223  1.00  0.00           H  
ATOM   1804  CG  MET   112      43.959  43.094  44.214  1.00  0.00           C  
ATOM   1805  HG2 MET   112      43.328  43.971  44.068  1.00  0.00           H  
ATOM   1806  HG3 MET   112      43.932  42.513  43.292  1.00  0.00           H  
ATOM   1807  SD  MET   112      43.275  41.971  45.506  1.00  0.00           S  
ATOM   1808  CE  MET   112      44.129  40.459  44.882  1.00  0.00           C  
ATOM   1809  HE1 MET   112      44.062  40.354  43.799  1.00  0.00           H  
ATOM   1810  HE2 MET   112      45.165  40.558  45.207  1.00  0.00           H  
ATOM   1811  HE3 MET   112      43.700  39.674  45.505  1.00  0.00           H  
ATOM   1812  C   MET   112      45.335  45.517  43.017  1.00  0.00           C  
ATOM   1813  O   MET   112      44.520  45.621  42.094  1.00  0.00           O  
ATOM   1814  N   ILE   113      45.640  46.571  43.843  1.00  0.00           N  
ATOM   1815  H   ILE   113      46.238  46.458  44.649  1.00  0.00           H  
ATOM   1816  CA  ILE   113      45.228  47.904  43.439  1.00  0.00           C  
ATOM   1817  HA  ILE   113      44.163  47.925  43.205  1.00  0.00           H  
ATOM   1818  CB  ILE   113      45.613  48.984  44.514  1.00  0.00           C  
ATOM   1819  HB  ILE   113      46.681  48.932  44.727  1.00  0.00           H  
ATOM   1820  CG2 ILE   113      45.442  50.419  43.892  1.00  0.00           C  
ATOM   1821 HG21 ILE   113      46.173  50.561  43.096  1.00  0.00           H  
ATOM   1822 HG22 ILE   113      44.470  50.530  43.412  1.00  0.00           H  
ATOM   1823 HG23 ILE   113      45.606  51.233  44.599  1.00  0.00           H  
ATOM   1824  CG1 ILE   113      44.823  48.730  45.860  1.00  0.00           C  
ATOM   1825 HG12 ILE   113      43.752  48.760  45.661  1.00  0.00           H  
ATOM   1826 HG13 ILE   113      45.059  47.761  46.301  1.00  0.00           H  
ATOM   1827  CD1 ILE   113      45.099  49.630  47.032  1.00  0.00           C  
ATOM   1828 HD11 ILE   113      46.149  49.515  47.299  1.00  0.00           H  
ATOM   1829 HD12 ILE   113      44.879  50.667  46.778  1.00  0.00           H  
ATOM   1830 HD13 ILE   113      44.515  49.345  47.907  1.00  0.00           H  
ATOM   1831  C   ILE   113      45.766  48.287  42.102  1.00  0.00           C  
ATOM   1832  O   ILE   113      45.002  48.648  41.265  1.00  0.00           O  
ATOM   1833  N   SER   114      47.024  48.080  41.833  1.00  0.00           N  
ATOM   1834  H   SER   114      47.630  47.871  42.614  1.00  0.00           H  
ATOM   1835  CA  SER   114      47.703  48.549  40.569  1.00  0.00           C  
ATOM   1836  HA  SER   114      47.684  49.638  40.526  1.00  0.00           H  
ATOM   1837  CB  SER   114      49.193  48.243  40.752  1.00  0.00           C  
ATOM   1838  HB2 SER   114      49.262  47.204  41.074  1.00  0.00           H  
ATOM   1839  HB3 SER   114      49.719  48.330  39.801  1.00  0.00           H  
ATOM   1840  OG  SER   114      49.752  48.933  41.793  1.00  0.00           O  
ATOM   1841  HG  SER   114      50.099  48.290  42.416  1.00  0.00           H  
ATOM   1842  C   SER   114      47.129  47.932  39.216  1.00  0.00           C  
ATOM   1843  O   SER   114      47.092  48.609  38.159  1.00  0.00           O  
ATOM   1844  N   ARG   115      46.759  46.580  39.220  1.00  0.00           N  
ATOM   1845  H   ARG   115      47.115  46.039  39.995  1.00  0.00           H  
ATOM   1846  CA  ARG   115      45.852  46.020  38.182  1.00  0.00           C  
ATOM   1847  HA  ARG   115      46.177  46.266  37.171  1.00  0.00           H  
ATOM   1848  CB  ARG   115      45.629  44.540  38.477  1.00  0.00           C  
ATOM   1849  HB2 ARG   115      44.945  44.505  39.326  1.00  0.00           H  
ATOM   1850  HB3 ARG   115      45.005  44.138  37.679  1.00  0.00           H  
ATOM   1851  CG  ARG   115      46.792  43.518  38.651  1.00  0.00           C  
ATOM   1852  HG2 ARG   115      47.460  43.780  39.471  1.00  0.00           H  
ATOM   1853  HG3 ARG   115      46.253  42.577  38.763  1.00  0.00           H  
ATOM   1854  CD  ARG   115      47.634  43.404  37.380  1.00  0.00           C  
ATOM   1855  HD2 ARG   115      48.321  42.566  37.491  1.00  0.00           H  
ATOM   1856  HD3 ARG   115      47.122  43.062  36.480  1.00  0.00           H  
ATOM   1857  NE  ARG   115      48.501  44.587  36.997  1.00  0.00           N  
ATOM   1858  HE  ARG   115      48.096  45.342  36.462  1.00  0.00           H  
ATOM   1859  CZ  ARG   115      49.669  44.857  37.433  1.00  0.00           C  
ATOM   1860  NH1 ARG   115      50.388  44.102  38.216  1.00  0.00           N  
ATOM   1861 HH11 ARG   115      49.984  43.203  38.440  1.00  0.00           H  
ATOM   1862 HH12 ARG   115      51.305  44.398  38.516  1.00  0.00           H  
ATOM   1863  NH2 ARG   115      50.166  46.031  37.203  1.00  0.00           N  
ATOM   1864 HH21 ARG   115      49.774  46.641  36.500  1.00  0.00           H  
ATOM   1865 HH22 ARG   115      50.812  46.411  37.880  1.00  0.00           H  
ATOM   1866  C   ARG   115      44.479  46.679  38.070  1.00  0.00           C  
ATOM   1867  O   ARG   115      44.011  46.938  37.015  1.00  0.00           O  
ATOM   1868  N   ILE   116      43.815  46.831  39.214  1.00  0.00           N  
ATOM   1869  H   ILE   116      44.312  46.580  40.057  1.00  0.00           H  
ATOM   1870  CA  ILE   116      42.420  47.415  39.245  1.00  0.00           C  
ATOM   1871  HA  ILE   116      41.799  46.957  38.476  1.00  0.00           H  
ATOM   1872  CB  ILE   116      41.768  47.137  40.643  1.00  0.00           C  
ATOM   1873  HB  ILE   116      42.587  47.334  41.334  1.00  0.00           H  
ATOM   1874  CG2 ILE   116      40.443  47.873  41.045  1.00  0.00           C  
ATOM   1875 HG21 ILE   116      39.769  48.011  40.200  1.00  0.00           H  
ATOM   1876 HG22 ILE   116      39.981  47.392  41.907  1.00  0.00           H  
ATOM   1877 HG23 ILE   116      40.696  48.882  41.372  1.00  0.00           H  
ATOM   1878  CG1 ILE   116      41.449  45.585  40.828  1.00  0.00           C  
ATOM   1879 HG12 ILE   116      42.461  45.185  40.765  1.00  0.00           H  
ATOM   1880 HG13 ILE   116      41.099  45.413  41.846  1.00  0.00           H  
ATOM   1881  CD1 ILE   116      40.551  44.930  39.779  1.00  0.00           C  
ATOM   1882 HD11 ILE   116      39.530  45.222  40.024  1.00  0.00           H  
ATOM   1883 HD12 ILE   116      40.702  45.197  38.733  1.00  0.00           H  
ATOM   1884 HD13 ILE   116      40.631  43.846  39.865  1.00  0.00           H  
ATOM   1885  C   ILE   116      42.399  48.917  38.826  1.00  0.00           C  
ATOM   1886  O   ILE   116      41.641  49.332  37.999  1.00  0.00           O  
ATOM   1887  N   GLU   117      43.384  49.704  39.288  1.00  0.00           N  
ATOM   1888  H   GLU   117      44.036  49.310  39.952  1.00  0.00           H  
ATOM   1889  CA  GLU   117      43.784  51.001  38.689  1.00  0.00           C  
ATOM   1890  HA  GLU   117      42.996  51.752  38.745  1.00  0.00           H  
ATOM   1891  CB  GLU   117      45.100  51.527  39.350  1.00  0.00           C  
ATOM   1892  HB2 GLU   117      44.967  51.722  40.415  1.00  0.00           H  
ATOM   1893  HB3 GLU   117      45.922  50.822  39.228  1.00  0.00           H  
ATOM   1894  CG  GLU   117      45.635  52.753  38.653  1.00  0.00           C  
ATOM   1895  HG2 GLU   117      45.896  52.580  37.609  1.00  0.00           H  
ATOM   1896  HG3 GLU   117      44.801  53.455  38.624  1.00  0.00           H  
ATOM   1897  CD  GLU   117      46.697  53.553  39.494  1.00  0.00           C  
ATOM   1898  OE1 GLU   117      46.832  54.781  39.335  1.00  0.00           O  
ATOM   1899  OE2 GLU   117      47.500  52.861  40.162  1.00  0.00           O  
ATOM   1900  C   GLU   117      43.942  50.851  37.123  1.00  0.00           C  
ATOM   1901  O   GLU   117      43.183  51.468  36.416  1.00  0.00           O  
ATOM   1902  N   TYR   118      44.828  49.989  36.602  1.00  0.00           N  
ATOM   1903  H   TYR   118      45.380  49.435  37.241  1.00  0.00           H  
ATOM   1904  CA  TYR   118      45.124  50.095  35.143  1.00  0.00           C  
ATOM   1905  HA  TYR   118      45.379  51.124  34.891  1.00  0.00           H  
ATOM   1906  CB  TYR   118      46.320  49.217  34.803  1.00  0.00           C  
ATOM   1907  HB2 TYR   118      47.112  49.686  35.387  1.00  0.00           H  
ATOM   1908  HB3 TYR   118      46.124  48.192  35.117  1.00  0.00           H  
ATOM   1909  CG  TYR   118      46.845  49.218  33.305  1.00  0.00           C  
ATOM   1910  CD1 TYR   118      47.748  50.189  32.804  1.00  0.00           C  
ATOM   1911  HD1 TYR   118      48.207  50.972  33.390  1.00  0.00           H  
ATOM   1912  CE1 TYR   118      48.163  50.123  31.467  1.00  0.00           C  
ATOM   1913  HE1 TYR   118      48.852  50.880  31.124  1.00  0.00           H  
ATOM   1914  CZ  TYR   118      47.645  49.154  30.599  1.00  0.00           C  
ATOM   1915  OH  TYR   118      47.887  49.244  29.314  1.00  0.00           O  
ATOM   1916  HH  TYR   118      48.810  49.411  29.114  1.00  0.00           H  
ATOM   1917  CE2 TYR   118      46.708  48.181  31.094  1.00  0.00           C  
ATOM   1918  HE2 TYR   118      46.394  47.378  30.443  1.00  0.00           H  
ATOM   1919  CD2 TYR   118      46.315  48.246  32.408  1.00  0.00           C  
ATOM   1920  HD2 TYR   118      45.752  47.408  32.794  1.00  0.00           H  
ATOM   1921  C   TYR   118      43.999  49.727  34.208  1.00  0.00           C  
ATOM   1922  O   TYR   118      43.728  50.318  33.185  1.00  0.00           O  
ATOM   1923  N   VAL   119      43.131  48.798  34.687  1.00  0.00           N  
ATOM   1924  H   VAL   119      43.498  48.332  35.505  1.00  0.00           H  
ATOM   1925  CA  VAL   119      41.766  48.588  34.229  1.00  0.00           C  
ATOM   1926  HA  VAL   119      42.031  48.468  33.179  1.00  0.00           H  
ATOM   1927  CB  VAL   119      41.162  47.244  34.713  1.00  0.00           C  
ATOM   1928  HB  VAL   119      41.275  47.164  35.794  1.00  0.00           H  
ATOM   1929  CG1 VAL   119      39.696  47.105  34.355  1.00  0.00           C  
ATOM   1930 HG11 VAL   119      39.307  46.151  34.709  1.00  0.00           H  
ATOM   1931 HG12 VAL   119      39.116  47.884  34.850  1.00  0.00           H  
ATOM   1932 HG13 VAL   119      39.694  47.154  33.266  1.00  0.00           H  
ATOM   1933  CG2 VAL   119      41.912  46.026  34.109  1.00  0.00           C  
ATOM   1934 HG21 VAL   119      42.977  46.027  34.339  1.00  0.00           H  
ATOM   1935 HG22 VAL   119      41.334  45.168  34.451  1.00  0.00           H  
ATOM   1936 HG23 VAL   119      41.793  46.054  33.026  1.00  0.00           H  
ATOM   1937  C   VAL   119      40.760  49.829  34.171  1.00  0.00           C  
ATOM   1938  O   VAL   119      40.244  50.096  33.114  1.00  0.00           O  
ATOM   1939  N   HIE   120      40.722  50.552  35.254  1.00  0.00           N  
ATOM   1940  H   HIE   120      41.246  50.165  36.026  1.00  0.00           H  
ATOM   1941  CA  HIE   120      39.916  51.750  35.521  1.00  0.00           C  
ATOM   1942  HA  HIE   120      38.911  51.555  35.146  1.00  0.00           H  
ATOM   1943  CB  HIE   120      39.924  52.108  37.053  1.00  0.00           C  
ATOM   1944  HB2 HIE   120      40.904  51.988  37.515  1.00  0.00           H  
ATOM   1945  HB3 HIE   120      39.568  53.132  37.169  1.00  0.00           H  
ATOM   1946  CG  HIE   120      39.047  51.195  37.891  1.00  0.00           C  
ATOM   1947  ND1 HIE   120      38.808  51.410  39.236  1.00  0.00           N  
ATOM   1948  CE1 HIE   120      37.991  50.447  39.667  1.00  0.00           C  
ATOM   1949  HE1 HIE   120      37.553  50.284  40.641  1.00  0.00           H  
ATOM   1950  NE2 HIE   120      37.731  49.544  38.653  1.00  0.00           N  
ATOM   1951  HE2 HIE   120      37.040  48.818  38.777  1.00  0.00           H  
ATOM   1952  CD2 HIE   120      38.386  50.056  37.550  1.00  0.00           C  
ATOM   1953  HD2 HIE   120      38.443  49.526  36.611  1.00  0.00           H  
ATOM   1954  C   HIE   120      40.443  52.919  34.764  1.00  0.00           C  
ATOM   1955  O   HIE   120      39.643  53.633  34.132  1.00  0.00           O  
ATOM   1956  N   THR   121      41.736  53.101  34.696  1.00  0.00           N  
ATOM   1957  H   THR   121      42.242  52.379  35.190  1.00  0.00           H  
ATOM   1958  CA  THR   121      42.451  54.142  33.940  1.00  0.00           C  
ATOM   1959  HA  THR   121      42.073  55.068  34.373  1.00  0.00           H  
ATOM   1960  CB  THR   121      43.941  53.959  34.166  1.00  0.00           C  
ATOM   1961  HB  THR   121      44.185  53.066  33.590  1.00  0.00           H  
ATOM   1962  CG2 THR   121      44.621  55.225  33.670  1.00  0.00           C  
ATOM   1963 HG21 THR   121      44.457  56.059  34.353  1.00  0.00           H  
ATOM   1964 HG22 THR   121      45.700  55.122  33.549  1.00  0.00           H  
ATOM   1965 HG23 THR   121      44.315  55.558  32.678  1.00  0.00           H  
ATOM   1966  OG1 THR   121      44.221  53.716  35.542  1.00  0.00           O  
ATOM   1967  HG1 THR   121      43.852  52.884  35.848  1.00  0.00           H  
ATOM   1968  C   THR   121      42.156  54.115  32.374  1.00  0.00           C  
ATOM   1969  O   THR   121      42.202  55.216  31.826  1.00  0.00           O  
ATOM   1970  N   LYS   122      41.888  52.892  31.856  1.00  0.00           N  
ATOM   1971  H   LYS   122      41.854  52.089  32.466  1.00  0.00           H  
ATOM   1972  CA  LYS   122      41.454  52.448  30.506  1.00  0.00           C  
ATOM   1973  HA  LYS   122      41.758  53.279  29.870  1.00  0.00           H  
ATOM   1974  CB  LYS   122      42.287  51.181  30.182  1.00  0.00           C  
ATOM   1975  HB2 LYS   122      42.024  50.304  30.774  1.00  0.00           H  
ATOM   1976  HB3 LYS   122      42.151  50.851  29.151  1.00  0.00           H  
ATOM   1977  CG  LYS   122      43.807  51.269  30.079  1.00  0.00           C  
ATOM   1978  HG2 LYS   122      44.244  51.756  30.950  1.00  0.00           H  
ATOM   1979  HG3 LYS   122      44.157  50.238  30.021  1.00  0.00           H  
ATOM   1980  CD  LYS   122      44.295  52.050  28.846  1.00  0.00           C  
ATOM   1981  HD2 LYS   122      44.086  51.561  27.895  1.00  0.00           H  
ATOM   1982  HD3 LYS   122      43.966  53.086  28.929  1.00  0.00           H  
ATOM   1983  CE  LYS   122      45.812  52.096  29.029  1.00  0.00           C  
ATOM   1984  HE2 LYS   122      46.060  52.810  29.814  1.00  0.00           H  
ATOM   1985  HE3 LYS   122      46.099  51.074  29.279  1.00  0.00           H  
ATOM   1986  NZ  LYS   122      46.500  52.587  27.823  1.00  0.00           N  
ATOM   1987  HZ1 LYS   122      47.492  52.450  27.954  1.00  0.00           H  
ATOM   1988  HZ2 LYS   122      46.217  52.047  27.017  1.00  0.00           H  
ATOM   1989  HZ3 LYS   122      46.305  53.556  27.615  1.00  0.00           H  
ATOM   1990  C   LYS   122      39.922  52.268  30.289  1.00  0.00           C  
ATOM   1991  O   LYS   122      39.531  51.707  29.283  1.00  0.00           O  
ATOM   1992  N   ASN   123      39.090  52.744  31.243  1.00  0.00           N  
ATOM   1993  H   ASN   123      39.592  53.067  32.058  1.00  0.00           H  
ATOM   1994  CA  ASN   123      37.627  53.089  31.120  1.00  0.00           C  
ATOM   1995  HA  ASN   123      37.565  53.736  31.995  1.00  0.00           H  
ATOM   1996  CB  ASN   123      37.312  54.101  29.967  1.00  0.00           C  
ATOM   1997  HB2 ASN   123      37.465  53.610  29.006  1.00  0.00           H  
ATOM   1998  HB3 ASN   123      36.273  54.415  30.063  1.00  0.00           H  
ATOM   1999  CG  ASN   123      38.100  55.386  30.078  1.00  0.00           C  
ATOM   2000  OD1 ASN   123      38.646  55.701  31.164  1.00  0.00           O  
ATOM   2001  ND2 ASN   123      38.249  56.106  28.987  1.00  0.00           N  
ATOM   2002 HD21 ASN   123      38.900  56.878  29.032  1.00  0.00           H  
ATOM   2003 HD22 ASN   123      37.623  55.943  28.211  1.00  0.00           H  
ATOM   2004  C   ASN   123      36.656  51.938  31.323  1.00  0.00           C  
ATOM   2005  O   ASN   123      35.505  52.026  30.984  1.00  0.00           O  
ATOM   2006  N   PHE   124      37.138  50.860  32.020  1.00  0.00           N  
ATOM   2007  H   PHE   124      38.106  50.876  32.307  1.00  0.00           H  
ATOM   2008  CA  PHE   124      36.459  49.583  32.362  1.00  0.00           C  
ATOM   2009  HA  PHE   124      35.436  49.620  31.990  1.00  0.00           H  
ATOM   2010  CB  PHE   124      37.043  48.376  31.631  1.00  0.00           C  
ATOM   2011  HB2 PHE   124      38.051  48.204  32.009  1.00  0.00           H  
ATOM   2012  HB3 PHE   124      36.505  47.497  31.985  1.00  0.00           H  
ATOM   2013  CG  PHE   124      36.859  48.360  30.153  1.00  0.00           C  
ATOM   2014  CD1 PHE   124      37.871  48.975  29.369  1.00  0.00           C  
ATOM   2015  HD1 PHE   124      38.778  49.390  29.783  1.00  0.00           H  
ATOM   2016  CE1 PHE   124      37.623  49.000  27.957  1.00  0.00           C  
ATOM   2017  HE1 PHE   124      38.259  49.640  27.363  1.00  0.00           H  
ATOM   2018  CZ  PHE   124      36.479  48.380  27.329  1.00  0.00           C  
ATOM   2019  HZ  PHE   124      36.338  48.457  26.261  1.00  0.00           H  
ATOM   2020  CE2 PHE   124      35.520  47.725  28.163  1.00  0.00           C  
ATOM   2021  HE2 PHE   124      34.695  47.131  27.800  1.00  0.00           H  
ATOM   2022  CD2 PHE   124      35.726  47.710  29.607  1.00  0.00           C  
ATOM   2023  HD2 PHE   124      35.001  47.240  30.254  1.00  0.00           H  
ATOM   2024  C   PHE   124      36.380  49.451  33.824  1.00  0.00           C  
ATOM   2025  O   PHE   124      37.363  49.763  34.487  1.00  0.00           O  
ATOM   2026  N   ILE   125      35.198  49.000  34.302  1.00  0.00           N  
ATOM   2027  H   ILE   125      34.545  48.664  33.609  1.00  0.00           H  
ATOM   2028  CA  ILE   125      35.127  48.451  35.694  1.00  0.00           C  
ATOM   2029  HA  ILE   125      35.920  48.659  36.412  1.00  0.00           H  
ATOM   2030  CB  ILE   125      33.764  48.822  36.372  1.00  0.00           C  
ATOM   2031  HB  ILE   125      33.642  48.218  37.272  1.00  0.00           H  
ATOM   2032  CG2 ILE   125      34.017  50.245  37.049  1.00  0.00           C  
ATOM   2033 HG21 ILE   125      34.681  50.060  37.893  1.00  0.00           H  
ATOM   2034 HG22 ILE   125      34.564  50.843  36.319  1.00  0.00           H  
ATOM   2035 HG23 ILE   125      33.041  50.613  37.363  1.00  0.00           H  
ATOM   2036  CG1 ILE   125      32.517  48.707  35.458  1.00  0.00           C  
ATOM   2037 HG12 ILE   125      32.647  49.451  34.672  1.00  0.00           H  
ATOM   2038 HG13 ILE   125      32.435  47.691  35.073  1.00  0.00           H  
ATOM   2039  CD1 ILE   125      31.199  49.022  36.176  1.00  0.00           C  
ATOM   2040 HD11 ILE   125      30.384  48.600  35.588  1.00  0.00           H  
ATOM   2041 HD12 ILE   125      31.265  48.647  37.197  1.00  0.00           H  
ATOM   2042 HD13 ILE   125      31.114  50.101  36.309  1.00  0.00           H  
ATOM   2043  C   ILE   125      35.164  46.983  35.475  1.00  0.00           C  
ATOM   2044  O   ILE   125      34.826  46.442  34.387  1.00  0.00           O  
ATOM   2045  N   HIE   126      35.514  46.268  36.574  1.00  0.00           N  
ATOM   2046  H   HIE   126      35.722  46.623  37.496  1.00  0.00           H  
ATOM   2047  CA  HIE   126      35.433  44.877  36.498  1.00  0.00           C  
ATOM   2048  HA  HIE   126      35.677  44.530  35.493  1.00  0.00           H  
ATOM   2049  CB  HIE   126      36.461  44.219  37.422  1.00  0.00           C  
ATOM   2050  HB2 HIE   126      37.078  45.053  37.756  1.00  0.00           H  
ATOM   2051  HB3 HIE   126      35.944  43.792  38.282  1.00  0.00           H  
ATOM   2052  CG  HIE   126      37.325  43.205  36.843  1.00  0.00           C  
ATOM   2053  ND1 HIE   126      38.622  43.264  36.498  1.00  0.00           N  
ATOM   2054  CE1 HIE   126      38.943  42.073  35.928  1.00  0.00           C  
ATOM   2055  HE1 HIE   126      39.932  41.854  35.552  1.00  0.00           H  
ATOM   2056  NE2 HIE   126      37.811  41.301  35.831  1.00  0.00           N  
ATOM   2057  HE2 HIE   126      37.629  40.366  35.494  1.00  0.00           H  
ATOM   2058  CD2 HIE   126      36.845  42.019  36.447  1.00  0.00           C  
ATOM   2059  HD2 HIE   126      35.781  41.836  36.414  1.00  0.00           H  
ATOM   2060  C   HIE   126      34.044  44.340  36.886  1.00  0.00           C  
ATOM   2061  O   HIE   126      33.614  43.305  36.423  1.00  0.00           O  
ATOM   2062  N   ARG   127      33.409  45.055  37.782  1.00  0.00           N  
ATOM   2063  H   ARG   127      33.953  45.797  38.200  1.00  0.00           H  
ATOM   2064  CA  ARG   127      31.956  44.889  38.145  1.00  0.00           C  
ATOM   2065  HA  ARG   127      31.765  45.647  38.904  1.00  0.00           H  
ATOM   2066  CB  ARG   127      30.986  45.147  36.951  1.00  0.00           C  
ATOM   2067  HB2 ARG   127      31.421  46.039  36.500  1.00  0.00           H  
ATOM   2068  HB3 ARG   127      31.003  44.324  36.238  1.00  0.00           H  
ATOM   2069  CG  ARG   127      29.523  45.481  37.413  1.00  0.00           C  
ATOM   2070  HG2 ARG   127      29.085  44.576  37.833  1.00  0.00           H  
ATOM   2071  HG3 ARG   127      29.484  46.295  38.136  1.00  0.00           H  
ATOM   2072  CD  ARG   127      28.796  45.952  36.177  1.00  0.00           C  
ATOM   2073  HD2 ARG   127      29.204  46.855  35.722  1.00  0.00           H  
ATOM   2074  HD3 ARG   127      28.757  45.118  35.477  1.00  0.00           H  
ATOM   2075  NE  ARG   127      27.408  46.344  36.504  1.00  0.00           N  
ATOM   2076  HE  ARG   127      27.291  47.333  36.336  1.00  0.00           H  
ATOM   2077  CZ  ARG   127      26.341  45.638  36.980  1.00  0.00           C  
ATOM   2078  NH1 ARG   127      26.513  44.418  37.431  1.00  0.00           N  
ATOM   2079 HH11 ARG   127      27.332  43.899  37.149  1.00  0.00           H  
ATOM   2080 HH12 ARG   127      25.798  43.862  37.878  1.00  0.00           H  
ATOM   2081  NH2 ARG   127      25.249  46.244  37.233  1.00  0.00           N  
ATOM   2082 HH21 ARG   127      25.239  47.252  37.176  1.00  0.00           H  
ATOM   2083 HH22 ARG   127      24.615  45.688  37.788  1.00  0.00           H  
ATOM   2084  C   ARG   127      31.672  43.514  38.822  1.00  0.00           C  
ATOM   2085  O   ARG   127      30.549  43.218  39.228  1.00  0.00           O  
ATOM   2086  N   ASP   128      32.729  42.644  39.054  1.00  0.00           N  
ATOM   2087  H   ASP   128      33.566  42.780  38.504  1.00  0.00           H  
ATOM   2088  CA  ASP   128      32.610  41.470  40.013  1.00  0.00           C  
ATOM   2089  HA  ASP   128      31.990  41.856  40.823  1.00  0.00           H  
ATOM   2090  CB  ASP   128      31.706  40.259  39.453  1.00  0.00           C  
ATOM   2091  HB2 ASP   128      30.731  40.678  39.201  1.00  0.00           H  
ATOM   2092  HB3 ASP   128      32.080  39.809  38.533  1.00  0.00           H  
ATOM   2093  CG  ASP   128      31.458  39.172  40.506  1.00  0.00           C  
ATOM   2094  OD1 ASP   128      31.807  39.403  41.674  1.00  0.00           O  
ATOM   2095  OD2 ASP   128      30.788  38.193  40.080  1.00  0.00           O  
ATOM   2096  C   ASP   128      33.952  40.972  40.573  1.00  0.00           C  
ATOM   2097  O   ASP   128      34.544  40.062  40.082  1.00  0.00           O  
ATOM   2098  N   ILE   129      34.503  41.632  41.597  1.00  0.00           N  
ATOM   2099  H   ILE   129      33.885  42.307  42.025  1.00  0.00           H  
ATOM   2100  CA  ILE   129      35.802  41.259  42.131  1.00  0.00           C  
ATOM   2101  HA  ILE   129      36.465  40.975  41.314  1.00  0.00           H  
ATOM   2102  CB  ILE   129      36.500  42.377  42.965  1.00  0.00           C  
ATOM   2103  HB  ILE   129      35.896  42.339  43.872  1.00  0.00           H  
ATOM   2104  CG2 ILE   129      37.875  42.125  43.455  1.00  0.00           C  
ATOM   2105 HG21 ILE   129      38.486  43.015  43.606  1.00  0.00           H  
ATOM   2106 HG22 ILE   129      37.882  41.715  44.465  1.00  0.00           H  
ATOM   2107 HG23 ILE   129      38.467  41.475  42.811  1.00  0.00           H  
ATOM   2108  CG1 ILE   129      36.418  43.712  42.220  1.00  0.00           C  
ATOM   2109 HG12 ILE   129      35.374  43.923  41.989  1.00  0.00           H  
ATOM   2110 HG13 ILE   129      36.832  44.470  42.884  1.00  0.00           H  
ATOM   2111  CD1 ILE   129      37.232  43.826  40.933  1.00  0.00           C  
ATOM   2112 HD11 ILE   129      36.803  43.101  40.242  1.00  0.00           H  
ATOM   2113 HD12 ILE   129      37.218  44.849  40.558  1.00  0.00           H  
ATOM   2114 HD13 ILE   129      38.300  43.612  40.982  1.00  0.00           H  
ATOM   2115  C   ILE   129      35.722  40.025  42.962  1.00  0.00           C  
ATOM   2116  O   ILE   129      34.888  39.991  43.926  1.00  0.00           O  
ATOM   2117  N   LYS   130      36.695  39.140  42.852  1.00  0.00           N  
ATOM   2118  H   LYS   130      37.304  39.331  42.070  1.00  0.00           H  
ATOM   2119  CA  LYS   130      36.964  37.962  43.648  1.00  0.00           C  
ATOM   2120  HA  LYS   130      36.876  38.222  44.703  1.00  0.00           H  
ATOM   2121  CB  LYS   130      35.899  36.878  43.358  1.00  0.00           C  
ATOM   2122  HB2 LYS   130      36.060  36.241  44.227  1.00  0.00           H  
ATOM   2123  HB3 LYS   130      34.942  37.374  43.519  1.00  0.00           H  
ATOM   2124  CG  LYS   130      36.063  36.087  42.070  1.00  0.00           C  
ATOM   2125  HG2 LYS   130      36.136  36.708  41.178  1.00  0.00           H  
ATOM   2126  HG3 LYS   130      36.974  35.498  42.175  1.00  0.00           H  
ATOM   2127  CD  LYS   130      34.837  35.194  41.897  1.00  0.00           C  
ATOM   2128  HD2 LYS   130      34.631  34.785  42.886  1.00  0.00           H  
ATOM   2129  HD3 LYS   130      34.004  35.849  41.639  1.00  0.00           H  
ATOM   2130  CE  LYS   130      35.082  34.091  40.847  1.00  0.00           C  
ATOM   2131  HE2 LYS   130      36.056  33.615  40.958  1.00  0.00           H  
ATOM   2132  HE3 LYS   130      34.326  33.310  40.930  1.00  0.00           H  
ATOM   2133  NZ  LYS   130      34.995  34.628  39.459  1.00  0.00           N  
ATOM   2134  HZ1 LYS   130      34.411  35.450  39.401  1.00  0.00           H  
ATOM   2135  HZ2 LYS   130      35.883  34.979  39.130  1.00  0.00           H  
ATOM   2136  HZ3 LYS   130      34.801  33.868  38.823  1.00  0.00           H  
ATOM   2137  C   LYS   130      38.395  37.459  43.268  1.00  0.00           C  
ATOM   2138  O   LYS   130      38.897  37.889  42.265  1.00  0.00           O  
ATOM   2139  N   PRO   131      39.007  36.608  44.120  1.00  0.00           N  
ATOM   2140  CD  PRO   131      38.572  36.022  45.340  1.00  0.00           C  
ATOM   2141  HD2 PRO   131      37.667  35.425  45.225  1.00  0.00           H  
ATOM   2142  HD3 PRO   131      38.387  36.812  46.068  1.00  0.00           H  
ATOM   2143  CG  PRO   131      39.683  35.134  45.998  1.00  0.00           C  
ATOM   2144  HG2 PRO   131      39.648  34.110  45.625  1.00  0.00           H  
ATOM   2145  HG3 PRO   131      39.685  35.230  47.084  1.00  0.00           H  
ATOM   2146  CB  PRO   131      40.936  35.823  45.448  1.00  0.00           C  
ATOM   2147  HB2 PRO   131      41.788  35.146  45.390  1.00  0.00           H  
ATOM   2148  HB3 PRO   131      41.323  36.541  46.170  1.00  0.00           H  
ATOM   2149  CA  PRO   131      40.475  36.401  44.103  1.00  0.00           C  
ATOM   2150  HA  PRO   131      41.045  37.307  43.896  1.00  0.00           H  
ATOM   2151  C   PRO   131      40.849  35.412  43.008  1.00  0.00           C  
ATOM   2152  O   PRO   131      41.962  35.417  42.476  1.00  0.00           O  
ATOM   2153  N   ASP   132      39.847  34.602  42.603  1.00  0.00           N  
ATOM   2154  H   ASP   132      39.056  34.443  43.211  1.00  0.00           H  
ATOM   2155  CA  ASP   132      39.959  33.722  41.428  1.00  0.00           C  
ATOM   2156  HA  ASP   132      40.753  32.990  41.581  1.00  0.00           H  
ATOM   2157  CB  ASP   132      38.645  32.964  41.376  1.00  0.00           C  
ATOM   2158  HB2 ASP   132      37.960  33.727  41.007  1.00  0.00           H  
ATOM   2159  HB3 ASP   132      38.623  32.201  40.597  1.00  0.00           H  
ATOM   2160  CG  ASP   132      38.215  32.434  42.744  1.00  0.00           C  
ATOM   2161  OD1 ASP   132      37.349  32.979  43.455  1.00  0.00           O  
ATOM   2162  OD2 ASP   132      38.765  31.413  43.151  1.00  0.00           O  
ATOM   2163  C   ASP   132      40.331  34.478  40.144  1.00  0.00           C  
ATOM   2164  O   ASP   132      40.872  33.900  39.221  1.00  0.00           O  
ATOM   2165  N   ASN   133      39.933  35.732  40.057  1.00  0.00           N  
ATOM   2166  H   ASN   133      39.309  36.072  40.775  1.00  0.00           H  
ATOM   2167  CA  ASN   133      40.300  36.612  38.903  1.00  0.00           C  
ATOM   2168  HA  ASN   133      40.123  36.093  37.961  1.00  0.00           H  
ATOM   2169  CB  ASN   133      39.311  37.773  38.848  1.00  0.00           C  
ATOM   2170  HB2 ASN   133      39.618  38.407  39.680  1.00  0.00           H  
ATOM   2171  HB3 ASN   133      39.382  38.388  37.951  1.00  0.00           H  
ATOM   2172  CG  ASN   133      37.814  37.327  38.875  1.00  0.00           C  
ATOM   2173  OD1 ASN   133      37.415  36.141  38.740  1.00  0.00           O  
ATOM   2174  ND2 ASN   133      36.937  38.288  39.172  1.00  0.00           N  
ATOM   2175 HD21 ASN   133      35.984  37.956  39.211  1.00  0.00           H  
ATOM   2176 HD22 ASN   133      37.132  39.278  39.200  1.00  0.00           H  
ATOM   2177  C   ASN   133      41.752  37.024  38.780  1.00  0.00           C  
ATOM   2178  O   ASN   133      42.095  37.668  37.801  1.00  0.00           O  
ATOM   2179  N   PHE   134      42.660  36.496  39.636  1.00  0.00           N  
ATOM   2180  H   PHE   134      42.272  35.735  40.175  1.00  0.00           H  
ATOM   2181  CA  PHE   134      44.078  36.747  39.618  1.00  0.00           C  
ATOM   2182  HA  PHE   134      44.326  37.158  38.639  1.00  0.00           H  
ATOM   2183  CB  PHE   134      44.515  37.714  40.720  1.00  0.00           C  
ATOM   2184  HB2 PHE   134      44.558  37.278  41.718  1.00  0.00           H  
ATOM   2185  HB3 PHE   134      45.538  37.989  40.464  1.00  0.00           H  
ATOM   2186  CG  PHE   134      43.749  39.087  40.893  1.00  0.00           C  
ATOM   2187  CD1 PHE   134      44.321  40.224  40.370  1.00  0.00           C  
ATOM   2188  HD1 PHE   134      45.157  40.120  39.694  1.00  0.00           H  
ATOM   2189  CE1 PHE   134      43.677  41.486  40.562  1.00  0.00           C  
ATOM   2190  HE1 PHE   134      44.135  42.403  40.223  1.00  0.00           H  
ATOM   2191  CZ  PHE   134      42.473  41.572  41.257  1.00  0.00           C  
ATOM   2192  HZ  PHE   134      41.950  42.450  41.604  1.00  0.00           H  
ATOM   2193  CE2 PHE   134      41.853  40.368  41.663  1.00  0.00           C  
ATOM   2194  HE2 PHE   134      40.911  40.352  42.190  1.00  0.00           H  
ATOM   2195  CD2 PHE   134      42.508  39.114  41.510  1.00  0.00           C  
ATOM   2196  HD2 PHE   134      41.995  38.219  41.831  1.00  0.00           H  
ATOM   2197  C   PHE   134      44.892  35.443  39.680  1.00  0.00           C  
ATOM   2198  O   PHE   134      44.431  34.521  40.310  1.00  0.00           O  
ATOM   2199  N   LEU   135      46.066  35.405  38.999  1.00  0.00           N  
ATOM   2200  H   LEU   135      46.473  36.238  38.599  1.00  0.00           H  
ATOM   2201  CA  LEU   135      47.031  34.292  38.967  1.00  0.00           C  
ATOM   2202  HA  LEU   135      46.926  33.743  39.903  1.00  0.00           H  
ATOM   2203  CB  LEU   135      46.570  33.333  37.805  1.00  0.00           C  
ATOM   2204  HB2 LEU   135      46.972  32.320  37.807  1.00  0.00           H  
ATOM   2205  HB3 LEU   135      45.512  33.291  38.063  1.00  0.00           H  
ATOM   2206  CG  LEU   135      46.868  33.847  36.337  1.00  0.00           C  
ATOM   2207  HG  LEU   135      47.940  33.936  36.163  1.00  0.00           H  
ATOM   2208  CD1 LEU   135      46.289  32.737  35.424  1.00  0.00           C  
ATOM   2209 HD11 LEU   135      46.926  31.868  35.585  1.00  0.00           H  
ATOM   2210 HD12 LEU   135      45.262  32.520  35.719  1.00  0.00           H  
ATOM   2211 HD13 LEU   135      46.335  33.049  34.380  1.00  0.00           H  
ATOM   2212  CD2 LEU   135      46.251  35.167  35.926  1.00  0.00           C  
ATOM   2213 HD21 LEU   135      46.756  36.018  36.382  1.00  0.00           H  
ATOM   2214 HD22 LEU   135      46.509  35.258  34.871  1.00  0.00           H  
ATOM   2215 HD23 LEU   135      45.180  35.098  36.118  1.00  0.00           H  
ATOM   2216  C   LEU   135      48.491  34.770  38.764  1.00  0.00           C  
ATOM   2217  O   LEU   135      48.750  35.957  38.581  1.00  0.00           O  
ATOM   2218  N   MET   136      49.539  34.001  39.101  1.00  0.00           N  
ATOM   2219  H   MET   136      49.315  33.088  39.468  1.00  0.00           H  
ATOM   2220  CA  MET   136      50.946  34.437  39.039  1.00  0.00           C  
ATOM   2221  HA  MET   136      51.087  35.455  39.402  1.00  0.00           H  
ATOM   2222  CB  MET   136      51.730  33.641  40.117  1.00  0.00           C  
ATOM   2223  HB2 MET   136      51.581  32.598  39.836  1.00  0.00           H  
ATOM   2224  HB3 MET   136      52.797  33.848  40.044  1.00  0.00           H  
ATOM   2225  CG  MET   136      51.257  33.928  41.564  1.00  0.00           C  
ATOM   2226  HG2 MET   136      50.251  33.510  41.612  1.00  0.00           H  
ATOM   2227  HG3 MET   136      51.916  33.410  42.260  1.00  0.00           H  
ATOM   2228  SD  MET   136      50.983  35.676  42.089  1.00  0.00           S  
ATOM   2229  CE  MET   136      52.645  36.446  42.226  1.00  0.00           C  
ATOM   2230  HE1 MET   136      52.532  37.441  42.658  1.00  0.00           H  
ATOM   2231  HE2 MET   136      53.238  35.781  42.853  1.00  0.00           H  
ATOM   2232  HE3 MET   136      53.120  36.426  41.246  1.00  0.00           H  
ATOM   2233  C   MET   136      51.566  34.453  37.640  1.00  0.00           C  
ATOM   2234  O   MET   136      51.035  33.838  36.776  1.00  0.00           O  
ATOM   2235  N   GLY   137      52.680  35.206  37.283  1.00  0.00           N  
ATOM   2236  H   GLY   137      52.940  35.949  37.916  1.00  0.00           H  
ATOM   2237  CA  GLY   137      53.459  34.932  36.138  1.00  0.00           C  
ATOM   2238  HA2 GLY   137      52.878  35.057  35.224  1.00  0.00           H  
ATOM   2239  HA3 GLY   137      54.248  35.681  36.204  1.00  0.00           H  
ATOM   2240  C   GLY   137      54.164  33.544  36.236  1.00  0.00           C  
ATOM   2241  O   GLY   137      54.151  32.798  37.203  1.00  0.00           O  
ATOM   2242  N   ILE   138      55.028  33.313  35.230  1.00  0.00           N  
ATOM   2243  H   ILE   138      55.076  33.980  34.473  1.00  0.00           H  
ATOM   2244  CA  ILE   138      55.891  32.105  34.995  1.00  0.00           C  
ATOM   2245  HA  ILE   138      55.780  31.354  35.777  1.00  0.00           H  
ATOM   2246  CB  ILE   138      55.362  31.337  33.724  1.00  0.00           C  
ATOM   2247  HB  ILE   138      55.474  32.112  32.965  1.00  0.00           H  
ATOM   2248  CG2 ILE   138      56.305  30.167  33.482  1.00  0.00           C  
ATOM   2249 HG21 ILE   138      57.176  30.638  33.027  1.00  0.00           H  
ATOM   2250 HG22 ILE   138      56.587  29.744  34.447  1.00  0.00           H  
ATOM   2251 HG23 ILE   138      55.900  29.394  32.828  1.00  0.00           H  
ATOM   2252  CG1 ILE   138      53.912  30.792  33.852  1.00  0.00           C  
ATOM   2253 HG12 ILE   138      53.308  31.674  34.063  1.00  0.00           H  
ATOM   2254 HG13 ILE   138      53.558  30.417  32.892  1.00  0.00           H  
ATOM   2255  CD1 ILE   138      53.749  29.670  34.903  1.00  0.00           C  
ATOM   2256 HD11 ILE   138      54.420  28.841  34.681  1.00  0.00           H  
ATOM   2257 HD12 ILE   138      53.903  30.006  35.929  1.00  0.00           H  
ATOM   2258 HD13 ILE   138      52.710  29.374  34.763  1.00  0.00           H  
ATOM   2259  C   ILE   138      57.366  32.461  34.924  1.00  0.00           C  
ATOM   2260  O   ILE   138      57.774  33.393  34.247  1.00  0.00           O  
ATOM   2261  N   GLY   139      58.256  31.601  35.534  1.00  0.00           N  
ATOM   2262  H   GLY   139      57.927  30.818  36.081  1.00  0.00           H  
ATOM   2263  CA  GLY   139      59.670  31.666  35.294  1.00  0.00           C  
ATOM   2264  HA2 GLY   139      60.150  30.814  35.776  1.00  0.00           H  
ATOM   2265  HA3 GLY   139      59.865  31.762  34.226  1.00  0.00           H  
ATOM   2266  C   GLY   139      60.360  32.856  35.859  1.00  0.00           C  
ATOM   2267  O   GLY   139      60.228  33.113  37.077  1.00  0.00           O  
ATOM   2268  N   ARG   140      60.894  33.608  34.942  1.00  0.00           N  
ATOM   2269  H   ARG   140      60.804  33.399  33.957  1.00  0.00           H  
ATOM   2270  CA  ARG   140      61.491  34.986  35.196  1.00  0.00           C  
ATOM   2271  HA  ARG   140      62.236  34.803  35.971  1.00  0.00           H  
ATOM   2272  CB  ARG   140      62.124  35.592  33.975  1.00  0.00           C  
ATOM   2273  HB2 ARG   140      61.384  35.598  33.176  1.00  0.00           H  
ATOM   2274  HB3 ARG   140      62.365  36.615  34.266  1.00  0.00           H  
ATOM   2275  CG  ARG   140      63.385  34.825  33.581  1.00  0.00           C  
ATOM   2276  HG2 ARG   140      63.933  34.794  34.523  1.00  0.00           H  
ATOM   2277  HG3 ARG   140      63.081  33.817  33.297  1.00  0.00           H  
ATOM   2278  CD  ARG   140      64.150  35.399  32.332  1.00  0.00           C  
ATOM   2279  HD2 ARG   140      63.450  35.398  31.497  1.00  0.00           H  
ATOM   2280  HD3 ARG   140      64.514  36.399  32.571  1.00  0.00           H  
ATOM   2281  NE  ARG   140      65.372  34.585  32.063  1.00  0.00           N  
ATOM   2282  HE  ARG   140      65.632  33.748  32.566  1.00  0.00           H  
ATOM   2283  CZ  ARG   140      66.215  34.914  31.133  1.00  0.00           C  
ATOM   2284  NH1 ARG   140      65.990  35.828  30.229  1.00  0.00           N  
ATOM   2285 HH11 ARG   140      65.166  36.398  30.354  1.00  0.00           H  
ATOM   2286 HH12 ARG   140      66.636  35.956  29.463  1.00  0.00           H  
ATOM   2287  NH2 ARG   140      67.360  34.311  31.058  1.00  0.00           N  
ATOM   2288 HH21 ARG   140      67.699  33.673  31.764  1.00  0.00           H  
ATOM   2289 HH22 ARG   140      67.905  34.558  30.245  1.00  0.00           H  
ATOM   2290  C   ARG   140      60.410  35.862  35.846  1.00  0.00           C  
ATOM   2291  O   ARG   140      60.741  36.727  36.620  1.00  0.00           O  
ATOM   2292  N   HIE   141      59.147  35.694  35.482  1.00  0.00           N  
ATOM   2293  H   HIE   141      58.931  35.011  34.770  1.00  0.00           H  
ATOM   2294  CA  HIE   141      58.015  36.583  35.918  1.00  0.00           C  
ATOM   2295  HA  HIE   141      58.381  37.582  36.155  1.00  0.00           H  
ATOM   2296  CB  HIE   141      57.172  36.858  34.649  1.00  0.00           C  
ATOM   2297  HB2 HIE   141      56.569  36.006  34.335  1.00  0.00           H  
ATOM   2298  HB3 HIE   141      56.390  37.546  34.970  1.00  0.00           H  
ATOM   2299  CG  HIE   141      58.011  37.479  33.543  1.00  0.00           C  
ATOM   2300  ND1 HIE   141      58.458  38.834  33.542  1.00  0.00           N  
ATOM   2301  CE1 HIE   141      59.358  38.876  32.513  1.00  0.00           C  
ATOM   2302  HE1 HIE   141      59.956  39.756  32.331  1.00  0.00           H  
ATOM   2303  NE2 HIE   141      59.252  37.771  31.745  1.00  0.00           N  
ATOM   2304  HE2 HIE   141      59.651  37.608  30.832  1.00  0.00           H  
ATOM   2305  CD2 HIE   141      58.441  36.901  32.414  1.00  0.00           C  
ATOM   2306  HD2 HIE   141      58.345  35.835  32.266  1.00  0.00           H  
ATOM   2307  C   HIE   141      57.251  36.237  37.142  1.00  0.00           C  
ATOM   2308  O   HIE   141      56.294  36.973  37.460  1.00  0.00           O  
ATOM   2309  N   CYS   142      57.687  35.244  37.920  1.00  0.00           N  
ATOM   2310  H   CYS   142      58.467  34.742  37.521  1.00  0.00           H  
ATOM   2311  CA  CYS   142      56.890  34.678  38.981  1.00  0.00           C  
ATOM   2312  HA  CYS   142      55.929  34.439  38.527  1.00  0.00           H  
ATOM   2313  CB  CYS   142      57.591  33.416  39.442  1.00  0.00           C  
ATOM   2314  HB2 CYS   142      57.085  32.818  40.199  1.00  0.00           H  
ATOM   2315  HB3 CYS   142      57.667  32.704  38.619  1.00  0.00           H  
ATOM   2316  SG  CYS   142      59.237  33.909  40.088  1.00  0.00           S  
ATOM   2317  HG  CYS   142      59.933  33.974  38.949  1.00  0.00           H  
ATOM   2318  C   CYS   142      56.484  35.572  40.163  1.00  0.00           C  
ATOM   2319  O   CYS   142      55.527  35.242  40.831  1.00  0.00           O  
ATOM   2320  N   ASN   143      57.078  36.747  40.355  1.00  0.00           N  
ATOM   2321  H   ASN   143      57.835  36.934  39.713  1.00  0.00           H  
ATOM   2322  CA  ASN   143      56.719  37.800  41.375  1.00  0.00           C  
ATOM   2323  HA  ASN   143      56.473  37.287  42.305  1.00  0.00           H  
ATOM   2324  CB  ASN   143      57.925  38.747  41.543  1.00  0.00           C  
ATOM   2325  HB2 ASN   143      57.564  39.581  42.147  1.00  0.00           H  
ATOM   2326  HB3 ASN   143      58.780  38.225  41.971  1.00  0.00           H  
ATOM   2327  CG  ASN   143      58.333  39.410  40.206  1.00  0.00           C  
ATOM   2328  OD1 ASN   143      58.506  38.809  39.179  1.00  0.00           O  
ATOM   2329  ND2 ASN   143      58.227  40.739  40.133  1.00  0.00           N  
ATOM   2330 HD21 ASN   143      58.254  41.109  39.194  1.00  0.00           H  
ATOM   2331 HD22 ASN   143      57.883  41.200  40.963  1.00  0.00           H  
ATOM   2332  C   ASN   143      55.480  38.587  40.861  1.00  0.00           C  
ATOM   2333  O   ASN   143      54.777  39.275  41.615  1.00  0.00           O  
ATOM   2334  N   LYS   144      55.180  38.543  39.572  1.00  0.00           N  
ATOM   2335  H   LYS   144      55.721  37.962  38.947  1.00  0.00           H  
ATOM   2336  CA  LYS   144      54.087  39.343  39.019  1.00  0.00           C  
ATOM   2337  HA  LYS   144      54.022  40.347  39.438  1.00  0.00           H  
ATOM   2338  CB  LYS   144      54.256  39.516  37.518  1.00  0.00           C  
ATOM   2339  HB2 LYS   144      54.207  38.541  37.033  1.00  0.00           H  
ATOM   2340  HB3 LYS   144      53.527  40.266  37.212  1.00  0.00           H  
ATOM   2341  CG  LYS   144      55.608  40.198  37.255  1.00  0.00           C  
ATOM   2342  HG2 LYS   144      55.627  41.078  37.897  1.00  0.00           H  
ATOM   2343  HG3 LYS   144      56.459  39.562  37.500  1.00  0.00           H  
ATOM   2344  CD  LYS   144      55.810  40.700  35.827  1.00  0.00           C  
ATOM   2345  HD2 LYS   144      55.571  39.899  35.127  1.00  0.00           H  
ATOM   2346  HD3 LYS   144      55.156  41.540  35.594  1.00  0.00           H  
ATOM   2347  CE  LYS   144      57.278  41.153  35.767  1.00  0.00           C  
ATOM   2348  HE2 LYS   144      57.447  41.898  36.545  1.00  0.00           H  
ATOM   2349  HE3 LYS   144      57.822  40.237  35.996  1.00  0.00           H  
ATOM   2350  NZ  LYS   144      57.751  41.748  34.514  1.00  0.00           N  
ATOM   2351  HZ1 LYS   144      58.670  42.168  34.509  1.00  0.00           H  
ATOM   2352  HZ2 LYS   144      57.966  41.017  33.850  1.00  0.00           H  
ATOM   2353  HZ3 LYS   144      57.046  42.389  34.179  1.00  0.00           H  
ATOM   2354  C   LYS   144      52.688  38.722  39.290  1.00  0.00           C  
ATOM   2355  O   LYS   144      52.483  37.579  38.818  1.00  0.00           O  
ATOM   2356  N   LEU   145      51.746  39.486  39.919  1.00  0.00           N  
ATOM   2357  H   LEU   145      52.028  40.355  40.349  1.00  0.00           H  
ATOM   2358  CA  LEU   145      50.339  39.102  40.004  1.00  0.00           C  
ATOM   2359  HA  LEU   145      50.308  38.013  40.042  1.00  0.00           H  
ATOM   2360  CB  LEU   145      49.764  39.683  41.299  1.00  0.00           C  
ATOM   2361  HB2 LEU   145      50.298  39.281  42.160  1.00  0.00           H  
ATOM   2362  HB3 LEU   145      49.836  40.766  41.200  1.00  0.00           H  
ATOM   2363  CG  LEU   145      48.287  39.259  41.482  1.00  0.00           C  
ATOM   2364  HG  LEU   145      47.776  39.459  40.540  1.00  0.00           H  
ATOM   2365  CD1 LEU   145      48.220  37.846  41.972  1.00  0.00           C  
ATOM   2366 HD11 LEU   145      48.806  37.631  42.865  1.00  0.00           H  
ATOM   2367 HD12 LEU   145      47.196  37.524  42.159  1.00  0.00           H  
ATOM   2368 HD13 LEU   145      48.571  37.147  41.212  1.00  0.00           H  
ATOM   2369  CD2 LEU   145      47.643  40.164  42.486  1.00  0.00           C  
ATOM   2370 HD21 LEU   145      47.308  41.077  41.993  1.00  0.00           H  
ATOM   2371 HD22 LEU   145      46.756  39.709  42.925  1.00  0.00           H  
ATOM   2372 HD23 LEU   145      48.323  40.337  43.320  1.00  0.00           H  
ATOM   2373  C   LEU   145      49.514  39.606  38.767  1.00  0.00           C  
ATOM   2374  O   LEU   145      49.301  40.794  38.587  1.00  0.00           O  
ATOM   2375  N   PHE   146      49.144  38.666  37.900  1.00  0.00           N  
ATOM   2376  H   PHE   146      49.236  37.696  38.166  1.00  0.00           H  
ATOM   2377  CA  PHE   146      48.248  38.965  36.738  1.00  0.00           C  
ATOM   2378  HA  PHE   146      48.566  39.900  36.277  1.00  0.00           H  
ATOM   2379  CB  PHE   146      48.548  37.848  35.691  1.00  0.00           C  
ATOM   2380  HB2 PHE   146      48.712  36.953  36.291  1.00  0.00           H  
ATOM   2381  HB3 PHE   146      47.674  37.689  35.059  1.00  0.00           H  
ATOM   2382  CG  PHE   146      49.710  38.172  34.853  1.00  0.00           C  
ATOM   2383  CD1 PHE   146      50.973  38.013  35.466  1.00  0.00           C  
ATOM   2384  HD1 PHE   146      51.103  37.630  36.467  1.00  0.00           H  
ATOM   2385  CE1 PHE   146      52.095  38.229  34.688  1.00  0.00           C  
ATOM   2386  HE1 PHE   146      53.067  37.989  35.094  1.00  0.00           H  
ATOM   2387  CZ  PHE   146      51.964  38.525  33.297  1.00  0.00           C  
ATOM   2388  HZ  PHE   146      52.880  38.594  32.729  1.00  0.00           H  
ATOM   2389  CE2 PHE   146      50.721  38.702  32.735  1.00  0.00           C  
ATOM   2390  HE2 PHE   146      50.651  39.120  31.741  1.00  0.00           H  
ATOM   2391  CD2 PHE   146      49.585  38.526  33.495  1.00  0.00           C  
ATOM   2392  HD2 PHE   146      48.596  38.675  33.088  1.00  0.00           H  
ATOM   2393  C   PHE   146      46.793  39.061  37.061  1.00  0.00           C  
ATOM   2394  O   PHE   146      46.383  38.537  38.092  1.00  0.00           O  
ATOM   2395  N   LEU   147      46.009  39.703  36.239  1.00  0.00           N  
ATOM   2396  H   LEU   147      46.459  40.020  35.392  1.00  0.00           H  
ATOM   2397  CA  LEU   147      44.582  39.705  36.264  1.00  0.00           C  
ATOM   2398  HA  LEU   147      44.265  39.094  37.109  1.00  0.00           H  
ATOM   2399  CB  LEU   147      44.264  41.178  36.569  1.00  0.00           C  
ATOM   2400  HB2 LEU   147      44.739  41.443  37.513  1.00  0.00           H  
ATOM   2401  HB3 LEU   147      44.747  41.780  35.800  1.00  0.00           H  
ATOM   2402  CG  LEU   147      42.750  41.511  36.481  1.00  0.00           C  
ATOM   2403  HG  LEU   147      42.291  41.252  35.527  1.00  0.00           H  
ATOM   2404  CD1 LEU   147      41.882  40.777  37.399  1.00  0.00           C  
ATOM   2405 HD11 LEU   147      41.415  39.944  36.874  1.00  0.00           H  
ATOM   2406 HD12 LEU   147      42.484  40.385  38.219  1.00  0.00           H  
ATOM   2407 HD13 LEU   147      41.093  41.440  37.755  1.00  0.00           H  
ATOM   2408  CD2 LEU   147      42.412  42.966  36.782  1.00  0.00           C  
ATOM   2409 HD21 LEU   147      42.980  43.612  36.113  1.00  0.00           H  
ATOM   2410 HD22 LEU   147      41.415  43.314  36.510  1.00  0.00           H  
ATOM   2411 HD23 LEU   147      42.698  43.164  37.815  1.00  0.00           H  
ATOM   2412  C   LEU   147      43.953  39.278  34.928  1.00  0.00           C  
ATOM   2413  O   LEU   147      44.476  39.632  33.879  1.00  0.00           O  
ATOM   2414  N   ILE   148      42.909  38.470  35.005  1.00  0.00           N  
ATOM   2415  H   ILE   148      42.528  38.195  35.899  1.00  0.00           H  
ATOM   2416  CA  ILE   148      42.210  37.804  33.874  1.00  0.00           C  
ATOM   2417  HA  ILE   148      42.526  38.404  33.021  1.00  0.00           H  
ATOM   2418  CB  ILE   148      42.616  36.281  33.858  1.00  0.00           C  
ATOM   2419  HB  ILE   148      42.067  35.721  33.102  1.00  0.00           H  
ATOM   2420  CG2 ILE   148      44.088  36.114  33.534  1.00  0.00           C  
ATOM   2421 HG21 ILE   148      44.394  35.072  33.433  1.00  0.00           H  
ATOM   2422 HG22 ILE   148      44.190  36.575  32.551  1.00  0.00           H  
ATOM   2423 HG23 ILE   148      44.686  36.575  34.320  1.00  0.00           H  
ATOM   2424  CG1 ILE   148      42.321  35.730  35.311  1.00  0.00           C  
ATOM   2425 HG12 ILE   148      43.147  35.909  35.998  1.00  0.00           H  
ATOM   2426 HG13 ILE   148      41.459  36.157  35.823  1.00  0.00           H  
ATOM   2427  CD1 ILE   148      42.219  34.192  35.308  1.00  0.00           C  
ATOM   2428 HD11 ILE   148      43.194  33.705  35.303  1.00  0.00           H  
ATOM   2429 HD12 ILE   148      41.669  33.834  36.178  1.00  0.00           H  
ATOM   2430 HD13 ILE   148      41.673  33.761  34.468  1.00  0.00           H  
ATOM   2431  C   ILE   148      40.644  37.902  33.932  1.00  0.00           C  
ATOM   2432  O   ILE   148      40.199  38.822  34.593  1.00  0.00           O  
ATOM   2433  N   ASP   149      39.878  37.071  33.249  1.00  0.00           N  
ATOM   2434  H   ASP   149      40.334  36.443  32.602  1.00  0.00           H  
ATOM   2435  CA  ASP   149      38.423  36.842  33.252  1.00  0.00           C  
ATOM   2436  HA  ASP   149      38.202  36.114  32.472  1.00  0.00           H  
ATOM   2437  CB  ASP   149      38.053  36.242  34.595  1.00  0.00           C  
ATOM   2438  HB2 ASP   149      38.840  35.549  34.894  1.00  0.00           H  
ATOM   2439  HB3 ASP   149      37.980  37.006  35.369  1.00  0.00           H  
ATOM   2440  CG  ASP   149      36.767  35.317  34.635  1.00  0.00           C  
ATOM   2441  OD1 ASP   149      36.586  34.634  35.676  1.00  0.00           O  
ATOM   2442  OD2 ASP   149      36.160  35.013  33.575  1.00  0.00           O  
ATOM   2443  C   ASP   149      37.584  38.101  32.874  1.00  0.00           C  
ATOM   2444  O   ASP   149      36.427  38.351  33.179  1.00  0.00           O  
ATOM   2445  N   PHE   150      38.175  38.839  31.939  1.00  0.00           N  
ATOM   2446  H   PHE   150      39.161  38.771  31.732  1.00  0.00           H  
ATOM   2447  CA  PHE   150      37.645  40.177  31.484  1.00  0.00           C  
ATOM   2448  HA  PHE   150      37.431  40.849  32.316  1.00  0.00           H  
ATOM   2449  CB  PHE   150      38.723  40.931  30.708  1.00  0.00           C  
ATOM   2450  HB2 PHE   150      38.954  40.408  29.779  1.00  0.00           H  
ATOM   2451  HB3 PHE   150      38.476  41.948  30.403  1.00  0.00           H  
ATOM   2452  CG  PHE   150      40.019  41.218  31.367  1.00  0.00           C  
ATOM   2453  CD1 PHE   150      41.163  40.495  30.963  1.00  0.00           C  
ATOM   2454  HD1 PHE   150      41.080  39.767  30.170  1.00  0.00           H  
ATOM   2455  CE1 PHE   150      42.345  40.745  31.673  1.00  0.00           C  
ATOM   2456  HE1 PHE   150      43.203  40.138  31.427  1.00  0.00           H  
ATOM   2457  CZ  PHE   150      42.366  41.683  32.648  1.00  0.00           C  
ATOM   2458  HZ  PHE   150      43.246  41.822  33.258  1.00  0.00           H  
ATOM   2459  CE2 PHE   150      41.227  42.357  33.104  1.00  0.00           C  
ATOM   2460  HE2 PHE   150      41.389  43.092  33.879  1.00  0.00           H  
ATOM   2461  CD2 PHE   150      40.045  42.127  32.427  1.00  0.00           C  
ATOM   2462  HD2 PHE   150      39.086  42.497  32.758  1.00  0.00           H  
ATOM   2463  C   PHE   150      36.475  40.122  30.601  1.00  0.00           C  
ATOM   2464  O   PHE   150      35.930  41.210  30.232  1.00  0.00           O  
ATOM   2465  N   GLY   151      35.860  38.883  30.318  1.00  0.00           N  
ATOM   2466  H   GLY   151      36.533  38.133  30.384  1.00  0.00           H  
ATOM   2467  CA  GLY   151      34.444  38.562  29.987  1.00  0.00           C  
ATOM   2468  HA2 GLY   151      34.113  38.992  29.042  1.00  0.00           H  
ATOM   2469  HA3 GLY   151      34.303  37.490  29.846  1.00  0.00           H  
ATOM   2470  C   GLY   151      33.498  39.148  31.049  1.00  0.00           C  
ATOM   2471  O   GLY   151      32.314  39.290  30.786  1.00  0.00           O  
ATOM   2472  N   LEU   152      34.002  39.437  32.205  1.00  0.00           N  
ATOM   2473  H   LEU   152      34.950  39.115  32.337  1.00  0.00           H  
ATOM   2474  CA  LEU   152      33.228  40.107  33.281  1.00  0.00           C  
ATOM   2475  HA  LEU   152      32.243  39.642  33.277  1.00  0.00           H  
ATOM   2476  CB  LEU   152      33.862  39.809  34.607  1.00  0.00           C  
ATOM   2477  HB2 LEU   152      34.890  40.157  34.506  1.00  0.00           H  
ATOM   2478  HB3 LEU   152      33.422  40.451  35.370  1.00  0.00           H  
ATOM   2479  CG  LEU   152      33.790  38.408  35.299  1.00  0.00           C  
ATOM   2480  HG  LEU   152      34.138  37.648  34.599  1.00  0.00           H  
ATOM   2481  CD1 LEU   152      34.680  38.435  36.572  1.00  0.00           C  
ATOM   2482 HD11 LEU   152      34.580  37.463  37.055  1.00  0.00           H  
ATOM   2483 HD12 LEU   152      35.719  38.483  36.245  1.00  0.00           H  
ATOM   2484 HD13 LEU   152      34.405  39.215  37.282  1.00  0.00           H  
ATOM   2485  CD2 LEU   152      32.318  38.179  35.639  1.00  0.00           C  
ATOM   2486 HD21 LEU   152      31.674  38.164  34.760  1.00  0.00           H  
ATOM   2487 HD22 LEU   152      32.246  37.214  36.141  1.00  0.00           H  
ATOM   2488 HD23 LEU   152      32.115  38.895  36.435  1.00  0.00           H  
ATOM   2489  C   LEU   152      33.093  41.661  33.121  1.00  0.00           C  
ATOM   2490  O   LEU   152      32.102  42.248  33.570  1.00  0.00           O  
ATOM   2491  N   ALA   153      34.111  42.251  32.522  1.00  0.00           N  
ATOM   2492  H   ALA   153      34.873  41.674  32.195  1.00  0.00           H  
ATOM   2493  CA  ALA   153      34.283  43.693  32.659  1.00  0.00           C  
ATOM   2494  HA  ALA   153      34.082  43.972  33.693  1.00  0.00           H  
ATOM   2495  CB  ALA   153      35.737  44.018  32.248  1.00  0.00           C  
ATOM   2496  HB1 ALA   153      35.970  45.076  32.367  1.00  0.00           H  
ATOM   2497  HB2 ALA   153      36.504  43.541  32.859  1.00  0.00           H  
ATOM   2498  HB3 ALA   153      35.837  43.703  31.210  1.00  0.00           H  
ATOM   2499  C   ALA   153      33.260  44.426  31.816  1.00  0.00           C  
ATOM   2500  O   ALA   153      32.604  43.789  30.950  1.00  0.00           O  
ATOM   2501  N   LYS   154      33.151  45.761  32.038  1.00  0.00           N  
ATOM   2502  H   LYS   154      33.677  46.140  32.813  1.00  0.00           H  
ATOM   2503  CA  LYS   154      32.255  46.783  31.292  1.00  0.00           C  
ATOM   2504  HA  LYS   154      32.018  46.379  30.308  1.00  0.00           H  
ATOM   2505  CB  LYS   154      30.930  46.950  31.959  1.00  0.00           C  
ATOM   2506  HB2 LYS   154      31.135  47.349  32.952  1.00  0.00           H  
ATOM   2507  HB3 LYS   154      30.419  47.659  31.308  1.00  0.00           H  
ATOM   2508  CG  LYS   154      30.147  45.617  32.139  1.00  0.00           C  
ATOM   2509  HG2 LYS   154      30.802  44.921  32.663  1.00  0.00           H  
ATOM   2510  HG3 LYS   154      29.287  45.826  32.776  1.00  0.00           H  
ATOM   2511  CD  LYS   154      29.565  44.943  30.967  1.00  0.00           C  
ATOM   2512  HD2 LYS   154      28.789  45.540  30.486  1.00  0.00           H  
ATOM   2513  HD3 LYS   154      30.340  44.704  30.239  1.00  0.00           H  
ATOM   2514  CE  LYS   154      28.867  43.686  31.419  1.00  0.00           C  
ATOM   2515  HE2 LYS   154      28.375  43.888  32.370  1.00  0.00           H  
ATOM   2516  HE3 LYS   154      28.059  43.516  30.707  1.00  0.00           H  
ATOM   2517  NZ  LYS   154      29.793  42.513  31.541  1.00  0.00           N  
ATOM   2518  HZ1 LYS   154      29.279  41.674  31.768  1.00  0.00           H  
ATOM   2519  HZ2 LYS   154      30.308  42.407  30.678  1.00  0.00           H  
ATOM   2520  HZ3 LYS   154      30.451  42.738  32.274  1.00  0.00           H  
ATOM   2521  C   LYS   154      32.928  48.160  31.232  1.00  0.00           C  
ATOM   2522  O   LYS   154      33.481  48.558  32.238  1.00  0.00           O  
ATOM   2523  N   LYS   155      32.707  48.904  30.122  1.00  0.00           N  
ATOM   2524  H   LYS   155      32.226  48.371  29.411  1.00  0.00           H  
ATOM   2525  CA  LYS   155      33.044  50.312  29.864  1.00  0.00           C  
ATOM   2526  HA  LYS   155      34.025  50.359  30.336  1.00  0.00           H  
ATOM   2527  CB  LYS   155      33.120  50.481  28.339  1.00  0.00           C  
ATOM   2528  HB2 LYS   155      33.704  49.646  27.954  1.00  0.00           H  
ATOM   2529  HB3 LYS   155      32.147  50.443  27.849  1.00  0.00           H  
ATOM   2530  CG  LYS   155      33.959  51.759  27.966  1.00  0.00           C  
ATOM   2531  HG2 LYS   155      33.613  52.658  28.475  1.00  0.00           H  
ATOM   2532  HG3 LYS   155      34.947  51.586  28.392  1.00  0.00           H  
ATOM   2533  CD  LYS   155      34.189  51.992  26.446  1.00  0.00           C  
ATOM   2534  HD2 LYS   155      34.574  51.039  26.082  1.00  0.00           H  
ATOM   2535  HD3 LYS   155      33.311  52.327  25.893  1.00  0.00           H  
ATOM   2536  CE  LYS   155      35.417  53.095  26.348  1.00  0.00           C  
ATOM   2537  HE2 LYS   155      35.137  54.021  26.850  1.00  0.00           H  
ATOM   2538  HE3 LYS   155      36.255  52.606  26.844  1.00  0.00           H  
ATOM   2539  NZ  LYS   155      35.743  53.365  24.923  1.00  0.00           N  
ATOM   2540  HZ1 LYS   155      36.310  52.606  24.573  1.00  0.00           H  
ATOM   2541  HZ2 LYS   155      34.894  53.465  24.385  1.00  0.00           H  
ATOM   2542  HZ3 LYS   155      36.236  54.242  24.839  1.00  0.00           H  
ATOM   2543  C   LYS   155      32.073  51.251  30.595  1.00  0.00           C  
ATOM   2544  O   LYS   155      30.872  51.318  30.272  1.00  0.00           O  
ATOM   2545  N   TYR   156      32.645  52.122  31.471  1.00  0.00           N  
ATOM   2546  H   TYR   156      33.645  52.111  31.615  1.00  0.00           H  
ATOM   2547  CA  TYR   156      31.796  52.985  32.334  1.00  0.00           C  
ATOM   2548  HA  TYR   156      30.749  52.694  32.424  1.00  0.00           H  
ATOM   2549  CB  TYR   156      32.260  52.937  33.838  1.00  0.00           C  
ATOM   2550  HB2 TYR   156      31.487  53.372  34.471  1.00  0.00           H  
ATOM   2551  HB3 TYR   156      32.244  51.891  34.147  1.00  0.00           H  
ATOM   2552  CG  TYR   156      33.599  53.549  34.166  1.00  0.00           C  
ATOM   2553  CD1 TYR   156      33.770  54.871  34.427  1.00  0.00           C  
ATOM   2554  HD1 TYR   156      32.898  55.479  34.614  1.00  0.00           H  
ATOM   2555  CE1 TYR   156      35.039  55.447  34.562  1.00  0.00           C  
ATOM   2556  HE1 TYR   156      35.132  56.516  34.682  1.00  0.00           H  
ATOM   2557  CZ  TYR   156      36.187  54.667  34.383  1.00  0.00           C  
ATOM   2558  OH  TYR   156      37.452  55.186  34.418  1.00  0.00           O  
ATOM   2559  HH  TYR   156      38.165  54.571  34.230  1.00  0.00           H  
ATOM   2560  CE2 TYR   156      36.060  53.205  34.328  1.00  0.00           C  
ATOM   2561  HE2 TYR   156      36.934  52.581  34.438  1.00  0.00           H  
ATOM   2562  CD2 TYR   156      34.770  52.700  34.269  1.00  0.00           C  
ATOM   2563  HD2 TYR   156      34.556  51.643  34.210  1.00  0.00           H  
ATOM   2564  C   TYR   156      31.794  54.398  31.834  1.00  0.00           C  
ATOM   2565  O   TYR   156      31.057  55.190  32.406  1.00  0.00           O  
ATOM   2566  N   ARG   157      32.610  54.785  30.830  1.00  0.00           N  
ATOM   2567  H   ARG   157      33.178  54.042  30.449  1.00  0.00           H  
ATOM   2568  CA  ARG   157      32.653  56.176  30.243  1.00  0.00           C  
ATOM   2569  HA  ARG   157      31.617  56.508  30.162  1.00  0.00           H  
ATOM   2570  CB  ARG   157      33.301  57.161  31.240  1.00  0.00           C  
ATOM   2571  HB2 ARG   157      32.938  58.143  30.937  1.00  0.00           H  
ATOM   2572  HB3 ARG   157      32.840  56.961  32.207  1.00  0.00           H  
ATOM   2573  CG  ARG   157      34.830  57.223  31.309  1.00  0.00           C  
ATOM   2574  HG2 ARG   157      35.194  56.230  31.574  1.00  0.00           H  
ATOM   2575  HG3 ARG   157      35.169  57.445  30.297  1.00  0.00           H  
ATOM   2576  CD  ARG   157      35.426  58.268  32.237  1.00  0.00           C  
ATOM   2577  HD2 ARG   157      35.022  59.175  31.787  1.00  0.00           H  
ATOM   2578  HD3 ARG   157      35.113  58.154  33.275  1.00  0.00           H  
ATOM   2579  NE  ARG   157      36.934  58.168  32.133  1.00  0.00           N  
ATOM   2580  HE  ARG   157      37.347  57.448  31.558  1.00  0.00           H  
ATOM   2581  CZ  ARG   157      37.801  58.517  33.043  1.00  0.00           C  
ATOM   2582  NH1 ARG   157      37.589  59.303  34.088  1.00  0.00           N  
ATOM   2583 HH11 ARG   157      36.677  59.668  34.322  1.00  0.00           H  
ATOM   2584 HH12 ARG   157      38.285  59.509  34.790  1.00  0.00           H  
ATOM   2585  NH2 ARG   157      39.006  58.087  32.912  1.00  0.00           N  
ATOM   2586 HH21 ARG   157      39.195  57.411  32.185  1.00  0.00           H  
ATOM   2587 HH22 ARG   157      39.656  58.283  33.660  1.00  0.00           H  
ATOM   2588  C   ARG   157      33.215  56.235  28.824  1.00  0.00           C  
ATOM   2589  O   ARG   157      34.222  55.632  28.472  1.00  0.00           O  
ATOM   2590  N   ASP   158      32.685  57.164  28.050  1.00  0.00           N  
ATOM   2591  H   ASP   158      31.850  57.644  28.353  1.00  0.00           H  
ATOM   2592  CA  ASP   158      33.238  57.490  26.768  1.00  0.00           C  
ATOM   2593  HA  ASP   158      33.584  56.644  26.173  1.00  0.00           H  
ATOM   2594  CB  ASP   158      32.256  58.345  25.938  1.00  0.00           C  
ATOM   2595  HB2 ASP   158      31.411  57.719  25.650  1.00  0.00           H  
ATOM   2596  HB3 ASP   158      32.006  59.187  26.584  1.00  0.00           H  
ATOM   2597  CG  ASP   158      32.785  59.094  24.643  1.00  0.00           C  
ATOM   2598  OD1 ASP   158      32.229  60.181  24.310  1.00  0.00           O  
ATOM   2599  OD2 ASP   158      33.737  58.633  23.982  1.00  0.00           O  
ATOM   2600  C   ASP   158      34.502  58.281  26.891  1.00  0.00           C  
ATOM   2601  O   ASP   158      34.550  59.326  27.554  1.00  0.00           O  
ATOM   2602  N   ASN   159      35.535  57.917  26.189  1.00  0.00           N  
ATOM   2603  H   ASN   159      35.451  57.080  25.631  1.00  0.00           H  
ATOM   2604  CA  ASN   159      36.785  58.640  26.118  1.00  0.00           C  
ATOM   2605  HA  ASN   159      37.116  58.890  27.126  1.00  0.00           H  
ATOM   2606  CB  ASN   159      37.750  57.728  25.402  1.00  0.00           C  
ATOM   2607  HB2 ASN   159      37.565  57.723  24.328  1.00  0.00           H  
ATOM   2608  HB3 ASN   159      38.697  58.252  25.534  1.00  0.00           H  
ATOM   2609  CG  ASN   159      38.024  56.366  25.927  1.00  0.00           C  
ATOM   2610  OD1 ASN   159      37.175  55.501  26.188  1.00  0.00           O  
ATOM   2611  ND2 ASN   159      39.187  55.855  25.842  1.00  0.00           N  
ATOM   2612 HD21 ASN   159      39.205  54.847  25.905  1.00  0.00           H  
ATOM   2613 HD22 ASN   159      39.945  56.378  25.427  1.00  0.00           H  
ATOM   2614  C   ASN   159      36.731  60.001  25.443  1.00  0.00           C  
ATOM   2615  O   ASN   159      37.484  60.897  25.765  1.00  0.00           O  
ATOM   2616  N   ARG   160      35.903  60.182  24.399  1.00  0.00           N  
ATOM   2617  H   ARG   160      35.255  59.442  24.170  1.00  0.00           H  
ATOM   2618  CA  ARG   160      35.658  61.503  23.717  1.00  0.00           C  
ATOM   2619  HA  ARG   160      36.660  61.876  23.504  1.00  0.00           H  
ATOM   2620  CB  ARG   160      34.893  61.223  22.413  1.00  0.00           C  
ATOM   2621  HB2 ARG   160      35.497  60.619  21.736  1.00  0.00           H  
ATOM   2622  HB3 ARG   160      33.927  60.745  22.573  1.00  0.00           H  
ATOM   2623  CG  ARG   160      34.742  62.509  21.483  1.00  0.00           C  
ATOM   2624  HG2 ARG   160      34.161  63.320  21.922  1.00  0.00           H  
ATOM   2625  HG3 ARG   160      35.750  62.892  21.329  1.00  0.00           H  
ATOM   2626  CD  ARG   160      34.062  62.089  20.128  1.00  0.00           C  
ATOM   2627  HD2 ARG   160      34.839  61.715  19.461  1.00  0.00           H  
ATOM   2628  HD3 ARG   160      33.297  61.344  20.345  1.00  0.00           H  
ATOM   2629  NE  ARG   160      33.372  63.263  19.404  1.00  0.00           N  
ATOM   2630  HE  ARG   160      33.955  63.717  18.715  1.00  0.00           H  
ATOM   2631  CZ  ARG   160      32.308  63.928  19.711  1.00  0.00           C  
ATOM   2632  NH1 ARG   160      31.559  63.699  20.710  1.00  0.00           N  
ATOM   2633 HH11 ARG   160      31.753  62.848  21.217  1.00  0.00           H  
ATOM   2634 HH12 ARG   160      30.772  64.291  20.936  1.00  0.00           H  
ATOM   2635  NH2 ARG   160      32.015  64.983  19.064  1.00  0.00           N  
ATOM   2636 HH21 ARG   160      32.562  65.132  18.229  1.00  0.00           H  
ATOM   2637 HH22 ARG   160      31.242  65.600  19.269  1.00  0.00           H  
ATOM   2638  C   ARG   160      34.932  62.568  24.522  1.00  0.00           C  
ATOM   2639  O   ARG   160      35.188  63.743  24.224  1.00  0.00           O  
ATOM   2640  N   THR   161      34.148  62.169  25.551  1.00  0.00           N  
ATOM   2641  H   THR   161      34.129  61.173  25.719  1.00  0.00           H  
ATOM   2642  CA  THR   161      33.324  63.104  26.310  1.00  0.00           C  
ATOM   2643  HA  THR   161      33.543  64.166  26.201  1.00  0.00           H  
ATOM   2644  CB  THR   161      31.858  62.901  26.022  1.00  0.00           C  
ATOM   2645  HB  THR   161      31.340  63.683  26.578  1.00  0.00           H  
ATOM   2646  CG2 THR   161      31.587  63.354  24.613  1.00  0.00           C  
ATOM   2647 HG21 THR   161      32.465  63.916  24.296  1.00  0.00           H  
ATOM   2648 HG22 THR   161      31.455  62.501  23.948  1.00  0.00           H  
ATOM   2649 HG23 THR   161      30.666  63.932  24.536  1.00  0.00           H  
ATOM   2650  OG1 THR   161      31.275  61.684  26.207  1.00  0.00           O  
ATOM   2651  HG1 THR   161      31.500  61.120  25.464  1.00  0.00           H  
ATOM   2652  C   THR   161      33.524  62.963  27.820  1.00  0.00           C  
ATOM   2653  O   THR   161      32.948  63.783  28.562  1.00  0.00           O  
ATOM   2654  N   ARG   162      34.284  61.996  28.387  1.00  0.00           N  
ATOM   2655  H   ARG   162      34.579  61.245  27.779  1.00  0.00           H  
ATOM   2656  CA  ARG   162      34.188  61.585  29.773  1.00  0.00           C  
ATOM   2657  HA  ARG   162      34.779  60.669  29.783  1.00  0.00           H  
ATOM   2658  CB  ARG   162      34.964  62.686  30.536  1.00  0.00           C  
ATOM   2659  HB2 ARG   162      34.527  63.646  30.261  1.00  0.00           H  
ATOM   2660  HB3 ARG   162      34.937  62.579  31.621  1.00  0.00           H  
ATOM   2661  CG  ARG   162      36.490  62.775  30.224  1.00  0.00           C  
ATOM   2662  HG2 ARG   162      37.136  61.898  30.183  1.00  0.00           H  
ATOM   2663  HG3 ARG   162      36.559  63.249  29.245  1.00  0.00           H  
ATOM   2664  CD  ARG   162      37.171  63.827  31.126  1.00  0.00           C  
ATOM   2665  HD2 ARG   162      36.655  64.786  31.158  1.00  0.00           H  
ATOM   2666  HD3 ARG   162      37.098  63.378  32.117  1.00  0.00           H  
ATOM   2667  NE  ARG   162      38.568  64.048  30.767  1.00  0.00           N  
ATOM   2668  HE  ARG   162      38.957  63.430  30.070  1.00  0.00           H  
ATOM   2669  CZ  ARG   162      39.350  64.968  31.236  1.00  0.00           C  
ATOM   2670  NH1 ARG   162      39.010  65.586  32.391  1.00  0.00           N  
ATOM   2671 HH11 ARG   162      38.149  65.515  32.915  1.00  0.00           H  
ATOM   2672 HH12 ARG   162      39.746  66.204  32.699  1.00  0.00           H  
ATOM   2673  NH2 ARG   162      40.489  65.239  30.664  1.00  0.00           N  
ATOM   2674 HH21 ARG   162      40.695  64.842  29.759  1.00  0.00           H  
ATOM   2675 HH22 ARG   162      40.991  66.095  30.857  1.00  0.00           H  
ATOM   2676  C   ARG   162      32.818  61.240  30.363  1.00  0.00           C  
ATOM   2677  O   ARG   162      32.746  60.922  31.553  1.00  0.00           O  
ATOM   2678  N   GLN   163      31.780  61.210  29.529  1.00  0.00           N  
ATOM   2679  H   GLN   163      31.830  61.387  28.535  1.00  0.00           H  
ATOM   2680  CA  GLN   163      30.475  60.998  30.109  1.00  0.00           C  
ATOM   2681  HA  GLN   163      30.455  61.662  30.973  1.00  0.00           H  
ATOM   2682  CB  GLN   163      29.390  61.454  29.200  1.00  0.00           C  
ATOM   2683  HB2 GLN   163      29.656  60.965  28.263  1.00  0.00           H  
ATOM   2684  HB3 GLN   163      28.442  61.123  29.624  1.00  0.00           H  
ATOM   2685  CG  GLN   163      29.289  62.877  28.875  1.00  0.00           C  
ATOM   2686  HG2 GLN   163      29.145  63.340  29.851  1.00  0.00           H  
ATOM   2687  HG3 GLN   163      30.212  63.300  28.477  1.00  0.00           H  
ATOM   2688  CD  GLN   163      28.181  63.286  27.954  1.00  0.00           C  
ATOM   2689  OE1 GLN   163      27.466  62.432  27.392  1.00  0.00           O  
ATOM   2690  NE2 GLN   163      27.771  64.505  27.802  1.00  0.00           N  
ATOM   2691 HE21 GLN   163      26.952  64.759  27.268  1.00  0.00           H  
ATOM   2692 HE22 GLN   163      28.195  65.235  28.357  1.00  0.00           H  
ATOM   2693  C   GLN   163      30.305  59.551  30.635  1.00  0.00           C  
ATOM   2694  O   GLN   163      30.364  58.547  29.916  1.00  0.00           O  
ATOM   2695  N   HIE   164      30.008  59.491  31.923  1.00  0.00           N  
ATOM   2696  H   HIE   164      29.763  60.379  32.336  1.00  0.00           H  
ATOM   2697  CA  HIE   164      29.769  58.284  32.666  1.00  0.00           C  
ATOM   2698  HA  HIE   164      30.617  57.633  32.450  1.00  0.00           H  
ATOM   2699  CB  HIE   164      29.529  58.652  34.124  1.00  0.00           C  
ATOM   2700  HB2 HIE   164      30.125  59.511  34.433  1.00  0.00           H  
ATOM   2701  HB3 HIE   164      28.471  58.912  34.133  1.00  0.00           H  
ATOM   2702  CG  HIE   164      29.691  57.533  35.101  1.00  0.00           C  
ATOM   2703  ND1 HIE   164      30.872  56.925  35.491  1.00  0.00           N  
ATOM   2704  CE1 HIE   164      30.444  55.925  36.358  1.00  0.00           C  
ATOM   2705  HE1 HIE   164      31.133  55.177  36.723  1.00  0.00           H  
ATOM   2706  NE2 HIE   164      29.129  55.991  36.583  1.00  0.00           N  
ATOM   2707  HE2 HIE   164      28.621  55.575  37.351  1.00  0.00           H  
ATOM   2708  CD2 HIE   164      28.736  57.110  35.967  1.00  0.00           C  
ATOM   2709  HD2 HIE   164      27.732  57.506  36.016  1.00  0.00           H  
ATOM   2710  C   HIE   164      28.503  57.563  32.145  1.00  0.00           C  
ATOM   2711  O   HIE   164      27.509  58.170  31.645  1.00  0.00           O  
ATOM   2712  N   ILE   165      28.445  56.209  32.231  1.00  0.00           N  
ATOM   2713  H   ILE   165      29.245  55.734  32.624  1.00  0.00           H  
ATOM   2714  CA  ILE   165      27.161  55.436  32.107  1.00  0.00           C  
ATOM   2715  HA  ILE   165      26.854  55.482  31.062  1.00  0.00           H  
ATOM   2716  CB  ILE   165      27.380  53.917  32.445  1.00  0.00           C  
ATOM   2717  HB  ILE   165      26.383  53.477  32.481  1.00  0.00           H  
ATOM   2718  CG2 ILE   165      28.060  53.011  31.347  1.00  0.00           C  
ATOM   2719 HG21 ILE   165      29.122  53.258  31.323  1.00  0.00           H  
ATOM   2720 HG22 ILE   165      27.961  51.934  31.485  1.00  0.00           H  
ATOM   2721 HG23 ILE   165      27.612  53.238  30.380  1.00  0.00           H  
ATOM   2722  CG1 ILE   165      28.137  53.813  33.840  1.00  0.00           C  
ATOM   2723 HG12 ILE   165      29.159  54.173  33.727  1.00  0.00           H  
ATOM   2724 HG13 ILE   165      27.683  54.457  34.594  1.00  0.00           H  
ATOM   2725  CD1 ILE   165      28.180  52.503  34.494  1.00  0.00           C  
ATOM   2726 HD11 ILE   165      28.804  52.672  35.371  1.00  0.00           H  
ATOM   2727 HD12 ILE   165      27.179  52.142  34.734  1.00  0.00           H  
ATOM   2728 HD13 ILE   165      28.627  51.836  33.756  1.00  0.00           H  
ATOM   2729  C   ILE   165      25.941  55.915  33.003  1.00  0.00           C  
ATOM   2730  O   ILE   165      26.177  56.408  34.112  1.00  0.00           O  
ATOM   2731  N   PRO   166      24.669  55.568  32.616  1.00  0.00           N  
ATOM   2732  CD  PRO   166      24.257  55.201  31.235  1.00  0.00           C  
ATOM   2733  HD2 PRO   166      24.271  54.111  31.231  1.00  0.00           H  
ATOM   2734  HD3 PRO   166      24.903  55.551  30.431  1.00  0.00           H  
ATOM   2735  CG  PRO   166      22.827  55.707  31.065  1.00  0.00           C  
ATOM   2736  HG2 PRO   166      22.230  55.133  30.356  1.00  0.00           H  
ATOM   2737  HG3 PRO   166      22.772  56.717  30.659  1.00  0.00           H  
ATOM   2738  CB  PRO   166      22.289  55.614  32.464  1.00  0.00           C  
ATOM   2739  HB2 PRO   166      21.906  54.615  32.674  1.00  0.00           H  
ATOM   2740  HB3 PRO   166      21.583  56.433  32.602  1.00  0.00           H  
ATOM   2741  CA  PRO   166      23.464  55.886  33.370  1.00  0.00           C  
ATOM   2742  HA  PRO   166      23.446  56.976  33.396  1.00  0.00           H  
ATOM   2743  C   PRO   166      23.238  55.458  34.819  1.00  0.00           C  
ATOM   2744  O   PRO   166      23.674  54.370  35.215  1.00  0.00           O  
ATOM   2745  N   TYR   167      22.495  56.267  35.625  1.00  0.00           N  
ATOM   2746  H   TYR   167      22.166  57.124  35.204  1.00  0.00           H  
ATOM   2747  CA  TYR   167      22.011  55.820  36.951  1.00  0.00           C  
ATOM   2748  HA  TYR   167      22.872  55.300  37.370  1.00  0.00           H  
ATOM   2749  CB  TYR   167      21.740  57.083  37.752  1.00  0.00           C  
ATOM   2750  HB2 TYR   167      22.571  57.788  37.765  1.00  0.00           H  
ATOM   2751  HB3 TYR   167      20.940  57.523  37.156  1.00  0.00           H  
ATOM   2752  CG  TYR   167      21.344  56.810  39.186  1.00  0.00           C  
ATOM   2753  CD1 TYR   167      22.371  56.548  40.146  1.00  0.00           C  
ATOM   2754  HD1 TYR   167      23.394  56.322  39.885  1.00  0.00           H  
ATOM   2755  CE1 TYR   167      21.984  56.333  41.467  1.00  0.00           C  
ATOM   2756  HE1 TYR   167      22.766  56.221  42.203  1.00  0.00           H  
ATOM   2757  CZ  TYR   167      20.619  56.560  41.898  1.00  0.00           C  
ATOM   2758  OH  TYR   167      20.260  56.419  43.216  1.00  0.00           O  
ATOM   2759  HH  TYR   167      19.301  56.461  43.226  1.00  0.00           H  
ATOM   2760  CE2 TYR   167      19.604  56.779  40.944  1.00  0.00           C  
ATOM   2761  HE2 TYR   167      18.602  56.977  41.295  1.00  0.00           H  
ATOM   2762  CD2 TYR   167      19.980  56.883  39.567  1.00  0.00           C  
ATOM   2763  HD2 TYR   167      19.286  57.280  38.841  1.00  0.00           H  
ATOM   2764  C   TYR   167      20.789  54.871  36.819  1.00  0.00           C  
ATOM   2765  O   TYR   167      19.814  55.219  36.081  1.00  0.00           O  
ATOM   2766  N   ARG   168      20.766  53.848  37.625  1.00  0.00           N  
ATOM   2767  H   ARG   168      21.654  53.646  38.063  1.00  0.00           H  
ATOM   2768  CA  ARG   168      19.646  52.846  37.805  1.00  0.00           C  
ATOM   2769  HA  ARG   168      18.690  53.334  37.618  1.00  0.00           H  
ATOM   2770  CB  ARG   168      19.831  51.564  36.897  1.00  0.00           C  
ATOM   2771  HB2 ARG   168      20.779  51.140  37.230  1.00  0.00           H  
ATOM   2772  HB3 ARG   168      19.052  50.839  37.133  1.00  0.00           H  
ATOM   2773  CG  ARG   168      19.920  51.747  35.378  1.00  0.00           C  
ATOM   2774  HG2 ARG   168      19.080  52.358  35.047  1.00  0.00           H  
ATOM   2775  HG3 ARG   168      20.803  52.354  35.175  1.00  0.00           H  
ATOM   2776  CD  ARG   168      19.962  50.424  34.628  1.00  0.00           C  
ATOM   2777  HD2 ARG   168      19.050  49.858  34.818  1.00  0.00           H  
ATOM   2778  HD3 ARG   168      19.889  50.754  33.591  1.00  0.00           H  
ATOM   2779  NE  ARG   168      21.035  49.451  35.009  1.00  0.00           N  
ATOM   2780  HE  ARG   168      21.900  49.854  35.340  1.00  0.00           H  
ATOM   2781  CZ  ARG   168      21.048  48.121  34.813  1.00  0.00           C  
ATOM   2782  NH1 ARG   168      20.038  47.481  34.304  1.00  0.00           N  
ATOM   2783 HH11 ARG   168      19.302  47.983  33.828  1.00  0.00           H  
ATOM   2784 HH12 ARG   168      20.089  46.480  34.178  1.00  0.00           H  
ATOM   2785  NH2 ARG   168      22.057  47.479  35.281  1.00  0.00           N  
ATOM   2786 HH21 ARG   168      22.853  48.038  35.555  1.00  0.00           H  
ATOM   2787 HH22 ARG   168      22.194  46.478  35.271  1.00  0.00           H  
ATOM   2788  C   ARG   168      19.706  52.373  39.323  1.00  0.00           C  
ATOM   2789  O   ARG   168      20.764  52.369  39.936  1.00  0.00           O  
ATOM   2790  N   GLU   169      18.522  51.993  39.788  1.00  0.00           N  
ATOM   2791  H   GLU   169      17.794  52.212  39.123  1.00  0.00           H  
ATOM   2792  CA  GLU   169      18.246  51.597  41.200  1.00  0.00           C  
ATOM   2793  HA  GLU   169      19.223  51.566  41.683  1.00  0.00           H  
ATOM   2794  CB  GLU   169      17.381  52.736  41.830  1.00  0.00           C  
ATOM   2795  HB2 GLU   169      16.444  52.849  41.284  1.00  0.00           H  
ATOM   2796  HB3 GLU   169      17.009  52.375  42.789  1.00  0.00           H  
ATOM   2797  CG  GLU   169      18.021  54.143  42.146  1.00  0.00           C  
ATOM   2798  HG2 GLU   169      18.968  54.054  42.678  1.00  0.00           H  
ATOM   2799  HG3 GLU   169      18.106  54.712  41.220  1.00  0.00           H  
ATOM   2800  CD  GLU   169      17.195  55.060  43.058  1.00  0.00           C  
ATOM   2801  OE1 GLU   169      16.025  54.750  43.400  1.00  0.00           O  
ATOM   2802  OE2 GLU   169      17.730  56.065  43.552  1.00  0.00           O  
ATOM   2803  C   GLU   169      17.611  50.188  41.293  1.00  0.00           C  
ATOM   2804  O   GLU   169      16.835  49.793  40.399  1.00  0.00           O  
ATOM   2805  N   ASP   170      17.653  49.692  42.527  1.00  0.00           N  
ATOM   2806  H   ASP   170      18.197  50.220  43.194  1.00  0.00           H  
ATOM   2807  CA  ASP   170      16.921  48.495  43.021  1.00  0.00           C  
ATOM   2808  HA  ASP   170      17.216  48.173  44.019  1.00  0.00           H  
ATOM   2809  CB  ASP   170      15.483  48.853  43.281  1.00  0.00           C  
ATOM   2810  HB2 ASP   170      14.864  49.005  42.397  1.00  0.00           H  
ATOM   2811  HB3 ASP   170      14.971  47.970  43.664  1.00  0.00           H  
ATOM   2812  CG  ASP   170      15.217  50.009  44.233  1.00  0.00           C  
ATOM   2813  OD1 ASP   170      15.977  50.169  45.197  1.00  0.00           O  
ATOM   2814  OD2 ASP   170      14.249  50.784  43.984  1.00  0.00           O  
ATOM   2815  C   ASP   170      17.058  47.244  42.153  1.00  0.00           C  
ATOM   2816  O   ASP   170      16.262  46.292  42.290  1.00  0.00           O  
ATOM   2817  N   LYS   171      18.009  47.243  41.227  1.00  0.00           N  
ATOM   2818  H   LYS   171      18.585  48.064  41.347  1.00  0.00           H  
ATOM   2819  CA  LYS   171      18.265  46.223  40.219  1.00  0.00           C  
ATOM   2820  HA  LYS   171      17.265  45.991  39.852  1.00  0.00           H  
ATOM   2821  CB  LYS   171      19.138  46.795  39.068  1.00  0.00           C  
ATOM   2822  HB2 LYS   171      20.044  47.006  39.635  1.00  0.00           H  
ATOM   2823  HB3 LYS   171      19.181  46.018  38.303  1.00  0.00           H  
ATOM   2824  CG  LYS   171      18.692  48.077  38.295  1.00  0.00           C  
ATOM   2825  HG2 LYS   171      18.845  48.914  38.976  1.00  0.00           H  
ATOM   2826  HG3 LYS   171      19.415  48.263  37.501  1.00  0.00           H  
ATOM   2827  CD  LYS   171      17.239  47.951  37.788  1.00  0.00           C  
ATOM   2828  HD2 LYS   171      17.224  47.263  36.943  1.00  0.00           H  
ATOM   2829  HD3 LYS   171      16.578  47.455  38.499  1.00  0.00           H  
ATOM   2830  CE  LYS   171      16.582  49.271  37.285  1.00  0.00           C  
ATOM   2831  HE2 LYS   171      16.776  50.099  37.966  1.00  0.00           H  
ATOM   2832  HE3 LYS   171      16.993  49.534  36.311  1.00  0.00           H  
ATOM   2833  NZ  LYS   171      15.082  49.212  37.185  1.00  0.00           N  
ATOM   2834  HZ1 LYS   171      14.828  48.854  36.275  1.00  0.00           H  
ATOM   2835  HZ2 LYS   171      14.725  48.590  37.897  1.00  0.00           H  
ATOM   2836  HZ3 LYS   171      14.756  50.166  37.228  1.00  0.00           H  
ATOM   2837  C   LYS   171      18.821  44.846  40.768  1.00  0.00           C  
ATOM   2838  O   LYS   171      19.466  44.810  41.827  1.00  0.00           O  
ATOM   2839  N   ASN   172      18.865  43.727  39.974  1.00  0.00           N  
ATOM   2840  H   ASN   172      18.446  43.693  39.055  1.00  0.00           H  
ATOM   2841  CA  ASN   172      19.423  42.461  40.494  1.00  0.00           C  
ATOM   2842  HA  ASN   172      18.767  42.162  41.311  1.00  0.00           H  
ATOM   2843  CB  ASN   172      19.246  41.372  39.457  1.00  0.00           C  
ATOM   2844  HB2 ASN   172      18.194  41.278  39.186  1.00  0.00           H  
ATOM   2845  HB3 ASN   172      19.840  41.589  38.569  1.00  0.00           H  
ATOM   2846  CG  ASN   172      19.490  39.991  40.035  1.00  0.00           C  
ATOM   2847  OD1 ASN   172      19.101  39.689  41.158  1.00  0.00           O  
ATOM   2848  ND2 ASN   172      20.251  39.174  39.352  1.00  0.00           N  
ATOM   2849 HD21 ASN   172      20.479  38.262  39.719  1.00  0.00           H  
ATOM   2850 HD22 ASN   172      20.704  39.455  38.494  1.00  0.00           H  
ATOM   2851  C   ASN   172      20.916  42.544  41.037  1.00  0.00           C  
ATOM   2852  O   ASN   172      21.769  43.290  40.486  1.00  0.00           O  
ATOM   2853  N   LEU   173      21.131  41.605  42.029  1.00  0.00           N  
ATOM   2854  H   LEU   173      20.350  41.015  42.276  1.00  0.00           H  
ATOM   2855  CA  LEU   173      22.479  41.296  42.538  1.00  0.00           C  
ATOM   2856  HA  LEU   173      22.963  42.267  42.442  1.00  0.00           H  
ATOM   2857  CB  LEU   173      22.537  40.876  44.041  1.00  0.00           C  
ATOM   2858  HB2 LEU   173      22.125  41.710  44.608  1.00  0.00           H  
ATOM   2859  HB3 LEU   173      21.914  39.995  44.197  1.00  0.00           H  
ATOM   2860  CG  LEU   173      23.952  40.615  44.589  1.00  0.00           C  
ATOM   2861  HG  LEU   173      24.544  40.041  43.876  1.00  0.00           H  
ATOM   2862  CD1 LEU   173      24.703  41.936  44.821  1.00  0.00           C  
ATOM   2863 HD11 LEU   173      25.725  41.826  45.182  1.00  0.00           H  
ATOM   2864 HD12 LEU   173      24.844  42.475  43.885  1.00  0.00           H  
ATOM   2865 HD13 LEU   173      24.126  42.642  45.419  1.00  0.00           H  
ATOM   2866  CD2 LEU   173      23.836  39.918  45.998  1.00  0.00           C  
ATOM   2867 HD21 LEU   173      24.776  40.082  46.525  1.00  0.00           H  
ATOM   2868 HD22 LEU   173      22.966  40.263  46.555  1.00  0.00           H  
ATOM   2869 HD23 LEU   173      23.675  38.866  45.760  1.00  0.00           H  
ATOM   2870  C   LEU   173      23.237  40.311  41.667  1.00  0.00           C  
ATOM   2871  O   LEU   173      22.945  39.115  41.684  1.00  0.00           O  
ATOM   2872  N   THR   174      24.220  40.780  40.975  1.00  0.00           N  
ATOM   2873  H   THR   174      24.306  41.786  40.951  1.00  0.00           H  
ATOM   2874  CA  THR   174      25.047  39.961  39.997  1.00  0.00           C  
ATOM   2875  HA  THR   174      24.684  38.938  39.905  1.00  0.00           H  
ATOM   2876  CB  THR   174      25.104  40.514  38.582  1.00  0.00           C  
ATOM   2877  HB  THR   174      25.837  39.882  38.080  1.00  0.00           H  
ATOM   2878  CG2 THR   174      23.718  40.449  37.873  1.00  0.00           C  
ATOM   2879 HG21 THR   174      23.679  40.829  36.852  1.00  0.00           H  
ATOM   2880 HG22 THR   174      23.401  39.408  37.933  1.00  0.00           H  
ATOM   2881 HG23 THR   174      22.972  40.953  38.487  1.00  0.00           H  
ATOM   2882  OG1 THR   174      25.576  41.873  38.432  1.00  0.00           O  
ATOM   2883  HG1 THR   174      26.529  41.814  38.532  1.00  0.00           H  
ATOM   2884  C   THR   174      26.505  39.849  40.472  1.00  0.00           C  
ATOM   2885  O   THR   174      27.217  38.886  40.112  1.00  0.00           O  
ATOM   2886  N   GLY   175      27.026  40.805  41.165  1.00  0.00           N  
ATOM   2887  H   GLY   175      26.588  41.710  41.067  1.00  0.00           H  
ATOM   2888  CA  GLY   175      28.280  40.774  41.795  1.00  0.00           C  
ATOM   2889  HA2 GLY   175      29.041  40.507  41.062  1.00  0.00           H  
ATOM   2890  HA3 GLY   175      28.648  41.691  42.254  1.00  0.00           H  
ATOM   2891  C   GLY   175      28.337  39.764  42.914  1.00  0.00           C  
ATOM   2892  O   GLY   175      27.355  39.701  43.665  1.00  0.00           O  
ATOM   2893  N   THR   176      29.509  39.047  43.101  1.00  0.00           N  
ATOM   2894  H   THR   176      30.324  39.295  42.558  1.00  0.00           H  
ATOM   2895  CA  THR   176      29.636  37.908  43.998  1.00  0.00           C  
ATOM   2896  HA  THR   176      28.913  37.176  43.638  1.00  0.00           H  
ATOM   2897  CB  THR   176      30.997  37.242  43.946  1.00  0.00           C  
ATOM   2898  HB  THR   176      31.755  38.019  44.039  1.00  0.00           H  
ATOM   2899  CG2 THR   176      31.227  36.159  44.985  1.00  0.00           C  
ATOM   2900 HG21 THR   176      30.362  35.500  45.056  1.00  0.00           H  
ATOM   2901 HG22 THR   176      31.984  35.450  44.651  1.00  0.00           H  
ATOM   2902 HG23 THR   176      31.421  36.583  45.970  1.00  0.00           H  
ATOM   2903  OG1 THR   176      31.127  36.728  42.664  1.00  0.00           O  
ATOM   2904  HG1 THR   176      31.051  37.481  42.074  1.00  0.00           H  
ATOM   2905  C   THR   176      29.328  38.257  45.419  1.00  0.00           C  
ATOM   2906  O   THR   176      30.060  39.028  46.056  1.00  0.00           O  
ATOM   2907  N   ALA   177      28.152  37.820  45.850  1.00  0.00           N  
ATOM   2908  H   ALA   177      27.575  37.219  45.279  1.00  0.00           H  
ATOM   2909  CA  ALA   177      27.545  38.412  47.102  1.00  0.00           C  
ATOM   2910  HA  ALA   177      27.235  39.387  46.725  1.00  0.00           H  
ATOM   2911  CB  ALA   177      26.284  37.535  47.546  1.00  0.00           C  
ATOM   2912  HB1 ALA   177      26.574  36.590  48.005  1.00  0.00           H  
ATOM   2913  HB2 ALA   177      25.582  38.125  48.136  1.00  0.00           H  
ATOM   2914  HB3 ALA   177      25.655  37.264  46.697  1.00  0.00           H  
ATOM   2915  C   ALA   177      28.476  38.520  48.251  1.00  0.00           C  
ATOM   2916  O   ALA   177      28.393  39.586  48.910  1.00  0.00           O  
ATOM   2917  N   ARG   178      29.330  37.500  48.528  1.00  0.00           N  
ATOM   2918  H   ARG   178      29.112  36.678  47.982  1.00  0.00           H  
ATOM   2919  CA  ARG   178      30.326  37.562  49.676  1.00  0.00           C  
ATOM   2920  HA  ARG   178      29.686  37.955  50.466  1.00  0.00           H  
ATOM   2921  CB  ARG   178      30.797  36.085  49.919  1.00  0.00           C  
ATOM   2922  HB2 ARG   178      31.393  36.096  50.831  1.00  0.00           H  
ATOM   2923  HB3 ARG   178      29.920  35.456  50.068  1.00  0.00           H  
ATOM   2924  CG  ARG   178      31.564  35.491  48.728  1.00  0.00           C  
ATOM   2925  HG2 ARG   178      30.944  35.770  47.877  1.00  0.00           H  
ATOM   2926  HG3 ARG   178      32.445  36.086  48.488  1.00  0.00           H  
ATOM   2927  CD  ARG   178      31.753  34.020  48.871  1.00  0.00           C  
ATOM   2928  HD2 ARG   178      32.352  33.758  49.743  1.00  0.00           H  
ATOM   2929  HD3 ARG   178      30.817  33.512  49.099  1.00  0.00           H  
ATOM   2930  NE  ARG   178      32.410  33.542  47.648  1.00  0.00           N  
ATOM   2931  HE  ARG   178      33.379  33.803  47.533  1.00  0.00           H  
ATOM   2932  CZ  ARG   178      31.928  32.714  46.722  1.00  0.00           C  
ATOM   2933  NH1 ARG   178      30.682  32.437  46.635  1.00  0.00           N  
ATOM   2934 HH11 ARG   178      30.087  33.043  47.183  1.00  0.00           H  
ATOM   2935 HH12 ARG   178      30.275  31.773  45.993  1.00  0.00           H  
ATOM   2936  NH2 ARG   178      32.726  32.095  45.883  1.00  0.00           N  
ATOM   2937 HH21 ARG   178      33.721  32.236  45.980  1.00  0.00           H  
ATOM   2938 HH22 ARG   178      32.308  31.566  45.131  1.00  0.00           H  
ATOM   2939  C   ARG   178      31.502  38.628  49.578  1.00  0.00           C  
ATOM   2940  O   ARG   178      32.295  38.859  50.490  1.00  0.00           O  
ATOM   2941  N   TYR   179      31.572  39.429  48.468  1.00  0.00           N  
ATOM   2942  H   TYR   179      31.042  39.091  47.678  1.00  0.00           H  
ATOM   2943  CA  TYR   179      32.561  40.491  48.225  1.00  0.00           C  
ATOM   2944  HA  TYR   179      33.019  40.724  49.186  1.00  0.00           H  
ATOM   2945  CB  TYR   179      33.552  40.066  47.161  1.00  0.00           C  
ATOM   2946  HB2 TYR   179      32.920  39.936  46.282  1.00  0.00           H  
ATOM   2947  HB3 TYR   179      34.157  40.944  46.934  1.00  0.00           H  
ATOM   2948  CG  TYR   179      34.357  38.848  47.496  1.00  0.00           C  
ATOM   2949  CD1 TYR   179      35.151  38.809  48.687  1.00  0.00           C  
ATOM   2950  HD1 TYR   179      35.223  39.720  49.262  1.00  0.00           H  
ATOM   2951  CE1 TYR   179      35.781  37.570  48.995  1.00  0.00           C  
ATOM   2952  HE1 TYR   179      36.308  37.401  49.922  1.00  0.00           H  
ATOM   2953  CZ  TYR   179      35.848  36.484  48.085  1.00  0.00           C  
ATOM   2954  OH  TYR   179      36.593  35.356  48.324  1.00  0.00           O  
ATOM   2955  HH  TYR   179      37.096  35.329  49.142  1.00  0.00           H  
ATOM   2956  CE2 TYR   179      35.073  36.608  46.887  1.00  0.00           C  
ATOM   2957  HE2 TYR   179      35.068  35.747  46.235  1.00  0.00           H  
ATOM   2958  CD2 TYR   179      34.387  37.765  46.572  1.00  0.00           C  
ATOM   2959  HD2 TYR   179      33.847  37.872  45.643  1.00  0.00           H  
ATOM   2960  C   TYR   179      31.810  41.769  47.833  1.00  0.00           C  
ATOM   2961  O   TYR   179      32.180  42.821  48.297  1.00  0.00           O  
ATOM   2962  N   ALA   180      30.735  41.644  46.985  1.00  0.00           N  
ATOM   2963  H   ALA   180      30.667  40.726  46.568  1.00  0.00           H  
ATOM   2964  CA  ALA   180      29.769  42.569  46.544  1.00  0.00           C  
ATOM   2965  HA  ALA   180      30.019  42.828  45.515  1.00  0.00           H  
ATOM   2966  CB  ALA   180      28.317  41.814  46.505  1.00  0.00           C  
ATOM   2967  HB1 ALA   180      28.390  40.947  45.849  1.00  0.00           H  
ATOM   2968  HB2 ALA   180      28.121  41.439  47.510  1.00  0.00           H  
ATOM   2969  HB3 ALA   180      27.490  42.401  46.106  1.00  0.00           H  
ATOM   2970  C   ALA   180      29.669  43.815  47.406  1.00  0.00           C  
ATOM   2971  O   ALA   180      29.351  43.673  48.581  1.00  0.00           O  
ATOM   2972  N   SER   181      29.841  45.038  46.836  1.00  0.00           N  
ATOM   2973  H   SER   181      29.962  44.970  45.835  1.00  0.00           H  
ATOM   2974  CA  SER   181      29.692  46.396  47.449  1.00  0.00           C  
ATOM   2975  HA  SER   181      30.412  46.406  48.267  1.00  0.00           H  
ATOM   2976  CB  SER   181      30.163  47.330  46.400  1.00  0.00           C  
ATOM   2977  HB2 SER   181      31.238  47.199  46.277  1.00  0.00           H  
ATOM   2978  HB3 SER   181      29.671  47.143  45.446  1.00  0.00           H  
ATOM   2979  OG  SER   181      29.867  48.670  46.741  1.00  0.00           O  
ATOM   2980  HG  SER   181      29.679  49.171  45.944  1.00  0.00           H  
ATOM   2981  C   SER   181      28.308  46.663  47.981  1.00  0.00           C  
ATOM   2982  O   SER   181      27.341  46.219  47.368  1.00  0.00           O  
ATOM   2983  N   ILE   182      28.238  47.587  48.946  1.00  0.00           N  
ATOM   2984  H   ILE   182      29.096  47.961  49.324  1.00  0.00           H  
ATOM   2985  CA  ILE   182      26.996  48.136  49.573  1.00  0.00           C  
ATOM   2986  HA  ILE   182      26.419  47.380  50.107  1.00  0.00           H  
ATOM   2987  CB  ILE   182      27.383  49.183  50.607  1.00  0.00           C  
ATOM   2988  HB  ILE   182      27.994  48.656  51.340  1.00  0.00           H  
ATOM   2989  CG2 ILE   182      28.239  50.342  50.121  1.00  0.00           C  
ATOM   2990 HG21 ILE   182      27.708  50.916  49.361  1.00  0.00           H  
ATOM   2991 HG22 ILE   182      28.587  51.008  50.911  1.00  0.00           H  
ATOM   2992 HG23 ILE   182      29.112  49.953  49.596  1.00  0.00           H  
ATOM   2993  CG1 ILE   182      26.109  49.754  51.312  1.00  0.00           C  
ATOM   2994 HG12 ILE   182      25.540  50.295  50.557  1.00  0.00           H  
ATOM   2995 HG13 ILE   182      25.481  48.930  51.650  1.00  0.00           H  
ATOM   2996  CD1 ILE   182      26.417  50.606  52.500  1.00  0.00           C  
ATOM   2997 HD11 ILE   182      27.211  50.117  53.065  1.00  0.00           H  
ATOM   2998 HD12 ILE   182      26.775  51.551  52.094  1.00  0.00           H  
ATOM   2999 HD13 ILE   182      25.461  50.753  53.003  1.00  0.00           H  
ATOM   3000  C   ILE   182      26.033  48.665  48.525  1.00  0.00           C  
ATOM   3001  O   ILE   182      24.872  48.272  48.608  1.00  0.00           O  
ATOM   3002  N   ASN   183      26.522  49.396  47.511  1.00  0.00           N  
ATOM   3003  H   ASN   183      27.524  49.436  47.389  1.00  0.00           H  
ATOM   3004  CA  ASN   183      25.633  49.957  46.492  1.00  0.00           C  
ATOM   3005  HA  ASN   183      24.875  50.562  46.991  1.00  0.00           H  
ATOM   3006  CB  ASN   183      26.483  50.922  45.624  1.00  0.00           C  
ATOM   3007  HB2 ASN   183      27.293  50.302  45.241  1.00  0.00           H  
ATOM   3008  HB3 ASN   183      25.988  51.435  44.799  1.00  0.00           H  
ATOM   3009  CG  ASN   183      27.192  51.918  46.493  1.00  0.00           C  
ATOM   3010  OD1 ASN   183      26.721  52.511  47.471  1.00  0.00           O  
ATOM   3011  ND2 ASN   183      28.465  52.074  46.202  1.00  0.00           N  
ATOM   3012 HD21 ASN   183      29.165  52.597  46.708  1.00  0.00           H  
ATOM   3013 HD22 ASN   183      28.755  51.384  45.523  1.00  0.00           H  
ATOM   3014  C   ASN   183      24.979  48.859  45.628  1.00  0.00           C  
ATOM   3015  O   ASN   183      23.764  48.812  45.378  1.00  0.00           O  
ATOM   3016  N   ALA   184      25.791  47.824  45.328  1.00  0.00           N  
ATOM   3017  H   ALA   184      26.762  47.966  45.568  1.00  0.00           H  
ATOM   3018  CA  ALA   184      25.240  46.652  44.597  1.00  0.00           C  
ATOM   3019  HA  ALA   184      24.837  47.041  43.662  1.00  0.00           H  
ATOM   3020  CB  ALA   184      26.475  45.784  44.304  1.00  0.00           C  
ATOM   3021  HB1 ALA   184      27.355  46.375  44.054  1.00  0.00           H  
ATOM   3022  HB2 ALA   184      26.824  45.271  45.200  1.00  0.00           H  
ATOM   3023  HB3 ALA   184      26.291  45.119  43.460  1.00  0.00           H  
ATOM   3024  C   ALA   184      24.066  45.939  45.341  1.00  0.00           C  
ATOM   3025  O   ALA   184      23.040  45.659  44.724  1.00  0.00           O  
ATOM   3026  N   HIE   185      24.127  45.711  46.666  1.00  0.00           N  
ATOM   3027  H   HIE   185      24.971  45.948  47.166  1.00  0.00           H  
ATOM   3028  CA  HIE   185      22.987  45.218  47.524  1.00  0.00           C  
ATOM   3029  HA  HIE   185      22.718  44.240  47.125  1.00  0.00           H  
ATOM   3030  CB  HIE   185      23.314  45.015  49.062  1.00  0.00           C  
ATOM   3031  HB2 HIE   185      23.636  45.900  49.611  1.00  0.00           H  
ATOM   3032  HB3 HIE   185      22.465  44.635  49.630  1.00  0.00           H  
ATOM   3033  CG  HIE   185      24.499  44.093  49.225  1.00  0.00           C  
ATOM   3034  ND1 HIE   185      24.528  42.729  48.974  1.00  0.00           N  
ATOM   3035  CE1 HIE   185      25.806  42.315  49.062  1.00  0.00           C  
ATOM   3036  HE1 HIE   185      26.187  41.343  48.787  1.00  0.00           H  
ATOM   3037  NE2 HIE   185      26.596  43.444  49.346  1.00  0.00           N  
ATOM   3038  HE2 HIE   185      27.596  43.482  49.212  1.00  0.00           H  
ATOM   3039  CD2 HIE   185      25.784  44.526  49.443  1.00  0.00           C  
ATOM   3040  HD2 HIE   185      26.103  45.531  49.676  1.00  0.00           H  
ATOM   3041  C   HIE   185      21.706  46.057  47.362  1.00  0.00           C  
ATOM   3042  O   HIE   185      20.620  45.485  47.368  1.00  0.00           O  
ATOM   3043  N   LEU   186      21.926  47.382  47.338  1.00  0.00           N  
ATOM   3044  H   LEU   186      22.864  47.757  47.322  1.00  0.00           H  
ATOM   3045  CA  LEU   186      20.907  48.471  47.199  1.00  0.00           C  
ATOM   3046  HA  LEU   186      20.106  48.048  47.806  1.00  0.00           H  
ATOM   3047  CB  LEU   186      21.401  49.866  47.657  1.00  0.00           C  
ATOM   3048  HB2 LEU   186      22.327  50.057  47.115  1.00  0.00           H  
ATOM   3049  HB3 LEU   186      20.666  50.582  47.288  1.00  0.00           H  
ATOM   3050  CG  LEU   186      21.636  49.953  49.137  1.00  0.00           C  
ATOM   3051  HG  LEU   186      22.229  49.092  49.446  1.00  0.00           H  
ATOM   3052  CD1 LEU   186      22.240  51.328  49.351  1.00  0.00           C  
ATOM   3053 HD11 LEU   186      23.307  51.330  49.128  1.00  0.00           H  
ATOM   3054 HD12 LEU   186      21.654  52.006  48.731  1.00  0.00           H  
ATOM   3055 HD13 LEU   186      22.189  51.610  50.403  1.00  0.00           H  
ATOM   3056  CD2 LEU   186      20.330  49.899  49.869  1.00  0.00           C  
ATOM   3057 HD21 LEU   186      19.788  48.963  49.727  1.00  0.00           H  
ATOM   3058 HD22 LEU   186      20.461  50.038  50.942  1.00  0.00           H  
ATOM   3059 HD23 LEU   186      19.723  50.733  49.516  1.00  0.00           H  
ATOM   3060  C   LEU   186      20.380  48.461  45.713  1.00  0.00           C  
ATOM   3061  O   LEU   186      19.499  49.232  45.360  1.00  0.00           O  
ATOM   3062  N   GLY   187      20.957  47.624  44.847  1.00  0.00           N  
ATOM   3063  H   GLY   187      21.703  47.002  45.124  1.00  0.00           H  
ATOM   3064  CA  GLY   187      20.621  47.521  43.389  1.00  0.00           C  
ATOM   3065  HA2 GLY   187      21.297  46.835  42.879  1.00  0.00           H  
ATOM   3066  HA3 GLY   187      19.612  47.114  43.322  1.00  0.00           H  
ATOM   3067  C   GLY   187      20.940  48.692  42.626  1.00  0.00           C  
ATOM   3068  O   GLY   187      20.639  48.733  41.391  1.00  0.00           O  
ATOM   3069  N   ILE   188      21.621  49.657  43.189  1.00  0.00           N  
ATOM   3070  H   ILE   188      22.027  49.451  44.091  1.00  0.00           H  
ATOM   3071  CA  ILE   188      22.126  50.878  42.468  1.00  0.00           C  
ATOM   3072  HA  ILE   188      21.309  51.369  41.938  1.00  0.00           H  
ATOM   3073  CB  ILE   188      22.533  51.936  43.522  1.00  0.00           C  
ATOM   3074  HB  ILE   188      23.472  51.621  43.977  1.00  0.00           H  
ATOM   3075  CG2 ILE   188      22.865  53.285  42.867  1.00  0.00           C  
ATOM   3076 HG21 ILE   188      21.960  53.703  42.426  1.00  0.00           H  
ATOM   3077 HG22 ILE   188      23.238  53.999  43.601  1.00  0.00           H  
ATOM   3078 HG23 ILE   188      23.578  53.262  42.043  1.00  0.00           H  
ATOM   3079  CG1 ILE   188      21.511  52.180  44.676  1.00  0.00           C  
ATOM   3080 HG12 ILE   188      20.558  52.432  44.210  1.00  0.00           H  
ATOM   3081 HG13 ILE   188      21.351  51.219  45.164  1.00  0.00           H  
ATOM   3082  CD1 ILE   188      21.982  53.157  45.710  1.00  0.00           C  
ATOM   3083 HD11 ILE   188      21.998  54.136  45.231  1.00  0.00           H  
ATOM   3084 HD12 ILE   188      21.237  53.220  46.503  1.00  0.00           H  
ATOM   3085 HD13 ILE   188      23.016  52.869  45.900  1.00  0.00           H  
ATOM   3086  C   ILE   188      23.225  50.491  41.435  1.00  0.00           C  
ATOM   3087  O   ILE   188      24.003  49.535  41.601  1.00  0.00           O  
ATOM   3088  N   GLU   189      23.210  51.093  40.303  1.00  0.00           N  
ATOM   3089  H   GLU   189      22.579  51.878  40.229  1.00  0.00           H  
ATOM   3090  CA  GLU   189      24.247  50.880  39.286  1.00  0.00           C  
ATOM   3091  HA  GLU   189      24.092  49.899  38.838  1.00  0.00           H  
ATOM   3092  CB  GLU   189      24.027  51.784  38.026  1.00  0.00           C  
ATOM   3093  HB2 GLU   189      23.047  51.569  37.599  1.00  0.00           H  
ATOM   3094  HB3 GLU   189      24.018  52.846  38.269  1.00  0.00           H  
ATOM   3095  CG  GLU   189      24.908  51.424  36.819  1.00  0.00           C  
ATOM   3096  HG2 GLU   189      24.631  52.069  35.985  1.00  0.00           H  
ATOM   3097  HG3 GLU   189      25.948  51.668  37.035  1.00  0.00           H  
ATOM   3098  CD  GLU   189      24.793  49.961  36.335  1.00  0.00           C  
ATOM   3099  OE1 GLU   189      25.415  49.008  36.898  1.00  0.00           O  
ATOM   3100  OE2 GLU   189      23.865  49.646  35.495  1.00  0.00           O  
ATOM   3101  C   GLU   189      25.688  50.896  39.799  1.00  0.00           C  
ATOM   3102  O   GLU   189      26.113  51.688  40.639  1.00  0.00           O  
ATOM   3103  N   GLN   190      26.546  49.958  39.441  1.00  0.00           N  
ATOM   3104  H   GLN   190      26.289  49.510  38.573  1.00  0.00           H  
ATOM   3105  CA  GLN   190      27.890  49.782  39.981  1.00  0.00           C  
ATOM   3106  HA  GLN   190      27.918  50.083  41.028  1.00  0.00           H  
ATOM   3107  CB  GLN   190      28.298  48.341  39.773  1.00  0.00           C  
ATOM   3108  HB2 GLN   190      28.152  47.981  38.755  1.00  0.00           H  
ATOM   3109  HB3 GLN   190      29.328  48.189  40.096  1.00  0.00           H  
ATOM   3110  CG  GLN   190      27.452  47.402  40.674  1.00  0.00           C  
ATOM   3111  HG2 GLN   190      27.490  47.751  41.705  1.00  0.00           H  
ATOM   3112  HG3 GLN   190      26.445  47.394  40.255  1.00  0.00           H  
ATOM   3113  CD  GLN   190      28.025  45.978  40.766  1.00  0.00           C  
ATOM   3114  OE1 GLN   190      27.277  45.024  40.789  1.00  0.00           O  
ATOM   3115  NE2 GLN   190      29.306  45.737  40.956  1.00  0.00           N  
ATOM   3116 HE21 GLN   190      29.576  44.797  40.705  1.00  0.00           H  
ATOM   3117 HE22 GLN   190      30.019  46.452  40.953  1.00  0.00           H  
ATOM   3118  C   GLN   190      28.934  50.628  39.145  1.00  0.00           C  
ATOM   3119  O   GLN   190      28.727  50.987  38.009  1.00  0.00           O  
ATOM   3120  N   SER   191      29.994  51.004  39.780  1.00  0.00           N  
ATOM   3121  H   SER   191      30.158  50.667  40.718  1.00  0.00           H  
ATOM   3122  CA  SER   191      31.023  51.913  39.316  1.00  0.00           C  
ATOM   3123  HA  SER   191      31.052  51.662  38.256  1.00  0.00           H  
ATOM   3124  CB  SER   191      30.412  53.316  39.551  1.00  0.00           C  
ATOM   3125  HB2 SER   191      29.480  53.426  38.997  1.00  0.00           H  
ATOM   3126  HB3 SER   191      30.102  53.384  40.593  1.00  0.00           H  
ATOM   3127  OG  SER   191      31.228  54.412  39.044  1.00  0.00           O  
ATOM   3128  HG  SER   191      30.711  55.203  39.215  1.00  0.00           H  
ATOM   3129  C   SER   191      32.422  51.707  39.872  1.00  0.00           C  
ATOM   3130  O   SER   191      32.659  50.650  40.451  1.00  0.00           O  
ATOM   3131  N   ARG   192      33.358  52.580  39.530  1.00  0.00           N  
ATOM   3132  H   ARG   192      33.201  53.462  39.065  1.00  0.00           H  
ATOM   3133  CA  ARG   192      34.772  52.408  39.988  1.00  0.00           C  
ATOM   3134  HA  ARG   192      35.162  51.511  39.508  1.00  0.00           H  
ATOM   3135  CB  ARG   192      35.596  53.661  39.505  1.00  0.00           C  
ATOM   3136  HB2 ARG   192      35.116  54.582  39.833  1.00  0.00           H  
ATOM   3137  HB3 ARG   192      36.569  53.703  39.994  1.00  0.00           H  
ATOM   3138  CG  ARG   192      35.766  53.732  38.036  1.00  0.00           C  
ATOM   3139  HG2 ARG   192      36.336  52.876  37.676  1.00  0.00           H  
ATOM   3140  HG3 ARG   192      34.827  53.781  37.484  1.00  0.00           H  
ATOM   3141  CD  ARG   192      36.639  54.941  37.717  1.00  0.00           C  
ATOM   3142  HD2 ARG   192      37.307  55.022  38.574  1.00  0.00           H  
ATOM   3143  HD3 ARG   192      37.140  54.789  36.760  1.00  0.00           H  
ATOM   3144  NE  ARG   192      35.842  56.119  37.671  1.00  0.00           N  
ATOM   3145  HE  ARG   192      34.879  56.013  37.957  1.00  0.00           H  
ATOM   3146  CZ  ARG   192      36.165  57.292  37.197  1.00  0.00           C  
ATOM   3147  NH1 ARG   192      37.379  57.531  36.874  1.00  0.00           N  
ATOM   3148 HH11 ARG   192      38.094  56.818  36.867  1.00  0.00           H  
ATOM   3149 HH12 ARG   192      37.720  58.477  36.783  1.00  0.00           H  
ATOM   3150  NH2 ARG   192      35.404  58.316  37.134  1.00  0.00           N  
ATOM   3151 HH21 ARG   192      34.429  58.335  37.397  1.00  0.00           H  
ATOM   3152 HH22 ARG   192      35.822  59.225  36.993  1.00  0.00           H  
ATOM   3153  C   ARG   192      34.920  52.168  41.475  1.00  0.00           C  
ATOM   3154  O   ARG   192      35.742  51.337  41.873  1.00  0.00           O  
ATOM   3155  N   ARG   193      34.075  52.824  42.303  1.00  0.00           N  
ATOM   3156  H   ARG   193      33.528  53.608  41.976  1.00  0.00           H  
ATOM   3157  CA  ARG   193      34.076  52.654  43.757  1.00  0.00           C  
ATOM   3158  HA  ARG   193      35.068  52.854  44.163  1.00  0.00           H  
ATOM   3159  CB  ARG   193      33.056  53.718  44.416  1.00  0.00           C  
ATOM   3160  HB2 ARG   193      33.030  53.567  45.496  1.00  0.00           H  
ATOM   3161  HB3 ARG   193      33.400  54.688  44.058  1.00  0.00           H  
ATOM   3162  CG  ARG   193      31.588  53.523  43.989  1.00  0.00           C  
ATOM   3163  HG2 ARG   193      31.535  53.284  42.926  1.00  0.00           H  
ATOM   3164  HG3 ARG   193      31.169  52.741  44.622  1.00  0.00           H  
ATOM   3165  CD  ARG   193      30.724  54.807  44.328  1.00  0.00           C  
ATOM   3166  HD2 ARG   193      30.697  54.834  45.417  1.00  0.00           H  
ATOM   3167  HD3 ARG   193      31.156  55.706  43.888  1.00  0.00           H  
ATOM   3168  NE  ARG   193      29.330  54.664  43.905  1.00  0.00           N  
ATOM   3169  HE  ARG   193      29.183  53.824  43.362  1.00  0.00           H  
ATOM   3170  CZ  ARG   193      28.268  55.368  44.300  1.00  0.00           C  
ATOM   3171  NH1 ARG   193      28.375  56.411  45.032  1.00  0.00           N  
ATOM   3172 HH11 ARG   193      29.247  56.698  45.453  1.00  0.00           H  
ATOM   3173 HH12 ARG   193      27.537  56.865  45.366  1.00  0.00           H  
ATOM   3174  NH2 ARG   193      27.028  55.035  43.873  1.00  0.00           N  
ATOM   3175 HH21 ARG   193      26.842  54.166  43.393  1.00  0.00           H  
ATOM   3176 HH22 ARG   193      26.302  55.723  44.011  1.00  0.00           H  
ATOM   3177  C   ARG   193      33.833  51.253  44.228  1.00  0.00           C  
ATOM   3178  O   ARG   193      34.363  50.809  45.243  1.00  0.00           O  
ATOM   3179  N   ASP   194      32.960  50.495  43.485  1.00  0.00           N  
ATOM   3180  H   ASP   194      32.717  50.886  42.586  1.00  0.00           H  
ATOM   3181  CA  ASP   194      32.433  49.195  43.993  1.00  0.00           C  
ATOM   3182  HA  ASP   194      32.414  49.294  45.079  1.00  0.00           H  
ATOM   3183  CB  ASP   194      31.084  48.816  43.380  1.00  0.00           C  
ATOM   3184  HB2 ASP   194      31.302  48.687  42.320  1.00  0.00           H  
ATOM   3185  HB3 ASP   194      30.680  47.922  43.856  1.00  0.00           H  
ATOM   3186  CG  ASP   194      30.029  49.872  43.510  1.00  0.00           C  
ATOM   3187  OD1 ASP   194      29.703  50.705  42.596  1.00  0.00           O  
ATOM   3188  OD2 ASP   194      29.450  49.875  44.561  1.00  0.00           O  
ATOM   3189  C   ASP   194      33.481  48.063  43.871  1.00  0.00           C  
ATOM   3190  O   ASP   194      33.614  47.217  44.785  1.00  0.00           O  
ATOM   3191  N   ASP   195      34.306  48.090  42.825  1.00  0.00           N  
ATOM   3192  H   ASP   195      34.183  48.754  42.074  1.00  0.00           H  
ATOM   3193  CA  ASP   195      35.521  47.219  42.687  1.00  0.00           C  
ATOM   3194  HA  ASP   195      35.156  46.193  42.733  1.00  0.00           H  
ATOM   3195  CB  ASP   195      36.215  47.431  41.331  1.00  0.00           C  
ATOM   3196  HB2 ASP   195      36.488  48.484  41.255  1.00  0.00           H  
ATOM   3197  HB3 ASP   195      37.163  46.918  41.175  1.00  0.00           H  
ATOM   3198  CG  ASP   195      35.330  47.172  40.079  1.00  0.00           C  
ATOM   3199  OD1 ASP   195      34.318  46.439  40.154  1.00  0.00           O  
ATOM   3200  OD2 ASP   195      35.718  47.602  38.995  1.00  0.00           O  
ATOM   3201  C   ASP   195      36.495  47.445  43.874  1.00  0.00           C  
ATOM   3202  O   ASP   195      36.971  46.441  44.406  1.00  0.00           O  
ATOM   3203  N   MET   196      36.659  48.713  44.295  1.00  0.00           N  
ATOM   3204  H   MET   196      36.103  49.452  43.888  1.00  0.00           H  
ATOM   3205  CA  MET   196      37.704  48.909  45.383  1.00  0.00           C  
ATOM   3206  HA  MET   196      38.562  48.274  45.163  1.00  0.00           H  
ATOM   3207  CB  MET   196      38.149  50.351  45.509  1.00  0.00           C  
ATOM   3208  HB2 MET   196      37.305  50.988  45.771  1.00  0.00           H  
ATOM   3209  HB3 MET   196      38.916  50.422  46.281  1.00  0.00           H  
ATOM   3210  CG  MET   196      38.710  50.917  44.245  1.00  0.00           C  
ATOM   3211  HG2 MET   196      38.162  50.631  43.348  1.00  0.00           H  
ATOM   3212  HG3 MET   196      38.561  51.996  44.286  1.00  0.00           H  
ATOM   3213  SD  MET   196      40.485  50.688  43.881  1.00  0.00           S  
ATOM   3214  CE  MET   196      41.397  50.969  45.412  1.00  0.00           C  
ATOM   3215  HE1 MET   196      41.024  50.281  46.170  1.00  0.00           H  
ATOM   3216  HE2 MET   196      42.435  50.658  45.298  1.00  0.00           H  
ATOM   3217  HE3 MET   196      41.245  52.010  45.697  1.00  0.00           H  
ATOM   3218  C   MET   196      37.259  48.393  46.769  1.00  0.00           C  
ATOM   3219  O   MET   196      38.099  47.868  47.492  1.00  0.00           O  
ATOM   3220  N   GLU   197      35.990  48.655  47.120  1.00  0.00           N  
ATOM   3221  H   GLU   197      35.466  49.309  46.556  1.00  0.00           H  
ATOM   3222  CA  GLU   197      35.411  48.190  48.378  1.00  0.00           C  
ATOM   3223  HA  GLU   197      35.954  48.548  49.252  1.00  0.00           H  
ATOM   3224  CB  GLU   197      33.880  48.524  48.468  1.00  0.00           C  
ATOM   3225  HB2 GLU   197      33.720  49.597  48.574  1.00  0.00           H  
ATOM   3226  HB3 GLU   197      33.422  48.280  47.510  1.00  0.00           H  
ATOM   3227  CG  GLU   197      33.123  47.739  49.625  1.00  0.00           C  
ATOM   3228  HG2 GLU   197      32.782  46.783  49.227  1.00  0.00           H  
ATOM   3229  HG3 GLU   197      33.723  47.636  50.529  1.00  0.00           H  
ATOM   3230  CD  GLU   197      31.836  48.333  50.180  1.00  0.00           C  
ATOM   3231  OE1 GLU   197      31.659  49.534  50.337  1.00  0.00           O  
ATOM   3232  OE2 GLU   197      30.896  47.541  50.540  1.00  0.00           O  
ATOM   3233  C   GLU   197      35.439  46.675  48.492  1.00  0.00           C  
ATOM   3234  O   GLU   197      35.897  46.111  49.451  1.00  0.00           O  
ATOM   3235  N   SER   198      35.059  45.996  47.410  1.00  0.00           N  
ATOM   3236  H   SER   198      34.721  46.544  46.632  1.00  0.00           H  
ATOM   3237  CA  SER   198      35.146  44.559  47.128  1.00  0.00           C  
ATOM   3238  HA  SER   198      34.631  44.043  47.939  1.00  0.00           H  
ATOM   3239  CB  SER   198      34.563  44.332  45.792  1.00  0.00           C  
ATOM   3240  HB2 SER   198      35.044  45.041  45.119  1.00  0.00           H  
ATOM   3241  HB3 SER   198      34.809  43.309  45.505  1.00  0.00           H  
ATOM   3242  OG  SER   198      33.184  44.683  45.680  1.00  0.00           O  
ATOM   3243  HG  SER   198      33.152  45.643  45.675  1.00  0.00           H  
ATOM   3244  C   SER   198      36.562  44.127  47.217  1.00  0.00           C  
ATOM   3245  O   SER   198      36.831  43.072  47.799  1.00  0.00           O  
ATOM   3246  N   LEU   199      37.562  44.840  46.745  1.00  0.00           N  
ATOM   3247  H   LEU   199      37.395  45.755  46.351  1.00  0.00           H  
ATOM   3248  CA  LEU   199      38.972  44.454  46.929  1.00  0.00           C  
ATOM   3249  HA  LEU   199      39.242  43.466  46.557  1.00  0.00           H  
ATOM   3250  CB  LEU   199      39.811  45.579  46.269  1.00  0.00           C  
ATOM   3251  HB2 LEU   199      39.244  45.957  45.419  1.00  0.00           H  
ATOM   3252  HB3 LEU   199      39.868  46.355  47.033  1.00  0.00           H  
ATOM   3253  CG  LEU   199      41.159  45.275  45.733  1.00  0.00           C  
ATOM   3254  HG  LEU   199      41.185  44.410  45.071  1.00  0.00           H  
ATOM   3255  CD1 LEU   199      41.696  46.564  45.130  1.00  0.00           C  
ATOM   3256 HD11 LEU   199      40.985  46.860  44.359  1.00  0.00           H  
ATOM   3257 HD12 LEU   199      41.778  47.306  45.925  1.00  0.00           H  
ATOM   3258 HD13 LEU   199      42.673  46.364  44.692  1.00  0.00           H  
ATOM   3259  CD2 LEU   199      42.222  45.071  46.794  1.00  0.00           C  
ATOM   3260 HD21 LEU   199      42.120  45.807  47.592  1.00  0.00           H  
ATOM   3261 HD22 LEU   199      41.985  44.167  47.354  1.00  0.00           H  
ATOM   3262 HD23 LEU   199      43.255  44.960  46.464  1.00  0.00           H  
ATOM   3263  C   LEU   199      39.282  44.377  48.463  1.00  0.00           C  
ATOM   3264  O   LEU   199      39.985  43.488  49.005  1.00  0.00           O  
ATOM   3265  N   GLY   200      38.763  45.329  49.264  1.00  0.00           N  
ATOM   3266  H   GLY   200      38.181  46.051  48.864  1.00  0.00           H  
ATOM   3267  CA  GLY   200      38.927  45.405  50.743  1.00  0.00           C  
ATOM   3268  HA2 GLY   200      39.991  45.423  50.978  1.00  0.00           H  
ATOM   3269  HA3 GLY   200      38.505  46.271  51.255  1.00  0.00           H  
ATOM   3270  C   GLY   200      38.376  44.131  51.434  1.00  0.00           C  
ATOM   3271  O   GLY   200      39.022  43.678  52.316  1.00  0.00           O  
ATOM   3272  N   TYR   201      37.227  43.579  51.045  1.00  0.00           N  
ATOM   3273  H   TYR   201      36.733  44.060  50.306  1.00  0.00           H  
ATOM   3274  CA  TYR   201      36.731  42.262  51.507  1.00  0.00           C  
ATOM   3275  HA  TYR   201      36.694  42.292  52.596  1.00  0.00           H  
ATOM   3276  CB  TYR   201      35.261  42.076  51.188  1.00  0.00           C  
ATOM   3277  HB2 TYR   201      35.160  42.212  50.111  1.00  0.00           H  
ATOM   3278  HB3 TYR   201      34.890  41.062  51.335  1.00  0.00           H  
ATOM   3279  CG  TYR   201      34.306  43.043  51.907  1.00  0.00           C  
ATOM   3280  CD1 TYR   201      33.716  42.619  53.123  1.00  0.00           C  
ATOM   3281  HD1 TYR   201      34.172  41.694  53.443  1.00  0.00           H  
ATOM   3282  CE1 TYR   201      32.845  43.417  53.900  1.00  0.00           C  
ATOM   3283  HE1 TYR   201      32.377  43.096  54.819  1.00  0.00           H  
ATOM   3284  CZ  TYR   201      32.625  44.747  53.445  1.00  0.00           C  
ATOM   3285  OH  TYR   201      31.787  45.560  54.175  1.00  0.00           O  
ATOM   3286  HH  TYR   201      31.196  45.147  54.808  1.00  0.00           H  
ATOM   3287  CE2 TYR   201      33.170  45.160  52.199  1.00  0.00           C  
ATOM   3288  HE2 TYR   201      32.836  46.118  51.831  1.00  0.00           H  
ATOM   3289  CD2 TYR   201      33.912  44.267  51.374  1.00  0.00           C  
ATOM   3290  HD2 TYR   201      34.164  44.534  50.359  1.00  0.00           H  
ATOM   3291  C   TYR   201      37.659  41.088  51.096  1.00  0.00           C  
ATOM   3292  O   TYR   201      37.826  40.203  51.900  1.00  0.00           O  
ATOM   3293  N   VAL   202      38.272  41.174  49.915  1.00  0.00           N  
ATOM   3294  H   VAL   202      38.224  42.006  49.344  1.00  0.00           H  
ATOM   3295  CA  VAL   202      39.131  40.153  49.487  1.00  0.00           C  
ATOM   3296  HA  VAL   202      38.753  39.155  49.705  1.00  0.00           H  
ATOM   3297  CB  VAL   202      39.373  40.189  47.952  1.00  0.00           C  
ATOM   3298  HB  VAL   202      39.402  41.247  47.690  1.00  0.00           H  
ATOM   3299  CG1 VAL   202      40.624  39.403  47.425  1.00  0.00           C  
ATOM   3300 HG11 VAL   202      41.529  39.929  47.728  1.00  0.00           H  
ATOM   3301 HG12 VAL   202      40.541  38.534  48.079  1.00  0.00           H  
ATOM   3302 HG13 VAL   202      40.508  39.099  46.385  1.00  0.00           H  
ATOM   3303  CG2 VAL   202      38.181  39.500  47.266  1.00  0.00           C  
ATOM   3304 HG21 VAL   202      37.225  39.944  47.544  1.00  0.00           H  
ATOM   3305 HG22 VAL   202      38.138  39.728  46.201  1.00  0.00           H  
ATOM   3306 HG23 VAL   202      38.167  38.418  47.397  1.00  0.00           H  
ATOM   3307  C   VAL   202      40.441  40.103  50.249  1.00  0.00           C  
ATOM   3308  O   VAL   202      40.932  39.041  50.644  1.00  0.00           O  
ATOM   3309  N   LEU   203      40.964  41.294  50.577  1.00  0.00           N  
ATOM   3310  H   LEU   203      40.533  42.154  50.270  1.00  0.00           H  
ATOM   3311  CA  LEU   203      42.230  41.373  51.383  1.00  0.00           C  
ATOM   3312  HA  LEU   203      43.020  40.711  51.030  1.00  0.00           H  
ATOM   3313  CB  LEU   203      42.796  42.858  51.330  1.00  0.00           C  
ATOM   3314  HB2 LEU   203      41.931  43.478  51.565  1.00  0.00           H  
ATOM   3315  HB3 LEU   203      43.487  43.040  52.153  1.00  0.00           H  
ATOM   3316  CG  LEU   203      43.448  43.289  49.973  1.00  0.00           C  
ATOM   3317  HG  LEU   203      42.634  43.250  49.249  1.00  0.00           H  
ATOM   3318  CD1 LEU   203      43.782  44.758  50.228  1.00  0.00           C  
ATOM   3319 HD11 LEU   203      44.583  44.654  50.960  1.00  0.00           H  
ATOM   3320 HD12 LEU   203      44.021  45.167  49.247  1.00  0.00           H  
ATOM   3321 HD13 LEU   203      42.843  45.220  50.533  1.00  0.00           H  
ATOM   3322  CD2 LEU   203      44.663  42.590  49.460  1.00  0.00           C  
ATOM   3323 HD21 LEU   203      45.527  42.732  50.110  1.00  0.00           H  
ATOM   3324 HD22 LEU   203      44.447  41.558  49.185  1.00  0.00           H  
ATOM   3325 HD23 LEU   203      45.050  43.044  48.547  1.00  0.00           H  
ATOM   3326  C   LEU   203      41.947  40.963  52.848  1.00  0.00           C  
ATOM   3327  O   LEU   203      42.912  40.516  53.446  1.00  0.00           O  
ATOM   3328  N   MET   204      40.656  40.990  53.310  1.00  0.00           N  
ATOM   3329  H   MET   204      39.975  41.576  52.850  1.00  0.00           H  
ATOM   3330  CA  MET   204      40.216  40.486  54.674  1.00  0.00           C  
ATOM   3331  HA  MET   204      40.943  40.580  55.480  1.00  0.00           H  
ATOM   3332  CB  MET   204      38.986  41.267  55.157  1.00  0.00           C  
ATOM   3333  HB2 MET   204      38.256  41.460  54.370  1.00  0.00           H  
ATOM   3334  HB3 MET   204      38.429  40.870  56.006  1.00  0.00           H  
ATOM   3335  CG  MET   204      39.504  42.724  55.409  1.00  0.00           C  
ATOM   3336  HG2 MET   204      40.456  42.670  55.937  1.00  0.00           H  
ATOM   3337  HG3 MET   204      39.843  43.180  54.478  1.00  0.00           H  
ATOM   3338  SD  MET   204      38.180  43.749  56.157  1.00  0.00           S  
ATOM   3339  CE  MET   204      38.643  43.638  57.887  1.00  0.00           C  
ATOM   3340  HE1 MET   204      39.701  43.876  58.005  1.00  0.00           H  
ATOM   3341  HE2 MET   204      38.022  44.284  58.507  1.00  0.00           H  
ATOM   3342  HE3 MET   204      38.455  42.620  58.226  1.00  0.00           H  
ATOM   3343  C   MET   204      39.911  38.966  54.553  1.00  0.00           C  
ATOM   3344  O   MET   204      40.401  38.281  55.407  1.00  0.00           O  
ATOM   3345  N   TYR   205      39.314  38.421  53.488  1.00  0.00           N  
ATOM   3346  H   TYR   205      38.785  38.997  52.850  1.00  0.00           H  
ATOM   3347  CA  TYR   205      39.209  37.018  53.178  1.00  0.00           C  
ATOM   3348  HA  TYR   205      38.524  36.570  53.897  1.00  0.00           H  
ATOM   3349  CB  TYR   205      38.503  36.817  51.814  1.00  0.00           C  
ATOM   3350  HB2 TYR   205      37.471  37.131  51.970  1.00  0.00           H  
ATOM   3351  HB3 TYR   205      38.993  37.395  51.031  1.00  0.00           H  
ATOM   3352  CG  TYR   205      38.466  35.339  51.261  1.00  0.00           C  
ATOM   3353  CD1 TYR   205      37.469  34.429  51.640  1.00  0.00           C  
ATOM   3354  HD1 TYR   205      36.819  34.667  52.470  1.00  0.00           H  
ATOM   3355  CE1 TYR   205      37.471  33.074  51.250  1.00  0.00           C  
ATOM   3356  HE1 TYR   205      36.629  32.507  51.618  1.00  0.00           H  
ATOM   3357  CZ  TYR   205      38.336  32.693  50.210  1.00  0.00           C  
ATOM   3358  OH  TYR   205      38.128  31.507  49.595  1.00  0.00           O  
ATOM   3359  HH  TYR   205      38.644  31.502  48.786  1.00  0.00           H  
ATOM   3360  CE2 TYR   205      39.313  33.587  49.798  1.00  0.00           C  
ATOM   3361  HE2 TYR   205      39.937  33.167  49.023  1.00  0.00           H  
ATOM   3362  CD2 TYR   205      39.492  34.881  50.374  1.00  0.00           C  
ATOM   3363  HD2 TYR   205      40.189  35.604  49.978  1.00  0.00           H  
ATOM   3364  C   TYR   205      40.572  36.302  53.323  1.00  0.00           C  
ATOM   3365  O   TYR   205      40.689  35.320  54.001  1.00  0.00           O  
ATOM   3366  N   PHE   206      41.677  36.793  52.750  1.00  0.00           N  
ATOM   3367  H   PHE   206      41.602  37.607  52.158  1.00  0.00           H  
ATOM   3368  CA  PHE   206      43.048  36.215  52.990  1.00  0.00           C  
ATOM   3369  HA  PHE   206      43.090  35.232  52.520  1.00  0.00           H  
ATOM   3370  CB  PHE   206      44.079  37.130  52.234  1.00  0.00           C  
ATOM   3371  HB2 PHE   206      44.075  38.194  52.472  1.00  0.00           H  
ATOM   3372  HB3 PHE   206      45.055  36.836  52.621  1.00  0.00           H  
ATOM   3373  CG  PHE   206      44.045  37.135  50.681  1.00  0.00           C  
ATOM   3374  CD1 PHE   206      43.671  36.007  49.932  1.00  0.00           C  
ATOM   3375  HD1 PHE   206      43.691  35.057  50.446  1.00  0.00           H  
ATOM   3376  CE1 PHE   206      43.326  36.103  48.547  1.00  0.00           C  
ATOM   3377  HE1 PHE   206      43.055  35.245  47.951  1.00  0.00           H  
ATOM   3378  CZ  PHE   206      43.491  37.390  47.915  1.00  0.00           C  
ATOM   3379  HZ  PHE   206      43.110  37.450  46.906  1.00  0.00           H  
ATOM   3380  CE2 PHE   206      43.943  38.505  48.670  1.00  0.00           C  
ATOM   3381  HE2 PHE   206      44.132  39.479  48.244  1.00  0.00           H  
ATOM   3382  CD2 PHE   206      44.284  38.349  49.996  1.00  0.00           C  
ATOM   3383  HD2 PHE   206      44.535  39.260  50.519  1.00  0.00           H  
ATOM   3384  C   PHE   206      43.448  36.223  54.497  1.00  0.00           C  
ATOM   3385  O   PHE   206      44.282  35.374  54.845  1.00  0.00           O  
ATOM   3386  N   ASN   207      43.024  37.075  55.428  1.00  0.00           N  
ATOM   3387  H   ASN   207      42.423  37.856  55.209  1.00  0.00           H  
ATOM   3388  CA  ASN   207      43.375  36.981  56.885  1.00  0.00           C  
ATOM   3389  HA  ASN   207      44.176  36.253  57.015  1.00  0.00           H  
ATOM   3390  CB  ASN   207      43.914  38.333  57.450  1.00  0.00           C  
ATOM   3391  HB2 ASN   207      44.580  38.870  56.775  1.00  0.00           H  
ATOM   3392  HB3 ASN   207      43.147  39.100  57.564  1.00  0.00           H  
ATOM   3393  CG  ASN   207      44.838  38.161  58.622  1.00  0.00           C  
ATOM   3394  OD1 ASN   207      44.476  38.058  59.810  1.00  0.00           O  
ATOM   3395  ND2 ASN   207      46.074  37.879  58.488  1.00  0.00           N  
ATOM   3396 HD21 ASN   207      46.629  37.719  59.317  1.00  0.00           H  
ATOM   3397 HD22 ASN   207      46.393  37.780  57.535  1.00  0.00           H  
ATOM   3398  C   ASN   207      42.287  36.382  57.807  1.00  0.00           C  
ATOM   3399  O   ASN   207      42.590  35.954  58.900  1.00  0.00           O  
ATOM   3400  N   ARG   208      41.008  36.408  57.362  1.00  0.00           N  
ATOM   3401  H   ARG   208      40.842  36.788  56.441  1.00  0.00           H  
ATOM   3402  CA  ARG   208      39.844  35.738  58.083  1.00  0.00           C  
ATOM   3403  HA  ARG   208      40.247  34.898  58.649  1.00  0.00           H  
ATOM   3404  CB  ARG   208      39.312  36.777  59.047  1.00  0.00           C  
ATOM   3405  HB2 ARG   208      40.062  37.163  59.737  1.00  0.00           H  
ATOM   3406  HB3 ARG   208      38.925  37.679  58.572  1.00  0.00           H  
ATOM   3407  CG  ARG   208      38.127  36.288  59.930  1.00  0.00           C  
ATOM   3408  HG2 ARG   208      37.370  35.884  59.258  1.00  0.00           H  
ATOM   3409  HG3 ARG   208      38.614  35.607  60.629  1.00  0.00           H  
ATOM   3410  CD  ARG   208      37.501  37.383  60.808  1.00  0.00           C  
ATOM   3411  HD2 ARG   208      38.176  37.722  61.593  1.00  0.00           H  
ATOM   3412  HD3 ARG   208      37.076  38.097  60.102  1.00  0.00           H  
ATOM   3413  NE  ARG   208      36.451  36.763  61.580  1.00  0.00           N  
ATOM   3414  HE  ARG   208      36.544  35.760  61.651  1.00  0.00           H  
ATOM   3415  CZ  ARG   208      35.476  37.374  62.226  1.00  0.00           C  
ATOM   3416  NH1 ARG   208      35.483  38.673  62.241  1.00  0.00           N  
ATOM   3417 HH11 ARG   208      36.284  39.240  62.002  1.00  0.00           H  
ATOM   3418 HH12 ARG   208      34.791  39.186  62.768  1.00  0.00           H  
ATOM   3419  NH2 ARG   208      34.500  36.675  62.667  1.00  0.00           N  
ATOM   3420 HH21 ARG   208      34.502  35.678  62.508  1.00  0.00           H  
ATOM   3421 HH22 ARG   208      33.745  37.231  63.043  1.00  0.00           H  
ATOM   3422  C   ARG   208      38.872  35.150  57.143  1.00  0.00           C  
ATOM   3423  O   ARG   208      38.006  35.878  56.591  1.00  0.00           O  
ATOM   3424  N   THR   209      38.856  33.807  56.962  1.00  0.00           N  
ATOM   3425  H   THR   209      39.536  33.194  57.388  1.00  0.00           H  
ATOM   3426  CA  THR   209      37.839  33.189  56.319  1.00  0.00           C  
ATOM   3427  HA  THR   209      37.676  33.827  55.450  1.00  0.00           H  
ATOM   3428  CB  THR   209      38.249  31.794  55.848  1.00  0.00           C  
ATOM   3429  HB  THR   209      37.352  31.285  55.495  1.00  0.00           H  
ATOM   3430  CG2 THR   209      39.259  31.834  54.643  1.00  0.00           C  
ATOM   3431 HG21 THR   209      40.066  32.564  54.703  1.00  0.00           H  
ATOM   3432 HG22 THR   209      39.605  30.804  54.556  1.00  0.00           H  
ATOM   3433 HG23 THR   209      38.701  32.197  53.780  1.00  0.00           H  
ATOM   3434  OG1 THR   209      38.799  30.989  56.880  1.00  0.00           O  
ATOM   3435  HG1 THR   209      38.023  30.598  57.288  1.00  0.00           H  
ATOM   3436  C   THR   209      36.527  33.213  57.079  1.00  0.00           C  
ATOM   3437  O   THR   209      35.446  33.175  56.468  1.00  0.00           O  
ATOM   3438  N   SER   210      36.497  33.245  58.434  1.00  0.00           N  
ATOM   3439  H   SER   210      37.318  32.890  58.902  1.00  0.00           H  
ATOM   3440  CA  SER   210      35.241  33.262  59.300  1.00  0.00           C  
ATOM   3441  HA  SER   210      34.521  32.494  59.018  1.00  0.00           H  
ATOM   3442  CB  SER   210      35.589  32.836  60.691  1.00  0.00           C  
ATOM   3443  HB2 SER   210      34.673  32.442  61.133  1.00  0.00           H  
ATOM   3444  HB3 SER   210      36.184  31.927  60.600  1.00  0.00           H  
ATOM   3445  OG  SER   210      36.214  33.814  61.500  1.00  0.00           O  
ATOM   3446  HG  SER   210      36.460  33.401  62.331  1.00  0.00           H  
ATOM   3447  C   SER   210      34.363  34.560  59.302  1.00  0.00           C  
ATOM   3448  O   SER   210      33.624  34.775  60.310  1.00  0.00           O  
ATOM   3449  N   LEU   211      34.438  35.405  58.253  1.00  0.00           N  
ATOM   3450  H   LEU   211      35.096  35.149  57.530  1.00  0.00           H  
ATOM   3451  CA  LEU   211      33.558  36.561  58.035  1.00  0.00           C  
ATOM   3452  HA  LEU   211      33.857  37.224  58.847  1.00  0.00           H  
ATOM   3453  CB  LEU   211      33.758  37.302  56.684  1.00  0.00           C  
ATOM   3454  HB2 LEU   211      33.322  36.607  55.966  1.00  0.00           H  
ATOM   3455  HB3 LEU   211      33.282  38.280  56.759  1.00  0.00           H  
ATOM   3456  CG  LEU   211      35.210  37.559  56.257  1.00  0.00           C  
ATOM   3457  HG  LEU   211      35.699  36.585  56.220  1.00  0.00           H  
ATOM   3458  CD1 LEU   211      35.429  38.066  54.813  1.00  0.00           C  
ATOM   3459 HD11 LEU   211      36.426  37.785  54.475  1.00  0.00           H  
ATOM   3460 HD12 LEU   211      34.745  37.492  54.188  1.00  0.00           H  
ATOM   3461 HD13 LEU   211      35.262  39.140  54.731  1.00  0.00           H  
ATOM   3462  CD2 LEU   211      35.947  38.491  57.212  1.00  0.00           C  
ATOM   3463 HD21 LEU   211      36.985  38.651  56.917  1.00  0.00           H  
ATOM   3464 HD22 LEU   211      35.473  39.465  57.333  1.00  0.00           H  
ATOM   3465 HD23 LEU   211      36.038  38.038  58.199  1.00  0.00           H  
ATOM   3466  C   LEU   211      32.066  36.145  58.369  1.00  0.00           C  
ATOM   3467  O   LEU   211      31.752  35.018  58.102  1.00  0.00           O  
ATOM   3468  N   PRO   212      31.227  36.979  58.958  1.00  0.00           N  
ATOM   3469  CD  PRO   212      31.644  38.314  59.226  1.00  0.00           C  
ATOM   3470  HD2 PRO   212      31.857  38.901  58.332  1.00  0.00           H  
ATOM   3471  HD3 PRO   212      32.453  38.405  59.951  1.00  0.00           H  
ATOM   3472  CG  PRO   212      30.551  38.993  60.017  1.00  0.00           C  
ATOM   3473  HG2 PRO   212      30.444  40.041  59.738  1.00  0.00           H  
ATOM   3474  HG3 PRO   212      30.669  38.850  61.091  1.00  0.00           H  
ATOM   3475  CB  PRO   212      29.333  38.245  59.724  1.00  0.00           C  
ATOM   3476  HB2 PRO   212      28.769  38.637  58.878  1.00  0.00           H  
ATOM   3477  HB3 PRO   212      28.755  38.340  60.644  1.00  0.00           H  
ATOM   3478  CA  PRO   212      29.836  36.817  59.459  1.00  0.00           C  
ATOM   3479  HA  PRO   212      29.928  36.315  60.423  1.00  0.00           H  
ATOM   3480  C   PRO   212      28.859  36.084  58.571  1.00  0.00           C  
ATOM   3481  O   PRO   212      27.780  35.707  59.020  1.00  0.00           O  
ATOM   3482  N   TRP   213      29.109  35.925  57.253  1.00  0.00           N  
ATOM   3483  H   TRP   213      30.017  36.129  56.861  1.00  0.00           H  
ATOM   3484  CA  TRP   213      28.215  35.197  56.389  1.00  0.00           C  
ATOM   3485  HA  TRP   213      27.201  35.274  56.783  1.00  0.00           H  
ATOM   3486  CB  TRP   213      28.237  35.804  54.976  1.00  0.00           C  
ATOM   3487  HB2 TRP   213      27.945  35.076  54.219  1.00  0.00           H  
ATOM   3488  HB3 TRP   213      27.542  36.640  55.058  1.00  0.00           H  
ATOM   3489  CG  TRP   213      29.521  36.426  54.561  1.00  0.00           C  
ATOM   3490  CD1 TRP   213      30.519  35.855  53.781  1.00  0.00           C  
ATOM   3491  HD1 TRP   213      30.582  34.839  53.419  1.00  0.00           H  
ATOM   3492  NE1 TRP   213      31.547  36.703  53.601  1.00  0.00           N  
ATOM   3493  HE1 TRP   213      32.333  36.492  53.004  1.00  0.00           H  
ATOM   3494  CE2 TRP   213      31.317  37.887  54.238  1.00  0.00           C  
ATOM   3495  CZ2 TRP   213      32.004  39.097  54.196  1.00  0.00           C  
ATOM   3496  HZ2 TRP   213      32.947  39.185  53.678  1.00  0.00           H  
ATOM   3497  CH2 TRP   213      31.594  40.158  54.982  1.00  0.00           C  
ATOM   3498  HH2 TRP   213      32.274  40.987  55.118  1.00  0.00           H  
ATOM   3499  CZ3 TRP   213      30.443  40.057  55.700  1.00  0.00           C  
ATOM   3500  HZ3 TRP   213      30.123  40.916  56.271  1.00  0.00           H  
ATOM   3501  CE3 TRP   213      29.728  38.904  55.686  1.00  0.00           C  
ATOM   3502  HE3 TRP   213      28.868  38.911  56.339  1.00  0.00           H  
ATOM   3503  CD2 TRP   213      30.111  37.733  54.942  1.00  0.00           C  
ATOM   3504  C   TRP   213      28.549  33.669  56.393  1.00  0.00           C  
ATOM   3505  O   TRP   213      28.219  32.915  55.469  1.00  0.00           O  
ATOM   3506  N   GLN   214      29.276  33.173  57.450  1.00  0.00           N  
ATOM   3507  H   GLN   214      29.778  33.785  58.077  1.00  0.00           H  
ATOM   3508  CA  GLN   214      29.440  31.750  57.716  1.00  0.00           C  
ATOM   3509  HA  GLN   214      29.916  31.246  56.874  1.00  0.00           H  
ATOM   3510  CB  GLN   214      30.464  31.630  58.797  1.00  0.00           C  
ATOM   3511  HB2 GLN   214      30.735  30.575  58.843  1.00  0.00           H  
ATOM   3512  HB3 GLN   214      31.282  32.296  58.521  1.00  0.00           H  
ATOM   3513  CG  GLN   214      30.059  32.110  60.092  1.00  0.00           C  
ATOM   3514  HG2 GLN   214      29.890  33.181  59.981  1.00  0.00           H  
ATOM   3515  HG3 GLN   214      29.024  31.806  60.246  1.00  0.00           H  
ATOM   3516  CD  GLN   214      30.904  31.781  61.280  1.00  0.00           C  
ATOM   3517  OE1 GLN   214      32.144  31.801  61.123  1.00  0.00           O  
ATOM   3518  NE2 GLN   214      30.377  31.301  62.434  1.00  0.00           N  
ATOM   3519 HE21 GLN   214      31.033  30.986  63.134  1.00  0.00           H  
ATOM   3520 HE22 GLN   214      29.386  31.200  62.598  1.00  0.00           H  
ATOM   3521  C   GLN   214      28.086  30.933  57.994  1.00  0.00           C  
ATOM   3522  O   GLN   214      27.105  31.367  58.645  1.00  0.00           O  
ATOM   3523  N   GLY   215      28.053  29.802  57.286  1.00  0.00           N  
ATOM   3524  H   GLY   215      28.856  29.595  56.710  1.00  0.00           H  
ATOM   3525  CA  GLY   215      27.192  28.686  57.558  1.00  0.00           C  
ATOM   3526  HA2 GLY   215      27.552  27.810  57.019  1.00  0.00           H  
ATOM   3527  HA3 GLY   215      27.100  28.440  58.615  1.00  0.00           H  
ATOM   3528  C   GLY   215      25.728  28.921  57.159  1.00  0.00           C  
ATOM   3529  O   GLY   215      24.826  28.190  57.589  1.00  0.00           O  
ATOM   3530  N   LEU   216      25.609  29.932  56.375  1.00  0.00           N  
ATOM   3531  H   LEU   216      26.397  30.462  56.031  1.00  0.00           H  
ATOM   3532  CA  LEU   216      24.326  30.390  55.831  1.00  0.00           C  
ATOM   3533  HA  LEU   216      23.622  30.354  56.663  1.00  0.00           H  
ATOM   3534  CB  LEU   216      24.354  31.810  55.265  1.00  0.00           C  
ATOM   3535  HB2 LEU   216      25.000  31.784  54.388  1.00  0.00           H  
ATOM   3536  HB3 LEU   216      23.313  31.926  54.961  1.00  0.00           H  
ATOM   3537  CG  LEU   216      24.823  32.957  56.168  1.00  0.00           C  
ATOM   3538  HG  LEU   216      25.729  32.615  56.669  1.00  0.00           H  
ATOM   3539  CD1 LEU   216      25.139  34.173  55.238  1.00  0.00           C  
ATOM   3540 HD11 LEU   216      25.385  35.113  55.732  1.00  0.00           H  
ATOM   3541 HD12 LEU   216      25.992  33.841  54.647  1.00  0.00           H  
ATOM   3542 HD13 LEU   216      24.298  34.364  54.572  1.00  0.00           H  
ATOM   3543  CD2 LEU   216      23.723  33.327  57.187  1.00  0.00           C  
ATOM   3544 HD21 LEU   216      22.964  33.803  56.566  1.00  0.00           H  
ATOM   3545 HD22 LEU   216      23.216  32.463  57.616  1.00  0.00           H  
ATOM   3546 HD23 LEU   216      23.985  33.980  58.019  1.00  0.00           H  
ATOM   3547  C   LEU   216      23.912  29.298  54.791  1.00  0.00           C  
ATOM   3548  O   LEU   216      24.764  28.646  54.107  1.00  0.00           O  
ATOM   3549  N   LYS   217      22.610  29.142  54.603  1.00  0.00           N  
ATOM   3550  H   LYS   217      22.015  29.693  55.205  1.00  0.00           H  
ATOM   3551  CA  LYS   217      21.935  28.171  53.639  1.00  0.00           C  
ATOM   3552  HA  LYS   217      22.396  28.144  52.652  1.00  0.00           H  
ATOM   3553  CB  LYS   217      22.158  26.716  54.238  1.00  0.00           C  
ATOM   3554  HB2 LYS   217      21.842  26.019  53.462  1.00  0.00           H  
ATOM   3555  HB3 LYS   217      23.216  26.508  54.398  1.00  0.00           H  
ATOM   3556  CG  LYS   217      21.355  26.515  55.476  1.00  0.00           C  
ATOM   3557  HG2 LYS   217      21.531  27.379  56.116  1.00  0.00           H  
ATOM   3558  HG3 LYS   217      20.295  26.285  55.366  1.00  0.00           H  
ATOM   3559  CD  LYS   217      21.923  25.395  56.286  1.00  0.00           C  
ATOM   3560  HD2 LYS   217      22.070  24.467  55.734  1.00  0.00           H  
ATOM   3561  HD3 LYS   217      22.956  25.654  56.520  1.00  0.00           H  
ATOM   3562  CE  LYS   217      21.133  25.042  57.502  1.00  0.00           C  
ATOM   3563  HE2 LYS   217      20.892  25.956  58.045  1.00  0.00           H  
ATOM   3564  HE3 LYS   217      20.276  24.518  57.081  1.00  0.00           H  
ATOM   3565  NZ  LYS   217      21.936  24.116  58.352  1.00  0.00           N  
ATOM   3566  HZ1 LYS   217      22.867  24.477  58.505  1.00  0.00           H  
ATOM   3567  HZ2 LYS   217      21.493  24.056  59.257  1.00  0.00           H  
ATOM   3568  HZ3 LYS   217      21.989  23.160  58.033  1.00  0.00           H  
ATOM   3569  C   LYS   217      20.421  28.493  53.518  1.00  0.00           C  
ATOM   3570  O   LYS   217      19.809  29.214  54.316  1.00  0.00           O  
ATOM   3571  N   ALA   218      19.800  27.856  52.562  1.00  0.00           N  
ATOM   3572  H   ALA   218      20.404  27.255  52.018  1.00  0.00           H  
ATOM   3573  CA  ALA   218      18.350  27.885  52.223  1.00  0.00           C  
ATOM   3574  HA  ALA   218      17.762  27.813  53.138  1.00  0.00           H  
ATOM   3575  CB  ALA   218      18.118  29.164  51.436  1.00  0.00           C  
ATOM   3576  HB1 ALA   218      18.838  29.168  50.617  1.00  0.00           H  
ATOM   3577  HB2 ALA   218      17.111  29.200  51.019  1.00  0.00           H  
ATOM   3578  HB3 ALA   218      18.361  30.004  52.087  1.00  0.00           H  
ATOM   3579  C   ALA   218      18.093  26.615  51.446  1.00  0.00           C  
ATOM   3580  O   ALA   218      18.976  25.848  51.034  1.00  0.00           O  
ATOM   3581  N   ALA   219      16.848  26.428  50.959  1.00  0.00           N  
ATOM   3582  H   ALA   219      16.086  27.075  51.106  1.00  0.00           H  
ATOM   3583  CA  ALA   219      16.602  25.541  49.847  1.00  0.00           C  
ATOM   3584  HA  ALA   219      17.196  24.650  50.046  1.00  0.00           H  
ATOM   3585  CB  ALA   219      15.149  25.058  49.968  1.00  0.00           C  
ATOM   3586  HB1 ALA   219      15.009  24.343  49.156  1.00  0.00           H  
ATOM   3587  HB2 ALA   219      15.020  24.615  50.955  1.00  0.00           H  
ATOM   3588  HB3 ALA   219      14.467  25.869  49.714  1.00  0.00           H  
ATOM   3589  C   ALA   219      16.961  26.118  48.412  1.00  0.00           C  
ATOM   3590  O   ALA   219      17.132  25.362  47.430  1.00  0.00           O  
ATOM   3591  N   THR   220      17.096  27.447  48.263  1.00  0.00           N  
ATOM   3592  H   THR   220      16.906  28.111  49.000  1.00  0.00           H  
ATOM   3593  CA  THR   220      17.215  28.028  46.920  1.00  0.00           C  
ATOM   3594  HA  THR   220      17.537  27.250  46.229  1.00  0.00           H  
ATOM   3595  CB  THR   220      15.984  28.918  46.518  1.00  0.00           C  
ATOM   3596  HB  THR   220      16.280  29.430  45.603  1.00  0.00           H  
ATOM   3597  CG2 THR   220      14.774  28.022  46.312  1.00  0.00           C  
ATOM   3598 HG21 THR   220      14.779  27.680  45.278  1.00  0.00           H  
ATOM   3599 HG22 THR   220      14.659  27.161  46.971  1.00  0.00           H  
ATOM   3600 HG23 THR   220      13.913  28.679  46.441  1.00  0.00           H  
ATOM   3601  OG1 THR   220      15.719  29.842  47.514  1.00  0.00           O  
ATOM   3602  HG1 THR   220      15.372  29.430  48.309  1.00  0.00           H  
ATOM   3603  C   THR   220      18.370  29.058  46.906  1.00  0.00           C  
ATOM   3604  O   THR   220      18.589  29.770  47.873  1.00  0.00           O  
ATOM   3605  N   LYS   221      19.113  29.157  45.749  1.00  0.00           N  
ATOM   3606  H   LYS   221      18.989  28.535  44.963  1.00  0.00           H  
ATOM   3607  CA  LYS   221      20.342  29.922  45.672  1.00  0.00           C  
ATOM   3608  HA  LYS   221      20.931  29.632  46.543  1.00  0.00           H  
ATOM   3609  CB  LYS   221      21.118  29.419  44.446  1.00  0.00           C  
ATOM   3610  HB2 LYS   221      20.779  28.387  44.355  1.00  0.00           H  
ATOM   3611  HB3 LYS   221      20.736  30.026  43.626  1.00  0.00           H  
ATOM   3612  CG  LYS   221      22.600  29.369  44.609  1.00  0.00           C  
ATOM   3613  HG2 LYS   221      22.933  30.326  45.011  1.00  0.00           H  
ATOM   3614  HG3 LYS   221      22.886  28.646  45.373  1.00  0.00           H  
ATOM   3615  CD  LYS   221      23.342  29.046  43.327  1.00  0.00           C  
ATOM   3616  HD2 LYS   221      23.150  29.809  42.572  1.00  0.00           H  
ATOM   3617  HD3 LYS   221      24.410  29.020  43.543  1.00  0.00           H  
ATOM   3618  CE  LYS   221      22.969  27.723  42.812  1.00  0.00           C  
ATOM   3619  HE2 LYS   221      22.639  27.107  43.649  1.00  0.00           H  
ATOM   3620  HE3 LYS   221      22.163  27.819  42.084  1.00  0.00           H  
ATOM   3621  NZ  LYS   221      24.147  27.155  42.106  1.00  0.00           N  
ATOM   3622  HZ1 LYS   221      24.530  27.805  41.435  1.00  0.00           H  
ATOM   3623  HZ2 LYS   221      24.833  26.905  42.804  1.00  0.00           H  
ATOM   3624  HZ3 LYS   221      23.852  26.317  41.627  1.00  0.00           H  
ATOM   3625  C   LYS   221      20.087  31.424  45.746  1.00  0.00           C  
ATOM   3626  O   LYS   221      20.786  32.107  46.446  1.00  0.00           O  
ATOM   3627  N   LYS   222      18.967  31.804  45.181  1.00  0.00           N  
ATOM   3628  H   LYS   222      18.414  31.132  44.669  1.00  0.00           H  
ATOM   3629  CA  LYS   222      18.439  33.185  45.298  1.00  0.00           C  
ATOM   3630  HA  LYS   222      19.251  33.818  44.941  1.00  0.00           H  
ATOM   3631  CB  LYS   222      17.196  33.376  44.384  1.00  0.00           C  
ATOM   3632  HB2 LYS   222      17.461  33.082  43.368  1.00  0.00           H  
ATOM   3633  HB3 LYS   222      16.368  32.756  44.729  1.00  0.00           H  
ATOM   3634  CG  LYS   222      16.801  34.867  44.480  1.00  0.00           C  
ATOM   3635  HG2 LYS   222      16.306  34.987  45.444  1.00  0.00           H  
ATOM   3636  HG3 LYS   222      17.675  35.513  44.406  1.00  0.00           H  
ATOM   3637  CD  LYS   222      15.724  35.295  43.435  1.00  0.00           C  
ATOM   3638  HD2 LYS   222      16.046  35.343  42.394  1.00  0.00           H  
ATOM   3639  HD3 LYS   222      14.952  34.535  43.548  1.00  0.00           H  
ATOM   3640  CE  LYS   222      15.196  36.734  43.755  1.00  0.00           C  
ATOM   3641  HE2 LYS   222      14.414  37.048  43.064  1.00  0.00           H  
ATOM   3642  HE3 LYS   222      14.847  36.756  44.788  1.00  0.00           H  
ATOM   3643  NZ  LYS   222      16.294  37.699  43.581  1.00  0.00           N  
ATOM   3644  HZ1 LYS   222      16.932  37.560  44.352  1.00  0.00           H  
ATOM   3645  HZ2 LYS   222      16.888  37.396  42.822  1.00  0.00           H  
ATOM   3646  HZ3 LYS   222      15.903  38.626  43.499  1.00  0.00           H  
ATOM   3647  C   LYS   222      18.244  33.698  46.757  1.00  0.00           C  
ATOM   3648  O   LYS   222      18.700  34.742  47.126  1.00  0.00           O  
ATOM   3649  N   GLN   223      17.751  32.817  47.647  1.00  0.00           N  
ATOM   3650  H   GLN   223      17.346  31.981  47.250  1.00  0.00           H  
ATOM   3651  CA  GLN   223      17.810  32.923  49.096  1.00  0.00           C  
ATOM   3652  HA  GLN   223      17.518  33.925  49.409  1.00  0.00           H  
ATOM   3653  CB  GLN   223      16.868  31.898  49.770  1.00  0.00           C  
ATOM   3654  HB2 GLN   223      17.007  30.880  49.406  1.00  0.00           H  
ATOM   3655  HB3 GLN   223      17.188  31.889  50.812  1.00  0.00           H  
ATOM   3656  CG  GLN   223      15.343  32.173  49.596  1.00  0.00           C  
ATOM   3657  HG2 GLN   223      15.056  32.271  48.549  1.00  0.00           H  
ATOM   3658  HG3 GLN   223      14.883  31.299  50.056  1.00  0.00           H  
ATOM   3659  CD  GLN   223      14.837  33.403  50.274  1.00  0.00           C  
ATOM   3660  OE1 GLN   223      15.425  34.463  50.258  1.00  0.00           O  
ATOM   3661  NE2 GLN   223      13.764  33.351  51.095  1.00  0.00           N  
ATOM   3662 HE21 GLN   223      13.324  34.238  51.295  1.00  0.00           H  
ATOM   3663 HE22 GLN   223      13.229  32.496  51.154  1.00  0.00           H  
ATOM   3664  C   GLN   223      19.222  32.819  49.758  1.00  0.00           C  
ATOM   3665  O   GLN   223      19.481  33.519  50.669  1.00  0.00           O  
ATOM   3666  N   LYS   224      20.183  32.023  49.275  1.00  0.00           N  
ATOM   3667  H   LYS   224      19.984  31.321  48.577  1.00  0.00           H  
ATOM   3668  CA  LYS   224      21.573  31.944  49.757  1.00  0.00           C  
ATOM   3669  HA  LYS   224      21.389  31.848  50.827  1.00  0.00           H  
ATOM   3670  CB  LYS   224      22.324  30.815  49.247  1.00  0.00           C  
ATOM   3671  HB2 LYS   224      21.631  29.982  49.367  1.00  0.00           H  
ATOM   3672  HB3 LYS   224      22.471  31.078  48.200  1.00  0.00           H  
ATOM   3673  CG  LYS   224      23.688  30.473  49.868  1.00  0.00           C  
ATOM   3674  HG2 LYS   224      24.130  31.447  50.080  1.00  0.00           H  
ATOM   3675  HG3 LYS   224      23.551  29.965  50.823  1.00  0.00           H  
ATOM   3676  CD  LYS   224      24.654  29.670  48.961  1.00  0.00           C  
ATOM   3677  HD2 LYS   224      24.640  30.082  47.952  1.00  0.00           H  
ATOM   3678  HD3 LYS   224      25.670  29.789  49.337  1.00  0.00           H  
ATOM   3679  CE  LYS   224      24.390  28.185  48.893  1.00  0.00           C  
ATOM   3680  HE2 LYS   224      24.420  27.813  49.917  1.00  0.00           H  
ATOM   3681  HE3 LYS   224      23.411  28.029  48.440  1.00  0.00           H  
ATOM   3682  NZ  LYS   224      25.455  27.570  48.045  1.00  0.00           N  
ATOM   3683  HZ1 LYS   224      25.473  27.928  47.101  1.00  0.00           H  
ATOM   3684  HZ2 LYS   224      26.364  27.627  48.483  1.00  0.00           H  
ATOM   3685  HZ3 LYS   224      25.175  26.606  47.936  1.00  0.00           H  
ATOM   3686  C   LYS   224      22.253  33.395  49.596  1.00  0.00           C  
ATOM   3687  O   LYS   224      22.779  33.893  50.550  1.00  0.00           O  
ATOM   3688  N   TYR   225      22.359  33.922  48.399  1.00  0.00           N  
ATOM   3689  H   TYR   225      21.906  33.416  47.652  1.00  0.00           H  
ATOM   3690  CA  TYR   225      22.963  35.201  48.148  1.00  0.00           C  
ATOM   3691  HA  TYR   225      23.998  35.105  48.476  1.00  0.00           H  
ATOM   3692  CB  TYR   225      23.028  35.534  46.658  1.00  0.00           C  
ATOM   3693  HB2 TYR   225      22.009  35.532  46.273  1.00  0.00           H  
ATOM   3694  HB3 TYR   225      23.432  36.532  46.494  1.00  0.00           H  
ATOM   3695  CG  TYR   225      23.803  34.559  45.732  1.00  0.00           C  
ATOM   3696  CD1 TYR   225      23.149  34.010  44.611  1.00  0.00           C  
ATOM   3697  HD1 TYR   225      22.126  34.251  44.364  1.00  0.00           H  
ATOM   3698  CE1 TYR   225      23.748  32.963  43.886  1.00  0.00           C  
ATOM   3699  HE1 TYR   225      23.289  32.550  43.000  1.00  0.00           H  
ATOM   3700  CZ  TYR   225      25.038  32.510  44.232  1.00  0.00           C  
ATOM   3701  OH  TYR   225      25.712  31.538  43.570  1.00  0.00           O  
ATOM   3702  HH  TYR   225      26.300  31.939  42.927  1.00  0.00           H  
ATOM   3703  CE2 TYR   225      25.739  33.082  45.337  1.00  0.00           C  
ATOM   3704  HE2 TYR   225      26.694  32.701  45.668  1.00  0.00           H  
ATOM   3705  CD2 TYR   225      25.061  34.033  46.131  1.00  0.00           C  
ATOM   3706  HD2 TYR   225      25.488  34.372  47.063  1.00  0.00           H  
ATOM   3707  C   TYR   225      22.217  36.351  48.818  1.00  0.00           C  
ATOM   3708  O   TYR   225      22.840  37.269  49.318  1.00  0.00           O  
ATOM   3709  N   GLU   226      20.843  36.340  48.936  1.00  0.00           N  
ATOM   3710  H   GLU   226      20.340  35.830  48.224  1.00  0.00           H  
ATOM   3711  CA  GLU   226      20.079  37.284  49.803  1.00  0.00           C  
ATOM   3712  HA  GLU   226      20.280  38.289  49.431  1.00  0.00           H  
ATOM   3713  CB  GLU   226      18.597  36.883  49.752  1.00  0.00           C  
ATOM   3714  HB2 GLU   226      18.273  36.738  48.721  1.00  0.00           H  
ATOM   3715  HB3 GLU   226      18.488  35.991  50.369  1.00  0.00           H  
ATOM   3716  CG  GLU   226      17.746  37.999  50.289  1.00  0.00           C  
ATOM   3717  HG2 GLU   226      16.708  37.685  50.392  1.00  0.00           H  
ATOM   3718  HG3 GLU   226      17.960  38.232  51.332  1.00  0.00           H  
ATOM   3719  CD  GLU   226      17.785  39.238  49.400  1.00  0.00           C  
ATOM   3720  OE1 GLU   226      17.210  39.230  48.280  1.00  0.00           O  
ATOM   3721  OE2 GLU   226      18.366  40.313  49.714  1.00  0.00           O  
ATOM   3722  C   GLU   226      20.426  37.307  51.352  1.00  0.00           C  
ATOM   3723  O   GLU   226      20.727  38.325  51.901  1.00  0.00           O  
ATOM   3724  N   LYS   227      20.592  36.136  51.875  1.00  0.00           N  
ATOM   3725  H   LYS   227      20.367  35.365  51.263  1.00  0.00           H  
ATOM   3726  CA  LYS   227      21.081  35.928  53.243  1.00  0.00           C  
ATOM   3727  HA  LYS   227      20.561  36.499  54.012  1.00  0.00           H  
ATOM   3728  CB  LYS   227      21.018  34.376  53.657  1.00  0.00           C  
ATOM   3729  HB2 LYS   227      21.546  33.753  52.935  1.00  0.00           H  
ATOM   3730  HB3 LYS   227      21.479  34.286  54.641  1.00  0.00           H  
ATOM   3731  CG  LYS   227      19.531  33.982  53.897  1.00  0.00           C  
ATOM   3732  HG2 LYS   227      19.135  34.547  54.741  1.00  0.00           H  
ATOM   3733  HG3 LYS   227      18.860  34.153  53.055  1.00  0.00           H  
ATOM   3734  CD  LYS   227      19.371  32.492  54.277  1.00  0.00           C  
ATOM   3735  HD2 LYS   227      19.731  31.903  53.433  1.00  0.00           H  
ATOM   3736  HD3 LYS   227      20.044  32.258  55.102  1.00  0.00           H  
ATOM   3737  CE  LYS   227      17.960  32.165  54.727  1.00  0.00           C  
ATOM   3738  HE2 LYS   227      17.652  33.066  55.256  1.00  0.00           H  
ATOM   3739  HE3 LYS   227      17.274  31.934  53.912  1.00  0.00           H  
ATOM   3740  NZ  LYS   227      18.043  31.007  55.701  1.00  0.00           N  
ATOM   3741  HZ1 LYS   227      18.721  31.255  56.407  1.00  0.00           H  
ATOM   3742  HZ2 LYS   227      17.131  30.861  56.108  1.00  0.00           H  
ATOM   3743  HZ3 LYS   227      18.284  30.132  55.256  1.00  0.00           H  
ATOM   3744  C   LYS   227      22.492  36.441  53.379  1.00  0.00           C  
ATOM   3745  O   LYS   227      22.769  37.152  54.319  1.00  0.00           O  
ATOM   3746  N   ILE   228      23.364  36.178  52.415  1.00  0.00           N  
ATOM   3747  H   ILE   228      23.197  35.500  51.686  1.00  0.00           H  
ATOM   3748  CA  ILE   228      24.715  36.731  52.438  1.00  0.00           C  
ATOM   3749  HA  ILE   228      25.281  36.457  53.328  1.00  0.00           H  
ATOM   3750  CB  ILE   228      25.494  36.157  51.224  1.00  0.00           C  
ATOM   3751  HB  ILE   228      25.008  36.461  50.297  1.00  0.00           H  
ATOM   3752  CG2 ILE   228      26.902  36.945  51.164  1.00  0.00           C  
ATOM   3753 HG21 ILE   228      26.805  37.988  50.865  1.00  0.00           H  
ATOM   3754 HG22 ILE   228      27.342  36.878  52.159  1.00  0.00           H  
ATOM   3755 HG23 ILE   228      27.604  36.375  50.556  1.00  0.00           H  
ATOM   3756  CG1 ILE   228      25.714  34.670  51.400  1.00  0.00           C  
ATOM   3757 HG12 ILE   228      26.510  34.584  52.140  1.00  0.00           H  
ATOM   3758 HG13 ILE   228      24.797  34.230  51.792  1.00  0.00           H  
ATOM   3759  CD1 ILE   228      26.147  33.890  50.152  1.00  0.00           C  
ATOM   3760 HD11 ILE   228      27.058  34.241  49.667  1.00  0.00           H  
ATOM   3761 HD12 ILE   228      26.377  32.845  50.363  1.00  0.00           H  
ATOM   3762 HD13 ILE   228      25.309  33.900  49.455  1.00  0.00           H  
ATOM   3763  C   ILE   228      24.652  38.217  52.404  1.00  0.00           C  
ATOM   3764  O   ILE   228      25.424  38.893  52.983  1.00  0.00           O  
ATOM   3765  N   SER   229      23.779  38.760  51.549  1.00  0.00           N  
ATOM   3766  H   SER   229      23.250  38.188  50.906  1.00  0.00           H  
ATOM   3767  CA  SER   229      23.551  40.200  51.475  1.00  0.00           C  
ATOM   3768  HA  SER   229      24.518  40.656  51.262  1.00  0.00           H  
ATOM   3769  CB  SER   229      22.452  40.526  50.390  1.00  0.00           C  
ATOM   3770  HB2 SER   229      22.550  39.971  49.457  1.00  0.00           H  
ATOM   3771  HB3 SER   229      21.599  40.160  50.962  1.00  0.00           H  
ATOM   3772  OG  SER   229      22.254  41.916  50.256  1.00  0.00           O  
ATOM   3773  HG  SER   229      23.108  42.268  49.994  1.00  0.00           H  
ATOM   3774  C   SER   229      23.073  40.852  52.778  1.00  0.00           C  
ATOM   3775  O   SER   229      23.459  41.979  53.142  1.00  0.00           O  
ATOM   3776  N   GLU   230      22.296  40.054  53.510  1.00  0.00           N  
ATOM   3777  H   GLU   230      21.883  39.224  53.110  1.00  0.00           H  
ATOM   3778  CA  GLU   230      21.727  40.524  54.750  1.00  0.00           C  
ATOM   3779  HA  GLU   230      21.305  41.526  54.679  1.00  0.00           H  
ATOM   3780  CB  GLU   230      20.627  39.631  55.259  1.00  0.00           C  
ATOM   3781  HB2 GLU   230      19.753  39.531  54.614  1.00  0.00           H  
ATOM   3782  HB3 GLU   230      20.972  38.602  55.365  1.00  0.00           H  
ATOM   3783  CG  GLU   230      20.070  40.122  56.666  1.00  0.00           C  
ATOM   3784  HG2 GLU   230      20.118  39.314  57.395  1.00  0.00           H  
ATOM   3785  HG3 GLU   230      20.721  40.922  57.020  1.00  0.00           H  
ATOM   3786  CD  GLU   230      18.645  40.646  56.465  1.00  0.00           C  
ATOM   3787  OE1 GLU   230      18.395  41.846  56.212  1.00  0.00           O  
ATOM   3788  OE2 GLU   230      17.772  39.823  56.652  1.00  0.00           O  
ATOM   3789  C   GLU   230      22.825  40.641  55.812  1.00  0.00           C  
ATOM   3790  O   GLU   230      22.978  41.740  56.322  1.00  0.00           O  
ATOM   3791  N   LYS   231      23.688  39.620  55.953  1.00  0.00           N  
ATOM   3792  H   LYS   231      23.461  38.757  55.478  1.00  0.00           H  
ATOM   3793  CA  LYS   231      24.796  39.554  56.881  1.00  0.00           C  
ATOM   3794  HA  LYS   231      24.436  39.944  57.833  1.00  0.00           H  
ATOM   3795  CB  LYS   231      25.362  38.094  56.895  1.00  0.00           C  
ATOM   3796  HB2 LYS   231      25.174  37.775  55.870  1.00  0.00           H  
ATOM   3797  HB3 LYS   231      26.424  38.033  57.132  1.00  0.00           H  
ATOM   3798  CG  LYS   231      24.449  37.252  57.838  1.00  0.00           C  
ATOM   3799  HG2 LYS   231      23.405  37.473  57.618  1.00  0.00           H  
ATOM   3800  HG3 LYS   231      24.574  36.240  57.453  1.00  0.00           H  
ATOM   3801  CD  LYS   231      24.817  37.320  59.322  1.00  0.00           C  
ATOM   3802  HD2 LYS   231      25.809  36.930  59.551  1.00  0.00           H  
ATOM   3803  HD3 LYS   231      24.841  38.358  59.656  1.00  0.00           H  
ATOM   3804  CE  LYS   231      23.860  36.575  60.210  1.00  0.00           C  
ATOM   3805  HE2 LYS   231      22.820  36.615  59.888  1.00  0.00           H  
ATOM   3806  HE3 LYS   231      24.148  35.524  60.199  1.00  0.00           H  
ATOM   3807  NZ  LYS   231      24.016  37.124  61.649  1.00  0.00           N  
ATOM   3808  HZ1 LYS   231      23.680  38.073  61.726  1.00  0.00           H  
ATOM   3809  HZ2 LYS   231      23.421  36.561  62.240  1.00  0.00           H  
ATOM   3810  HZ3 LYS   231      24.986  37.100  61.931  1.00  0.00           H  
ATOM   3811  C   LYS   231      25.905  40.558  56.502  1.00  0.00           C  
ATOM   3812  O   LYS   231      26.495  41.203  57.357  1.00  0.00           O  
ATOM   3813  N   LYS   232      26.044  40.784  55.173  1.00  0.00           N  
ATOM   3814  H   LYS   232      25.578  40.160  54.530  1.00  0.00           H  
ATOM   3815  CA  LYS   232      27.037  41.708  54.625  1.00  0.00           C  
ATOM   3816  HA  LYS   232      27.879  41.698  55.317  1.00  0.00           H  
ATOM   3817  CB  LYS   232      27.478  41.297  53.212  1.00  0.00           C  
ATOM   3818  HB2 LYS   232      27.747  40.241  53.220  1.00  0.00           H  
ATOM   3819  HB3 LYS   232      26.730  41.450  52.433  1.00  0.00           H  
ATOM   3820  CG  LYS   232      28.756  42.087  52.796  1.00  0.00           C  
ATOM   3821  HG2 LYS   232      28.528  43.147  52.678  1.00  0.00           H  
ATOM   3822  HG3 LYS   232      29.516  42.055  53.576  1.00  0.00           H  
ATOM   3823  CD  LYS   232      29.371  41.520  51.472  1.00  0.00           C  
ATOM   3824  HD2 LYS   232      29.252  40.438  51.535  1.00  0.00           H  
ATOM   3825  HD3 LYS   232      28.875  41.900  50.579  1.00  0.00           H  
ATOM   3826  CE  LYS   232      30.885  41.844  51.310  1.00  0.00           C  
ATOM   3827  HE2 LYS   232      31.374  41.755  52.280  1.00  0.00           H  
ATOM   3828  HE3 LYS   232      31.265  41.136  50.574  1.00  0.00           H  
ATOM   3829  NZ  LYS   232      30.929  43.239  50.790  1.00  0.00           N  
ATOM   3830  HZ1 LYS   232      30.692  43.304  49.810  1.00  0.00           H  
ATOM   3831  HZ2 LYS   232      30.303  43.934  51.171  1.00  0.00           H  
ATOM   3832  HZ3 LYS   232      31.900  43.499  50.883  1.00  0.00           H  
ATOM   3833  C   LYS   232      26.696  43.159  54.709  1.00  0.00           C  
ATOM   3834  O   LYS   232      27.499  43.992  55.016  1.00  0.00           O  
ATOM   3835  N   MET   233      25.374  43.447  54.691  1.00  0.00           N  
ATOM   3836  H   MET   233      24.810  42.668  54.383  1.00  0.00           H  
ATOM   3837  CA  MET   233      24.732  44.704  54.976  1.00  0.00           C  
ATOM   3838  HA  MET   233      25.308  45.540  54.579  1.00  0.00           H  
ATOM   3839  CB  MET   233      23.390  44.800  54.215  1.00  0.00           C  
ATOM   3840  HB2 MET   233      22.770  43.915  54.361  1.00  0.00           H  
ATOM   3841  HB3 MET   233      22.737  45.532  54.689  1.00  0.00           H  
ATOM   3842  CG  MET   233      23.560  45.089  52.685  1.00  0.00           C  
ATOM   3843  HG2 MET   233      24.149  44.330  52.171  1.00  0.00           H  
ATOM   3844  HG3 MET   233      22.543  45.103  52.292  1.00  0.00           H  
ATOM   3845  SD  MET   233      24.310  46.719  52.328  1.00  0.00           S  
ATOM   3846  CE  MET   233      23.094  47.854  52.788  1.00  0.00           C  
ATOM   3847  HE1 MET   233      23.447  48.885  52.765  1.00  0.00           H  
ATOM   3848  HE2 MET   233      22.237  47.847  52.115  1.00  0.00           H  
ATOM   3849  HE3 MET   233      22.710  47.588  53.773  1.00  0.00           H  
ATOM   3850  C   MET   233      24.626  45.064  56.422  1.00  0.00           C  
ATOM   3851  O   MET   233      24.528  46.267  56.678  1.00  0.00           O  
ATOM   3852  N   SER   234      24.280  44.118  57.345  1.00  0.00           N  
ATOM   3853  H   SER   234      24.257  43.159  57.031  1.00  0.00           H  
ATOM   3854  CA  SER   234      23.952  44.375  58.796  1.00  0.00           C  
ATOM   3855  HA  SER   234      23.556  45.390  58.831  1.00  0.00           H  
ATOM   3856  CB  SER   234      22.868  43.467  59.334  1.00  0.00           C  
ATOM   3857  HB2 SER   234      22.693  43.688  60.387  1.00  0.00           H  
ATOM   3858  HB3 SER   234      21.907  43.592  58.834  1.00  0.00           H  
ATOM   3859  OG  SER   234      23.343  42.181  59.053  1.00  0.00           O  
ATOM   3860  HG  SER   234      22.969  42.059  58.177  1.00  0.00           H  
ATOM   3861  C   SER   234      25.215  44.418  59.638  1.00  0.00           C  
ATOM   3862  O   SER   234      25.185  44.879  60.780  1.00  0.00           O  
ATOM   3863  N   THR   235      26.322  44.055  59.062  1.00  0.00           N  
ATOM   3864  H   THR   235      26.320  43.846  58.074  1.00  0.00           H  
ATOM   3865  CA  THR   235      27.603  44.121  59.790  1.00  0.00           C  
ATOM   3866  HA  THR   235      27.513  44.032  60.873  1.00  0.00           H  
ATOM   3867  CB  THR   235      28.571  42.920  59.410  1.00  0.00           C  
ATOM   3868  HB  THR   235      28.624  43.028  58.327  1.00  0.00           H  
ATOM   3869  CG2 THR   235      29.990  42.888  60.032  1.00  0.00           C  
ATOM   3870 HG21 THR   235      29.943  42.376  60.993  1.00  0.00           H  
ATOM   3871 HG22 THR   235      30.645  42.247  59.442  1.00  0.00           H  
ATOM   3872 HG23 THR   235      30.460  43.866  60.142  1.00  0.00           H  
ATOM   3873  OG1 THR   235      27.875  41.737  59.696  1.00  0.00           O  
ATOM   3874  HG1 THR   235      27.292  41.665  58.937  1.00  0.00           H  
ATOM   3875  C   THR   235      28.289  45.454  59.462  1.00  0.00           C  
ATOM   3876  O   THR   235      28.715  45.655  58.290  1.00  0.00           O  
ATOM   3877  N   PRO   236      28.458  46.404  60.349  1.00  0.00           N  
ATOM   3878  CD  PRO   236      28.049  46.402  61.749  1.00  0.00           C  
ATOM   3879  HD2 PRO   236      28.808  45.854  62.307  1.00  0.00           H  
ATOM   3880  HD3 PRO   236      27.062  46.003  61.984  1.00  0.00           H  
ATOM   3881  CG  PRO   236      28.053  47.865  62.253  1.00  0.00           C  
ATOM   3882  HG2 PRO   236      28.721  47.881  63.114  1.00  0.00           H  
ATOM   3883  HG3 PRO   236      27.084  48.183  62.639  1.00  0.00           H  
ATOM   3884  CB  PRO   236      28.670  48.691  61.129  1.00  0.00           C  
ATOM   3885  HB2 PRO   236      29.572  49.170  61.511  1.00  0.00           H  
ATOM   3886  HB3 PRO   236      27.967  49.451  60.787  1.00  0.00           H  
ATOM   3887  CA  PRO   236      29.121  47.682  60.048  1.00  0.00           C  
ATOM   3888  HA  PRO   236      28.855  47.966  59.030  1.00  0.00           H  
ATOM   3889  C   PRO   236      30.710  47.545  60.070  1.00  0.00           C  
ATOM   3890  O   PRO   236      31.230  46.740  60.812  1.00  0.00           O  
ATOM   3891  N   VAL   237      31.444  48.288  59.238  1.00  0.00           N  
ATOM   3892  H   VAL   237      30.968  48.907  58.598  1.00  0.00           H  
ATOM   3893  CA  VAL   237      32.865  48.291  59.078  1.00  0.00           C  
ATOM   3894  HA  VAL   237      33.170  47.387  58.552  1.00  0.00           H  
ATOM   3895  CB  VAL   237      33.221  49.541  58.254  1.00  0.00           C  
ATOM   3896  HB  VAL   237      32.679  50.385  58.682  1.00  0.00           H  
ATOM   3897  CG1 VAL   237      34.730  49.885  58.274  1.00  0.00           C  
ATOM   3898 HG11 VAL   237      34.768  50.679  57.528  1.00  0.00           H  
ATOM   3899 HG12 VAL   237      35.086  50.109  59.279  1.00  0.00           H  
ATOM   3900 HG13 VAL   237      35.181  49.054  57.731  1.00  0.00           H  
ATOM   3901  CG2 VAL   237      32.736  49.394  56.775  1.00  0.00           C  
ATOM   3902 HG21 VAL   237      33.335  48.689  56.200  1.00  0.00           H  
ATOM   3903 HG22 VAL   237      31.681  49.140  56.871  1.00  0.00           H  
ATOM   3904 HG23 VAL   237      32.912  50.320  56.226  1.00  0.00           H  
ATOM   3905  C   VAL   237      33.608  48.187  60.411  1.00  0.00           C  
ATOM   3906  O   VAL   237      34.445  47.333  60.627  1.00  0.00           O  
ATOM   3907  N   GLU   238      33.170  48.994  61.431  1.00  0.00           N  
ATOM   3908  H   GLU   238      32.607  49.780  61.138  1.00  0.00           H  
ATOM   3909  CA  GLU   238      33.861  49.059  62.733  1.00  0.00           C  
ATOM   3910  HA  GLU   238      34.950  49.079  62.688  1.00  0.00           H  
ATOM   3911  CB  GLU   238      33.347  50.268  63.587  1.00  0.00           C  
ATOM   3912  HB2 GLU   238      33.632  50.181  64.635  1.00  0.00           H  
ATOM   3913  HB3 GLU   238      33.714  51.212  63.183  1.00  0.00           H  
ATOM   3914  CG  GLU   238      31.787  50.281  63.610  1.00  0.00           C  
ATOM   3915  HG2 GLU   238      31.484  49.236  63.550  1.00  0.00           H  
ATOM   3916  HG3 GLU   238      31.549  50.735  64.572  1.00  0.00           H  
ATOM   3917  CD  GLU   238      31.096  51.162  62.549  1.00  0.00           C  
ATOM   3918  OE1 GLU   238      31.643  51.219  61.382  1.00  0.00           O  
ATOM   3919  OE2 GLU   238      30.404  52.090  62.996  1.00  0.00           O  
ATOM   3920  C   GLU   238      33.776  47.760  63.496  1.00  0.00           C  
ATOM   3921  O   GLU   238      34.538  47.597  64.454  1.00  0.00           O  
ATOM   3922  N   VAL   239      32.910  46.862  63.105  1.00  0.00           N  
ATOM   3923  H   VAL   239      32.257  47.114  62.377  1.00  0.00           H  
ATOM   3924  CA  VAL   239      32.734  45.513  63.705  1.00  0.00           C  
ATOM   3925  HA  VAL   239      33.202  45.422  64.685  1.00  0.00           H  
ATOM   3926  CB  VAL   239      31.181  45.328  64.071  1.00  0.00           C  
ATOM   3927  HB  VAL   239      30.559  45.503  63.193  1.00  0.00           H  
ATOM   3928  CG1 VAL   239      30.811  43.874  64.555  1.00  0.00           C  
ATOM   3929 HG11 VAL   239      31.009  43.114  63.798  1.00  0.00           H  
ATOM   3930 HG12 VAL   239      31.503  43.610  65.355  1.00  0.00           H  
ATOM   3931 HG13 VAL   239      29.755  43.901  64.822  1.00  0.00           H  
ATOM   3932  CG2 VAL   239      30.731  46.364  65.103  1.00  0.00           C  
ATOM   3933 HG21 VAL   239      31.061  46.022  66.083  1.00  0.00           H  
ATOM   3934 HG22 VAL   239      30.988  47.385  64.819  1.00  0.00           H  
ATOM   3935 HG23 VAL   239      29.652  46.293  65.240  1.00  0.00           H  
ATOM   3936  C   VAL   239      33.331  44.411  62.913  1.00  0.00           C  
ATOM   3937  O   VAL   239      33.833  43.457  63.470  1.00  0.00           O  
ATOM   3938  N   LEU   240      33.541  44.563  61.585  1.00  0.00           N  
ATOM   3939  H   LEU   240      33.237  45.375  61.068  1.00  0.00           H  
ATOM   3940  CA  LEU   240      34.391  43.686  60.724  1.00  0.00           C  
ATOM   3941  HA  LEU   240      34.132  42.651  60.947  1.00  0.00           H  
ATOM   3942  CB  LEU   240      33.982  44.016  59.306  1.00  0.00           C  
ATOM   3943  HB2 LEU   240      32.892  44.048  59.288  1.00  0.00           H  
ATOM   3944  HB3 LEU   240      34.236  45.058  59.110  1.00  0.00           H  
ATOM   3945  CG  LEU   240      34.490  43.062  58.137  1.00  0.00           C  
ATOM   3946  HG  LEU   240      35.480  42.716  58.434  1.00  0.00           H  
ATOM   3947  CD1 LEU   240      33.565  41.843  57.993  1.00  0.00           C  
ATOM   3948 HD11 LEU   240      33.480  41.395  58.983  1.00  0.00           H  
ATOM   3949 HD12 LEU   240      32.562  42.170  57.719  1.00  0.00           H  
ATOM   3950 HD13 LEU   240      33.917  41.142  57.236  1.00  0.00           H  
ATOM   3951  CD2 LEU   240      34.626  43.792  56.834  1.00  0.00           C  
ATOM   3952 HD21 LEU   240      33.664  44.159  56.476  1.00  0.00           H  
ATOM   3953 HD22 LEU   240      35.382  44.574  56.765  1.00  0.00           H  
ATOM   3954 HD23 LEU   240      34.963  43.039  56.122  1.00  0.00           H  
ATOM   3955  C   LEU   240      35.920  43.922  60.944  1.00  0.00           C  
ATOM   3956  O   LEU   240      36.698  42.962  60.886  1.00  0.00           O  
ATOM   3957  N   CYS   241      36.370  45.150  61.332  1.00  0.00           N  
ATOM   3958  H   CYS   241      35.733  45.933  61.354  1.00  0.00           H  
ATOM   3959  CA  CYS   241      37.739  45.457  61.536  1.00  0.00           C  
ATOM   3960  HA  CYS   241      38.420  44.962  60.844  1.00  0.00           H  
ATOM   3961  CB  CYS   241      37.887  46.910  61.201  1.00  0.00           C  
ATOM   3962  HB2 CYS   241      37.291  47.546  61.856  1.00  0.00           H  
ATOM   3963  HB3 CYS   241      38.920  47.218  61.368  1.00  0.00           H  
ATOM   3964  SG  CYS   241      37.482  47.180  59.453  1.00  0.00           S  
ATOM   3965  HG  CYS   241      36.164  47.270  59.649  1.00  0.00           H  
ATOM   3966  C   CYS   241      38.374  45.000  62.887  1.00  0.00           C  
ATOM   3967  O   CYS   241      39.453  45.531  63.253  1.00  0.00           O  
ATOM   3968  N   LYS   242      37.702  44.132  63.594  1.00  0.00           N  
ATOM   3969  H   LYS   242      36.935  43.662  63.135  1.00  0.00           H  
ATOM   3970  CA  LYS   242      38.149  43.617  64.961  1.00  0.00           C  
ATOM   3971  HA  LYS   242      38.579  44.427  65.550  1.00  0.00           H  
ATOM   3972  CB  LYS   242      37.072  42.910  65.721  1.00  0.00           C  
ATOM   3973  HB2 LYS   242      36.780  42.030  65.148  1.00  0.00           H  
ATOM   3974  HB3 LYS   242      37.519  42.553  66.648  1.00  0.00           H  
ATOM   3975  CG  LYS   242      35.827  43.787  65.955  1.00  0.00           C  
ATOM   3976  HG2 LYS   242      35.437  44.025  64.966  1.00  0.00           H  
ATOM   3977  HG3 LYS   242      35.208  43.077  66.504  1.00  0.00           H  
ATOM   3978  CD  LYS   242      36.126  45.048  66.782  1.00  0.00           C  
ATOM   3979  HD2 LYS   242      36.608  45.756  66.108  1.00  0.00           H  
ATOM   3980  HD3 LYS   242      35.142  45.440  67.042  1.00  0.00           H  
ATOM   3981  CE  LYS   242      37.027  44.676  67.995  1.00  0.00           C  
ATOM   3982  HE2 LYS   242      36.477  43.882  68.498  1.00  0.00           H  
ATOM   3983  HE3 LYS   242      37.950  44.239  67.611  1.00  0.00           H  
ATOM   3984  NZ  LYS   242      37.338  45.829  68.875  1.00  0.00           N  
ATOM   3985  HZ1 LYS   242      36.512  46.139  69.367  1.00  0.00           H  
ATOM   3986  HZ2 LYS   242      37.942  45.503  69.615  1.00  0.00           H  
ATOM   3987  HZ3 LYS   242      37.784  46.592  68.385  1.00  0.00           H  
ATOM   3988  C   LYS   242      39.287  42.650  64.677  1.00  0.00           C  
ATOM   3989  O   LYS   242      39.232  41.781  63.803  1.00  0.00           O  
ATOM   3990  N   GLY   243      40.262  42.840  65.503  1.00  0.00           N  
ATOM   3991  H   GLY   243      40.164  43.559  66.205  1.00  0.00           H  
ATOM   3992  CA  GLY   243      41.570  42.235  65.398  1.00  0.00           C  
ATOM   3993  HA2 GLY   243      42.057  42.658  66.276  1.00  0.00           H  
ATOM   3994  HA3 GLY   243      41.405  41.164  65.519  1.00  0.00           H  
ATOM   3995  C   GLY   243      42.336  42.520  64.095  1.00  0.00           C  
ATOM   3996  O   GLY   243      43.426  41.963  63.922  1.00  0.00           O  
ATOM   3997  N   PHE   244      41.848  43.446  63.215  1.00  0.00           N  
ATOM   3998  H   PHE   244      40.951  43.878  63.383  1.00  0.00           H  
ATOM   3999  CA  PHE   244      42.685  43.967  62.146  1.00  0.00           C  
ATOM   4000  HA  PHE   244      43.534  43.340  61.877  1.00  0.00           H  
ATOM   4001  CB  PHE   244      41.854  44.047  60.824  1.00  0.00           C  
ATOM   4002  HB2 PHE   244      40.910  44.569  60.976  1.00  0.00           H  
ATOM   4003  HB3 PHE   244      42.397  44.638  60.086  1.00  0.00           H  
ATOM   4004  CG  PHE   244      41.621  42.765  60.011  1.00  0.00           C  
ATOM   4005  CD1 PHE   244      40.638  41.841  60.390  1.00  0.00           C  
ATOM   4006  HD1 PHE   244      40.028  41.980  61.270  1.00  0.00           H  
ATOM   4007  CE1 PHE   244      40.387  40.773  59.560  1.00  0.00           C  
ATOM   4008  HE1 PHE   244      39.639  40.057  59.868  1.00  0.00           H  
ATOM   4009  CZ  PHE   244      41.071  40.540  58.333  1.00  0.00           C  
ATOM   4010  HZ  PHE   244      40.849  39.687  57.709  1.00  0.00           H  
ATOM   4011  CE2 PHE   244      42.049  41.422  57.928  1.00  0.00           C  
ATOM   4012  HE2 PHE   244      42.556  41.270  56.987  1.00  0.00           H  
ATOM   4013  CD2 PHE   244      42.419  42.459  58.785  1.00  0.00           C  
ATOM   4014  HD2 PHE   244      43.167  43.135  58.398  1.00  0.00           H  
ATOM   4015  C   PHE   244      43.189  45.368  62.485  1.00  0.00           C  
ATOM   4016  O   PHE   244      42.886  45.976  63.526  1.00  0.00           O  
ATOM   4017  N   PRO   245      44.061  46.016  61.683  1.00  0.00           N  
ATOM   4018  CD  PRO   245      44.938  45.317  60.716  1.00  0.00           C  
ATOM   4019  HD2 PRO   245      44.396  45.312  59.770  1.00  0.00           H  
ATOM   4020  HD3 PRO   245      45.080  44.296  61.069  1.00  0.00           H  
ATOM   4021  CG  PRO   245      46.185  46.133  60.702  1.00  0.00           C  
ATOM   4022  HG2 PRO   245      46.727  46.076  59.758  1.00  0.00           H  
ATOM   4023  HG3 PRO   245      46.872  45.791  61.476  1.00  0.00           H  
ATOM   4024  CB  PRO   245      45.712  47.560  60.983  1.00  0.00           C  
ATOM   4025  HB2 PRO   245      45.435  48.121  60.090  1.00  0.00           H  
ATOM   4026  HB3 PRO   245      46.516  48.110  61.471  1.00  0.00           H  
ATOM   4027  CA  PRO   245      44.473  47.387  61.869  1.00  0.00           C  
ATOM   4028  HA  PRO   245      44.818  47.583  62.884  1.00  0.00           H  
ATOM   4029  C   PRO   245      43.368  48.455  61.582  1.00  0.00           C  
ATOM   4030  O   PRO   245      42.445  48.141  60.824  1.00  0.00           O  
ATOM   4031  N   ALA   246      43.496  49.754  62.064  1.00  0.00           N  
ATOM   4032  H   ALA   246      44.242  50.057  62.674  1.00  0.00           H  
ATOM   4033  CA  ALA   246      42.619  50.876  61.846  1.00  0.00           C  
ATOM   4034  HA  ALA   246      41.585  50.575  62.016  1.00  0.00           H  
ATOM   4035  CB  ALA   246      43.127  51.945  62.826  1.00  0.00           C  
ATOM   4036  HB1 ALA   246      42.956  51.627  63.855  1.00  0.00           H  
ATOM   4037  HB2 ALA   246      44.174  52.076  62.551  1.00  0.00           H  
ATOM   4038  HB3 ALA   246      42.617  52.877  62.584  1.00  0.00           H  
ATOM   4039  C   ALA   246      42.610  51.303  60.352  1.00  0.00           C  
ATOM   4040  O   ALA   246      41.640  51.895  59.871  1.00  0.00           O  
ATOM   4041  N   GLU   247      43.578  50.809  59.580  1.00  0.00           N  
ATOM   4042  H   GLU   247      44.308  50.298  60.057  1.00  0.00           H  
ATOM   4043  CA  GLU   247      43.791  51.137  58.182  1.00  0.00           C  
ATOM   4044  HA  GLU   247      43.668  52.215  58.076  1.00  0.00           H  
ATOM   4045  CB  GLU   247      45.061  50.601  57.721  1.00  0.00           C  
ATOM   4046  HB2 GLU   247      45.123  49.593  58.131  1.00  0.00           H  
ATOM   4047  HB3 GLU   247      44.959  50.510  56.639  1.00  0.00           H  
ATOM   4048  CG  GLU   247      46.306  51.446  58.121  1.00  0.00           C  
ATOM   4049  HG2 GLU   247      47.192  51.092  57.593  1.00  0.00           H  
ATOM   4050  HG3 GLU   247      46.205  52.442  57.690  1.00  0.00           H  
ATOM   4051  CD  GLU   247      46.627  51.609  59.635  1.00  0.00           C  
ATOM   4052  OE1 GLU   247      47.403  52.573  59.900  1.00  0.00           O  
ATOM   4053  OE2 GLU   247      46.147  50.828  60.520  1.00  0.00           O  
ATOM   4054  C   GLU   247      42.590  50.594  57.344  1.00  0.00           C  
ATOM   4055  O   GLU   247      42.091  51.353  56.536  1.00  0.00           O  
ATOM   4056  N   PHE   248      42.154  49.356  57.577  1.00  0.00           N  
ATOM   4057  H   PHE   248      42.533  48.807  58.336  1.00  0.00           H  
ATOM   4058  CA  PHE   248      41.074  48.785  56.825  1.00  0.00           C  
ATOM   4059  HA  PHE   248      41.369  48.822  55.776  1.00  0.00           H  
ATOM   4060  CB  PHE   248      40.986  47.292  57.241  1.00  0.00           C  
ATOM   4061  HB2 PHE   248      41.016  47.173  58.324  1.00  0.00           H  
ATOM   4062  HB3 PHE   248      40.108  46.755  56.880  1.00  0.00           H  
ATOM   4063  CG  PHE   248      42.131  46.381  56.758  1.00  0.00           C  
ATOM   4064  CD1 PHE   248      41.933  45.460  55.716  1.00  0.00           C  
ATOM   4065  HD1 PHE   248      41.007  45.384  55.165  1.00  0.00           H  
ATOM   4066  CE1 PHE   248      42.904  44.565  55.238  1.00  0.00           C  
ATOM   4067  HE1 PHE   248      42.875  43.850  54.428  1.00  0.00           H  
ATOM   4068  CZ  PHE   248      44.119  44.524  55.978  1.00  0.00           C  
ATOM   4069  HZ  PHE   248      44.850  43.764  55.745  1.00  0.00           H  
ATOM   4070  CE2 PHE   248      44.375  45.388  56.988  1.00  0.00           C  
ATOM   4071  HE2 PHE   248      45.357  45.453  57.431  1.00  0.00           H  
ATOM   4072  CD2 PHE   248      43.429  46.268  57.453  1.00  0.00           C  
ATOM   4073  HD2 PHE   248      43.742  46.896  58.274  1.00  0.00           H  
ATOM   4074  C   PHE   248      39.675  49.462  56.990  1.00  0.00           C  
ATOM   4075  O   PHE   248      38.965  49.727  56.057  1.00  0.00           O  
ATOM   4076  N   ALA   249      39.393  49.917  58.226  1.00  0.00           N  
ATOM   4077  H   ALA   249      40.067  49.782  58.966  1.00  0.00           H  
ATOM   4078  CA  ALA   249      38.342  50.885  58.516  1.00  0.00           C  
ATOM   4079  HA  ALA   249      37.346  50.500  58.300  1.00  0.00           H  
ATOM   4080  CB  ALA   249      38.169  50.963  60.074  1.00  0.00           C  
ATOM   4081  HB1 ALA   249      37.366  51.679  60.251  1.00  0.00           H  
ATOM   4082  HB2 ALA   249      37.999  49.961  60.467  1.00  0.00           H  
ATOM   4083  HB3 ALA   249      39.086  51.395  60.476  1.00  0.00           H  
ATOM   4084  C   ALA   249      38.423  52.203  57.779  1.00  0.00           C  
ATOM   4085  O   ALA   249      37.491  52.655  57.112  1.00  0.00           O  
ATOM   4086  N   MET   250      39.594  52.796  57.815  1.00  0.00           N  
ATOM   4087  H   MET   250      40.413  52.333  58.180  1.00  0.00           H  
ATOM   4088  CA  MET   250      39.822  54.098  57.088  1.00  0.00           C  
ATOM   4089  HA  MET   250      39.019  54.771  57.388  1.00  0.00           H  
ATOM   4090  CB  MET   250      41.158  54.633  57.572  1.00  0.00           C  
ATOM   4091  HB2 MET   250      41.156  54.275  58.602  1.00  0.00           H  
ATOM   4092  HB3 MET   250      41.986  54.170  57.035  1.00  0.00           H  
ATOM   4093  CG  MET   250      41.181  56.146  57.581  1.00  0.00           C  
ATOM   4094  HG2 MET   250      41.109  56.428  56.530  1.00  0.00           H  
ATOM   4095  HG3 MET   250      40.299  56.473  58.131  1.00  0.00           H  
ATOM   4096  SD  MET   250      42.628  56.962  58.444  1.00  0.00           S  
ATOM   4097  CE  MET   250      42.064  56.446  60.116  1.00  0.00           C  
ATOM   4098  HE1 MET   250      40.974  56.449  60.159  1.00  0.00           H  
ATOM   4099  HE2 MET   250      42.517  55.509  60.440  1.00  0.00           H  
ATOM   4100  HE3 MET   250      42.438  57.206  60.801  1.00  0.00           H  
ATOM   4101  C   MET   250      39.810  53.975  55.578  1.00  0.00           C  
ATOM   4102  O   MET   250      39.200  54.873  54.937  1.00  0.00           O  
ATOM   4103  N   TYR   251      40.302  52.864  54.996  1.00  0.00           N  
ATOM   4104  H   TYR   251      40.762  52.191  55.593  1.00  0.00           H  
ATOM   4105  CA  TYR   251      40.044  52.533  53.551  1.00  0.00           C  
ATOM   4106  HA  TYR   251      40.500  53.346  52.985  1.00  0.00           H  
ATOM   4107  CB  TYR   251      40.797  51.257  53.225  1.00  0.00           C  
ATOM   4108  HB2 TYR   251      41.843  51.338  53.518  1.00  0.00           H  
ATOM   4109  HB3 TYR   251      40.361  50.526  53.906  1.00  0.00           H  
ATOM   4110  CG  TYR   251      40.767  50.644  51.816  1.00  0.00           C  
ATOM   4111  CD1 TYR   251      41.797  50.879  50.883  1.00  0.00           C  
ATOM   4112  HD1 TYR   251      42.651  51.526  51.023  1.00  0.00           H  
ATOM   4113  CE1 TYR   251      41.674  50.171  49.636  1.00  0.00           C  
ATOM   4114  HE1 TYR   251      42.503  50.269  48.952  1.00  0.00           H  
ATOM   4115  CZ  TYR   251      40.571  49.312  49.338  1.00  0.00           C  
ATOM   4116  OH  TYR   251      40.567  48.552  48.225  1.00  0.00           O  
ATOM   4117  HH  TYR   251      39.646  48.440  47.976  1.00  0.00           H  
ATOM   4118  CE2 TYR   251      39.563  49.141  50.290  1.00  0.00           C  
ATOM   4119  HE2 TYR   251      38.748  48.459  50.095  1.00  0.00           H  
ATOM   4120  CD2 TYR   251      39.725  49.706  51.578  1.00  0.00           C  
ATOM   4121  HD2 TYR   251      38.999  49.478  52.345  1.00  0.00           H  
ATOM   4122  C   TYR   251      38.551  52.447  53.190  1.00  0.00           C  
ATOM   4123  O   TYR   251      38.049  53.026  52.247  1.00  0.00           O  
ATOM   4124  N   LEU   252      37.785  51.622  53.955  1.00  0.00           N  
ATOM   4125  H   LEU   252      38.200  51.144  54.742  1.00  0.00           H  
ATOM   4126  CA  LEU   252      36.403  51.239  53.744  1.00  0.00           C  
ATOM   4127  HA  LEU   252      36.345  50.989  52.684  1.00  0.00           H  
ATOM   4128  CB  LEU   252      36.151  50.066  54.637  1.00  0.00           C  
ATOM   4129  HB2 LEU   252      36.510  50.251  55.649  1.00  0.00           H  
ATOM   4130  HB3 LEU   252      35.070  49.988  54.753  1.00  0.00           H  
ATOM   4131  CG  LEU   252      36.581  48.657  54.237  1.00  0.00           C  
ATOM   4132  HG  LEU   252      37.646  48.480  54.087  1.00  0.00           H  
ATOM   4133  CD1 LEU   252      36.130  47.556  55.192  1.00  0.00           C  
ATOM   4134 HD11 LEU   252      36.536  46.602  54.856  1.00  0.00           H  
ATOM   4135 HD12 LEU   252      36.524  47.831  56.170  1.00  0.00           H  
ATOM   4136 HD13 LEU   252      35.041  47.510  55.210  1.00  0.00           H  
ATOM   4137  CD2 LEU   252      35.906  48.226  52.928  1.00  0.00           C  
ATOM   4138 HD21 LEU   252      36.194  47.223  52.611  1.00  0.00           H  
ATOM   4139 HD22 LEU   252      34.848  48.038  53.114  1.00  0.00           H  
ATOM   4140 HD23 LEU   252      36.176  48.956  52.166  1.00  0.00           H  
ATOM   4141  C   LEU   252      35.358  52.367  54.027  1.00  0.00           C  
ATOM   4142  O   LEU   252      34.308  52.390  53.373  1.00  0.00           O  
ATOM   4143  N   ASN   253      35.650  53.333  54.972  1.00  0.00           N  
ATOM   4144  H   ASN   253      36.340  53.086  55.667  1.00  0.00           H  
ATOM   4145  CA  ASN   253      34.848  54.553  55.094  1.00  0.00           C  
ATOM   4146  HA  ASN   253      33.773  54.376  55.043  1.00  0.00           H  
ATOM   4147  CB  ASN   253      35.197  55.185  56.488  1.00  0.00           C  
ATOM   4148  HB2 ASN   253      36.258  54.992  56.643  1.00  0.00           H  
ATOM   4149  HB3 ASN   253      35.022  56.260  56.505  1.00  0.00           H  
ATOM   4150  CG  ASN   253      34.376  54.677  57.687  1.00  0.00           C  
ATOM   4151  OD1 ASN   253      33.252  55.063  57.938  1.00  0.00           O  
ATOM   4152  ND2 ASN   253      34.982  53.805  58.454  1.00  0.00           N  
ATOM   4153 HD21 ASN   253      34.691  53.562  59.390  1.00  0.00           H  
ATOM   4154 HD22 ASN   253      35.910  53.553  58.145  1.00  0.00           H  
ATOM   4155  C   ASN   253      35.108  55.486  53.872  1.00  0.00           C  
ATOM   4156  O   ASN   253      34.152  56.036  53.345  1.00  0.00           O  
ATOM   4157  N   TYR   254      36.356  55.439  53.373  1.00  0.00           N  
ATOM   4158  H   TYR   254      37.050  54.856  53.818  1.00  0.00           H  
ATOM   4159  CA  TYR   254      36.798  56.334  52.290  1.00  0.00           C  
ATOM   4160  HA  TYR   254      36.271  57.262  52.507  1.00  0.00           H  
ATOM   4161  CB  TYR   254      38.292  56.736  52.371  1.00  0.00           C  
ATOM   4162  HB2 TYR   254      38.573  57.118  53.352  1.00  0.00           H  
ATOM   4163  HB3 TYR   254      38.861  55.868  52.039  1.00  0.00           H  
ATOM   4164  CG  TYR   254      38.625  57.866  51.384  1.00  0.00           C  
ATOM   4165  CD1 TYR   254      38.891  57.567  49.995  1.00  0.00           C  
ATOM   4166  HD1 TYR   254      38.792  56.599  49.528  1.00  0.00           H  
ATOM   4167  CE1 TYR   254      39.409  58.616  49.223  1.00  0.00           C  
ATOM   4168  HE1 TYR   254      39.656  58.473  48.182  1.00  0.00           H  
ATOM   4169  CZ  TYR   254      39.692  59.896  49.689  1.00  0.00           C  
ATOM   4170  OH  TYR   254      40.322  60.810  48.880  1.00  0.00           O  
ATOM   4171  HH  TYR   254      40.649  61.604  49.309  1.00  0.00           H  
ATOM   4172  CE2 TYR   254      39.353  60.173  51.013  1.00  0.00           C  
ATOM   4173  HE2 TYR   254      39.591  61.127  51.459  1.00  0.00           H  
ATOM   4174  CD2 TYR   254      38.826  59.144  51.838  1.00  0.00           C  
ATOM   4175  HD2 TYR   254      38.536  59.366  52.855  1.00  0.00           H  
ATOM   4176  C   TYR   254      36.211  55.949  50.958  1.00  0.00           C  
ATOM   4177  O   TYR   254      35.739  56.861  50.255  1.00  0.00           O  
ATOM   4178  N   CYS   255      36.035  54.687  50.693  1.00  0.00           N  
ATOM   4179  H   CYS   255      36.447  54.033  51.342  1.00  0.00           H  
ATOM   4180  CA  CYS   255      35.397  54.165  49.484  1.00  0.00           C  
ATOM   4181  HA  CYS   255      35.801  54.739  48.650  1.00  0.00           H  
ATOM   4182  CB  CYS   255      35.842  52.696  49.382  1.00  0.00           C  
ATOM   4183  HB2 CYS   255      35.451  52.058  50.174  1.00  0.00           H  
ATOM   4184  HB3 CYS   255      35.512  52.280  48.430  1.00  0.00           H  
ATOM   4185  SG  CYS   255      37.613  52.441  49.198  1.00  0.00           S  
ATOM   4186  HG  CYS   255      38.024  52.607  50.458  1.00  0.00           H  
ATOM   4187  C   CYS   255      33.873  54.312  49.376  1.00  0.00           C  
ATOM   4188  O   CYS   255      33.496  54.422  48.220  1.00  0.00           O  
ATOM   4189  N   ARG   256      33.134  54.363  50.500  1.00  0.00           N  
ATOM   4190  H   ARG   256      33.621  54.186  51.367  1.00  0.00           H  
ATOM   4191  CA  ARG   256      31.648  54.535  50.617  1.00  0.00           C  
ATOM   4192  HA  ARG   256      31.230  54.018  49.754  1.00  0.00           H  
ATOM   4193  CB  ARG   256      31.189  53.920  51.955  1.00  0.00           C  
ATOM   4194  HB2 ARG   256      31.843  54.169  52.791  1.00  0.00           H  
ATOM   4195  HB3 ARG   256      30.179  54.253  52.194  1.00  0.00           H  
ATOM   4196  CG  ARG   256      31.267  52.417  51.875  1.00  0.00           C  
ATOM   4197  HG2 ARG   256      30.592  52.143  51.064  1.00  0.00           H  
ATOM   4198  HG3 ARG   256      32.316  52.193  51.681  1.00  0.00           H  
ATOM   4199  CD  ARG   256      30.750  51.651  53.129  1.00  0.00           C  
ATOM   4200  HD2 ARG   256      31.542  51.588  53.875  1.00  0.00           H  
ATOM   4201  HD3 ARG   256      29.807  52.040  53.514  1.00  0.00           H  
ATOM   4202  NE  ARG   256      30.458  50.243  52.704  1.00  0.00           N  
ATOM   4203  HE  ARG   256      30.758  49.953  51.785  1.00  0.00           H  
ATOM   4204  CZ  ARG   256      30.206  49.315  53.536  1.00  0.00           C  
ATOM   4205  NH1 ARG   256      29.688  49.542  54.737  1.00  0.00           N  
ATOM   4206 HH11 ARG   256      29.277  50.430  54.984  1.00  0.00           H  
ATOM   4207 HH12 ARG   256      29.590  48.847  55.463  1.00  0.00           H  
ATOM   4208  NH2 ARG   256      30.443  48.080  53.255  1.00  0.00           N  
ATOM   4209 HH21 ARG   256      30.727  47.907  52.301  1.00  0.00           H  
ATOM   4210 HH22 ARG   256      30.216  47.304  53.860  1.00  0.00           H  
ATOM   4211  C   ARG   256      31.198  55.998  50.406  1.00  0.00           C  
ATOM   4212  O   ARG   256      30.066  56.264  50.019  1.00  0.00           O  
ATOM   4213  N   GLY   257      32.112  56.890  50.807  1.00  0.00           N  
ATOM   4214  H   GLY   257      32.968  56.545  51.217  1.00  0.00           H  
ATOM   4215  CA  GLY   257      31.967  58.329  50.585  1.00  0.00           C  
ATOM   4216  HA2 GLY   257      30.972  58.620  50.921  1.00  0.00           H  
ATOM   4217  HA3 GLY   257      32.629  58.874  51.257  1.00  0.00           H  
ATOM   4218  C   GLY   257      32.240  58.853  49.165  1.00  0.00           C  
ATOM   4219  O   GLY   257      31.929  59.997  48.822  1.00  0.00           O  
ATOM   4220  N   LEU   258      32.794  57.997  48.249  1.00  0.00           N  
ATOM   4221  H   LEU   258      33.065  57.115  48.659  1.00  0.00           H  
ATOM   4222  CA  LEU   258      32.932  58.242  46.808  1.00  0.00           C  
ATOM   4223  HA  LEU   258      33.446  59.192  46.660  1.00  0.00           H  
ATOM   4224  CB  LEU   258      33.819  57.152  46.206  1.00  0.00           C  
ATOM   4225  HB2 LEU   258      33.194  56.263  46.296  1.00  0.00           H  
ATOM   4226  HB3 LEU   258      33.940  57.313  45.135  1.00  0.00           H  
ATOM   4227  CG  LEU   258      35.180  56.854  46.807  1.00  0.00           C  
ATOM   4228  HG  LEU   258      35.006  56.649  47.863  1.00  0.00           H  
ATOM   4229  CD1 LEU   258      35.792  55.627  46.126  1.00  0.00           C  
ATOM   4230 HD11 LEU   258      36.186  55.939  45.159  1.00  0.00           H  
ATOM   4231 HD12 LEU   258      36.654  55.291  46.704  1.00  0.00           H  
ATOM   4232 HD13 LEU   258      35.166  54.747  45.979  1.00  0.00           H  
ATOM   4233  CD2 LEU   258      36.125  57.967  46.775  1.00  0.00           C  
ATOM   4234 HD21 LEU   258      37.033  57.627  47.275  1.00  0.00           H  
ATOM   4235 HD22 LEU   258      36.354  58.198  45.734  1.00  0.00           H  
ATOM   4236 HD23 LEU   258      35.735  58.850  47.281  1.00  0.00           H  
ATOM   4237  C   LEU   258      31.567  58.341  46.037  1.00  0.00           C  
ATOM   4238  O   LEU   258      30.652  57.466  46.137  1.00  0.00           O  
ATOM   4239  N   ARG   259      31.227  59.420  45.323  1.00  0.00           N  
ATOM   4240  H   ARG   259      31.912  60.162  45.331  1.00  0.00           H  
ATOM   4241  CA  ARG   259      30.043  59.590  44.450  1.00  0.00           C  
ATOM   4242  HA  ARG   259      29.149  59.327  45.016  1.00  0.00           H  
ATOM   4243  CB  ARG   259      29.959  61.044  44.147  1.00  0.00           C  
ATOM   4244  HB2 ARG   259      30.925  61.508  43.948  1.00  0.00           H  
ATOM   4245  HB3 ARG   259      29.398  61.196  43.226  1.00  0.00           H  
ATOM   4246  CG  ARG   259      29.437  61.903  45.358  1.00  0.00           C  
ATOM   4247  HG2 ARG   259      29.315  62.916  44.976  1.00  0.00           H  
ATOM   4248  HG3 ARG   259      28.482  61.450  45.626  1.00  0.00           H  
ATOM   4249  CD  ARG   259      30.307  61.956  46.587  1.00  0.00           C  
ATOM   4250  HD2 ARG   259      30.350  60.984  47.078  1.00  0.00           H  
ATOM   4251  HD3 ARG   259      31.291  62.203  46.190  1.00  0.00           H  
ATOM   4252  NE  ARG   259      29.916  63.073  47.437  1.00  0.00           N  
ATOM   4253  HE  ARG   259      29.564  63.866  46.921  1.00  0.00           H  
ATOM   4254  CZ  ARG   259      30.206  63.337  48.738  1.00  0.00           C  
ATOM   4255  NH1 ARG   259      30.869  62.486  49.543  1.00  0.00           N  
ATOM   4256 HH11 ARG   259      31.129  61.579  49.182  1.00  0.00           H  
ATOM   4257 HH12 ARG   259      31.251  62.826  50.413  1.00  0.00           H  
ATOM   4258  NH2 ARG   259      29.627  64.423  49.239  1.00  0.00           N  
ATOM   4259 HH21 ARG   259      29.036  64.919  48.587  1.00  0.00           H  
ATOM   4260 HH22 ARG   259      29.683  64.614  50.229  1.00  0.00           H  
ATOM   4261  C   ARG   259      30.068  58.711  43.225  1.00  0.00           C  
ATOM   4262  O   ARG   259      31.157  58.360  42.730  1.00  0.00           O  
ATOM   4263  N   PHE   260      28.890  58.481  42.594  1.00  0.00           N  
ATOM   4264  H   PHE   260      28.091  59.005  42.922  1.00  0.00           H  
ATOM   4265  CA  PHE   260      28.611  57.544  41.493  1.00  0.00           C  
ATOM   4266  HA  PHE   260      28.854  56.547  41.860  1.00  0.00           H  
ATOM   4267  CB  PHE   260      27.125  57.568  41.187  1.00  0.00           C  
ATOM   4268  HB2 PHE   260      26.676  57.213  42.115  1.00  0.00           H  
ATOM   4269  HB3 PHE   260      26.866  58.612  41.014  1.00  0.00           H  
ATOM   4270  CG  PHE   260      26.622  56.701  40.077  1.00  0.00           C  
ATOM   4271  CD1 PHE   260      26.813  55.326  40.141  1.00  0.00           C  
ATOM   4272  HD1 PHE   260      27.296  54.888  41.002  1.00  0.00           H  
ATOM   4273  CE1 PHE   260      26.443  54.597  39.035  1.00  0.00           C  
ATOM   4274  HE1 PHE   260      26.628  53.534  39.094  1.00  0.00           H  
ATOM   4275  CZ  PHE   260      25.816  55.209  37.889  1.00  0.00           C  
ATOM   4276  HZ  PHE   260      25.479  54.623  37.047  1.00  0.00           H  
ATOM   4277  CE2 PHE   260      25.552  56.577  37.888  1.00  0.00           C  
ATOM   4278  HE2 PHE   260      25.110  57.129  37.071  1.00  0.00           H  
ATOM   4279  CD2 PHE   260      25.993  57.291  39.007  1.00  0.00           C  
ATOM   4280  HD2 PHE   260      25.985  58.371  39.026  1.00  0.00           H  
ATOM   4281  C   PHE   260      29.472  57.657  40.224  1.00  0.00           C  
ATOM   4282  O   PHE   260      29.943  56.674  39.698  1.00  0.00           O  
ATOM   4283  N   GLU   261      29.634  58.881  39.675  1.00  0.00           N  
ATOM   4284  H   GLU   261      29.225  59.662  40.168  1.00  0.00           H  
ATOM   4285  CA  GLU   261      30.426  59.175  38.413  1.00  0.00           C  
ATOM   4286  HA  GLU   261      30.205  58.393  37.686  1.00  0.00           H  
ATOM   4287  CB  GLU   261      29.879  60.501  37.842  1.00  0.00           C  
ATOM   4288  HB2 GLU   261      30.075  61.284  38.574  1.00  0.00           H  
ATOM   4289  HB3 GLU   261      30.404  60.793  36.932  1.00  0.00           H  
ATOM   4290  CG  GLU   261      28.427  60.498  37.448  1.00  0.00           C  
ATOM   4291  HG2 GLU   261      28.336  59.676  36.739  1.00  0.00           H  
ATOM   4292  HG3 GLU   261      27.894  60.233  38.361  1.00  0.00           H  
ATOM   4293  CD  GLU   261      27.949  61.797  36.849  1.00  0.00           C  
ATOM   4294  OE1 GLU   261      28.310  62.900  37.311  1.00  0.00           O  
ATOM   4295  OE2 GLU   261      27.224  61.610  35.853  1.00  0.00           O  
ATOM   4296  C   GLU   261      31.933  59.213  38.614  1.00  0.00           C  
ATOM   4297  O   GLU   261      32.761  59.290  37.694  1.00  0.00           O  
ATOM   4298  N   GLU   262      32.489  59.310  39.834  1.00  0.00           N  
ATOM   4299  H   GLU   262      31.925  59.108  40.648  1.00  0.00           H  
ATOM   4300  CA  GLU   262      33.735  59.982  40.214  1.00  0.00           C  
ATOM   4301  HA  GLU   262      34.243  60.485  39.391  1.00  0.00           H  
ATOM   4302  CB  GLU   262      33.420  61.118  41.210  1.00  0.00           C  
ATOM   4303  HB2 GLU   262      33.104  60.743  42.183  1.00  0.00           H  
ATOM   4304  HB3 GLU   262      34.423  61.500  41.397  1.00  0.00           H  
ATOM   4305  CG  GLU   262      32.483  62.231  40.725  1.00  0.00           C  
ATOM   4306  HG2 GLU   262      31.443  61.944  40.572  1.00  0.00           H  
ATOM   4307  HG3 GLU   262      32.445  63.034  41.462  1.00  0.00           H  
ATOM   4308  CD  GLU   262      32.908  62.989  39.422  1.00  0.00           C  
ATOM   4309  OE1 GLU   262      34.071  62.848  38.846  1.00  0.00           O  
ATOM   4310  OE2 GLU   262      32.070  63.738  38.893  1.00  0.00           O  
ATOM   4311  C   GLU   262      34.767  59.021  40.801  1.00  0.00           C  
ATOM   4312  O   GLU   262      34.499  57.880  41.080  1.00  0.00           O  
ATOM   4313  N   ALA   263      36.028  59.409  40.782  1.00  0.00           N  
ATOM   4314  H   ALA   263      36.244  60.299  40.354  1.00  0.00           H  
ATOM   4315  CA  ALA   263      37.134  58.526  40.887  1.00  0.00           C  
ATOM   4316  HA  ALA   263      36.906  57.644  40.288  1.00  0.00           H  
ATOM   4317  CB  ALA   263      38.371  59.129  40.330  1.00  0.00           C  
ATOM   4318  HB1 ALA   263      39.185  58.410  40.417  1.00  0.00           H  
ATOM   4319  HB2 ALA   263      38.159  59.534  39.341  1.00  0.00           H  
ATOM   4320  HB3 ALA   263      38.723  60.028  40.835  1.00  0.00           H  
ATOM   4321  C   ALA   263      37.335  58.149  42.363  1.00  0.00           C  
ATOM   4322  O   ALA   263      37.292  59.156  43.181  1.00  0.00           O  
ATOM   4323  N   PRO   264      37.756  56.908  42.669  1.00  0.00           N  
ATOM   4324  CD  PRO   264      37.529  55.705  41.939  1.00  0.00           C  
ATOM   4325  HD2 PRO   264      38.088  55.696  41.003  1.00  0.00           H  
ATOM   4326  HD3 PRO   264      36.496  55.482  41.672  1.00  0.00           H  
ATOM   4327  CG  PRO   264      37.998  54.559  42.829  1.00  0.00           C  
ATOM   4328  HG2 PRO   264      38.214  53.649  42.269  1.00  0.00           H  
ATOM   4329  HG3 PRO   264      37.209  54.384  43.561  1.00  0.00           H  
ATOM   4330  CB  PRO   264      39.062  55.195  43.698  1.00  0.00           C  
ATOM   4331  HB2 PRO   264      40.066  54.953  43.350  1.00  0.00           H  
ATOM   4332  HB3 PRO   264      38.949  54.780  44.700  1.00  0.00           H  
ATOM   4333  CA  PRO   264      38.733  56.673  43.813  1.00  0.00           C  
ATOM   4334  HA  PRO   264      38.245  56.798  44.779  1.00  0.00           H  
ATOM   4335  C   PRO   264      39.941  57.513  43.676  1.00  0.00           C  
ATOM   4336  O   PRO   264      40.656  57.489  42.612  1.00  0.00           O  
ATOM   4337  N   ASP   265      40.316  58.200  44.742  1.00  0.00           N  
ATOM   4338  H   ASP   265      39.678  58.207  45.524  1.00  0.00           H  
ATOM   4339  CA  ASP   265      41.715  58.505  44.989  1.00  0.00           C  
ATOM   4340  HA  ASP   265      42.208  58.955  44.127  1.00  0.00           H  
ATOM   4341  CB  ASP   265      41.864  59.572  46.075  1.00  0.00           C  
ATOM   4342  HB2 ASP   265      41.062  60.278  45.860  1.00  0.00           H  
ATOM   4343  HB3 ASP   265      41.740  59.087  47.044  1.00  0.00           H  
ATOM   4344  CG  ASP   265      43.320  60.202  45.972  1.00  0.00           C  
ATOM   4345  OD1 ASP   265      44.316  59.473  45.846  1.00  0.00           O  
ATOM   4346  OD2 ASP   265      43.342  61.411  45.943  1.00  0.00           O  
ATOM   4347  C   ASP   265      42.530  57.297  45.345  1.00  0.00           C  
ATOM   4348  O   ASP   265      42.864  57.012  46.543  1.00  0.00           O  
ATOM   4349  N   TYR   266      42.993  56.567  44.269  1.00  0.00           N  
ATOM   4350  H   TYR   266      42.523  56.656  43.380  1.00  0.00           H  
ATOM   4351  CA  TYR   266      43.883  55.413  44.449  1.00  0.00           C  
ATOM   4352  HA  TYR   266      43.357  54.673  45.052  1.00  0.00           H  
ATOM   4353  CB  TYR   266      44.303  54.738  43.067  1.00  0.00           C  
ATOM   4354  HB2 TYR   266      45.176  55.290  42.719  1.00  0.00           H  
ATOM   4355  HB3 TYR   266      44.797  53.809  43.353  1.00  0.00           H  
ATOM   4356  CG  TYR   266      43.211  54.547  41.950  1.00  0.00           C  
ATOM   4357  CD1 TYR   266      42.546  53.314  41.788  1.00  0.00           C  
ATOM   4358  HD1 TYR   266      42.861  52.467  42.379  1.00  0.00           H  
ATOM   4359  CE1 TYR   266      41.413  53.107  41.017  1.00  0.00           C  
ATOM   4360  HE1 TYR   266      40.885  52.169  40.928  1.00  0.00           H  
ATOM   4361  CZ  TYR   266      40.870  54.168  40.241  1.00  0.00           C  
ATOM   4362  OH  TYR   266      39.642  54.089  39.711  1.00  0.00           O  
ATOM   4363  HH  TYR   266      39.429  53.167  39.550  1.00  0.00           H  
ATOM   4364  CE2 TYR   266      41.540  55.386  40.367  1.00  0.00           C  
ATOM   4365  HE2 TYR   266      41.103  56.177  39.775  1.00  0.00           H  
ATOM   4366  CD2 TYR   266      42.724  55.620  41.132  1.00  0.00           C  
ATOM   4367  HD2 TYR   266      43.133  56.618  41.183  1.00  0.00           H  
ATOM   4368  C   TYR   266      45.223  55.731  45.185  1.00  0.00           C  
ATOM   4369  O   TYR   266      45.531  54.827  45.960  1.00  0.00           O  
ATOM   4370  N   MET   267      45.794  56.983  45.146  1.00  0.00           N  
ATOM   4371  H   MET   267      45.277  57.668  44.613  1.00  0.00           H  
ATOM   4372  CA  MET   267      46.952  57.394  46.011  1.00  0.00           C  
ATOM   4373  HA  MET   267      47.669  56.581  45.898  1.00  0.00           H  
ATOM   4374  CB  MET   267      47.819  58.541  45.432  1.00  0.00           C  
ATOM   4375  HB2 MET   267      47.169  59.408  45.321  1.00  0.00           H  
ATOM   4376  HB3 MET   267      48.628  58.904  46.065  1.00  0.00           H  
ATOM   4377  CG  MET   267      48.424  58.237  44.058  1.00  0.00           C  
ATOM   4378  HG2 MET   267      47.650  57.737  43.476  1.00  0.00           H  
ATOM   4379  HG3 MET   267      48.626  59.211  43.613  1.00  0.00           H  
ATOM   4380  SD  MET   267      49.969  57.279  44.117  1.00  0.00           S  
ATOM   4381  CE  MET   267      51.033  58.643  44.704  1.00  0.00           C  
ATOM   4382  HE1 MET   267      51.088  59.319  43.850  1.00  0.00           H  
ATOM   4383  HE2 MET   267      50.791  59.048  45.687  1.00  0.00           H  
ATOM   4384  HE3 MET   267      52.051  58.270  44.817  1.00  0.00           H  
ATOM   4385  C   MET   267      46.683  57.559  47.524  1.00  0.00           C  
ATOM   4386  O   MET   267      47.562  57.297  48.333  1.00  0.00           O  
ATOM   4387  N   TYR   268      45.403  57.796  47.871  1.00  0.00           N  
ATOM   4388  H   TYR   268      44.659  58.028  47.228  1.00  0.00           H  
ATOM   4389  CA  TYR   268      44.951  57.712  49.296  1.00  0.00           C  
ATOM   4390  HA  TYR   268      45.706  58.162  49.939  1.00  0.00           H  
ATOM   4391  CB  TYR   268      43.640  58.460  49.507  1.00  0.00           C  
ATOM   4392  HB2 TYR   268      43.769  59.468  49.113  1.00  0.00           H  
ATOM   4393  HB3 TYR   268      42.840  58.021  48.911  1.00  0.00           H  
ATOM   4394  CG  TYR   268      43.271  58.388  50.974  1.00  0.00           C  
ATOM   4395  CD1 TYR   268      42.106  57.767  51.412  1.00  0.00           C  
ATOM   4396  HD1 TYR   268      41.463  57.485  50.592  1.00  0.00           H  
ATOM   4397  CE1 TYR   268      41.869  57.567  52.732  1.00  0.00           C  
ATOM   4398  HE1 TYR   268      40.957  57.173  53.157  1.00  0.00           H  
ATOM   4399  CZ  TYR   268      42.827  58.056  53.683  1.00  0.00           C  
ATOM   4400  OH  TYR   268      42.726  57.928  55.035  1.00  0.00           O  
ATOM   4401  HH  TYR   268      41.829  58.011  55.367  1.00  0.00           H  
ATOM   4402  CE2 TYR   268      44.044  58.656  53.261  1.00  0.00           C  
ATOM   4403  HE2 TYR   268      44.808  58.983  53.950  1.00  0.00           H  
ATOM   4404  CD2 TYR   268      44.221  58.892  51.908  1.00  0.00           C  
ATOM   4405  HD2 TYR   268      45.110  59.448  51.647  1.00  0.00           H  
ATOM   4406  C   TYR   268      44.753  56.288  49.695  1.00  0.00           C  
ATOM   4407  O   TYR   268      45.297  55.847  50.696  1.00  0.00           O  
ATOM   4408  N   LEU   269      44.062  55.504  48.934  1.00  0.00           N  
ATOM   4409  H   LEU   269      43.721  55.921  48.079  1.00  0.00           H  
ATOM   4410  CA  LEU   269      43.784  54.071  49.201  1.00  0.00           C  
ATOM   4411  HA  LEU   269      43.502  54.096  50.254  1.00  0.00           H  
ATOM   4412  CB  LEU   269      42.697  53.544  48.306  1.00  0.00           C  
ATOM   4413  HB2 LEU   269      42.915  53.828  47.277  1.00  0.00           H  
ATOM   4414  HB3 LEU   269      42.514  52.472  48.384  1.00  0.00           H  
ATOM   4415  CG  LEU   269      41.377  54.390  48.506  1.00  0.00           C  
ATOM   4416  HG  LEU   269      41.629  55.446  48.607  1.00  0.00           H  
ATOM   4417  CD1 LEU   269      40.314  54.026  47.468  1.00  0.00           C  
ATOM   4418 HD11 LEU   269      39.889  53.022  47.502  1.00  0.00           H  
ATOM   4419 HD12 LEU   269      39.537  54.789  47.515  1.00  0.00           H  
ATOM   4420 HD13 LEU   269      40.737  54.222  46.483  1.00  0.00           H  
ATOM   4421  CD2 LEU   269      40.777  54.124  49.960  1.00  0.00           C  
ATOM   4422 HD21 LEU   269      41.484  54.437  50.727  1.00  0.00           H  
ATOM   4423 HD22 LEU   269      39.847  54.678  50.090  1.00  0.00           H  
ATOM   4424 HD23 LEU   269      40.518  53.082  50.151  1.00  0.00           H  
ATOM   4425  C   LEU   269      45.009  53.169  49.113  1.00  0.00           C  
ATOM   4426  O   LEU   269      45.031  52.220  49.914  1.00  0.00           O  
ATOM   4427  N   ARG   270      46.065  53.516  48.418  1.00  0.00           N  
ATOM   4428  H   ARG   270      45.939  54.169  47.658  1.00  0.00           H  
ATOM   4429  CA  ARG   270      47.333  52.873  48.603  1.00  0.00           C  
ATOM   4430  HA  ARG   270      47.238  51.788  48.652  1.00  0.00           H  
ATOM   4431  CB  ARG   270      48.285  53.248  47.414  1.00  0.00           C  
ATOM   4432  HB2 ARG   270      48.343  54.322  47.235  1.00  0.00           H  
ATOM   4433  HB3 ARG   270      49.329  53.028  47.637  1.00  0.00           H  
ATOM   4434  CG  ARG   270      48.000  52.710  45.972  1.00  0.00           C  
ATOM   4435  HG2 ARG   270      48.267  51.653  45.981  1.00  0.00           H  
ATOM   4436  HG3 ARG   270      46.970  52.740  45.617  1.00  0.00           H  
ATOM   4437  CD  ARG   270      48.859  53.522  44.950  1.00  0.00           C  
ATOM   4438  HD2 ARG   270      48.394  54.501  45.067  1.00  0.00           H  
ATOM   4439  HD3 ARG   270      49.859  53.616  45.374  1.00  0.00           H  
ATOM   4440  NE  ARG   270      48.832  53.072  43.562  1.00  0.00           N  
ATOM   4441  HE  ARG   270      48.336  53.666  42.913  1.00  0.00           H  
ATOM   4442  CZ  ARG   270      49.652  52.135  43.060  1.00  0.00           C  
ATOM   4443  NH1 ARG   270      50.417  51.380  43.780  1.00  0.00           N  
ATOM   4444 HH11 ARG   270      50.466  51.430  44.788  1.00  0.00           H  
ATOM   4445 HH12 ARG   270      51.049  50.696  43.389  1.00  0.00           H  
ATOM   4446  NH2 ARG   270      49.612  51.933  41.795  1.00  0.00           N  
ATOM   4447 HH21 ARG   270      48.785  52.319  41.362  1.00  0.00           H  
ATOM   4448 HH22 ARG   270      49.909  51.068  41.368  1.00  0.00           H  
ATOM   4449  C   ARG   270      48.123  53.307  49.818  1.00  0.00           C  
ATOM   4450  O   ARG   270      48.791  52.475  50.446  1.00  0.00           O  
ATOM   4451  N   GLN   271      48.171  54.605  50.153  1.00  0.00           N  
ATOM   4452  H   GLN   271      47.642  55.294  49.637  1.00  0.00           H  
ATOM   4453  CA  GLN   271      49.103  55.142  51.195  1.00  0.00           C  
ATOM   4454  HA  GLN   271      50.072  54.853  50.787  1.00  0.00           H  
ATOM   4455  CB  GLN   271      49.039  56.691  51.231  1.00  0.00           C  
ATOM   4456  HB2 GLN   271      48.988  57.152  50.244  1.00  0.00           H  
ATOM   4457  HB3 GLN   271      48.145  56.976  51.787  1.00  0.00           H  
ATOM   4458  CG  GLN   271      50.170  57.335  52.075  1.00  0.00           C  
ATOM   4459  HG2 GLN   271      49.992  58.399  52.231  1.00  0.00           H  
ATOM   4460  HG3 GLN   271      50.080  56.987  53.104  1.00  0.00           H  
ATOM   4461  CD  GLN   271      51.599  57.001  51.558  1.00  0.00           C  
ATOM   4462  OE1 GLN   271      51.842  56.441  50.489  1.00  0.00           O  
ATOM   4463  NE2 GLN   271      52.593  57.292  52.317  1.00  0.00           N  
ATOM   4464 HE21 GLN   271      53.505  57.035  51.968  1.00  0.00           H  
ATOM   4465 HE22 GLN   271      52.397  57.878  53.116  1.00  0.00           H  
ATOM   4466  C   GLN   271      48.860  54.570  52.560  1.00  0.00           C  
ATOM   4467  O   GLN   271      49.823  54.095  53.163  1.00  0.00           O  
ATOM   4468  N   LEU   272      47.589  54.285  52.959  1.00  0.00           N  
ATOM   4469  H   LEU   272      46.902  54.778  52.407  1.00  0.00           H  
ATOM   4470  CA  LEU   272      47.230  53.651  54.243  1.00  0.00           C  
ATOM   4471  HA  LEU   272      47.428  54.311  55.087  1.00  0.00           H  
ATOM   4472  CB  LEU   272      45.720  53.302  54.129  1.00  0.00           C  
ATOM   4473  HB2 LEU   272      45.473  52.801  53.193  1.00  0.00           H  
ATOM   4474  HB3 LEU   272      45.461  52.626  54.943  1.00  0.00           H  
ATOM   4475  CG  LEU   272      44.827  54.479  54.298  1.00  0.00           C  
ATOM   4476  HG  LEU   272      44.976  55.288  53.582  1.00  0.00           H  
ATOM   4477  CD1 LEU   272      43.404  53.947  54.060  1.00  0.00           C  
ATOM   4478 HD11 LEU   272      43.223  53.596  53.045  1.00  0.00           H  
ATOM   4479 HD12 LEU   272      43.042  53.216  54.783  1.00  0.00           H  
ATOM   4480 HD13 LEU   272      42.710  54.781  54.163  1.00  0.00           H  
ATOM   4481  CD2 LEU   272      44.879  55.028  55.735  1.00  0.00           C  
ATOM   4482 HD21 LEU   272      44.817  54.219  56.462  1.00  0.00           H  
ATOM   4483 HD22 LEU   272      45.820  55.556  55.893  1.00  0.00           H  
ATOM   4484 HD23 LEU   272      44.180  55.848  55.901  1.00  0.00           H  
ATOM   4485  C   LEU   272      47.989  52.318  54.448  1.00  0.00           C  
ATOM   4486  O   LEU   272      48.443  52.057  55.529  1.00  0.00           O  
ATOM   4487  N   PHE   273      48.188  51.532  53.349  1.00  0.00           N  
ATOM   4488  H   PHE   273      47.852  51.852  52.451  1.00  0.00           H  
ATOM   4489  CA  PHE   273      48.943  50.310  53.371  1.00  0.00           C  
ATOM   4490  HA  PHE   273      48.913  49.842  54.355  1.00  0.00           H  
ATOM   4491  CB  PHE   273      48.365  49.368  52.285  1.00  0.00           C  
ATOM   4492  HB2 PHE   273      48.425  50.005  51.402  1.00  0.00           H  
ATOM   4493  HB3 PHE   273      49.109  48.576  52.196  1.00  0.00           H  
ATOM   4494  CG  PHE   273      46.887  48.922  52.536  1.00  0.00           C  
ATOM   4495  CD1 PHE   273      45.996  48.818  51.440  1.00  0.00           C  
ATOM   4496  HD1 PHE   273      46.370  49.208  50.505  1.00  0.00           H  
ATOM   4497  CE1 PHE   273      44.715  48.394  51.728  1.00  0.00           C  
ATOM   4498  HE1 PHE   273      44.074  48.310  50.864  1.00  0.00           H  
ATOM   4499  CZ  PHE   273      44.295  48.032  53.045  1.00  0.00           C  
ATOM   4500  HZ  PHE   273      43.321  47.592  53.200  1.00  0.00           H  
ATOM   4501  CE2 PHE   273      45.114  48.239  54.072  1.00  0.00           C  
ATOM   4502  HE2 PHE   273      44.685  48.017  55.038  1.00  0.00           H  
ATOM   4503  CD2 PHE   273      46.435  48.711  53.895  1.00  0.00           C  
ATOM   4504  HD2 PHE   273      47.065  48.849  54.762  1.00  0.00           H  
ATOM   4505  C   PHE   273      50.469  50.524  53.185  1.00  0.00           C  
ATOM   4506  O   PHE   273      51.235  49.948  54.008  1.00  0.00           O  
ATOM   4507  N   ARG   274      51.016  51.445  52.360  1.00  0.00           N  
ATOM   4508  H   ARG   274      50.287  51.952  51.880  1.00  0.00           H  
ATOM   4509  CA  ARG   274      52.379  51.900  52.385  1.00  0.00           C  
ATOM   4510  HA  ARG   274      53.031  51.051  52.178  1.00  0.00           H  
ATOM   4511  CB  ARG   274      52.673  52.958  51.337  1.00  0.00           C  
ATOM   4512  HB2 ARG   274      52.122  53.893  51.443  1.00  0.00           H  
ATOM   4513  HB3 ARG   274      53.711  53.269  51.452  1.00  0.00           H  
ATOM   4514  CG  ARG   274      52.482  52.455  49.866  1.00  0.00           C  
ATOM   4515  HG2 ARG   274      53.174  51.641  49.648  1.00  0.00           H  
ATOM   4516  HG3 ARG   274      51.409  52.343  49.712  1.00  0.00           H  
ATOM   4517  CD  ARG   274      52.964  53.589  48.989  1.00  0.00           C  
ATOM   4518  HD2 ARG   274      52.210  54.372  49.060  1.00  0.00           H  
ATOM   4519  HD3 ARG   274      53.894  54.002  49.380  1.00  0.00           H  
ATOM   4520  NE  ARG   274      53.304  53.130  47.604  1.00  0.00           N  
ATOM   4521  HE  ARG   274      53.846  52.293  47.446  1.00  0.00           H  
ATOM   4522  CZ  ARG   274      53.055  53.716  46.444  1.00  0.00           C  
ATOM   4523  NH1 ARG   274      52.351  54.813  46.295  1.00  0.00           N  
ATOM   4524 HH11 ARG   274      51.856  55.227  47.072  1.00  0.00           H  
ATOM   4525 HH12 ARG   274      52.278  55.173  45.354  1.00  0.00           H  
ATOM   4526  NH2 ARG   274      53.594  53.144  45.383  1.00  0.00           N  
ATOM   4527 HH21 ARG   274      54.092  52.273  45.501  1.00  0.00           H  
ATOM   4528 HH22 ARG   274      53.465  53.557  44.471  1.00  0.00           H  
ATOM   4529  C   ARG   274      52.875  52.306  53.777  1.00  0.00           C  
ATOM   4530  O   ARG   274      53.903  51.752  54.165  1.00  0.00           O  
ATOM   4531  N   ILE   275      52.135  53.163  54.493  1.00  0.00           N  
ATOM   4532  H   ILE   275      51.264  53.411  54.046  1.00  0.00           H  
ATOM   4533  CA  ILE   275      52.508  53.658  55.838  1.00  0.00           C  
ATOM   4534  HA  ILE   275      53.539  54.003  55.767  1.00  0.00           H  
ATOM   4535  CB  ILE   275      51.580  54.856  56.294  1.00  0.00           C  
ATOM   4536  HB  ILE   275      50.505  54.837  56.116  1.00  0.00           H  
ATOM   4537  CG2 ILE   275      51.753  55.089  57.794  1.00  0.00           C  
ATOM   4538 HG21 ILE   275      52.825  55.220  57.940  1.00  0.00           H  
ATOM   4539 HG22 ILE   275      51.301  56.030  58.108  1.00  0.00           H  
ATOM   4540 HG23 ILE   275      51.414  54.196  58.319  1.00  0.00           H  
ATOM   4541  CG1 ILE   275      52.131  56.056  55.549  1.00  0.00           C  
ATOM   4542 HG12 ILE   275      53.079  56.451  55.913  1.00  0.00           H  
ATOM   4543 HG13 ILE   275      52.345  55.825  54.506  1.00  0.00           H  
ATOM   4544  CD1 ILE   275      51.068  57.168  55.576  1.00  0.00           C  
ATOM   4545 HD11 ILE   275      50.925  57.727  56.501  1.00  0.00           H  
ATOM   4546 HD12 ILE   275      51.529  58.000  55.044  1.00  0.00           H  
ATOM   4547 HD13 ILE   275      50.060  56.935  55.233  1.00  0.00           H  
ATOM   4548  C   ILE   275      52.525  52.499  56.830  1.00  0.00           C  
ATOM   4549  O   ILE   275      53.353  52.507  57.737  1.00  0.00           O  
ATOM   4550  N   LEU   276      51.619  51.502  56.701  1.00  0.00           N  
ATOM   4551  H   LEU   276      50.938  51.376  55.965  1.00  0.00           H  
ATOM   4552  CA  LEU   276      51.491  50.405  57.720  1.00  0.00           C  
ATOM   4553  HA  LEU   276      51.661  50.949  58.649  1.00  0.00           H  
ATOM   4554  CB  LEU   276      50.090  49.909  57.706  1.00  0.00           C  
ATOM   4555  HB2 LEU   276      49.570  50.589  58.381  1.00  0.00           H  
ATOM   4556  HB3 LEU   276      49.652  49.928  56.708  1.00  0.00           H  
ATOM   4557  CG  LEU   276      49.831  48.489  58.402  1.00  0.00           C  
ATOM   4558  HG  LEU   276      50.453  47.641  58.117  1.00  0.00           H  
ATOM   4559  CD1 LEU   276      50.058  48.655  59.915  1.00  0.00           C  
ATOM   4560 HD11 LEU   276      49.960  47.692  60.416  1.00  0.00           H  
ATOM   4561 HD12 LEU   276      51.084  48.995  60.052  1.00  0.00           H  
ATOM   4562 HD13 LEU   276      49.329  49.330  60.365  1.00  0.00           H  
ATOM   4563  CD2 LEU   276      48.411  48.031  58.194  1.00  0.00           C  
ATOM   4564 HD21 LEU   276      48.243  47.862  57.130  1.00  0.00           H  
ATOM   4565 HD22 LEU   276      48.457  47.033  58.631  1.00  0.00           H  
ATOM   4566 HD23 LEU   276      47.715  48.703  58.696  1.00  0.00           H  
ATOM   4567  C   LEU   276      52.481  49.277  57.446  1.00  0.00           C  
ATOM   4568  O   LEU   276      53.132  48.818  58.436  1.00  0.00           O  
ATOM   4569  N   PHE   277      52.753  48.921  56.214  1.00  0.00           N  
ATOM   4570  H   PHE   277      52.195  49.253  55.440  1.00  0.00           H  
ATOM   4571  CA  PHE   277      53.809  48.009  55.848  1.00  0.00           C  
ATOM   4572  HA  PHE   277      53.622  47.014  56.254  1.00  0.00           H  
ATOM   4573  CB  PHE   277      53.782  47.886  54.318  1.00  0.00           C  
ATOM   4574  HB2 PHE   277      52.795  47.575  53.976  1.00  0.00           H  
ATOM   4575  HB3 PHE   277      54.071  48.846  53.889  1.00  0.00           H  
ATOM   4576  CG  PHE   277      54.748  46.823  53.777  1.00  0.00           C  
ATOM   4577  CD1 PHE   277      54.295  45.503  53.676  1.00  0.00           C  
ATOM   4578  HD1 PHE   277      53.341  45.187  54.070  1.00  0.00           H  
ATOM   4579  CE1 PHE   277      55.119  44.550  53.110  1.00  0.00           C  
ATOM   4580  HE1 PHE   277      54.865  43.500  53.094  1.00  0.00           H  
ATOM   4581  CZ  PHE   277      56.390  44.859  52.576  1.00  0.00           C  
ATOM   4582  HZ  PHE   277      57.110  44.161  52.174  1.00  0.00           H  
ATOM   4583  CE2 PHE   277      56.879  46.213  52.677  1.00  0.00           C  
ATOM   4584  HE2 PHE   277      57.888  46.483  52.404  1.00  0.00           H  
ATOM   4585  CD2 PHE   277      55.993  47.176  53.248  1.00  0.00           C  
ATOM   4586  HD2 PHE   277      56.163  48.238  53.157  1.00  0.00           H  
ATOM   4587  C   PHE   277      55.175  48.502  56.408  1.00  0.00           C  
ATOM   4588  O   PHE   277      56.051  47.761  56.899  1.00  0.00           O  
ATOM   4589  N   ARG   278      55.377  49.795  56.368  1.00  0.00           N  
ATOM   4590  H   ARG   278      54.565  50.274  56.007  1.00  0.00           H  
ATOM   4591  CA  ARG   278      56.529  50.673  56.828  1.00  0.00           C  
ATOM   4592  HA  ARG   278      57.432  50.173  56.478  1.00  0.00           H  
ATOM   4593  CB  ARG   278      56.525  52.138  56.236  1.00  0.00           C  
ATOM   4594  HB2 ARG   278      56.579  52.032  55.153  1.00  0.00           H  
ATOM   4595  HB3 ARG   278      55.591  52.636  56.498  1.00  0.00           H  
ATOM   4596  CG  ARG   278      57.731  53.003  56.749  1.00  0.00           C  
ATOM   4597  HG2 ARG   278      57.654  53.120  57.830  1.00  0.00           H  
ATOM   4598  HG3 ARG   278      58.698  52.614  56.431  1.00  0.00           H  
ATOM   4599  CD  ARG   278      57.548  54.395  56.064  1.00  0.00           C  
ATOM   4600  HD2 ARG   278      57.600  54.107  55.014  1.00  0.00           H  
ATOM   4601  HD3 ARG   278      56.574  54.853  56.237  1.00  0.00           H  
ATOM   4602  NE  ARG   278      58.631  55.351  56.438  1.00  0.00           N  
ATOM   4603  HE  ARG   278      59.301  55.485  55.694  1.00  0.00           H  
ATOM   4604  CZ  ARG   278      58.818  55.925  57.560  1.00  0.00           C  
ATOM   4605  NH1 ARG   278      57.923  55.935  58.501  1.00  0.00           N  
ATOM   4606 HH11 ARG   278      57.023  55.494  58.382  1.00  0.00           H  
ATOM   4607 HH12 ARG   278      57.988  56.553  59.297  1.00  0.00           H  
ATOM   4608  NH2 ARG   278      59.910  56.542  57.750  1.00  0.00           N  
ATOM   4609 HH21 ARG   278      60.710  56.422  57.146  1.00  0.00           H  
ATOM   4610 HH22 ARG   278      60.043  57.102  58.580  1.00  0.00           H  
ATOM   4611  C   ARG   278      56.542  50.720  58.411  1.00  0.00           C  
ATOM   4612  O   ARG   278      57.566  50.608  59.105  1.00  0.00           O  
ATOM   4613  N   THR   279      55.363  50.952  58.969  1.00  0.00           N  
ATOM   4614  H   THR   279      54.533  51.205  58.452  1.00  0.00           H  
ATOM   4615  CA  THR   279      55.201  50.856  60.464  1.00  0.00           C  
ATOM   4616  HA  THR   279      55.885  51.623  60.827  1.00  0.00           H  
ATOM   4617  CB  THR   279      53.814  51.330  60.822  1.00  0.00           C  
ATOM   4618  HB  THR   279      53.189  50.696  60.194  1.00  0.00           H  
ATOM   4619  CG2 THR   279      53.489  51.025  62.291  1.00  0.00           C  
ATOM   4620 HG21 THR   279      53.309  49.964  62.468  1.00  0.00           H  
ATOM   4621 HG22 THR   279      54.337  51.229  62.944  1.00  0.00           H  
ATOM   4622 HG23 THR   279      52.569  51.433  62.711  1.00  0.00           H  
ATOM   4623  OG1 THR   279      53.547  52.777  60.525  1.00  0.00           O  
ATOM   4624  HG1 THR   279      53.635  52.749  59.570  1.00  0.00           H  
ATOM   4625  C   THR   279      55.627  49.488  61.024  1.00  0.00           C  
ATOM   4626  O   THR   279      56.239  49.443  62.112  1.00  0.00           O  
ATOM   4627  N   LEU   280      55.336  48.415  60.313  1.00  0.00           N  
ATOM   4628  H   LEU   280      54.732  48.514  59.509  1.00  0.00           H  
ATOM   4629  CA  LEU   280      55.725  47.062  60.513  1.00  0.00           C  
ATOM   4630  HA  LEU   280      55.597  46.837  61.571  1.00  0.00           H  
ATOM   4631  CB  LEU   280      54.831  46.068  59.667  1.00  0.00           C  
ATOM   4632  HB2 LEU   280      54.822  46.312  58.605  1.00  0.00           H  
ATOM   4633  HB3 LEU   280      55.353  45.115  59.576  1.00  0.00           H  
ATOM   4634  CG  LEU   280      53.453  45.851  60.280  1.00  0.00           C  
ATOM   4635  HG  LEU   280      53.002  46.812  60.526  1.00  0.00           H  
ATOM   4636  CD1 LEU   280      52.429  45.153  59.365  1.00  0.00           C  
ATOM   4637 HD11 LEU   280      52.896  44.173  59.275  1.00  0.00           H  
ATOM   4638 HD12 LEU   280      51.463  45.176  59.870  1.00  0.00           H  
ATOM   4639 HD13 LEU   280      52.389  45.698  58.422  1.00  0.00           H  
ATOM   4640  CD2 LEU   280      53.412  45.057  61.607  1.00  0.00           C  
ATOM   4641 HD21 LEU   280      52.454  45.139  62.120  1.00  0.00           H  
ATOM   4642 HD22 LEU   280      53.810  44.042  61.619  1.00  0.00           H  
ATOM   4643 HD23 LEU   280      54.020  45.479  62.407  1.00  0.00           H  
ATOM   4644  C   LEU   280      57.212  46.797  60.279  1.00  0.00           C  
ATOM   4645  O   LEU   280      57.607  45.615  60.377  1.00  0.00           O  
ATOM   4646  N   ASN   281      57.976  47.759  59.868  1.00  0.00           N  
ATOM   4647  H   ASN   281      57.482  48.618  59.669  1.00  0.00           H  
ATOM   4648  CA  ASN   281      59.402  47.756  59.456  1.00  0.00           C  
ATOM   4649  HA  ASN   281      59.699  48.732  59.073  1.00  0.00           H  
ATOM   4650  CB  ASN   281      60.298  47.679  60.694  1.00  0.00           C  
ATOM   4651  HB2 ASN   281      60.547  46.660  60.993  1.00  0.00           H  
ATOM   4652  HB3 ASN   281      61.271  48.121  60.479  1.00  0.00           H  
ATOM   4653  CG  ASN   281      59.869  48.496  61.872  1.00  0.00           C  
ATOM   4654  OD1 ASN   281      59.730  49.710  61.755  1.00  0.00           O  
ATOM   4655  ND2 ASN   281      59.853  47.987  63.047  1.00  0.00           N  
ATOM   4656 HD21 ASN   281      59.512  48.485  63.857  1.00  0.00           H  
ATOM   4657 HD22 ASN   281      60.099  47.016  63.175  1.00  0.00           H  
ATOM   4658  C   ASN   281      59.785  46.796  58.271  1.00  0.00           C  
ATOM   4659  O   ASN   281      60.911  46.396  58.270  1.00  0.00           O  
ATOM   4660  N   HIE   282      58.813  46.355  57.401  1.00  0.00           N  
ATOM   4661  H   HIE   282      57.934  46.852  57.386  1.00  0.00           H  
ATOM   4662  CA  HIE   282      59.085  45.416  56.316  1.00  0.00           C  
ATOM   4663  HA  HIE   282      59.861  44.806  56.778  1.00  0.00           H  
ATOM   4664  CB  HIE   282      57.841  44.647  55.924  1.00  0.00           C  
ATOM   4665  HB2 HIE   282      57.100  45.353  55.548  1.00  0.00           H  
ATOM   4666  HB3 HIE   282      57.946  44.018  55.040  1.00  0.00           H  
ATOM   4667  CG  HIE   282      57.208  43.815  56.868  1.00  0.00           C  
ATOM   4668  ND1 HIE   282      57.854  42.746  57.506  1.00  0.00           N  
ATOM   4669  CE1 HIE   282      57.036  42.140  58.359  1.00  0.00           C  
ATOM   4670  HE1 HIE   282      57.156  41.258  58.970  1.00  0.00           H  
ATOM   4671  NE2 HIE   282      55.826  42.683  58.125  1.00  0.00           N  
ATOM   4672  HE2 HIE   282      55.056  42.464  58.741  1.00  0.00           H  
ATOM   4673  CD2 HIE   282      55.899  43.756  57.257  1.00  0.00           C  
ATOM   4674  HD2 HIE   282      55.127  44.366  56.811  1.00  0.00           H  
ATOM   4675  C   HIE   282      59.715  46.236  55.139  1.00  0.00           C  
ATOM   4676  O   HIE   282      59.412  47.386  54.913  1.00  0.00           O  
ATOM   4677  N   GLN   283      60.527  45.513  54.394  1.00  0.00           N  
ATOM   4678  H   GLN   283      60.632  44.533  54.611  1.00  0.00           H  
ATOM   4679  CA  GLN   283      61.250  45.855  53.132  1.00  0.00           C  
ATOM   4680  HA  GLN   283      61.163  46.934  53.011  1.00  0.00           H  
ATOM   4681  CB  GLN   283      62.684  45.380  53.283  1.00  0.00           C  
ATOM   4682  HB2 GLN   283      63.286  45.802  52.478  1.00  0.00           H  
ATOM   4683  HB3 GLN   283      63.082  45.869  54.172  1.00  0.00           H  
ATOM   4684  CG  GLN   283      63.104  43.919  53.510  1.00  0.00           C  
ATOM   4685  HG2 GLN   283      64.011  43.949  54.115  1.00  0.00           H  
ATOM   4686  HG3 GLN   283      62.421  43.331  54.122  1.00  0.00           H  
ATOM   4687  CD  GLN   283      63.285  43.018  52.293  1.00  0.00           C  
ATOM   4688  OE1 GLN   283      63.092  43.379  51.107  1.00  0.00           O  
ATOM   4689  NE2 GLN   283      63.661  41.800  52.487  1.00  0.00           N  
ATOM   4690 HE21 GLN   283      63.409  41.159  51.748  1.00  0.00           H  
ATOM   4691 HE22 GLN   283      63.465  41.561  53.449  1.00  0.00           H  
ATOM   4692  C   GLN   283      60.594  45.140  51.947  1.00  0.00           C  
ATOM   4693  O   GLN   283      60.009  44.118  52.123  1.00  0.00           O  
ATOM   4694  N   TYR   284      60.678  45.570  50.707  1.00  0.00           N  
ATOM   4695  H   TYR   284      61.350  46.275  50.438  1.00  0.00           H  
ATOM   4696  CA  TYR   284      60.060  44.932  49.495  1.00  0.00           C  
ATOM   4697  HA  TYR   284      59.151  44.445  49.848  1.00  0.00           H  
ATOM   4698  CB  TYR   284      59.547  45.968  48.488  1.00  0.00           C  
ATOM   4699  HB2 TYR   284      60.321  46.674  48.187  1.00  0.00           H  
ATOM   4700  HB3 TYR   284      59.220  45.496  47.561  1.00  0.00           H  
ATOM   4701  CG  TYR   284      58.428  46.867  49.072  1.00  0.00           C  
ATOM   4702  CD1 TYR   284      58.743  48.122  49.644  1.00  0.00           C  
ATOM   4703  HD1 TYR   284      59.802  48.312  49.740  1.00  0.00           H  
ATOM   4704  CE1 TYR   284      57.720  49.055  50.064  1.00  0.00           C  
ATOM   4705  HE1 TYR   284      57.968  50.067  50.349  1.00  0.00           H  
ATOM   4706  CZ  TYR   284      56.361  48.617  49.808  1.00  0.00           C  
ATOM   4707  OH  TYR   284      55.450  49.512  49.963  1.00  0.00           O  
ATOM   4708  HH  TYR   284      55.700  50.005  50.748  1.00  0.00           H  
ATOM   4709  CE2 TYR   284      56.106  47.319  49.303  1.00  0.00           C  
ATOM   4710  HE2 TYR   284      55.100  46.966  49.132  1.00  0.00           H  
ATOM   4711  CD2 TYR   284      57.141  46.470  48.986  1.00  0.00           C  
ATOM   4712  HD2 TYR   284      56.869  45.552  48.487  1.00  0.00           H  
ATOM   4713  C   TYR   284      60.993  43.997  48.783  1.00  0.00           C  
ATOM   4714  O   TYR   284      62.075  44.389  48.304  1.00  0.00           O  
ATOM   4715  N   ASP   285      60.555  42.734  48.584  1.00  0.00           N  
ATOM   4716  H   ASP   285      59.665  42.525  49.013  1.00  0.00           H  
ATOM   4717  CA  ASP   285      61.266  41.693  47.827  1.00  0.00           C  
ATOM   4718  HA  ASP   285      61.773  42.197  47.004  1.00  0.00           H  
ATOM   4719  CB  ASP   285      62.414  41.043  48.675  1.00  0.00           C  
ATOM   4720  HB2 ASP   285      62.828  40.314  47.978  1.00  0.00           H  
ATOM   4721  HB3 ASP   285      63.102  41.826  48.994  1.00  0.00           H  
ATOM   4722  CG  ASP   285      62.014  40.210  49.896  1.00  0.00           C  
ATOM   4723  OD1 ASP   285      62.864  39.633  50.535  1.00  0.00           O  
ATOM   4724  OD2 ASP   285      60.810  39.972  50.063  1.00  0.00           O  
ATOM   4725  C   ASP   285      60.386  40.620  47.177  1.00  0.00           C  
ATOM   4726  O   ASP   285      60.836  39.652  46.586  1.00  0.00           O  
ATOM   4727  N   TYR   286      59.098  40.765  47.220  1.00  0.00           N  
ATOM   4728  H   TYR   286      58.870  41.640  47.670  1.00  0.00           H  
ATOM   4729  CA  TYR   286      58.090  39.892  46.661  1.00  0.00           C  
ATOM   4730  HA  TYR   286      57.173  40.471  46.773  1.00  0.00           H  
ATOM   4731  CB  TYR   286      58.180  39.615  45.147  1.00  0.00           C  
ATOM   4732  HB2 TYR   286      59.137  39.134  44.946  1.00  0.00           H  
ATOM   4733  HB3 TYR   286      57.335  38.998  44.841  1.00  0.00           H  
ATOM   4734  CG  TYR   286      58.208  40.853  44.201  1.00  0.00           C  
ATOM   4735  CD1 TYR   286      56.997  41.447  43.983  1.00  0.00           C  
ATOM   4736  HD1 TYR   286      56.089  41.052  44.414  1.00  0.00           H  
ATOM   4737  CE1 TYR   286      56.887  42.620  43.205  1.00  0.00           C  
ATOM   4738  HE1 TYR   286      55.946  43.088  42.957  1.00  0.00           H  
ATOM   4739  CZ  TYR   286      58.049  43.163  42.560  1.00  0.00           C  
ATOM   4740  OH  TYR   286      58.017  44.133  41.698  1.00  0.00           O  
ATOM   4741  HH  TYR   286      57.116  44.461  41.672  1.00  0.00           H  
ATOM   4742  CE2 TYR   286      59.286  42.441  42.735  1.00  0.00           C  
ATOM   4743  HE2 TYR   286      60.151  42.863  42.244  1.00  0.00           H  
ATOM   4744  CD2 TYR   286      59.355  41.289  43.549  1.00  0.00           C  
ATOM   4745  HD2 TYR   286      60.320  40.861  43.775  1.00  0.00           H  
ATOM   4746  C   TYR   286      57.940  38.536  47.445  1.00  0.00           C  
ATOM   4747  O   TYR   286      57.482  37.519  46.863  1.00  0.00           O  
ATOM   4748  N   THR   287      58.249  38.477  48.751  1.00  0.00           N  
ATOM   4749  H   THR   287      58.565  39.323  49.204  1.00  0.00           H  
ATOM   4750  CA  THR   287      58.203  37.283  49.595  1.00  0.00           C  
ATOM   4751  HA  THR   287      58.436  36.428  48.961  1.00  0.00           H  
ATOM   4752  CB  THR   287      59.187  37.289  50.693  1.00  0.00           C  
ATOM   4753  HB  THR   287      58.909  38.059  51.412  1.00  0.00           H  
ATOM   4754  CG2 THR   287      59.465  35.997  51.511  1.00  0.00           C  
ATOM   4755 HG21 THR   287      58.480  35.566  51.690  1.00  0.00           H  
ATOM   4756 HG22 THR   287      59.979  35.186  50.995  1.00  0.00           H  
ATOM   4757 HG23 THR   287      59.973  36.092  52.471  1.00  0.00           H  
ATOM   4758  OG1 THR   287      60.475  37.484  50.134  1.00  0.00           O  
ATOM   4759  HG1 THR   287      60.790  38.391  50.138  1.00  0.00           H  
ATOM   4760  C   THR   287      56.789  36.968  50.085  1.00  0.00           C  
ATOM   4761  O   THR   287      56.479  37.097  51.270  1.00  0.00           O  
ATOM   4762  N   PHE   288      55.908  36.595  49.092  1.00  0.00           N  
ATOM   4763  H   PHE   288      56.293  36.716  48.166  1.00  0.00           H  
ATOM   4764  CA  PHE   288      54.681  35.839  49.334  1.00  0.00           C  
ATOM   4765  HA  PHE   288      54.088  36.418  50.042  1.00  0.00           H  
ATOM   4766  CB  PHE   288      53.839  35.610  48.120  1.00  0.00           C  
ATOM   4767  HB2 PHE   288      54.082  34.751  47.494  1.00  0.00           H  
ATOM   4768  HB3 PHE   288      52.817  35.511  48.485  1.00  0.00           H  
ATOM   4769  CG  PHE   288      53.878  36.818  47.177  1.00  0.00           C  
ATOM   4770  CD1 PHE   288      54.463  36.625  45.970  1.00  0.00           C  
ATOM   4771  HD1 PHE   288      54.982  35.717  45.699  1.00  0.00           H  
ATOM   4772  CE1 PHE   288      54.334  37.606  44.949  1.00  0.00           C  
ATOM   4773  HE1 PHE   288      54.888  37.513  44.027  1.00  0.00           H  
ATOM   4774  CZ  PHE   288      53.692  38.790  45.261  1.00  0.00           C  
ATOM   4775  HZ  PHE   288      53.672  39.598  44.544  1.00  0.00           H  
ATOM   4776  CE2 PHE   288      53.096  39.102  46.506  1.00  0.00           C  
ATOM   4777  HE2 PHE   288      52.679  40.082  46.685  1.00  0.00           H  
ATOM   4778  CD2 PHE   288      53.091  37.977  47.378  1.00  0.00           C  
ATOM   4779  HD2 PHE   288      52.558  38.105  48.309  1.00  0.00           H  
ATOM   4780  C   PHE   288      54.975  34.458  50.050  1.00  0.00           C  
ATOM   4781  O   PHE   288      55.909  33.678  49.835  1.00  0.00           O  
ATOM   4782  N   ASP   289      54.045  34.000  50.855  1.00  0.00           N  
ATOM   4783  H   ASP   289      53.244  34.588  51.036  1.00  0.00           H  
ATOM   4784  CA  ASP   289      54.100  32.767  51.742  1.00  0.00           C  
ATOM   4785  HA  ASP   289      54.900  32.960  52.458  1.00  0.00           H  
ATOM   4786  CB  ASP   289      52.754  32.596  52.438  1.00  0.00           C  
ATOM   4787  HB2 ASP   289      52.014  32.546  51.639  1.00  0.00           H  
ATOM   4788  HB3 ASP   289      52.715  31.720  53.087  1.00  0.00           H  
ATOM   4789  CG  ASP   289      52.466  33.693  53.527  1.00  0.00           C  
ATOM   4790  OD1 ASP   289      53.328  34.568  53.805  1.00  0.00           O  
ATOM   4791  OD2 ASP   289      51.336  33.717  54.123  1.00  0.00           O  
ATOM   4792  C   ASP   289      54.384  31.471  50.989  1.00  0.00           C  
ATOM   4793  O   ASP   289      55.143  30.675  51.442  1.00  0.00           O  
ATOM   4794  N   TRP   290      53.687  31.295  49.848  1.00  0.00           N  
ATOM   4795  H   TRP   290      53.125  32.060  49.502  1.00  0.00           H  
ATOM   4796  CA  TRP   290      53.858  30.027  49.028  1.00  0.00           C  
ATOM   4797  HA  TRP   290      53.575  29.186  49.661  1.00  0.00           H  
ATOM   4798  CB  TRP   290      52.948  29.954  47.841  1.00  0.00           C  
ATOM   4799  HB2 TRP   290      53.163  29.089  47.214  1.00  0.00           H  
ATOM   4800  HB3 TRP   290      51.941  29.802  48.231  1.00  0.00           H  
ATOM   4801  CG  TRP   290      53.047  31.122  46.935  1.00  0.00           C  
ATOM   4802  CD1 TRP   290      53.811  31.205  45.799  1.00  0.00           C  
ATOM   4803  HD1 TRP   290      54.389  30.363  45.446  1.00  0.00           H  
ATOM   4804  NE1 TRP   290      53.520  32.445  45.314  1.00  0.00           N  
ATOM   4805  HE1 TRP   290      54.099  32.812  44.572  1.00  0.00           H  
ATOM   4806  CE2 TRP   290      52.582  33.187  46.001  1.00  0.00           C  
ATOM   4807  CZ2 TRP   290      51.787  34.322  45.732  1.00  0.00           C  
ATOM   4808  HZ2 TRP   290      52.012  34.971  44.899  1.00  0.00           H  
ATOM   4809  CH2 TRP   290      50.773  34.707  46.625  1.00  0.00           C  
ATOM   4810  HH2 TRP   290      50.154  35.531  46.302  1.00  0.00           H  
ATOM   4811  CZ3 TRP   290      50.592  33.907  47.772  1.00  0.00           C  
ATOM   4812  HZ3 TRP   290      49.865  34.159  48.530  1.00  0.00           H  
ATOM   4813  CE3 TRP   290      51.384  32.798  48.066  1.00  0.00           C  
ATOM   4814  HE3 TRP   290      51.261  32.296  49.014  1.00  0.00           H  
ATOM   4815  CD2 TRP   290      52.325  32.373  47.114  1.00  0.00           C  
ATOM   4816  C   TRP   290      55.357  29.788  48.607  1.00  0.00           C  
ATOM   4817  O   TRP   290      55.687  28.637  48.334  1.00  0.00           O  
ATOM   4818  N   THR   291      56.221  30.836  48.558  1.00  0.00           N  
ATOM   4819  H   THR   291      55.771  31.729  48.701  1.00  0.00           H  
ATOM   4820  CA  THR   291      57.556  30.725  47.968  1.00  0.00           C  
ATOM   4821  HA  THR   291      57.551  30.019  47.137  1.00  0.00           H  
ATOM   4822  CB  THR   291      58.080  32.062  47.410  1.00  0.00           C  
ATOM   4823  HB  THR   291      59.088  31.959  47.007  1.00  0.00           H  
ATOM   4824  CG2 THR   291      57.114  32.686  46.376  1.00  0.00           C  
ATOM   4825 HG21 THR   291      56.957  32.121  45.458  1.00  0.00           H  
ATOM   4826 HG22 THR   291      56.173  32.913  46.878  1.00  0.00           H  
ATOM   4827 HG23 THR   291      57.502  33.623  45.977  1.00  0.00           H  
ATOM   4828  OG1 THR   291      58.233  32.996  48.451  1.00  0.00           O  
ATOM   4829  HG1 THR   291      57.405  33.214  48.885  1.00  0.00           H  
ATOM   4830  C   THR   291      58.560  30.161  49.048  1.00  0.00           C  
ATOM   4831  O   THR   291      59.562  29.544  48.703  1.00  0.00           O  
ATOM   4832  N   MET   292      58.419  30.509  50.369  1.00  0.00           N  
ATOM   4833  H   MET   292      57.538  30.933  50.622  1.00  0.00           H  
ATOM   4834  CA  MET   292      59.076  29.885  51.451  1.00  0.00           C  
ATOM   4835  HA  MET   292      60.062  29.592  51.091  1.00  0.00           H  
ATOM   4836  CB  MET   292      59.071  30.889  52.579  1.00  0.00           C  
ATOM   4837  HB2 MET   292      58.104  31.211  52.964  1.00  0.00           H  
ATOM   4838  HB3 MET   292      59.553  30.334  53.385  1.00  0.00           H  
ATOM   4839  CG  MET   292      59.842  32.174  52.427  1.00  0.00           C  
ATOM   4840  HG2 MET   292      59.099  32.939  52.206  1.00  0.00           H  
ATOM   4841  HG3 MET   292      60.309  32.347  53.397  1.00  0.00           H  
ATOM   4842  SD  MET   292      61.065  32.237  51.141  1.00  0.00           S  
ATOM   4843  CE  MET   292      62.373  31.368  52.077  1.00  0.00           C  
ATOM   4844  HE1 MET   292      62.095  30.324  52.227  1.00  0.00           H  
ATOM   4845  HE2 MET   292      63.240  31.307  51.419  1.00  0.00           H  
ATOM   4846  HE3 MET   292      62.663  31.849  53.012  1.00  0.00           H  
ATOM   4847  C   MET   292      58.389  28.565  51.836  1.00  0.00           C  
ATOM   4848  O   MET   292      59.112  27.760  52.433  1.00  0.00           O  
ATOM   4849  N   LEU   293      57.146  28.271  51.512  1.00  0.00           N  
ATOM   4850  H   LEU   293      56.660  28.977  50.978  1.00  0.00           H  
ATOM   4851  CA  LEU   293      56.383  27.046  51.966  1.00  0.00           C  
ATOM   4852  HA  LEU   293      56.548  26.965  53.041  1.00  0.00           H  
ATOM   4853  CB  LEU   293      54.871  27.299  51.751  1.00  0.00           C  
ATOM   4854  HB2 LEU   293      54.619  28.305  52.087  1.00  0.00           H  
ATOM   4855  HB3 LEU   293      54.760  27.253  50.668  1.00  0.00           H  
ATOM   4856  CG  LEU   293      53.898  26.287  52.414  1.00  0.00           C  
ATOM   4857  HG  LEU   293      54.166  25.258  52.174  1.00  0.00           H  
ATOM   4858  CD1 LEU   293      53.815  26.535  54.032  1.00  0.00           C  
ATOM   4859 HD11 LEU   293      52.926  25.976  54.322  1.00  0.00           H  
ATOM   4860 HD12 LEU   293      54.698  26.092  54.493  1.00  0.00           H  
ATOM   4861 HD13 LEU   293      53.776  27.622  54.099  1.00  0.00           H  
ATOM   4862  CD2 LEU   293      52.485  26.467  51.908  1.00  0.00           C  
ATOM   4863 HD21 LEU   293      52.041  27.370  52.328  1.00  0.00           H  
ATOM   4864 HD22 LEU   293      52.526  26.490  50.819  1.00  0.00           H  
ATOM   4865 HD23 LEU   293      51.763  25.720  52.236  1.00  0.00           H  
ATOM   4866  C   LEU   293      56.804  25.715  51.357  1.00  0.00           C  
ATOM   4867  O   LEU   293      56.651  24.628  51.885  1.00  0.00           O  
ATOM   4868  N   LYS   294      57.393  25.713  50.183  1.00  0.00           N  
ATOM   4869  H   LYS   294      57.399  26.571  49.650  1.00  0.00           H  
ATOM   4870  CA  LYS   294      57.657  24.555  49.283  1.00  0.00           C  
ATOM   4871  HA  LYS   294      56.850  23.878  49.562  1.00  0.00           H  
ATOM   4872  CB  LYS   294      57.661  24.971  47.856  1.00  0.00           C  
ATOM   4873  HB2 LYS   294      57.914  24.102  47.248  1.00  0.00           H  
ATOM   4874  HB3 LYS   294      56.676  25.303  47.527  1.00  0.00           H  
ATOM   4875  CG  LYS   294      58.653  26.163  47.485  1.00  0.00           C  
ATOM   4876  HG2 LYS   294      58.013  27.039  47.593  1.00  0.00           H  
ATOM   4877  HG3 LYS   294      59.543  26.296  48.101  1.00  0.00           H  
ATOM   4878  CD  LYS   294      59.180  26.214  46.066  1.00  0.00           C  
ATOM   4879  HD2 LYS   294      59.755  25.326  45.806  1.00  0.00           H  
ATOM   4880  HD3 LYS   294      58.286  26.221  45.442  1.00  0.00           H  
ATOM   4881  CE  LYS   294      59.964  27.443  45.605  1.00  0.00           C  
ATOM   4882  HE2 LYS   294      59.255  28.256  45.763  1.00  0.00           H  
ATOM   4883  HE3 LYS   294      60.907  27.566  46.137  1.00  0.00           H  
ATOM   4884  NZ  LYS   294      60.298  27.329  44.160  1.00  0.00           N  
ATOM   4885  HZ1 LYS   294      60.701  28.134  43.700  1.00  0.00           H  
ATOM   4886  HZ2 LYS   294      60.922  26.556  43.975  1.00  0.00           H  
ATOM   4887  HZ3 LYS   294      59.414  27.078  43.741  1.00  0.00           H  
ATOM   4888  C   LYS   294      58.896  23.860  49.818  1.00  0.00           C  
ATOM   4889  O   LYS   294      59.870  24.493  50.212  1.00  0.00           O  
ATOM   4890  N   GLN   295      58.841  22.537  49.903  1.00  0.00           N  
ATOM   4891  H   GLN   295      57.981  22.055  49.682  1.00  0.00           H  
ATOM   4892  CA  GLN   295      59.858  21.633  50.315  1.00  0.00           C  
ATOM   4893  HA  GLN   295      60.538  22.052  51.056  1.00  0.00           H  
ATOM   4894  CB  GLN   295      59.262  20.394  51.080  1.00  0.00           C  
ATOM   4895  HB2 GLN   295      58.693  19.837  50.336  1.00  0.00           H  
ATOM   4896  HB3 GLN   295      60.124  19.883  51.507  1.00  0.00           H  
ATOM   4897  CG  GLN   295      58.398  20.729  52.325  1.00  0.00           C  
ATOM   4898  HG2 GLN   295      58.890  21.420  53.010  1.00  0.00           H  
ATOM   4899  HG3 GLN   295      57.471  21.191  51.985  1.00  0.00           H  
ATOM   4900  CD  GLN   295      57.968  19.446  53.089  1.00  0.00           C  
ATOM   4901  OE1 GLN   295      58.502  18.367  52.941  1.00  0.00           O  
ATOM   4902  NE2 GLN   295      57.102  19.551  54.117  1.00  0.00           N  
ATOM   4903 HE21 GLN   295      56.945  18.717  54.665  1.00  0.00           H  
ATOM   4904 HE22 GLN   295      56.931  20.473  54.492  1.00  0.00           H  
ATOM   4905  C   GLN   295      60.678  21.236  49.026  1.00  0.00           C  
ATOM   4906  O   GLN   295      60.116  21.228  47.892  1.00  0.00           O  
ATOM   4907  N   NME   296      62.003  21.178  49.146  1.00  0.00           N  
ATOM   4908  H   NME   296      62.490  21.515  49.964  1.00  0.00           H  
ATOM   4909  CH3 NME   296      62.859  20.655  48.110  1.00  0.00           C  
ATOM   4910 HH31 NME   296      63.879  20.778  48.476  1.00  0.00           H  
ATOM   4911 HH32 NME   296      62.669  19.584  48.052  1.00  0.00           H  
ATOM   4912 HH33 NME   296      62.738  21.122  47.133  1.00  0.00           H  
TER    4913      NME   296 
END   
