# Supplementary material for: Lenalidomide Stabilizes Protein–Protein Complexes by Turning Labile Intermolecular H-Bonds into Robust Interactions
Source: J Med Chem. 2023 Apr 21;66(9):6037–46. doi: 10.1021/acs.jmedchem.2c01692 (PMC10184122; doi:10.1021/acs.jmedchem.2c01692)
Supplement: Supplementary file 2 — jm2c01692_si_002.zip [file jm2c01692_si_002.zip › Figure_PDBS/Figure 1/Figure1.A_Right.pdb]

CRYST1  111.913  111.913  111.913 109.47 109.47 109.47 P 1           1
ATOM      1  H1  ACE     1      67.290  27.227  38.997  1.00  0.00           H  
ATOM      2  CH3 ACE     1      67.180  26.690  39.939  1.00  0.00           C  
ATOM      3  H2  ACE     1      67.940  27.013  40.651  1.00  0.00           H  
ATOM      4  H3  ACE     1      67.463  25.640  39.865  1.00  0.00           H  
ATOM      5  C   ACE     1      65.831  26.757  40.608  1.00  0.00           C  
ATOM      6  O   ACE     1      64.901  27.171  40.000  1.00  0.00           O  
ATOM      7  N   GLU     2      65.843  26.373  41.834  1.00  0.00           N  
ATOM      8  H   GLU     2      66.722  26.235  42.313  1.00  0.00           H  
ATOM      9  CA  GLU     2      64.581  26.118  42.512  1.00  0.00           C  
ATOM     10  HA  GLU     2      63.839  25.841  41.762  1.00  0.00           H  
ATOM     11  CB  GLU     2      64.672  24.967  43.482  1.00  0.00           C  
ATOM     12  HB2 GLU     2      65.289  25.179  44.356  1.00  0.00           H  
ATOM     13  HB3 GLU     2      63.659  24.768  43.831  1.00  0.00           H  
ATOM     14  CG  GLU     2      65.082  23.621  42.934  1.00  0.00           C  
ATOM     15  HG2 GLU     2      66.160  23.625  42.776  1.00  0.00           H  
ATOM     16  HG3 GLU     2      64.868  22.780  43.594  1.00  0.00           H  
ATOM     17  CD  GLU     2      64.413  23.383  41.502  1.00  0.00           C  
ATOM     18  OE1 GLU     2      65.208  22.942  40.674  1.00  0.00           O  
ATOM     19  OE2 GLU     2      63.170  23.460  41.348  1.00  0.00           O  
ATOM     20  C   GLU     2      64.004  27.388  43.206  1.00  0.00           C  
ATOM     21  O   GLU     2      62.908  27.433  43.795  1.00  0.00           O  
ATOM     22  N   PHE     3      64.672  28.562  43.105  1.00  0.00           N  
ATOM     23  H   PHE     3      65.622  28.586  42.765  1.00  0.00           H  
ATOM     24  CA  PHE     3      64.174  29.780  43.740  1.00  0.00           C  
ATOM     25  HA  PHE     3      63.094  29.807  43.591  1.00  0.00           H  
ATOM     26  CB  PHE     3      64.458  29.732  45.210  1.00  0.00           C  
ATOM     27  HB2 PHE     3      64.563  28.674  45.448  1.00  0.00           H  
ATOM     28  HB3 PHE     3      65.435  30.134  45.478  1.00  0.00           H  
ATOM     29  CG  PHE     3      63.410  30.287  46.134  1.00  0.00           C  
ATOM     30  CD1 PHE     3      62.068  29.808  46.177  1.00  0.00           C  
ATOM     31  HD1 PHE     3      61.648  29.097  45.482  1.00  0.00           H  
ATOM     32  CE1 PHE     3      61.205  30.372  47.210  1.00  0.00           C  
ATOM     33  HE1 PHE     3      60.174  30.053  47.242  1.00  0.00           H  
ATOM     34  CZ  PHE     3      61.660  31.413  48.021  1.00  0.00           C  
ATOM     35  HZ  PHE     3      61.002  31.857  48.753  1.00  0.00           H  
ATOM     36  CE2 PHE     3      63.010  31.708  48.037  1.00  0.00           C  
ATOM     37  HE2 PHE     3      63.400  32.522  48.630  1.00  0.00           H  
ATOM     38  CD2 PHE     3      63.904  31.196  47.109  1.00  0.00           C  
ATOM     39  HD2 PHE     3      64.949  31.469  47.133  1.00  0.00           H  
ATOM     40  C   PHE     3      64.577  31.073  43.055  1.00  0.00           C  
ATOM     41  O   PHE     3      64.835  32.076  43.707  1.00  0.00           O  
ATOM     42  N   ILE     4      64.555  31.075  41.714  1.00  0.00           N  
ATOM     43  H   ILE     4      64.334  30.225  41.214  1.00  0.00           H  
ATOM     44  CA  ILE     4      64.885  32.281  40.916  1.00  0.00           C  
ATOM     45  HA  ILE     4      65.356  33.036  41.546  1.00  0.00           H  
ATOM     46  CB  ILE     4      65.862  31.854  39.690  1.00  0.00           C  
ATOM     47  HB  ILE     4      65.423  30.977  39.215  1.00  0.00           H  
ATOM     48  CG2 ILE     4      66.054  33.018  38.662  1.00  0.00           C  
ATOM     49 HG21 ILE     4      65.087  33.341  38.279  1.00  0.00           H  
ATOM     50 HG22 ILE     4      66.667  33.805  39.101  1.00  0.00           H  
ATOM     51 HG23 ILE     4      66.656  32.551  37.882  1.00  0.00           H  
ATOM     52  CG1 ILE     4      67.262  31.385  40.184  1.00  0.00           C  
ATOM     53 HG12 ILE     4      67.841  32.286  40.386  1.00  0.00           H  
ATOM     54 HG13 ILE     4      67.128  30.811  41.101  1.00  0.00           H  
ATOM     55  CD1 ILE     4      68.007  30.476  39.179  1.00  0.00           C  
ATOM     56 HD11 ILE     4      69.029  30.345  39.533  1.00  0.00           H  
ATOM     57 HD12 ILE     4      67.509  29.523  38.998  1.00  0.00           H  
ATOM     58 HD13 ILE     4      68.041  30.928  38.188  1.00  0.00           H  
ATOM     59  C   ILE     4      63.593  33.006  40.453  1.00  0.00           C  
ATOM     60  O   ILE     4      62.641  32.346  39.920  1.00  0.00           O  
ATOM     61  N   VAL     5      63.564  34.347  40.404  1.00  0.00           N  
ATOM     62  H   VAL     5      64.225  34.945  40.880  1.00  0.00           H  
ATOM     63  CA  VAL     5      62.434  35.049  39.824  1.00  0.00           C  
ATOM     64  HA  VAL     5      61.750  34.305  39.416  1.00  0.00           H  
ATOM     65  CB  VAL     5      61.540  35.746  40.842  1.00  0.00           C  
ATOM     66  HB  VAL     5      60.838  36.252  40.179  1.00  0.00           H  
ATOM     67  CG1 VAL     5      60.969  34.897  41.918  1.00  0.00           C  
ATOM     68 HG11 VAL     5      60.349  34.215  41.336  1.00  0.00           H  
ATOM     69 HG12 VAL     5      61.699  34.376  42.538  1.00  0.00           H  
ATOM     70 HG13 VAL     5      60.404  35.534  42.599  1.00  0.00           H  
ATOM     71  CG2 VAL     5      62.172  36.859  41.670  1.00  0.00           C  
ATOM     72 HG21 VAL     5      62.661  37.606  41.046  1.00  0.00           H  
ATOM     73 HG22 VAL     5      61.415  37.499  42.124  1.00  0.00           H  
ATOM     74 HG23 VAL     5      62.919  36.357  42.285  1.00  0.00           H  
ATOM     75  C   VAL     5      62.858  35.923  38.653  1.00  0.00           C  
ATOM     76  O   VAL     5      63.999  36.427  38.645  1.00  0.00           O  
ATOM     77  N   GLY     6      62.027  35.960  37.642  1.00  0.00           N  
ATOM     78  H   GLY     6      61.097  35.624  37.850  1.00  0.00           H  
ATOM     79  CA  GLY     6      62.191  36.647  36.324  1.00  0.00           C  
ATOM     80  HA2 GLY     6      61.279  36.718  35.732  1.00  0.00           H  
ATOM     81  HA3 GLY     6      62.509  37.659  36.575  1.00  0.00           H  
ATOM     82  C   GLY     6      63.306  36.031  35.387  1.00  0.00           C  
ATOM     83  O   GLY     6      63.797  36.710  34.513  1.00  0.00           O  
ATOM     84  N   GLY     7      63.724  34.794  35.731  1.00  0.00           N  
ATOM     85  H   GLY     7      63.198  34.289  36.430  1.00  0.00           H  
ATOM     86  CA  GLY     7      64.860  34.181  35.009  1.00  0.00           C  
ATOM     87  HA2 GLY     7      64.739  33.109  34.853  1.00  0.00           H  
ATOM     88  HA3 GLY     7      65.014  34.630  34.027  1.00  0.00           H  
ATOM     89  C   GLY     7      66.242  34.432  35.608  1.00  0.00           C  
ATOM     90  O   GLY     7      67.176  33.742  35.305  1.00  0.00           O  
ATOM     91  N   LYS     8      66.421  35.543  36.349  1.00  0.00           N  
ATOM     92  H   LYS     8      65.573  36.040  36.580  1.00  0.00           H  
ATOM     93  CA  LYS     8      67.740  35.899  36.782  1.00  0.00           C  
ATOM     94  HA  LYS     8      68.362  35.006  36.850  1.00  0.00           H  
ATOM     95  CB  LYS     8      68.360  36.902  35.825  1.00  0.00           C  
ATOM     96  HB2 LYS     8      69.358  37.169  36.173  1.00  0.00           H  
ATOM     97  HB3 LYS     8      68.327  36.417  34.849  1.00  0.00           H  
ATOM     98  CG  LYS     8      67.518  38.183  35.780  1.00  0.00           C  
ATOM     99  HG2 LYS     8      66.464  37.917  35.697  1.00  0.00           H  
ATOM    100  HG3 LYS     8      67.752  38.763  36.672  1.00  0.00           H  
ATOM    101  CD  LYS     8      67.970  39.005  34.556  1.00  0.00           C  
ATOM    102  HD2 LYS     8      69.029  39.218  34.701  1.00  0.00           H  
ATOM    103  HD3 LYS     8      67.836  38.396  33.662  1.00  0.00           H  
ATOM    104  CE  LYS     8      67.190  40.386  34.558  1.00  0.00           C  
ATOM    105  HE2 LYS     8      66.251  40.290  34.013  1.00  0.00           H  
ATOM    106  HE3 LYS     8      66.968  40.777  35.551  1.00  0.00           H  
ATOM    107  NZ  LYS     8      67.904  41.367  33.703  1.00  0.00           N  
ATOM    108  HZ1 LYS     8      67.769  40.953  32.792  1.00  0.00           H  
ATOM    109  HZ2 LYS     8      67.293  42.168  33.639  1.00  0.00           H  
ATOM    110  HZ3 LYS     8      68.898  41.424  33.875  1.00  0.00           H  
ATOM    111  C   LYS     8      67.890  36.442  38.260  1.00  0.00           C  
ATOM    112  O   LYS     8      69.072  36.560  38.660  1.00  0.00           O  
ATOM    113  N   TYR     9      66.847  36.810  39.021  1.00  0.00           N  
ATOM    114  H   TYR     9      65.918  36.506  38.766  1.00  0.00           H  
ATOM    115  CA  TYR     9      67.009  37.307  40.379  1.00  0.00           C  
ATOM    116  HA  TYR     9      68.005  37.743  40.452  1.00  0.00           H  
ATOM    117  CB  TYR     9      65.953  38.411  40.716  1.00  0.00           C  
ATOM    118  HB2 TYR     9      65.030  37.844  40.839  1.00  0.00           H  
ATOM    119  HB3 TYR     9      66.186  38.743  41.728  1.00  0.00           H  
ATOM    120  CG  TYR     9      66.036  39.598  39.832  1.00  0.00           C  
ATOM    121  CD1 TYR     9      67.104  40.548  40.022  1.00  0.00           C  
ATOM    122  HD1 TYR     9      67.844  40.511  40.808  1.00  0.00           H  
ATOM    123  CE1 TYR     9      67.320  41.632  39.172  1.00  0.00           C  
ATOM    124  HE1 TYR     9      68.128  42.334  39.318  1.00  0.00           H  
ATOM    125  CZ  TYR     9      66.463  41.822  38.109  1.00  0.00           C  
ATOM    126  OH  TYR     9      66.618  42.875  37.247  1.00  0.00           O  
ATOM    127  HH  TYR     9      65.918  42.849  36.590  1.00  0.00           H  
ATOM    128  CE2 TYR     9      65.342  41.009  38.010  1.00  0.00           C  
ATOM    129  HE2 TYR     9      64.605  41.239  37.255  1.00  0.00           H  
ATOM    130  CD2 TYR     9      65.079  39.895  38.861  1.00  0.00           C  
ATOM    131  HD2 TYR     9      64.290  39.161  38.784  1.00  0.00           H  
ATOM    132  C   TYR     9      66.913  36.111  41.358  1.00  0.00           C  
ATOM    133  O   TYR     9      65.821  35.669  41.847  1.00  0.00           O  
ATOM    134  N   LYS    10      68.049  35.597  41.703  1.00  0.00           N  
ATOM    135  H   LYS    10      68.925  35.955  41.348  1.00  0.00           H  
ATOM    136  CA  LYS    10      68.146  34.447  42.645  1.00  0.00           C  
ATOM    137  HA  LYS    10      67.368  33.724  42.402  1.00  0.00           H  
ATOM    138  CB  LYS    10      69.536  33.778  42.514  1.00  0.00           C  
ATOM    139  HB2 LYS    10      69.571  33.265  41.553  1.00  0.00           H  
ATOM    140  HB3 LYS    10      70.365  34.447  42.746  1.00  0.00           H  
ATOM    141  CG  LYS    10      69.579  32.640  43.487  1.00  0.00           C  
ATOM    142  HG2 LYS    10      69.398  32.966  44.511  1.00  0.00           H  
ATOM    143  HG3 LYS    10      68.820  31.905  43.218  1.00  0.00           H  
ATOM    144  CD  LYS    10      70.945  31.910  43.278  1.00  0.00           C  
ATOM    145  HD2 LYS    10      71.060  31.583  42.245  1.00  0.00           H  
ATOM    146  HD3 LYS    10      71.850  32.458  43.539  1.00  0.00           H  
ATOM    147  CE  LYS    10      70.759  30.688  44.163  1.00  0.00           C  
ATOM    148  HE2 LYS    10      70.338  31.033  45.107  1.00  0.00           H  
ATOM    149  HE3 LYS    10      70.017  30.029  43.712  1.00  0.00           H  
ATOM    150  NZ  LYS    10      72.085  30.062  44.343  1.00  0.00           N  
ATOM    151  HZ1 LYS    10      71.975  29.477  45.159  1.00  0.00           H  
ATOM    152  HZ2 LYS    10      72.356  29.317  43.717  1.00  0.00           H  
ATOM    153  HZ3 LYS    10      72.825  30.709  44.575  1.00  0.00           H  
ATOM    154  C   LYS    10      67.909  34.903  44.196  1.00  0.00           C  
ATOM    155  O   LYS    10      68.689  35.689  44.727  1.00  0.00           O  
ATOM    156  N   LEU    11      66.808  34.462  44.817  1.00  0.00           N  
ATOM    157  H   LEU    11      66.281  33.734  44.355  1.00  0.00           H  
ATOM    158  CA  LEU    11      66.511  34.721  46.224  1.00  0.00           C  
ATOM    159  HA  LEU    11      66.625  35.789  46.411  1.00  0.00           H  
ATOM    160  CB  LEU    11      65.023  34.378  46.493  1.00  0.00           C  
ATOM    161  HB2 LEU    11      64.872  33.456  45.931  1.00  0.00           H  
ATOM    162  HB3 LEU    11      64.845  34.220  47.556  1.00  0.00           H  
ATOM    163  CG  LEU    11      63.999  35.432  46.005  1.00  0.00           C  
ATOM    164  HG  LEU    11      64.044  36.284  46.684  1.00  0.00           H  
ATOM    165  CD1 LEU    11      64.062  35.962  44.537  1.00  0.00           C  
ATOM    166 HD11 LEU    11      63.342  36.778  44.472  1.00  0.00           H  
ATOM    167 HD12 LEU    11      65.042  36.373  44.297  1.00  0.00           H  
ATOM    168 HD13 LEU    11      63.908  35.067  43.935  1.00  0.00           H  
ATOM    169  CD2 LEU    11      62.583  34.874  46.197  1.00  0.00           C  
ATOM    170 HD21 LEU    11      61.818  35.615  45.967  1.00  0.00           H  
ATOM    171 HD22 LEU    11      62.470  33.917  45.687  1.00  0.00           H  
ATOM    172 HD23 LEU    11      62.344  34.680  47.243  1.00  0.00           H  
ATOM    173  C   LEU    11      67.385  33.956  47.206  1.00  0.00           C  
ATOM    174  O   LEU    11      67.646  32.792  47.063  1.00  0.00           O  
ATOM    175  N   VAL    12      67.793  34.608  48.291  1.00  0.00           N  
ATOM    176  H   VAL    12      67.563  35.584  48.409  1.00  0.00           H  
ATOM    177  CA  VAL    12      68.817  34.210  49.244  1.00  0.00           C  
ATOM    178  HA  VAL    12      69.197  33.267  48.853  1.00  0.00           H  
ATOM    179  CB  VAL    12      69.899  35.288  49.153  1.00  0.00           C  
ATOM    180  HB  VAL    12      69.441  36.268  49.281  1.00  0.00           H  
ATOM    181  CG1 VAL    12      71.029  35.042  50.124  1.00  0.00           C  
ATOM    182 HG11 VAL    12      70.736  35.150  51.169  1.00  0.00           H  
ATOM    183 HG12 VAL    12      71.237  33.975  50.046  1.00  0.00           H  
ATOM    184 HG13 VAL    12      71.885  35.716  50.110  1.00  0.00           H  
ATOM    185  CG2 VAL    12      70.659  35.199  47.808  1.00  0.00           C  
ATOM    186 HG21 VAL    12      71.038  34.179  47.741  1.00  0.00           H  
ATOM    187 HG22 VAL    12      70.069  35.533  46.954  1.00  0.00           H  
ATOM    188 HG23 VAL    12      71.495  35.898  47.821  1.00  0.00           H  
ATOM    189  C   VAL    12      68.370  33.826  50.669  1.00  0.00           C  
ATOM    190  O   VAL    12      68.830  32.823  51.209  1.00  0.00           O  
ATOM    191  N   ARG    13      67.571  34.719  51.238  1.00  0.00           N  
ATOM    192  H   ARG    13      67.025  35.212  50.546  1.00  0.00           H  
ATOM    193  CA  ARG    13      67.015  34.587  52.579  1.00  0.00           C  
ATOM    194  HA  ARG    13      66.510  33.621  52.599  1.00  0.00           H  
ATOM    195  CB  ARG    13      68.156  34.633  53.578  1.00  0.00           C  
ATOM    196  HB2 ARG    13      67.759  34.374  54.560  1.00  0.00           H  
ATOM    197  HB3 ARG    13      68.909  33.869  53.385  1.00  0.00           H  
ATOM    198  CG  ARG    13      68.891  35.999  53.584  1.00  0.00           C  
ATOM    199  HG2 ARG    13      69.294  36.229  52.598  1.00  0.00           H  
ATOM    200  HG3 ARG    13      68.117  36.702  53.894  1.00  0.00           H  
ATOM    201  CD  ARG    13      70.016  36.019  54.606  1.00  0.00           C  
ATOM    202  HD2 ARG    13      69.623  35.721  55.578  1.00  0.00           H  
ATOM    203  HD3 ARG    13      70.751  35.307  54.230  1.00  0.00           H  
ATOM    204  NE  ARG    13      70.683  37.324  54.748  1.00  0.00           N  
ATOM    205  HE  ARG    13      70.263  38.010  55.359  1.00  0.00           H  
ATOM    206  CZ  ARG    13      71.797  37.701  54.175  1.00  0.00           C  
ATOM    207  NH1 ARG    13      72.448  36.957  53.299  1.00  0.00           N  
ATOM    208 HH11 ARG    13      72.134  36.003  53.186  1.00  0.00           H  
ATOM    209 HH12 ARG    13      73.314  37.233  52.858  1.00  0.00           H  
ATOM    210  NH2 ARG    13      72.185  38.907  54.457  1.00  0.00           N  
ATOM    211 HH21 ARG    13      71.721  39.403  55.205  1.00  0.00           H  
ATOM    212 HH22 ARG    13      73.033  39.290  54.064  1.00  0.00           H  
ATOM    213  C   ARG    13      65.950  35.612  52.748  1.00  0.00           C  
ATOM    214  O   ARG    13      65.863  36.616  52.074  1.00  0.00           O  
ATOM    215  N   LYS    14      65.031  35.272  53.609  1.00  0.00           N  
ATOM    216  H   LYS    14      65.126  34.432  54.160  1.00  0.00           H  
ATOM    217  CA  LYS    14      63.906  36.167  54.009  1.00  0.00           C  
ATOM    218  HA  LYS    14      63.527  36.576  53.073  1.00  0.00           H  
ATOM    219  CB  LYS    14      62.697  35.346  54.423  1.00  0.00           C  
ATOM    220  HB2 LYS    14      62.616  34.554  53.679  1.00  0.00           H  
ATOM    221  HB3 LYS    14      62.868  34.905  55.405  1.00  0.00           H  
ATOM    222  CG  LYS    14      61.345  36.143  54.568  1.00  0.00           C  
ATOM    223  HG2 LYS    14      61.605  36.903  55.305  1.00  0.00           H  
ATOM    224  HG3 LYS    14      61.068  36.566  53.603  1.00  0.00           H  
ATOM    225  CD  LYS    14      60.233  35.231  55.055  1.00  0.00           C  
ATOM    226  HD2 LYS    14      60.547  34.730  55.971  1.00  0.00           H  
ATOM    227  HD3 LYS    14      59.406  35.857  55.389  1.00  0.00           H  
ATOM    228  CE  LYS    14      59.738  34.219  54.075  1.00  0.00           C  
ATOM    229  HE2 LYS    14      59.267  34.815  53.293  1.00  0.00           H  
ATOM    230  HE3 LYS    14      60.587  33.678  53.659  1.00  0.00           H  
ATOM    231  NZ  LYS    14      58.741  33.305  54.692  1.00  0.00           N  
ATOM    232  HZ1 LYS    14      58.361  32.672  54.004  1.00  0.00           H  
ATOM    233  HZ2 LYS    14      59.104  32.809  55.494  1.00  0.00           H  
ATOM    234  HZ3 LYS    14      57.938  33.891  54.871  1.00  0.00           H  
ATOM    235  C   LYS    14      64.286  37.314  54.937  1.00  0.00           C  
ATOM    236  O   LYS    14      65.150  37.125  55.809  1.00  0.00           O  
ATOM    237  N   ILE    15      63.620  38.503  54.799  1.00  0.00           N  
ATOM    238  H   ILE    15      62.867  38.587  54.131  1.00  0.00           H  
ATOM    239  CA  ILE    15      64.037  39.810  55.450  1.00  0.00           C  
ATOM    240  HA  ILE    15      64.348  39.445  56.429  1.00  0.00           H  
ATOM    241  CB  ILE    15      65.109  40.510  54.597  1.00  0.00           C  
ATOM    242  HB  ILE    15      65.445  41.422  55.090  1.00  0.00           H  
ATOM    243  CG2 ILE    15      66.330  39.690  54.386  1.00  0.00           C  
ATOM    244 HG21 ILE    15      66.696  39.376  55.364  1.00  0.00           H  
ATOM    245 HG22 ILE    15      66.074  38.776  53.850  1.00  0.00           H  
ATOM    246 HG23 ILE    15      67.059  40.259  53.809  1.00  0.00           H  
ATOM    247  CG1 ILE    15      64.458  40.991  53.279  1.00  0.00           C  
ATOM    248 HG12 ILE    15      64.376  40.124  52.623  1.00  0.00           H  
ATOM    249 HG13 ILE    15      63.476  41.431  53.454  1.00  0.00           H  
ATOM    250  CD1 ILE    15      65.344  42.059  52.501  1.00  0.00           C  
ATOM    251 HD11 ILE    15      66.047  41.554  51.838  1.00  0.00           H  
ATOM    252 HD12 ILE    15      64.665  42.664  51.900  1.00  0.00           H  
ATOM    253 HD13 ILE    15      65.872  42.647  53.253  1.00  0.00           H  
ATOM    254  C   ILE    15      62.819  40.657  55.829  1.00  0.00           C  
ATOM    255  O   ILE    15      62.967  41.724  56.408  1.00  0.00           O  
ATOM    256  N   GLY    16      61.602  40.166  55.555  1.00  0.00           N  
ATOM    257  H   GLY    16      61.453  39.296  55.065  1.00  0.00           H  
ATOM    258  CA  GLY    16      60.386  40.747  56.147  1.00  0.00           C  
ATOM    259  HA2 GLY    16      60.456  40.661  57.231  1.00  0.00           H  
ATOM    260  HA3 GLY    16      60.320  41.777  55.794  1.00  0.00           H  
ATOM    261  C   GLY    16      59.073  40.188  55.649  1.00  0.00           C  
ATOM    262  O   GLY    16      58.940  39.356  54.731  1.00  0.00           O  
ATOM    263  N   SER    17      57.995  40.706  56.242  1.00  0.00           N  
ATOM    264  H   SER    17      58.149  41.319  57.030  1.00  0.00           H  
ATOM    265  CA  SER    17      56.676  40.097  56.181  1.00  0.00           C  
ATOM    266  HA  SER    17      56.490  39.718  55.176  1.00  0.00           H  
ATOM    267  CB  SER    17      56.562  38.879  57.154  1.00  0.00           C  
ATOM    268  HB2 SER    17      56.702  39.196  58.188  1.00  0.00           H  
ATOM    269  HB3 SER    17      55.544  38.493  57.088  1.00  0.00           H  
ATOM    270  OG  SER    17      57.546  37.912  56.804  1.00  0.00           O  
ATOM    271  HG  SER    17      57.222  37.478  56.011  1.00  0.00           H  
ATOM    272  C   SER    17      55.542  41.032  56.540  1.00  0.00           C  
ATOM    273  O   SER    17      55.503  41.706  57.551  1.00  0.00           O  
ATOM    274  N   GLY    18      54.514  40.999  55.741  1.00  0.00           N  
ATOM    275  H   GLY    18      54.667  40.515  54.868  1.00  0.00           H  
ATOM    276  CA  GLY    18      53.164  41.584  55.980  1.00  0.00           C  
ATOM    277  HA2 GLY    18      53.011  41.861  57.023  1.00  0.00           H  
ATOM    278  HA3 GLY    18      52.992  42.517  55.443  1.00  0.00           H  
ATOM    279  C   GLY    18      51.971  40.686  55.569  1.00  0.00           C  
ATOM    280  O   GLY    18      52.142  39.519  55.210  1.00  0.00           O  
ATOM    281  N   SER    19      50.779  41.300  55.636  1.00  0.00           N  
ATOM    282  H   SER    19      50.835  42.293  55.811  1.00  0.00           H  
ATOM    283  CA  SER    19      49.462  40.739  55.275  1.00  0.00           C  
ATOM    284  HA  SER    19      49.286  39.757  55.715  1.00  0.00           H  
ATOM    285  CB  SER    19      48.396  41.746  55.748  1.00  0.00           C  
ATOM    286  HB2 SER    19      47.354  41.432  55.803  1.00  0.00           H  
ATOM    287  HB3 SER    19      48.704  41.993  56.765  1.00  0.00           H  
ATOM    288  OG  SER    19      48.440  42.970  54.950  1.00  0.00           O  
ATOM    289  HG  SER    19      47.682  43.441  55.302  1.00  0.00           H  
ATOM    290  C   SER    19      49.270  40.468  53.740  1.00  0.00           C  
ATOM    291  O   SER    19      48.543  39.605  53.281  1.00  0.00           O  
ATOM    292  N   PHE    20      50.101  41.101  52.905  1.00  0.00           N  
ATOM    293  H   PHE    20      50.782  41.703  53.345  1.00  0.00           H  
ATOM    294  CA  PHE    20      50.239  40.739  51.476  1.00  0.00           C  
ATOM    295  HA  PHE    20      49.304  40.643  50.925  1.00  0.00           H  
ATOM    296  CB  PHE    20      50.799  41.929  50.716  1.00  0.00           C  
ATOM    297  HB2 PHE    20      50.558  41.806  49.660  1.00  0.00           H  
ATOM    298  HB3 PHE    20      50.314  42.808  51.141  1.00  0.00           H  
ATOM    299  CG  PHE    20      52.252  42.014  51.062  1.00  0.00           C  
ATOM    300  CD1 PHE    20      52.645  42.765  52.209  1.00  0.00           C  
ATOM    301  HD1 PHE    20      51.866  43.289  52.742  1.00  0.00           H  
ATOM    302  CE1 PHE    20      53.942  42.701  52.621  1.00  0.00           C  
ATOM    303  HE1 PHE    20      54.279  43.289  53.462  1.00  0.00           H  
ATOM    304  CZ  PHE    20      54.905  41.964  51.852  1.00  0.00           C  
ATOM    305  HZ  PHE    20      55.946  41.895  52.131  1.00  0.00           H  
ATOM    306  CE2 PHE    20      54.581  41.217  50.708  1.00  0.00           C  
ATOM    307  HE2 PHE    20      55.289  40.640  50.131  1.00  0.00           H  
ATOM    308  CD2 PHE    20      53.252  41.310  50.353  1.00  0.00           C  
ATOM    309  HD2 PHE    20      53.011  40.760  49.455  1.00  0.00           H  
ATOM    310  C   PHE    20      50.973  39.387  51.310  1.00  0.00           C  
ATOM    311  O   PHE    20      50.534  38.587  50.550  1.00  0.00           O  
ATOM    312  N   GLY    21      52.091  39.150  51.988  1.00  0.00           N  
ATOM    313  H   GLY    21      52.363  39.808  52.705  1.00  0.00           H  
ATOM    314  CA  GLY    21      53.087  38.072  51.727  1.00  0.00           C  
ATOM    315  HA2 GLY    21      52.720  37.070  51.949  1.00  0.00           H  
ATOM    316  HA3 GLY    21      53.060  38.170  50.642  1.00  0.00           H  
ATOM    317  C   GLY    21      54.481  38.234  52.334  1.00  0.00           C  
ATOM    318  O   GLY    21      54.546  38.680  53.512  1.00  0.00           O  
ATOM    319  N   ASP    22      55.547  37.874  51.646  1.00  0.00           N  
ATOM    320  H   ASP    22      55.380  37.634  50.679  1.00  0.00           H  
ATOM    321  CA  ASP    22      56.915  38.009  52.116  1.00  0.00           C  
ATOM    322  HA  ASP    22      56.938  38.463  53.106  1.00  0.00           H  
ATOM    323  CB  ASP    22      57.433  36.606  52.315  1.00  0.00           C  
ATOM    324  HB2 ASP    22      57.227  36.013  51.424  1.00  0.00           H  
ATOM    325  HB3 ASP    22      58.511  36.633  52.477  1.00  0.00           H  
ATOM    326  CG  ASP    22      56.875  35.960  53.576  1.00  0.00           C  
ATOM    327  OD1 ASP    22      56.821  36.595  54.669  1.00  0.00           O  
ATOM    328  OD2 ASP    22      56.611  34.720  53.598  1.00  0.00           O  
ATOM    329  C   ASP    22      57.918  38.775  51.247  1.00  0.00           C  
ATOM    330  O   ASP    22      57.697  39.070  50.139  1.00  0.00           O  
ATOM    331  N   ILE    23      59.085  39.097  51.895  1.00  0.00           N  
ATOM    332  H   ILE    23      59.193  38.847  52.867  1.00  0.00           H  
ATOM    333  CA  ILE    23      60.153  39.954  51.354  1.00  0.00           C  
ATOM    334  HA  ILE    23      60.014  40.071  50.279  1.00  0.00           H  
ATOM    335  CB  ILE    23      60.125  41.382  52.013  1.00  0.00           C  
ATOM    336  HB  ILE    23      60.473  41.219  53.033  1.00  0.00           H  
ATOM    337  CG2 ILE    23      61.082  42.427  51.370  1.00  0.00           C  
ATOM    338 HG21 ILE    23      62.123  42.125  51.483  1.00  0.00           H  
ATOM    339 HG22 ILE    23      60.864  42.594  50.315  1.00  0.00           H  
ATOM    340 HG23 ILE    23      61.069  43.346  51.956  1.00  0.00           H  
ATOM    341  CG1 ILE    23      58.666  41.974  52.175  1.00  0.00           C  
ATOM    342 HG12 ILE    23      58.111  42.093  51.245  1.00  0.00           H  
ATOM    343 HG13 ILE    23      58.014  41.273  52.695  1.00  0.00           H  
ATOM    344  CD1 ILE    23      58.652  43.295  52.957  1.00  0.00           C  
ATOM    345 HD11 ILE    23      59.390  43.391  53.754  1.00  0.00           H  
ATOM    346 HD12 ILE    23      58.931  44.141  52.329  1.00  0.00           H  
ATOM    347 HD13 ILE    23      57.625  43.481  53.274  1.00  0.00           H  
ATOM    348  C   ILE    23      61.573  39.243  51.499  1.00  0.00           C  
ATOM    349  O   ILE    23      61.936  38.675  52.513  1.00  0.00           O  
ATOM    350  N   TYR    24      62.414  39.331  50.463  1.00  0.00           N  
ATOM    351  H   TYR    24      62.019  39.738  49.627  1.00  0.00           H  
ATOM    352  CA  TYR    24      63.636  38.483  50.282  1.00  0.00           C  
ATOM    353  HA  TYR    24      63.974  37.978  51.186  1.00  0.00           H  
ATOM    354  CB  TYR    24      63.370  37.413  49.203  1.00  0.00           C  
ATOM    355  HB2 TYR    24      63.080  37.855  48.250  1.00  0.00           H  
ATOM    356  HB3 TYR    24      64.312  36.874  49.104  1.00  0.00           H  
ATOM    357  CG  TYR    24      62.393  36.297  49.573  1.00  0.00           C  
ATOM    358  CD1 TYR    24      61.037  36.509  49.309  1.00  0.00           C  
ATOM    359  HD1 TYR    24      60.762  37.449  48.854  1.00  0.00           H  
ATOM    360  CE1 TYR    24      60.120  35.580  49.683  1.00  0.00           C  
ATOM    361  HE1 TYR    24      59.047  35.671  49.605  1.00  0.00           H  
ATOM    362  CZ  TYR    24      60.552  34.434  50.412  1.00  0.00           C  
ATOM    363  OH  TYR    24      59.738  33.477  50.863  1.00  0.00           O  
ATOM    364  HH  TYR    24      60.241  32.779  51.289  1.00  0.00           H  
ATOM    365  CE2 TYR    24      61.917  34.153  50.493  1.00  0.00           C  
ATOM    366  HE2 TYR    24      62.334  33.188  50.739  1.00  0.00           H  
ATOM    367  CD2 TYR    24      62.877  35.123  50.169  1.00  0.00           C  
ATOM    368  HD2 TYR    24      63.935  35.005  50.357  1.00  0.00           H  
ATOM    369  C   TYR    24      64.812  39.317  49.825  1.00  0.00           C  
ATOM    370  O   TYR    24      64.612  40.265  49.115  1.00  0.00           O  
ATOM    371  N   LEU    25      66.013  39.001  50.361  1.00  0.00           N  
ATOM    372  H   LEU    25      66.075  38.209  50.984  1.00  0.00           H  
ATOM    373  CA  LEU    25      67.264  39.464  49.748  1.00  0.00           C  
ATOM    374  HA  LEU    25      67.284  40.534  49.544  1.00  0.00           H  
ATOM    375  CB  LEU    25      68.292  39.447  50.850  1.00  0.00           C  
ATOM    376  HB2 LEU    25      67.950  39.962  51.748  1.00  0.00           H  
ATOM    377  HB3 LEU    25      68.427  38.409  51.157  1.00  0.00           H  
ATOM    378  CG  LEU    25      69.695  40.013  50.485  1.00  0.00           C  
ATOM    379  HG  LEU    25      70.257  39.334  49.845  1.00  0.00           H  
ATOM    380  CD1 LEU    25      69.735  41.448  49.910  1.00  0.00           C  
ATOM    381 HD11 LEU    25      69.433  41.523  48.866  1.00  0.00           H  
ATOM    382 HD12 LEU    25      69.124  42.035  50.595  1.00  0.00           H  
ATOM    383 HD13 LEU    25      70.783  41.742  49.845  1.00  0.00           H  
ATOM    384  CD2 LEU    25      70.330  40.168  51.849  1.00  0.00           C  
ATOM    385 HD21 LEU    25      69.870  40.959  52.441  1.00  0.00           H  
ATOM    386 HD22 LEU    25      70.298  39.247  52.432  1.00  0.00           H  
ATOM    387 HD23 LEU    25      71.380  40.427  51.717  1.00  0.00           H  
ATOM    388  C   LEU    25      67.510  38.625  48.532  1.00  0.00           C  
ATOM    389  O   LEU    25      67.328  37.381  48.662  1.00  0.00           O  
ATOM    390  N   ALA    26      67.976  39.201  47.467  1.00  0.00           N  
ATOM    391  H   ALA    26      68.137  40.198  47.490  1.00  0.00           H  
ATOM    392  CA  ALA    26      68.343  38.499  46.258  1.00  0.00           C  
ATOM    393  HA  ALA    26      68.384  37.444  46.527  1.00  0.00           H  
ATOM    394  CB  ALA    26      67.176  38.537  45.280  1.00  0.00           C  
ATOM    395  HB1 ALA    26      66.214  38.267  45.715  1.00  0.00           H  
ATOM    396  HB2 ALA    26      67.030  39.580  45.001  1.00  0.00           H  
ATOM    397  HB3 ALA    26      67.399  37.934  44.400  1.00  0.00           H  
ATOM    398  C   ALA    26      69.573  39.049  45.452  1.00  0.00           C  
ATOM    399  O   ALA    26      70.116  40.113  45.803  1.00  0.00           O  
ATOM    400  N   ILE    27      69.951  38.441  44.331  1.00  0.00           N  
ATOM    401  H   ILE    27      69.436  37.617  44.052  1.00  0.00           H  
ATOM    402  CA  ILE    27      71.099  38.806  43.460  1.00  0.00           C  
ATOM    403  HA  ILE    27      71.183  39.890  43.540  1.00  0.00           H  
ATOM    404  CB  ILE    27      72.424  38.171  43.985  1.00  0.00           C  
ATOM    405  HB  ILE    27      72.616  38.374  45.038  1.00  0.00           H  
ATOM    406  CG2 ILE    27      72.435  36.623  43.655  1.00  0.00           C  
ATOM    407 HG21 ILE    27      71.554  36.193  44.130  1.00  0.00           H  
ATOM    408 HG22 ILE    27      72.459  36.492  42.573  1.00  0.00           H  
ATOM    409 HG23 ILE    27      73.313  36.122  44.062  1.00  0.00           H  
ATOM    410  CG1 ILE    27      73.636  38.743  43.223  1.00  0.00           C  
ATOM    411 HG12 ILE    27      73.787  38.207  42.286  1.00  0.00           H  
ATOM    412 HG13 ILE    27      73.383  39.771  42.962  1.00  0.00           H  
ATOM    413  CD1 ILE    27      74.951  38.628  44.076  1.00  0.00           C  
ATOM    414 HD11 ILE    27      75.160  37.584  44.311  1.00  0.00           H  
ATOM    415 HD12 ILE    27      75.740  39.123  43.509  1.00  0.00           H  
ATOM    416 HD13 ILE    27      74.923  39.130  45.043  1.00  0.00           H  
ATOM    417  C   ILE    27      70.820  38.465  41.984  1.00  0.00           C  
ATOM    418  O   ILE    27      70.223  37.429  41.680  1.00  0.00           O  
ATOM    419  N   ASN    28      71.087  39.351  41.053  1.00  0.00           N  
ATOM    420  H   ASN    28      71.538  40.217  41.312  1.00  0.00           H  
ATOM    421  CA  ASN    28      71.092  39.103  39.637  1.00  0.00           C  
ATOM    422  HA  ASN    28      70.209  38.504  39.415  1.00  0.00           H  
ATOM    423  CB  ASN    28      70.909  40.421  38.889  1.00  0.00           C  
ATOM    424  HB2 ASN    28      69.926  40.757  39.217  1.00  0.00           H  
ATOM    425  HB3 ASN    28      71.697  41.120  39.168  1.00  0.00           H  
ATOM    426  CG  ASN    28      70.911  40.183  37.374  1.00  0.00           C  
ATOM    427  OD1 ASN    28      71.281  39.135  36.841  1.00  0.00           O  
ATOM    428  ND2 ASN    28      70.479  41.170  36.617  1.00  0.00           N  
ATOM    429 HD21 ASN    28      70.592  41.085  35.617  1.00  0.00           H  
ATOM    430 HD22 ASN    28      70.128  42.043  36.983  1.00  0.00           H  
ATOM    431  C   ASN    28      72.281  38.269  39.222  1.00  0.00           C  
ATOM    432  O   ASN    28      73.445  38.718  39.102  1.00  0.00           O  
ATOM    433  N   ILE    29      72.039  37.000  38.974  1.00  0.00           N  
ATOM    434  H   ILE    29      71.074  36.706  39.019  1.00  0.00           H  
ATOM    435  CA  ILE    29      73.015  35.977  38.510  1.00  0.00           C  
ATOM    436  HA  ILE    29      73.854  36.009  39.205  1.00  0.00           H  
ATOM    437  CB  ILE    29      72.402  34.577  38.576  1.00  0.00           C  
ATOM    438  HB  ILE    29      73.197  33.849  38.416  1.00  0.00           H  
ATOM    439  CG2 ILE    29      71.862  34.249  39.999  1.00  0.00           C  
ATOM    440 HG21 ILE    29      72.404  34.831  40.744  1.00  0.00           H  
ATOM    441 HG22 ILE    29      70.822  34.544  40.141  1.00  0.00           H  
ATOM    442 HG23 ILE    29      71.867  33.189  40.255  1.00  0.00           H  
ATOM    443  CG1 ILE    29      71.483  34.164  37.434  1.00  0.00           C  
ATOM    444 HG12 ILE    29      70.644  34.860  37.468  1.00  0.00           H  
ATOM    445 HG13 ILE    29      72.055  34.156  36.507  1.00  0.00           H  
ATOM    446  CD1 ILE    29      70.807  32.802  37.404  1.00  0.00           C  
ATOM    447 HD11 ILE    29      71.553  32.008  37.360  1.00  0.00           H  
ATOM    448 HD12 ILE    29      70.072  32.664  38.197  1.00  0.00           H  
ATOM    449 HD13 ILE    29      70.322  32.803  36.428  1.00  0.00           H  
ATOM    450  C   ILE    29      73.695  36.312  37.174  1.00  0.00           C  
ATOM    451  O   ILE    29      74.670  35.584  36.864  1.00  0.00           O  
ATOM    452  N   THR    30      73.312  37.264  36.359  1.00  0.00           N  
ATOM    453  H   THR    30      72.602  37.885  36.720  1.00  0.00           H  
ATOM    454  CA  THR    30      74.072  37.683  35.147  1.00  0.00           C  
ATOM    455  HA  THR    30      74.734  36.851  34.908  1.00  0.00           H  
ATOM    456  CB  THR    30      73.242  37.903  33.838  1.00  0.00           C  
ATOM    457  HB  THR    30      73.857  37.718  32.958  1.00  0.00           H  
ATOM    458  CG2 THR    30      72.011  37.016  33.898  1.00  0.00           C  
ATOM    459 HG21 THR    30      72.173  35.950  34.061  1.00  0.00           H  
ATOM    460 HG22 THR    30      71.205  37.369  34.542  1.00  0.00           H  
ATOM    461 HG23 THR    30      71.560  37.190  32.921  1.00  0.00           H  
ATOM    462  OG1 THR    30      72.799  39.215  33.848  1.00  0.00           O  
ATOM    463  HG1 THR    30      73.476  39.633  33.311  1.00  0.00           H  
ATOM    464  C   THR    30      75.111  38.849  35.416  1.00  0.00           C  
ATOM    465  O   THR    30      76.120  39.024  34.689  1.00  0.00           O  
ATOM    466  N   ASN    31      75.064  39.572  36.554  1.00  0.00           N  
ATOM    467  H   ASN    31      74.237  39.511  37.130  1.00  0.00           H  
ATOM    468  CA  ASN    31      75.955  40.670  36.841  1.00  0.00           C  
ATOM    469  HA  ASN    31      76.961  40.483  36.465  1.00  0.00           H  
ATOM    470  CB  ASN    31      75.413  41.933  36.112  1.00  0.00           C  
ATOM    471  HB2 ASN    31      76.115  42.765  36.174  1.00  0.00           H  
ATOM    472  HB3 ASN    31      75.217  41.733  35.058  1.00  0.00           H  
ATOM    473  CG  ASN    31      74.063  42.390  36.648  1.00  0.00           C  
ATOM    474  OD1 ASN    31      73.722  42.294  37.853  1.00  0.00           O  
ATOM    475  ND2 ASN    31      73.244  43.023  35.827  1.00  0.00           N  
ATOM    476 HD21 ASN    31      72.351  43.365  36.152  1.00  0.00           H  
ATOM    477 HD22 ASN    31      73.473  43.092  34.845  1.00  0.00           H  
ATOM    478  C   ASN    31      76.323  41.020  38.264  1.00  0.00           C  
ATOM    479  O   ASN    31      77.311  41.752  38.383  1.00  0.00           O  
ATOM    480  N   GLY    32      75.643  40.482  39.295  1.00  0.00           N  
ATOM    481  H   GLY    32      74.880  39.854  39.085  1.00  0.00           H  
ATOM    482  CA  GLY    32      76.015  40.884  40.641  1.00  0.00           C  
ATOM    483  HA2 GLY    32      75.938  40.036  41.322  1.00  0.00           H  
ATOM    484  HA3 GLY    32      77.071  41.147  40.711  1.00  0.00           H  
ATOM    485  C   GLY    32      75.240  42.018  41.318  1.00  0.00           C  
ATOM    486  O   GLY    32      75.488  42.311  42.481  1.00  0.00           O  
ATOM    487  N   GLU    33      74.216  42.556  40.651  1.00  0.00           N  
ATOM    488  H   GLU    33      74.147  42.332  39.669  1.00  0.00           H  
ATOM    489  CA  GLU    33      73.273  43.537  41.121  1.00  0.00           C  
ATOM    490  HA  GLU    33      73.907  44.344  41.488  1.00  0.00           H  
ATOM    491  CB  GLU    33      72.403  44.154  40.092  1.00  0.00           C  
ATOM    492  HB2 GLU    33      73.048  44.460  39.268  1.00  0.00           H  
ATOM    493  HB3 GLU    33      71.668  43.401  39.806  1.00  0.00           H  
ATOM    494  CG  GLU    33      71.641  45.414  40.586  1.00  0.00           C  
ATOM    495  HG2 GLU    33      70.919  45.244  41.385  1.00  0.00           H  
ATOM    496  HG3 GLU    33      72.343  46.111  41.042  1.00  0.00           H  
ATOM    497  CD  GLU    33      70.814  46.070  39.514  1.00  0.00           C  
ATOM    498  OE1 GLU    33      71.232  47.055  38.835  1.00  0.00           O  
ATOM    499  OE2 GLU    33      69.727  45.599  39.200  1.00  0.00           O  
ATOM    500  C   GLU    33      72.392  42.969  42.287  1.00  0.00           C  
ATOM    501  O   GLU    33      71.612  41.981  42.064  1.00  0.00           O  
ATOM    502  N   GLU    34      72.328  43.648  43.482  1.00  0.00           N  
ATOM    503  H   GLU    34      72.935  44.419  43.724  1.00  0.00           H  
ATOM    504  CA  GLU    34      71.528  43.030  44.637  1.00  0.00           C  
ATOM    505  HA  GLU    34      71.190  42.026  44.379  1.00  0.00           H  
ATOM    506  CB  GLU    34      72.490  42.900  45.850  1.00  0.00           C  
ATOM    507  HB2 GLU    34      73.081  43.812  45.773  1.00  0.00           H  
ATOM    508  HB3 GLU    34      71.848  42.836  46.729  1.00  0.00           H  
ATOM    509  CG  GLU    34      73.479  41.715  45.682  1.00  0.00           C  
ATOM    510  HG2 GLU    34      72.931  40.790  45.505  1.00  0.00           H  
ATOM    511  HG3 GLU    34      74.117  42.134  44.903  1.00  0.00           H  
ATOM    512  CD  GLU    34      74.337  41.470  46.908  1.00  0.00           C  
ATOM    513  OE1 GLU    34      73.743  41.670  48.013  1.00  0.00           O  
ATOM    514  OE2 GLU    34      75.521  41.180  46.666  1.00  0.00           O  
ATOM    515  C   GLU    34      70.307  43.857  44.921  1.00  0.00           C  
ATOM    516  O   GLU    34      70.477  45.079  45.032  1.00  0.00           O  
ATOM    517  N   VAL    35      69.129  43.189  45.070  1.00  0.00           N  
ATOM    518  H   VAL    35      69.123  42.182  45.149  1.00  0.00           H  
ATOM    519  CA  VAL    35      67.820  43.822  45.005  1.00  0.00           C  
ATOM    520  HA  VAL    35      68.104  44.840  45.273  1.00  0.00           H  
ATOM    521  CB  VAL    35      67.146  43.773  43.589  1.00  0.00           C  
ATOM    522  HB  VAL    35      66.126  44.150  43.674  1.00  0.00           H  
ATOM    523  CG1 VAL    35      67.826  44.816  42.703  1.00  0.00           C  
ATOM    524 HG11 VAL    35      68.880  44.564  42.593  1.00  0.00           H  
ATOM    525 HG12 VAL    35      67.324  44.912  41.740  1.00  0.00           H  
ATOM    526 HG13 VAL    35      67.742  45.815  43.132  1.00  0.00           H  
ATOM    527  CG2 VAL    35      67.108  42.380  43.005  1.00  0.00           C  
ATOM    528 HG21 VAL    35      66.475  41.731  43.610  1.00  0.00           H  
ATOM    529 HG22 VAL    35      66.757  42.547  41.986  1.00  0.00           H  
ATOM    530 HG23 VAL    35      68.089  41.919  42.880  1.00  0.00           H  
ATOM    531  C   VAL    35      66.940  43.071  46.094  1.00  0.00           C  
ATOM    532  O   VAL    35      67.149  41.938  46.484  1.00  0.00           O  
ATOM    533  N   ALA    36      65.891  43.781  46.550  1.00  0.00           N  
ATOM    534  H   ALA    36      65.727  44.702  46.168  1.00  0.00           H  
ATOM    535  CA  ALA    36      64.789  43.199  47.296  1.00  0.00           C  
ATOM    536  HA  ALA    36      65.177  42.383  47.907  1.00  0.00           H  
ATOM    537  CB  ALA    36      64.015  44.177  48.253  1.00  0.00           C  
ATOM    538  HB1 ALA    36      64.751  44.599  48.938  1.00  0.00           H  
ATOM    539  HB2 ALA    36      63.627  44.971  47.614  1.00  0.00           H  
ATOM    540  HB3 ALA    36      63.298  43.624  48.860  1.00  0.00           H  
ATOM    541  C   ALA    36      63.792  42.611  46.303  1.00  0.00           C  
ATOM    542  O   ALA    36      63.613  43.118  45.206  1.00  0.00           O  
ATOM    543  N   VAL    37      63.159  41.500  46.726  1.00  0.00           N  
ATOM    544  H   VAL    37      63.435  41.128  47.623  1.00  0.00           H  
ATOM    545  CA  VAL    37      62.044  40.766  46.072  1.00  0.00           C  
ATOM    546  HA  VAL    37      61.752  41.414  45.245  1.00  0.00           H  
ATOM    547  CB  VAL    37      62.381  39.431  45.359  1.00  0.00           C  
ATOM    548  HB  VAL    37      62.721  38.777  46.163  1.00  0.00           H  
ATOM    549  CG1 VAL    37      61.118  38.865  44.730  1.00  0.00           C  
ATOM    550 HG11 VAL    37      61.358  37.916  44.251  1.00  0.00           H  
ATOM    551 HG12 VAL    37      60.273  38.811  45.417  1.00  0.00           H  
ATOM    552 HG13 VAL    37      60.780  39.512  43.920  1.00  0.00           H  
ATOM    553  CG2 VAL    37      63.471  39.751  44.283  1.00  0.00           C  
ATOM    554 HG21 VAL    37      64.381  40.051  44.803  1.00  0.00           H  
ATOM    555 HG22 VAL    37      63.829  38.866  43.756  1.00  0.00           H  
ATOM    556 HG23 VAL    37      63.087  40.524  43.618  1.00  0.00           H  
ATOM    557  C   VAL    37      60.812  40.732  47.052  1.00  0.00           C  
ATOM    558  O   VAL    37      60.932  40.139  48.143  1.00  0.00           O  
ATOM    559  N   LYS    38      59.668  41.348  46.691  1.00  0.00           N  
ATOM    560  H   LYS    38      59.769  41.900  45.851  1.00  0.00           H  
ATOM    561  CA  LYS    38      58.388  41.205  47.409  1.00  0.00           C  
ATOM    562  HA  LYS    38      58.622  40.743  48.367  1.00  0.00           H  
ATOM    563  CB  LYS    38      57.793  42.609  47.631  1.00  0.00           C  
ATOM    564  HB2 LYS    38      58.559  43.151  48.186  1.00  0.00           H  
ATOM    565  HB3 LYS    38      57.626  43.087  46.666  1.00  0.00           H  
ATOM    566  CG  LYS    38      56.536  42.774  48.552  1.00  0.00           C  
ATOM    567  HG2 LYS    38      55.749  42.088  48.238  1.00  0.00           H  
ATOM    568  HG3 LYS    38      56.868  42.402  49.521  1.00  0.00           H  
ATOM    569  CD  LYS    38      56.171  44.249  48.699  1.00  0.00           C  
ATOM    570  HD2 LYS    38      57.119  44.786  48.690  1.00  0.00           H  
ATOM    571  HD3 LYS    38      55.592  44.568  47.832  1.00  0.00           H  
ATOM    572  CE  LYS    38      55.270  44.541  49.850  1.00  0.00           C  
ATOM    573  HE2 LYS    38      54.284  44.086  49.765  1.00  0.00           H  
ATOM    574  HE3 LYS    38      55.719  44.121  50.751  1.00  0.00           H  
ATOM    575  NZ  LYS    38      55.173  45.995  50.114  1.00  0.00           N  
ATOM    576  HZ1 LYS    38      54.706  46.239  50.976  1.00  0.00           H  
ATOM    577  HZ2 LYS    38      56.127  46.318  50.183  1.00  0.00           H  
ATOM    578  HZ3 LYS    38      54.741  46.360  49.277  1.00  0.00           H  
ATOM    579  C   LYS    38      57.544  40.178  46.688  1.00  0.00           C  
ATOM    580  O   LYS    38      57.409  40.296  45.449  1.00  0.00           O  
ATOM    581  N   LEU    39      56.958  39.216  47.412  1.00  0.00           N  
ATOM    582  H   LEU    39      56.989  39.378  48.408  1.00  0.00           H  
ATOM    583  CA  LEU    39      56.178  38.080  46.985  1.00  0.00           C  
ATOM    584  HA  LEU    39      56.018  38.024  45.908  1.00  0.00           H  
ATOM    585  CB  LEU    39      56.892  36.785  47.529  1.00  0.00           C  
ATOM    586  HB2 LEU    39      56.814  36.722  48.614  1.00  0.00           H  
ATOM    587  HB3 LEU    39      56.200  35.985  47.264  1.00  0.00           H  
ATOM    588  CG  LEU    39      58.278  36.349  46.946  1.00  0.00           C  
ATOM    589  HG  LEU    39      59.087  36.835  47.491  1.00  0.00           H  
ATOM    590  CD1 LEU    39      58.518  34.824  47.080  1.00  0.00           C  
ATOM    591 HD11 LEU    39      58.232  34.408  46.114  1.00  0.00           H  
ATOM    592 HD12 LEU    39      59.549  34.636  47.379  1.00  0.00           H  
ATOM    593 HD13 LEU    39      57.919  34.466  47.916  1.00  0.00           H  
ATOM    594  CD2 LEU    39      58.419  36.675  45.415  1.00  0.00           C  
ATOM    595 HD21 LEU    39      57.724  36.169  44.745  1.00  0.00           H  
ATOM    596 HD22 LEU    39      58.214  37.731  45.239  1.00  0.00           H  
ATOM    597 HD23 LEU    39      59.348  36.357  44.943  1.00  0.00           H  
ATOM    598  C   LEU    39      54.830  38.203  47.620  1.00  0.00           C  
ATOM    599  O   LEU    39      54.667  38.694  48.740  1.00  0.00           O  
ATOM    600  N   GLU    40      53.714  37.861  46.841  1.00  0.00           N  
ATOM    601  H   GLU    40      53.845  37.558  45.886  1.00  0.00           H  
ATOM    602  CA  GLU    40      52.287  37.829  47.325  1.00  0.00           C  
ATOM    603  HA  GLU    40      52.264  37.729  48.410  1.00  0.00           H  
ATOM    604  CB  GLU    40      51.603  39.065  46.878  1.00  0.00           C  
ATOM    605  HB2 GLU    40      52.193  39.929  47.182  1.00  0.00           H  
ATOM    606  HB3 GLU    40      51.728  39.132  45.797  1.00  0.00           H  
ATOM    607  CG  GLU    40      50.164  39.303  47.269  1.00  0.00           C  
ATOM    608  HG2 GLU    40      49.672  38.359  47.502  1.00  0.00           H  
ATOM    609  HG3 GLU    40      50.133  39.881  48.193  1.00  0.00           H  
ATOM    610  CD  GLU    40      49.396  40.030  46.135  1.00  0.00           C  
ATOM    611  OE1 GLU    40      49.291  39.497  44.978  1.00  0.00           O  
ATOM    612  OE2 GLU    40      48.991  41.177  46.408  1.00  0.00           O  
ATOM    613  C   GLU    40      51.593  36.546  46.710  1.00  0.00           C  
ATOM    614  O   GLU    40      51.611  36.443  45.494  1.00  0.00           O  
ATOM    615  N   SER    41      51.023  35.762  47.587  1.00  0.00           N  
ATOM    616  H   SER    41      50.927  36.009  48.561  1.00  0.00           H  
ATOM    617  CA  SER    41      50.165  34.626  47.109  1.00  0.00           C  
ATOM    618  HA  SER    41      50.784  33.904  46.576  1.00  0.00           H  
ATOM    619  CB  SER    41      49.531  33.887  48.287  1.00  0.00           C  
ATOM    620  HB2 SER    41      50.313  33.389  48.861  1.00  0.00           H  
ATOM    621  HB3 SER    41      49.005  34.554  48.971  1.00  0.00           H  
ATOM    622  OG  SER    41      48.596  32.881  47.863  1.00  0.00           O  
ATOM    623  HG  SER    41      47.820  32.808  48.424  1.00  0.00           H  
ATOM    624  C   SER    41      49.018  35.101  46.215  1.00  0.00           C  
ATOM    625  O   SER    41      48.465  36.192  46.252  1.00  0.00           O  
ATOM    626  N   GLN    42      48.608  34.174  45.289  1.00  0.00           N  
ATOM    627  H   GLN    42      49.102  33.296  45.221  1.00  0.00           H  
ATOM    628  CA  GLN    42      47.536  34.431  44.290  1.00  0.00           C  
ATOM    629  HA  GLN    42      47.606  35.462  43.943  1.00  0.00           H  
ATOM    630  CB  GLN    42      47.928  33.740  42.997  1.00  0.00           C  
ATOM    631  HB2 GLN    42      48.145  32.685  43.164  1.00  0.00           H  
ATOM    632  HB3 GLN    42      47.013  33.776  42.406  1.00  0.00           H  
ATOM    633  CG  GLN    42      49.094  34.266  42.161  1.00  0.00           C  
ATOM    634  HG2 GLN    42      48.898  35.192  41.620  1.00  0.00           H  
ATOM    635  HG3 GLN    42      49.821  34.595  42.904  1.00  0.00           H  
ATOM    636  CD  GLN    42      49.637  33.186  41.236  1.00  0.00           C  
ATOM    637  OE1 GLN    42      49.047  32.135  40.964  1.00  0.00           O  
ATOM    638  NE2 GLN    42      50.809  33.373  40.634  1.00  0.00           N  
ATOM    639 HE21 GLN    42      51.244  32.644  40.087  1.00  0.00           H  
ATOM    640 HE22 GLN    42      51.255  34.247  40.876  1.00  0.00           H  
ATOM    641  C   GLN    42      46.051  34.255  44.741  1.00  0.00           C  
ATOM    642  O   GLN    42      45.817  33.234  45.300  1.00  0.00           O  
ATOM    643  N   LYS    43      45.194  35.263  44.503  1.00  0.00           N  
ATOM    644  H   LYS    43      45.643  36.003  43.983  1.00  0.00           H  
ATOM    645  CA  LYS    43      43.862  35.602  45.141  1.00  0.00           C  
ATOM    646  HA  LYS    43      43.563  36.645  45.047  1.00  0.00           H  
ATOM    647  CB  LYS    43      42.719  34.834  44.443  1.00  0.00           C  
ATOM    648  HB2 LYS    43      42.878  33.773  44.636  1.00  0.00           H  
ATOM    649  HB3 LYS    43      41.767  35.068  44.918  1.00  0.00           H  
ATOM    650  CG  LYS    43      42.623  35.182  42.910  1.00  0.00           C  
ATOM    651  HG2 LYS    43      42.490  36.256  42.779  1.00  0.00           H  
ATOM    652  HG3 LYS    43      43.574  34.983  42.415  1.00  0.00           H  
ATOM    653  CD  LYS    43      41.504  34.394  42.192  1.00  0.00           C  
ATOM    654  HD2 LYS    43      41.543  33.331  42.428  1.00  0.00           H  
ATOM    655  HD3 LYS    43      40.505  34.709  42.493  1.00  0.00           H  
ATOM    656  CE  LYS    43      41.637  34.599  40.679  1.00  0.00           C  
ATOM    657  HE2 LYS    43      40.624  34.624  40.278  1.00  0.00           H  
ATOM    658  HE3 LYS    43      42.089  35.561  40.442  1.00  0.00           H  
ATOM    659  NZ  LYS    43      42.422  33.513  39.919  1.00  0.00           N  
ATOM    660  HZ1 LYS    43      43.410  33.670  40.055  1.00  0.00           H  
ATOM    661  HZ2 LYS    43      42.159  32.632  40.337  1.00  0.00           H  
ATOM    662  HZ3 LYS    43      42.208  33.537  38.933  1.00  0.00           H  
ATOM    663  C   LYS    43      43.863  35.493  46.664  1.00  0.00           C  
ATOM    664  O   LYS    43      43.311  34.563  47.224  1.00  0.00           O  
ATOM    665  N   ALA    44      44.677  36.386  47.273  1.00  0.00           N  
ATOM    666  H   ALA    44      45.084  37.064  46.644  1.00  0.00           H  
ATOM    667  CA  ALA    44      45.091  36.485  48.714  1.00  0.00           C  
ATOM    668  HA  ALA    44      45.240  35.442  48.993  1.00  0.00           H  
ATOM    669  CB  ALA    44      46.448  37.200  48.843  1.00  0.00           C  
ATOM    670  HB1 ALA    44      46.748  36.996  49.870  1.00  0.00           H  
ATOM    671  HB2 ALA    44      47.131  36.688  48.165  1.00  0.00           H  
ATOM    672  HB3 ALA    44      46.306  38.247  48.572  1.00  0.00           H  
ATOM    673  C   ALA    44      44.062  37.121  49.642  1.00  0.00           C  
ATOM    674  O   ALA    44      43.189  37.848  49.212  1.00  0.00           O  
ATOM    675  N   ARG    45      44.165  36.883  50.988  1.00  0.00           N  
ATOM    676  H   ARG    45      44.847  36.248  51.377  1.00  0.00           H  
ATOM    677  CA  ARG    45      43.304  37.546  51.959  1.00  0.00           C  
ATOM    678  HA  ARG    45      42.256  37.397  51.698  1.00  0.00           H  
ATOM    679  CB  ARG    45      43.419  36.988  53.406  1.00  0.00           C  
ATOM    680  HB2 ARG    45      43.680  35.939  53.270  1.00  0.00           H  
ATOM    681  HB3 ARG    45      44.260  37.553  53.806  1.00  0.00           H  
ATOM    682  CG  ARG    45      42.133  36.975  54.260  1.00  0.00           C  
ATOM    683  HG2 ARG    45      42.384  37.071  55.316  1.00  0.00           H  
ATOM    684  HG3 ARG    45      41.496  37.814  53.981  1.00  0.00           H  
ATOM    685  CD  ARG    45      41.342  35.688  54.136  1.00  0.00           C  
ATOM    686  HD2 ARG    45      41.908  34.881  54.602  1.00  0.00           H  
ATOM    687  HD3 ARG    45      40.452  35.939  54.713  1.00  0.00           H  
ATOM    688  NE  ARG    45      40.858  35.323  52.781  1.00  0.00           N  
ATOM    689  HE  ARG    45      40.848  36.031  52.060  1.00  0.00           H  
ATOM    690  CZ  ARG    45      41.049  34.139  52.262  1.00  0.00           C  
ATOM    691  NH1 ARG    45      41.167  33.065  53.058  1.00  0.00           N  
ATOM    692 HH11 ARG    45      40.989  33.136  54.049  1.00  0.00           H  
ATOM    693 HH12 ARG    45      41.286  32.121  52.721  1.00  0.00           H  
ATOM    694  NH2 ARG    45      41.059  34.049  50.961  1.00  0.00           N  
ATOM    695 HH21 ARG    45      40.906  34.833  50.343  1.00  0.00           H  
ATOM    696 HH22 ARG    45      41.375  33.165  50.588  1.00  0.00           H  
ATOM    697  C   ARG    45      43.412  39.083  52.086  1.00  0.00           C  
ATOM    698  O   ARG    45      42.464  39.776  52.181  1.00  0.00           O  
ATOM    699  N   HIE    46      44.600  39.573  51.924  1.00  0.00           N  
ATOM    700  H   HIE    46      45.328  38.897  51.742  1.00  0.00           H  
ATOM    701  CA  HIE    46      44.914  41.002  51.955  1.00  0.00           C  
ATOM    702  HA  HIE    46      43.988  41.556  51.799  1.00  0.00           H  
ATOM    703  CB  HIE    46      45.417  41.357  53.371  1.00  0.00           C  
ATOM    704  HB2 HIE    46      46.480  41.133  53.470  1.00  0.00           H  
ATOM    705  HB3 HIE    46      45.278  42.433  53.476  1.00  0.00           H  
ATOM    706  CG  HIE    46      44.795  40.539  54.504  1.00  0.00           C  
ATOM    707  ND1 HIE    46      43.582  40.813  55.080  1.00  0.00           N  
ATOM    708  CE1 HIE    46      43.464  39.854  56.081  1.00  0.00           C  
ATOM    709  HE1 HIE    46      42.641  39.800  56.778  1.00  0.00           H  
ATOM    710  NE2 HIE    46      44.527  39.075  56.068  1.00  0.00           N  
ATOM    711  HE2 HIE    46      44.674  38.303  56.703  1.00  0.00           H  
ATOM    712  CD2 HIE    46      45.356  39.428  55.019  1.00  0.00           C  
ATOM    713  HD2 HIE    46      46.374  39.105  54.862  1.00  0.00           H  
ATOM    714  C   HIE    46      45.975  41.351  50.935  1.00  0.00           C  
ATOM    715  O   HIE    46      47.147  41.645  51.209  1.00  0.00           O  
ATOM    716  N   PRO    47      45.554  41.193  49.624  1.00  0.00           N  
ATOM    717  CD  PRO    47      44.150  41.002  49.256  1.00  0.00           C  
ATOM    718  HD2 PRO    47      43.640  41.873  49.668  1.00  0.00           H  
ATOM    719  HD3 PRO    47      43.763  40.026  49.548  1.00  0.00           H  
ATOM    720  CG  PRO    47      44.027  41.155  47.736  1.00  0.00           C  
ATOM    721  HG2 PRO    47      43.584  42.071  47.346  1.00  0.00           H  
ATOM    722  HG3 PRO    47      43.435  40.327  47.345  1.00  0.00           H  
ATOM    723  CB  PRO    47      45.522  41.023  47.273  1.00  0.00           C  
ATOM    724  HB2 PRO    47      45.768  41.678  46.437  1.00  0.00           H  
ATOM    725  HB3 PRO    47      45.757  39.989  47.020  1.00  0.00           H  
ATOM    726  CA  PRO    47      46.401  41.470  48.479  1.00  0.00           C  
ATOM    727  HA  PRO    47      47.276  40.821  48.450  1.00  0.00           H  
ATOM    728  C   PRO    47      46.759  42.924  48.222  1.00  0.00           C  
ATOM    729  O   PRO    47      45.930  43.733  48.556  1.00  0.00           O  
ATOM    730  N   GLN    48      47.969  43.300  47.719  1.00  0.00           N  
ATOM    731  H   GLN    48      48.645  42.582  47.500  1.00  0.00           H  
ATOM    732  CA  GLN    48      48.363  44.720  47.620  1.00  0.00           C  
ATOM    733  HA  GLN    48      47.455  45.282  47.398  1.00  0.00           H  
ATOM    734  CB  GLN    48      48.843  45.260  48.969  1.00  0.00           C  
ATOM    735  HB2 GLN    48      48.521  46.297  49.067  1.00  0.00           H  
ATOM    736  HB3 GLN    48      48.365  44.655  49.740  1.00  0.00           H  
ATOM    737  CG  GLN    48      50.364  45.129  49.159  1.00  0.00           C  
ATOM    738  HG2 GLN    48      50.588  44.075  49.323  1.00  0.00           H  
ATOM    739  HG3 GLN    48      50.834  45.481  48.241  1.00  0.00           H  
ATOM    740  CD  GLN    48      50.995  45.756  50.398  1.00  0.00           C  
ATOM    741  OE1 GLN    48      50.505  45.603  51.498  1.00  0.00           O  
ATOM    742  NE2 GLN    48      52.106  46.467  50.286  1.00  0.00           N  
ATOM    743 HE21 GLN    48      52.599  46.760  51.118  1.00  0.00           H  
ATOM    744 HE22 GLN    48      52.552  46.466  49.380  1.00  0.00           H  
ATOM    745  C   GLN    48      49.340  44.967  46.414  1.00  0.00           C  
ATOM    746  O   GLN    48      49.567  46.113  46.036  1.00  0.00           O  
ATOM    747  N   LEU    49      50.020  43.915  45.931  1.00  0.00           N  
ATOM    748  H   LEU    49      49.659  43.018  46.223  1.00  0.00           H  
ATOM    749  CA  LEU    49      51.141  43.987  45.011  1.00  0.00           C  
ATOM    750  HA  LEU    49      51.894  44.675  45.394  1.00  0.00           H  
ATOM    751  CB  LEU    49      51.885  42.639  45.003  1.00  0.00           C  
ATOM    752  HB2 LEU    49      51.801  42.193  45.994  1.00  0.00           H  
ATOM    753  HB3 LEU    49      51.416  41.915  44.338  1.00  0.00           H  
ATOM    754  CG  LEU    49      53.397  42.655  44.715  1.00  0.00           C  
ATOM    755  HG  LEU    49      53.554  43.097  43.731  1.00  0.00           H  
ATOM    756  CD1 LEU    49      54.246  43.458  45.726  1.00  0.00           C  
ATOM    757 HD11 LEU    49      55.265  43.109  45.562  1.00  0.00           H  
ATOM    758 HD12 LEU    49      53.996  44.486  45.466  1.00  0.00           H  
ATOM    759 HD13 LEU    49      53.765  43.475  46.704  1.00  0.00           H  
ATOM    760  CD2 LEU    49      53.868  41.252  44.662  1.00  0.00           C  
ATOM    761 HD21 LEU    49      54.952  41.226  44.550  1.00  0.00           H  
ATOM    762 HD22 LEU    49      53.763  40.755  45.626  1.00  0.00           H  
ATOM    763 HD23 LEU    49      53.417  40.669  43.859  1.00  0.00           H  
ATOM    764  C   LEU    49      50.790  44.483  43.695  1.00  0.00           C  
ATOM    765  O   LEU    49      51.581  45.165  43.047  1.00  0.00           O  
ATOM    766  N   LEU    50      49.600  44.126  43.180  1.00  0.00           N  
ATOM    767  H   LEU    50      49.091  43.384  43.639  1.00  0.00           H  
ATOM    768  CA  LEU    50      49.123  44.636  41.891  1.00  0.00           C  
ATOM    769  HA  LEU    50      49.901  44.427  41.157  1.00  0.00           H  
ATOM    770  CB  LEU    50      47.879  43.945  41.417  1.00  0.00           C  
ATOM    771  HB2 LEU    50      47.839  42.872  41.601  1.00  0.00           H  
ATOM    772  HB3 LEU    50      47.053  44.270  42.049  1.00  0.00           H  
ATOM    773  CG  LEU    50      47.495  44.492  40.000  1.00  0.00           C  
ATOM    774  HG  LEU    50      47.345  45.563  40.136  1.00  0.00           H  
ATOM    775  CD1 LEU    50      48.555  44.181  38.916  1.00  0.00           C  
ATOM    776 HD11 LEU    50      48.113  44.436  37.953  1.00  0.00           H  
ATOM    777 HD12 LEU    50      49.438  44.819  38.886  1.00  0.00           H  
ATOM    778 HD13 LEU    50      48.891  43.147  38.990  1.00  0.00           H  
ATOM    779  CD2 LEU    50      46.143  43.987  39.520  1.00  0.00           C  
ATOM    780 HD21 LEU    50      45.527  43.812  40.403  1.00  0.00           H  
ATOM    781 HD22 LEU    50      45.615  44.629  38.816  1.00  0.00           H  
ATOM    782 HD23 LEU    50      46.188  42.978  39.111  1.00  0.00           H  
ATOM    783  C   LEU    50      48.957  46.127  41.974  1.00  0.00           C  
ATOM    784  O   LEU    50      49.512  46.870  41.207  1.00  0.00           O  
ATOM    785  N   TYR    51      48.170  46.579  42.979  1.00  0.00           N  
ATOM    786  H   TYR    51      47.697  45.925  43.586  1.00  0.00           H  
ATOM    787  CA  TYR    51      47.936  48.058  43.178  1.00  0.00           C  
ATOM    788  HA  TYR    51      47.567  48.500  42.252  1.00  0.00           H  
ATOM    789  CB  TYR    51      46.865  48.213  44.248  1.00  0.00           C  
ATOM    790  HB2 TYR    51      45.982  47.646  43.954  1.00  0.00           H  
ATOM    791  HB3 TYR    51      47.230  47.764  45.171  1.00  0.00           H  
ATOM    792  CG  TYR    51      46.423  49.588  44.679  1.00  0.00           C  
ATOM    793  CD1 TYR    51      45.350  50.231  43.968  1.00  0.00           C  
ATOM    794  HD1 TYR    51      44.912  49.831  43.066  1.00  0.00           H  
ATOM    795  CE1 TYR    51      45.007  51.565  44.314  1.00  0.00           C  
ATOM    796  HE1 TYR    51      44.361  52.165  43.690  1.00  0.00           H  
ATOM    797  CZ  TYR    51      45.688  52.237  45.377  1.00  0.00           C  
ATOM    798  OH  TYR    51      45.280  53.489  45.570  1.00  0.00           O  
ATOM    799  HH  TYR    51      45.684  53.863  46.357  1.00  0.00           H  
ATOM    800  CE2 TYR    51      46.761  51.635  46.082  1.00  0.00           C  
ATOM    801  HE2 TYR    51      47.285  52.140  46.880  1.00  0.00           H  
ATOM    802  CD2 TYR    51      47.091  50.274  45.758  1.00  0.00           C  
ATOM    803  HD2 TYR    51      47.932  49.866  46.299  1.00  0.00           H  
ATOM    804  C   TYR    51      49.223  48.801  43.587  1.00  0.00           C  
ATOM    805  O   TYR    51      49.271  49.991  43.282  1.00  0.00           O  
ATOM    806  N   GLU    52      50.084  48.121  44.299  1.00  0.00           N  
ATOM    807  H   GLU    52      49.778  47.246  44.700  1.00  0.00           H  
ATOM    808  CA  GLU    52      51.393  48.677  44.716  1.00  0.00           C  
ATOM    809  HA  GLU    52      51.310  49.681  45.132  1.00  0.00           H  
ATOM    810  CB  GLU    52      52.024  47.778  45.766  1.00  0.00           C  
ATOM    811  HB2 GLU    52      51.370  47.707  46.636  1.00  0.00           H  
ATOM    812  HB3 GLU    52      52.086  46.770  45.356  1.00  0.00           H  
ATOM    813  CG  GLU    52      53.408  48.252  46.254  1.00  0.00           C  
ATOM    814  HG2 GLU    52      54.022  48.148  45.359  1.00  0.00           H  
ATOM    815  HG3 GLU    52      53.358  49.316  46.486  1.00  0.00           H  
ATOM    816  CD  GLU    52      53.955  47.392  47.424  1.00  0.00           C  
ATOM    817  OE1 GLU    52      53.340  46.378  47.841  1.00  0.00           O  
ATOM    818  OE2 GLU    52      54.951  47.835  48.036  1.00  0.00           O  
ATOM    819  C   GLU    52      52.279  48.833  43.452  1.00  0.00           C  
ATOM    820  O   GLU    52      52.962  49.850  43.224  1.00  0.00           O  
ATOM    821  N   SER    53      52.358  47.766  42.607  1.00  0.00           N  
ATOM    822  H   SER    53      51.735  46.976  42.688  1.00  0.00           H  
ATOM    823  CA  SER    53      53.145  47.744  41.353  1.00  0.00           C  
ATOM    824  HA  SER    53      54.154  48.051  41.629  1.00  0.00           H  
ATOM    825  CB  SER    53      53.257  46.439  40.659  1.00  0.00           C  
ATOM    826  HB2 SER    53      53.665  46.729  39.691  1.00  0.00           H  
ATOM    827  HB3 SER    53      53.928  45.735  41.153  1.00  0.00           H  
ATOM    828  OG  SER    53      51.974  45.709  40.499  1.00  0.00           O  
ATOM    829  HG  SER    53      51.715  45.477  41.393  1.00  0.00           H  
ATOM    830  C   SER    53      52.637  48.862  40.455  1.00  0.00           C  
ATOM    831  O   SER    53      53.458  49.670  40.041  1.00  0.00           O  
ATOM    832  N   LYS    54      51.356  49.026  40.250  1.00  0.00           N  
ATOM    833  H   LYS    54      50.825  48.220  40.546  1.00  0.00           H  
ATOM    834  CA  LYS    54      50.755  50.096  39.435  1.00  0.00           C  
ATOM    835  HA  LYS    54      51.227  50.121  38.453  1.00  0.00           H  
ATOM    836  CB  LYS    54      49.262  49.789  39.276  1.00  0.00           C  
ATOM    837  HB2 LYS    54      48.731  49.716  40.224  1.00  0.00           H  
ATOM    838  HB3 LYS    54      48.942  50.666  38.713  1.00  0.00           H  
ATOM    839  CG  LYS    54      48.959  48.590  38.366  1.00  0.00           C  
ATOM    840  HG2 LYS    54      49.193  48.805  37.323  1.00  0.00           H  
ATOM    841  HG3 LYS    54      49.623  47.811  38.741  1.00  0.00           H  
ATOM    842  CD  LYS    54      47.537  48.040  38.543  1.00  0.00           C  
ATOM    843  HD2 LYS    54      47.440  47.202  37.853  1.00  0.00           H  
ATOM    844  HD3 LYS    54      47.353  47.754  39.579  1.00  0.00           H  
ATOM    845  CE  LYS    54      46.506  49.104  38.109  1.00  0.00           C  
ATOM    846  HE2 LYS    54      46.615  49.954  38.782  1.00  0.00           H  
ATOM    847  HE3 LYS    54      46.695  49.522  37.120  1.00  0.00           H  
ATOM    848  NZ  LYS    54      45.108  48.551  38.067  1.00  0.00           N  
ATOM    849  HZ1 LYS    54      45.097  47.682  37.553  1.00  0.00           H  
ATOM    850  HZ2 LYS    54      44.680  48.371  38.965  1.00  0.00           H  
ATOM    851  HZ3 LYS    54      44.458  49.271  37.786  1.00  0.00           H  
ATOM    852  C   LYS    54      50.950  51.460  40.091  1.00  0.00           C  
ATOM    853  O   LYS    54      50.994  52.458  39.383  1.00  0.00           O  
ATOM    854  N   LEU    55      51.128  51.557  41.458  1.00  0.00           N  
ATOM    855  H   LEU    55      51.070  50.724  42.027  1.00  0.00           H  
ATOM    856  CA  LEU    55      51.543  52.733  42.137  1.00  0.00           C  
ATOM    857  HA  LEU    55      50.985  53.517  41.624  1.00  0.00           H  
ATOM    858  CB  LEU    55      51.087  52.631  43.610  1.00  0.00           C  
ATOM    859  HB2 LEU    55      50.026  52.395  43.533  1.00  0.00           H  
ATOM    860  HB3 LEU    55      51.687  51.810  44.002  1.00  0.00           H  
ATOM    861  CG  LEU    55      51.206  53.928  44.402  1.00  0.00           C  
ATOM    862  HG  LEU    55      52.268  54.067  44.607  1.00  0.00           H  
ATOM    863  CD1 LEU    55      50.602  55.235  43.791  1.00  0.00           C  
ATOM    864 HD11 LEU    55      49.676  54.944  43.294  1.00  0.00           H  
ATOM    865 HD12 LEU    55      50.442  55.977  44.573  1.00  0.00           H  
ATOM    866 HD13 LEU    55      51.286  55.523  42.993  1.00  0.00           H  
ATOM    867  CD2 LEU    55      50.361  53.673  45.673  1.00  0.00           C  
ATOM    868 HD21 LEU    55      50.509  54.492  46.376  1.00  0.00           H  
ATOM    869 HD22 LEU    55      49.320  53.602  45.355  1.00  0.00           H  
ATOM    870 HD23 LEU    55      50.641  52.782  46.235  1.00  0.00           H  
ATOM    871  C   LEU    55      53.031  53.074  41.971  1.00  0.00           C  
ATOM    872  O   LEU    55      53.408  54.244  41.863  1.00  0.00           O  
ATOM    873  N   TYR    56      53.961  52.117  41.929  1.00  0.00           N  
ATOM    874  H   TYR    56      53.668  51.162  42.076  1.00  0.00           H  
ATOM    875  CA  TYR    56      55.383  52.318  41.683  1.00  0.00           C  
ATOM    876  HA  TYR    56      55.748  53.090  42.360  1.00  0.00           H  
ATOM    877  CB  TYR    56      56.228  51.053  41.818  1.00  0.00           C  
ATOM    878  HB2 TYR    56      55.567  50.228  41.551  1.00  0.00           H  
ATOM    879  HB3 TYR    56      57.087  51.101  41.149  1.00  0.00           H  
ATOM    880  CG  TYR    56      56.842  50.965  43.137  1.00  0.00           C  
ATOM    881  CD1 TYR    56      57.946  51.741  43.488  1.00  0.00           C  
ATOM    882  HD1 TYR    56      58.474  52.230  42.683  1.00  0.00           H  
ATOM    883  CE1 TYR    56      58.370  51.716  44.841  1.00  0.00           C  
ATOM    884  HE1 TYR    56      59.171  52.428  44.971  1.00  0.00           H  
ATOM    885  CZ  TYR    56      57.893  50.851  45.772  1.00  0.00           C  
ATOM    886  OH  TYR    56      58.305  50.825  47.032  1.00  0.00           O  
ATOM    887  HH  TYR    56      57.989  50.264  47.744  1.00  0.00           H  
ATOM    888  CE2 TYR    56      56.761  50.114  45.366  1.00  0.00           C  
ATOM    889  HE2 TYR    56      56.235  49.392  45.973  1.00  0.00           H  
ATOM    890  CD2 TYR    56      56.204  50.258  44.115  1.00  0.00           C  
ATOM    891  HD2 TYR    56      55.408  49.575  43.856  1.00  0.00           H  
ATOM    892  C   TYR    56      55.529  52.894  40.249  1.00  0.00           C  
ATOM    893  O   TYR    56      56.435  53.640  39.935  1.00  0.00           O  
ATOM    894  N   LYS    57      54.548  52.585  39.340  1.00  0.00           N  
ATOM    895  H   LYS    57      53.736  52.039  39.595  1.00  0.00           H  
ATOM    896  CA  LYS    57      54.436  53.179  37.935  1.00  0.00           C  
ATOM    897  HA  LYS    57      55.454  53.068  37.563  1.00  0.00           H  
ATOM    898  CB  LYS    57      53.620  52.232  36.981  1.00  0.00           C  
ATOM    899  HB2 LYS    57      52.635  52.029  37.400  1.00  0.00           H  
ATOM    900  HB3 LYS    57      53.680  52.847  36.083  1.00  0.00           H  
ATOM    901  CG  LYS    57      54.307  50.804  36.758  1.00  0.00           C  
ATOM    902  HG2 LYS    57      55.328  50.984  36.421  1.00  0.00           H  
ATOM    903  HG3 LYS    57      54.390  50.246  37.691  1.00  0.00           H  
ATOM    904  CD  LYS    57      53.609  49.955  35.696  1.00  0.00           C  
ATOM    905  HD2 LYS    57      54.168  49.043  35.489  1.00  0.00           H  
ATOM    906  HD3 LYS    57      52.687  49.569  36.130  1.00  0.00           H  
ATOM    907  CE  LYS    57      53.324  50.643  34.366  1.00  0.00           C  
ATOM    908  HE2 LYS    57      53.100  51.706  34.454  1.00  0.00           H  
ATOM    909  HE3 LYS    57      54.294  50.585  33.872  1.00  0.00           H  
ATOM    910  NZ  LYS    57      52.266  50.086  33.484  1.00  0.00           N  
ATOM    911  HZ1 LYS    57      52.471  50.232  32.506  1.00  0.00           H  
ATOM    912  HZ2 LYS    57      52.214  49.085  33.607  1.00  0.00           H  
ATOM    913  HZ3 LYS    57      51.375  50.525  33.667  1.00  0.00           H  
ATOM    914  C   LYS    57      54.074  54.691  37.914  1.00  0.00           C  
ATOM    915  O   LYS    57      54.528  55.384  37.010  1.00  0.00           O  
ATOM    916  N   ILE    58      53.401  55.127  38.948  1.00  0.00           N  
ATOM    917  H   ILE    58      52.981  54.508  39.628  1.00  0.00           H  
ATOM    918  CA  ILE    58      53.186  56.573  39.279  1.00  0.00           C  
ATOM    919  HA  ILE    58      53.165  57.153  38.357  1.00  0.00           H  
ATOM    920  CB  ILE    58      51.797  56.753  39.972  1.00  0.00           C  
ATOM    921  HB  ILE    58      51.786  56.010  40.770  1.00  0.00           H  
ATOM    922  CG2 ILE    58      51.627  58.033  40.852  1.00  0.00           C  
ATOM    923 HG21 ILE    58      50.596  58.101  41.199  1.00  0.00           H  
ATOM    924 HG22 ILE    58      52.256  57.968  41.740  1.00  0.00           H  
ATOM    925 HG23 ILE    58      51.900  58.923  40.285  1.00  0.00           H  
ATOM    926  CG1 ILE    58      50.661  56.518  39.001  1.00  0.00           C  
ATOM    927 HG12 ILE    58      50.485  57.528  38.630  1.00  0.00           H  
ATOM    928 HG13 ILE    58      50.946  55.906  38.146  1.00  0.00           H  
ATOM    929  CD1 ILE    58      49.438  55.840  39.695  1.00  0.00           C  
ATOM    930 HD11 ILE    58      49.033  56.483  40.476  1.00  0.00           H  
ATOM    931 HD12 ILE    58      48.626  55.602  39.008  1.00  0.00           H  
ATOM    932 HD13 ILE    58      49.675  54.923  40.233  1.00  0.00           H  
ATOM    933  C   ILE    58      54.384  57.131  40.152  1.00  0.00           C  
ATOM    934  O   ILE    58      54.678  58.333  39.985  1.00  0.00           O  
ATOM    935  N   LEU    59      54.964  56.447  41.096  1.00  0.00           N  
ATOM    936  H   LEU    59      54.559  55.534  41.246  1.00  0.00           H  
ATOM    937  CA  LEU    59      55.925  57.023  42.048  1.00  0.00           C  
ATOM    938  HA  LEU    59      55.837  58.104  42.151  1.00  0.00           H  
ATOM    939  CB  LEU    59      55.663  56.577  43.534  1.00  0.00           C  
ATOM    940  HB2 LEU    59      55.705  55.493  43.643  1.00  0.00           H  
ATOM    941  HB3 LEU    59      56.545  56.976  44.036  1.00  0.00           H  
ATOM    942  CG  LEU    59      54.269  56.865  44.133  1.00  0.00           C  
ATOM    943  HG  LEU    59      53.506  56.376  43.528  1.00  0.00           H  
ATOM    944  CD1 LEU    59      54.089  56.294  45.503  1.00  0.00           C  
ATOM    945 HD11 LEU    59      54.474  55.282  45.629  1.00  0.00           H  
ATOM    946 HD12 LEU    59      54.488  56.997  46.234  1.00  0.00           H  
ATOM    947 HD13 LEU    59      53.014  56.239  45.675  1.00  0.00           H  
ATOM    948  CD2 LEU    59      53.913  58.375  44.126  1.00  0.00           C  
ATOM    949 HD21 LEU    59      53.908  58.823  43.132  1.00  0.00           H  
ATOM    950 HD22 LEU    59      52.974  58.503  44.664  1.00  0.00           H  
ATOM    951 HD23 LEU    59      54.518  59.048  44.733  1.00  0.00           H  
ATOM    952  C   LEU    59      57.407  56.800  41.717  1.00  0.00           C  
ATOM    953  O   LEU    59      58.193  57.485  42.325  1.00  0.00           O  
ATOM    954  N   GLN    60      57.733  55.892  40.777  1.00  0.00           N  
ATOM    955  H   GLN    60      56.994  55.331  40.376  1.00  0.00           H  
ATOM    956  CA  GLN    60      59.089  55.914  40.180  1.00  0.00           C  
ATOM    957  HA  GLN    60      59.742  55.652  41.012  1.00  0.00           H  
ATOM    958  CB  GLN    60      59.245  54.833  39.100  1.00  0.00           C  
ATOM    959  HB2 GLN    60      58.425  54.720  38.392  1.00  0.00           H  
ATOM    960  HB3 GLN    60      60.143  54.982  38.500  1.00  0.00           H  
ATOM    961  CG  GLN    60      59.516  53.526  39.781  1.00  0.00           C  
ATOM    962  HG2 GLN    60      60.540  53.391  40.130  1.00  0.00           H  
ATOM    963  HG3 GLN    60      58.830  53.463  40.625  1.00  0.00           H  
ATOM    964  CD  GLN    60      59.350  52.282  38.911  1.00  0.00           C  
ATOM    965  OE1 GLN    60      60.309  51.626  38.518  1.00  0.00           O  
ATOM    966  NE2 GLN    60      58.119  51.907  38.647  1.00  0.00           N  
ATOM    967 HE21 GLN    60      57.920  51.058  38.138  1.00  0.00           H  
ATOM    968 HE22 GLN    60      57.394  52.575  38.867  1.00  0.00           H  
ATOM    969  C   GLN    60      59.554  57.272  39.591  1.00  0.00           C  
ATOM    970  O   GLN    60      58.857  57.864  38.757  1.00  0.00           O  
ATOM    971  N   GLY    61      60.677  57.781  40.070  1.00  0.00           N  
ATOM    972  H   GLY    61      61.269  57.325  40.750  1.00  0.00           H  
ATOM    973  CA  GLY    61      61.290  59.020  39.534  1.00  0.00           C  
ATOM    974  HA2 GLY    61      62.242  58.728  39.089  1.00  0.00           H  
ATOM    975  HA3 GLY    61      60.710  59.490  38.740  1.00  0.00           H  
ATOM    976  C   GLY    61      61.580  60.056  40.631  1.00  0.00           C  
ATOM    977  O   GLY    61      62.433  60.908  40.453  1.00  0.00           O  
ATOM    978  N   GLY    62      60.970  59.818  41.774  1.00  0.00           N  
ATOM    979  H   GLY    62      60.299  59.067  41.849  1.00  0.00           H  
ATOM    980  CA  GLY    62      61.230  60.616  42.929  1.00  0.00           C  
ATOM    981  HA2 GLY    62      61.386  61.640  42.589  1.00  0.00           H  
ATOM    982  HA3 GLY    62      60.424  60.599  43.662  1.00  0.00           H  
ATOM    983  C   GLY    62      62.498  60.227  43.691  1.00  0.00           C  
ATOM    984  O   GLY    62      62.948  59.049  43.561  1.00  0.00           O  
ATOM    985  N   VAL    63      63.045  61.175  44.450  1.00  0.00           N  
ATOM    986  H   VAL    63      62.827  62.160  44.393  1.00  0.00           H  
ATOM    987  CA  VAL    63      64.105  60.915  45.384  1.00  0.00           C  
ATOM    988  HA  VAL    63      64.997  60.431  44.986  1.00  0.00           H  
ATOM    989  CB  VAL    63      64.593  62.255  45.940  1.00  0.00           C  
ATOM    990  HB  VAL    63      63.801  62.695  46.546  1.00  0.00           H  
ATOM    991  CG1 VAL    63      65.855  62.037  46.774  1.00  0.00           C  
ATOM    992 HG11 VAL    63      65.643  61.386  47.622  1.00  0.00           H  
ATOM    993 HG12 VAL    63      66.661  61.554  46.221  1.00  0.00           H  
ATOM    994 HG13 VAL    63      66.220  63.002  47.126  1.00  0.00           H  
ATOM    995  CG2 VAL    63      65.049  63.223  44.789  1.00  0.00           C  
ATOM    996 HG21 VAL    63      65.789  62.709  44.174  1.00  0.00           H  
ATOM    997 HG22 VAL    63      64.233  63.557  44.148  1.00  0.00           H  
ATOM    998 HG23 VAL    63      65.467  64.138  45.208  1.00  0.00           H  
ATOM    999  C   VAL    63      63.609  59.999  46.472  1.00  0.00           C  
ATOM   1000  O   VAL    63      62.499  60.166  46.993  1.00  0.00           O  
ATOM   1001  N   GLY    64      64.465  59.029  46.838  1.00  0.00           N  
ATOM   1002  H   GLY    64      65.268  58.790  46.275  1.00  0.00           H  
ATOM   1003  CA  GLY    64      64.119  58.231  48.013  1.00  0.00           C  
ATOM   1004  HA2 GLY    64      64.951  57.643  48.402  1.00  0.00           H  
ATOM   1005  HA3 GLY    64      63.931  58.969  48.793  1.00  0.00           H  
ATOM   1006  C   GLY    64      62.916  57.280  47.812  1.00  0.00           C  
ATOM   1007  O   GLY    64      62.237  56.925  48.728  1.00  0.00           O  
ATOM   1008  N   ILE    65      62.659  56.905  46.550  1.00  0.00           N  
ATOM   1009  H   ILE    65      63.159  57.300  45.767  1.00  0.00           H  
ATOM   1010  CA  ILE    65      61.596  55.887  46.246  1.00  0.00           C  
ATOM   1011  HA  ILE    65      61.408  55.322  47.159  1.00  0.00           H  
ATOM   1012  CB  ILE    65      60.343  56.544  45.601  1.00  0.00           C  
ATOM   1013  HB  ILE    65      60.665  57.039  44.685  1.00  0.00           H  
ATOM   1014  CG2 ILE    65      59.321  55.509  45.029  1.00  0.00           C  
ATOM   1015 HG21 ILE    65      59.770  54.755  44.383  1.00  0.00           H  
ATOM   1016 HG22 ILE    65      58.731  55.099  45.848  1.00  0.00           H  
ATOM   1017 HG23 ILE    65      58.774  56.005  44.226  1.00  0.00           H  
ATOM   1018  CG1 ILE    65      59.831  57.619  46.610  1.00  0.00           C  
ATOM   1019 HG12 ILE    65      59.599  57.272  47.617  1.00  0.00           H  
ATOM   1020 HG13 ILE    65      60.561  58.428  46.633  1.00  0.00           H  
ATOM   1021  CD1 ILE    65      58.515  58.213  46.177  1.00  0.00           C  
ATOM   1022 HD11 ILE    65      58.374  59.047  46.865  1.00  0.00           H  
ATOM   1023 HD12 ILE    65      58.493  58.433  45.110  1.00  0.00           H  
ATOM   1024 HD13 ILE    65      57.737  57.478  46.387  1.00  0.00           H  
ATOM   1025  C   ILE    65      62.191  54.822  45.229  1.00  0.00           C  
ATOM   1026  O   ILE    65      62.846  55.230  44.312  1.00  0.00           O  
ATOM   1027  N   PRO    66      61.948  53.521  45.525  1.00  0.00           N  
ATOM   1028  CD  PRO    66      61.448  52.989  46.798  1.00  0.00           C  
ATOM   1029  HD2 PRO    66      60.363  52.945  46.697  1.00  0.00           H  
ATOM   1030  HD3 PRO    66      61.694  53.458  47.751  1.00  0.00           H  
ATOM   1031  CG  PRO    66      61.939  51.520  46.883  1.00  0.00           C  
ATOM   1032  HG2 PRO    66      61.195  50.838  47.294  1.00  0.00           H  
ATOM   1033  HG3 PRO    66      62.894  51.428  47.401  1.00  0.00           H  
ATOM   1034  CB  PRO    66      62.119  51.188  45.459  1.00  0.00           C  
ATOM   1035  HB2 PRO    66      61.143  51.010  45.009  1.00  0.00           H  
ATOM   1036  HB3 PRO    66      62.759  50.321  45.294  1.00  0.00           H  
ATOM   1037  CA  PRO    66      62.624  52.471  44.812  1.00  0.00           C  
ATOM   1038  HA  PRO    66      63.676  52.428  45.094  1.00  0.00           H  
ATOM   1039  C   PRO    66      62.461  52.491  43.300  1.00  0.00           C  
ATOM   1040  O   PRO    66      61.332  52.793  42.826  1.00  0.00           O  
ATOM   1041  N   HIE    67      63.473  52.111  42.522  1.00  0.00           N  
ATOM   1042  H   HIE    67      64.359  51.905  42.960  1.00  0.00           H  
ATOM   1043  CA  HIE    67      63.258  51.650  41.168  1.00  0.00           C  
ATOM   1044  HA  HIE    67      62.562  52.350  40.706  1.00  0.00           H  
ATOM   1045  CB  HIE    67      64.580  51.837  40.339  1.00  0.00           C  
ATOM   1046  HB2 HIE    67      64.792  52.902  40.429  1.00  0.00           H  
ATOM   1047  HB3 HIE    67      65.337  51.219  40.821  1.00  0.00           H  
ATOM   1048  CG  HIE    67      64.392  51.479  38.808  1.00  0.00           C  
ATOM   1049  ND1 HIE    67      64.736  50.246  38.291  1.00  0.00           N  
ATOM   1050  CE1 HIE    67      64.189  50.252  37.071  1.00  0.00           C  
ATOM   1051  HE1 HIE    67      64.154  49.432  36.370  1.00  0.00           H  
ATOM   1052  NE2 HIE    67      63.615  51.432  36.788  1.00  0.00           N  
ATOM   1053  HE2 HIE    67      63.128  51.614  35.922  1.00  0.00           H  
ATOM   1054  CD2 HIE    67      63.665  52.213  37.901  1.00  0.00           C  
ATOM   1055  HD2 HIE    67      63.262  53.180  38.165  1.00  0.00           H  
ATOM   1056  C   HIE    67      62.717  50.164  41.153  1.00  0.00           C  
ATOM   1057  O   HIE    67      63.140  49.417  42.017  1.00  0.00           O  
ATOM   1058  N   ILE    68      61.700  49.961  40.288  1.00  0.00           N  
ATOM   1059  H   ILE    68      61.384  50.710  39.688  1.00  0.00           H  
ATOM   1060  CA  ILE    68      61.243  48.556  39.977  1.00  0.00           C  
ATOM   1061  HA  ILE    68      61.499  47.905  40.813  1.00  0.00           H  
ATOM   1062  CB  ILE    68      59.683  48.471  39.813  1.00  0.00           C  
ATOM   1063  HB  ILE    68      59.452  49.188  39.025  1.00  0.00           H  
ATOM   1064  CG2 ILE    68      59.295  47.156  39.187  1.00  0.00           C  
ATOM   1065 HG21 ILE    68      58.221  46.985  39.260  1.00  0.00           H  
ATOM   1066 HG22 ILE    68      59.581  47.128  38.135  1.00  0.00           H  
ATOM   1067 HG23 ILE    68      59.792  46.344  39.719  1.00  0.00           H  
ATOM   1068  CG1 ILE    68      58.994  49.022  41.048  1.00  0.00           C  
ATOM   1069 HG12 ILE    68      59.195  50.094  41.052  1.00  0.00           H  
ATOM   1070 HG13 ILE    68      57.952  48.755  40.875  1.00  0.00           H  
ATOM   1071  CD1 ILE    68      59.323  48.430  42.390  1.00  0.00           C  
ATOM   1072 HD11 ILE    68      59.441  47.363  42.201  1.00  0.00           H  
ATOM   1073 HD12 ILE    68      60.207  48.935  42.779  1.00  0.00           H  
ATOM   1074 HD13 ILE    68      58.489  48.539  43.084  1.00  0.00           H  
ATOM   1075  C   ILE    68      61.982  48.004  38.849  1.00  0.00           C  
ATOM   1076  O   ILE    68      62.076  48.733  37.825  1.00  0.00           O  
ATOM   1077  N   ARG    69      62.520  46.752  38.913  1.00  0.00           N  
ATOM   1078  H   ARG    69      62.234  46.154  39.675  1.00  0.00           H  
ATOM   1079  CA  ARG    69      63.034  46.083  37.728  1.00  0.00           C  
ATOM   1080  HA  ARG    69      63.569  46.699  37.006  1.00  0.00           H  
ATOM   1081  CB  ARG    69      64.002  44.985  38.185  1.00  0.00           C  
ATOM   1082  HB2 ARG    69      63.448  44.264  38.786  1.00  0.00           H  
ATOM   1083  HB3 ARG    69      64.345  44.491  37.275  1.00  0.00           H  
ATOM   1084  CG  ARG    69      65.210  45.399  39.018  1.00  0.00           C  
ATOM   1085  HG2 ARG    69      64.911  45.715  40.018  1.00  0.00           H  
ATOM   1086  HG3 ARG    69      65.891  44.554  39.121  1.00  0.00           H  
ATOM   1087  CD  ARG    69      66.068  46.452  38.247  1.00  0.00           C  
ATOM   1088  HD2 ARG    69      66.381  46.004  37.303  1.00  0.00           H  
ATOM   1089  HD3 ARG    69      65.417  47.307  38.066  1.00  0.00           H  
ATOM   1090  NE  ARG    69      67.254  46.976  38.917  1.00  0.00           N  
ATOM   1091  HE  ARG    69      68.059  46.367  38.866  1.00  0.00           H  
ATOM   1092  CZ  ARG    69      67.403  47.852  39.844  1.00  0.00           C  
ATOM   1093  NH1 ARG    69      66.453  48.531  40.396  1.00  0.00           N  
ATOM   1094 HH11 ARG    69      65.585  48.658  39.895  1.00  0.00           H  
ATOM   1095 HH12 ARG    69      66.562  48.988  41.290  1.00  0.00           H  
ATOM   1096  NH2 ARG    69      68.584  48.026  40.236  1.00  0.00           N  
ATOM   1097 HH21 ARG    69      69.333  47.555  39.750  1.00  0.00           H  
ATOM   1098 HH22 ARG    69      68.840  48.603  41.024  1.00  0.00           H  
ATOM   1099  C   ARG    69      61.930  45.389  36.926  1.00  0.00           C  
ATOM   1100  O   ARG    69      61.979  45.418  35.697  1.00  0.00           O  
ATOM   1101  N   TRP    70      61.190  44.476  37.532  1.00  0.00           N  
ATOM   1102  H   TRP    70      61.381  44.359  38.517  1.00  0.00           H  
ATOM   1103  CA  TRP    70      60.205  43.581  36.939  1.00  0.00           C  
ATOM   1104  HA  TRP    70      59.767  44.050  36.058  1.00  0.00           H  
ATOM   1105  CB  TRP    70      61.007  42.346  36.414  1.00  0.00           C  
ATOM   1106  HB2 TRP    70      61.788  42.735  35.761  1.00  0.00           H  
ATOM   1107  HB3 TRP    70      61.386  41.756  37.248  1.00  0.00           H  
ATOM   1108  CG  TRP    70      60.151  41.401  35.520  1.00  0.00           C  
ATOM   1109  CD1 TRP    70      59.763  41.687  34.260  1.00  0.00           C  
ATOM   1110  HD1 TRP    70      59.953  42.645  33.799  1.00  0.00           H  
ATOM   1111  NE1 TRP    70      59.198  40.566  33.693  1.00  0.00           N  
ATOM   1112  HE1 TRP    70      58.909  40.533  32.725  1.00  0.00           H  
ATOM   1113  CE2 TRP    70      58.959  39.640  34.614  1.00  0.00           C  
ATOM   1114  CZ2 TRP    70      58.346  38.371  34.508  1.00  0.00           C  
ATOM   1115  HZ2 TRP    70      57.794  38.178  33.600  1.00  0.00           H  
ATOM   1116  CH2 TRP    70      58.305  37.477  35.554  1.00  0.00           C  
ATOM   1117  HH2 TRP    70      57.778  36.534  35.580  1.00  0.00           H  
ATOM   1118  CZ3 TRP    70      59.052  37.851  36.713  1.00  0.00           C  
ATOM   1119  HZ3 TRP    70      59.073  37.203  37.577  1.00  0.00           H  
ATOM   1120  CE3 TRP    70      59.688  39.139  36.873  1.00  0.00           C  
ATOM   1121  HE3 TRP    70      60.240  39.302  37.787  1.00  0.00           H  
ATOM   1122  CD2 TRP    70      59.682  40.068  35.747  1.00  0.00           C  
ATOM   1123  C   TRP    70      59.132  43.296  37.905  1.00  0.00           C  
ATOM   1124  O   TRP    70      59.346  43.088  39.086  1.00  0.00           O  
ATOM   1125  N   TYR    71      57.867  43.331  37.436  1.00  0.00           N  
ATOM   1126  H   TYR    71      57.840  43.556  36.452  1.00  0.00           H  
ATOM   1127  CA  TYR    71      56.778  42.648  38.035  1.00  0.00           C  
ATOM   1128  HA  TYR    71      57.094  42.109  38.928  1.00  0.00           H  
ATOM   1129  CB  TYR    71      55.622  43.581  38.442  1.00  0.00           C  
ATOM   1130  HB2 TYR    71      55.933  44.358  39.140  1.00  0.00           H  
ATOM   1131  HB3 TYR    71      55.313  44.132  37.555  1.00  0.00           H  
ATOM   1132  CG  TYR    71      54.398  42.972  39.052  1.00  0.00           C  
ATOM   1133  CD1 TYR    71      54.305  42.578  40.387  1.00  0.00           C  
ATOM   1134  HD1 TYR    71      55.204  42.744  40.963  1.00  0.00           H  
ATOM   1135  CE1 TYR    71      53.140  42.061  40.922  1.00  0.00           C  
ATOM   1136  HE1 TYR    71      53.128  41.821  41.976  1.00  0.00           H  
ATOM   1137  CZ  TYR    71      51.980  41.972  40.101  1.00  0.00           C  
ATOM   1138  OH  TYR    71      50.802  41.433  40.547  1.00  0.00           O  
ATOM   1139  HH  TYR    71      50.256  41.139  39.813  1.00  0.00           H  
ATOM   1140  CE2 TYR    71      52.050  42.444  38.783  1.00  0.00           C  
ATOM   1141  HE2 TYR    71      51.136  42.607  38.232  1.00  0.00           H  
ATOM   1142  CD2 TYR    71      53.221  42.945  38.260  1.00  0.00           C  
ATOM   1143  HD2 TYR    71      53.236  43.460  37.311  1.00  0.00           H  
ATOM   1144  C   TYR    71      56.332  41.526  37.066  1.00  0.00           C  
ATOM   1145  O   TYR    71      56.054  41.818  35.897  1.00  0.00           O  
ATOM   1146  N   GLY    72      56.127  40.275  37.572  1.00  0.00           N  
ATOM   1147  H   GLY    72      56.384  40.113  38.536  1.00  0.00           H  
ATOM   1148  CA  GLY    72      55.382  39.173  36.955  1.00  0.00           C  
ATOM   1149  HA2 GLY    72      54.472  39.446  36.420  1.00  0.00           H  
ATOM   1150  HA3 GLY    72      55.991  38.819  36.123  1.00  0.00           H  
ATOM   1151  C   GLY    72      55.014  38.102  37.970  1.00  0.00           C  
ATOM   1152  O   GLY    72      54.730  38.548  39.090  1.00  0.00           O  
ATOM   1153  N   GLN    73      55.015  36.801  37.658  1.00  0.00           N  
ATOM   1154  H   GLN    73      55.340  36.585  36.727  1.00  0.00           H  
ATOM   1155  CA  GLN    73      54.638  35.724  38.574  1.00  0.00           C  
ATOM   1156  HA  GLN    73      54.596  36.024  39.621  1.00  0.00           H  
ATOM   1157  CB  GLN    73      53.218  35.139  38.254  1.00  0.00           C  
ATOM   1158  HB2 GLN    73      53.178  34.777  37.227  1.00  0.00           H  
ATOM   1159  HB3 GLN    73      53.149  34.212  38.823  1.00  0.00           H  
ATOM   1160  CG  GLN    73      52.032  35.981  38.616  1.00  0.00           C  
ATOM   1161  HG2 GLN    73      51.257  35.243  38.823  1.00  0.00           H  
ATOM   1162  HG3 GLN    73      52.202  36.511  39.553  1.00  0.00           H  
ATOM   1163  CD  GLN    73      51.731  36.980  37.560  1.00  0.00           C  
ATOM   1164  OE1 GLN    73      52.023  36.895  36.375  1.00  0.00           O  
ATOM   1165  NE2 GLN    73      51.262  38.108  38.038  1.00  0.00           N  
ATOM   1166 HE21 GLN    73      51.288  38.930  37.452  1.00  0.00           H  
ATOM   1167 HE22 GLN    73      51.091  38.190  39.031  1.00  0.00           H  
ATOM   1168  C   GLN    73      55.650  34.584  38.513  1.00  0.00           C  
ATOM   1169  O   GLN    73      56.479  34.442  37.572  1.00  0.00           O  
ATOM   1170  N   GLU    74      55.654  33.710  39.527  1.00  0.00           N  
ATOM   1171  H   GLU    74      54.890  33.739  40.187  1.00  0.00           H  
ATOM   1172  CA  GLU    74      56.548  32.555  39.681  1.00  0.00           C  
ATOM   1173  HA  GLU    74      56.858  32.155  38.716  1.00  0.00           H  
ATOM   1174  CB  GLU    74      57.817  32.844  40.526  1.00  0.00           C  
ATOM   1175  HB2 GLU    74      58.270  33.764  40.157  1.00  0.00           H  
ATOM   1176  HB3 GLU    74      57.546  33.098  41.551  1.00  0.00           H  
ATOM   1177  CG  GLU    74      58.761  31.726  40.591  1.00  0.00           C  
ATOM   1178  HG2 GLU    74      59.497  31.924  41.371  1.00  0.00           H  
ATOM   1179  HG3 GLU    74      58.295  30.865  41.070  1.00  0.00           H  
ATOM   1180  CD  GLU    74      59.461  31.375  39.203  1.00  0.00           C  
ATOM   1181  OE1 GLU    74      59.367  32.269  38.314  1.00  0.00           O  
ATOM   1182  OE2 GLU    74      59.824  30.191  38.940  1.00  0.00           O  
ATOM   1183  C   GLU    74      55.702  31.430  40.285  1.00  0.00           C  
ATOM   1184  O   GLU    74      55.533  31.298  41.509  1.00  0.00           O  
ATOM   1185  N   LYS    75      55.066  30.616  39.398  1.00  0.00           N  
ATOM   1186  H   LYS    75      55.411  30.644  38.449  1.00  0.00           H  
ATOM   1187  CA  LYS    75      54.031  29.611  39.676  1.00  0.00           C  
ATOM   1188  HA  LYS    75      53.588  29.356  38.713  1.00  0.00           H  
ATOM   1189  CB  LYS    75      54.604  28.293  40.294  1.00  0.00           C  
ATOM   1190  HB2 LYS    75      55.070  28.480  41.261  1.00  0.00           H  
ATOM   1191  HB3 LYS    75      53.752  27.619  40.385  1.00  0.00           H  
ATOM   1192  CG  LYS    75      55.665  27.633  39.460  1.00  0.00           C  
ATOM   1193  HG2 LYS    75      55.792  26.606  39.801  1.00  0.00           H  
ATOM   1194  HG3 LYS    75      55.448  27.623  38.392  1.00  0.00           H  
ATOM   1195  CD  LYS    75      57.044  28.290  39.730  1.00  0.00           C  
ATOM   1196  HD2 LYS    75      57.295  29.194  39.176  1.00  0.00           H  
ATOM   1197  HD3 LYS    75      57.034  28.521  40.796  1.00  0.00           H  
ATOM   1198  CE  LYS    75      58.153  27.261  39.454  1.00  0.00           C  
ATOM   1199  HE2 LYS    75      57.895  26.235  39.717  1.00  0.00           H  
ATOM   1200  HE3 LYS    75      58.296  27.319  38.375  1.00  0.00           H  
ATOM   1201  NZ  LYS    75      59.470  27.720  39.987  1.00  0.00           N  
ATOM   1202  HZ1 LYS    75      59.786  28.635  39.699  1.00  0.00           H  
ATOM   1203  HZ2 LYS    75      59.482  27.727  40.997  1.00  0.00           H  
ATOM   1204  HZ3 LYS    75      60.144  27.035  39.676  1.00  0.00           H  
ATOM   1205  C   LYS    75      52.844  30.179  40.356  1.00  0.00           C  
ATOM   1206  O   LYS    75      52.044  30.947  39.796  1.00  0.00           O  
ATOM   1207  N   ASP    76      52.769  30.132  41.704  1.00  0.00           N  
ATOM   1208  H   ASP    76      53.445  29.641  42.272  1.00  0.00           H  
ATOM   1209  CA  ASP    76      51.612  30.488  42.517  1.00  0.00           C  
ATOM   1210  HA  ASP    76      50.801  30.708  41.823  1.00  0.00           H  
ATOM   1211  CB  ASP    76      51.279  29.323  43.455  1.00  0.00           C  
ATOM   1212  HB2 ASP    76      51.853  29.324  44.381  1.00  0.00           H  
ATOM   1213  HB3 ASP    76      50.240  29.538  43.705  1.00  0.00           H  
ATOM   1214  CG  ASP    76      51.364  27.887  42.927  1.00  0.00           C  
ATOM   1215  OD1 ASP    76      50.729  27.579  41.942  1.00  0.00           O  
ATOM   1216  OD2 ASP    76      51.790  26.990  43.670  1.00  0.00           O  
ATOM   1217  C   ASP    76      51.788  31.793  43.237  1.00  0.00           C  
ATOM   1218  O   ASP    76      50.819  32.142  44.003  1.00  0.00           O  
ATOM   1219  N   TYR    77      52.842  32.588  42.993  1.00  0.00           N  
ATOM   1220  H   TYR    77      53.543  32.266  42.342  1.00  0.00           H  
ATOM   1221  CA  TYR    77      53.019  33.909  43.646  1.00  0.00           C  
ATOM   1222  HA  TYR    77      52.151  34.175  44.249  1.00  0.00           H  
ATOM   1223  CB  TYR    77      54.255  33.983  44.517  1.00  0.00           C  
ATOM   1224  HB2 TYR    77      55.127  33.568  44.010  1.00  0.00           H  
ATOM   1225  HB3 TYR    77      54.469  35.042  44.666  1.00  0.00           H  
ATOM   1226  CG  TYR    77      54.049  33.243  45.804  1.00  0.00           C  
ATOM   1227  CD1 TYR    77      53.831  34.043  46.875  1.00  0.00           C  
ATOM   1228  HD1 TYR    77      53.923  35.116  46.789  1.00  0.00           H  
ATOM   1229  CE1 TYR    77      53.341  33.573  48.127  1.00  0.00           C  
ATOM   1230  HE1 TYR    77      53.180  34.223  48.974  1.00  0.00           H  
ATOM   1231  CZ  TYR    77      53.120  32.193  48.267  1.00  0.00           C  
ATOM   1232  OH  TYR    77      52.603  31.667  49.410  1.00  0.00           O  
ATOM   1233  HH  TYR    77      52.504  32.395  50.028  1.00  0.00           H  
ATOM   1234  CE2 TYR    77      53.462  31.319  47.198  1.00  0.00           C  
ATOM   1235  HE2 TYR    77      53.321  30.255  47.320  1.00  0.00           H  
ATOM   1236  CD2 TYR    77      53.920  31.852  45.961  1.00  0.00           C  
ATOM   1237  HD2 TYR    77      53.988  31.125  45.165  1.00  0.00           H  
ATOM   1238  C   TYR    77      53.129  34.975  42.521  1.00  0.00           C  
ATOM   1239  O   TYR    77      53.753  34.751  41.475  1.00  0.00           O  
ATOM   1240  N   ASN    78      52.613  36.183  42.767  1.00  0.00           N  
ATOM   1241  H   ASN    78      51.959  36.250  43.534  1.00  0.00           H  
ATOM   1242  CA  ASN    78      53.043  37.424  42.132  1.00  0.00           C  
ATOM   1243  HA  ASN    78      53.111  37.188  41.070  1.00  0.00           H  
ATOM   1244  CB  ASN    78      51.932  38.458  42.401  1.00  0.00           C  
ATOM   1245  HB2 ASN    78      51.791  38.535  43.480  1.00  0.00           H  
ATOM   1246  HB3 ASN    78      52.384  39.402  42.095  1.00  0.00           H  
ATOM   1247  CG  ASN    78      50.547  38.127  41.853  1.00  0.00           C  
ATOM   1248  OD1 ASN    78      50.428  37.839  40.659  1.00  0.00           O  
ATOM   1249  ND2 ASN    78      49.527  37.861  42.648  1.00  0.00           N  
ATOM   1250 HD21 ASN    78      48.674  37.556  42.201  1.00  0.00           H  
ATOM   1251 HD22 ASN    78      49.516  38.207  43.597  1.00  0.00           H  
ATOM   1252  C   ASN    78      54.432  37.850  42.702  1.00  0.00           C  
ATOM   1253  O   ASN    78      54.668  37.675  43.866  1.00  0.00           O  
ATOM   1254  N   VAL    79      55.206  38.525  41.839  1.00  0.00           N  
ATOM   1255  H   VAL    79      54.968  38.572  40.859  1.00  0.00           H  
ATOM   1256  CA  VAL    79      56.568  38.826  42.247  1.00  0.00           C  
ATOM   1257  HA  VAL    79      56.810  38.621  43.289  1.00  0.00           H  
ATOM   1258  CB  VAL    79      57.491  37.996  41.352  1.00  0.00           C  
ATOM   1259  HB  VAL    79      57.224  38.251  40.327  1.00  0.00           H  
ATOM   1260  CG1 VAL    79      58.969  38.415  41.422  1.00  0.00           C  
ATOM   1261 HG11 VAL    79      59.367  38.246  42.422  1.00  0.00           H  
ATOM   1262 HG12 VAL    79      59.566  38.002  40.609  1.00  0.00           H  
ATOM   1263 HG13 VAL    79      59.169  39.462  41.193  1.00  0.00           H  
ATOM   1264  CG2 VAL    79      57.352  36.453  41.342  1.00  0.00           C  
ATOM   1265 HG21 VAL    79      57.693  35.961  40.431  1.00  0.00           H  
ATOM   1266 HG22 VAL    79      57.831  35.947  42.181  1.00  0.00           H  
ATOM   1267 HG23 VAL    79      56.266  36.362  41.356  1.00  0.00           H  
ATOM   1268  C   VAL    79      56.850  40.292  41.857  1.00  0.00           C  
ATOM   1269  O   VAL    79      56.693  40.674  40.698  1.00  0.00           O  
ATOM   1270  N   LEU    80      57.358  41.155  42.782  1.00  0.00           N  
ATOM   1271  H   LEU    80      57.457  40.885  43.750  1.00  0.00           H  
ATOM   1272  CA  LEU    80      57.828  42.549  42.541  1.00  0.00           C  
ATOM   1273  HA  LEU    80      57.608  42.759  41.494  1.00  0.00           H  
ATOM   1274  CB  LEU    80      56.993  43.520  43.391  1.00  0.00           C  
ATOM   1275  HB2 LEU    80      55.928  43.362  43.223  1.00  0.00           H  
ATOM   1276  HB3 LEU    80      57.163  43.443  44.464  1.00  0.00           H  
ATOM   1277  CG  LEU    80      57.238  45.007  43.123  1.00  0.00           C  
ATOM   1278  HG  LEU    80      58.254  45.251  43.435  1.00  0.00           H  
ATOM   1279  CD1 LEU    80      57.016  45.470  41.671  1.00  0.00           C  
ATOM   1280 HD11 LEU    80      56.061  45.092  41.305  1.00  0.00           H  
ATOM   1281 HD12 LEU    80      57.023  46.560  41.712  1.00  0.00           H  
ATOM   1282 HD13 LEU    80      57.802  45.046  41.047  1.00  0.00           H  
ATOM   1283  CD2 LEU    80      56.205  45.752  43.894  1.00  0.00           C  
ATOM   1284 HD21 LEU    80      55.200  45.332  43.864  1.00  0.00           H  
ATOM   1285 HD22 LEU    80      56.398  45.638  44.961  1.00  0.00           H  
ATOM   1286 HD23 LEU    80      56.078  46.816  43.693  1.00  0.00           H  
ATOM   1287  C   LEU    80      59.358  42.613  42.862  1.00  0.00           C  
ATOM   1288  O   LEU    80      59.838  42.242  43.967  1.00  0.00           O  
ATOM   1289  N   VAL    81      60.212  42.991  41.912  1.00  0.00           N  
ATOM   1290  H   VAL    81      59.978  43.167  40.946  1.00  0.00           H  
ATOM   1291  CA  VAL    81      61.602  43.187  42.085  1.00  0.00           C  
ATOM   1292  HA  VAL    81      61.924  42.683  42.996  1.00  0.00           H  
ATOM   1293  CB  VAL    81      62.396  42.534  40.917  1.00  0.00           C  
ATOM   1294  HB  VAL    81      62.320  43.109  39.994  1.00  0.00           H  
ATOM   1295  CG1 VAL    81      63.894  42.402  41.208  1.00  0.00           C  
ATOM   1296 HG11 VAL    81      64.348  43.388  41.305  1.00  0.00           H  
ATOM   1297 HG12 VAL    81      64.031  41.800  42.106  1.00  0.00           H  
ATOM   1298 HG13 VAL    81      64.316  41.943  40.313  1.00  0.00           H  
ATOM   1299  CG2 VAL    81      61.794  41.155  40.736  1.00  0.00           C  
ATOM   1300 HG21 VAL    81      61.905  40.637  41.689  1.00  0.00           H  
ATOM   1301 HG22 VAL    81      60.846  41.309  40.221  1.00  0.00           H  
ATOM   1302 HG23 VAL    81      62.527  40.590  40.160  1.00  0.00           H  
ATOM   1303  C   VAL    81      61.892  44.647  42.184  1.00  0.00           C  
ATOM   1304  O   VAL    81      61.482  45.454  41.302  1.00  0.00           O  
ATOM   1305  N   MET    82      62.463  45.134  43.302  1.00  0.00           N  
ATOM   1306  H   MET    82      62.823  44.513  44.013  1.00  0.00           H  
ATOM   1307  CA  MET    82      62.740  46.559  43.576  1.00  0.00           C  
ATOM   1308  HA  MET    82      62.688  47.055  42.606  1.00  0.00           H  
ATOM   1309  CB  MET    82      61.644  47.072  44.503  1.00  0.00           C  
ATOM   1310  HB2 MET    82      61.809  48.133  44.689  1.00  0.00           H  
ATOM   1311  HB3 MET    82      60.626  46.908  44.151  1.00  0.00           H  
ATOM   1312  CG  MET    82      61.556  46.240  45.805  1.00  0.00           C  
ATOM   1313  HG2 MET    82      61.235  45.221  45.588  1.00  0.00           H  
ATOM   1314  HG3 MET    82      62.583  46.177  46.167  1.00  0.00           H  
ATOM   1315  SD  MET    82      60.336  46.946  46.980  1.00  0.00           S  
ATOM   1316  CE  MET    82      58.846  46.265  46.229  1.00  0.00           C  
ATOM   1317  HE1 MET    82      58.765  46.652  45.213  1.00  0.00           H  
ATOM   1318  HE2 MET    82      58.961  45.181  46.223  1.00  0.00           H  
ATOM   1319  HE3 MET    82      57.920  46.527  46.740  1.00  0.00           H  
ATOM   1320  C   MET    82      64.112  46.743  44.253  1.00  0.00           C  
ATOM   1321  O   MET    82      64.575  45.789  44.837  1.00  0.00           O  
ATOM   1322  N   ASP    83      64.640  47.963  44.236  1.00  0.00           N  
ATOM   1323  H   ASP    83      64.107  48.684  43.770  1.00  0.00           H  
ATOM   1324  CA  ASP    83      65.890  48.302  44.991  1.00  0.00           C  
ATOM   1325  HA  ASP    83      66.782  48.039  44.423  1.00  0.00           H  
ATOM   1326  CB  ASP    83      65.921  49.840  45.136  1.00  0.00           C  
ATOM   1327  HB2 ASP    83      64.959  50.185  45.513  1.00  0.00           H  
ATOM   1328  HB3 ASP    83      66.744  50.047  45.821  1.00  0.00           H  
ATOM   1329  CG  ASP    83      66.296  50.538  43.786  1.00  0.00           C  
ATOM   1330  OD1 ASP    83      66.821  49.815  42.966  1.00  0.00           O  
ATOM   1331  OD2 ASP    83      66.192  51.774  43.628  1.00  0.00           O  
ATOM   1332  C   ASP    83      65.995  47.785  46.491  1.00  0.00           C  
ATOM   1333  O   ASP    83      65.092  47.886  47.368  1.00  0.00           O  
ATOM   1334  N   LEU    84      67.181  47.335  46.883  1.00  0.00           N  
ATOM   1335  H   LEU    84      67.841  47.267  46.122  1.00  0.00           H  
ATOM   1336  CA  LEU    84      67.508  47.023  48.268  1.00  0.00           C  
ATOM   1337  HA  LEU    84      66.657  46.531  48.739  1.00  0.00           H  
ATOM   1338  CB  LEU    84      68.780  46.155  48.272  1.00  0.00           C  
ATOM   1339  HB2 LEU    84      68.656  45.268  47.651  1.00  0.00           H  
ATOM   1340  HB3 LEU    84      69.678  46.678  47.943  1.00  0.00           H  
ATOM   1341  CG  LEU    84      69.101  45.521  49.581  1.00  0.00           C  
ATOM   1342  HG  LEU    84      69.332  46.377  50.216  1.00  0.00           H  
ATOM   1343  CD1 LEU    84      67.972  44.736  50.160  1.00  0.00           C  
ATOM   1344 HD11 LEU    84      67.555  43.936  49.548  1.00  0.00           H  
ATOM   1345 HD12 LEU    84      68.153  44.320  51.152  1.00  0.00           H  
ATOM   1346 HD13 LEU    84      67.091  45.321  50.425  1.00  0.00           H  
ATOM   1347  CD2 LEU    84      70.409  44.767  49.420  1.00  0.00           C  
ATOM   1348 HD21 LEU    84      70.875  44.832  50.403  1.00  0.00           H  
ATOM   1349 HD22 LEU    84      70.221  43.822  48.910  1.00  0.00           H  
ATOM   1350 HD23 LEU    84      71.000  45.366  48.727  1.00  0.00           H  
ATOM   1351  C   LEU    84      67.704  48.214  49.161  1.00  0.00           C  
ATOM   1352  O   LEU    84      68.518  49.035  48.798  1.00  0.00           O  
ATOM   1353  N   LEU    85      67.180  48.244  50.359  1.00  0.00           N  
ATOM   1354  H   LEU    85      66.524  47.517  50.607  1.00  0.00           H  
ATOM   1355  CA  LEU    85      67.517  49.301  51.336  1.00  0.00           C  
ATOM   1356  HA  LEU    85      68.270  49.965  50.912  1.00  0.00           H  
ATOM   1357  CB  LEU    85      66.366  50.181  51.506  1.00  0.00           C  
ATOM   1358  HB2 LEU    85      65.467  49.645  51.810  1.00  0.00           H  
ATOM   1359  HB3 LEU    85      66.622  50.840  52.335  1.00  0.00           H  
ATOM   1360  CG  LEU    85      65.993  51.073  50.281  1.00  0.00           C  
ATOM   1361  HG  LEU    85      66.379  50.606  49.375  1.00  0.00           H  
ATOM   1362  CD1 LEU    85      64.538  51.304  50.213  1.00  0.00           C  
ATOM   1363 HD11 LEU    85      64.177  51.806  51.110  1.00  0.00           H  
ATOM   1364 HD12 LEU    85      64.284  51.920  49.350  1.00  0.00           H  
ATOM   1365 HD13 LEU    85      64.007  50.366  50.051  1.00  0.00           H  
ATOM   1366  CD2 LEU    85      66.722  52.399  50.404  1.00  0.00           C  
ATOM   1367 HD21 LEU    85      66.403  53.021  49.567  1.00  0.00           H  
ATOM   1368 HD22 LEU    85      66.482  52.849  51.367  1.00  0.00           H  
ATOM   1369 HD23 LEU    85      67.795  52.256  50.281  1.00  0.00           H  
ATOM   1370  C   LEU    85      68.213  48.806  52.550  1.00  0.00           C  
ATOM   1371  O   LEU    85      68.217  47.619  52.834  1.00  0.00           O  
ATOM   1372  N   GLY    86      68.747  49.815  53.272  1.00  0.00           N  
ATOM   1373  H   GLY    86      68.583  50.710  52.835  1.00  0.00           H  
ATOM   1374  CA  GLY    86      69.216  49.653  54.592  1.00  0.00           C  
ATOM   1375  HA2 GLY    86      69.745  48.705  54.683  1.00  0.00           H  
ATOM   1376  HA3 GLY    86      69.913  50.483  54.710  1.00  0.00           H  
ATOM   1377  C   GLY    86      68.065  49.698  55.620  1.00  0.00           C  
ATOM   1378  O   GLY    86      66.876  49.590  55.263  1.00  0.00           O  
ATOM   1379  N   PRO    87      68.393  49.634  56.934  1.00  0.00           N  
ATOM   1380  CD  PRO    87      69.750  49.588  57.440  1.00  0.00           C  
ATOM   1381  HD2 PRO    87      70.033  50.640  57.466  1.00  0.00           H  
ATOM   1382  HD3 PRO    87      70.459  49.085  56.782  1.00  0.00           H  
ATOM   1383  CG  PRO    87      69.633  49.068  58.866  1.00  0.00           C  
ATOM   1384  HG2 PRO    87      70.453  49.492  59.445  1.00  0.00           H  
ATOM   1385  HG3 PRO    87      69.630  47.978  58.867  1.00  0.00           H  
ATOM   1386  CB  PRO    87      68.353  49.735  59.307  1.00  0.00           C  
ATOM   1387  HB2 PRO    87      68.645  50.763  59.518  1.00  0.00           H  
ATOM   1388  HB3 PRO    87      67.780  49.265  60.106  1.00  0.00           H  
ATOM   1389  CA  PRO    87      67.462  49.606  58.070  1.00  0.00           C  
ATOM   1390  HA  PRO    87      66.844  48.708  58.082  1.00  0.00           H  
ATOM   1391  C   PRO    87      66.428  50.733  58.109  1.00  0.00           C  
ATOM   1392  O   PRO    87      66.668  51.741  57.434  1.00  0.00           O  
ATOM   1393  N   SER    88      65.376  50.543  58.917  1.00  0.00           N  
ATOM   1394  H   SER    88      65.174  49.610  59.248  1.00  0.00           H  
ATOM   1395  CA  SER    88      64.298  51.552  59.212  1.00  0.00           C  
ATOM   1396  HA  SER    88      64.304  52.179  58.320  1.00  0.00           H  
ATOM   1397  CB  SER    88      62.872  50.930  59.370  1.00  0.00           C  
ATOM   1398  HB2 SER    88      62.149  51.738  59.258  1.00  0.00           H  
ATOM   1399  HB3 SER    88      62.720  50.225  58.553  1.00  0.00           H  
ATOM   1400  OG  SER    88      62.668  50.230  60.568  1.00  0.00           O  
ATOM   1401  HG  SER    88      61.861  49.734  60.410  1.00  0.00           H  
ATOM   1402  C   SER    88      64.695  52.468  60.365  1.00  0.00           C  
ATOM   1403  O   SER    88      65.360  52.093  61.294  1.00  0.00           O  
ATOM   1404  N   LEU    89      63.873  53.546  60.468  1.00  0.00           N  
ATOM   1405  H   LEU    89      63.071  53.698  59.873  1.00  0.00           H  
ATOM   1406  CA  LEU    89      63.856  54.358  61.735  1.00  0.00           C  
ATOM   1407  HA  LEU    89      64.881  54.641  61.975  1.00  0.00           H  
ATOM   1408  CB  LEU    89      63.160  55.634  61.343  1.00  0.00           C  
ATOM   1409  HB2 LEU    89      62.079  55.515  61.269  1.00  0.00           H  
ATOM   1410  HB3 LEU    89      63.146  56.291  62.212  1.00  0.00           H  
ATOM   1411  CG  LEU    89      63.586  56.521  60.172  1.00  0.00           C  
ATOM   1412  HG  LEU    89      63.390  55.989  59.241  1.00  0.00           H  
ATOM   1413  CD1 LEU    89      62.945  57.888  60.199  1.00  0.00           C  
ATOM   1414 HD11 LEU    89      61.867  58.025  60.283  1.00  0.00           H  
ATOM   1415 HD12 LEU    89      63.287  58.444  61.071  1.00  0.00           H  
ATOM   1416 HD13 LEU    89      63.217  58.489  59.331  1.00  0.00           H  
ATOM   1417  CD2 LEU    89      65.057  56.734  60.367  1.00  0.00           C  
ATOM   1418 HD21 LEU    89      65.497  57.253  59.516  1.00  0.00           H  
ATOM   1419 HD22 LEU    89      65.298  57.240  61.302  1.00  0.00           H  
ATOM   1420 HD23 LEU    89      65.582  55.796  60.188  1.00  0.00           H  
ATOM   1421  C   LEU    89      63.186  53.747  62.946  1.00  0.00           C  
ATOM   1422  O   LEU    89      63.180  54.234  64.078  1.00  0.00           O  
ATOM   1423  N   GLU    90      62.632  52.491  62.788  1.00  0.00           N  
ATOM   1424  H   GLU    90      62.677  52.137  61.843  1.00  0.00           H  
ATOM   1425  CA  GLU    90      62.189  51.669  63.982  1.00  0.00           C  
ATOM   1426  HA  GLU    90      61.954  52.323  64.822  1.00  0.00           H  
ATOM   1427  CB  GLU    90      61.029  50.763  63.607  1.00  0.00           C  
ATOM   1428  HB2 GLU    90      60.257  51.441  63.244  1.00  0.00           H  
ATOM   1429  HB3 GLU    90      61.332  50.119  62.781  1.00  0.00           H  
ATOM   1430  CG  GLU    90      60.592  49.931  64.880  1.00  0.00           C  
ATOM   1431  HG2 GLU    90      60.219  49.002  64.451  1.00  0.00           H  
ATOM   1432  HG3 GLU    90      61.469  49.730  65.496  1.00  0.00           H  
ATOM   1433  CD  GLU    90      59.421  50.517  65.668  1.00  0.00           C  
ATOM   1434  OE1 GLU    90      58.310  50.697  65.081  1.00  0.00           O  
ATOM   1435  OE2 GLU    90      59.683  50.713  66.908  1.00  0.00           O  
ATOM   1436  C   GLU    90      63.435  50.888  64.365  1.00  0.00           C  
ATOM   1437  O   GLU    90      63.747  50.850  65.570  1.00  0.00           O  
ATOM   1438  N   ASP    91      64.164  50.339  63.415  1.00  0.00           N  
ATOM   1439  H   ASP    91      63.926  50.645  62.483  1.00  0.00           H  
ATOM   1440  CA  ASP    91      65.262  49.458  63.619  1.00  0.00           C  
ATOM   1441  HA  ASP    91      64.887  48.601  64.179  1.00  0.00           H  
ATOM   1442  CB  ASP    91      65.621  48.874  62.225  1.00  0.00           C  
ATOM   1443  HB2 ASP    91      65.915  49.702  61.578  1.00  0.00           H  
ATOM   1444  HB3 ASP    91      66.433  48.170  62.404  1.00  0.00           H  
ATOM   1445  CG  ASP    91      64.587  47.946  61.576  1.00  0.00           C  
ATOM   1446  OD1 ASP    91      63.731  47.354  62.283  1.00  0.00           O  
ATOM   1447  OD2 ASP    91      64.770  47.603  60.371  1.00  0.00           O  
ATOM   1448  C   ASP    91      66.458  50.184  64.251  1.00  0.00           C  
ATOM   1449  O   ASP    91      67.349  49.651  64.925  1.00  0.00           O  
ATOM   1450  N   LEU    92      66.567  51.478  63.930  1.00  0.00           N  
ATOM   1451  H   LEU    92      65.890  51.907  63.316  1.00  0.00           H  
ATOM   1452  CA  LEU    92      67.664  52.330  64.288  1.00  0.00           C  
ATOM   1453  HA  LEU    92      68.588  51.770  64.434  1.00  0.00           H  
ATOM   1454  CB  LEU    92      67.969  53.323  63.183  1.00  0.00           C  
ATOM   1455  HB2 LEU    92      67.069  53.903  62.980  1.00  0.00           H  
ATOM   1456  HB3 LEU    92      68.663  54.124  63.436  1.00  0.00           H  
ATOM   1457  CG  LEU    92      68.477  52.708  61.874  1.00  0.00           C  
ATOM   1458  HG  LEU    92      67.801  51.889  61.625  1.00  0.00           H  
ATOM   1459  CD1 LEU    92      68.441  53.663  60.601  1.00  0.00           C  
ATOM   1460 HD11 LEU    92      67.548  54.288  60.618  1.00  0.00           H  
ATOM   1461 HD12 LEU    92      69.337  54.283  60.582  1.00  0.00           H  
ATOM   1462 HD13 LEU    92      68.550  53.055  59.703  1.00  0.00           H  
ATOM   1463  CD2 LEU    92      69.909  52.219  61.943  1.00  0.00           C  
ATOM   1464 HD21 LEU    92      70.463  52.924  62.564  1.00  0.00           H  
ATOM   1465 HD22 LEU    92      69.846  51.288  62.506  1.00  0.00           H  
ATOM   1466 HD23 LEU    92      70.437  52.063  61.002  1.00  0.00           H  
ATOM   1467  C   LEU    92      67.348  53.079  65.592  1.00  0.00           C  
ATOM   1468  O   LEU    92      68.228  53.404  66.349  1.00  0.00           O  
ATOM   1469  N   PHE    93      66.141  53.368  65.929  1.00  0.00           N  
ATOM   1470  H   PHE    93      65.358  53.152  65.328  1.00  0.00           H  
ATOM   1471  CA  PHE    93      65.662  53.987  67.208  1.00  0.00           C  
ATOM   1472  HA  PHE    93      66.248  54.816  67.605  1.00  0.00           H  
ATOM   1473  CB  PHE    93      64.238  54.489  66.950  1.00  0.00           C  
ATOM   1474  HB2 PHE    93      64.328  55.164  66.099  1.00  0.00           H  
ATOM   1475  HB3 PHE    93      63.675  53.635  66.572  1.00  0.00           H  
ATOM   1476  CG  PHE    93      63.509  55.125  68.093  1.00  0.00           C  
ATOM   1477  CD1 PHE    93      63.902  56.388  68.590  1.00  0.00           C  
ATOM   1478  HD1 PHE    93      64.689  56.890  68.047  1.00  0.00           H  
ATOM   1479  CE1 PHE    93      63.147  56.990  69.625  1.00  0.00           C  
ATOM   1480  HE1 PHE    93      63.405  57.987  69.950  1.00  0.00           H  
ATOM   1481  CZ  PHE    93      62.084  56.284  70.193  1.00  0.00           C  
ATOM   1482  HZ  PHE    93      61.466  56.709  70.971  1.00  0.00           H  
ATOM   1483  CE2 PHE    93      61.696  55.027  69.661  1.00  0.00           C  
ATOM   1484  HE2 PHE    93      60.821  54.521  70.042  1.00  0.00           H  
ATOM   1485  CD2 PHE    93      62.430  54.475  68.634  1.00  0.00           C  
ATOM   1486  HD2 PHE    93      62.139  53.530  68.200  1.00  0.00           H  
ATOM   1487  C   PHE    93      65.820  52.970  68.305  1.00  0.00           C  
ATOM   1488  O   PHE    93      66.422  53.197  69.376  1.00  0.00           O  
ATOM   1489  N   ASN    94      65.447  51.710  68.017  1.00  0.00           N  
ATOM   1490  H   ASN    94      64.962  51.526  67.150  1.00  0.00           H  
ATOM   1491  CA  ASN    94      65.704  50.593  68.963  1.00  0.00           C  
ATOM   1492  HA  ASN    94      65.243  50.860  69.914  1.00  0.00           H  
ATOM   1493  CB  ASN    94      64.910  49.360  68.448  1.00  0.00           C  
ATOM   1494  HB2 ASN    94      65.085  49.218  67.382  1.00  0.00           H  
ATOM   1495  HB3 ASN    94      65.300  48.460  68.923  1.00  0.00           H  
ATOM   1496  CG  ASN    94      63.415  49.355  68.774  1.00  0.00           C  
ATOM   1497  OD1 ASN    94      62.927  48.983  69.844  1.00  0.00           O  
ATOM   1498  ND2 ASN    94      62.567  49.859  67.881  1.00  0.00           N  
ATOM   1499 HD21 ASN    94      61.593  49.965  68.127  1.00  0.00           H  
ATOM   1500 HD22 ASN    94      62.949  50.151  66.993  1.00  0.00           H  
ATOM   1501  C   ASN    94      67.215  50.314  69.329  1.00  0.00           C  
ATOM   1502  O   ASN    94      67.530  50.060  70.485  1.00  0.00           O  
ATOM   1503  N   PHE    95      68.123  50.392  68.352  1.00  0.00           N  
ATOM   1504  H   PHE    95      67.782  50.481  67.406  1.00  0.00           H  
ATOM   1505  CA  PHE    95      69.568  50.363  68.432  1.00  0.00           C  
ATOM   1506  HA  PHE    95      69.934  49.413  68.821  1.00  0.00           H  
ATOM   1507  CB  PHE    95      70.183  50.308  67.008  1.00  0.00           C  
ATOM   1508  HB2 PHE    95      69.767  49.419  66.534  1.00  0.00           H  
ATOM   1509  HB3 PHE    95      69.799  51.202  66.516  1.00  0.00           H  
ATOM   1510  CG  PHE    95      71.716  50.286  66.869  1.00  0.00           C  
ATOM   1511  CD1 PHE    95      72.430  49.046  67.283  1.00  0.00           C  
ATOM   1512  HD1 PHE    95      71.941  48.155  67.647  1.00  0.00           H  
ATOM   1513  CE1 PHE    95      73.780  48.963  67.039  1.00  0.00           C  
ATOM   1514  HE1 PHE    95      74.211  48.021  67.344  1.00  0.00           H  
ATOM   1515  CZ  PHE    95      74.496  50.060  66.490  1.00  0.00           C  
ATOM   1516  HZ  PHE    95      75.573  50.027  66.416  1.00  0.00           H  
ATOM   1517  CE2 PHE    95      73.821  51.172  65.980  1.00  0.00           C  
ATOM   1518  HE2 PHE    95      74.448  51.885  65.467  1.00  0.00           H  
ATOM   1519  CD2 PHE    95      72.466  51.324  66.257  1.00  0.00           C  
ATOM   1520  HD2 PHE    95      71.969  52.224  65.928  1.00  0.00           H  
ATOM   1521  C   PHE    95      70.121  51.353  69.410  1.00  0.00           C  
ATOM   1522  O   PHE    95      70.903  50.979  70.323  1.00  0.00           O  
ATOM   1523  N   CYS    96      69.621  52.604  69.288  1.00  0.00           N  
ATOM   1524  H   CYS    96      68.822  52.683  68.676  1.00  0.00           H  
ATOM   1525  CA  CYS    96      69.952  53.672  70.251  1.00  0.00           C  
ATOM   1526  HA  CYS    96      71.011  53.519  70.459  1.00  0.00           H  
ATOM   1527  CB  CYS    96      69.751  54.957  69.474  1.00  0.00           C  
ATOM   1528  HB2 CYS    96      68.699  55.192  69.312  1.00  0.00           H  
ATOM   1529  HB3 CYS    96      70.178  55.783  70.043  1.00  0.00           H  
ATOM   1530  SG  CYS    96      70.621  54.821  67.815  1.00  0.00           S  
ATOM   1531  HG  CYS    96      69.922  53.797  67.318  1.00  0.00           H  
ATOM   1532  C   CYS    96      69.182  53.603  71.593  1.00  0.00           C  
ATOM   1533  O   CYS    96      68.914  54.641  72.176  1.00  0.00           O  
ATOM   1534  N   SER    97      68.722  52.446  72.009  1.00  0.00           N  
ATOM   1535  H   SER    97      68.751  51.652  71.385  1.00  0.00           H  
ATOM   1536  CA  SER    97      67.967  52.305  73.238  1.00  0.00           C  
ATOM   1537  HA  SER    97      67.712  51.250  73.144  1.00  0.00           H  
ATOM   1538  CB  SER    97      68.873  52.457  74.448  1.00  0.00           C  
ATOM   1539  HB2 SER    97      69.109  53.515  74.562  1.00  0.00           H  
ATOM   1540  HB3 SER    97      68.471  52.170  75.420  1.00  0.00           H  
ATOM   1541  OG  SER    97      70.134  51.807  74.293  1.00  0.00           O  
ATOM   1542  HG  SER    97      70.002  50.860  74.213  1.00  0.00           H  
ATOM   1543  C   SER    97      66.664  53.071  73.371  1.00  0.00           C  
ATOM   1544  O   SER    97      66.297  53.492  74.480  1.00  0.00           O  
ATOM   1545  N   ARG    98      65.822  53.227  72.316  1.00  0.00           N  
ATOM   1546  H   ARG    98      66.190  53.070  71.388  1.00  0.00           H  
ATOM   1547  CA  ARG    98      64.535  54.025  72.276  1.00  0.00           C  
ATOM   1548  HA  ARG    98      64.255  54.248  71.246  1.00  0.00           H  
ATOM   1549  CB  ARG    98      63.423  53.190  72.990  1.00  0.00           C  
ATOM   1550  HB2 ARG    98      63.657  52.921  74.020  1.00  0.00           H  
ATOM   1551  HB3 ARG    98      62.535  53.823  72.993  1.00  0.00           H  
ATOM   1552  CG  ARG    98      63.159  51.985  72.200  1.00  0.00           C  
ATOM   1553  HG2 ARG    98      63.055  52.216  71.140  1.00  0.00           H  
ATOM   1554  HG3 ARG    98      64.021  51.319  72.249  1.00  0.00           H  
ATOM   1555  CD  ARG    98      61.871  51.338  72.760  1.00  0.00           C  
ATOM   1556  HD2 ARG    98      61.960  51.214  73.839  1.00  0.00           H  
ATOM   1557  HD3 ARG    98      60.932  51.816  72.481  1.00  0.00           H  
ATOM   1558  NE  ARG    98      61.722  49.958  72.241  1.00  0.00           N  
ATOM   1559  HE  ARG    98      61.936  49.776  71.271  1.00  0.00           H  
ATOM   1560  CZ  ARG    98      61.251  48.840  72.854  1.00  0.00           C  
ATOM   1561  NH1 ARG    98      60.743  48.874  74.050  1.00  0.00           N  
ATOM   1562 HH11 ARG    98      60.750  49.796  74.462  1.00  0.00           H  
ATOM   1563 HH12 ARG    98      60.537  48.026  74.560  1.00  0.00           H  
ATOM   1564  NH2 ARG    98      61.322  47.692  72.279  1.00  0.00           N  
ATOM   1565 HH21 ARG    98      61.395  47.622  71.275  1.00  0.00           H  
ATOM   1566 HH22 ARG    98      60.904  46.876  72.704  1.00  0.00           H  
ATOM   1567  C   ARG    98      64.648  55.448  72.789  1.00  0.00           C  
ATOM   1568  O   ARG    98      63.669  56.042  73.199  1.00  0.00           O  
ATOM   1569  N   ARG    99      65.858  56.023  72.841  1.00  0.00           N  
ATOM   1570  H   ARG    99      66.617  55.449  72.501  1.00  0.00           H  
ATOM   1571  CA  ARG    99      66.057  57.508  72.902  1.00  0.00           C  
ATOM   1572  HA  ARG    99      65.151  58.095  73.053  1.00  0.00           H  
ATOM   1573  CB  ARG    99      66.932  57.813  74.164  1.00  0.00           C  
ATOM   1574  HB2 ARG    99      66.210  57.793  74.981  1.00  0.00           H  
ATOM   1575  HB3 ARG    99      67.600  56.953  74.215  1.00  0.00           H  
ATOM   1576  CG  ARG    99      67.757  59.048  74.338  1.00  0.00           C  
ATOM   1577  HG2 ARG    99      68.121  59.094  75.365  1.00  0.00           H  
ATOM   1578  HG3 ARG    99      68.636  58.992  73.696  1.00  0.00           H  
ATOM   1579  CD  ARG    99      67.101  60.375  74.253  1.00  0.00           C  
ATOM   1580  HD2 ARG    99      67.738  61.255  74.345  1.00  0.00           H  
ATOM   1581  HD3 ARG    99      66.601  60.415  73.285  1.00  0.00           H  
ATOM   1582  NE  ARG    99      66.117  60.488  75.255  1.00  0.00           N  
ATOM   1583  HE  ARG    99      66.315  60.003  76.118  1.00  0.00           H  
ATOM   1584  CZ  ARG    99      65.013  61.161  75.280  1.00  0.00           C  
ATOM   1585  NH1 ARG    99      64.449  61.738  74.208  1.00  0.00           N  
ATOM   1586 HH11 ARG    99      64.836  61.656  73.278  1.00  0.00           H  
ATOM   1587 HH12 ARG    99      63.662  62.339  74.406  1.00  0.00           H  
ATOM   1588  NH2 ARG    99      64.470  61.414  76.432  1.00  0.00           N  
ATOM   1589 HH21 ARG    99      64.815  61.104  77.329  1.00  0.00           H  
ATOM   1590 HH22 ARG    99      63.757  62.127  76.484  1.00  0.00           H  
ATOM   1591  C   ARG    99      66.742  57.915  71.597  1.00  0.00           C  
ATOM   1592  O   ARG    99      67.833  57.459  71.326  1.00  0.00           O  
ATOM   1593  N   PHE   100      66.141  58.854  70.893  1.00  0.00           N  
ATOM   1594  H   PHE   100      65.242  59.192  71.206  1.00  0.00           H  
ATOM   1595  CA  PHE   100      66.860  59.658  69.877  1.00  0.00           C  
ATOM   1596  HA  PHE   100      67.883  59.360  69.647  1.00  0.00           H  
ATOM   1597  CB  PHE   100      66.098  59.767  68.539  1.00  0.00           C  
ATOM   1598  HB2 PHE   100      65.062  59.506  68.755  1.00  0.00           H  
ATOM   1599  HB3 PHE   100      66.029  60.748  68.070  1.00  0.00           H  
ATOM   1600  CG  PHE   100      66.397  58.736  67.481  1.00  0.00           C  
ATOM   1601  CD1 PHE   100      67.521  57.892  67.532  1.00  0.00           C  
ATOM   1602  HD1 PHE   100      68.240  58.061  68.320  1.00  0.00           H  
ATOM   1603  CE1 PHE   100      67.710  56.908  66.587  1.00  0.00           C  
ATOM   1604  HE1 PHE   100      68.519  56.202  66.704  1.00  0.00           H  
ATOM   1605  CZ  PHE   100      66.858  56.681  65.515  1.00  0.00           C  
ATOM   1606  HZ  PHE   100      67.014  55.915  64.769  1.00  0.00           H  
ATOM   1607  CE2 PHE   100      65.843  57.602  65.322  1.00  0.00           C  
ATOM   1608  HE2 PHE   100      65.171  57.495  64.484  1.00  0.00           H  
ATOM   1609  CD2 PHE   100      65.639  58.635  66.295  1.00  0.00           C  
ATOM   1610  HD2 PHE   100      64.832  59.328  66.107  1.00  0.00           H  
ATOM   1611  C   PHE   100      67.174  61.094  70.432  1.00  0.00           C  
ATOM   1612  O   PHE   100      66.345  61.711  71.130  1.00  0.00           O  
ATOM   1613  N   THR   101      68.361  61.632  70.104  1.00  0.00           N  
ATOM   1614  H   THR   101      68.944  61.010  69.563  1.00  0.00           H  
ATOM   1615  CA  THR   101      68.724  63.067  70.294  1.00  0.00           C  
ATOM   1616  HA  THR   101      68.505  63.304  71.336  1.00  0.00           H  
ATOM   1617  CB  THR   101      70.173  63.374  70.031  1.00  0.00           C  
ATOM   1618  HB  THR   101      70.298  64.444  70.204  1.00  0.00           H  
ATOM   1619  CG2 THR   101      71.162  62.597  70.952  1.00  0.00           C  
ATOM   1620 HG21 THR   101      71.176  61.550  70.649  1.00  0.00           H  
ATOM   1621 HG22 THR   101      72.151  62.993  70.724  1.00  0.00           H  
ATOM   1622 HG23 THR   101      70.868  62.760  71.989  1.00  0.00           H  
ATOM   1623  OG1 THR   101      70.471  63.076  68.696  1.00  0.00           O  
ATOM   1624  HG1 THR   101      70.875  62.210  68.788  1.00  0.00           H  
ATOM   1625  C   THR   101      67.923  64.000  69.433  1.00  0.00           C  
ATOM   1626  O   THR   101      67.639  63.626  68.298  1.00  0.00           O  
ATOM   1627  N   MET   102      67.749  65.225  69.878  1.00  0.00           N  
ATOM   1628  H   MET   102      67.919  65.555  70.817  1.00  0.00           H  
ATOM   1629  CA  MET   102      67.019  66.298  69.069  1.00  0.00           C  
ATOM   1630  HA  MET   102      65.994  65.956  68.922  1.00  0.00           H  
ATOM   1631  CB  MET   102      67.105  67.557  70.020  1.00  0.00           C  
ATOM   1632  HB2 MET   102      66.789  67.201  71.001  1.00  0.00           H  
ATOM   1633  HB3 MET   102      68.180  67.729  70.062  1.00  0.00           H  
ATOM   1634  CG  MET   102      66.331  68.787  69.505  1.00  0.00           C  
ATOM   1635  HG2 MET   102      66.539  69.635  70.157  1.00  0.00           H  
ATOM   1636  HG3 MET   102      66.740  69.084  68.540  1.00  0.00           H  
ATOM   1637  SD  MET   102      64.451  68.442  69.292  1.00  0.00           S  
ATOM   1638  CE  MET   102      63.846  68.546  70.996  1.00  0.00           C  
ATOM   1639  HE1 MET   102      64.079  69.561  71.319  1.00  0.00           H  
ATOM   1640  HE2 MET   102      62.773  68.358  71.043  1.00  0.00           H  
ATOM   1641  HE3 MET   102      64.348  67.794  71.604  1.00  0.00           H  
ATOM   1642  C   MET   102      67.668  66.647  67.731  1.00  0.00           C  
ATOM   1643  O   MET   102      67.029  67.016  66.772  1.00  0.00           O  
ATOM   1644  N   LYS   103      68.993  66.524  67.589  1.00  0.00           N  
ATOM   1645  H   LYS   103      69.499  66.357  68.447  1.00  0.00           H  
ATOM   1646  CA  LYS   103      69.726  66.717  66.318  1.00  0.00           C  
ATOM   1647  HA  LYS   103      69.317  67.612  65.850  1.00  0.00           H  
ATOM   1648  CB  LYS   103      71.200  66.863  66.564  1.00  0.00           C  
ATOM   1649  HB2 LYS   103      71.300  67.690  67.267  1.00  0.00           H  
ATOM   1650  HB3 LYS   103      71.552  65.976  67.091  1.00  0.00           H  
ATOM   1651  CG  LYS   103      72.150  67.139  65.387  1.00  0.00           C  
ATOM   1652  HG2 LYS   103      71.997  66.515  64.506  1.00  0.00           H  
ATOM   1653  HG3 LYS   103      71.877  68.153  65.097  1.00  0.00           H  
ATOM   1654  CD  LYS   103      73.649  67.122  65.749  1.00  0.00           C  
ATOM   1655  HD2 LYS   103      73.883  68.004  66.345  1.00  0.00           H  
ATOM   1656  HD3 LYS   103      73.726  66.238  66.381  1.00  0.00           H  
ATOM   1657  CE  LYS   103      74.420  67.060  64.419  1.00  0.00           C  
ATOM   1658  HE2 LYS   103      74.458  66.088  63.928  1.00  0.00           H  
ATOM   1659  HE3 LYS   103      73.974  67.677  63.639  1.00  0.00           H  
ATOM   1660  NZ  LYS   103      75.841  67.393  64.576  1.00  0.00           N  
ATOM   1661  HZ1 LYS   103      76.417  67.399  63.747  1.00  0.00           H  
ATOM   1662  HZ2 LYS   103      76.012  68.349  64.851  1.00  0.00           H  
ATOM   1663  HZ3 LYS   103      76.176  66.805  65.326  1.00  0.00           H  
ATOM   1664  C   LYS   103      69.467  65.623  65.339  1.00  0.00           C  
ATOM   1665  O   LYS   103      69.140  65.817  64.160  1.00  0.00           O  
ATOM   1666  N   THR   104      69.457  64.348  65.821  1.00  0.00           N  
ATOM   1667  H   THR   104      69.960  64.211  66.686  1.00  0.00           H  
ATOM   1668  CA  THR   104      69.003  63.204  64.997  1.00  0.00           C  
ATOM   1669  HA  THR   104      69.553  63.301  64.060  1.00  0.00           H  
ATOM   1670  CB  THR   104      69.367  61.925  65.776  1.00  0.00           C  
ATOM   1671  HB  THR   104      69.066  62.030  66.818  1.00  0.00           H  
ATOM   1672  CG2 THR   104      68.722  60.620  65.227  1.00  0.00           C  
ATOM   1673 HG21 THR   104      67.664  60.881  65.259  1.00  0.00           H  
ATOM   1674 HG22 THR   104      68.955  60.316  64.206  1.00  0.00           H  
ATOM   1675 HG23 THR   104      68.852  59.819  65.954  1.00  0.00           H  
ATOM   1676  OG1 THR   104      70.716  61.889  65.754  1.00  0.00           O  
ATOM   1677  HG1 THR   104      70.941  61.758  66.678  1.00  0.00           H  
ATOM   1678  C   THR   104      67.472  63.375  64.723  1.00  0.00           C  
ATOM   1679  O   THR   104      67.150  63.348  63.537  1.00  0.00           O  
ATOM   1680  N   VAL   105      66.527  63.692  65.678  1.00  0.00           N  
ATOM   1681  H   VAL   105      66.980  63.676  66.580  1.00  0.00           H  
ATOM   1682  CA  VAL   105      65.118  64.041  65.394  1.00  0.00           C  
ATOM   1683  HA  VAL   105      64.776  63.151  64.866  1.00  0.00           H  
ATOM   1684  CB  VAL   105      64.258  64.313  66.653  1.00  0.00           C  
ATOM   1685  HB  VAL   105      64.590  65.145  67.275  1.00  0.00           H  
ATOM   1686  CG1 VAL   105      62.781  64.626  66.352  1.00  0.00           C  
ATOM   1687 HG11 VAL   105      62.316  63.767  65.869  1.00  0.00           H  
ATOM   1688 HG12 VAL   105      62.165  64.798  67.235  1.00  0.00           H  
ATOM   1689 HG13 VAL   105      62.739  65.502  65.706  1.00  0.00           H  
ATOM   1690  CG2 VAL   105      64.141  63.070  67.567  1.00  0.00           C  
ATOM   1691 HG21 VAL   105      64.138  62.170  66.952  1.00  0.00           H  
ATOM   1692 HG22 VAL   105      65.006  63.139  68.225  1.00  0.00           H  
ATOM   1693 HG23 VAL   105      63.237  63.214  68.158  1.00  0.00           H  
ATOM   1694  C   VAL   105      64.952  65.159  64.334  1.00  0.00           C  
ATOM   1695  O   VAL   105      64.283  64.941  63.289  1.00  0.00           O  
ATOM   1696  N   LEU   106      65.451  66.410  64.568  1.00  0.00           N  
ATOM   1697  H   LEU   106      66.015  66.616  65.380  1.00  0.00           H  
ATOM   1698  CA  LEU   106      65.227  67.520  63.582  1.00  0.00           C  
ATOM   1699  HA  LEU   106      64.168  67.567  63.325  1.00  0.00           H  
ATOM   1700  CB  LEU   106      65.655  68.852  64.132  1.00  0.00           C  
ATOM   1701  HB2 LEU   106      66.718  68.796  64.364  1.00  0.00           H  
ATOM   1702  HB3 LEU   106      65.493  69.636  63.391  1.00  0.00           H  
ATOM   1703  CG  LEU   106      64.837  69.257  65.375  1.00  0.00           C  
ATOM   1704  HG  LEU   106      64.953  68.473  66.123  1.00  0.00           H  
ATOM   1705  CD1 LEU   106      65.324  70.607  65.887  1.00  0.00           C  
ATOM   1706 HD11 LEU   106      65.019  71.472  65.299  1.00  0.00           H  
ATOM   1707 HD12 LEU   106      64.971  70.698  66.914  1.00  0.00           H  
ATOM   1708 HD13 LEU   106      66.407  70.606  66.011  1.00  0.00           H  
ATOM   1709  CD2 LEU   106      63.327  69.386  65.170  1.00  0.00           C  
ATOM   1710 HD21 LEU   106      62.778  69.674  66.067  1.00  0.00           H  
ATOM   1711 HD22 LEU   106      63.127  69.988  64.284  1.00  0.00           H  
ATOM   1712 HD23 LEU   106      62.895  68.424  64.898  1.00  0.00           H  
ATOM   1713  C   LEU   106      65.982  67.339  62.222  1.00  0.00           C  
ATOM   1714  O   LEU   106      65.586  67.861  61.203  1.00  0.00           O  
ATOM   1715  N   MET   107      67.177  66.720  62.185  1.00  0.00           N  
ATOM   1716  H   MET   107      67.570  66.319  63.025  1.00  0.00           H  
ATOM   1717  CA  MET   107      67.743  66.386  60.872  1.00  0.00           C  
ATOM   1718  HA  MET   107      67.723  67.250  60.208  1.00  0.00           H  
ATOM   1719  CB  MET   107      69.158  65.738  60.908  1.00  0.00           C  
ATOM   1720  HB2 MET   107      69.148  64.978  61.689  1.00  0.00           H  
ATOM   1721  HB3 MET   107      69.397  65.272  59.952  1.00  0.00           H  
ATOM   1722  CG  MET   107      70.285  66.754  61.239  1.00  0.00           C  
ATOM   1723  HG2 MET   107      70.036  67.679  60.720  1.00  0.00           H  
ATOM   1724  HG3 MET   107      70.324  66.943  62.312  1.00  0.00           H  
ATOM   1725  SD  MET   107      71.959  66.249  60.748  1.00  0.00           S  
ATOM   1726  CE  MET   107      72.265  64.962  61.963  1.00  0.00           C  
ATOM   1727  HE1 MET   107      72.019  64.024  61.464  1.00  0.00           H  
ATOM   1728  HE2 MET   107      73.349  65.002  62.065  1.00  0.00           H  
ATOM   1729  HE3 MET   107      71.809  65.187  62.928  1.00  0.00           H  
ATOM   1730  C   MET   107      66.753  65.478  60.066  1.00  0.00           C  
ATOM   1731  O   MET   107      66.533  65.609  58.857  1.00  0.00           O  
ATOM   1732  N   LEU   108      66.094  64.487  60.690  1.00  0.00           N  
ATOM   1733  H   LEU   108      66.282  64.359  61.674  1.00  0.00           H  
ATOM   1734  CA  LEU   108      65.109  63.545  60.065  1.00  0.00           C  
ATOM   1735  HA  LEU   108      65.641  63.165  59.193  1.00  0.00           H  
ATOM   1736  CB  LEU   108      64.783  62.355  60.947  1.00  0.00           C  
ATOM   1737  HB2 LEU   108      64.394  62.671  61.915  1.00  0.00           H  
ATOM   1738  HB3 LEU   108      63.939  61.777  60.569  1.00  0.00           H  
ATOM   1739  CG  LEU   108      65.986  61.390  61.090  1.00  0.00           C  
ATOM   1740  HG  LEU   108      66.904  61.977  61.128  1.00  0.00           H  
ATOM   1741  CD1 LEU   108      65.698  60.525  62.251  1.00  0.00           C  
ATOM   1742 HD11 LEU   108      66.385  59.679  62.288  1.00  0.00           H  
ATOM   1743 HD12 LEU   108      65.778  61.072  63.191  1.00  0.00           H  
ATOM   1744 HD13 LEU   108      64.676  60.154  62.172  1.00  0.00           H  
ATOM   1745  CD2 LEU   108      66.007  60.534  59.805  1.00  0.00           C  
ATOM   1746 HD21 LEU   108      66.367  61.199  59.021  1.00  0.00           H  
ATOM   1747 HD22 LEU   108      66.718  59.719  59.945  1.00  0.00           H  
ATOM   1748 HD23 LEU   108      65.020  60.118  59.603  1.00  0.00           H  
ATOM   1749  C   LEU   108      63.900  64.292  59.521  1.00  0.00           C  
ATOM   1750  O   LEU   108      63.330  63.994  58.441  1.00  0.00           O  
ATOM   1751  N   ALA   109      63.468  65.281  60.250  1.00  0.00           N  
ATOM   1752  H   ALA   109      63.923  65.375  61.146  1.00  0.00           H  
ATOM   1753  CA  ALA   109      62.328  66.062  59.877  1.00  0.00           C  
ATOM   1754  HA  ALA   109      61.449  65.421  59.812  1.00  0.00           H  
ATOM   1755  CB  ALA   109      62.076  67.120  60.990  1.00  0.00           C  
ATOM   1756  HB1 ALA   109      62.050  66.698  61.995  1.00  0.00           H  
ATOM   1757  HB2 ALA   109      62.908  67.823  60.964  1.00  0.00           H  
ATOM   1758  HB3 ALA   109      61.071  67.513  60.841  1.00  0.00           H  
ATOM   1759  C   ALA   109      62.284  66.741  58.444  1.00  0.00           C  
ATOM   1760  O   ALA   109      61.195  66.816  57.838  1.00  0.00           O  
ATOM   1761  N   ASP   110      63.472  67.060  57.885  1.00  0.00           N  
ATOM   1762  H   ASP   110      64.257  66.965  58.514  1.00  0.00           H  
ATOM   1763  CA  ASP   110      63.633  67.638  56.534  1.00  0.00           C  
ATOM   1764  HA  ASP   110      62.796  68.319  56.379  1.00  0.00           H  
ATOM   1765  CB  ASP   110      65.083  68.172  56.462  1.00  0.00           C  
ATOM   1766  HB2 ASP   110      65.269  68.785  57.343  1.00  0.00           H  
ATOM   1767  HB3 ASP   110      65.750  67.323  56.611  1.00  0.00           H  
ATOM   1768  CG  ASP   110      65.363  68.899  55.202  1.00  0.00           C  
ATOM   1769  OD1 ASP   110      64.584  69.766  54.751  1.00  0.00           O  
ATOM   1770  OD2 ASP   110      66.375  68.519  54.549  1.00  0.00           O  
ATOM   1771  C   ASP   110      63.359  66.585  55.526  1.00  0.00           C  
ATOM   1772  O   ASP   110      62.601  66.835  54.585  1.00  0.00           O  
ATOM   1773  N   GLN   111      63.769  65.309  55.756  1.00  0.00           N  
ATOM   1774  H   GLN   111      64.316  65.081  56.574  1.00  0.00           H  
ATOM   1775  CA  GLN   111      63.559  64.297  54.678  1.00  0.00           C  
ATOM   1776  HA  GLN   111      63.534  64.764  53.694  1.00  0.00           H  
ATOM   1777  CB  GLN   111      64.659  63.307  54.652  1.00  0.00           C  
ATOM   1778  HB2 GLN   111      64.703  62.758  55.593  1.00  0.00           H  
ATOM   1779  HB3 GLN   111      64.525  62.545  53.884  1.00  0.00           H  
ATOM   1780  CG  GLN   111      66.026  63.893  54.466  1.00  0.00           C  
ATOM   1781  HG2 GLN   111      65.950  64.641  53.676  1.00  0.00           H  
ATOM   1782  HG3 GLN   111      66.266  64.345  55.429  1.00  0.00           H  
ATOM   1783  CD  GLN   111      67.130  62.871  54.162  1.00  0.00           C  
ATOM   1784  OE1 GLN   111      66.908  61.930  53.440  1.00  0.00           O  
ATOM   1785  NE2 GLN   111      68.257  63.026  54.685  1.00  0.00           N  
ATOM   1786 HE21 GLN   111      68.949  62.298  54.577  1.00  0.00           H  
ATOM   1787 HE22 GLN   111      68.346  63.775  55.357  1.00  0.00           H  
ATOM   1788  C   GLN   111      62.206  63.638  54.785  1.00  0.00           C  
ATOM   1789  O   GLN   111      61.535  63.541  53.737  1.00  0.00           O  
ATOM   1790  N   MET   112      61.732  63.408  55.974  1.00  0.00           N  
ATOM   1791  H   MET   112      62.334  63.612  56.759  1.00  0.00           H  
ATOM   1792  CA  MET   112      60.362  62.866  56.219  1.00  0.00           C  
ATOM   1793  HA  MET   112      60.364  61.908  55.699  1.00  0.00           H  
ATOM   1794  CB  MET   112      60.057  62.647  57.734  1.00  0.00           C  
ATOM   1795  HB2 MET   112      60.139  63.633  58.192  1.00  0.00           H  
ATOM   1796  HB3 MET   112      59.021  62.316  57.804  1.00  0.00           H  
ATOM   1797  CG  MET   112      60.946  61.486  58.295  1.00  0.00           C  
ATOM   1798  HG2 MET   112      61.044  60.634  57.622  1.00  0.00           H  
ATOM   1799  HG3 MET   112      61.948  61.908  58.378  1.00  0.00           H  
ATOM   1800  SD  MET   112      60.366  60.776  59.749  1.00  0.00           S  
ATOM   1801  CE  MET   112      60.385  62.105  60.893  1.00  0.00           C  
ATOM   1802  HE1 MET   112      61.336  62.093  61.425  1.00  0.00           H  
ATOM   1803  HE2 MET   112      60.127  63.076  60.471  1.00  0.00           H  
ATOM   1804  HE3 MET   112      59.518  62.006  61.547  1.00  0.00           H  
ATOM   1805  C   MET   112      59.285  63.718  55.519  1.00  0.00           C  
ATOM   1806  O   MET   112      58.523  63.155  54.743  1.00  0.00           O  
ATOM   1807  N   ILE   113      59.289  65.021  55.700  1.00  0.00           N  
ATOM   1808  H   ILE   113      59.854  65.438  56.426  1.00  0.00           H  
ATOM   1809  CA  ILE   113      58.207  65.924  55.072  1.00  0.00           C  
ATOM   1810  HA  ILE   113      57.213  65.515  55.254  1.00  0.00           H  
ATOM   1811  CB  ILE   113      58.182  67.297  55.779  1.00  0.00           C  
ATOM   1812  HB  ILE   113      59.185  67.724  55.810  1.00  0.00           H  
ATOM   1813  CG2 ILE   113      57.278  68.242  54.873  1.00  0.00           C  
ATOM   1814 HG21 ILE   113      56.245  67.893  54.881  1.00  0.00           H  
ATOM   1815 HG22 ILE   113      57.319  69.240  55.308  1.00  0.00           H  
ATOM   1816 HG23 ILE   113      57.669  68.323  53.859  1.00  0.00           H  
ATOM   1817  CG1 ILE   113      57.731  67.266  57.275  1.00  0.00           C  
ATOM   1818 HG12 ILE   113      56.687  66.989  57.417  1.00  0.00           H  
ATOM   1819 HG13 ILE   113      58.288  66.590  57.925  1.00  0.00           H  
ATOM   1820  CD1 ILE   113      57.929  68.599  57.924  1.00  0.00           C  
ATOM   1821 HD11 ILE   113      58.938  68.915  57.662  1.00  0.00           H  
ATOM   1822 HD12 ILE   113      57.183  69.275  57.506  1.00  0.00           H  
ATOM   1823 HD13 ILE   113      57.956  68.673  59.011  1.00  0.00           H  
ATOM   1824  C   ILE   113      58.471  65.968  53.607  1.00  0.00           C  
ATOM   1825  O   ILE   113      57.477  66.060  52.874  1.00  0.00           O  
ATOM   1826  N   SER   114      59.730  65.863  53.146  1.00  0.00           N  
ATOM   1827  H   SER   114      60.434  65.572  53.809  1.00  0.00           H  
ATOM   1828  CA  SER   114      60.087  65.814  51.716  1.00  0.00           C  
ATOM   1829  HA  SER   114      59.628  66.693  51.264  1.00  0.00           H  
ATOM   1830  CB  SER   114      61.604  65.907  51.518  1.00  0.00           C  
ATOM   1831  HB2 SER   114      62.013  65.026  52.012  1.00  0.00           H  
ATOM   1832  HB3 SER   114      61.938  65.821  50.484  1.00  0.00           H  
ATOM   1833  OG  SER   114      62.284  67.083  51.979  1.00  0.00           O  
ATOM   1834  HG  SER   114      62.448  67.049  52.925  1.00  0.00           H  
ATOM   1835  C   SER   114      59.421  64.508  50.990  1.00  0.00           C  
ATOM   1836  O   SER   114      58.694  64.615  50.040  1.00  0.00           O  
ATOM   1837  N   ARG   115      59.588  63.278  51.547  1.00  0.00           N  
ATOM   1838  H   ARG   115      60.193  63.269  52.356  1.00  0.00           H  
ATOM   1839  CA  ARG   115      59.130  62.027  50.836  1.00  0.00           C  
ATOM   1840  HA  ARG   115      59.546  62.023  49.828  1.00  0.00           H  
ATOM   1841  CB  ARG   115      59.632  60.743  51.694  1.00  0.00           C  
ATOM   1842  HB2 ARG   115      59.206  60.749  52.698  1.00  0.00           H  
ATOM   1843  HB3 ARG   115      59.205  59.799  51.356  1.00  0.00           H  
ATOM   1844  CG  ARG   115      61.131  60.573  51.789  1.00  0.00           C  
ATOM   1845  HG2 ARG   115      61.498  61.462  52.303  1.00  0.00           H  
ATOM   1846  HG3 ARG   115      61.329  59.613  52.265  1.00  0.00           H  
ATOM   1847  CD  ARG   115      61.745  60.487  50.328  1.00  0.00           C  
ATOM   1848  HD2 ARG   115      62.566  59.772  50.284  1.00  0.00           H  
ATOM   1849  HD3 ARG   115      61.086  60.014  49.600  1.00  0.00           H  
ATOM   1850  NE  ARG   115      62.115  61.786  49.728  1.00  0.00           N  
ATOM   1851  HE  ARG   115      61.538  62.153  48.985  1.00  0.00           H  
ATOM   1852  CZ  ARG   115      63.231  62.474  49.977  1.00  0.00           C  
ATOM   1853  NH1 ARG   115      64.006  62.124  50.949  1.00  0.00           N  
ATOM   1854 HH11 ARG   115      63.834  61.240  51.407  1.00  0.00           H  
ATOM   1855 HH12 ARG   115      64.813  62.714  51.093  1.00  0.00           H  
ATOM   1856  NH2 ARG   115      63.562  63.625  49.397  1.00  0.00           N  
ATOM   1857 HH21 ARG   115      62.953  64.023  48.695  1.00  0.00           H  
ATOM   1858 HH22 ARG   115      64.284  64.186  49.825  1.00  0.00           H  
ATOM   1859  C   ARG   115      57.598  61.993  50.636  1.00  0.00           C  
ATOM   1860  O   ARG   115      57.087  61.515  49.687  1.00  0.00           O  
ATOM   1861  N   ILE   116      56.911  62.585  51.652  1.00  0.00           N  
ATOM   1862  H   ILE   116      57.470  62.993  52.388  1.00  0.00           H  
ATOM   1863  CA  ILE   116      55.482  62.803  51.728  1.00  0.00           C  
ATOM   1864  HA  ILE   116      54.977  61.877  51.456  1.00  0.00           H  
ATOM   1865  CB  ILE   116      55.057  63.247  53.196  1.00  0.00           C  
ATOM   1866  HB  ILE   116      55.784  63.944  53.611  1.00  0.00           H  
ATOM   1867  CG2 ILE   116      53.703  63.901  53.239  1.00  0.00           C  
ATOM   1868 HG21 ILE   116      53.673  64.845  52.696  1.00  0.00           H  
ATOM   1869 HG22 ILE   116      52.954  63.291  52.733  1.00  0.00           H  
ATOM   1870 HG23 ILE   116      53.308  63.971  54.253  1.00  0.00           H  
ATOM   1871  CG1 ILE   116      54.924  62.082  54.143  1.00  0.00           C  
ATOM   1872 HG12 ILE   116      54.270  61.272  53.821  1.00  0.00           H  
ATOM   1873 HG13 ILE   116      55.914  61.628  54.167  1.00  0.00           H  
ATOM   1874  CD1 ILE   116      54.649  62.255  55.607  1.00  0.00           C  
ATOM   1875 HD11 ILE   116      53.584  62.158  55.821  1.00  0.00           H  
ATOM   1876 HD12 ILE   116      55.161  61.447  56.128  1.00  0.00           H  
ATOM   1877 HD13 ILE   116      55.131  63.172  55.945  1.00  0.00           H  
ATOM   1878  C   ILE   116      55.000  63.858  50.633  1.00  0.00           C  
ATOM   1879  O   ILE   116      54.133  63.595  49.789  1.00  0.00           O  
ATOM   1880  N   GLU   117      55.601  65.034  50.660  1.00  0.00           N  
ATOM   1881  H   GLU   117      56.371  65.149  51.304  1.00  0.00           H  
ATOM   1882  CA  GLU   117      55.305  66.159  49.783  1.00  0.00           C  
ATOM   1883  HA  GLU   117      54.282  66.507  49.922  1.00  0.00           H  
ATOM   1884  CB  GLU   117      56.208  67.342  50.200  1.00  0.00           C  
ATOM   1885  HB2 GLU   117      56.016  67.638  51.231  1.00  0.00           H  
ATOM   1886  HB3 GLU   117      57.272  67.115  50.147  1.00  0.00           H  
ATOM   1887  CG  GLU   117      55.790  68.573  49.353  1.00  0.00           C  
ATOM   1888  HG2 GLU   117      55.676  68.304  48.303  1.00  0.00           H  
ATOM   1889  HG3 GLU   117      54.768  68.780  49.670  1.00  0.00           H  
ATOM   1890  CD  GLU   117      56.743  69.750  49.431  1.00  0.00           C  
ATOM   1891  OE1 GLU   117      57.791  69.739  50.099  1.00  0.00           O  
ATOM   1892  OE2 GLU   117      56.511  70.720  48.659  1.00  0.00           O  
ATOM   1893  C   GLU   117      55.396  65.845  48.311  1.00  0.00           C  
ATOM   1894  O   GLU   117      54.499  66.237  47.508  1.00  0.00           O  
ATOM   1895  N   TYR   118      56.372  65.002  47.947  1.00  0.00           N  
ATOM   1896  H   TYR   118      56.897  64.614  48.718  1.00  0.00           H  
ATOM   1897  CA  TYR   118      56.467  64.342  46.644  1.00  0.00           C  
ATOM   1898  HA  TYR   118      56.597  65.142  45.916  1.00  0.00           H  
ATOM   1899  CB  TYR   118      57.691  63.286  46.459  1.00  0.00           C  
ATOM   1900  HB2 TYR   118      58.612  63.756  46.804  1.00  0.00           H  
ATOM   1901  HB3 TYR   118      57.526  62.427  47.110  1.00  0.00           H  
ATOM   1902  CG  TYR   118      57.886  62.786  45.029  1.00  0.00           C  
ATOM   1903  CD1 TYR   118      58.310  63.727  44.073  1.00  0.00           C  
ATOM   1904  HD1 TYR   118      58.526  64.755  44.325  1.00  0.00           H  
ATOM   1905  CE1 TYR   118      58.592  63.265  42.776  1.00  0.00           C  
ATOM   1906  HE1 TYR   118      58.976  63.936  42.022  1.00  0.00           H  
ATOM   1907  CZ  TYR   118      58.233  61.927  42.390  1.00  0.00           C  
ATOM   1908  OH  TYR   118      58.385  61.460  41.103  1.00  0.00           O  
ATOM   1909  HH  TYR   118      58.546  62.263  40.601  1.00  0.00           H  
ATOM   1910  CE2 TYR   118      57.745  61.066  43.365  1.00  0.00           C  
ATOM   1911  HE2 TYR   118      57.438  60.138  42.906  1.00  0.00           H  
ATOM   1912  CD2 TYR   118      57.539  61.439  44.655  1.00  0.00           C  
ATOM   1913  HD2 TYR   118      57.235  60.688  45.369  1.00  0.00           H  
ATOM   1914  C   TYR   118      55.158  63.614  46.249  1.00  0.00           C  
ATOM   1915  O   TYR   118      54.591  63.701  45.148  1.00  0.00           O  
ATOM   1916  N   VAL   119      54.647  62.747  47.194  1.00  0.00           N  
ATOM   1917  H   VAL   119      55.014  62.766  48.134  1.00  0.00           H  
ATOM   1918  CA  VAL   119      53.512  61.922  46.940  1.00  0.00           C  
ATOM   1919  HA  VAL   119      53.797  61.366  46.046  1.00  0.00           H  
ATOM   1920  CB  VAL   119      53.212  60.816  48.040  1.00  0.00           C  
ATOM   1921  HB  VAL   119      52.778  61.385  48.862  1.00  0.00           H  
ATOM   1922  CG1 VAL   119      52.086  59.901  47.479  1.00  0.00           C  
ATOM   1923 HG11 VAL   119      51.631  59.529  48.397  1.00  0.00           H  
ATOM   1924 HG12 VAL   119      51.296  60.483  47.005  1.00  0.00           H  
ATOM   1925 HG13 VAL   119      52.542  59.171  46.810  1.00  0.00           H  
ATOM   1926  CG2 VAL   119      54.414  59.948  48.452  1.00  0.00           C  
ATOM   1927 HG21 VAL   119      54.999  59.637  47.586  1.00  0.00           H  
ATOM   1928 HG22 VAL   119      54.952  60.589  49.149  1.00  0.00           H  
ATOM   1929 HG23 VAL   119      54.021  59.077  48.977  1.00  0.00           H  
ATOM   1930  C   VAL   119      52.369  62.850  46.717  1.00  0.00           C  
ATOM   1931  O   VAL   119      51.658  62.692  45.711  1.00  0.00           O  
ATOM   1932  N   HIE   120      52.364  64.010  47.444  1.00  0.00           N  
ATOM   1933  H   HIE   120      52.994  64.219  48.206  1.00  0.00           H  
ATOM   1934  CA  HIE   120      51.294  64.994  47.181  1.00  0.00           C  
ATOM   1935  HA  HIE   120      50.438  64.320  47.218  1.00  0.00           H  
ATOM   1936  CB  HIE   120      51.209  65.858  48.401  1.00  0.00           C  
ATOM   1937  HB2 HIE   120      52.065  66.533  48.366  1.00  0.00           H  
ATOM   1938  HB3 HIE   120      50.405  66.589  48.314  1.00  0.00           H  
ATOM   1939  CG  HIE   120      51.173  65.211  49.812  1.00  0.00           C  
ATOM   1940  ND1 HIE   120      50.989  65.961  50.970  1.00  0.00           N  
ATOM   1941  CE1 HIE   120      50.642  65.056  51.879  1.00  0.00           C  
ATOM   1942  HE1 HIE   120      50.364  65.285  52.897  1.00  0.00           H  
ATOM   1943  NE2 HIE   120      50.679  63.779  51.404  1.00  0.00           N  
ATOM   1944  HE2 HIE   120      50.583  62.963  51.991  1.00  0.00           H  
ATOM   1945  CD2 HIE   120      51.084  63.864  50.084  1.00  0.00           C  
ATOM   1946  HD2 HIE   120      50.989  63.051  49.380  1.00  0.00           H  
ATOM   1947  C   HIE   120      51.405  65.711  45.810  1.00  0.00           C  
ATOM   1948  O   HIE   120      50.349  66.042  45.325  1.00  0.00           O  
ATOM   1949  N   THR   121      52.550  65.864  45.147  1.00  0.00           N  
ATOM   1950  H   THR   121      53.385  65.594  45.647  1.00  0.00           H  
ATOM   1951  CA  THR   121      52.726  66.248  43.675  1.00  0.00           C  
ATOM   1952  HA  THR   121      52.089  67.081  43.379  1.00  0.00           H  
ATOM   1953  CB  THR   121      54.199  66.598  43.305  1.00  0.00           C  
ATOM   1954  HB  THR   121      54.155  67.168  42.377  1.00  0.00           H  
ATOM   1955  CG2 THR   121      54.905  67.549  44.281  1.00  0.00           C  
ATOM   1956 HG21 THR   121      55.822  68.048  43.967  1.00  0.00           H  
ATOM   1957 HG22 THR   121      54.364  68.487  44.405  1.00  0.00           H  
ATOM   1958 HG23 THR   121      55.059  67.181  45.295  1.00  0.00           H  
ATOM   1959  OG1 THR   121      55.002  65.438  43.120  1.00  0.00           O  
ATOM   1960  HG1 THR   121      54.951  65.042  43.993  1.00  0.00           H  
ATOM   1961  C   THR   121      52.244  65.131  42.715  1.00  0.00           C  
ATOM   1962  O   THR   121      51.510  65.313  41.736  1.00  0.00           O  
ATOM   1963  N   LYS   122      52.478  63.887  43.118  1.00  0.00           N  
ATOM   1964  H   LYS   122      53.054  63.823  43.945  1.00  0.00           H  
ATOM   1965  CA  LYS   122      52.075  62.628  42.454  1.00  0.00           C  
ATOM   1966  HA  LYS   122      51.985  62.773  41.377  1.00  0.00           H  
ATOM   1967  CB  LYS   122      53.134  61.484  42.606  1.00  0.00           C  
ATOM   1968  HB2 LYS   122      53.267  61.306  43.673  1.00  0.00           H  
ATOM   1969  HB3 LYS   122      52.651  60.539  42.359  1.00  0.00           H  
ATOM   1970  CG  LYS   122      54.456  61.781  41.948  1.00  0.00           C  
ATOM   1971  HG2 LYS   122      54.921  62.585  42.519  1.00  0.00           H  
ATOM   1972  HG3 LYS   122      54.967  60.830  42.097  1.00  0.00           H  
ATOM   1973  CD  LYS   122      54.212  61.984  40.492  1.00  0.00           C  
ATOM   1974  HD2 LYS   122      53.521  61.200  40.181  1.00  0.00           H  
ATOM   1975  HD3 LYS   122      53.728  62.911  40.187  1.00  0.00           H  
ATOM   1976  CE  LYS   122      55.548  61.820  39.764  1.00  0.00           C  
ATOM   1977  HE2 LYS   122      56.359  62.316  40.297  1.00  0.00           H  
ATOM   1978  HE3 LYS   122      55.746  60.770  39.977  1.00  0.00           H  
ATOM   1979  NZ  LYS   122      55.477  62.140  38.352  1.00  0.00           N  
ATOM   1980  HZ1 LYS   122      55.273  63.117  38.197  1.00  0.00           H  
ATOM   1981  HZ2 LYS   122      56.361  61.947  37.903  1.00  0.00           H  
ATOM   1982  HZ3 LYS   122      54.770  61.618  37.855  1.00  0.00           H  
ATOM   1983  C   LYS   122      50.620  62.298  42.881  1.00  0.00           C  
ATOM   1984  O   LYS   122      50.255  61.128  42.777  1.00  0.00           O  
ATOM   1985  N   ASN   123      49.825  63.247  43.201  1.00  0.00           N  
ATOM   1986  H   ASN   123      50.183  64.185  43.086  1.00  0.00           H  
ATOM   1987  CA  ASN   123      48.405  63.139  43.449  1.00  0.00           C  
ATOM   1988  HA  ASN   123      48.115  64.157  43.712  1.00  0.00           H  
ATOM   1989  CB  ASN   123      47.703  62.855  42.093  1.00  0.00           C  
ATOM   1990  HB2 ASN   123      47.837  61.785  41.935  1.00  0.00           H  
ATOM   1991  HB3 ASN   123      46.712  63.282  42.248  1.00  0.00           H  
ATOM   1992  CG  ASN   123      48.271  63.611  40.876  1.00  0.00           C  
ATOM   1993  OD1 ASN   123      48.356  64.805  40.804  1.00  0.00           O  
ATOM   1994  ND2 ASN   123      48.748  62.860  39.912  1.00  0.00           N  
ATOM   1995 HD21 ASN   123      49.323  63.388  39.272  1.00  0.00           H  
ATOM   1996 HD22 ASN   123      48.781  61.851  39.943  1.00  0.00           H  
ATOM   1997  C   ASN   123      47.818  62.317  44.626  1.00  0.00           C  
ATOM   1998  O   ASN   123      46.598  62.069  44.788  1.00  0.00           O  
ATOM   1999  N   PHE   124      48.729  61.729  45.371  1.00  0.00           N  
ATOM   2000  H   PHE   124      49.708  61.858  45.157  1.00  0.00           H  
ATOM   2001  CA  PHE   124      48.449  60.706  46.425  1.00  0.00           C  
ATOM   2002  HA  PHE   124      47.374  60.554  46.333  1.00  0.00           H  
ATOM   2003  CB  PHE   124      49.097  59.324  46.050  1.00  0.00           C  
ATOM   2004  HB2 PHE   124      49.974  59.574  45.453  1.00  0.00           H  
ATOM   2005  HB3 PHE   124      49.370  58.742  46.930  1.00  0.00           H  
ATOM   2006  CG  PHE   124      48.243  58.451  45.174  1.00  0.00           C  
ATOM   2007  CD1 PHE   124      47.986  58.817  43.857  1.00  0.00           C  
ATOM   2008  HD1 PHE   124      48.379  59.756  43.498  1.00  0.00           H  
ATOM   2009  CE1 PHE   124      47.383  57.951  43.031  1.00  0.00           C  
ATOM   2010  HE1 PHE   124      47.260  58.200  41.987  1.00  0.00           H  
ATOM   2011  CZ  PHE   124      46.884  56.741  43.525  1.00  0.00           C  
ATOM   2012  HZ  PHE   124      46.372  56.074  42.848  1.00  0.00           H  
ATOM   2013  CE2 PHE   124      47.018  56.390  44.878  1.00  0.00           C  
ATOM   2014  HE2 PHE   124      46.701  55.408  45.195  1.00  0.00           H  
ATOM   2015  CD2 PHE   124      47.751  57.241  45.690  1.00  0.00           C  
ATOM   2016  HD2 PHE   124      47.887  56.928  46.715  1.00  0.00           H  
ATOM   2017  C   PHE   124      48.668  61.038  47.871  1.00  0.00           C  
ATOM   2018  O   PHE   124      49.386  62.006  48.209  1.00  0.00           O  
ATOM   2019  N   ILE   125      48.122  60.232  48.773  1.00  0.00           N  
ATOM   2020  H   ILE   125      47.435  59.561  48.459  1.00  0.00           H  
ATOM   2021  CA  ILE   125      48.354  60.253  50.202  1.00  0.00           C  
ATOM   2022  HA  ILE   125      49.211  60.920  50.301  1.00  0.00           H  
ATOM   2023  CB  ILE   125      47.238  60.884  51.051  1.00  0.00           C  
ATOM   2024  HB  ILE   125      47.636  60.735  52.055  1.00  0.00           H  
ATOM   2025  CG2 ILE   125      47.142  62.407  50.911  1.00  0.00           C  
ATOM   2026 HG21 ILE   125      46.458  62.743  51.691  1.00  0.00           H  
ATOM   2027 HG22 ILE   125      48.103  62.870  51.135  1.00  0.00           H  
ATOM   2028 HG23 ILE   125      46.832  62.724  49.916  1.00  0.00           H  
ATOM   2029  CG1 ILE   125      45.891  60.268  50.983  1.00  0.00           C  
ATOM   2030 HG12 ILE   125      45.480  60.468  49.993  1.00  0.00           H  
ATOM   2031 HG13 ILE   125      45.993  59.193  51.131  1.00  0.00           H  
ATOM   2032  CD1 ILE   125      44.988  60.664  52.122  1.00  0.00           C  
ATOM   2033 HD11 ILE   125      45.388  60.535  53.128  1.00  0.00           H  
ATOM   2034 HD12 ILE   125      44.638  61.685  51.971  1.00  0.00           H  
ATOM   2035 HD13 ILE   125      44.168  59.964  51.958  1.00  0.00           H  
ATOM   2036  C   ILE   125      48.625  58.826  50.747  1.00  0.00           C  
ATOM   2037  O   ILE   125      47.951  57.886  50.308  1.00  0.00           O  
ATOM   2038  N   HIE   126      49.692  58.642  51.587  1.00  0.00           N  
ATOM   2039  H   HIE   126      50.049  59.498  51.989  1.00  0.00           H  
ATOM   2040  CA  HIE   126      50.268  57.339  52.004  1.00  0.00           C  
ATOM   2041  HA  HIE   126      50.211  56.604  51.200  1.00  0.00           H  
ATOM   2042  CB  HIE   126      51.767  57.619  52.318  1.00  0.00           C  
ATOM   2043  HB2 HIE   126      52.228  58.122  51.468  1.00  0.00           H  
ATOM   2044  HB3 HIE   126      51.888  58.294  53.165  1.00  0.00           H  
ATOM   2045  CG  HIE   126      52.535  56.369  52.716  1.00  0.00           C  
ATOM   2046  ND1 HIE   126      52.275  55.582  53.797  1.00  0.00           N  
ATOM   2047  CE1 HIE   126      53.041  54.540  53.592  1.00  0.00           C  
ATOM   2048  HE1 HIE   126      53.066  53.640  54.190  1.00  0.00           H  
ATOM   2049  NE2 HIE   126      53.883  54.644  52.552  1.00  0.00           N  
ATOM   2050  HE2 HIE   126      54.547  53.936  52.271  1.00  0.00           H  
ATOM   2051  CD2 HIE   126      53.534  55.809  51.944  1.00  0.00           C  
ATOM   2052  HD2 HIE   126      53.837  56.300  51.031  1.00  0.00           H  
ATOM   2053  C   HIE   126      49.541  56.643  53.140  1.00  0.00           C  
ATOM   2054  O   HIE   126      49.460  55.407  53.119  1.00  0.00           O  
ATOM   2055  N   ARG   127      48.878  57.373  54.067  1.00  0.00           N  
ATOM   2056  H   ARG   127      48.931  58.357  53.847  1.00  0.00           H  
ATOM   2057  CA  ARG   127      48.074  56.937  55.224  1.00  0.00           C  
ATOM   2058  HA  ARG   127      47.692  57.831  55.717  1.00  0.00           H  
ATOM   2059  CB  ARG   127      46.824  56.255  54.730  1.00  0.00           C  
ATOM   2060  HB2 ARG   127      47.034  55.268  54.320  1.00  0.00           H  
ATOM   2061  HB3 ARG   127      46.232  56.182  55.643  1.00  0.00           H  
ATOM   2062  CG  ARG   127      46.060  57.194  53.731  1.00  0.00           C  
ATOM   2063  HG2 ARG   127      46.234  58.244  53.968  1.00  0.00           H  
ATOM   2064  HG3 ARG   127      46.411  57.038  52.711  1.00  0.00           H  
ATOM   2065  CD  ARG   127      44.547  56.826  53.745  1.00  0.00           C  
ATOM   2066  HD2 ARG   127      44.000  56.903  54.685  1.00  0.00           H  
ATOM   2067  HD3 ARG   127      44.127  57.562  53.059  1.00  0.00           H  
ATOM   2068  NE  ARG   127      44.281  55.539  53.104  1.00  0.00           N  
ATOM   2069  HE  ARG   127      45.106  54.994  52.901  1.00  0.00           H  
ATOM   2070  CZ  ARG   127      43.163  54.838  53.167  1.00  0.00           C  
ATOM   2071  NH1 ARG   127      42.119  55.093  53.871  1.00  0.00           N  
ATOM   2072 HH11 ARG   127      41.954  55.822  54.551  1.00  0.00           H  
ATOM   2073 HH12 ARG   127      41.367  54.437  53.715  1.00  0.00           H  
ATOM   2074  NH2 ARG   127      43.122  53.854  52.298  1.00  0.00           N  
ATOM   2075 HH21 ARG   127      43.931  53.582  51.758  1.00  0.00           H  
ATOM   2076 HH22 ARG   127      42.366  53.191  52.383  1.00  0.00           H  
ATOM   2077  C   ARG   127      48.825  56.050  56.276  1.00  0.00           C  
ATOM   2078  O   ARG   127      48.660  56.261  57.469  1.00  0.00           O  
ATOM   2079  N   ASP   128      49.737  55.182  55.827  1.00  0.00           N  
ATOM   2080  H   ASP   128      49.988  55.250  54.851  1.00  0.00           H  
ATOM   2081  CA  ASP   128      50.573  54.336  56.692  1.00  0.00           C  
ATOM   2082  HA  ASP   128      50.061  54.210  57.646  1.00  0.00           H  
ATOM   2083  CB  ASP   128      50.790  52.937  56.038  1.00  0.00           C  
ATOM   2084  HB2 ASP   128      49.931  52.738  55.397  1.00  0.00           H  
ATOM   2085  HB3 ASP   128      51.647  52.957  55.366  1.00  0.00           H  
ATOM   2086  CG  ASP   128      51.066  51.837  57.049  1.00  0.00           C  
ATOM   2087  OD1 ASP   128      50.385  51.946  58.098  1.00  0.00           O  
ATOM   2088  OD2 ASP   128      51.886  50.859  56.840  1.00  0.00           O  
ATOM   2089  C   ASP   128      51.830  54.996  57.216  1.00  0.00           C  
ATOM   2090  O   ASP   128      52.840  54.316  57.411  1.00  0.00           O  
ATOM   2091  N   ILE   129      51.809  56.310  57.392  1.00  0.00           N  
ATOM   2092  H   ILE   129      50.878  56.698  57.333  1.00  0.00           H  
ATOM   2093  CA  ILE   129      52.898  57.073  58.061  1.00  0.00           C  
ATOM   2094  HA  ILE   129      53.749  56.972  57.387  1.00  0.00           H  
ATOM   2095  CB  ILE   129      52.358  58.573  58.144  1.00  0.00           C  
ATOM   2096  HB  ILE   129      51.498  58.607  58.812  1.00  0.00           H  
ATOM   2097  CG2 ILE   129      53.447  59.473  58.777  1.00  0.00           C  
ATOM   2098 HG21 ILE   129      53.371  59.437  59.863  1.00  0.00           H  
ATOM   2099 HG22 ILE   129      54.463  59.161  58.537  1.00  0.00           H  
ATOM   2100 HG23 ILE   129      53.355  60.510  58.452  1.00  0.00           H  
ATOM   2101  CG1 ILE   129      51.884  59.198  56.825  1.00  0.00           C  
ATOM   2102 HG12 ILE   129      51.022  58.637  56.463  1.00  0.00           H  
ATOM   2103 HG13 ILE   129      51.443  60.167  57.059  1.00  0.00           H  
ATOM   2104  CD1 ILE   129      52.923  59.198  55.699  1.00  0.00           C  
ATOM   2105 HD11 ILE   129      52.814  58.240  55.191  1.00  0.00           H  
ATOM   2106 HD12 ILE   129      52.584  59.845  54.891  1.00  0.00           H  
ATOM   2107 HD13 ILE   129      53.952  59.313  56.039  1.00  0.00           H  
ATOM   2108  C   ILE   129      53.433  56.535  59.370  1.00  0.00           C  
ATOM   2109  O   ILE   129      52.754  56.642  60.375  1.00  0.00           O  
ATOM   2110  N   LYS   130      54.636  55.894  59.406  1.00  0.00           N  
ATOM   2111  H   LYS   130      55.141  55.766  58.540  1.00  0.00           H  
ATOM   2112  CA  LYS   130      55.283  55.234  60.525  1.00  0.00           C  
ATOM   2113  HA  LYS   130      55.095  55.768  61.457  1.00  0.00           H  
ATOM   2114  CB  LYS   130      54.596  53.852  60.723  1.00  0.00           C  
ATOM   2115  HB2 LYS   130      54.584  53.482  61.748  1.00  0.00           H  
ATOM   2116  HB3 LYS   130      53.556  53.992  60.428  1.00  0.00           H  
ATOM   2117  CG  LYS   130      55.097  52.695  59.809  1.00  0.00           C  
ATOM   2118  HG2 LYS   130      55.226  53.077  58.797  1.00  0.00           H  
ATOM   2119  HG3 LYS   130      56.107  52.414  60.108  1.00  0.00           H  
ATOM   2120  CD  LYS   130      54.007  51.534  59.774  1.00  0.00           C  
ATOM   2121  HD2 LYS   130      53.837  51.086  60.753  1.00  0.00           H  
ATOM   2122  HD3 LYS   130      53.140  51.813  59.175  1.00  0.00           H  
ATOM   2123  CE  LYS   130      54.745  50.466  58.948  1.00  0.00           C  
ATOM   2124  HE2 LYS   130      55.193  50.898  58.053  1.00  0.00           H  
ATOM   2125  HE3 LYS   130      55.585  49.965  59.430  1.00  0.00           H  
ATOM   2126  NZ  LYS   130      53.779  49.405  58.478  1.00  0.00           N  
ATOM   2127  HZ1 LYS   130      53.137  49.838  57.829  1.00  0.00           H  
ATOM   2128  HZ2 LYS   130      54.197  48.648  57.956  1.00  0.00           H  
ATOM   2129  HZ3 LYS   130      53.271  48.943  59.219  1.00  0.00           H  
ATOM   2130  C   LYS   130      56.794  55.204  60.346  1.00  0.00           C  
ATOM   2131  O   LYS   130      57.260  55.176  59.197  1.00  0.00           O  
ATOM   2132  N   PRO   131      57.652  55.116  61.422  1.00  0.00           N  
ATOM   2133  CD  PRO   131      57.229  55.163  62.871  1.00  0.00           C  
ATOM   2134  HD2 PRO   131      56.554  54.335  63.084  1.00  0.00           H  
ATOM   2135  HD3 PRO   131      56.725  56.097  63.122  1.00  0.00           H  
ATOM   2136  CG  PRO   131      58.500  55.060  63.771  1.00  0.00           C  
ATOM   2137  HG2 PRO   131      58.337  54.409  64.630  1.00  0.00           H  
ATOM   2138  HG3 PRO   131      58.858  56.050  64.054  1.00  0.00           H  
ATOM   2139  CB  PRO   131      59.496  54.505  62.794  1.00  0.00           C  
ATOM   2140  HB2 PRO   131      59.617  53.436  62.970  1.00  0.00           H  
ATOM   2141  HB3 PRO   131      60.475  54.858  63.117  1.00  0.00           H  
ATOM   2142  CA  PRO   131      59.140  54.984  61.374  1.00  0.00           C  
ATOM   2143  HA  PRO   131      59.610  55.945  61.168  1.00  0.00           H  
ATOM   2144  C   PRO   131      59.530  53.810  60.448  1.00  0.00           C  
ATOM   2145  O   PRO   131      60.542  53.872  59.813  1.00  0.00           O  
ATOM   2146  N   ASP   132      58.714  52.708  60.454  1.00  0.00           N  
ATOM   2147  H   ASP   132      57.895  52.520  61.015  1.00  0.00           H  
ATOM   2148  CA  ASP   132      59.149  51.506  59.731  1.00  0.00           C  
ATOM   2149  HA  ASP   132      60.235  51.416  59.746  1.00  0.00           H  
ATOM   2150  CB  ASP   132      58.556  50.227  60.380  1.00  0.00           C  
ATOM   2151  HB2 ASP   132      58.681  50.345  61.457  1.00  0.00           H  
ATOM   2152  HB3 ASP   132      57.475  50.206  60.241  1.00  0.00           H  
ATOM   2153  CG  ASP   132      59.398  48.937  59.998  1.00  0.00           C  
ATOM   2154  OD1 ASP   132      60.621  49.009  59.786  1.00  0.00           O  
ATOM   2155  OD2 ASP   132      58.748  47.837  60.017  1.00  0.00           O  
ATOM   2156  C   ASP   132      58.902  51.580  58.217  1.00  0.00           C  
ATOM   2157  O   ASP   132      59.508  50.764  57.497  1.00  0.00           O  
ATOM   2158  N   ASN   133      58.094  52.552  57.686  1.00  0.00           N  
ATOM   2159  H   ASN   133      57.665  53.200  58.332  1.00  0.00           H  
ATOM   2160  CA  ASN   133      58.044  52.937  56.298  1.00  0.00           C  
ATOM   2161  HA  ASN   133      58.210  52.062  55.670  1.00  0.00           H  
ATOM   2162  CB  ASN   133      56.587  53.436  55.892  1.00  0.00           C  
ATOM   2163  HB2 ASN   133      56.153  54.160  56.581  1.00  0.00           H  
ATOM   2164  HB3 ASN   133      56.635  53.905  54.909  1.00  0.00           H  
ATOM   2165  CG  ASN   133      55.692  52.145  55.943  1.00  0.00           C  
ATOM   2166  OD1 ASN   133      56.160  51.049  55.824  1.00  0.00           O  
ATOM   2167  ND2 ASN   133      54.377  52.303  56.048  1.00  0.00           N  
ATOM   2168 HD21 ASN   133      53.828  51.455  56.047  1.00  0.00           H  
ATOM   2169 HD22 ASN   133      53.897  53.127  56.381  1.00  0.00           H  
ATOM   2170  C   ASN   133      59.207  53.825  55.821  1.00  0.00           C  
ATOM   2171  O   ASN   133      59.288  54.054  54.618  1.00  0.00           O  
ATOM   2172  N   PHE   134      60.107  54.264  56.694  1.00  0.00           N  
ATOM   2173  H   PHE   134      60.096  54.023  57.674  1.00  0.00           H  
ATOM   2174  CA  PHE   134      61.187  55.161  56.266  1.00  0.00           C  
ATOM   2175  HA  PHE   134      60.947  55.458  55.245  1.00  0.00           H  
ATOM   2176  CB  PHE   134      61.061  56.468  57.146  1.00  0.00           C  
ATOM   2177  HB2 PHE   134      61.169  56.149  58.183  1.00  0.00           H  
ATOM   2178  HB3 PHE   134      61.988  57.026  57.007  1.00  0.00           H  
ATOM   2179  CG  PHE   134      59.886  57.434  57.008  1.00  0.00           C  
ATOM   2180  CD1 PHE   134      59.750  58.096  55.792  1.00  0.00           C  
ATOM   2181  HD1 PHE   134      60.493  57.979  55.017  1.00  0.00           H  
ATOM   2182  CE1 PHE   134      58.709  59.003  55.522  1.00  0.00           C  
ATOM   2183  HE1 PHE   134      58.568  59.551  54.601  1.00  0.00           H  
ATOM   2184  CZ  PHE   134      57.787  59.228  56.535  1.00  0.00           C  
ATOM   2185  HZ  PHE   134      56.978  59.907  56.304  1.00  0.00           H  
ATOM   2186  CE2 PHE   134      57.816  58.594  57.780  1.00  0.00           C  
ATOM   2187  HE2 PHE   134      57.124  58.798  58.584  1.00  0.00           H  
ATOM   2188  CD2 PHE   134      58.937  57.773  58.024  1.00  0.00           C  
ATOM   2189  HD2 PHE   134      59.037  57.182  58.922  1.00  0.00           H  
ATOM   2190  C   PHE   134      62.555  54.503  56.387  1.00  0.00           C  
ATOM   2191  O   PHE   134      63.074  54.324  57.471  1.00  0.00           O  
ATOM   2192  N   LEU   135      63.150  54.051  55.279  1.00  0.00           N  
ATOM   2193  H   LEU   135      62.686  54.215  54.398  1.00  0.00           H  
ATOM   2194  CA  LEU   135      64.407  53.230  55.264  1.00  0.00           C  
ATOM   2195  HA  LEU   135      64.608  52.866  56.272  1.00  0.00           H  
ATOM   2196  CB  LEU   135      64.266  52.076  54.305  1.00  0.00           C  
ATOM   2197  HB2 LEU   135      64.347  52.369  53.259  1.00  0.00           H  
ATOM   2198  HB3 LEU   135      65.160  51.458  54.388  1.00  0.00           H  
ATOM   2199  CG  LEU   135      63.040  51.149  54.451  1.00  0.00           C  
ATOM   2200  HG  LEU   135      62.172  51.697  54.084  1.00  0.00           H  
ATOM   2201  CD1 LEU   135      63.324  49.891  53.580  1.00  0.00           C  
ATOM   2202 HD11 LEU   135      64.044  49.273  54.116  1.00  0.00           H  
ATOM   2203 HD12 LEU   135      62.367  49.377  53.677  1.00  0.00           H  
ATOM   2204 HD13 LEU   135      63.468  50.127  52.526  1.00  0.00           H  
ATOM   2205  CD2 LEU   135      62.668  50.690  55.869  1.00  0.00           C  
ATOM   2206 HD21 LEU   135      62.370  51.526  56.502  1.00  0.00           H  
ATOM   2207 HD22 LEU   135      61.796  50.055  55.715  1.00  0.00           H  
ATOM   2208 HD23 LEU   135      63.532  50.123  56.213  1.00  0.00           H  
ATOM   2209  C   LEU   135      65.649  54.076  54.879  1.00  0.00           C  
ATOM   2210  O   LEU   135      65.624  54.890  53.935  1.00  0.00           O  
ATOM   2211  N   MET   136      66.770  53.891  55.586  1.00  0.00           N  
ATOM   2212  H   MET   136      66.716  53.174  56.295  1.00  0.00           H  
ATOM   2213  CA  MET   136      68.045  54.484  55.172  1.00  0.00           C  
ATOM   2214  HA  MET   136      67.859  55.557  55.123  1.00  0.00           H  
ATOM   2215  CB  MET   136      69.153  54.213  56.219  1.00  0.00           C  
ATOM   2216  HB2 MET   136      69.173  53.186  56.583  1.00  0.00           H  
ATOM   2217  HB3 MET   136      70.143  54.362  55.787  1.00  0.00           H  
ATOM   2218  CG  MET   136      69.045  55.229  57.423  1.00  0.00           C  
ATOM   2219  HG2 MET   136      68.372  54.837  58.186  1.00  0.00           H  
ATOM   2220  HG3 MET   136      70.071  55.224  57.792  1.00  0.00           H  
ATOM   2221  SD  MET   136      68.618  56.944  57.131  1.00  0.00           S  
ATOM   2222  CE  MET   136      70.088  57.497  56.286  1.00  0.00           C  
ATOM   2223  HE1 MET   136      69.888  58.554  56.112  1.00  0.00           H  
ATOM   2224  HE2 MET   136      70.899  57.331  56.996  1.00  0.00           H  
ATOM   2225  HE3 MET   136      70.118  56.838  55.419  1.00  0.00           H  
ATOM   2226  C   MET   136      68.581  53.931  53.849  1.00  0.00           C  
ATOM   2227  O   MET   136      68.383  52.770  53.414  1.00  0.00           O  
ATOM   2228  N   GLY   137      69.299  54.676  53.101  1.00  0.00           N  
ATOM   2229  H   GLY   137      69.350  55.607  53.489  1.00  0.00           H  
ATOM   2230  CA  GLY   137      69.850  54.310  51.726  1.00  0.00           C  
ATOM   2231  HA2 GLY   137      69.084  53.680  51.273  1.00  0.00           H  
ATOM   2232  HA3 GLY   137      69.743  55.196  51.099  1.00  0.00           H  
ATOM   2233  C   GLY   137      71.231  53.676  51.730  1.00  0.00           C  
ATOM   2234  O   GLY   137      72.087  53.836  52.655  1.00  0.00           O  
ATOM   2235  N   ILE   138      71.642  53.037  50.598  1.00  0.00           N  
ATOM   2236  H   ILE   138      70.921  52.882  49.908  1.00  0.00           H  
ATOM   2237  CA  ILE   138      72.857  52.187  50.478  1.00  0.00           C  
ATOM   2238  HA  ILE   138      73.206  52.044  51.500  1.00  0.00           H  
ATOM   2239  CB  ILE   138      72.624  50.717  49.878  1.00  0.00           C  
ATOM   2240  HB  ILE   138      72.067  50.790  48.945  1.00  0.00           H  
ATOM   2241  CG2 ILE   138      73.998  50.020  49.560  1.00  0.00           C  
ATOM   2242 HG21 ILE   138      74.618  50.068  50.455  1.00  0.00           H  
ATOM   2243 HG22 ILE   138      73.905  48.966  49.300  1.00  0.00           H  
ATOM   2244 HG23 ILE   138      74.527  50.504  48.739  1.00  0.00           H  
ATOM   2245  CG1 ILE   138      71.864  49.879  50.891  1.00  0.00           C  
ATOM   2246 HG12 ILE   138      72.516  49.845  51.764  1.00  0.00           H  
ATOM   2247 HG13 ILE   138      70.982  50.323  51.354  1.00  0.00           H  
ATOM   2248  CD1 ILE   138      71.498  48.458  50.540  1.00  0.00           C  
ATOM   2249 HD11 ILE   138      70.880  48.020  51.324  1.00  0.00           H  
ATOM   2250 HD12 ILE   138      70.839  48.457  49.672  1.00  0.00           H  
ATOM   2251 HD13 ILE   138      72.316  47.761  50.357  1.00  0.00           H  
ATOM   2252  C   ILE   138      73.926  52.938  49.668  1.00  0.00           C  
ATOM   2253  O   ILE   138      73.621  53.503  48.618  1.00  0.00           O  
ATOM   2254  N   GLY   139      75.193  52.786  50.076  1.00  0.00           N  
ATOM   2255  H   GLY   139      75.273  52.438  51.021  1.00  0.00           H  
ATOM   2256  CA  GLY   139      76.410  53.143  49.326  1.00  0.00           C  
ATOM   2257  HA2 GLY   139      77.262  52.834  49.932  1.00  0.00           H  
ATOM   2258  HA3 GLY   139      76.502  52.561  48.409  1.00  0.00           H  
ATOM   2259  C   GLY   139      76.331  54.644  49.036  1.00  0.00           C  
ATOM   2260  O   GLY   139      76.219  55.380  49.999  1.00  0.00           O  
ATOM   2261  N   ARG   140      76.344  55.017  47.749  1.00  0.00           N  
ATOM   2262  H   ARG   140      76.436  54.308  47.035  1.00  0.00           H  
ATOM   2263  CA  ARG   140      76.404  56.408  47.383  1.00  0.00           C  
ATOM   2264  HA  ARG   140      77.193  56.938  47.917  1.00  0.00           H  
ATOM   2265  CB  ARG   140      76.692  56.601  45.950  1.00  0.00           C  
ATOM   2266  HB2 ARG   140      76.856  57.639  45.658  1.00  0.00           H  
ATOM   2267  HB3 ARG   140      77.682  56.163  45.823  1.00  0.00           H  
ATOM   2268  CG  ARG   140      75.632  55.862  45.102  1.00  0.00           C  
ATOM   2269  HG2 ARG   140      75.649  54.788  45.289  1.00  0.00           H  
ATOM   2270  HG3 ARG   140      74.629  56.170  45.395  1.00  0.00           H  
ATOM   2271  CD  ARG   140      75.954  56.066  43.605  1.00  0.00           C  
ATOM   2272  HD2 ARG   140      76.441  57.032  43.472  1.00  0.00           H  
ATOM   2273  HD3 ARG   140      76.654  55.297  43.279  1.00  0.00           H  
ATOM   2274  NE  ARG   140      74.710  56.032  42.787  1.00  0.00           N  
ATOM   2275  HE  ARG   140      74.292  55.115  42.841  1.00  0.00           H  
ATOM   2276  CZ  ARG   140      73.887  56.959  42.293  1.00  0.00           C  
ATOM   2277  NH1 ARG   140      74.166  58.236  42.385  1.00  0.00           N  
ATOM   2278 HH11 ARG   140      74.992  58.647  42.795  1.00  0.00           H  
ATOM   2279 HH12 ARG   140      73.491  58.847  41.947  1.00  0.00           H  
ATOM   2280  NH2 ARG   140      72.716  56.718  41.770  1.00  0.00           N  
ATOM   2281 HH21 ARG   140      72.400  55.774  41.602  1.00  0.00           H  
ATOM   2282 HH22 ARG   140      72.118  57.465  41.449  1.00  0.00           H  
ATOM   2283  C   ARG   140      75.144  57.165  47.842  1.00  0.00           C  
ATOM   2284  O   ARG   140      75.228  58.357  47.909  1.00  0.00           O  
ATOM   2285  N   HIE   141      74.087  56.495  48.290  1.00  0.00           N  
ATOM   2286  H   HIE   141      74.068  55.485  48.258  1.00  0.00           H  
ATOM   2287  CA  HIE   141      72.863  57.052  48.964  1.00  0.00           C  
ATOM   2288  HA  HIE   141      72.705  58.097  48.701  1.00  0.00           H  
ATOM   2289  CB  HIE   141      71.555  56.191  48.570  1.00  0.00           C  
ATOM   2290  HB2 HIE   141      71.660  55.183  48.972  1.00  0.00           H  
ATOM   2291  HB3 HIE   141      70.662  56.669  48.971  1.00  0.00           H  
ATOM   2292  CG  HIE   141      71.291  56.157  47.114  1.00  0.00           C  
ATOM   2293  ND1 HIE   141      70.655  57.140  46.414  1.00  0.00           N  
ATOM   2294  CE1 HIE   141      70.660  56.728  45.137  1.00  0.00           C  
ATOM   2295  HE1 HIE   141      70.369  57.325  44.286  1.00  0.00           H  
ATOM   2296  NE2 HIE   141      71.270  55.548  45.095  1.00  0.00           N  
ATOM   2297  HE2 HIE   141      71.316  54.987  44.256  1.00  0.00           H  
ATOM   2298  CD2 HIE   141      71.700  55.139  46.263  1.00  0.00           C  
ATOM   2299  HD2 HIE   141      72.188  54.200  46.482  1.00  0.00           H  
ATOM   2300  C   HIE   141      72.857  57.206  50.511  1.00  0.00           C  
ATOM   2301  O   HIE   141      71.760  57.090  51.089  1.00  0.00           O  
ATOM   2302  N   CYS   142      74.000  57.357  51.158  1.00  0.00           N  
ATOM   2303  H   CYS   142      74.811  57.388  50.557  1.00  0.00           H  
ATOM   2304  CA  CYS   142      74.184  57.028  52.594  1.00  0.00           C  
ATOM   2305  HA  CYS   142      73.910  55.976  52.670  1.00  0.00           H  
ATOM   2306  CB  CYS   142      75.689  57.075  52.972  1.00  0.00           C  
ATOM   2307  HB2 CYS   142      75.861  56.662  53.966  1.00  0.00           H  
ATOM   2308  HB3 CYS   142      76.204  56.439  52.252  1.00  0.00           H  
ATOM   2309  SG  CYS   142      76.322  58.714  52.645  1.00  0.00           S  
ATOM   2310  HG  CYS   142      75.698  59.308  53.667  1.00  0.00           H  
ATOM   2311  C   CYS   142      73.400  57.921  53.562  1.00  0.00           C  
ATOM   2312  O   CYS   142      72.983  57.437  54.555  1.00  0.00           O  
ATOM   2313  N   ASN   143      73.147  59.194  53.174  1.00  0.00           N  
ATOM   2314  H   ASN   143      73.578  59.451  52.297  1.00  0.00           H  
ATOM   2315  CA  ASN   143      72.306  60.108  53.978  1.00  0.00           C  
ATOM   2316  HA  ASN   143      72.539  59.802  54.998  1.00  0.00           H  
ATOM   2317  CB  ASN   143      72.806  61.567  53.837  1.00  0.00           C  
ATOM   2318  HB2 ASN   143      72.309  62.025  52.982  1.00  0.00           H  
ATOM   2319  HB3 ASN   143      72.409  62.007  54.751  1.00  0.00           H  
ATOM   2320  CG  ASN   143      74.269  61.883  53.672  1.00  0.00           C  
ATOM   2321  OD1 ASN   143      74.740  62.381  52.682  1.00  0.00           O  
ATOM   2322  ND2 ASN   143      75.018  61.701  54.694  1.00  0.00           N  
ATOM   2323 HD21 ASN   143      75.991  61.970  54.682  1.00  0.00           H  
ATOM   2324 HD22 ASN   143      74.584  61.431  55.565  1.00  0.00           H  
ATOM   2325  C   ASN   143      70.757  59.990  53.767  1.00  0.00           C  
ATOM   2326  O   ASN   143      69.994  60.651  54.463  1.00  0.00           O  
ATOM   2327  N   LYS   144      70.386  59.224  52.709  1.00  0.00           N  
ATOM   2328  H   LYS   144      71.123  58.665  52.305  1.00  0.00           H  
ATOM   2329  CA  LYS   144      69.081  59.242  52.080  1.00  0.00           C  
ATOM   2330  HA  LYS   144      68.813  60.297  52.035  1.00  0.00           H  
ATOM   2331  CB  LYS   144      69.210  58.674  50.672  1.00  0.00           C  
ATOM   2332  HB2 LYS   144      70.098  59.070  50.178  1.00  0.00           H  
ATOM   2333  HB3 LYS   144      69.145  57.588  50.732  1.00  0.00           H  
ATOM   2334  CG  LYS   144      68.009  59.117  49.753  1.00  0.00           C  
ATOM   2335  HG2 LYS   144      67.107  58.551  49.986  1.00  0.00           H  
ATOM   2336  HG3 LYS   144      67.734  60.149  49.971  1.00  0.00           H  
ATOM   2337  CD  LYS   144      68.284  59.023  48.223  1.00  0.00           C  
ATOM   2338  HD2 LYS   144      68.885  58.124  48.088  1.00  0.00           H  
ATOM   2339  HD3 LYS   144      67.349  58.883  47.680  1.00  0.00           H  
ATOM   2340  CE  LYS   144      69.061  60.190  47.564  1.00  0.00           C  
ATOM   2341  HE2 LYS   144      68.438  61.084  47.584  1.00  0.00           H  
ATOM   2342  HE3 LYS   144      69.861  60.572  48.199  1.00  0.00           H  
ATOM   2343  NZ  LYS   144      69.618  59.863  46.255  1.00  0.00           N  
ATOM   2344  HZ1 LYS   144      68.800  59.579  45.735  1.00  0.00           H  
ATOM   2345  HZ2 LYS   144      69.911  60.727  45.821  1.00  0.00           H  
ATOM   2346  HZ3 LYS   144      70.333  59.150  46.305  1.00  0.00           H  
ATOM   2347  C   LYS   144      68.004  58.437  52.797  1.00  0.00           C  
ATOM   2348  O   LYS   144      68.131  57.217  52.868  1.00  0.00           O  
ATOM   2349  N   LEU   145      66.989  59.070  53.316  1.00  0.00           N  
ATOM   2350  H   LEU   145      66.948  60.062  53.132  1.00  0.00           H  
ATOM   2351  CA  LEU   145      65.781  58.486  53.868  1.00  0.00           C  
ATOM   2352  HA  LEU   145      65.994  57.482  54.235  1.00  0.00           H  
ATOM   2353  CB  LEU   145      65.301  59.349  55.007  1.00  0.00           C  
ATOM   2354  HB2 LEU   145      66.115  59.650  55.667  1.00  0.00           H  
ATOM   2355  HB3 LEU   145      64.670  60.174  54.676  1.00  0.00           H  
ATOM   2356  CG  LEU   145      64.311  58.559  55.892  1.00  0.00           C  
ATOM   2357  HG  LEU   145      63.675  57.950  55.249  1.00  0.00           H  
ATOM   2358  CD1 LEU   145      64.958  57.512  56.775  1.00  0.00           C  
ATOM   2359 HD11 LEU   145      65.559  58.123  57.449  1.00  0.00           H  
ATOM   2360 HD12 LEU   145      64.268  57.021  57.462  1.00  0.00           H  
ATOM   2361 HD13 LEU   145      65.498  56.784  56.170  1.00  0.00           H  
ATOM   2362  CD2 LEU   145      63.487  59.573  56.673  1.00  0.00           C  
ATOM   2363 HD21 LEU   145      62.655  59.088  57.182  1.00  0.00           H  
ATOM   2364 HD22 LEU   145      64.125  59.950  57.473  1.00  0.00           H  
ATOM   2365 HD23 LEU   145      62.986  60.382  56.142  1.00  0.00           H  
ATOM   2366  C   LEU   145      64.779  58.245  52.713  1.00  0.00           C  
ATOM   2367  O   LEU   145      64.320  59.212  52.077  1.00  0.00           O  
ATOM   2368  N   PHE   146      64.455  56.987  52.530  1.00  0.00           N  
ATOM   2369  H   PHE   146      64.826  56.297  53.168  1.00  0.00           H  
ATOM   2370  CA  PHE   146      63.533  56.428  51.536  1.00  0.00           C  
ATOM   2371  HA  PHE   146      63.425  57.160  50.736  1.00  0.00           H  
ATOM   2372  CB  PHE   146      64.064  55.132  50.951  1.00  0.00           C  
ATOM   2373  HB2 PHE   146      64.586  54.499  51.668  1.00  0.00           H  
ATOM   2374  HB3 PHE   146      63.266  54.510  50.547  1.00  0.00           H  
ATOM   2375  CG  PHE   146      65.090  55.270  49.834  1.00  0.00           C  
ATOM   2376  CD1 PHE   146      66.351  55.842  50.010  1.00  0.00           C  
ATOM   2377  HD1 PHE   146      66.714  56.317  50.910  1.00  0.00           H  
ATOM   2378  CE1 PHE   146      67.265  55.926  48.905  1.00  0.00           C  
ATOM   2379  HE1 PHE   146      68.209  56.447  48.974  1.00  0.00           H  
ATOM   2380  CZ  PHE   146      66.908  55.387  47.682  1.00  0.00           C  
ATOM   2381  HZ  PHE   146      67.511  55.511  46.795  1.00  0.00           H  
ATOM   2382  CE2 PHE   146      65.583  54.910  47.526  1.00  0.00           C  
ATOM   2383  HE2 PHE   146      65.367  54.641  46.503  1.00  0.00           H  
ATOM   2384  CD2 PHE   146      64.727  54.721  48.559  1.00  0.00           C  
ATOM   2385  HD2 PHE   146      63.753  54.299  48.358  1.00  0.00           H  
ATOM   2386  C   PHE   146      62.069  56.189  52.120  1.00  0.00           C  
ATOM   2387  O   PHE   146      61.866  56.299  53.347  1.00  0.00           O  
ATOM   2388  N   LEU   147      61.150  55.954  51.221  1.00  0.00           N  
ATOM   2389  H   LEU   147      61.511  55.896  50.279  1.00  0.00           H  
ATOM   2390  CA  LEU   147      59.764  55.530  51.510  1.00  0.00           C  
ATOM   2391  HA  LEU   147      59.661  55.200  52.544  1.00  0.00           H  
ATOM   2392  CB  LEU   147      58.889  56.848  51.342  1.00  0.00           C  
ATOM   2393  HB2 LEU   147      59.303  57.580  52.035  1.00  0.00           H  
ATOM   2394  HB3 LEU   147      59.066  57.255  50.346  1.00  0.00           H  
ATOM   2395  CG  LEU   147      57.373  56.850  51.682  1.00  0.00           C  
ATOM   2396  HG  LEU   147      56.924  56.029  51.123  1.00  0.00           H  
ATOM   2397  CD1 LEU   147      56.987  56.699  53.154  1.00  0.00           C  
ATOM   2398 HD11 LEU   147      55.911  56.569  53.268  1.00  0.00           H  
ATOM   2399 HD12 LEU   147      57.385  55.772  53.567  1.00  0.00           H  
ATOM   2400 HD13 LEU   147      57.409  57.532  53.715  1.00  0.00           H  
ATOM   2401  CD2 LEU   147      56.734  58.082  51.064  1.00  0.00           C  
ATOM   2402 HD21 LEU   147      56.931  58.956  51.685  1.00  0.00           H  
ATOM   2403 HD22 LEU   147      57.175  58.243  50.080  1.00  0.00           H  
ATOM   2404 HD23 LEU   147      55.652  58.001  50.960  1.00  0.00           H  
ATOM   2405  C   LEU   147      59.281  54.393  50.641  1.00  0.00           C  
ATOM   2406  O   LEU   147      59.621  54.324  49.433  1.00  0.00           O  
ATOM   2407  N   ILE   148      58.532  53.470  51.255  1.00  0.00           N  
ATOM   2408  H   ILE   148      58.190  53.834  52.132  1.00  0.00           H  
ATOM   2409  CA  ILE   148      58.143  52.186  50.768  1.00  0.00           C  
ATOM   2410  HA  ILE   148      58.057  52.200  49.681  1.00  0.00           H  
ATOM   2411  CB  ILE   148      59.152  51.046  51.220  1.00  0.00           C  
ATOM   2412  HB  ILE   148      58.795  50.170  50.678  1.00  0.00           H  
ATOM   2413  CG2 ILE   148      60.584  51.280  50.787  1.00  0.00           C  
ATOM   2414 HG21 ILE   148      61.234  50.556  51.278  1.00  0.00           H  
ATOM   2415 HG22 ILE   148      60.681  51.211  49.703  1.00  0.00           H  
ATOM   2416 HG23 ILE   148      60.868  52.307  51.013  1.00  0.00           H  
ATOM   2417  CG1 ILE   148      59.157  50.632  52.748  1.00  0.00           C  
ATOM   2418 HG12 ILE   148      59.955  51.091  53.331  1.00  0.00           H  
ATOM   2419 HG13 ILE   148      58.165  50.837  53.151  1.00  0.00           H  
ATOM   2420  CD1 ILE   148      59.506  49.137  52.964  1.00  0.00           C  
ATOM   2421 HD11 ILE   148      59.553  48.865  54.019  1.00  0.00           H  
ATOM   2422 HD12 ILE   148      58.749  48.511  52.492  1.00  0.00           H  
ATOM   2423 HD13 ILE   148      60.434  48.819  52.488  1.00  0.00           H  
ATOM   2424  C   ILE   148      56.709  51.951  51.387  1.00  0.00           C  
ATOM   2425  O   ILE   148      56.129  52.721  52.149  1.00  0.00           O  
ATOM   2426  N   ASP   149      56.263  50.740  51.024  1.00  0.00           N  
ATOM   2427  H   ASP   149      56.895  50.238  50.417  1.00  0.00           H  
ATOM   2428  CA  ASP   149      55.112  49.907  51.464  1.00  0.00           C  
ATOM   2429  HA  ASP   149      55.241  49.032  50.827  1.00  0.00           H  
ATOM   2430  CB  ASP   149      55.279  49.493  52.877  1.00  0.00           C  
ATOM   2431  HB2 ASP   149      56.334  49.315  53.087  1.00  0.00           H  
ATOM   2432  HB3 ASP   149      55.062  50.451  53.350  1.00  0.00           H  
ATOM   2433  CG  ASP   149      54.342  48.222  53.106  1.00  0.00           C  
ATOM   2434  OD1 ASP   149      53.973  47.356  52.181  1.00  0.00           O  
ATOM   2435  OD2 ASP   149      53.883  48.078  54.276  1.00  0.00           O  
ATOM   2436  C   ASP   149      53.696  50.618  51.123  1.00  0.00           C  
ATOM   2437  O   ASP   149      52.829  50.692  51.973  1.00  0.00           O  
ATOM   2438  N   PHE   150      53.450  51.101  49.906  1.00  0.00           N  
ATOM   2439  H   PHE   150      54.262  51.037  49.309  1.00  0.00           H  
ATOM   2440  CA  PHE   150      52.384  52.021  49.546  1.00  0.00           C  
ATOM   2441  HA  PHE   150      52.301  52.716  50.382  1.00  0.00           H  
ATOM   2442  CB  PHE   150      52.828  52.768  48.323  1.00  0.00           C  
ATOM   2443  HB2 PHE   150      53.082  52.064  47.530  1.00  0.00           H  
ATOM   2444  HB3 PHE   150      52.037  53.436  47.981  1.00  0.00           H  
ATOM   2445  CG  PHE   150      54.095  53.557  48.406  1.00  0.00           C  
ATOM   2446  CD1 PHE   150      55.287  52.885  48.096  1.00  0.00           C  
ATOM   2447  HD1 PHE   150      55.384  51.905  47.654  1.00  0.00           H  
ATOM   2448  CE1 PHE   150      56.513  53.596  48.087  1.00  0.00           C  
ATOM   2449  HE1 PHE   150      57.417  53.157  47.692  1.00  0.00           H  
ATOM   2450  CZ  PHE   150      56.475  54.962  48.463  1.00  0.00           C  
ATOM   2451  HZ  PHE   150      57.431  55.458  48.387  1.00  0.00           H  
ATOM   2452  CE2 PHE   150      55.254  55.607  48.775  1.00  0.00           C  
ATOM   2453  HE2 PHE   150      55.288  56.647  49.065  1.00  0.00           H  
ATOM   2454  CD2 PHE   150      54.030  54.882  48.778  1.00  0.00           C  
ATOM   2455  HD2 PHE   150      53.083  55.346  49.011  1.00  0.00           H  
ATOM   2456  C   PHE   150      50.998  51.354  49.340  1.00  0.00           C  
ATOM   2457  O   PHE   150      50.234  51.797  48.456  1.00  0.00           O  
ATOM   2458  N   GLY   151      50.686  50.254  50.065  1.00  0.00           N  
ATOM   2459  H   GLY   151      51.298  50.141  50.861  1.00  0.00           H  
ATOM   2460  CA  GLY   151      49.456  49.516  49.963  1.00  0.00           C  
ATOM   2461  HA2 GLY   151      49.312  49.055  48.985  1.00  0.00           H  
ATOM   2462  HA3 GLY   151      49.466  48.723  50.710  1.00  0.00           H  
ATOM   2463  C   GLY   151      48.218  50.297  50.257  1.00  0.00           C  
ATOM   2464  O   GLY   151      47.266  50.432  49.448  1.00  0.00           O  
ATOM   2465  N   LEU   152      48.243  51.015  51.386  1.00  0.00           N  
ATOM   2466  H   LEU   152      49.047  50.956  51.995  1.00  0.00           H  
ATOM   2467  CA  LEU   152      47.047  51.757  51.889  1.00  0.00           C  
ATOM   2468  HA  LEU   152      46.201  51.148  51.571  1.00  0.00           H  
ATOM   2469  CB  LEU   152      47.124  51.742  53.421  1.00  0.00           C  
ATOM   2470  HB2 LEU   152      47.969  52.313  53.805  1.00  0.00           H  
ATOM   2471  HB3 LEU   152      46.282  52.309  53.818  1.00  0.00           H  
ATOM   2472  CG  LEU   152      47.201  50.319  54.047  1.00  0.00           C  
ATOM   2473  HG  LEU   152      48.029  49.772  53.596  1.00  0.00           H  
ATOM   2474  CD1 LEU   152      47.317  50.358  55.606  1.00  0.00           C  
ATOM   2475 HD11 LEU   152      47.283  49.396  56.117  1.00  0.00           H  
ATOM   2476 HD12 LEU   152      48.270  50.798  55.903  1.00  0.00           H  
ATOM   2477 HD13 LEU   152      46.447  50.919  55.947  1.00  0.00           H  
ATOM   2478  CD2 LEU   152      45.864  49.609  53.780  1.00  0.00           C  
ATOM   2479 HD21 LEU   152      45.691  49.495  52.710  1.00  0.00           H  
ATOM   2480 HD22 LEU   152      45.824  48.624  54.245  1.00  0.00           H  
ATOM   2481 HD23 LEU   152      45.046  50.181  54.218  1.00  0.00           H  
ATOM   2482  C   LEU   152      46.925  53.101  51.328  1.00  0.00           C  
ATOM   2483  O   LEU   152      45.877  53.760  51.545  1.00  0.00           O  
ATOM   2484  N   ALA   153      47.885  53.560  50.526  1.00  0.00           N  
ATOM   2485  H   ALA   153      48.746  53.035  50.574  1.00  0.00           H  
ATOM   2486  CA  ALA   153      47.831  54.794  49.864  1.00  0.00           C  
ATOM   2487  HA  ALA   153      47.681  55.444  50.726  1.00  0.00           H  
ATOM   2488  CB  ALA   153      49.183  55.008  49.175  1.00  0.00           C  
ATOM   2489  HB1 ALA   153      49.315  56.088  49.234  1.00  0.00           H  
ATOM   2490  HB2 ALA   153      49.963  54.546  49.780  1.00  0.00           H  
ATOM   2491  HB3 ALA   153      49.206  54.565  48.179  1.00  0.00           H  
ATOM   2492  C   ALA   153      46.602  55.055  48.942  1.00  0.00           C  
ATOM   2493  O   ALA   153      46.106  54.122  48.264  1.00  0.00           O  
ATOM   2494  N   LYS   154      46.082  56.268  48.848  1.00  0.00           N  
ATOM   2495  H   LYS   154      46.590  56.969  49.368  1.00  0.00           H  
ATOM   2496  CA  LYS   154      44.964  56.704  48.062  1.00  0.00           C  
ATOM   2497  HA  LYS   154      44.722  55.967  47.296  1.00  0.00           H  
ATOM   2498  CB  LYS   154      43.676  56.785  48.887  1.00  0.00           C  
ATOM   2499  HB2 LYS   154      42.913  56.731  48.111  1.00  0.00           H  
ATOM   2500  HB3 LYS   154      43.634  55.836  49.423  1.00  0.00           H  
ATOM   2501  CG  LYS   154      43.543  57.938  49.907  1.00  0.00           C  
ATOM   2502  HG2 LYS   154      44.310  57.972  50.680  1.00  0.00           H  
ATOM   2503  HG3 LYS   154      43.630  58.905  49.412  1.00  0.00           H  
ATOM   2504  CD  LYS   154      42.122  57.816  50.712  1.00  0.00           C  
ATOM   2505  HD2 LYS   154      41.939  56.911  51.292  1.00  0.00           H  
ATOM   2506  HD3 LYS   154      41.952  58.708  51.315  1.00  0.00           H  
ATOM   2507  CE  LYS   154      40.983  57.884  49.762  1.00  0.00           C  
ATOM   2508  HE2 LYS   154      40.864  58.909  49.411  1.00  0.00           H  
ATOM   2509  HE3 LYS   154      41.158  57.236  48.903  1.00  0.00           H  
ATOM   2510  NZ  LYS   154      39.740  57.596  50.460  1.00  0.00           N  
ATOM   2511  HZ1 LYS   154      39.573  56.703  50.902  1.00  0.00           H  
ATOM   2512  HZ2 LYS   154      39.617  58.260  51.211  1.00  0.00           H  
ATOM   2513  HZ3 LYS   154      38.974  57.774  49.827  1.00  0.00           H  
ATOM   2514  C   LYS   154      45.161  58.035  47.232  1.00  0.00           C  
ATOM   2515  O   LYS   154      45.877  58.910  47.646  1.00  0.00           O  
ATOM   2516  N   LYS   155      44.368  58.165  46.148  1.00  0.00           N  
ATOM   2517  H   LYS   155      43.722  57.459  45.825  1.00  0.00           H  
ATOM   2518  CA  LYS   155      44.274  59.364  45.311  1.00  0.00           C  
ATOM   2519  HA  LYS   155      45.278  59.767  45.179  1.00  0.00           H  
ATOM   2520  CB  LYS   155      43.874  58.935  43.900  1.00  0.00           C  
ATOM   2521  HB2 LYS   155      44.582  58.196  43.522  1.00  0.00           H  
ATOM   2522  HB3 LYS   155      42.854  58.584  44.054  1.00  0.00           H  
ATOM   2523  CG  LYS   155      43.788  60.113  42.885  1.00  0.00           C  
ATOM   2524  HG2 LYS   155      42.815  60.562  43.083  1.00  0.00           H  
ATOM   2525  HG3 LYS   155      44.507  60.914  43.056  1.00  0.00           H  
ATOM   2526  CD  LYS   155      43.746  59.810  41.364  1.00  0.00           C  
ATOM   2527  HD2 LYS   155      43.125  58.935  41.171  1.00  0.00           H  
ATOM   2528  HD3 LYS   155      43.274  60.674  40.896  1.00  0.00           H  
ATOM   2529  CE  LYS   155      45.062  59.564  40.730  1.00  0.00           C  
ATOM   2530  HE2 LYS   155      45.739  60.388  40.955  1.00  0.00           H  
ATOM   2531  HE3 LYS   155      45.522  58.686  41.183  1.00  0.00           H  
ATOM   2532  NZ  LYS   155      44.891  59.530  39.267  1.00  0.00           N  
ATOM   2533  HZ1 LYS   155      44.311  60.241  38.845  1.00  0.00           H  
ATOM   2534  HZ2 LYS   155      45.803  59.436  38.844  1.00  0.00           H  
ATOM   2535  HZ3 LYS   155      44.331  58.713  39.066  1.00  0.00           H  
ATOM   2536  C   LYS   155      43.522  60.537  45.929  1.00  0.00           C  
ATOM   2537  O   LYS   155      42.429  60.320  46.408  1.00  0.00           O  
ATOM   2538  N   TYR   156      44.070  61.766  45.940  1.00  0.00           N  
ATOM   2539  H   TYR   156      45.006  61.777  45.559  1.00  0.00           H  
ATOM   2540  CA  TYR   156      43.315  62.938  46.494  1.00  0.00           C  
ATOM   2541  HA  TYR   156      42.416  62.539  46.963  1.00  0.00           H  
ATOM   2542  CB  TYR   156      44.196  63.652  47.616  1.00  0.00           C  
ATOM   2543  HB2 TYR   156      43.522  64.163  48.303  1.00  0.00           H  
ATOM   2544  HB3 TYR   156      44.812  62.903  48.113  1.00  0.00           H  
ATOM   2545  CG  TYR   156      45.288  64.521  47.101  1.00  0.00           C  
ATOM   2546  CD1 TYR   156      44.902  65.731  46.534  1.00  0.00           C  
ATOM   2547  HD1 TYR   156      43.870  66.049  46.558  1.00  0.00           H  
ATOM   2548  CE1 TYR   156      45.805  66.725  46.211  1.00  0.00           C  
ATOM   2549  HE1 TYR   156      45.396  67.704  46.010  1.00  0.00           H  
ATOM   2550  CZ  TYR   156      47.139  66.394  46.180  1.00  0.00           C  
ATOM   2551  OH  TYR   156      48.019  67.274  45.642  1.00  0.00           O  
ATOM   2552  HH  TYR   156      48.742  66.838  45.186  1.00  0.00           H  
ATOM   2553  CE2 TYR   156      47.620  65.099  46.586  1.00  0.00           C  
ATOM   2554  HE2 TYR   156      48.631  64.813  46.337  1.00  0.00           H  
ATOM   2555  CD2 TYR   156      46.672  64.159  47.026  1.00  0.00           C  
ATOM   2556  HD2 TYR   156      46.932  63.211  47.476  1.00  0.00           H  
ATOM   2557  C   TYR   156      42.776  63.853  45.430  1.00  0.00           C  
ATOM   2558  O   TYR   156      41.758  64.483  45.605  1.00  0.00           O  
ATOM   2559  N   ARG   157      43.429  63.884  44.231  1.00  0.00           N  
ATOM   2560  H   ARG   157      44.176  63.240  44.015  1.00  0.00           H  
ATOM   2561  CA  ARG   157      42.975  64.707  43.080  1.00  0.00           C  
ATOM   2562  HA  ARG   157      41.940  65.041  43.161  1.00  0.00           H  
ATOM   2563  CB  ARG   157      43.696  66.096  43.067  1.00  0.00           C  
ATOM   2564  HB2 ARG   157      43.296  66.707  42.259  1.00  0.00           H  
ATOM   2565  HB3 ARG   157      43.520  66.588  44.024  1.00  0.00           H  
ATOM   2566  CG  ARG   157      45.230  65.978  42.812  1.00  0.00           C  
ATOM   2567  HG2 ARG   157      45.661  65.212  43.456  1.00  0.00           H  
ATOM   2568  HG3 ARG   157      45.167  65.658  41.772  1.00  0.00           H  
ATOM   2569  CD  ARG   157      46.050  67.259  42.766  1.00  0.00           C  
ATOM   2570  HD2 ARG   157      45.488  68.077  42.314  1.00  0.00           H  
ATOM   2571  HD3 ARG   157      46.362  67.576  43.761  1.00  0.00           H  
ATOM   2572  NE  ARG   157      47.357  67.083  42.023  1.00  0.00           N  
ATOM   2573  HE  ARG   157      47.422  66.333  41.349  1.00  0.00           H  
ATOM   2574  CZ  ARG   157      48.503  67.751  42.199  1.00  0.00           C  
ATOM   2575  NH1 ARG   157      48.727  68.758  43.027  1.00  0.00           N  
ATOM   2576 HH11 ARG   157      48.019  69.141  43.637  1.00  0.00           H  
ATOM   2577 HH12 ARG   157      49.660  69.132  43.119  1.00  0.00           H  
ATOM   2578  NH2 ARG   157      49.524  67.411  41.490  1.00  0.00           N  
ATOM   2579 HH21 ARG   157      49.381  66.736  40.752  1.00  0.00           H  
ATOM   2580 HH22 ARG   157      50.399  67.915  41.514  1.00  0.00           H  
ATOM   2581  C   ARG   157      43.136  63.956  41.763  1.00  0.00           C  
ATOM   2582  O   ARG   157      43.919  63.039  41.672  1.00  0.00           O  
ATOM   2583  N   ASP   158      42.499  64.393  40.749  1.00  0.00           N  
ATOM   2584  H   ASP   158      41.881  65.162  40.968  1.00  0.00           H  
ATOM   2585  CA  ASP   158      42.886  64.226  39.309  1.00  0.00           C  
ATOM   2586  HA  ASP   158      43.023  63.159  39.135  1.00  0.00           H  
ATOM   2587  CB  ASP   158      41.704  64.673  38.447  1.00  0.00           C  
ATOM   2588  HB2 ASP   158      40.882  63.983  38.637  1.00  0.00           H  
ATOM   2589  HB3 ASP   158      41.453  65.705  38.695  1.00  0.00           H  
ATOM   2590  CG  ASP   158      42.080  64.583  36.971  1.00  0.00           C  
ATOM   2591  OD1 ASP   158      42.398  63.472  36.552  1.00  0.00           O  
ATOM   2592  OD2 ASP   158      42.111  65.701  36.324  1.00  0.00           O  
ATOM   2593  C   ASP   158      44.163  64.896  38.841  1.00  0.00           C  
ATOM   2594  O   ASP   158      44.418  66.038  39.165  1.00  0.00           O  
ATOM   2595  N   ASN   159      44.998  64.128  38.102  1.00  0.00           N  
ATOM   2596  H   ASN   159      44.679  63.217  37.803  1.00  0.00           H  
ATOM   2597  CA  ASN   159      46.276  64.577  37.531  1.00  0.00           C  
ATOM   2598  HA  ASN   159      46.877  64.891  38.384  1.00  0.00           H  
ATOM   2599  CB  ASN   159      47.063  63.424  36.754  1.00  0.00           C  
ATOM   2600  HB2 ASN   159      46.879  62.518  37.332  1.00  0.00           H  
ATOM   2601  HB3 ASN   159      46.619  63.338  35.762  1.00  0.00           H  
ATOM   2602  CG  ASN   159      48.512  63.670  36.601  1.00  0.00           C  
ATOM   2603  OD1 ASN   159      49.113  64.326  37.427  1.00  0.00           O  
ATOM   2604  ND2 ASN   159      49.174  63.155  35.615  1.00  0.00           N  
ATOM   2605 HD21 ASN   159      50.160  63.363  35.553  1.00  0.00           H  
ATOM   2606 HD22 ASN   159      48.534  62.886  34.881  1.00  0.00           H  
ATOM   2607  C   ASN   159      46.101  65.810  36.566  1.00  0.00           C  
ATOM   2608  O   ASN   159      46.928  66.752  36.631  1.00  0.00           O  
ATOM   2609  N   ARG   160      45.087  65.850  35.672  1.00  0.00           N  
ATOM   2610  H   ARG   160      44.388  65.123  35.720  1.00  0.00           H  
ATOM   2611  CA  ARG   160      45.023  66.770  34.553  1.00  0.00           C  
ATOM   2612  HA  ARG   160      46.054  66.924  34.237  1.00  0.00           H  
ATOM   2613  CB  ARG   160      44.476  66.055  33.242  1.00  0.00           C  
ATOM   2614  HB2 ARG   160      44.449  66.843  32.490  1.00  0.00           H  
ATOM   2615  HB3 ARG   160      45.264  65.339  33.006  1.00  0.00           H  
ATOM   2616  CG  ARG   160      43.032  65.527  33.267  1.00  0.00           C  
ATOM   2617  HG2 ARG   160      43.061  64.623  33.875  1.00  0.00           H  
ATOM   2618  HG3 ARG   160      42.334  66.227  33.726  1.00  0.00           H  
ATOM   2619  CD  ARG   160      42.608  65.085  31.892  1.00  0.00           C  
ATOM   2620  HD2 ARG   160      42.370  65.939  31.257  1.00  0.00           H  
ATOM   2621  HD3 ARG   160      43.436  64.572  31.403  1.00  0.00           H  
ATOM   2622  NE  ARG   160      41.468  64.159  31.998  1.00  0.00           N  
ATOM   2623  HE  ARG   160      41.083  63.908  32.897  1.00  0.00           H  
ATOM   2624  CZ  ARG   160      40.813  63.629  30.971  1.00  0.00           C  
ATOM   2625  NH1 ARG   160      40.807  64.095  29.771  1.00  0.00           N  
ATOM   2626 HH11 ARG   160      41.289  64.968  29.611  1.00  0.00           H  
ATOM   2627 HH12 ARG   160      40.294  63.702  28.995  1.00  0.00           H  
ATOM   2628  NH2 ARG   160      40.083  62.613  31.266  1.00  0.00           N  
ATOM   2629 HH21 ARG   160      40.249  62.119  32.131  1.00  0.00           H  
ATOM   2630 HH22 ARG   160      39.537  62.214  30.516  1.00  0.00           H  
ATOM   2631  C   ARG   160      44.346  68.106  34.869  1.00  0.00           C  
ATOM   2632  O   ARG   160      44.828  69.154  34.481  1.00  0.00           O  
ATOM   2633  N   THR   161      43.383  68.051  35.771  1.00  0.00           N  
ATOM   2634  H   THR   161      43.135  67.150  36.154  1.00  0.00           H  
ATOM   2635  CA  THR   161      42.527  69.142  36.283  1.00  0.00           C  
ATOM   2636  HA  THR   161      42.648  69.990  35.608  1.00  0.00           H  
ATOM   2637  CB  THR   161      41.025  68.819  36.392  1.00  0.00           C  
ATOM   2638  HB  THR   161      40.416  69.632  36.787  1.00  0.00           H  
ATOM   2639  CG2 THR   161      40.289  68.440  35.155  1.00  0.00           C  
ATOM   2640 HG21 THR   161      39.290  68.868  35.236  1.00  0.00           H  
ATOM   2641 HG22 THR   161      40.730  68.804  34.227  1.00  0.00           H  
ATOM   2642 HG23 THR   161      40.170  67.357  35.165  1.00  0.00           H  
ATOM   2643  OG1 THR   161      40.957  67.747  37.335  1.00  0.00           O  
ATOM   2644  HG1 THR   161      41.393  67.037  36.859  1.00  0.00           H  
ATOM   2645  C   THR   161      42.953  69.672  37.673  1.00  0.00           C  
ATOM   2646  O   THR   161      42.705  70.813  38.016  1.00  0.00           O  
ATOM   2647  N   ARG   162      43.607  68.837  38.432  1.00  0.00           N  
ATOM   2648  H   ARG   162      43.890  67.956  38.027  1.00  0.00           H  
ATOM   2649  CA  ARG   162      43.930  69.036  39.843  1.00  0.00           C  
ATOM   2650  HA  ARG   162      44.462  68.148  40.185  1.00  0.00           H  
ATOM   2651  CB  ARG   162      44.932  70.197  40.031  1.00  0.00           C  
ATOM   2652  HB2 ARG   162      44.431  71.045  39.566  1.00  0.00           H  
ATOM   2653  HB3 ARG   162      45.033  70.401  41.097  1.00  0.00           H  
ATOM   2654  CG  ARG   162      46.274  69.947  39.349  1.00  0.00           C  
ATOM   2655  HG2 ARG   162      46.814  69.197  39.926  1.00  0.00           H  
ATOM   2656  HG3 ARG   162      46.094  69.724  38.297  1.00  0.00           H  
ATOM   2657  CD  ARG   162      47.238  71.274  39.285  1.00  0.00           C  
ATOM   2658  HD2 ARG   162      48.112  71.109  38.656  1.00  0.00           H  
ATOM   2659  HD3 ARG   162      46.572  72.075  38.964  1.00  0.00           H  
ATOM   2660  NE  ARG   162      47.552  71.664  40.671  1.00  0.00           N  
ATOM   2661  HE  ARG   162      46.808  72.130  41.170  1.00  0.00           H  
ATOM   2662  CZ  ARG   162      48.743  71.915  41.050  1.00  0.00           C  
ATOM   2663  NH1 ARG   162      49.819  71.358  40.596  1.00  0.00           N  
ATOM   2664 HH11 ARG   162      49.841  70.800  39.754  1.00  0.00           H  
ATOM   2665 HH12 ARG   162      50.693  71.471  41.089  1.00  0.00           H  
ATOM   2666  NH2 ARG   162      48.897  72.589  42.190  1.00  0.00           N  
ATOM   2667 HH21 ARG   162      48.131  72.617  42.847  1.00  0.00           H  
ATOM   2668 HH22 ARG   162      49.842  72.843  42.441  1.00  0.00           H  
ATOM   2669  C   ARG   162      42.700  69.098  40.746  1.00  0.00           C  
ATOM   2670  O   ARG   162      42.718  69.498  41.892  1.00  0.00           O  
ATOM   2671  N   GLN   163      41.579  68.633  40.178  1.00  0.00           N  
ATOM   2672  H   GLN   163      41.537  68.206  39.263  1.00  0.00           H  
ATOM   2673  CA  GLN   163      40.340  68.710  40.936  1.00  0.00           C  
ATOM   2674  HA  GLN   163      40.271  69.668  41.452  1.00  0.00           H  
ATOM   2675  CB  GLN   163      39.061  68.632  40.067  1.00  0.00           C  
ATOM   2676  HB2 GLN   163      39.019  69.574  39.519  1.00  0.00           H  
ATOM   2677  HB3 GLN   163      39.165  67.716  39.486  1.00  0.00           H  
ATOM   2678  CG  GLN   163      37.702  68.525  40.886  1.00  0.00           C  
ATOM   2679  HG2 GLN   163      36.796  68.484  40.282  1.00  0.00           H  
ATOM   2680  HG3 GLN   163      37.729  67.773  41.675  1.00  0.00           H  
ATOM   2681  CD  GLN   163      37.559  69.817  41.656  1.00  0.00           C  
ATOM   2682  OE1 GLN   163      38.085  70.036  42.736  1.00  0.00           O  
ATOM   2683  NE2 GLN   163      36.802  70.859  41.157  1.00  0.00           N  
ATOM   2684 HE21 GLN   163      36.513  71.587  41.794  1.00  0.00           H  
ATOM   2685 HE22 GLN   163      36.262  70.662  40.326  1.00  0.00           H  
ATOM   2686  C   GLN   163      40.273  67.680  42.030  1.00  0.00           C  
ATOM   2687  O   GLN   163      40.524  66.473  41.721  1.00  0.00           O  
ATOM   2688  N   HIE   164      39.976  68.001  43.288  1.00  0.00           N  
ATOM   2689  H   HIE   164      39.762  68.977  43.436  1.00  0.00           H  
ATOM   2690  CA  HIE   164      40.057  67.224  44.532  1.00  0.00           C  
ATOM   2691  HA  HIE   164      40.952  66.601  44.542  1.00  0.00           H  
ATOM   2692  CB  HIE   164      40.207  68.171  45.714  1.00  0.00           C  
ATOM   2693  HB2 HIE   164      40.994  68.888  45.479  1.00  0.00           H  
ATOM   2694  HB3 HIE   164      39.247  68.681  45.796  1.00  0.00           H  
ATOM   2695  CG  HIE   164      40.643  67.566  47.092  1.00  0.00           C  
ATOM   2696  ND1 HIE   164      39.836  67.123  48.071  1.00  0.00           N  
ATOM   2697  CE1 HIE   164      40.601  66.764  49.066  1.00  0.00           C  
ATOM   2698  HE1 HIE   164      40.258  66.182  49.910  1.00  0.00           H  
ATOM   2699  NE2 HIE   164      41.905  67.007  48.778  1.00  0.00           N  
ATOM   2700  HE2 HIE   164      42.747  66.857  49.315  1.00  0.00           H  
ATOM   2701  CD2 HIE   164      41.970  67.507  47.507  1.00  0.00           C  
ATOM   2702  HD2 HIE   164      42.798  67.918  46.949  1.00  0.00           H  
ATOM   2703  C   HIE   164      38.714  66.363  44.683  1.00  0.00           C  
ATOM   2704  O   HIE   164      37.653  66.779  44.168  1.00  0.00           O  
ATOM   2705  N   ILE   165      38.864  65.220  45.433  1.00  0.00           N  
ATOM   2706  H   ILE   165      39.818  64.992  45.673  1.00  0.00           H  
ATOM   2707  CA  ILE   165      37.781  64.234  45.678  1.00  0.00           C  
ATOM   2708  HA  ILE   165      37.364  64.035  44.690  1.00  0.00           H  
ATOM   2709  CB  ILE   165      38.366  62.896  46.169  1.00  0.00           C  
ATOM   2710  HB  ILE   165      37.597  62.204  46.511  1.00  0.00           H  
ATOM   2711  CG2 ILE   165      39.102  62.145  45.032  1.00  0.00           C  
ATOM   2712 HG21 ILE   165      38.517  62.345  44.134  1.00  0.00           H  
ATOM   2713 HG22 ILE   165      40.114  62.520  44.876  1.00  0.00           H  
ATOM   2714 HG23 ILE   165      39.140  61.067  45.187  1.00  0.00           H  
ATOM   2715  CG1 ILE   165      39.254  63.102  47.463  1.00  0.00           C  
ATOM   2716 HG12 ILE   165      40.184  63.631  47.256  1.00  0.00           H  
ATOM   2717 HG13 ILE   165      38.843  63.916  48.059  1.00  0.00           H  
ATOM   2718  CD1 ILE   165      39.603  61.808  48.278  1.00  0.00           C  
ATOM   2719 HD11 ILE   165      40.203  61.108  47.696  1.00  0.00           H  
ATOM   2720 HD12 ILE   165      40.133  62.031  49.204  1.00  0.00           H  
ATOM   2721 HD13 ILE   165      38.635  61.389  48.554  1.00  0.00           H  
ATOM   2722  C   ILE   165      36.556  64.626  46.599  1.00  0.00           C  
ATOM   2723  O   ILE   165      36.530  65.736  47.116  1.00  0.00           O  
ATOM   2724  N   PRO   166      35.427  63.916  46.615  1.00  0.00           N  
ATOM   2725  CD  PRO   166      34.960  62.847  45.734  1.00  0.00           C  
ATOM   2726  HD2 PRO   166      35.356  61.898  46.096  1.00  0.00           H  
ATOM   2727  HD3 PRO   166      35.378  63.099  44.759  1.00  0.00           H  
ATOM   2728  CG  PRO   166      33.458  62.904  45.770  1.00  0.00           C  
ATOM   2729  HG2 PRO   166      32.969  61.976  45.477  1.00  0.00           H  
ATOM   2730  HG3 PRO   166      33.124  63.713  45.121  1.00  0.00           H  
ATOM   2731  CB  PRO   166      33.122  63.281  47.162  1.00  0.00           C  
ATOM   2732  HB2 PRO   166      33.142  62.364  47.752  1.00  0.00           H  
ATOM   2733  HB3 PRO   166      32.251  63.883  47.424  1.00  0.00           H  
ATOM   2734  CA  PRO   166      34.373  64.141  47.601  1.00  0.00           C  
ATOM   2735  HA  PRO   166      34.074  65.185  47.699  1.00  0.00           H  
ATOM   2736  C   PRO   166      34.695  63.727  49.044  1.00  0.00           C  
ATOM   2737  O   PRO   166      35.403  62.714  49.252  1.00  0.00           O  
ATOM   2738  N   TYR   167      34.036  64.422  49.951  1.00  0.00           N  
ATOM   2739  H   TYR   167      33.395  65.085  49.540  1.00  0.00           H  
ATOM   2740  CA  TYR   167      33.981  64.260  51.383  1.00  0.00           C  
ATOM   2741  HA  TYR   167      34.986  64.103  51.775  1.00  0.00           H  
ATOM   2742  CB  TYR   167      33.477  65.530  52.063  1.00  0.00           C  
ATOM   2743  HB2 TYR   167      33.999  66.427  51.730  1.00  0.00           H  
ATOM   2744  HB3 TYR   167      32.441  65.571  51.726  1.00  0.00           H  
ATOM   2745  CG  TYR   167      33.458  65.571  53.588  1.00  0.00           C  
ATOM   2746  CD1 TYR   167      34.711  65.321  54.237  1.00  0.00           C  
ATOM   2747  HD1 TYR   167      35.577  65.271  53.594  1.00  0.00           H  
ATOM   2748  CE1 TYR   167      34.736  65.106  55.614  1.00  0.00           C  
ATOM   2749  HE1 TYR   167      35.656  64.819  56.100  1.00  0.00           H  
ATOM   2750  CZ  TYR   167      33.597  65.147  56.379  1.00  0.00           C  
ATOM   2751  OH  TYR   167      33.657  64.717  57.629  1.00  0.00           O  
ATOM   2752  HH  TYR   167      32.860  64.506  58.120  1.00  0.00           H  
ATOM   2753  CE2 TYR   167      32.420  65.575  55.763  1.00  0.00           C  
ATOM   2754  HE2 TYR   167      31.541  65.726  56.372  1.00  0.00           H  
ATOM   2755  CD2 TYR   167      32.293  65.718  54.360  1.00  0.00           C  
ATOM   2756  HD2 TYR   167      31.346  66.007  53.928  1.00  0.00           H  
ATOM   2757  C   TYR   167      33.094  63.129  51.883  1.00  0.00           C  
ATOM   2758  O   TYR   167      31.971  62.933  51.474  1.00  0.00           O  
ATOM   2759  N   ARG   168      33.641  62.293  52.809  1.00  0.00           N  
ATOM   2760  H   ARG   168      34.434  62.571  53.368  1.00  0.00           H  
ATOM   2761  CA  ARG   168      32.963  61.068  53.393  1.00  0.00           C  
ATOM   2762  HA  ARG   168      31.887  61.161  53.245  1.00  0.00           H  
ATOM   2763  CB  ARG   168      33.482  59.831  52.698  1.00  0.00           C  
ATOM   2764  HB2 ARG   168      34.562  59.747  52.822  1.00  0.00           H  
ATOM   2765  HB3 ARG   168      32.996  58.986  53.184  1.00  0.00           H  
ATOM   2766  CG  ARG   168      33.098  59.918  51.196  1.00  0.00           C  
ATOM   2767  HG2 ARG   168      32.070  60.155  50.922  1.00  0.00           H  
ATOM   2768  HG3 ARG   168      33.747  60.650  50.714  1.00  0.00           H  
ATOM   2769  CD  ARG   168      33.498  58.611  50.464  1.00  0.00           C  
ATOM   2770  HD2 ARG   168      33.439  58.834  49.398  1.00  0.00           H  
ATOM   2771  HD3 ARG   168      34.460  58.351  50.906  1.00  0.00           H  
ATOM   2772  NE  ARG   168      32.520  57.546  50.748  1.00  0.00           N  
ATOM   2773  HE  ARG   168      31.728  57.749  51.340  1.00  0.00           H  
ATOM   2774  CZ  ARG   168      32.516  56.292  50.313  1.00  0.00           C  
ATOM   2775  NH1 ARG   168      33.268  55.854  49.392  1.00  0.00           N  
ATOM   2776 HH11 ARG   168      33.982  56.448  48.995  1.00  0.00           H  
ATOM   2777 HH12 ARG   168      32.916  55.001  48.982  1.00  0.00           H  
ATOM   2778  NH2 ARG   168      31.659  55.412  50.843  1.00  0.00           N  
ATOM   2779 HH21 ARG   168      30.925  55.722  51.464  1.00  0.00           H  
ATOM   2780 HH22 ARG   168      31.613  54.431  50.608  1.00  0.00           H  
ATOM   2781  C   ARG   168      33.066  60.953  54.913  1.00  0.00           C  
ATOM   2782  O   ARG   168      34.001  61.480  55.488  1.00  0.00           O  
ATOM   2783  N   GLU   169      32.169  60.195  55.558  1.00  0.00           N  
ATOM   2784  H   GLU   169      31.503  59.793  54.913  1.00  0.00           H  
ATOM   2785  CA  GLU   169      32.174  59.911  57.052  1.00  0.00           C  
ATOM   2786  HA  GLU   169      33.141  60.222  57.447  1.00  0.00           H  
ATOM   2787  CB  GLU   169      31.068  60.659  57.754  1.00  0.00           C  
ATOM   2788  HB2 GLU   169      30.065  60.579  57.336  1.00  0.00           H  
ATOM   2789  HB3 GLU   169      30.947  60.305  58.778  1.00  0.00           H  
ATOM   2790  CG  GLU   169      31.366  62.148  57.758  1.00  0.00           C  
ATOM   2791  HG2 GLU   169      32.450  62.207  57.848  1.00  0.00           H  
ATOM   2792  HG3 GLU   169      31.257  62.652  56.798  1.00  0.00           H  
ATOM   2793  CD  GLU   169      30.854  63.038  58.868  1.00  0.00           C  
ATOM   2794  OE1 GLU   169      31.542  64.048  59.103  1.00  0.00           O  
ATOM   2795  OE2 GLU   169      29.793  62.722  59.476  1.00  0.00           O  
ATOM   2796  C   GLU   169      31.945  58.411  57.417  1.00  0.00           C  
ATOM   2797  O   GLU   169      31.222  57.724  56.700  1.00  0.00           O  
ATOM   2798  N   ASP   170      32.189  58.026  58.685  1.00  0.00           N  
ATOM   2799  H   ASP   170      32.560  58.694  59.346  1.00  0.00           H  
ATOM   2800  CA  ASP   170      31.996  56.676  59.133  1.00  0.00           C  
ATOM   2801  HA  ASP   170      32.227  56.720  60.197  1.00  0.00           H  
ATOM   2802  CB  ASP   170      30.503  56.204  59.042  1.00  0.00           C  
ATOM   2803  HB2 ASP   170      30.353  55.903  58.005  1.00  0.00           H  
ATOM   2804  HB3 ASP   170      30.456  55.358  59.727  1.00  0.00           H  
ATOM   2805  CG  ASP   170      29.508  57.250  59.517  1.00  0.00           C  
ATOM   2806  OD1 ASP   170      29.682  57.943  60.591  1.00  0.00           O  
ATOM   2807  OD2 ASP   170      28.391  57.245  58.976  1.00  0.00           O  
ATOM   2808  C   ASP   170      32.941  55.577  58.594  1.00  0.00           C  
ATOM   2809  O   ASP   170      32.826  54.410  58.986  1.00  0.00           O  
ATOM   2810  N   LYS   171      33.901  55.969  57.787  1.00  0.00           N  
ATOM   2811  H   LYS   171      33.926  56.974  57.697  1.00  0.00           H  
ATOM   2812  CA  LYS   171      34.840  55.045  57.107  1.00  0.00           C  
ATOM   2813  HA  LYS   171      34.230  54.364  56.515  1.00  0.00           H  
ATOM   2814  CB  LYS   171      35.783  55.785  56.153  1.00  0.00           C  
ATOM   2815  HB2 LYS   171      36.206  56.640  56.680  1.00  0.00           H  
ATOM   2816  HB3 LYS   171      36.531  55.106  55.743  1.00  0.00           H  
ATOM   2817  CG  LYS   171      35.055  56.380  54.933  1.00  0.00           C  
ATOM   2818  HG2 LYS   171      34.545  55.682  54.270  1.00  0.00           H  
ATOM   2819  HG3 LYS   171      34.266  57.050  55.276  1.00  0.00           H  
ATOM   2820  CD  LYS   171      35.993  57.302  54.155  1.00  0.00           C  
ATOM   2821  HD2 LYS   171      35.392  57.669  53.324  1.00  0.00           H  
ATOM   2822  HD3 LYS   171      36.349  58.044  54.870  1.00  0.00           H  
ATOM   2823  CE  LYS   171      37.183  56.507  53.587  1.00  0.00           C  
ATOM   2824  HE2 LYS   171      36.952  55.442  53.574  1.00  0.00           H  
ATOM   2825  HE3 LYS   171      37.493  56.780  52.579  1.00  0.00           H  
ATOM   2826  NZ  LYS   171      38.391  56.620  54.370  1.00  0.00           N  
ATOM   2827  HZ1 LYS   171      38.921  57.394  53.996  1.00  0.00           H  
ATOM   2828  HZ2 LYS   171      38.227  56.809  55.349  1.00  0.00           H  
ATOM   2829  HZ3 LYS   171      38.901  55.751  54.432  1.00  0.00           H  
ATOM   2830  C   LYS   171      35.663  54.300  58.177  1.00  0.00           C  
ATOM   2831  O   LYS   171      35.977  54.774  59.233  1.00  0.00           O  
ATOM   2832  N   ASN   172      35.886  53.074  57.790  1.00  0.00           N  
ATOM   2833  H   ASN   172      35.364  52.745  56.991  1.00  0.00           H  
ATOM   2834  CA  ASN   172      36.762  52.169  58.474  1.00  0.00           C  
ATOM   2835  HA  ASN   172      36.311  52.013  59.454  1.00  0.00           H  
ATOM   2836  CB  ASN   172      36.804  50.785  57.718  1.00  0.00           C  
ATOM   2837  HB2 ASN   172      37.255  50.968  56.742  1.00  0.00           H  
ATOM   2838  HB3 ASN   172      37.433  50.045  58.213  1.00  0.00           H  
ATOM   2839  CG  ASN   172      35.523  50.079  57.376  1.00  0.00           C  
ATOM   2840  OD1 ASN   172      34.537  50.642  57.583  1.00  0.00           O  
ATOM   2841  ND2 ASN   172      35.582  48.845  57.060  1.00  0.00           N  
ATOM   2842 HD21 ASN   172      34.789  48.295  56.763  1.00  0.00           H  
ATOM   2843 HD22 ASN   172      36.520  48.484  56.964  1.00  0.00           H  
ATOM   2844  C   ASN   172      38.201  52.677  58.765  1.00  0.00           C  
ATOM   2845  O   ASN   172      38.809  53.325  57.915  1.00  0.00           O  
ATOM   2846  N   LEU   173      38.798  52.408  59.951  1.00  0.00           N  
ATOM   2847  H   LEU   173      38.337  51.763  60.577  1.00  0.00           H  
ATOM   2848  CA  LEU   173      40.171  52.980  60.217  1.00  0.00           C  
ATOM   2849  HA  LEU   173      40.083  54.038  59.970  1.00  0.00           H  
ATOM   2850  CB  LEU   173      40.545  52.747  61.717  1.00  0.00           C  
ATOM   2851  HB2 LEU   173      39.715  53.160  62.290  1.00  0.00           H  
ATOM   2852  HB3 LEU   173      40.440  51.665  61.799  1.00  0.00           H  
ATOM   2853  CG  LEU   173      41.882  53.107  62.267  1.00  0.00           C  
ATOM   2854  HG  LEU   173      42.684  52.678  61.667  1.00  0.00           H  
ATOM   2855  CD1 LEU   173      42.175  54.591  62.139  1.00  0.00           C  
ATOM   2856 HD11 LEU   173      43.217  54.677  62.448  1.00  0.00           H  
ATOM   2857 HD12 LEU   173      42.137  54.925  61.102  1.00  0.00           H  
ATOM   2858 HD13 LEU   173      41.500  55.181  62.759  1.00  0.00           H  
ATOM   2859  CD2 LEU   173      42.014  52.596  63.721  1.00  0.00           C  
ATOM   2860 HD21 LEU   173      41.926  51.510  63.767  1.00  0.00           H  
ATOM   2861 HD22 LEU   173      42.973  52.893  64.144  1.00  0.00           H  
ATOM   2862 HD23 LEU   173      41.236  52.980  64.381  1.00  0.00           H  
ATOM   2863  C   LEU   173      41.190  52.397  59.225  1.00  0.00           C  
ATOM   2864  O   LEU   173      41.035  51.253  58.770  1.00  0.00           O  
ATOM   2865  N   THR   174      42.205  53.230  58.903  1.00  0.00           N  
ATOM   2866  H   THR   174      42.129  54.169  59.268  1.00  0.00           H  
ATOM   2867  CA  THR   174      43.219  52.925  57.882  1.00  0.00           C  
ATOM   2868  HA  THR   174      43.469  51.879  58.059  1.00  0.00           H  
ATOM   2869  CB  THR   174      42.743  53.020  56.458  1.00  0.00           C  
ATOM   2870  HB  THR   174      42.458  54.035  56.181  1.00  0.00           H  
ATOM   2871  CG2 THR   174      43.870  52.487  55.519  1.00  0.00           C  
ATOM   2872 HG21 THR   174      44.714  53.175  55.483  1.00  0.00           H  
ATOM   2873 HG22 THR   174      44.201  51.488  55.806  1.00  0.00           H  
ATOM   2874 HG23 THR   174      43.472  52.473  54.505  1.00  0.00           H  
ATOM   2875  OG1 THR   174      41.698  52.148  56.355  1.00  0.00           O  
ATOM   2876  HG1 THR   174      40.988  52.346  56.969  1.00  0.00           H  
ATOM   2877  C   THR   174      44.439  53.832  58.083  1.00  0.00           C  
ATOM   2878  O   THR   174      44.312  55.006  58.399  1.00  0.00           O  
ATOM   2879  N   GLY   175      45.618  53.201  57.908  1.00  0.00           N  
ATOM   2880  H   GLY   175      45.497  52.250  57.589  1.00  0.00           H  
ATOM   2881  CA  GLY   175      46.978  53.600  58.439  1.00  0.00           C  
ATOM   2882  HA2 GLY   175      47.645  53.113  57.727  1.00  0.00           H  
ATOM   2883  HA3 GLY   175      47.203  54.666  58.383  1.00  0.00           H  
ATOM   2884  C   GLY   175      47.343  53.089  59.823  1.00  0.00           C  
ATOM   2885  O   GLY   175      46.449  52.808  60.634  1.00  0.00           O  
ATOM   2886  N   THR   176      48.626  53.013  60.135  1.00  0.00           N  
ATOM   2887  H   THR   176      49.370  53.219  59.483  1.00  0.00           H  
ATOM   2888  CA  THR   176      48.998  52.368  61.382  1.00  0.00           C  
ATOM   2889  HA  THR   176      48.562  51.370  61.430  1.00  0.00           H  
ATOM   2890  CB  THR   176      50.538  52.202  61.494  1.00  0.00           C  
ATOM   2891  HB  THR   176      51.047  53.009  60.968  1.00  0.00           H  
ATOM   2892  CG2 THR   176      51.111  51.948  62.917  1.00  0.00           C  
ATOM   2893 HG21 THR   176      50.907  52.802  63.563  1.00  0.00           H  
ATOM   2894 HG22 THR   176      50.836  51.003  63.385  1.00  0.00           H  
ATOM   2895 HG23 THR   176      52.194  51.824  62.929  1.00  0.00           H  
ATOM   2896  OG1 THR   176      50.829  51.049  60.713  1.00  0.00           O  
ATOM   2897  HG1 THR   176      50.559  51.180  59.801  1.00  0.00           H  
ATOM   2898  C   THR   176      48.415  53.099  62.628  1.00  0.00           C  
ATOM   2899  O   THR   176      48.698  54.295  62.674  1.00  0.00           O  
ATOM   2900  N   ALA   177      47.559  52.560  63.521  1.00  0.00           N  
ATOM   2901  H   ALA   177      47.362  51.570  63.538  1.00  0.00           H  
ATOM   2902  CA  ALA   177      46.783  53.308  64.538  1.00  0.00           C  
ATOM   2903  HA  ALA   177      46.162  54.072  64.071  1.00  0.00           H  
ATOM   2904  CB  ALA   177      45.760  52.252  65.124  1.00  0.00           C  
ATOM   2905  HB1 ALA   177      45.321  51.650  64.328  1.00  0.00           H  
ATOM   2906  HB2 ALA   177      46.164  51.526  65.830  1.00  0.00           H  
ATOM   2907  HB3 ALA   177      45.017  52.892  65.600  1.00  0.00           H  
ATOM   2908  C   ALA   177      47.615  54.040  65.592  1.00  0.00           C  
ATOM   2909  O   ALA   177      47.327  55.177  65.936  1.00  0.00           O  
ATOM   2910  N   ARG   178      48.803  53.451  65.917  1.00  0.00           N  
ATOM   2911  H   ARG   178      49.005  52.502  65.635  1.00  0.00           H  
ATOM   2912  CA  ARG   178      49.820  54.211  66.617  1.00  0.00           C  
ATOM   2913  HA  ARG   178      49.421  54.339  67.623  1.00  0.00           H  
ATOM   2914  CB  ARG   178      51.127  53.383  66.664  1.00  0.00           C  
ATOM   2915  HB2 ARG   178      50.979  52.436  67.183  1.00  0.00           H  
ATOM   2916  HB3 ARG   178      51.526  53.223  65.662  1.00  0.00           H  
ATOM   2917  CG  ARG   178      52.268  54.072  67.433  1.00  0.00           C  
ATOM   2918  HG2 ARG   178      52.507  54.996  66.907  1.00  0.00           H  
ATOM   2919  HG3 ARG   178      51.871  54.370  68.403  1.00  0.00           H  
ATOM   2920  CD  ARG   178      53.520  53.238  67.726  1.00  0.00           C  
ATOM   2921  HD2 ARG   178      53.900  52.809  66.798  1.00  0.00           H  
ATOM   2922  HD3 ARG   178      54.298  53.933  68.043  1.00  0.00           H  
ATOM   2923  NE  ARG   178      53.327  52.156  68.736  1.00  0.00           N  
ATOM   2924  HE  ARG   178      52.385  52.065  69.087  1.00  0.00           H  
ATOM   2925  CZ  ARG   178      54.128  51.123  69.071  1.00  0.00           C  
ATOM   2926  NH1 ARG   178      55.382  51.046  68.649  1.00  0.00           N  
ATOM   2927 HH11 ARG   178      55.938  51.792  68.257  1.00  0.00           H  
ATOM   2928 HH12 ARG   178      55.937  50.257  68.949  1.00  0.00           H  
ATOM   2929  NH2 ARG   178      53.692  50.142  69.814  1.00  0.00           N  
ATOM   2930 HH21 ARG   178      52.777  50.146  70.241  1.00  0.00           H  
ATOM   2931 HH22 ARG   178      54.267  49.312  69.831  1.00  0.00           H  
ATOM   2932  C   ARG   178      50.138  55.726  66.164  1.00  0.00           C  
ATOM   2933  O   ARG   178      50.396  56.562  66.998  1.00  0.00           O  
ATOM   2934  N   TYR   179      49.994  56.047  64.888  1.00  0.00           N  
ATOM   2935  H   TYR   179      49.785  55.343  64.195  1.00  0.00           H  
ATOM   2936  CA  TYR   179      50.309  57.409  64.343  1.00  0.00           C  
ATOM   2937  HA  TYR   179      50.707  58.087  65.098  1.00  0.00           H  
ATOM   2938  CB  TYR   179      51.473  57.228  63.395  1.00  0.00           C  
ATOM   2939  HB2 TYR   179      51.065  56.724  62.519  1.00  0.00           H  
ATOM   2940  HB3 TYR   179      51.889  58.184  63.079  1.00  0.00           H  
ATOM   2941  CG  TYR   179      52.627  56.475  64.047  1.00  0.00           C  
ATOM   2942  CD1 TYR   179      53.483  57.078  65.031  1.00  0.00           C  
ATOM   2943  HD1 TYR   179      53.221  58.052  65.417  1.00  0.00           H  
ATOM   2944  CE1 TYR   179      54.574  56.460  65.684  1.00  0.00           C  
ATOM   2945  HE1 TYR   179      55.105  56.943  66.491  1.00  0.00           H  
ATOM   2946  CZ  TYR   179      54.874  55.155  65.228  1.00  0.00           C  
ATOM   2947  OH  TYR   179      55.773  54.407  65.944  1.00  0.00           O  
ATOM   2948  HH  TYR   179      55.915  53.561  65.513  1.00  0.00           H  
ATOM   2949  CE2 TYR   179      54.100  54.504  64.246  1.00  0.00           C  
ATOM   2950  HE2 TYR   179      54.304  53.469  64.016  1.00  0.00           H  
ATOM   2951  CD2 TYR   179      53.033  55.195  63.581  1.00  0.00           C  
ATOM   2952  HD2 TYR   179      52.509  54.799  62.724  1.00  0.00           H  
ATOM   2953  C   TYR   179      49.154  58.033  63.622  1.00  0.00           C  
ATOM   2954  O   TYR   179      49.058  59.252  63.656  1.00  0.00           O  
ATOM   2955  N   ALA   180      48.235  57.290  62.948  1.00  0.00           N  
ATOM   2956  H   ALA   180      48.306  56.288  63.049  1.00  0.00           H  
ATOM   2957  CA  ALA   180      47.038  57.730  62.178  1.00  0.00           C  
ATOM   2958  HA  ALA   180      47.450  57.961  61.196  1.00  0.00           H  
ATOM   2959  CB  ALA   180      46.080  56.589  62.054  1.00  0.00           C  
ATOM   2960  HB1 ALA   180      45.618  56.382  63.019  1.00  0.00           H  
ATOM   2961  HB2 ALA   180      45.269  56.732  61.339  1.00  0.00           H  
ATOM   2962  HB3 ALA   180      46.557  55.665  61.726  1.00  0.00           H  
ATOM   2963  C   ALA   180      46.368  58.988  62.828  1.00  0.00           C  
ATOM   2964  O   ALA   180      46.144  59.072  64.019  1.00  0.00           O  
ATOM   2965  N   SER   181      45.908  59.948  62.022  1.00  0.00           N  
ATOM   2966  H   SER   181      45.951  59.796  61.024  1.00  0.00           H  
ATOM   2967  CA  SER   181      45.275  61.218  62.419  1.00  0.00           C  
ATOM   2968  HA  SER   181      46.070  61.744  62.947  1.00  0.00           H  
ATOM   2969  CB  SER   181      44.992  61.955  61.131  1.00  0.00           C  
ATOM   2970  HB2 SER   181      44.742  62.985  61.386  1.00  0.00           H  
ATOM   2971  HB3 SER   181      45.873  61.896  60.492  1.00  0.00           H  
ATOM   2972  OG  SER   181      43.907  61.470  60.427  1.00  0.00           O  
ATOM   2973  HG  SER   181      43.666  62.080  59.725  1.00  0.00           H  
ATOM   2974  C   SER   181      43.981  61.103  63.218  1.00  0.00           C  
ATOM   2975  O   SER   181      43.153  60.197  63.004  1.00  0.00           O  
ATOM   2976  N   ILE   182      43.602  62.193  63.967  1.00  0.00           N  
ATOM   2977  H   ILE   182      44.341  62.881  63.998  1.00  0.00           H  
ATOM   2978  CA  ILE   182      42.346  62.347  64.651  1.00  0.00           C  
ATOM   2979  HA  ILE   182      42.236  61.590  65.428  1.00  0.00           H  
ATOM   2980  CB  ILE   182      42.322  63.693  65.389  1.00  0.00           C  
ATOM   2981  HB  ILE   182      42.685  64.513  64.770  1.00  0.00           H  
ATOM   2982  CG2 ILE   182      40.926  64.063  65.991  1.00  0.00           C  
ATOM   2983 HG21 ILE   182      40.234  64.285  65.179  1.00  0.00           H  
ATOM   2984 HG22 ILE   182      40.511  63.287  66.635  1.00  0.00           H  
ATOM   2985 HG23 ILE   182      41.038  64.969  66.587  1.00  0.00           H  
ATOM   2986  CG1 ILE   182      43.364  63.577  66.569  1.00  0.00           C  
ATOM   2987 HG12 ILE   182      43.072  62.753  67.221  1.00  0.00           H  
ATOM   2988 HG13 ILE   182      44.360  63.390  66.169  1.00  0.00           H  
ATOM   2989  CD1 ILE   182      43.481  64.778  67.434  1.00  0.00           C  
ATOM   2990 HD11 ILE   182      43.285  65.707  66.899  1.00  0.00           H  
ATOM   2991 HD12 ILE   182      42.716  64.723  68.208  1.00  0.00           H  
ATOM   2992 HD13 ILE   182      44.406  64.717  68.007  1.00  0.00           H  
ATOM   2993  C   ILE   182      41.140  62.175  63.690  1.00  0.00           C  
ATOM   2994  O   ILE   182      40.146  61.564  64.010  1.00  0.00           O  
ATOM   2995  N   ASN   183      41.222  62.604  62.457  1.00  0.00           N  
ATOM   2996  H   ASN   183      42.030  63.115  62.129  1.00  0.00           H  
ATOM   2997  CA  ASN   183      40.160  62.464  61.394  1.00  0.00           C  
ATOM   2998  HA  ASN   183      39.255  62.939  61.773  1.00  0.00           H  
ATOM   2999  CB  ASN   183      40.593  63.146  60.068  1.00  0.00           C  
ATOM   3000  HB2 ASN   183      41.382  62.477  59.724  1.00  0.00           H  
ATOM   3001  HB3 ASN   183      39.846  63.023  59.284  1.00  0.00           H  
ATOM   3002  CG  ASN   183      41.020  64.592  60.252  1.00  0.00           C  
ATOM   3003  OD1 ASN   183      40.529  65.303  61.160  1.00  0.00           O  
ATOM   3004  ND2 ASN   183      41.992  65.063  59.476  1.00  0.00           N  
ATOM   3005 HD21 ASN   183      42.538  65.861  59.768  1.00  0.00           H  
ATOM   3006 HD22 ASN   183      42.434  64.368  58.893  1.00  0.00           H  
ATOM   3007  C   ASN   183      39.840  60.961  61.137  1.00  0.00           C  
ATOM   3008  O   ASN   183      38.711  60.493  61.299  1.00  0.00           O  
ATOM   3009  N   ALA   184      40.886  60.217  60.881  1.00  0.00           N  
ATOM   3010  H   ALA   184      41.742  60.714  60.680  1.00  0.00           H  
ATOM   3011  CA  ALA   184      40.882  58.783  60.655  1.00  0.00           C  
ATOM   3012  HA  ALA   184      40.268  58.500  59.800  1.00  0.00           H  
ATOM   3013  CB  ALA   184      42.407  58.363  60.380  1.00  0.00           C  
ATOM   3014  HB1 ALA   184      42.499  57.323  60.065  1.00  0.00           H  
ATOM   3015  HB2 ALA   184      42.792  59.006  59.587  1.00  0.00           H  
ATOM   3016  HB3 ALA   184      43.005  58.524  61.277  1.00  0.00           H  
ATOM   3017  C   ALA   184      40.357  58.001  61.849  1.00  0.00           C  
ATOM   3018  O   ALA   184      39.599  57.025  61.743  1.00  0.00           O  
ATOM   3019  N   HIE   185      40.585  58.432  63.110  1.00  0.00           N  
ATOM   3020  H   HIE   185      41.135  59.278  63.148  1.00  0.00           H  
ATOM   3021  CA  HIE   185      40.045  57.780  64.307  1.00  0.00           C  
ATOM   3022  HA  HIE   185      40.057  56.704  64.137  1.00  0.00           H  
ATOM   3023  CB  HIE   185      40.839  58.074  65.522  1.00  0.00           C  
ATOM   3024  HB2 HIE   185      40.840  59.148  65.709  1.00  0.00           H  
ATOM   3025  HB3 HIE   185      40.363  57.519  66.331  1.00  0.00           H  
ATOM   3026  CG  HIE   185      42.302  57.535  65.489  1.00  0.00           C  
ATOM   3027  ND1 HIE   185      42.634  56.197  65.278  1.00  0.00           N  
ATOM   3028  CE1 HIE   185      43.977  56.163  65.319  1.00  0.00           C  
ATOM   3029  HE1 HIE   185      44.578  55.266  65.341  1.00  0.00           H  
ATOM   3030  NE2 HIE   185      44.488  57.382  65.477  1.00  0.00           N  
ATOM   3031  HE2 HIE   185      45.415  57.736  65.288  1.00  0.00           H  
ATOM   3032  CD2 HIE   185      43.453  58.289  65.618  1.00  0.00           C  
ATOM   3033  HD2 HIE   185      43.534  59.365  65.656  1.00  0.00           H  
ATOM   3034  C   HIE   185      38.537  58.177  64.587  1.00  0.00           C  
ATOM   3035  O   HIE   185      37.966  57.431  65.305  1.00  0.00           O  
ATOM   3036  N   LEU   186      38.003  59.151  63.885  1.00  0.00           N  
ATOM   3037  H   LEU   186      38.717  59.739  63.477  1.00  0.00           H  
ATOM   3038  CA  LEU   186      36.557  59.653  63.952  1.00  0.00           C  
ATOM   3039  HA  LEU   186      36.106  59.196  64.833  1.00  0.00           H  
ATOM   3040  CB  LEU   186      36.589  61.222  64.046  1.00  0.00           C  
ATOM   3041  HB2 LEU   186      37.333  61.427  63.276  1.00  0.00           H  
ATOM   3042  HB3 LEU   186      35.589  61.581  63.806  1.00  0.00           H  
ATOM   3043  CG  LEU   186      37.021  61.815  65.429  1.00  0.00           C  
ATOM   3044  HG  LEU   186      37.981  61.400  65.737  1.00  0.00           H  
ATOM   3045  CD1 LEU   186      37.259  63.221  65.311  1.00  0.00           C  
ATOM   3046 HD11 LEU   186      37.393  63.724  66.269  1.00  0.00           H  
ATOM   3047 HD12 LEU   186      38.163  63.376  64.723  1.00  0.00           H  
ATOM   3048 HD13 LEU   186      36.411  63.679  64.801  1.00  0.00           H  
ATOM   3049  CD2 LEU   186      36.030  61.556  66.536  1.00  0.00           C  
ATOM   3050 HD21 LEU   186      36.080  60.496  66.782  1.00  0.00           H  
ATOM   3051 HD22 LEU   186      36.209  62.160  67.426  1.00  0.00           H  
ATOM   3052 HD23 LEU   186      35.027  61.825  66.205  1.00  0.00           H  
ATOM   3053  C   LEU   186      35.629  59.154  62.802  1.00  0.00           C  
ATOM   3054  O   LEU   186      34.481  59.626  62.756  1.00  0.00           O  
ATOM   3055  N   GLY   187      36.089  58.277  61.876  1.00  0.00           N  
ATOM   3056  H   GLY   187      37.042  57.958  61.976  1.00  0.00           H  
ATOM   3057  CA  GLY   187      35.432  57.859  60.594  1.00  0.00           C  
ATOM   3058  HA2 GLY   187      35.828  56.875  60.343  1.00  0.00           H  
ATOM   3059  HA3 GLY   187      34.367  57.744  60.792  1.00  0.00           H  
ATOM   3060  C   GLY   187      35.527  58.849  59.384  1.00  0.00           C  
ATOM   3061  O   GLY   187      35.096  58.534  58.248  1.00  0.00           O  
ATOM   3062  N   ILE   188      36.078  60.048  59.623  1.00  0.00           N  
ATOM   3063  H   ILE   188      36.452  60.103  60.560  1.00  0.00           H  
ATOM   3064  CA  ILE   188      36.322  61.169  58.626  1.00  0.00           C  
ATOM   3065  HA  ILE   188      35.454  61.432  58.022  1.00  0.00           H  
ATOM   3066  CB  ILE   188      36.737  62.464  59.382  1.00  0.00           C  
ATOM   3067  HB  ILE   188      37.648  62.230  59.933  1.00  0.00           H  
ATOM   3068  CG2 ILE   188      37.064  63.683  58.510  1.00  0.00           C  
ATOM   3069 HG21 ILE   188      36.213  64.300  58.220  1.00  0.00           H  
ATOM   3070 HG22 ILE   188      37.698  64.437  58.975  1.00  0.00           H  
ATOM   3071 HG23 ILE   188      37.669  63.377  57.656  1.00  0.00           H  
ATOM   3072  CG1 ILE   188      35.749  62.898  60.487  1.00  0.00           C  
ATOM   3073 HG12 ILE   188      34.821  63.130  59.966  1.00  0.00           H  
ATOM   3074 HG13 ILE   188      35.636  62.065  61.182  1.00  0.00           H  
ATOM   3075  CD1 ILE   188      36.259  64.132  61.248  1.00  0.00           C  
ATOM   3076 HD11 ILE   188      35.816  64.093  62.243  1.00  0.00           H  
ATOM   3077 HD12 ILE   188      37.335  64.096  61.419  1.00  0.00           H  
ATOM   3078 HD13 ILE   188      35.906  65.032  60.745  1.00  0.00           H  
ATOM   3079  C   ILE   188      37.346  60.851  57.551  1.00  0.00           C  
ATOM   3080  O   ILE   188      38.490  60.478  57.768  1.00  0.00           O  
ATOM   3081  N   GLU   189      37.006  61.042  56.234  1.00  0.00           N  
ATOM   3082  H   GLU   189      36.114  61.465  56.023  1.00  0.00           H  
ATOM   3083  CA  GLU   189      37.814  60.801  55.071  1.00  0.00           C  
ATOM   3084  HA  GLU   189      38.067  59.747  54.956  1.00  0.00           H  
ATOM   3085  CB  GLU   189      36.982  61.228  53.799  1.00  0.00           C  
ATOM   3086  HB2 GLU   189      35.921  61.002  53.904  1.00  0.00           H  
ATOM   3087  HB3 GLU   189      36.921  62.315  53.848  1.00  0.00           H  
ATOM   3088  CG  GLU   189      37.436  60.809  52.361  1.00  0.00           C  
ATOM   3089  HG2 GLU   189      36.694  61.170  51.650  1.00  0.00           H  
ATOM   3090  HG3 GLU   189      38.336  61.371  52.107  1.00  0.00           H  
ATOM   3091  CD  GLU   189      37.803  59.375  52.132  1.00  0.00           C  
ATOM   3092  OE1 GLU   189      38.815  58.896  52.809  1.00  0.00           O  
ATOM   3093  OE2 GLU   189      37.239  58.656  51.279  1.00  0.00           O  
ATOM   3094  C   GLU   189      39.203  61.551  55.110  1.00  0.00           C  
ATOM   3095  O   GLU   189      39.294  62.741  55.364  1.00  0.00           O  
ATOM   3096  N   GLN   190      40.285  60.779  54.967  1.00  0.00           N  
ATOM   3097  H   GLN   190      40.048  59.896  54.538  1.00  0.00           H  
ATOM   3098  CA  GLN   190      41.720  61.215  54.900  1.00  0.00           C  
ATOM   3099  HA  GLN   190      41.934  61.916  55.707  1.00  0.00           H  
ATOM   3100  CB  GLN   190      42.649  59.971  54.973  1.00  0.00           C  
ATOM   3101  HB2 GLN   190      42.154  59.288  54.282  1.00  0.00           H  
ATOM   3102  HB3 GLN   190      43.686  60.122  54.671  1.00  0.00           H  
ATOM   3103  CG  GLN   190      42.756  59.358  56.352  1.00  0.00           C  
ATOM   3104  HG2 GLN   190      43.639  59.797  56.816  1.00  0.00           H  
ATOM   3105  HG3 GLN   190      41.945  59.748  56.967  1.00  0.00           H  
ATOM   3106  CD  GLN   190      42.692  57.855  56.491  1.00  0.00           C  
ATOM   3107  OE1 GLN   190      42.075  57.072  55.748  1.00  0.00           O  
ATOM   3108  NE2 GLN   190      43.484  57.360  57.431  1.00  0.00           N  
ATOM   3109 HE21 GLN   190      43.637  56.375  57.589  1.00  0.00           H  
ATOM   3110 HE22 GLN   190      43.782  57.941  58.202  1.00  0.00           H  
ATOM   3111  C   GLN   190      42.053  62.002  53.598  1.00  0.00           C  
ATOM   3112  O   GLN   190      41.779  61.640  52.481  1.00  0.00           O  
ATOM   3113  N   SER   191      42.812  63.102  53.760  1.00  0.00           N  
ATOM   3114  H   SER   191      43.011  63.383  54.709  1.00  0.00           H  
ATOM   3115  CA  SER   191      43.364  64.002  52.745  1.00  0.00           C  
ATOM   3116  HA  SER   191      43.401  63.480  51.789  1.00  0.00           H  
ATOM   3117  CB  SER   191      42.414  65.105  52.471  1.00  0.00           C  
ATOM   3118  HB2 SER   191      41.410  64.791  52.186  1.00  0.00           H  
ATOM   3119  HB3 SER   191      42.285  65.544  53.460  1.00  0.00           H  
ATOM   3120  OG  SER   191      42.770  65.970  51.419  1.00  0.00           O  
ATOM   3121  HG  SER   191      42.314  66.801  51.572  1.00  0.00           H  
ATOM   3122  C   SER   191      44.886  64.418  53.112  1.00  0.00           C  
ATOM   3123  O   SER   191      45.525  63.755  53.930  1.00  0.00           O  
ATOM   3124  N   ARG   192      45.396  65.479  52.464  1.00  0.00           N  
ATOM   3125  H   ARG   192      44.728  65.955  51.875  1.00  0.00           H  
ATOM   3126  CA  ARG   192      46.846  65.866  52.667  1.00  0.00           C  
ATOM   3127  HA  ARG   192      47.511  65.003  52.645  1.00  0.00           H  
ATOM   3128  CB  ARG   192      47.198  66.942  51.638  1.00  0.00           C  
ATOM   3129  HB2 ARG   192      46.565  67.812  51.818  1.00  0.00           H  
ATOM   3130  HB3 ARG   192      48.187  67.279  51.949  1.00  0.00           H  
ATOM   3131  CG  ARG   192      47.064  66.535  50.234  1.00  0.00           C  
ATOM   3132  HG2 ARG   192      47.742  65.695  50.084  1.00  0.00           H  
ATOM   3133  HG3 ARG   192      46.041  66.255  49.980  1.00  0.00           H  
ATOM   3134  CD  ARG   192      47.457  67.702  49.383  1.00  0.00           C  
ATOM   3135  HD2 ARG   192      48.295  68.177  49.894  1.00  0.00           H  
ATOM   3136  HD3 ARG   192      47.772  67.365  48.395  1.00  0.00           H  
ATOM   3137  NE  ARG   192      46.321  68.629  49.267  1.00  0.00           N  
ATOM   3138  HE  ARG   192      45.445  68.530  49.759  1.00  0.00           H  
ATOM   3139  CZ  ARG   192      46.109  69.516  48.288  1.00  0.00           C  
ATOM   3140  NH1 ARG   192      47.000  69.852  47.457  1.00  0.00           N  
ATOM   3141 HH11 ARG   192      47.996  69.740  47.578  1.00  0.00           H  
ATOM   3142 HH12 ARG   192      46.717  70.170  46.541  1.00  0.00           H  
ATOM   3143  NH2 ARG   192      44.902  69.986  48.090  1.00  0.00           N  
ATOM   3144 HH21 ARG   192      44.127  69.636  48.634  1.00  0.00           H  
ATOM   3145 HH22 ARG   192      44.883  70.875  47.610  1.00  0.00           H  
ATOM   3146  C   ARG   192      47.191  66.403  54.051  1.00  0.00           C  
ATOM   3147  O   ARG   192      48.255  66.127  54.561  1.00  0.00           O  
ATOM   3148  N   ARG   193      46.243  67.092  54.691  1.00  0.00           N  
ATOM   3149  H   ARG   193      45.413  67.275  54.145  1.00  0.00           H  
ATOM   3150  CA  ARG   193      46.215  67.288  56.138  1.00  0.00           C  
ATOM   3151  HA  ARG   193      47.007  67.975  56.437  1.00  0.00           H  
ATOM   3152  CB  ARG   193      44.891  68.014  56.524  1.00  0.00           C  
ATOM   3153  HB2 ARG   193      44.984  68.521  57.484  1.00  0.00           H  
ATOM   3154  HB3 ARG   193      44.608  68.807  55.831  1.00  0.00           H  
ATOM   3155  CG  ARG   193      43.809  66.923  56.569  1.00  0.00           C  
ATOM   3156  HG2 ARG   193      43.752  66.367  55.633  1.00  0.00           H  
ATOM   3157  HG3 ARG   193      44.069  66.186  57.329  1.00  0.00           H  
ATOM   3158  CD  ARG   193      42.406  67.464  56.889  1.00  0.00           C  
ATOM   3159  HD2 ARG   193      42.455  67.907  57.884  1.00  0.00           H  
ATOM   3160  HD3 ARG   193      42.059  68.217  56.181  1.00  0.00           H  
ATOM   3161  NE  ARG   193      41.438  66.301  56.727  1.00  0.00           N  
ATOM   3162  HE  ARG   193      41.837  65.437  56.390  1.00  0.00           H  
ATOM   3163  CZ  ARG   193      40.144  66.214  57.127  1.00  0.00           C  
ATOM   3164  NH1 ARG   193      39.521  67.274  57.638  1.00  0.00           N  
ATOM   3165 HH11 ARG   193      40.075  68.066  57.930  1.00  0.00           H  
ATOM   3166 HH12 ARG   193      38.571  67.142  57.952  1.00  0.00           H  
ATOM   3167  NH2 ARG   193      39.416  65.197  56.841  1.00  0.00           N  
ATOM   3168 HH21 ARG   193      39.788  64.459  56.260  1.00  0.00           H  
ATOM   3169 HH22 ARG   193      38.486  65.266  57.228  1.00  0.00           H  
ATOM   3170  C   ARG   193      46.607  65.982  56.942  1.00  0.00           C  
ATOM   3171  O   ARG   193      47.355  66.085  57.899  1.00  0.00           O  
ATOM   3172  N   ASP   194      46.143  64.771  56.574  1.00  0.00           N  
ATOM   3173  H   ASP   194      45.601  64.730  55.723  1.00  0.00           H  
ATOM   3174  CA  ASP   194      46.249  63.495  57.416  1.00  0.00           C  
ATOM   3175  HA  ASP   194      46.098  63.730  58.470  1.00  0.00           H  
ATOM   3176  CB  ASP   194      45.179  62.520  56.959  1.00  0.00           C  
ATOM   3177  HB2 ASP   194      45.271  62.389  55.880  1.00  0.00           H  
ATOM   3178  HB3 ASP   194      45.307  61.573  57.484  1.00  0.00           H  
ATOM   3179  CG  ASP   194      43.789  63.146  57.231  1.00  0.00           C  
ATOM   3180  OD1 ASP   194      43.205  62.807  58.270  1.00  0.00           O  
ATOM   3181  OD2 ASP   194      43.268  63.923  56.417  1.00  0.00           O  
ATOM   3182  C   ASP   194      47.605  62.836  57.373  1.00  0.00           C  
ATOM   3183  O   ASP   194      48.095  62.563  58.456  1.00  0.00           O  
ATOM   3184  N   ASP   195      48.232  62.581  56.220  1.00  0.00           N  
ATOM   3185  H   ASP   195      47.770  62.930  55.393  1.00  0.00           H  
ATOM   3186  CA  ASP   195      49.698  62.217  56.211  1.00  0.00           C  
ATOM   3187  HA  ASP   195      49.797  61.210  56.615  1.00  0.00           H  
ATOM   3188  CB  ASP   195      50.351  62.237  54.802  1.00  0.00           C  
ATOM   3189  HB2 ASP   195      49.971  63.149  54.341  1.00  0.00           H  
ATOM   3190  HB3 ASP   195      51.440  62.256  54.828  1.00  0.00           H  
ATOM   3191  CG  ASP   195      50.032  61.074  53.924  1.00  0.00           C  
ATOM   3192  OD1 ASP   195      49.318  60.151  54.325  1.00  0.00           O  
ATOM   3193  OD2 ASP   195      50.306  61.257  52.773  1.00  0.00           O  
ATOM   3194  C   ASP   195      50.503  63.149  57.032  1.00  0.00           C  
ATOM   3195  O   ASP   195      51.396  62.693  57.728  1.00  0.00           O  
ATOM   3196  N   MET   196      50.253  64.477  56.968  1.00  0.00           N  
ATOM   3197  H   MET   196      49.372  64.719  56.539  1.00  0.00           H  
ATOM   3198  CA  MET   196      51.088  65.431  57.667  1.00  0.00           C  
ATOM   3199  HA  MET   196      52.142  65.153  57.651  1.00  0.00           H  
ATOM   3200  CB  MET   196      50.928  66.813  57.029  1.00  0.00           C  
ATOM   3201  HB2 MET   196      49.876  67.082  57.130  1.00  0.00           H  
ATOM   3202  HB3 MET   196      51.465  67.483  57.700  1.00  0.00           H  
ATOM   3203  CG  MET   196      51.374  66.886  55.586  1.00  0.00           C  
ATOM   3204  HG2 MET   196      51.147  65.930  55.114  1.00  0.00           H  
ATOM   3205  HG3 MET   196      50.837  67.689  55.081  1.00  0.00           H  
ATOM   3206  SD  MET   196      53.068  67.438  55.429  1.00  0.00           S  
ATOM   3207  CE  MET   196      54.041  66.077  56.216  1.00  0.00           C  
ATOM   3208  HE1 MET   196      54.193  66.356  57.258  1.00  0.00           H  
ATOM   3209  HE2 MET   196      53.479  65.157  56.060  1.00  0.00           H  
ATOM   3210  HE3 MET   196      55.010  66.008  55.721  1.00  0.00           H  
ATOM   3211  C   MET   196      50.746  65.557  59.146  1.00  0.00           C  
ATOM   3212  O   MET   196      51.663  65.522  59.915  1.00  0.00           O  
ATOM   3213  N   GLU   197      49.468  65.451  59.571  1.00  0.00           N  
ATOM   3214  H   GLU   197      48.777  65.462  58.834  1.00  0.00           H  
ATOM   3215  CA  GLU   197      49.129  65.181  61.005  1.00  0.00           C  
ATOM   3216  HA  GLU   197      49.574  65.989  61.586  1.00  0.00           H  
ATOM   3217  CB  GLU   197      47.609  65.354  61.134  1.00  0.00           C  
ATOM   3218  HB2 GLU   197      47.214  66.118  60.464  1.00  0.00           H  
ATOM   3219  HB3 GLU   197      47.210  64.368  60.891  1.00  0.00           H  
ATOM   3220  CG  GLU   197      47.196  65.603  62.581  1.00  0.00           C  
ATOM   3221  HG2 GLU   197      47.869  65.082  63.261  1.00  0.00           H  
ATOM   3222  HG3 GLU   197      47.290  66.680  62.719  1.00  0.00           H  
ATOM   3223  CD  GLU   197      45.756  65.079  62.866  1.00  0.00           C  
ATOM   3224  OE1 GLU   197      44.798  65.616  62.317  1.00  0.00           O  
ATOM   3225  OE2 GLU   197      45.649  64.051  63.616  1.00  0.00           O  
ATOM   3226  C   GLU   197      49.630  63.872  61.534  1.00  0.00           C  
ATOM   3227  O   GLU   197      50.230  63.855  62.670  1.00  0.00           O  
ATOM   3228  N   SER   198      49.596  62.779  60.780  1.00  0.00           N  
ATOM   3229  H   SER   198      49.323  62.845  59.810  1.00  0.00           H  
ATOM   3230  CA  SER   198      50.169  61.516  61.165  1.00  0.00           C  
ATOM   3231  HA  SER   198      49.736  61.087  62.069  1.00  0.00           H  
ATOM   3232  CB  SER   198      49.871  60.501  60.041  1.00  0.00           C  
ATOM   3233  HB2 SER   198      50.498  60.730  59.179  1.00  0.00           H  
ATOM   3234  HB3 SER   198      50.111  59.496  60.388  1.00  0.00           H  
ATOM   3235  OG  SER   198      48.466  60.361  59.694  1.00  0.00           O  
ATOM   3236  HG  SER   198      48.267  61.135  59.162  1.00  0.00           H  
ATOM   3237  C   SER   198      51.663  61.568  61.459  1.00  0.00           C  
ATOM   3238  O   SER   198      52.130  60.929  62.442  1.00  0.00           O  
ATOM   3239  N   LEU   199      52.405  62.299  60.615  1.00  0.00           N  
ATOM   3240  H   LEU   199      51.924  62.734  59.840  1.00  0.00           H  
ATOM   3241  CA  LEU   199      53.838  62.402  60.831  1.00  0.00           C  
ATOM   3242  HA  LEU   199      54.299  61.415  60.850  1.00  0.00           H  
ATOM   3243  CB  LEU   199      54.453  63.211  59.565  1.00  0.00           C  
ATOM   3244  HB2 LEU   199      54.286  62.648  58.647  1.00  0.00           H  
ATOM   3245  HB3 LEU   199      54.084  64.237  59.562  1.00  0.00           H  
ATOM   3246  CG  LEU   199      55.935  63.331  59.667  1.00  0.00           C  
ATOM   3247  HG  LEU   199      56.317  63.568  60.660  1.00  0.00           H  
ATOM   3248  CD1 LEU   199      56.715  62.047  59.377  1.00  0.00           C  
ATOM   3249 HD11 LEU   199      56.700  61.821  58.310  1.00  0.00           H  
ATOM   3250 HD12 LEU   199      57.728  62.095  59.778  1.00  0.00           H  
ATOM   3251 HD13 LEU   199      56.247  61.221  59.912  1.00  0.00           H  
ATOM   3252  CD2 LEU   199      56.453  64.417  58.735  1.00  0.00           C  
ATOM   3253 HD21 LEU   199      56.106  64.198  57.725  1.00  0.00           H  
ATOM   3254 HD22 LEU   199      55.916  65.264  59.161  1.00  0.00           H  
ATOM   3255 HD23 LEU   199      57.539  64.497  58.755  1.00  0.00           H  
ATOM   3256  C   LEU   199      54.198  63.154  62.137  1.00  0.00           C  
ATOM   3257  O   LEU   199      55.188  62.794  62.743  1.00  0.00           O  
ATOM   3258  N   GLY   200      53.401  64.100  62.608  1.00  0.00           N  
ATOM   3259  H   GLY   200      52.581  64.324  62.062  1.00  0.00           H  
ATOM   3260  CA  GLY   200      53.685  64.755  63.908  1.00  0.00           C  
ATOM   3261  HA2 GLY   200      54.588  65.366  63.905  1.00  0.00           H  
ATOM   3262  HA3 GLY   200      52.843  65.443  63.982  1.00  0.00           H  
ATOM   3263  C   GLY   200      53.793  63.778  65.058  1.00  0.00           C  
ATOM   3264  O   GLY   200      54.672  63.874  65.906  1.00  0.00           O  
ATOM   3265  N   TYR   201      52.867  62.808  65.219  1.00  0.00           N  
ATOM   3266  H   TYR   201      52.064  62.808  64.606  1.00  0.00           H  
ATOM   3267  CA  TYR   201      53.077  61.723  66.152  1.00  0.00           C  
ATOM   3268  HA  TYR   201      53.121  62.047  67.192  1.00  0.00           H  
ATOM   3269  CB  TYR   201      51.842  60.785  66.046  1.00  0.00           C  
ATOM   3270  HB2 TYR   201      51.850  60.315  65.062  1.00  0.00           H  
ATOM   3271  HB3 TYR   201      51.701  60.111  66.891  1.00  0.00           H  
ATOM   3272  CG  TYR   201      50.554  61.627  66.103  1.00  0.00           C  
ATOM   3273  CD1 TYR   201      50.010  62.141  67.349  1.00  0.00           C  
ATOM   3274  HD1 TYR   201      50.548  62.018  68.277  1.00  0.00           H  
ATOM   3275  CE1 TYR   201      48.839  62.935  67.400  1.00  0.00           C  
ATOM   3276  HE1 TYR   201      48.491  63.506  68.248  1.00  0.00           H  
ATOM   3277  CZ  TYR   201      48.204  63.299  66.176  1.00  0.00           C  
ATOM   3278  OH  TYR   201      47.082  64.104  66.275  1.00  0.00           O  
ATOM   3279  HH  TYR   201      46.629  64.356  65.467  1.00  0.00           H  
ATOM   3280  CE2 TYR   201      48.720  62.793  64.980  1.00  0.00           C  
ATOM   3281  HE2 TYR   201      48.245  62.990  64.031  1.00  0.00           H  
ATOM   3282  CD2 TYR   201      49.793  61.897  64.969  1.00  0.00           C  
ATOM   3283  HD2 TYR   201      50.187  61.515  64.039  1.00  0.00           H  
ATOM   3284  C   TYR   201      54.385  60.970  65.919  1.00  0.00           C  
ATOM   3285  O   TYR   201      55.095  60.617  66.840  1.00  0.00           O  
ATOM   3286  N   VAL   202      54.794  60.720  64.679  1.00  0.00           N  
ATOM   3287  H   VAL   202      54.299  61.226  63.959  1.00  0.00           H  
ATOM   3288  CA  VAL   202      56.068  60.080  64.388  1.00  0.00           C  
ATOM   3289  HA  VAL   202      56.215  59.116  64.874  1.00  0.00           H  
ATOM   3290  CB  VAL   202      56.039  59.787  62.883  1.00  0.00           C  
ATOM   3291  HB  VAL   202      55.821  60.633  62.231  1.00  0.00           H  
ATOM   3292  CG1 VAL   202      57.458  59.332  62.477  1.00  0.00           C  
ATOM   3293 HG11 VAL   202      57.459  58.873  61.489  1.00  0.00           H  
ATOM   3294 HG12 VAL   202      58.131  60.183  62.374  1.00  0.00           H  
ATOM   3295 HG13 VAL   202      57.887  58.619  63.181  1.00  0.00           H  
ATOM   3296  CG2 VAL   202      54.949  58.878  62.487  1.00  0.00           C  
ATOM   3297 HG21 VAL   202      55.067  57.887  62.925  1.00  0.00           H  
ATOM   3298 HG22 VAL   202      54.005  59.381  62.694  1.00  0.00           H  
ATOM   3299 HG23 VAL   202      54.954  58.663  61.418  1.00  0.00           H  
ATOM   3300  C   VAL   202      57.278  60.870  64.873  1.00  0.00           C  
ATOM   3301  O   VAL   202      58.140  60.401  65.637  1.00  0.00           O  
ATOM   3302  N   LEU   203      57.290  62.203  64.594  1.00  0.00           N  
ATOM   3303  H   LEU   203      56.562  62.512  63.966  1.00  0.00           H  
ATOM   3304  CA  LEU   203      58.307  63.167  65.146  1.00  0.00           C  
ATOM   3305  HA  LEU   203      59.278  62.718  64.935  1.00  0.00           H  
ATOM   3306  CB  LEU   203      58.148  64.526  64.435  1.00  0.00           C  
ATOM   3307  HB2 LEU   203      57.163  64.956  64.614  1.00  0.00           H  
ATOM   3308  HB3 LEU   203      58.787  65.313  64.836  1.00  0.00           H  
ATOM   3309  CG  LEU   203      58.477  64.609  62.897  1.00  0.00           C  
ATOM   3310  HG  LEU   203      57.994  63.777  62.385  1.00  0.00           H  
ATOM   3311  CD1 LEU   203      57.844  65.873  62.302  1.00  0.00           C  
ATOM   3312 HD11 LEU   203      56.778  65.746  62.491  1.00  0.00           H  
ATOM   3313 HD12 LEU   203      58.123  66.768  62.859  1.00  0.00           H  
ATOM   3314 HD13 LEU   203      58.050  66.002  61.239  1.00  0.00           H  
ATOM   3315  CD2 LEU   203      59.985  64.742  62.652  1.00  0.00           C  
ATOM   3316 HD21 LEU   203      60.064  64.973  61.589  1.00  0.00           H  
ATOM   3317 HD22 LEU   203      60.495  65.525  63.213  1.00  0.00           H  
ATOM   3318 HD23 LEU   203      60.542  63.828  62.859  1.00  0.00           H  
ATOM   3319  C   LEU   203      58.316  63.176  66.673  1.00  0.00           C  
ATOM   3320  O   LEU   203      59.407  63.107  67.287  1.00  0.00           O  
ATOM   3321  N   MET   204      57.151  63.111  67.325  1.00  0.00           N  
ATOM   3322  H   MET   204      56.309  63.023  66.774  1.00  0.00           H  
ATOM   3323  CA  MET   204      57.006  62.952  68.728  1.00  0.00           C  
ATOM   3324  HA  MET   204      57.736  63.678  69.088  1.00  0.00           H  
ATOM   3325  CB  MET   204      55.623  63.449  69.225  1.00  0.00           C  
ATOM   3326  HB2 MET   204      54.832  62.837  68.790  1.00  0.00           H  
ATOM   3327  HB3 MET   204      55.615  63.219  70.290  1.00  0.00           H  
ATOM   3328  CG  MET   204      55.302  64.885  69.154  1.00  0.00           C  
ATOM   3329  HG2 MET   204      55.316  65.159  68.099  1.00  0.00           H  
ATOM   3330  HG3 MET   204      54.289  65.038  69.526  1.00  0.00           H  
ATOM   3331  SD  MET   204      56.526  65.974  69.944  1.00  0.00           S  
ATOM   3332  CE  MET   204      56.175  65.603  71.696  1.00  0.00           C  
ATOM   3333  HE1 MET   204      56.394  64.603  72.071  1.00  0.00           H  
ATOM   3334  HE2 MET   204      56.887  66.197  72.268  1.00  0.00           H  
ATOM   3335  HE3 MET   204      55.149  65.874  71.947  1.00  0.00           H  
ATOM   3336  C   MET   204      57.436  61.552  69.302  1.00  0.00           C  
ATOM   3337  O   MET   204      57.984  61.582  70.401  1.00  0.00           O  
ATOM   3338  N   TYR   205      57.265  60.455  68.544  1.00  0.00           N  
ATOM   3339  H   TYR   205      56.668  60.487  67.730  1.00  0.00           H  
ATOM   3340  CA  TYR   205      57.714  59.075  68.990  1.00  0.00           C  
ATOM   3341  HA  TYR   205      57.232  58.813  69.932  1.00  0.00           H  
ATOM   3342  CB  TYR   205      57.292  58.078  67.934  1.00  0.00           C  
ATOM   3343  HB2 TYR   205      56.227  58.141  67.713  1.00  0.00           H  
ATOM   3344  HB3 TYR   205      57.847  58.279  67.017  1.00  0.00           H  
ATOM   3345  CG  TYR   205      57.574  56.619  68.163  1.00  0.00           C  
ATOM   3346  CD1 TYR   205      56.786  55.901  69.017  1.00  0.00           C  
ATOM   3347  HD1 TYR   205      55.882  56.322  69.430  1.00  0.00           H  
ATOM   3348  CE1 TYR   205      56.995  54.522  69.129  1.00  0.00           C  
ATOM   3349  HE1 TYR   205      56.264  53.921  69.650  1.00  0.00           H  
ATOM   3350  CZ  TYR   205      58.021  53.852  68.439  1.00  0.00           C  
ATOM   3351  OH  TYR   205      58.194  52.542  68.449  1.00  0.00           O  
ATOM   3352  HH  TYR   205      58.702  52.163  67.728  1.00  0.00           H  
ATOM   3353  CE2 TYR   205      58.911  54.630  67.678  1.00  0.00           C  
ATOM   3354  HE2 TYR   205      59.704  54.200  67.084  1.00  0.00           H  
ATOM   3355  CD2 TYR   205      58.585  55.989  67.459  1.00  0.00           C  
ATOM   3356  HD2 TYR   205      59.151  56.595  66.767  1.00  0.00           H  
ATOM   3357  C   TYR   205      59.235  59.046  69.236  1.00  0.00           C  
ATOM   3358  O   TYR   205      59.695  58.240  70.022  1.00  0.00           O  
ATOM   3359  N   PHE   206      60.006  59.917  68.515  1.00  0.00           N  
ATOM   3360  H   PHE   206      59.497  60.526  67.890  1.00  0.00           H  
ATOM   3361  CA  PHE   206      61.446  60.135  68.647  1.00  0.00           C  
ATOM   3362  HA  PHE   206      61.783  59.197  69.088  1.00  0.00           H  
ATOM   3363  CB  PHE   206      62.120  60.336  67.354  1.00  0.00           C  
ATOM   3364  HB2 PHE   206      61.852  61.370  67.134  1.00  0.00           H  
ATOM   3365  HB3 PHE   206      63.193  60.212  67.503  1.00  0.00           H  
ATOM   3366  CG  PHE   206      61.707  59.479  66.146  1.00  0.00           C  
ATOM   3367  CD1 PHE   206      61.755  58.066  66.175  1.00  0.00           C  
ATOM   3368  HD1 PHE   206      62.011  57.631  67.131  1.00  0.00           H  
ATOM   3369  CE1 PHE   206      61.467  57.328  64.992  1.00  0.00           C  
ATOM   3370  HE1 PHE   206      61.372  56.253  64.996  1.00  0.00           H  
ATOM   3371  CZ  PHE   206      61.145  58.028  63.802  1.00  0.00           C  
ATOM   3372  HZ  PHE   206      61.095  57.489  62.868  1.00  0.00           H  
ATOM   3373  CE2 PHE   206      61.061  59.457  63.771  1.00  0.00           C  
ATOM   3374  HE2 PHE   206      60.952  60.087  62.901  1.00  0.00           H  
ATOM   3375  CD2 PHE   206      61.327  60.130  64.987  1.00  0.00           C  
ATOM   3376  HD2 PHE   206      61.325  61.210  64.985  1.00  0.00           H  
ATOM   3377  C   PHE   206      61.826  61.295  69.644  1.00  0.00           C  
ATOM   3378  O   PHE   206      62.952  61.363  70.066  1.00  0.00           O  
ATOM   3379  N   ASN   207      60.835  62.142  70.102  1.00  0.00           N  
ATOM   3380  H   ASN   207      59.884  61.940  69.827  1.00  0.00           H  
ATOM   3381  CA  ASN   207      60.999  62.998  71.322  1.00  0.00           C  
ATOM   3382  HA  ASN   207      62.001  63.426  71.289  1.00  0.00           H  
ATOM   3383  CB  ASN   207      59.918  64.142  71.245  1.00  0.00           C  
ATOM   3384  HB2 ASN   207      59.004  63.732  70.817  1.00  0.00           H  
ATOM   3385  HB3 ASN   207      59.671  64.426  72.268  1.00  0.00           H  
ATOM   3386  CG  ASN   207      60.497  65.383  70.535  1.00  0.00           C  
ATOM   3387  OD1 ASN   207      61.102  66.245  71.152  1.00  0.00           O  
ATOM   3388  ND2 ASN   207      60.329  65.497  69.283  1.00  0.00           N  
ATOM   3389 HD21 ASN   207      60.657  66.336  68.826  1.00  0.00           H  
ATOM   3390 HD22 ASN   207      59.963  64.748  68.712  1.00  0.00           H  
ATOM   3391  C   ASN   207      60.931  62.313  72.670  1.00  0.00           C  
ATOM   3392  O   ASN   207      61.725  62.491  73.574  1.00  0.00           O  
ATOM   3393  N   ARG   208      59.893  61.452  72.694  1.00  0.00           N  
ATOM   3394  H   ARG   208      59.350  61.335  71.850  1.00  0.00           H  
ATOM   3395  CA  ARG   208      59.405  60.720  73.835  1.00  0.00           C  
ATOM   3396  HA  ARG   208      59.501  61.400  74.681  1.00  0.00           H  
ATOM   3397  CB  ARG   208      57.877  60.525  73.573  1.00  0.00           C  
ATOM   3398  HB2 ARG   208      57.654  60.196  72.558  1.00  0.00           H  
ATOM   3399  HB3 ARG   208      57.564  59.693  74.204  1.00  0.00           H  
ATOM   3400  CG  ARG   208      57.137  61.843  73.792  1.00  0.00           C  
ATOM   3401  HG2 ARG   208      57.630  62.389  74.596  1.00  0.00           H  
ATOM   3402  HG3 ARG   208      57.129  62.391  72.849  1.00  0.00           H  
ATOM   3403  CD  ARG   208      55.681  61.673  74.117  1.00  0.00           C  
ATOM   3404  HD2 ARG   208      55.248  62.671  74.055  1.00  0.00           H  
ATOM   3405  HD3 ARG   208      55.219  61.070  73.335  1.00  0.00           H  
ATOM   3406  NE  ARG   208      55.410  61.063  75.377  1.00  0.00           N  
ATOM   3407  HE  ARG   208      55.458  60.056  75.435  1.00  0.00           H  
ATOM   3408  CZ  ARG   208      55.222  61.720  76.503  1.00  0.00           C  
ATOM   3409  NH1 ARG   208      54.958  62.988  76.712  1.00  0.00           N  
ATOM   3410 HH11 ARG   208      54.863  63.570  75.893  1.00  0.00           H  
ATOM   3411 HH12 ARG   208      54.890  63.383  77.640  1.00  0.00           H  
ATOM   3412  NH2 ARG   208      55.280  61.095  77.655  1.00  0.00           N  
ATOM   3413 HH21 ARG   208      55.179  60.095  77.750  1.00  0.00           H  
ATOM   3414 HH22 ARG   208      55.289  61.666  78.488  1.00  0.00           H  
ATOM   3415  C   ARG   208      60.012  59.321  73.972  1.00  0.00           C  
ATOM   3416  O   ARG   208      60.441  58.835  72.930  1.00  0.00           O  
ATOM   3417  N   THR   209      59.954  58.667  75.133  1.00  0.00           N  
ATOM   3418  H   THR   209      59.511  59.238  75.839  1.00  0.00           H  
ATOM   3419  CA  THR   209      60.361  57.276  75.257  1.00  0.00           C  
ATOM   3420  HA  THR   209      60.933  57.109  74.345  1.00  0.00           H  
ATOM   3421  CB  THR   209      61.262  57.038  76.446  1.00  0.00           C  
ATOM   3422  HB  THR   209      61.407  55.962  76.548  1.00  0.00           H  
ATOM   3423  CG2 THR   209      62.679  57.479  76.312  1.00  0.00           C  
ATOM   3424 HG21 THR   209      62.728  58.434  75.790  1.00  0.00           H  
ATOM   3425 HG22 THR   209      62.982  57.596  77.352  1.00  0.00           H  
ATOM   3426 HG23 THR   209      63.277  56.732  75.789  1.00  0.00           H  
ATOM   3427  OG1 THR   209      60.649  57.457  77.610  1.00  0.00           O  
ATOM   3428  HG1 THR   209      61.246  57.301  78.345  1.00  0.00           H  
ATOM   3429  C   THR   209      59.149  56.316  75.301  1.00  0.00           C  
ATOM   3430  O   THR   209      59.332  55.114  75.051  1.00  0.00           O  
ATOM   3431  N   SER   210      57.933  56.875  75.340  1.00  0.00           N  
ATOM   3432  H   SER   210      57.655  57.809  75.606  1.00  0.00           H  
ATOM   3433  CA  SER   210      56.758  56.176  74.820  1.00  0.00           C  
ATOM   3434  HA  SER   210      57.121  55.510  74.038  1.00  0.00           H  
ATOM   3435  CB  SER   210      56.237  55.257  75.929  1.00  0.00           C  
ATOM   3436  HB2 SER   210      55.334  54.738  75.609  1.00  0.00           H  
ATOM   3437  HB3 SER   210      56.943  54.480  76.222  1.00  0.00           H  
ATOM   3438  OG  SER   210      55.853  55.943  77.091  1.00  0.00           O  
ATOM   3439  HG  SER   210      56.384  55.544  77.785  1.00  0.00           H  
ATOM   3440  C   SER   210      55.681  57.095  74.374  1.00  0.00           C  
ATOM   3441  O   SER   210      55.665  58.166  74.924  1.00  0.00           O  
ATOM   3442  N   LEU   211      54.787  56.688  73.457  1.00  0.00           N  
ATOM   3443  H   LEU   211      54.930  55.827  72.948  1.00  0.00           H  
ATOM   3444  CA  LEU   211      53.534  57.343  73.250  1.00  0.00           C  
ATOM   3445  HA  LEU   211      53.740  58.414  73.234  1.00  0.00           H  
ATOM   3446  CB  LEU   211      53.058  57.013  71.810  1.00  0.00           C  
ATOM   3447  HB2 LEU   211      53.172  55.930  71.760  1.00  0.00           H  
ATOM   3448  HB3 LEU   211      51.995  57.230  71.703  1.00  0.00           H  
ATOM   3449  CG  LEU   211      53.743  57.742  70.602  1.00  0.00           C  
ATOM   3450  HG  LEU   211      54.831  57.675  70.615  1.00  0.00           H  
ATOM   3451  CD1 LEU   211      53.060  57.144  69.379  1.00  0.00           C  
ATOM   3452 HD11 LEU   211      51.995  57.362  69.301  1.00  0.00           H  
ATOM   3453 HD12 LEU   211      53.546  57.510  68.474  1.00  0.00           H  
ATOM   3454 HD13 LEU   211      53.248  56.071  69.364  1.00  0.00           H  
ATOM   3455  CD2 LEU   211      53.423  59.253  70.462  1.00  0.00           C  
ATOM   3456 HD21 LEU   211      53.698  59.625  69.475  1.00  0.00           H  
ATOM   3457 HD22 LEU   211      52.398  59.486  70.750  1.00  0.00           H  
ATOM   3458 HD23 LEU   211      54.145  59.764  71.099  1.00  0.00           H  
ATOM   3459  C   LEU   211      52.525  57.077  74.394  1.00  0.00           C  
ATOM   3460  O   LEU   211      52.406  56.009  74.952  1.00  0.00           O  
ATOM   3461  N   PRO   212      51.581  58.036  74.629  1.00  0.00           N  
ATOM   3462  CD  PRO   212      51.372  59.341  74.024  1.00  0.00           C  
ATOM   3463  HD2 PRO   212      50.793  59.305  73.101  1.00  0.00           H  
ATOM   3464  HD3 PRO   212      52.306  59.866  73.823  1.00  0.00           H  
ATOM   3465  CG  PRO   212      50.753  60.169  75.108  1.00  0.00           C  
ATOM   3466  HG2 PRO   212      50.238  61.049  74.724  1.00  0.00           H  
ATOM   3467  HG3 PRO   212      51.477  60.544  75.832  1.00  0.00           H  
ATOM   3468  CB  PRO   212      49.662  59.183  75.623  1.00  0.00           C  
ATOM   3469  HB2 PRO   212      48.805  59.189  74.950  1.00  0.00           H  
ATOM   3470  HB3 PRO   212      49.276  59.457  76.604  1.00  0.00           H  
ATOM   3471  CA  PRO   212      50.489  57.870  75.622  1.00  0.00           C  
ATOM   3472  HA  PRO   212      51.033  57.781  76.563  1.00  0.00           H  
ATOM   3473  C   PRO   212      49.602  56.561  75.483  1.00  0.00           C  
ATOM   3474  O   PRO   212      48.818  56.251  76.386  1.00  0.00           O  
ATOM   3475  N   TRP   213      49.678  55.956  74.297  1.00  0.00           N  
ATOM   3476  H   TRP   213      50.322  56.356  73.630  1.00  0.00           H  
ATOM   3477  CA  TRP   213      48.945  54.716  73.899  1.00  0.00           C  
ATOM   3478  HA  TRP   213      48.486  54.469  74.856  1.00  0.00           H  
ATOM   3479  CB  TRP   213      47.974  55.119  72.750  1.00  0.00           C  
ATOM   3480  HB2 TRP   213      47.401  54.271  72.376  1.00  0.00           H  
ATOM   3481  HB3 TRP   213      47.252  55.785  73.224  1.00  0.00           H  
ATOM   3482  CG  TRP   213      48.652  55.859  71.702  1.00  0.00           C  
ATOM   3483  CD1 TRP   213      49.275  55.284  70.680  1.00  0.00           C  
ATOM   3484  HD1 TRP   213      49.409  54.213  70.686  1.00  0.00           H  
ATOM   3485  NE1 TRP   213      49.796  56.286  69.839  1.00  0.00           N  
ATOM   3486  HE1 TRP   213      50.116  56.052  68.910  1.00  0.00           H  
ATOM   3487  CE2 TRP   213      49.565  57.548  70.279  1.00  0.00           C  
ATOM   3488  CZ2 TRP   213      49.793  58.809  69.770  1.00  0.00           C  
ATOM   3489  HZ2 TRP   213      50.360  58.959  68.863  1.00  0.00           H  
ATOM   3490  CH2 TRP   213      49.372  59.932  70.524  1.00  0.00           C  
ATOM   3491  HH2 TRP   213      49.488  60.929  70.125  1.00  0.00           H  
ATOM   3492  CZ3 TRP   213      48.653  59.703  71.680  1.00  0.00           C  
ATOM   3493  HZ3 TRP   213      48.368  60.582  72.239  1.00  0.00           H  
ATOM   3494  CE3 TRP   213      48.291  58.406  72.116  1.00  0.00           C  
ATOM   3495  HE3 TRP   213      47.599  58.308  72.939  1.00  0.00           H  
ATOM   3496  CD2 TRP   213      48.809  57.317  71.483  1.00  0.00           C  
ATOM   3497  C   TRP   213      49.830  53.550  73.554  1.00  0.00           C  
ATOM   3498  O   TRP   213      49.341  52.496  73.240  1.00  0.00           O  
ATOM   3499  N   GLN   214      51.194  53.614  73.614  1.00  0.00           N  
ATOM   3500  H   GLN   214      51.608  54.472  73.951  1.00  0.00           H  
ATOM   3501  CA  GLN   214      52.101  52.523  73.158  1.00  0.00           C  
ATOM   3502  HA  GLN   214      51.835  52.287  72.128  1.00  0.00           H  
ATOM   3503  CB  GLN   214      53.577  53.037  73.309  1.00  0.00           C  
ATOM   3504  HB2 GLN   214      53.496  53.906  72.656  1.00  0.00           H  
ATOM   3505  HB3 GLN   214      53.756  53.312  74.348  1.00  0.00           H  
ATOM   3506  CG  GLN   214      54.721  52.192  72.760  1.00  0.00           C  
ATOM   3507  HG2 GLN   214      55.011  51.582  73.616  1.00  0.00           H  
ATOM   3508  HG3 GLN   214      54.363  51.432  72.065  1.00  0.00           H  
ATOM   3509  CD  GLN   214      55.903  53.011  72.228  1.00  0.00           C  
ATOM   3510  OE1 GLN   214      55.866  54.262  72.302  1.00  0.00           O  
ATOM   3511  NE2 GLN   214      56.957  52.341  71.794  1.00  0.00           N  
ATOM   3512 HE21 GLN   214      57.825  52.849  71.696  1.00  0.00           H  
ATOM   3513 HE22 GLN   214      56.937  51.373  72.081  1.00  0.00           H  
ATOM   3514  C   GLN   214      51.942  51.214  73.901  1.00  0.00           C  
ATOM   3515  O   GLN   214      51.955  50.187  73.280  1.00  0.00           O  
ATOM   3516  N   GLY   215      51.572  51.249  75.151  1.00  0.00           N  
ATOM   3517  H   GLY   215      51.571  52.154  75.599  1.00  0.00           H  
ATOM   3518  CA  GLY   215      51.559  50.027  75.982  1.00  0.00           C  
ATOM   3519  HA2 GLY   215      52.208  49.261  75.557  1.00  0.00           H  
ATOM   3520  HA3 GLY   215      51.933  50.309  76.966  1.00  0.00           H  
ATOM   3521  C   GLY   215      50.195  49.477  76.175  1.00  0.00           C  
ATOM   3522  O   GLY   215      50.066  48.460  76.913  1.00  0.00           O  
ATOM   3523  N   LEU   216      49.179  50.144  75.617  1.00  0.00           N  
ATOM   3524  H   LEU   216      49.412  50.915  75.008  1.00  0.00           H  
ATOM   3525  CA  LEU   216      47.785  49.983  76.067  1.00  0.00           C  
ATOM   3526  HA  LEU   216      47.598  50.373  77.067  1.00  0.00           H  
ATOM   3527  CB  LEU   216      46.924  50.970  75.175  1.00  0.00           C  
ATOM   3528  HB2 LEU   216      47.312  51.978  75.316  1.00  0.00           H  
ATOM   3529  HB3 LEU   216      46.991  50.623  74.143  1.00  0.00           H  
ATOM   3530  CG  LEU   216      45.407  51.135  75.452  1.00  0.00           C  
ATOM   3531  HG  LEU   216      44.912  50.272  75.006  1.00  0.00           H  
ATOM   3532  CD1 LEU   216      44.952  51.165  76.909  1.00  0.00           C  
ATOM   3533 HD11 LEU   216      45.526  51.939  77.418  1.00  0.00           H  
ATOM   3534 HD12 LEU   216      43.906  51.467  76.967  1.00  0.00           H  
ATOM   3535 HD13 LEU   216      45.117  50.155  77.283  1.00  0.00           H  
ATOM   3536  CD2 LEU   216      44.951  52.449  74.747  1.00  0.00           C  
ATOM   3537 HD21 LEU   216      45.523  53.240  75.230  1.00  0.00           H  
ATOM   3538 HD22 LEU   216      45.121  52.336  73.676  1.00  0.00           H  
ATOM   3539 HD23 LEU   216      43.883  52.626  74.877  1.00  0.00           H  
ATOM   3540  C   LEU   216      47.066  48.602  75.858  1.00  0.00           C  
ATOM   3541  O   LEU   216      47.062  48.062  74.736  1.00  0.00           O  
ATOM   3542  N   LYS   217      46.547  48.131  77.017  1.00  0.00           N  
ATOM   3543  H   LYS   217      46.712  48.617  77.887  1.00  0.00           H  
ATOM   3544  CA  LYS   217      45.832  46.877  77.048  1.00  0.00           C  
ATOM   3545  HA  LYS   217      46.377  46.154  76.441  1.00  0.00           H  
ATOM   3546  CB  LYS   217      45.892  46.436  78.522  1.00  0.00           C  
ATOM   3547  HB2 LYS   217      45.552  47.227  79.191  1.00  0.00           H  
ATOM   3548  HB3 LYS   217      45.184  45.611  78.588  1.00  0.00           H  
ATOM   3549  CG  LYS   217      47.269  45.926  78.943  1.00  0.00           C  
ATOM   3550  HG2 LYS   217      47.585  45.153  78.243  1.00  0.00           H  
ATOM   3551  HG3 LYS   217      47.899  46.811  78.862  1.00  0.00           H  
ATOM   3552  CD  LYS   217      47.411  45.482  80.395  1.00  0.00           C  
ATOM   3553  HD2 LYS   217      46.994  44.483  80.521  1.00  0.00           H  
ATOM   3554  HD3 LYS   217      48.480  45.339  80.549  1.00  0.00           H  
ATOM   3555  CE  LYS   217      46.901  46.339  81.483  1.00  0.00           C  
ATOM   3556  HE2 LYS   217      47.077  47.397  81.290  1.00  0.00           H  
ATOM   3557  HE3 LYS   217      45.825  46.200  81.590  1.00  0.00           H  
ATOM   3558  NZ  LYS   217      47.332  45.922  82.784  1.00  0.00           N  
ATOM   3559  HZ1 LYS   217      46.893  46.525  83.464  1.00  0.00           H  
ATOM   3560  HZ2 LYS   217      47.125  44.979  83.082  1.00  0.00           H  
ATOM   3561  HZ3 LYS   217      48.328  46.073  82.865  1.00  0.00           H  
ATOM   3562  C   LYS   217      44.430  46.977  76.396  1.00  0.00           C  
ATOM   3563  O   LYS   217      43.654  47.931  76.615  1.00  0.00           O  
ATOM   3564  N   ALA   218      44.038  45.863  75.783  1.00  0.00           N  
ATOM   3565  H   ALA   218      44.738  45.137  75.741  1.00  0.00           H  
ATOM   3566  CA  ALA   218      42.678  45.448  75.289  1.00  0.00           C  
ATOM   3567  HA  ALA   218      41.961  45.976  75.916  1.00  0.00           H  
ATOM   3568  CB  ALA   218      42.409  45.770  73.834  1.00  0.00           C  
ATOM   3569  HB1 ALA   218      41.380  45.752  73.475  1.00  0.00           H  
ATOM   3570  HB2 ALA   218      42.810  46.782  73.763  1.00  0.00           H  
ATOM   3571  HB3 ALA   218      42.954  45.079  73.190  1.00  0.00           H  
ATOM   3572  C   ALA   218      42.603  43.876  75.565  1.00  0.00           C  
ATOM   3573  O   ALA   218      43.641  43.240  75.718  1.00  0.00           O  
ATOM   3574  N   ALA   219      41.425  43.239  75.376  1.00  0.00           N  
ATOM   3575  H   ALA   219      40.619  43.827  75.216  1.00  0.00           H  
ATOM   3576  CA  ALA   219      41.211  41.810  75.570  1.00  0.00           C  
ATOM   3577  HA  ALA   219      41.799  41.319  76.344  1.00  0.00           H  
ATOM   3578  CB  ALA   219      39.730  41.575  76.006  1.00  0.00           C  
ATOM   3579  HB1 ALA   219      39.544  40.520  76.210  1.00  0.00           H  
ATOM   3580  HB2 ALA   219      39.405  42.215  76.827  1.00  0.00           H  
ATOM   3581  HB3 ALA   219      39.117  41.913  75.171  1.00  0.00           H  
ATOM   3582  C   ALA   219      41.498  41.070  74.294  1.00  0.00           C  
ATOM   3583  O   ALA   219      41.666  39.827  74.342  1.00  0.00           O  
ATOM   3584  N   THR   220      41.543  41.667  73.099  1.00  0.00           N  
ATOM   3585  H   THR   220      41.488  42.675  73.061  1.00  0.00           H  
ATOM   3586  CA  THR   220      41.842  40.968  71.879  1.00  0.00           C  
ATOM   3587  HA  THR   220      42.443  40.079  72.072  1.00  0.00           H  
ATOM   3588  CB  THR   220      40.642  40.591  71.026  1.00  0.00           C  
ATOM   3589  HB  THR   220      40.831  40.264  70.004  1.00  0.00           H  
ATOM   3590  CG2 THR   220      39.779  39.423  71.604  1.00  0.00           C  
ATOM   3591 HG21 THR   220      38.918  39.430  70.935  1.00  0.00           H  
ATOM   3592 HG22 THR   220      40.320  38.478  71.551  1.00  0.00           H  
ATOM   3593 HG23 THR   220      39.354  39.539  72.601  1.00  0.00           H  
ATOM   3594  OG1 THR   220      39.778  41.741  70.910  1.00  0.00           O  
ATOM   3595  HG1 THR   220      39.161  41.665  71.641  1.00  0.00           H  
ATOM   3596  C   THR   220      42.663  41.861  71.019  1.00  0.00           C  
ATOM   3597  O   THR   220      42.454  43.094  70.994  1.00  0.00           O  
ATOM   3598  N   LYS   221      43.491  41.275  70.116  1.00  0.00           N  
ATOM   3599  H   LYS   221      43.711  40.290  70.170  1.00  0.00           H  
ATOM   3600  CA  LYS   221      44.147  42.087  69.079  1.00  0.00           C  
ATOM   3601  HA  LYS   221      44.904  42.753  69.492  1.00  0.00           H  
ATOM   3602  CB  LYS   221      44.895  41.114  68.186  1.00  0.00           C  
ATOM   3603  HB2 LYS   221      45.429  40.480  68.893  1.00  0.00           H  
ATOM   3604  HB3 LYS   221      44.281  40.394  67.645  1.00  0.00           H  
ATOM   3605  CG  LYS   221      45.954  41.736  67.295  1.00  0.00           C  
ATOM   3606  HG2 LYS   221      45.490  42.474  66.640  1.00  0.00           H  
ATOM   3607  HG3 LYS   221      46.613  42.170  68.047  1.00  0.00           H  
ATOM   3608  CD  LYS   221      46.654  40.630  66.492  1.00  0.00           C  
ATOM   3609  HD2 LYS   221      47.044  39.752  67.007  1.00  0.00           H  
ATOM   3610  HD3 LYS   221      45.992  40.235  65.721  1.00  0.00           H  
ATOM   3611  CE  LYS   221      47.841  41.189  65.685  1.00  0.00           C  
ATOM   3612  HE2 LYS   221      47.834  40.692  64.714  1.00  0.00           H  
ATOM   3613  HE3 LYS   221      47.636  42.231  65.439  1.00  0.00           H  
ATOM   3614  NZ  LYS   221      49.147  41.044  66.376  1.00  0.00           N  
ATOM   3615  HZ1 LYS   221      49.137  41.295  67.354  1.00  0.00           H  
ATOM   3616  HZ2 LYS   221      49.509  40.115  66.211  1.00  0.00           H  
ATOM   3617  HZ3 LYS   221      49.825  41.720  66.055  1.00  0.00           H  
ATOM   3618  C   LYS   221      43.223  42.885  68.185  1.00  0.00           C  
ATOM   3619  O   LYS   221      43.399  44.074  68.005  1.00  0.00           O  
ATOM   3620  N   LYS   222      42.129  42.257  67.733  1.00  0.00           N  
ATOM   3621  H   LYS   222      42.028  41.263  67.883  1.00  0.00           H  
ATOM   3622  CA  LYS   222      40.943  42.941  67.146  1.00  0.00           C  
ATOM   3623  HA  LYS   222      41.304  43.299  66.181  1.00  0.00           H  
ATOM   3624  CB  LYS   222      39.859  41.865  67.037  1.00  0.00           C  
ATOM   3625  HB2 LYS   222      40.344  41.106  66.423  1.00  0.00           H  
ATOM   3626  HB3 LYS   222      39.548  41.510  68.020  1.00  0.00           H  
ATOM   3627  CG  LYS   222      38.638  42.475  66.310  1.00  0.00           C  
ATOM   3628  HG2 LYS   222      38.259  43.240  66.987  1.00  0.00           H  
ATOM   3629  HG3 LYS   222      38.896  42.971  65.374  1.00  0.00           H  
ATOM   3630  CD  LYS   222      37.558  41.431  66.060  1.00  0.00           C  
ATOM   3631  HD2 LYS   222      37.848  40.791  65.227  1.00  0.00           H  
ATOM   3632  HD3 LYS   222      37.461  40.841  66.971  1.00  0.00           H  
ATOM   3633  CE  LYS   222      36.281  42.175  65.757  1.00  0.00           C  
ATOM   3634  HE2 LYS   222      36.204  42.853  66.607  1.00  0.00           H  
ATOM   3635  HE3 LYS   222      36.418  42.773  64.856  1.00  0.00           H  
ATOM   3636  NZ  LYS   222      35.148  41.176  65.731  1.00  0.00           N  
ATOM   3637  HZ1 LYS   222      35.089  40.605  66.562  1.00  0.00           H  
ATOM   3638  HZ2 LYS   222      34.257  41.643  65.647  1.00  0.00           H  
ATOM   3639  HZ3 LYS   222      35.196  40.585  64.913  1.00  0.00           H  
ATOM   3640  C   LYS   222      40.488  44.266  67.926  1.00  0.00           C  
ATOM   3641  O   LYS   222      40.163  45.259  67.229  1.00  0.00           O  
ATOM   3642  N   GLN   223      40.600  44.260  69.221  1.00  0.00           N  
ATOM   3643  H   GLN   223      41.033  43.401  69.530  1.00  0.00           H  
ATOM   3644  CA  GLN   223      40.192  45.335  70.038  1.00  0.00           C  
ATOM   3645  HA  GLN   223      39.502  45.928  69.439  1.00  0.00           H  
ATOM   3646  CB  GLN   223      39.372  44.849  71.199  1.00  0.00           C  
ATOM   3647  HB2 GLN   223      38.696  44.040  70.921  1.00  0.00           H  
ATOM   3648  HB3 GLN   223      40.064  44.507  71.968  1.00  0.00           H  
ATOM   3649  CG  GLN   223      38.482  45.915  71.830  1.00  0.00           C  
ATOM   3650  HG2 GLN   223      38.981  46.884  71.865  1.00  0.00           H  
ATOM   3651  HG3 GLN   223      37.665  46.037  71.118  1.00  0.00           H  
ATOM   3652  CD  GLN   223      38.032  45.460  73.271  1.00  0.00           C  
ATOM   3653  OE1 GLN   223      38.290  44.395  73.850  1.00  0.00           O  
ATOM   3654  NE2 GLN   223      37.250  46.308  73.848  1.00  0.00           N  
ATOM   3655 HE21 GLN   223      36.985  46.149  74.809  1.00  0.00           H  
ATOM   3656 HE22 GLN   223      36.907  47.042  73.245  1.00  0.00           H  
ATOM   3657  C   GLN   223      41.358  46.324  70.414  1.00  0.00           C  
ATOM   3658  O   GLN   223      41.144  47.478  70.692  1.00  0.00           O  
ATOM   3659  N   LYS   224      42.565  45.784  70.432  1.00  0.00           N  
ATOM   3660  H   LYS   224      42.574  44.813  70.157  1.00  0.00           H  
ATOM   3661  CA  LYS   224      43.814  46.510  70.662  1.00  0.00           C  
ATOM   3662  HA  LYS   224      43.820  46.690  71.737  1.00  0.00           H  
ATOM   3663  CB  LYS   224      45.011  45.629  70.323  1.00  0.00           C  
ATOM   3664  HB2 LYS   224      44.924  44.639  70.772  1.00  0.00           H  
ATOM   3665  HB3 LYS   224      44.986  45.469  69.245  1.00  0.00           H  
ATOM   3666  CG  LYS   224      46.383  46.331  70.616  1.00  0.00           C  
ATOM   3667  HG2 LYS   224      47.060  45.923  69.867  1.00  0.00           H  
ATOM   3668  HG3 LYS   224      46.340  47.419  70.587  1.00  0.00           H  
ATOM   3669  CD  LYS   224      46.865  46.019  72.003  1.00  0.00           C  
ATOM   3670  HD2 LYS   224      46.243  46.522  72.743  1.00  0.00           H  
ATOM   3671  HD3 LYS   224      46.888  44.960  72.261  1.00  0.00           H  
ATOM   3672  CE  LYS   224      48.283  46.569  72.285  1.00  0.00           C  
ATOM   3673  HE2 LYS   224      48.906  46.092  71.529  1.00  0.00           H  
ATOM   3674  HE3 LYS   224      48.282  47.650  72.145  1.00  0.00           H  
ATOM   3675  NZ  LYS   224      48.829  46.135  73.609  1.00  0.00           N  
ATOM   3676  HZ1 LYS   224      49.726  46.575  73.756  1.00  0.00           H  
ATOM   3677  HZ2 LYS   224      48.276  46.490  74.376  1.00  0.00           H  
ATOM   3678  HZ3 LYS   224      48.848  45.126  73.635  1.00  0.00           H  
ATOM   3679  C   LYS   224      43.936  47.847  69.896  1.00  0.00           C  
ATOM   3680  O   LYS   224      44.091  48.908  70.462  1.00  0.00           O  
ATOM   3681  N   TYR   225      43.701  47.775  68.566  1.00  0.00           N  
ATOM   3682  H   TYR   225      43.717  46.876  68.107  1.00  0.00           H  
ATOM   3683  CA  TYR   225      43.620  48.892  67.632  1.00  0.00           C  
ATOM   3684  HA  TYR   225      44.604  49.338  67.486  1.00  0.00           H  
ATOM   3685  CB  TYR   225      43.174  48.287  66.288  1.00  0.00           C  
ATOM   3686  HB2 TYR   225      42.211  47.799  66.438  1.00  0.00           H  
ATOM   3687  HB3 TYR   225      43.051  49.084  65.554  1.00  0.00           H  
ATOM   3688  CG  TYR   225      44.106  47.289  65.734  1.00  0.00           C  
ATOM   3689  CD1 TYR   225      45.378  47.572  65.271  1.00  0.00           C  
ATOM   3690  HD1 TYR   225      45.713  48.599  65.263  1.00  0.00           H  
ATOM   3691  CE1 TYR   225      46.230  46.610  64.849  1.00  0.00           C  
ATOM   3692  HE1 TYR   225      47.274  46.770  64.625  1.00  0.00           H  
ATOM   3693  CZ  TYR   225      45.760  45.296  64.776  1.00  0.00           C  
ATOM   3694  OH  TYR   225      46.597  44.338  64.290  1.00  0.00           O  
ATOM   3695  HH  TYR   225      46.109  43.895  63.592  1.00  0.00           H  
ATOM   3696  CE2 TYR   225      44.375  44.972  65.095  1.00  0.00           C  
ATOM   3697  HE2 TYR   225      44.054  43.949  64.961  1.00  0.00           H  
ATOM   3698  CD2 TYR   225      43.579  45.994  65.509  1.00  0.00           C  
ATOM   3699  HD2 TYR   225      42.567  45.753  65.800  1.00  0.00           H  
ATOM   3700  C   TYR   225      42.589  49.951  67.982  1.00  0.00           C  
ATOM   3701  O   TYR   225      42.816  51.150  67.961  1.00  0.00           O  
ATOM   3702  N   GLU   226      41.398  49.564  68.361  1.00  0.00           N  
ATOM   3703  H   GLU   226      41.262  48.589  68.585  1.00  0.00           H  
ATOM   3704  CA  GLU   226      40.255  50.326  68.713  1.00  0.00           C  
ATOM   3705  HA  GLU   226      40.039  51.074  67.951  1.00  0.00           H  
ATOM   3706  CB  GLU   226      38.936  49.529  68.744  1.00  0.00           C  
ATOM   3707  HB2 GLU   226      38.677  49.249  67.723  1.00  0.00           H  
ATOM   3708  HB3 GLU   226      39.014  48.717  69.466  1.00  0.00           H  
ATOM   3709  CG  GLU   226      37.762  50.441  69.164  1.00  0.00           C  
ATOM   3710  HG2 GLU   226      37.828  50.574  70.244  1.00  0.00           H  
ATOM   3711  HG3 GLU   226      37.935  51.393  68.663  1.00  0.00           H  
ATOM   3712  CD  GLU   226      36.379  49.873  68.800  1.00  0.00           C  
ATOM   3713  OE1 GLU   226      36.178  48.656  68.929  1.00  0.00           O  
ATOM   3714  OE2 GLU   226      35.525  50.539  68.221  1.00  0.00           O  
ATOM   3715  C   GLU   226      40.617  51.114  70.042  1.00  0.00           C  
ATOM   3716  O   GLU   226      40.541  52.307  70.007  1.00  0.00           O  
ATOM   3717  N   LYS   227      41.108  50.536  71.133  1.00  0.00           N  
ATOM   3718  H   LYS   227      41.170  49.528  71.108  1.00  0.00           H  
ATOM   3719  CA  LYS   227      41.504  51.200  72.378  1.00  0.00           C  
ATOM   3720  HA  LYS   227      40.626  51.739  72.735  1.00  0.00           H  
ATOM   3721  CB  LYS   227      41.919  50.182  73.494  1.00  0.00           C  
ATOM   3722  HB2 LYS   227      42.620  49.466  73.065  1.00  0.00           H  
ATOM   3723  HB3 LYS   227      42.331  50.799  74.293  1.00  0.00           H  
ATOM   3724  CG  LYS   227      40.815  49.298  74.169  1.00  0.00           C  
ATOM   3725  HG2 LYS   227      40.179  48.860  73.400  1.00  0.00           H  
ATOM   3726  HG3 LYS   227      41.325  48.529  74.750  1.00  0.00           H  
ATOM   3727  CD  LYS   227      39.935  50.094  75.208  1.00  0.00           C  
ATOM   3728  HD2 LYS   227      40.599  50.364  76.029  1.00  0.00           H  
ATOM   3729  HD3 LYS   227      39.652  50.991  74.658  1.00  0.00           H  
ATOM   3730  CE  LYS   227      38.687  49.327  75.760  1.00  0.00           C  
ATOM   3731  HE2 LYS   227      38.276  48.750  74.932  1.00  0.00           H  
ATOM   3732  HE3 LYS   227      39.138  48.659  76.494  1.00  0.00           H  
ATOM   3733  NZ  LYS   227      37.578  50.187  76.274  1.00  0.00           N  
ATOM   3734  HZ1 LYS   227      36.668  49.788  76.097  1.00  0.00           H  
ATOM   3735  HZ2 LYS   227      37.549  50.206  77.283  1.00  0.00           H  
ATOM   3736  HZ3 LYS   227      37.676  51.169  76.057  1.00  0.00           H  
ATOM   3737  C   LYS   227      42.618  52.185  72.134  1.00  0.00           C  
ATOM   3738  O   LYS   227      42.502  53.319  72.456  1.00  0.00           O  
ATOM   3739  N   ILE   228      43.635  51.802  71.332  1.00  0.00           N  
ATOM   3740  H   ILE   228      43.641  50.825  71.077  1.00  0.00           H  
ATOM   3741  CA  ILE   228      44.657  52.726  70.795  1.00  0.00           C  
ATOM   3742  HA  ILE   228      45.175  53.168  71.646  1.00  0.00           H  
ATOM   3743  CB  ILE   228      45.724  51.936  70.022  1.00  0.00           C  
ATOM   3744  HB  ILE   228      45.223  51.201  69.393  1.00  0.00           H  
ATOM   3745  CG2 ILE   228      46.533  52.802  69.007  1.00  0.00           C  
ATOM   3746 HG21 ILE   228      47.291  52.208  68.496  1.00  0.00           H  
ATOM   3747 HG22 ILE   228      45.809  53.159  68.276  1.00  0.00           H  
ATOM   3748 HG23 ILE   228      46.894  53.699  69.510  1.00  0.00           H  
ATOM   3749  CG1 ILE   228      46.709  51.222  70.938  1.00  0.00           C  
ATOM   3750 HG12 ILE   228      47.337  51.983  71.403  1.00  0.00           H  
ATOM   3751 HG13 ILE   228      46.242  50.887  71.864  1.00  0.00           H  
ATOM   3752  CD1 ILE   228      47.488  50.026  70.266  1.00  0.00           C  
ATOM   3753 HD11 ILE   228      48.205  50.458  69.567  1.00  0.00           H  
ATOM   3754 HD12 ILE   228      48.094  49.552  71.039  1.00  0.00           H  
ATOM   3755 HD13 ILE   228      46.798  49.348  69.764  1.00  0.00           H  
ATOM   3756  C   ILE   228      44.064  53.937  70.029  1.00  0.00           C  
ATOM   3757  O   ILE   228      44.353  55.059  70.328  1.00  0.00           O  
ATOM   3758  N   SER   229      43.194  53.691  69.031  1.00  0.00           N  
ATOM   3759  H   SER   229      43.049  52.701  68.895  1.00  0.00           H  
ATOM   3760  CA  SER   229      42.465  54.685  68.287  1.00  0.00           C  
ATOM   3761  HA  SER   229      43.236  55.246  67.759  1.00  0.00           H  
ATOM   3762  CB  SER   229      41.585  53.983  67.241  1.00  0.00           C  
ATOM   3763  HB2 SER   229      42.254  53.523  66.514  1.00  0.00           H  
ATOM   3764  HB3 SER   229      41.033  53.266  67.849  1.00  0.00           H  
ATOM   3765  OG  SER   229      40.618  54.757  66.558  1.00  0.00           O  
ATOM   3766  HG  SER   229      41.111  55.270  65.914  1.00  0.00           H  
ATOM   3767  C   SER   229      41.588  55.612  69.116  1.00  0.00           C  
ATOM   3768  O   SER   229      41.772  56.833  68.933  1.00  0.00           O  
ATOM   3769  N   GLU   230      40.835  55.113  70.117  1.00  0.00           N  
ATOM   3770  H   GLU   230      40.697  54.119  70.236  1.00  0.00           H  
ATOM   3771  CA  GLU   230      40.092  56.063  70.969  1.00  0.00           C  
ATOM   3772  HA  GLU   230      39.635  56.844  70.361  1.00  0.00           H  
ATOM   3773  CB  GLU   230      38.973  55.291  71.579  1.00  0.00           C  
ATOM   3774  HB2 GLU   230      38.404  54.927  70.723  1.00  0.00           H  
ATOM   3775  HB3 GLU   230      39.331  54.374  72.047  1.00  0.00           H  
ATOM   3776  CG  GLU   230      38.022  55.982  72.570  1.00  0.00           C  
ATOM   3777  HG2 GLU   230      37.843  56.989  72.191  1.00  0.00           H  
ATOM   3778  HG3 GLU   230      37.061  55.468  72.542  1.00  0.00           H  
ATOM   3779  CD  GLU   230      38.531  55.965  74.031  1.00  0.00           C  
ATOM   3780  OE1 GLU   230      38.415  57.080  74.635  1.00  0.00           O  
ATOM   3781  OE2 GLU   230      39.130  54.975  74.513  1.00  0.00           O  
ATOM   3782  C   GLU   230      41.085  56.864  71.912  1.00  0.00           C  
ATOM   3783  O   GLU   230      40.951  58.098  72.142  1.00  0.00           O  
ATOM   3784  N   LYS   231      42.099  56.169  72.480  1.00  0.00           N  
ATOM   3785  H   LYS   231      42.186  55.169  72.361  1.00  0.00           H  
ATOM   3786  CA  LYS   231      43.060  56.905  73.367  1.00  0.00           C  
ATOM   3787  HA  LYS   231      42.580  57.422  74.198  1.00  0.00           H  
ATOM   3788  CB  LYS   231      44.189  55.951  73.855  1.00  0.00           C  
ATOM   3789  HB2 LYS   231      43.683  55.196  74.457  1.00  0.00           H  
ATOM   3790  HB3 LYS   231      44.719  55.451  73.044  1.00  0.00           H  
ATOM   3791  CG  LYS   231      45.136  56.678  74.871  1.00  0.00           C  
ATOM   3792  HG2 LYS   231      45.839  55.934  75.247  1.00  0.00           H  
ATOM   3793  HG3 LYS   231      45.765  57.429  74.392  1.00  0.00           H  
ATOM   3794  CD  LYS   231      44.581  57.544  76.097  1.00  0.00           C  
ATOM   3795  HD2 LYS   231      45.446  57.565  76.761  1.00  0.00           H  
ATOM   3796  HD3 LYS   231      44.237  58.547  75.847  1.00  0.00           H  
ATOM   3797  CE  LYS   231      43.460  56.808  76.847  1.00  0.00           C  
ATOM   3798  HE2 LYS   231      42.862  57.480  77.463  1.00  0.00           H  
ATOM   3799  HE3 LYS   231      42.709  56.365  76.193  1.00  0.00           H  
ATOM   3800  NZ  LYS   231      43.955  55.723  77.731  1.00  0.00           N  
ATOM   3801  HZ1 LYS   231      43.230  55.074  78.002  1.00  0.00           H  
ATOM   3802  HZ2 LYS   231      44.786  55.273  77.375  1.00  0.00           H  
ATOM   3803  HZ3 LYS   231      44.318  56.195  78.546  1.00  0.00           H  
ATOM   3804  C   LYS   231      43.678  58.019  72.475  1.00  0.00           C  
ATOM   3805  O   LYS   231      43.671  59.194  72.904  1.00  0.00           O  
ATOM   3806  N   LYS   232      44.150  57.673  71.278  1.00  0.00           N  
ATOM   3807  H   LYS   232      44.290  56.709  71.012  1.00  0.00           H  
ATOM   3808  CA  LYS   232      44.827  58.686  70.433  1.00  0.00           C  
ATOM   3809  HA  LYS   232      45.551  59.311  70.955  1.00  0.00           H  
ATOM   3810  CB  LYS   232      45.680  57.850  69.419  1.00  0.00           C  
ATOM   3811  HB2 LYS   232      46.373  57.214  69.971  1.00  0.00           H  
ATOM   3812  HB3 LYS   232      45.057  57.164  68.846  1.00  0.00           H  
ATOM   3813  CG  LYS   232      46.441  58.663  68.354  1.00  0.00           C  
ATOM   3814  HG2 LYS   232      45.659  59.143  67.766  1.00  0.00           H  
ATOM   3815  HG3 LYS   232      47.019  59.388  68.928  1.00  0.00           H  
ATOM   3816  CD  LYS   232      47.417  58.001  67.486  1.00  0.00           C  
ATOM   3817  HD2 LYS   232      48.012  57.323  68.097  1.00  0.00           H  
ATOM   3818  HD3 LYS   232      46.911  57.462  66.685  1.00  0.00           H  
ATOM   3819  CE  LYS   232      48.336  59.031  66.854  1.00  0.00           C  
ATOM   3820  HE2 LYS   232      48.893  59.605  67.595  1.00  0.00           H  
ATOM   3821  HE3 LYS   232      48.952  58.491  66.136  1.00  0.00           H  
ATOM   3822  NZ  LYS   232      47.605  60.057  66.099  1.00  0.00           N  
ATOM   3823  HZ1 LYS   232      47.161  59.684  65.273  1.00  0.00           H  
ATOM   3824  HZ2 LYS   232      46.971  60.620  66.647  1.00  0.00           H  
ATOM   3825  HZ3 LYS   232      48.231  60.707  65.645  1.00  0.00           H  
ATOM   3826  C   LYS   232      43.886  59.734  69.826  1.00  0.00           C  
ATOM   3827  O   LYS   232      44.283  60.906  69.663  1.00  0.00           O  
ATOM   3828  N   MET   233      42.610  59.435  69.645  1.00  0.00           N  
ATOM   3829  H   MET   233      42.357  58.457  69.647  1.00  0.00           H  
ATOM   3830  CA  MET   233      41.530  60.410  69.342  1.00  0.00           C  
ATOM   3831  HA  MET   233      41.883  60.954  68.466  1.00  0.00           H  
ATOM   3832  CB  MET   233      40.262  59.660  68.889  1.00  0.00           C  
ATOM   3833  HB2 MET   233      40.576  59.037  68.051  1.00  0.00           H  
ATOM   3834  HB3 MET   233      39.962  59.087  69.766  1.00  0.00           H  
ATOM   3835  CG  MET   233      39.089  60.567  68.418  1.00  0.00           C  
ATOM   3836  HG2 MET   233      39.497  61.344  67.771  1.00  0.00           H  
ATOM   3837  HG3 MET   233      38.404  60.049  67.746  1.00  0.00           H  
ATOM   3838  SD  MET   233      38.200  61.514  69.704  1.00  0.00           S  
ATOM   3839  CE  MET   233      37.331  60.136  70.504  1.00  0.00           C  
ATOM   3840  HE1 MET   233      36.839  59.593  69.697  1.00  0.00           H  
ATOM   3841  HE2 MET   233      38.000  59.550  71.133  1.00  0.00           H  
ATOM   3842  HE3 MET   233      36.521  60.574  71.088  1.00  0.00           H  
ATOM   3843  C   MET   233      41.288  61.363  70.476  1.00  0.00           C  
ATOM   3844  O   MET   233      41.319  62.559  70.222  1.00  0.00           O  
ATOM   3845  N   SER   234      41.266  60.887  71.749  1.00  0.00           N  
ATOM   3846  H   SER   234      41.349  59.893  71.905  1.00  0.00           H  
ATOM   3847  CA  SER   234      40.903  61.713  72.877  1.00  0.00           C  
ATOM   3848  HA  SER   234      40.337  62.576  72.527  1.00  0.00           H  
ATOM   3849  CB  SER   234      39.960  60.997  73.827  1.00  0.00           C  
ATOM   3850  HB2 SER   234      39.747  61.679  74.650  1.00  0.00           H  
ATOM   3851  HB3 SER   234      39.048  60.773  73.272  1.00  0.00           H  
ATOM   3852  OG  SER   234      40.552  59.787  74.286  1.00  0.00           O  
ATOM   3853  HG  SER   234      40.349  59.168  73.580  1.00  0.00           H  
ATOM   3854  C   SER   234      42.125  62.356  73.645  1.00  0.00           C  
ATOM   3855  O   SER   234      41.813  63.241  74.422  1.00  0.00           O  
ATOM   3856  N   THR   235      43.348  61.961  73.434  1.00  0.00           N  
ATOM   3857  H   THR   235      43.432  61.170  72.811  1.00  0.00           H  
ATOM   3858  CA  THR   235      44.613  62.535  73.923  1.00  0.00           C  
ATOM   3859  HA  THR   235      44.641  62.532  75.013  1.00  0.00           H  
ATOM   3860  CB  THR   235      45.776  61.599  73.477  1.00  0.00           C  
ATOM   3861  HB  THR   235      45.758  61.525  72.390  1.00  0.00           H  
ATOM   3862  CG2 THR   235      47.094  62.080  73.972  1.00  0.00           C  
ATOM   3863 HG21 THR   235      47.632  62.679  73.237  1.00  0.00           H  
ATOM   3864 HG22 THR   235      47.029  62.718  74.853  1.00  0.00           H  
ATOM   3865 HG23 THR   235      47.813  61.294  74.202  1.00  0.00           H  
ATOM   3866  OG1 THR   235      45.602  60.342  74.178  1.00  0.00           O  
ATOM   3867  HG1 THR   235      44.768  59.954  73.903  1.00  0.00           H  
ATOM   3868  C   THR   235      44.981  63.947  73.353  1.00  0.00           C  
ATOM   3869  O   THR   235      45.114  64.079  72.122  1.00  0.00           O  
ATOM   3870  N   PRO   236      45.141  65.005  74.287  1.00  0.00           N  
ATOM   3871  CD  PRO   236      44.848  65.045  75.738  1.00  0.00           C  
ATOM   3872  HD2 PRO   236      45.661  64.684  76.367  1.00  0.00           H  
ATOM   3873  HD3 PRO   236      44.035  64.328  75.851  1.00  0.00           H  
ATOM   3874  CG  PRO   236      44.596  66.536  76.020  1.00  0.00           C  
ATOM   3875  HG2 PRO   236      44.776  66.849  77.048  1.00  0.00           H  
ATOM   3876  HG3 PRO   236      43.582  66.813  75.731  1.00  0.00           H  
ATOM   3877  CB  PRO   236      45.512  67.242  75.064  1.00  0.00           C  
ATOM   3878  HB2 PRO   236      46.519  67.387  75.454  1.00  0.00           H  
ATOM   3879  HB3 PRO   236      45.124  68.239  74.856  1.00  0.00           H  
ATOM   3880  CA  PRO   236      45.532  66.367  73.888  1.00  0.00           C  
ATOM   3881  HA  PRO   236      44.851  66.682  73.097  1.00  0.00           H  
ATOM   3882  C   PRO   236      46.957  66.312  73.192  1.00  0.00           C  
ATOM   3883  O   PRO   236      47.886  65.677  73.696  1.00  0.00           O  
ATOM   3884  N   VAL   237      47.189  67.117  72.109  1.00  0.00           N  
ATOM   3885  H   VAL   237      46.473  67.689  71.686  1.00  0.00           H  
ATOM   3886  CA  VAL   237      48.536  67.202  71.566  1.00  0.00           C  
ATOM   3887  HA  VAL   237      48.928  66.187  71.511  1.00  0.00           H  
ATOM   3888  CB  VAL   237      48.573  67.702  70.137  1.00  0.00           C  
ATOM   3889  HB  VAL   237      49.572  67.476  69.764  1.00  0.00           H  
ATOM   3890  CG1 VAL   237      47.764  66.795  69.201  1.00  0.00           C  
ATOM   3891 HG11 VAL   237      47.819  67.107  68.158  1.00  0.00           H  
ATOM   3892 HG12 VAL   237      48.091  65.756  69.238  1.00  0.00           H  
ATOM   3893 HG13 VAL   237      46.759  66.882  69.615  1.00  0.00           H  
ATOM   3894  CG2 VAL   237      48.336  69.180  69.749  1.00  0.00           C  
ATOM   3895 HG21 VAL   237      48.527  69.376  68.694  1.00  0.00           H  
ATOM   3896 HG22 VAL   237      47.342  69.542  70.014  1.00  0.00           H  
ATOM   3897 HG23 VAL   237      49.119  69.716  70.286  1.00  0.00           H  
ATOM   3898  C   VAL   237      49.481  68.070  72.388  1.00  0.00           C  
ATOM   3899  O   VAL   237      50.654  68.031  72.115  1.00  0.00           O  
ATOM   3900  N   GLU   238      48.890  68.875  73.342  1.00  0.00           N  
ATOM   3901  H   GLU   238      47.893  69.037  73.353  1.00  0.00           H  
ATOM   3902  CA  GLU   238      49.565  69.665  74.308  1.00  0.00           C  
ATOM   3903  HA  GLU   238      50.456  70.043  73.806  1.00  0.00           H  
ATOM   3904  CB  GLU   238      48.603  70.771  74.751  1.00  0.00           C  
ATOM   3905  HB2 GLU   238      47.703  70.324  75.174  1.00  0.00           H  
ATOM   3906  HB3 GLU   238      48.927  71.403  75.578  1.00  0.00           H  
ATOM   3907  CG  GLU   238      48.252  71.658  73.518  1.00  0.00           C  
ATOM   3908  HG2 GLU   238      48.046  72.675  73.853  1.00  0.00           H  
ATOM   3909  HG3 GLU   238      49.010  71.629  72.735  1.00  0.00           H  
ATOM   3910  CD  GLU   238      46.988  71.358  72.740  1.00  0.00           C  
ATOM   3911  OE1 GLU   238      46.595  70.223  72.647  1.00  0.00           O  
ATOM   3912  OE2 GLU   238      46.395  72.247  72.028  1.00  0.00           O  
ATOM   3913  C   GLU   238      50.075  68.693  75.446  1.00  0.00           C  
ATOM   3914  O   GLU   238      51.269  68.771  75.670  1.00  0.00           O  
ATOM   3915  N   VAL   239      49.268  67.766  76.009  1.00  0.00           N  
ATOM   3916  H   VAL   239      48.286  67.882  75.806  1.00  0.00           H  
ATOM   3917  CA  VAL   239      49.674  66.651  76.875  1.00  0.00           C  
ATOM   3918  HA  VAL   239      50.182  67.085  77.736  1.00  0.00           H  
ATOM   3919  CB  VAL   239      48.447  65.886  77.398  1.00  0.00           C  
ATOM   3920  HB  VAL   239      47.880  65.737  76.479  1.00  0.00           H  
ATOM   3921  CG1 VAL   239      48.595  64.589  78.042  1.00  0.00           C  
ATOM   3922 HG11 VAL   239      47.648  64.298  78.495  1.00  0.00           H  
ATOM   3923 HG12 VAL   239      48.928  63.840  77.323  1.00  0.00           H  
ATOM   3924 HG13 VAL   239      49.294  64.703  78.871  1.00  0.00           H  
ATOM   3925  CG2 VAL   239      47.675  66.782  78.437  1.00  0.00           C  
ATOM   3926 HG21 VAL   239      47.665  67.781  78.002  1.00  0.00           H  
ATOM   3927 HG22 VAL   239      46.631  66.507  78.582  1.00  0.00           H  
ATOM   3928 HG23 VAL   239      48.195  66.827  79.394  1.00  0.00           H  
ATOM   3929  C   VAL   239      50.654  65.640  76.208  1.00  0.00           C  
ATOM   3930  O   VAL   239      51.604  65.160  76.876  1.00  0.00           O  
ATOM   3931  N   LEU   240      50.594  65.557  74.869  1.00  0.00           N  
ATOM   3932  H   LEU   240      49.969  66.084  74.276  1.00  0.00           H  
ATOM   3933  CA  LEU   240      51.713  64.854  74.182  1.00  0.00           C  
ATOM   3934  HA  LEU   240      51.894  63.856  74.579  1.00  0.00           H  
ATOM   3935  CB  LEU   240      51.066  64.707  72.786  1.00  0.00           C  
ATOM   3936  HB2 LEU   240      50.107  64.203  72.901  1.00  0.00           H  
ATOM   3937  HB3 LEU   240      51.030  65.701  72.341  1.00  0.00           H  
ATOM   3938  CG  LEU   240      51.956  63.866  71.802  1.00  0.00           C  
ATOM   3939  HG  LEU   240      52.951  64.283  71.653  1.00  0.00           H  
ATOM   3940  CD1 LEU   240      52.043  62.365  72.111  1.00  0.00           C  
ATOM   3941 HD11 LEU   240      51.102  61.916  72.427  1.00  0.00           H  
ATOM   3942 HD12 LEU   240      52.555  61.906  71.265  1.00  0.00           H  
ATOM   3943 HD13 LEU   240      52.700  62.173  72.959  1.00  0.00           H  
ATOM   3944  CD2 LEU   240      51.378  64.035  70.413  1.00  0.00           C  
ATOM   3945 HD21 LEU   240      51.463  65.088  70.145  1.00  0.00           H  
ATOM   3946 HD22 LEU   240      52.021  63.478  69.732  1.00  0.00           H  
ATOM   3947 HD23 LEU   240      50.346  63.689  70.476  1.00  0.00           H  
ATOM   3948  C   LEU   240      53.022  65.587  74.282  1.00  0.00           C  
ATOM   3949  O   LEU   240      54.085  64.962  74.419  1.00  0.00           O  
ATOM   3950  N   CYS   241      53.030  66.901  74.209  1.00  0.00           N  
ATOM   3951  H   CYS   241      52.094  67.281  74.192  1.00  0.00           H  
ATOM   3952  CA  CYS   241      54.204  67.793  74.194  1.00  0.00           C  
ATOM   3953  HA  CYS   241      55.106  67.272  73.873  1.00  0.00           H  
ATOM   3954  CB  CYS   241      53.976  68.978  73.213  1.00  0.00           C  
ATOM   3955  HB2 CYS   241      53.184  69.661  73.519  1.00  0.00           H  
ATOM   3956  HB3 CYS   241      54.916  69.530  73.236  1.00  0.00           H  
ATOM   3957  SG  CYS   241      53.787  68.364  71.555  1.00  0.00           S  
ATOM   3958  HG  CYS   241      52.533  67.956  71.769  1.00  0.00           H  
ATOM   3959  C   CYS   241      54.485  68.384  75.587  1.00  0.00           C  
ATOM   3960  O   CYS   241      55.096  69.434  75.812  1.00  0.00           O  
ATOM   3961  N   LYS   242      54.061  67.722  76.628  1.00  0.00           N  
ATOM   3962  H   LYS   242      53.557  66.877  76.403  1.00  0.00           H  
ATOM   3963  CA  LYS   242      54.195  68.132  78.117  1.00  0.00           C  
ATOM   3964  HA  LYS   242      54.119  69.217  78.045  1.00  0.00           H  
ATOM   3965  CB  LYS   242      53.052  67.429  78.906  1.00  0.00           C  
ATOM   3966  HB2 LYS   242      52.080  67.698  78.492  1.00  0.00           H  
ATOM   3967  HB3 LYS   242      53.179  66.347  78.918  1.00  0.00           H  
ATOM   3968  CG  LYS   242      53.005  67.842  80.366  1.00  0.00           C  
ATOM   3969  HG2 LYS   242      53.782  67.330  80.934  1.00  0.00           H  
ATOM   3970  HG3 LYS   242      53.196  68.914  80.396  1.00  0.00           H  
ATOM   3971  CD  LYS   242      51.648  67.718  81.046  1.00  0.00           C  
ATOM   3972  HD2 LYS   242      50.900  68.400  80.643  1.00  0.00           H  
ATOM   3973  HD3 LYS   242      51.192  66.765  80.777  1.00  0.00           H  
ATOM   3974  CE  LYS   242      51.779  67.858  82.531  1.00  0.00           C  
ATOM   3975  HE2 LYS   242      52.369  67.019  82.901  1.00  0.00           H  
ATOM   3976  HE3 LYS   242      52.261  68.799  82.795  1.00  0.00           H  
ATOM   3977  NZ  LYS   242      50.470  67.812  83.189  1.00  0.00           N  
ATOM   3978  HZ1 LYS   242      49.987  67.014  82.803  1.00  0.00           H  
ATOM   3979  HZ2 LYS   242      50.502  67.733  84.196  1.00  0.00           H  
ATOM   3980  HZ3 LYS   242      49.980  68.675  83.002  1.00  0.00           H  
ATOM   3981  C   LYS   242      55.632  67.769  78.621  1.00  0.00           C  
ATOM   3982  O   LYS   242      56.020  66.579  78.735  1.00  0.00           O  
ATOM   3983  N   GLY   243      56.405  68.864  78.699  1.00  0.00           N  
ATOM   3984  H   GLY   243      56.061  69.792  78.494  1.00  0.00           H  
ATOM   3985  CA  GLY   243      57.828  68.934  78.828  1.00  0.00           C  
ATOM   3986  HA2 GLY   243      58.168  69.878  79.254  1.00  0.00           H  
ATOM   3987  HA3 GLY   243      58.154  68.279  79.636  1.00  0.00           H  
ATOM   3988  C   GLY   243      58.661  68.764  77.550  1.00  0.00           C  
ATOM   3989  O   GLY   243      59.749  68.210  77.557  1.00  0.00           O  
ATOM   3990  N   PHE   244      58.199  69.370  76.471  1.00  0.00           N  
ATOM   3991  H   PHE   244      57.282  69.777  76.584  1.00  0.00           H  
ATOM   3992  CA  PHE   244      58.881  69.343  75.208  1.00  0.00           C  
ATOM   3993  HA  PHE   244      59.947  69.232  75.404  1.00  0.00           H  
ATOM   3994  CB  PHE   244      58.385  68.159  74.357  1.00  0.00           C  
ATOM   3995  HB2 PHE   244      57.298  68.233  74.339  1.00  0.00           H  
ATOM   3996  HB3 PHE   244      58.805  68.358  73.371  1.00  0.00           H  
ATOM   3997  CG  PHE   244      58.692  66.783  74.875  1.00  0.00           C  
ATOM   3998  CD1 PHE   244      59.914  66.110  74.553  1.00  0.00           C  
ATOM   3999  HD1 PHE   244      60.655  66.474  73.856  1.00  0.00           H  
ATOM   4000  CE1 PHE   244      60.310  64.944  75.223  1.00  0.00           C  
ATOM   4001  HE1 PHE   244      61.338  64.651  75.070  1.00  0.00           H  
ATOM   4002  CZ  PHE   244      59.490  64.440  76.203  1.00  0.00           C  
ATOM   4003  HZ  PHE   244      59.661  63.466  76.637  1.00  0.00           H  
ATOM   4004  CE2 PHE   244      58.279  65.024  76.478  1.00  0.00           C  
ATOM   4005  HE2 PHE   244      57.678  64.580  77.258  1.00  0.00           H  
ATOM   4006  CD2 PHE   244      57.856  66.227  75.832  1.00  0.00           C  
ATOM   4007  HD2 PHE   244      56.905  66.696  76.032  1.00  0.00           H  
ATOM   4008  C   PHE   244      58.619  70.691  74.496  1.00  0.00           C  
ATOM   4009  O   PHE   244      57.548  71.318  74.721  1.00  0.00           O  
ATOM   4010  N   PRO   245      59.485  71.113  73.574  1.00  0.00           N  
ATOM   4011  CD  PRO   245      60.725  70.455  73.190  1.00  0.00           C  
ATOM   4012  HD2 PRO   245      60.487  69.599  72.559  1.00  0.00           H  
ATOM   4013  HD3 PRO   245      61.240  70.028  74.051  1.00  0.00           H  
ATOM   4014  CG  PRO   245      61.552  71.491  72.533  1.00  0.00           C  
ATOM   4015  HG2 PRO   245      62.289  71.138  71.813  1.00  0.00           H  
ATOM   4016  HG3 PRO   245      61.980  72.125  73.309  1.00  0.00           H  
ATOM   4017  CB  PRO   245      60.575  72.468  71.849  1.00  0.00           C  
ATOM   4018  HB2 PRO   245      60.329  72.080  70.861  1.00  0.00           H  
ATOM   4019  HB3 PRO   245      60.980  73.480  71.833  1.00  0.00           H  
ATOM   4020  CA  PRO   245      59.409  72.420  72.836  1.00  0.00           C  
ATOM   4021  HA  PRO   245      59.661  73.256  73.488  1.00  0.00           H  
ATOM   4022  C   PRO   245      58.095  72.766  72.096  1.00  0.00           C  
ATOM   4023  O   PRO   245      57.272  71.889  71.840  1.00  0.00           O  
ATOM   4024  N   ALA   246      57.845  74.034  71.827  1.00  0.00           N  
ATOM   4025  H   ALA   246      58.492  74.803  71.925  1.00  0.00           H  
ATOM   4026  CA  ALA   246      56.501  74.571  71.367  1.00  0.00           C  
ATOM   4027  HA  ALA   246      55.659  74.251  71.981  1.00  0.00           H  
ATOM   4028  CB  ALA   246      56.569  76.144  71.463  1.00  0.00           C  
ATOM   4029  HB1 ALA   246      56.556  76.288  72.543  1.00  0.00           H  
ATOM   4030  HB2 ALA   246      57.535  76.443  71.057  1.00  0.00           H  
ATOM   4031  HB3 ALA   246      55.724  76.596  70.944  1.00  0.00           H  
ATOM   4032  C   ALA   246      56.182  74.202  69.912  1.00  0.00           C  
ATOM   4033  O   ALA   246      54.991  74.006  69.582  1.00  0.00           O  
ATOM   4034  N   GLU   247      57.183  73.985  69.091  1.00  0.00           N  
ATOM   4035  H   GLU   247      58.106  74.052  69.495  1.00  0.00           H  
ATOM   4036  CA  GLU   247      57.098  73.668  67.627  1.00  0.00           C  
ATOM   4037  HA  GLU   247      56.754  74.464  66.967  1.00  0.00           H  
ATOM   4038  CB  GLU   247      58.509  73.377  67.071  1.00  0.00           C  
ATOM   4039  HB2 GLU   247      59.034  72.639  67.677  1.00  0.00           H  
ATOM   4040  HB3 GLU   247      58.417  72.858  66.117  1.00  0.00           H  
ATOM   4041  CG  GLU   247      59.330  74.685  66.874  1.00  0.00           C  
ATOM   4042  HG2 GLU   247      60.158  74.513  66.186  1.00  0.00           H  
ATOM   4043  HG3 GLU   247      58.606  75.406  66.492  1.00  0.00           H  
ATOM   4044  CD  GLU   247      59.847  75.318  68.237  1.00  0.00           C  
ATOM   4045  OE1 GLU   247      59.800  74.633  69.272  1.00  0.00           O  
ATOM   4046  OE2 GLU   247      60.385  76.440  68.243  1.00  0.00           O  
ATOM   4047  C   GLU   247      56.165  72.511  67.438  1.00  0.00           C  
ATOM   4048  O   GLU   247      55.133  72.651  66.706  1.00  0.00           O  
ATOM   4049  N   PHE   248      56.494  71.379  68.033  1.00  0.00           N  
ATOM   4050  H   PHE   248      57.390  71.351  68.497  1.00  0.00           H  
ATOM   4051  CA  PHE   248      55.747  70.063  67.836  1.00  0.00           C  
ATOM   4052  HA  PHE   248      55.687  69.868  66.765  1.00  0.00           H  
ATOM   4053  CB  PHE   248      56.442  68.939  68.598  1.00  0.00           C  
ATOM   4054  HB2 PHE   248      56.364  69.036  69.681  1.00  0.00           H  
ATOM   4055  HB3 PHE   248      55.961  68.008  68.298  1.00  0.00           H  
ATOM   4056  CG  PHE   248      57.870  68.705  68.293  1.00  0.00           C  
ATOM   4057  CD1 PHE   248      58.315  68.499  67.024  1.00  0.00           C  
ATOM   4058  HD1 PHE   248      57.607  68.491  66.209  1.00  0.00           H  
ATOM   4059  CE1 PHE   248      59.661  68.392  66.688  1.00  0.00           C  
ATOM   4060  HE1 PHE   248      59.990  68.307  65.662  1.00  0.00           H  
ATOM   4061  CZ  PHE   248      60.640  68.503  67.714  1.00  0.00           C  
ATOM   4062  HZ  PHE   248      61.672  68.346  67.437  1.00  0.00           H  
ATOM   4063  CE2 PHE   248      60.209  68.791  69.066  1.00  0.00           C  
ATOM   4064  HE2 PHE   248      60.920  68.688  69.872  1.00  0.00           H  
ATOM   4065  CD2 PHE   248      58.818  68.879  69.369  1.00  0.00           C  
ATOM   4066  HD2 PHE   248      58.502  69.229  70.340  1.00  0.00           H  
ATOM   4067  C   PHE   248      54.262  70.162  68.159  1.00  0.00           C  
ATOM   4068  O   PHE   248      53.486  69.437  67.504  1.00  0.00           O  
ATOM   4069  N   ALA   249      53.814  71.126  68.941  1.00  0.00           N  
ATOM   4070  H   ALA   249      54.470  71.891  69.007  1.00  0.00           H  
ATOM   4071  CA  ALA   249      52.393  71.366  69.214  1.00  0.00           C  
ATOM   4072  HA  ALA   249      51.760  70.481  69.275  1.00  0.00           H  
ATOM   4073  CB  ALA   249      52.203  71.870  70.628  1.00  0.00           C  
ATOM   4074  HB1 ALA   249      52.507  71.062  71.293  1.00  0.00           H  
ATOM   4075  HB2 ALA   249      52.773  72.776  70.833  1.00  0.00           H  
ATOM   4076  HB3 ALA   249      51.145  72.087  70.778  1.00  0.00           H  
ATOM   4077  C   ALA   249      51.748  72.373  68.217  1.00  0.00           C  
ATOM   4078  O   ALA   249      50.612  72.127  67.805  1.00  0.00           O  
ATOM   4079  N   MET   250      52.549  73.373  67.704  1.00  0.00           N  
ATOM   4080  H   MET   250      53.447  73.442  68.161  1.00  0.00           H  
ATOM   4081  CA  MET   250      52.202  74.238  66.596  1.00  0.00           C  
ATOM   4082  HA  MET   250      51.311  74.822  66.825  1.00  0.00           H  
ATOM   4083  CB  MET   250      53.416  75.242  66.413  1.00  0.00           C  
ATOM   4084  HB2 MET   250      53.659  75.628  67.403  1.00  0.00           H  
ATOM   4085  HB3 MET   250      54.349  74.836  66.024  1.00  0.00           H  
ATOM   4086  CG  MET   250      52.917  76.415  65.506  1.00  0.00           C  
ATOM   4087  HG2 MET   250      52.056  76.828  66.031  1.00  0.00           H  
ATOM   4088  HG3 MET   250      53.683  77.189  65.555  1.00  0.00           H  
ATOM   4089  SD  MET   250      52.619  75.969  63.773  1.00  0.00           S  
ATOM   4090  CE  MET   250      51.528  77.228  63.160  1.00  0.00           C  
ATOM   4091  HE1 MET   250      50.656  77.370  63.799  1.00  0.00           H  
ATOM   4092  HE2 MET   250      52.073  78.171  63.116  1.00  0.00           H  
ATOM   4093  HE3 MET   250      51.239  76.993  62.136  1.00  0.00           H  
ATOM   4094  C   MET   250      51.945  73.403  65.369  1.00  0.00           C  
ATOM   4095  O   MET   250      50.849  73.314  64.842  1.00  0.00           O  
ATOM   4096  N   TYR   251      52.846  72.467  65.083  1.00  0.00           N  
ATOM   4097  H   TYR   251      53.693  72.546  65.627  1.00  0.00           H  
ATOM   4098  CA  TYR   251      52.824  71.710  63.895  1.00  0.00           C  
ATOM   4099  HA  TYR   251      52.797  72.456  63.101  1.00  0.00           H  
ATOM   4100  CB  TYR   251      54.079  70.800  63.873  1.00  0.00           C  
ATOM   4101  HB2 TYR   251      54.979  71.413  63.902  1.00  0.00           H  
ATOM   4102  HB3 TYR   251      54.038  70.208  64.788  1.00  0.00           H  
ATOM   4103  CG  TYR   251      54.029  69.766  62.756  1.00  0.00           C  
ATOM   4104  CD1 TYR   251      53.667  68.436  63.084  1.00  0.00           C  
ATOM   4105  HD1 TYR   251      53.474  68.174  64.114  1.00  0.00           H  
ATOM   4106  CE1 TYR   251      53.525  67.556  62.022  1.00  0.00           C  
ATOM   4107  HE1 TYR   251      53.166  66.547  62.162  1.00  0.00           H  
ATOM   4108  CZ  TYR   251      54.067  67.843  60.778  1.00  0.00           C  
ATOM   4109  OH  TYR   251      54.062  66.856  59.861  1.00  0.00           O  
ATOM   4110  HH  TYR   251      53.257  66.336  59.921  1.00  0.00           H  
ATOM   4111  CE2 TYR   251      54.757  69.072  60.524  1.00  0.00           C  
ATOM   4112  HE2 TYR   251      55.246  69.322  59.594  1.00  0.00           H  
ATOM   4113  CD2 TYR   251      54.666  70.042  61.529  1.00  0.00           C  
ATOM   4114  HD2 TYR   251      55.085  71.015  61.321  1.00  0.00           H  
ATOM   4115  C   TYR   251      51.591  70.763  63.794  1.00  0.00           C  
ATOM   4116  O   TYR   251      50.883  70.812  62.789  1.00  0.00           O  
ATOM   4117  N   LEU   252      51.202  70.089  64.885  1.00  0.00           N  
ATOM   4118  H   LEU   252      51.701  70.206  65.755  1.00  0.00           H  
ATOM   4119  CA  LEU   252      50.049  69.260  64.997  1.00  0.00           C  
ATOM   4120  HA  LEU   252      49.826  68.620  64.144  1.00  0.00           H  
ATOM   4121  CB  LEU   252      50.047  68.403  66.360  1.00  0.00           C  
ATOM   4122  HB2 LEU   252      50.488  68.985  67.169  1.00  0.00           H  
ATOM   4123  HB3 LEU   252      49.028  68.061  66.535  1.00  0.00           H  
ATOM   4124  CG  LEU   252      50.916  67.206  66.129  1.00  0.00           C  
ATOM   4125  HG  LEU   252      51.823  67.450  65.575  1.00  0.00           H  
ATOM   4126  CD1 LEU   252      51.318  66.570  67.442  1.00  0.00           C  
ATOM   4127 HD11 LEU   252      52.039  65.757  67.367  1.00  0.00           H  
ATOM   4128 HD12 LEU   252      51.750  67.310  68.116  1.00  0.00           H  
ATOM   4129 HD13 LEU   252      50.491  66.186  68.039  1.00  0.00           H  
ATOM   4130  CD2 LEU   252      50.228  66.128  65.271  1.00  0.00           C  
ATOM   4131 HD21 LEU   252      50.526  66.274  64.233  1.00  0.00           H  
ATOM   4132 HD22 LEU   252      50.438  65.101  65.571  1.00  0.00           H  
ATOM   4133 HD23 LEU   252      49.153  66.303  65.235  1.00  0.00           H  
ATOM   4134  C   LEU   252      48.796  70.143  64.929  1.00  0.00           C  
ATOM   4135  O   LEU   252      47.917  69.821  64.173  1.00  0.00           O  
ATOM   4136  N   ASN   253      48.658  71.104  65.735  1.00  0.00           N  
ATOM   4137  H   ASN   253      49.516  71.297  66.233  1.00  0.00           H  
ATOM   4138  CA  ASN   253      47.503  71.952  65.796  1.00  0.00           C  
ATOM   4139  HA  ASN   253      46.552  71.433  65.915  1.00  0.00           H  
ATOM   4140  CB  ASN   253      47.601  72.871  67.055  1.00  0.00           C  
ATOM   4141  HB2 ASN   253      48.584  73.318  67.202  1.00  0.00           H  
ATOM   4142  HB3 ASN   253      46.860  73.650  66.872  1.00  0.00           H  
ATOM   4143  CG  ASN   253      47.091  72.110  68.278  1.00  0.00           C  
ATOM   4144  OD1 ASN   253      46.324  71.180  68.316  1.00  0.00           O  
ATOM   4145  ND2 ASN   253      47.541  72.531  69.412  1.00  0.00           N  
ATOM   4146 HD21 ASN   253      47.162  72.028  70.202  1.00  0.00           H  
ATOM   4147 HD22 ASN   253      48.199  73.297  69.381  1.00  0.00           H  
ATOM   4148  C   ASN   253      47.342  72.748  64.473  1.00  0.00           C  
ATOM   4149  O   ASN   253      46.184  72.939  64.073  1.00  0.00           O  
ATOM   4150  N   TYR   254      48.377  73.084  63.680  1.00  0.00           N  
ATOM   4151  H   TYR   254      49.254  73.032  64.178  1.00  0.00           H  
ATOM   4152  CA  TYR   254      48.285  73.578  62.339  1.00  0.00           C  
ATOM   4153  HA  TYR   254      47.555  74.388  62.309  1.00  0.00           H  
ATOM   4154  CB  TYR   254      49.647  74.116  61.894  1.00  0.00           C  
ATOM   4155  HB2 TYR   254      49.805  74.949  62.579  1.00  0.00           H  
ATOM   4156  HB3 TYR   254      50.455  73.451  62.196  1.00  0.00           H  
ATOM   4157  CG  TYR   254      49.798  74.387  60.418  1.00  0.00           C  
ATOM   4158  CD1 TYR   254      49.523  75.655  59.904  1.00  0.00           C  
ATOM   4159  HD1 TYR   254      49.426  76.463  60.615  1.00  0.00           H  
ATOM   4160  CE1 TYR   254      49.459  75.829  58.543  1.00  0.00           C  
ATOM   4161  HE1 TYR   254      49.142  76.772  58.123  1.00  0.00           H  
ATOM   4162  CZ  TYR   254      49.843  74.714  57.728  1.00  0.00           C  
ATOM   4163  OH  TYR   254      49.875  74.820  56.381  1.00  0.00           O  
ATOM   4164  HH  TYR   254      49.876  75.759  56.183  1.00  0.00           H  
ATOM   4165  CE2 TYR   254      50.132  73.453  58.177  1.00  0.00           C  
ATOM   4166  HE2 TYR   254      50.345  72.635  57.504  1.00  0.00           H  
ATOM   4167  CD2 TYR   254      50.079  73.314  59.529  1.00  0.00           C  
ATOM   4168  HD2 TYR   254      50.249  72.336  59.953  1.00  0.00           H  
ATOM   4169  C   TYR   254      47.689  72.490  61.448  1.00  0.00           C  
ATOM   4170  O   TYR   254      46.654  72.673  60.890  1.00  0.00           O  
ATOM   4171  N   CYS   255      48.253  71.285  61.512  1.00  0.00           N  
ATOM   4172  H   CYS   255      49.179  71.235  61.912  1.00  0.00           H  
ATOM   4173  CA  CYS   255      47.829  70.203  60.606  1.00  0.00           C  
ATOM   4174  HA  CYS   255      47.886  70.529  59.567  1.00  0.00           H  
ATOM   4175  CB  CYS   255      48.709  68.950  60.813  1.00  0.00           C  
ATOM   4176  HB2 CYS   255      48.816  68.662  61.859  1.00  0.00           H  
ATOM   4177  HB3 CYS   255      48.261  68.129  60.253  1.00  0.00           H  
ATOM   4178  SG  CYS   255      50.351  69.220  60.112  1.00  0.00           S  
ATOM   4179  HG  CYS   255      50.867  69.942  61.110  1.00  0.00           H  
ATOM   4180  C   CYS   255      46.396  69.738  60.893  1.00  0.00           C  
ATOM   4181  O   CYS   255      45.757  69.240  59.914  1.00  0.00           O  
ATOM   4182  N   ARG   256      45.917  69.843  62.191  1.00  0.00           N  
ATOM   4183  H   ARG   256      46.568  70.283  62.825  1.00  0.00           H  
ATOM   4184  CA  ARG   256      44.526  69.633  62.602  1.00  0.00           C  
ATOM   4185  HA  ARG   256      44.143  68.743  62.102  1.00  0.00           H  
ATOM   4186  CB  ARG   256      44.329  69.530  64.175  1.00  0.00           C  
ATOM   4187  HB2 ARG   256      44.667  70.462  64.629  1.00  0.00           H  
ATOM   4188  HB3 ARG   256      43.295  69.503  64.518  1.00  0.00           H  
ATOM   4189  CG  ARG   256      45.111  68.403  64.818  1.00  0.00           C  
ATOM   4190  HG2 ARG   256      44.550  67.475  64.700  1.00  0.00           H  
ATOM   4191  HG3 ARG   256      46.091  68.270  64.361  1.00  0.00           H  
ATOM   4192  CD  ARG   256      45.271  68.616  66.407  1.00  0.00           C  
ATOM   4193  HD2 ARG   256      46.034  67.924  66.763  1.00  0.00           H  
ATOM   4194  HD3 ARG   256      45.804  69.565  66.467  1.00  0.00           H  
ATOM   4195  NE  ARG   256      43.989  68.481  67.085  1.00  0.00           N  
ATOM   4196  HE  ARG   256      43.192  68.053  66.636  1.00  0.00           H  
ATOM   4197  CZ  ARG   256      43.806  68.583  68.380  1.00  0.00           C  
ATOM   4198  NH1 ARG   256      44.649  69.121  69.170  1.00  0.00           N  
ATOM   4199 HH11 ARG   256      45.294  69.809  68.810  1.00  0.00           H  
ATOM   4200 HH12 ARG   256      44.518  69.071  70.171  1.00  0.00           H  
ATOM   4201  NH2 ARG   256      42.719  68.075  68.937  1.00  0.00           N  
ATOM   4202 HH21 ARG   256      42.155  67.463  68.365  1.00  0.00           H  
ATOM   4203 HH22 ARG   256      42.560  68.070  69.934  1.00  0.00           H  
ATOM   4204  C   ARG   256      43.570  70.676  62.015  1.00  0.00           C  
ATOM   4205  O   ARG   256      42.373  70.415  61.725  1.00  0.00           O  
ATOM   4206  N   GLY   257      44.171  71.866  61.980  1.00  0.00           N  
ATOM   4207  H   GLY   257      45.164  71.862  62.166  1.00  0.00           H  
ATOM   4208  CA  GLY   257      43.481  73.145  61.657  1.00  0.00           C  
ATOM   4209  HA2 GLY   257      42.598  73.275  62.283  1.00  0.00           H  
ATOM   4210  HA3 GLY   257      44.138  73.995  61.844  1.00  0.00           H  
ATOM   4211  C   GLY   257      43.067  73.223  60.233  1.00  0.00           C  
ATOM   4212  O   GLY   257      41.924  73.763  60.045  1.00  0.00           O  
ATOM   4213  N   LEU   258      43.761  72.637  59.249  1.00  0.00           N  
ATOM   4214  H   LEU   258      44.637  72.237  59.557  1.00  0.00           H  
ATOM   4215  CA  LEU   258      43.422  72.604  57.825  1.00  0.00           C  
ATOM   4216  HA  LEU   258      43.291  73.633  57.491  1.00  0.00           H  
ATOM   4217  CB  LEU   258      44.543  71.911  56.977  1.00  0.00           C  
ATOM   4218  HB2 LEU   258      44.645  70.886  57.332  1.00  0.00           H  
ATOM   4219  HB3 LEU   258      44.317  71.877  55.912  1.00  0.00           H  
ATOM   4220  CG  LEU   258      45.945  72.571  57.183  1.00  0.00           C  
ATOM   4221  HG  LEU   258      46.205  72.705  58.233  1.00  0.00           H  
ATOM   4222  CD1 LEU   258      46.996  71.706  56.676  1.00  0.00           C  
ATOM   4223 HD11 LEU   258      47.936  72.021  57.129  1.00  0.00           H  
ATOM   4224 HD12 LEU   258      46.752  70.696  57.003  1.00  0.00           H  
ATOM   4225 HD13 LEU   258      47.066  71.894  55.604  1.00  0.00           H  
ATOM   4226  CD2 LEU   258      45.932  73.967  56.532  1.00  0.00           C  
ATOM   4227 HD21 LEU   258      45.510  73.923  55.527  1.00  0.00           H  
ATOM   4228 HD22 LEU   258      45.381  74.719  57.097  1.00  0.00           H  
ATOM   4229 HD23 LEU   258      46.938  74.344  56.347  1.00  0.00           H  
ATOM   4230  C   LEU   258      42.139  71.821  57.477  1.00  0.00           C  
ATOM   4231  O   LEU   258      41.827  70.741  57.975  1.00  0.00           O  
ATOM   4232  N   ARG   259      41.406  72.295  56.519  1.00  0.00           N  
ATOM   4233  H   ARG   259      41.520  73.278  56.319  1.00  0.00           H  
ATOM   4234  CA  ARG   259      40.256  71.577  55.946  1.00  0.00           C  
ATOM   4235  HA  ARG   259      39.775  71.139  56.821  1.00  0.00           H  
ATOM   4236  CB  ARG   259      39.283  72.662  55.351  1.00  0.00           C  
ATOM   4237  HB2 ARG   259      39.917  73.171  54.625  1.00  0.00           H  
ATOM   4238  HB3 ARG   259      38.498  72.206  54.748  1.00  0.00           H  
ATOM   4239  CG  ARG   259      38.621  73.513  56.444  1.00  0.00           C  
ATOM   4240  HG2 ARG   259      38.167  72.795  57.126  1.00  0.00           H  
ATOM   4241  HG3 ARG   259      39.340  74.141  56.970  1.00  0.00           H  
ATOM   4242  CD  ARG   259      37.377  74.378  55.965  1.00  0.00           C  
ATOM   4243  HD2 ARG   259      36.700  73.638  55.537  1.00  0.00           H  
ATOM   4244  HD3 ARG   259      36.928  74.881  56.821  1.00  0.00           H  
ATOM   4245  NE  ARG   259      37.732  75.303  54.839  1.00  0.00           N  
ATOM   4246  HE  ARG   259      38.568  75.080  54.319  1.00  0.00           H  
ATOM   4247  CZ  ARG   259      37.162  76.383  54.344  1.00  0.00           C  
ATOM   4248  NH1 ARG   259      36.107  76.944  54.868  1.00  0.00           N  
ATOM   4249 HH11 ARG   259      35.773  76.652  55.775  1.00  0.00           H  
ATOM   4250 HH12 ARG   259      35.589  77.692  54.428  1.00  0.00           H  
ATOM   4251  NH2 ARG   259      37.625  76.992  53.295  1.00  0.00           N  
ATOM   4252 HH21 ARG   259      38.365  76.548  52.770  1.00  0.00           H  
ATOM   4253 HH22 ARG   259      37.351  77.942  53.086  1.00  0.00           H  
ATOM   4254  C   ARG   259      40.535  70.420  54.955  1.00  0.00           C  
ATOM   4255  O   ARG   259      41.687  70.073  54.702  1.00  0.00           O  
ATOM   4256  N   PHE   260      39.487  69.741  54.457  1.00  0.00           N  
ATOM   4257  H   PHE   260      38.524  69.979  54.650  1.00  0.00           H  
ATOM   4258  CA  PHE   260      39.663  68.445  53.734  1.00  0.00           C  
ATOM   4259  HA  PHE   260      40.301  67.769  54.304  1.00  0.00           H  
ATOM   4260  CB  PHE   260      38.276  67.823  53.551  1.00  0.00           C  
ATOM   4261  HB2 PHE   260      37.935  67.621  54.566  1.00  0.00           H  
ATOM   4262  HB3 PHE   260      37.585  68.547  53.118  1.00  0.00           H  
ATOM   4263  CG  PHE   260      38.090  66.607  52.709  1.00  0.00           C  
ATOM   4264  CD1 PHE   260      38.477  65.374  53.245  1.00  0.00           C  
ATOM   4265  HD1 PHE   260      38.938  65.299  54.219  1.00  0.00           H  
ATOM   4266  CE1 PHE   260      38.526  64.188  52.430  1.00  0.00           C  
ATOM   4267  HE1 PHE   260      39.049  63.320  52.801  1.00  0.00           H  
ATOM   4268  CZ  PHE   260      38.097  64.230  51.073  1.00  0.00           C  
ATOM   4269  HZ  PHE   260      38.225  63.421  50.369  1.00  0.00           H  
ATOM   4270  CE2 PHE   260      37.671  65.474  50.546  1.00  0.00           C  
ATOM   4271  HE2 PHE   260      37.280  65.570  49.544  1.00  0.00           H  
ATOM   4272  CD2 PHE   260      37.716  66.631  51.325  1.00  0.00           C  
ATOM   4273  HD2 PHE   260      37.474  67.611  50.941  1.00  0.00           H  
ATOM   4274  C   PHE   260      40.306  68.730  52.301  1.00  0.00           C  
ATOM   4275  O   PHE   260      41.264  68.052  51.924  1.00  0.00           O  
ATOM   4276  N   GLU   261      39.855  69.728  51.556  1.00  0.00           N  
ATOM   4277  H   GLU   261      39.024  70.209  51.871  1.00  0.00           H  
ATOM   4278  CA  GLU   261      40.347  70.226  50.267  1.00  0.00           C  
ATOM   4279  HA  GLU   261      40.531  69.366  49.624  1.00  0.00           H  
ATOM   4280  CB  GLU   261      39.266  71.040  49.501  1.00  0.00           C  
ATOM   4281  HB2 GLU   261      39.699  71.122  48.504  1.00  0.00           H  
ATOM   4282  HB3 GLU   261      38.370  70.426  49.588  1.00  0.00           H  
ATOM   4283  CG  GLU   261      38.930  72.480  49.890  1.00  0.00           C  
ATOM   4284  HG2 GLU   261      39.850  73.063  49.931  1.00  0.00           H  
ATOM   4285  HG3 GLU   261      38.231  72.995  49.231  1.00  0.00           H  
ATOM   4286  CD  GLU   261      38.208  72.613  51.250  1.00  0.00           C  
ATOM   4287  OE1 GLU   261      38.137  71.730  52.127  1.00  0.00           O  
ATOM   4288  OE2 GLU   261      37.495  73.635  51.367  1.00  0.00           O  
ATOM   4289  C   GLU   261      41.711  71.003  50.323  1.00  0.00           C  
ATOM   4290  O   GLU   261      42.384  71.032  49.314  1.00  0.00           O  
ATOM   4291  N   GLU   262      42.114  71.560  51.422  1.00  0.00           N  
ATOM   4292  H   GLU   262      41.505  71.421  52.215  1.00  0.00           H  
ATOM   4293  CA  GLU   262      43.311  72.425  51.550  1.00  0.00           C  
ATOM   4294  HA  GLU   262      43.248  73.213  50.800  1.00  0.00           H  
ATOM   4295  CB  GLU   262      43.240  73.117  52.950  1.00  0.00           C  
ATOM   4296  HB2 GLU   262      42.252  73.573  53.014  1.00  0.00           H  
ATOM   4297  HB3 GLU   262      43.366  72.415  53.774  1.00  0.00           H  
ATOM   4298  CG  GLU   262      44.294  74.188  53.107  1.00  0.00           C  
ATOM   4299  HG2 GLU   262      44.219  74.528  54.140  1.00  0.00           H  
ATOM   4300  HG3 GLU   262      45.290  73.747  53.061  1.00  0.00           H  
ATOM   4301  CD  GLU   262      44.128  75.244  52.043  1.00  0.00           C  
ATOM   4302  OE1 GLU   262      43.209  76.075  52.250  1.00  0.00           O  
ATOM   4303  OE2 GLU   262      44.842  75.317  51.056  1.00  0.00           O  
ATOM   4304  C   GLU   262      44.738  71.739  51.416  1.00  0.00           C  
ATOM   4305  O   GLU   262      44.878  70.556  51.676  1.00  0.00           O  
ATOM   4306  N   ALA   263      45.718  72.402  50.834  1.00  0.00           N  
ATOM   4307  H   ALA   263      45.582  73.388  50.662  1.00  0.00           H  
ATOM   4308  CA  ALA   263      47.153  72.029  50.719  1.00  0.00           C  
ATOM   4309  HA  ALA   263      47.063  70.946  50.634  1.00  0.00           H  
ATOM   4310  CB  ALA   263      47.655  72.692  49.382  1.00  0.00           C  
ATOM   4311  HB1 ALA   263      47.525  73.772  49.318  1.00  0.00           H  
ATOM   4312  HB2 ALA   263      48.711  72.460  49.244  1.00  0.00           H  
ATOM   4313  HB3 ALA   263      47.121  72.322  48.507  1.00  0.00           H  
ATOM   4314  C   ALA   263      48.061  72.550  51.882  1.00  0.00           C  
ATOM   4315  O   ALA   263      48.206  73.706  52.101  1.00  0.00           O  
ATOM   4316  N   PRO   264      48.699  71.663  52.638  1.00  0.00           N  
ATOM   4317  CD  PRO   264      48.417  70.219  52.671  1.00  0.00           C  
ATOM   4318  HD2 PRO   264      48.740  69.663  51.790  1.00  0.00           H  
ATOM   4319  HD3 PRO   264      47.340  70.141  52.815  1.00  0.00           H  
ATOM   4320  CG  PRO   264      49.059  69.707  53.910  1.00  0.00           C  
ATOM   4321  HG2 PRO   264      49.413  68.718  53.621  1.00  0.00           H  
ATOM   4322  HG3 PRO   264      48.320  69.703  54.711  1.00  0.00           H  
ATOM   4323  CB  PRO   264      50.171  70.718  54.361  1.00  0.00           C  
ATOM   4324  HB2 PRO   264      51.126  70.312  54.028  1.00  0.00           H  
ATOM   4325  HB3 PRO   264      50.199  70.862  55.441  1.00  0.00           H  
ATOM   4326  CA  PRO   264      49.695  71.992  53.674  1.00  0.00           C  
ATOM   4327  HA  PRO   264      49.180  72.527  54.472  1.00  0.00           H  
ATOM   4328  C   PRO   264      50.847  72.857  53.203  1.00  0.00           C  
ATOM   4329  O   PRO   264      51.282  72.635  52.084  1.00  0.00           O  
ATOM   4330  N   ASP   265      51.337  73.709  54.051  1.00  0.00           N  
ATOM   4331  H   ASP   265      50.786  74.051  54.825  1.00  0.00           H  
ATOM   4332  CA  ASP   265      52.526  74.485  53.623  1.00  0.00           C  
ATOM   4333  HA  ASP   265      52.473  74.445  52.535  1.00  0.00           H  
ATOM   4334  CB  ASP   265      52.413  75.946  53.951  1.00  0.00           C  
ATOM   4335  HB2 ASP   265      51.435  76.248  53.576  1.00  0.00           H  
ATOM   4336  HB3 ASP   265      52.393  76.086  55.032  1.00  0.00           H  
ATOM   4337  CG  ASP   265      53.464  76.870  53.380  1.00  0.00           C  
ATOM   4338  OD1 ASP   265      54.282  76.396  52.575  1.00  0.00           O  
ATOM   4339  OD2 ASP   265      53.411  78.086  53.702  1.00  0.00           O  
ATOM   4340  C   ASP   265      53.896  73.851  54.021  1.00  0.00           C  
ATOM   4341  O   ASP   265      54.525  74.136  55.010  1.00  0.00           O  
ATOM   4342  N   TYR   266      54.308  72.919  53.155  1.00  0.00           N  
ATOM   4343  H   TYR   266      53.575  72.556  52.563  1.00  0.00           H  
ATOM   4344  CA  TYR   266      55.457  72.061  53.497  1.00  0.00           C  
ATOM   4345  HA  TYR   266      55.248  71.575  54.449  1.00  0.00           H  
ATOM   4346  CB  TYR   266      55.693  71.091  52.316  1.00  0.00           C  
ATOM   4347  HB2 TYR   266      56.148  71.690  51.527  1.00  0.00           H  
ATOM   4348  HB3 TYR   266      56.417  70.372  52.702  1.00  0.00           H  
ATOM   4349  CG  TYR   266      54.433  70.364  51.901  1.00  0.00           C  
ATOM   4350  CD1 TYR   266      54.060  69.183  52.547  1.00  0.00           C  
ATOM   4351  HD1 TYR   266      54.769  68.810  53.271  1.00  0.00           H  
ATOM   4352  CE1 TYR   266      52.843  68.561  52.224  1.00  0.00           C  
ATOM   4353  HE1 TYR   266      52.741  67.547  52.582  1.00  0.00           H  
ATOM   4354  CZ  TYR   266      51.916  69.198  51.291  1.00  0.00           C  
ATOM   4355  OH  TYR   266      50.786  68.547  50.764  1.00  0.00           O  
ATOM   4356  HH  TYR   266      50.816  67.591  50.846  1.00  0.00           H  
ATOM   4357  CE2 TYR   266      52.363  70.371  50.633  1.00  0.00           C  
ATOM   4358  HE2 TYR   266      51.774  70.869  49.877  1.00  0.00           H  
ATOM   4359  CD2 TYR   266      53.598  70.982  51.003  1.00  0.00           C  
ATOM   4360  HD2 TYR   266      53.783  71.934  50.528  1.00  0.00           H  
ATOM   4361  C   TYR   266      56.737  72.845  53.688  1.00  0.00           C  
ATOM   4362  O   TYR   266      57.566  72.471  54.482  1.00  0.00           O  
ATOM   4363  N   MET   267      56.922  73.994  53.014  1.00  0.00           N  
ATOM   4364  H   MET   267      56.256  74.274  52.308  1.00  0.00           H  
ATOM   4365  CA  MET   267      58.147  74.779  53.186  1.00  0.00           C  
ATOM   4366  HA  MET   267      59.034  74.150  53.265  1.00  0.00           H  
ATOM   4367  CB  MET   267      58.167  75.804  52.039  1.00  0.00           C  
ATOM   4368  HB2 MET   267      58.327  75.301  51.086  1.00  0.00           H  
ATOM   4369  HB3 MET   267      57.214  76.326  51.948  1.00  0.00           H  
ATOM   4370  CG  MET   267      59.310  76.752  52.073  1.00  0.00           C  
ATOM   4371  HG2 MET   267      60.111  76.410  52.728  1.00  0.00           H  
ATOM   4372  HG3 MET   267      59.655  76.868  51.045  1.00  0.00           H  
ATOM   4373  SD  MET   267      58.881  78.319  52.917  1.00  0.00           S  
ATOM   4374  CE  MET   267      57.710  78.953  51.709  1.00  0.00           C  
ATOM   4375  HE1 MET   267      58.135  78.961  50.705  1.00  0.00           H  
ATOM   4376  HE2 MET   267      56.768  78.405  51.699  1.00  0.00           H  
ATOM   4377  HE3 MET   267      57.407  79.963  51.983  1.00  0.00           H  
ATOM   4378  C   MET   267      58.088  75.545  54.554  1.00  0.00           C  
ATOM   4379  O   MET   267      59.050  75.559  55.334  1.00  0.00           O  
ATOM   4380  N   TYR   268      56.952  76.180  54.805  1.00  0.00           N  
ATOM   4381  H   TYR   268      56.143  76.039  54.216  1.00  0.00           H  
ATOM   4382  CA  TYR   268      56.626  76.686  56.161  1.00  0.00           C  
ATOM   4383  HA  TYR   268      57.359  77.444  56.437  1.00  0.00           H  
ATOM   4384  CB  TYR   268      55.214  77.363  56.218  1.00  0.00           C  
ATOM   4385  HB2 TYR   268      55.242  78.204  55.525  1.00  0.00           H  
ATOM   4386  HB3 TYR   268      54.362  76.760  55.902  1.00  0.00           H  
ATOM   4387  CG  TYR   268      54.782  77.957  57.543  1.00  0.00           C  
ATOM   4388  CD1 TYR   268      55.005  79.289  57.842  1.00  0.00           C  
ATOM   4389  HD1 TYR   268      55.523  79.904  57.120  1.00  0.00           H  
ATOM   4390  CE1 TYR   268      54.632  79.809  59.131  1.00  0.00           C  
ATOM   4391  HE1 TYR   268      54.981  80.783  59.438  1.00  0.00           H  
ATOM   4392  CZ  TYR   268      53.867  78.979  60.009  1.00  0.00           C  
ATOM   4393  OH  TYR   268      53.345  79.594  61.096  1.00  0.00           O  
ATOM   4394  HH  TYR   268      53.904  80.348  61.298  1.00  0.00           H  
ATOM   4395  CE2 TYR   268      53.572  77.646  59.642  1.00  0.00           C  
ATOM   4396  HE2 TYR   268      52.902  77.000  60.189  1.00  0.00           H  
ATOM   4397  CD2 TYR   268      54.124  77.149  58.430  1.00  0.00           C  
ATOM   4398  HD2 TYR   268      53.840  76.161  58.097  1.00  0.00           H  
ATOM   4399  C   TYR   268      56.768  75.696  57.310  1.00  0.00           C  
ATOM   4400  O   TYR   268      57.394  76.150  58.322  1.00  0.00           O  
ATOM   4401  N   LEU   269      56.306  74.407  57.198  1.00  0.00           N  
ATOM   4402  H   LEU   269      55.765  74.202  56.370  1.00  0.00           H  
ATOM   4403  CA  LEU   269      56.412  73.349  58.250  1.00  0.00           C  
ATOM   4404  HA  LEU   269      55.998  73.695  59.197  1.00  0.00           H  
ATOM   4405  CB  LEU   269      55.494  72.160  57.886  1.00  0.00           C  
ATOM   4406  HB2 LEU   269      55.699  71.870  56.855  1.00  0.00           H  
ATOM   4407  HB3 LEU   269      55.641  71.354  58.605  1.00  0.00           H  
ATOM   4408  CG  LEU   269      54.001  72.461  57.925  1.00  0.00           C  
ATOM   4409  HG  LEU   269      53.872  73.512  57.664  1.00  0.00           H  
ATOM   4410  CD1 LEU   269      53.312  71.487  57.030  1.00  0.00           C  
ATOM   4411 HD11 LEU   269      52.232  71.608  57.103  1.00  0.00           H  
ATOM   4412 HD12 LEU   269      53.697  71.784  56.054  1.00  0.00           H  
ATOM   4413 HD13 LEU   269      53.611  70.448  57.166  1.00  0.00           H  
ATOM   4414  CD2 LEU   269      53.525  72.399  59.428  1.00  0.00           C  
ATOM   4415 HD21 LEU   269      54.216  73.011  60.008  1.00  0.00           H  
ATOM   4416 HD22 LEU   269      52.602  72.944  59.624  1.00  0.00           H  
ATOM   4417 HD23 LEU   269      53.382  71.386  59.806  1.00  0.00           H  
ATOM   4418  C   LEU   269      57.892  72.950  58.445  1.00  0.00           C  
ATOM   4419  O   LEU   269      58.348  72.735  59.534  1.00  0.00           O  
ATOM   4420  N   ARG   270      58.627  72.960  57.324  1.00  0.00           N  
ATOM   4421  H   ARG   270      58.117  72.998  56.454  1.00  0.00           H  
ATOM   4422  CA  ARG   270      60.138  72.731  57.323  1.00  0.00           C  
ATOM   4423  HA  ARG   270      60.290  71.822  57.906  1.00  0.00           H  
ATOM   4424  CB  ARG   270      60.780  72.562  55.933  1.00  0.00           C  
ATOM   4425  HB2 ARG   270      60.198  73.169  55.241  1.00  0.00           H  
ATOM   4426  HB3 ARG   270      61.835  72.836  55.913  1.00  0.00           H  
ATOM   4427  CG  ARG   270      60.642  71.080  55.631  1.00  0.00           C  
ATOM   4428  HG2 ARG   270      61.200  70.533  56.390  1.00  0.00           H  
ATOM   4429  HG3 ARG   270      59.607  70.740  55.624  1.00  0.00           H  
ATOM   4430  CD  ARG   270      61.263  70.637  54.329  1.00  0.00           C  
ATOM   4431  HD2 ARG   270      62.306  70.950  54.280  1.00  0.00           H  
ATOM   4432  HD3 ARG   270      61.238  69.548  54.279  1.00  0.00           H  
ATOM   4433  NE  ARG   270      60.587  71.312  53.194  1.00  0.00           N  
ATOM   4434  HE  ARG   270      60.765  72.295  53.047  1.00  0.00           H  
ATOM   4435  CZ  ARG   270      59.731  70.874  52.265  1.00  0.00           C  
ATOM   4436  NH1 ARG   270      59.332  69.620  52.260  1.00  0.00           N  
ATOM   4437 HH11 ARG   270      59.945  68.923  52.658  1.00  0.00           H  
ATOM   4438 HH12 ARG   270      58.580  69.444  51.609  1.00  0.00           H  
ATOM   4439  NH2 ARG   270      59.169  71.682  51.409  1.00  0.00           N  
ATOM   4440 HH21 ARG   270      59.189  72.690  51.473  1.00  0.00           H  
ATOM   4441 HH22 ARG   270      58.602  71.157  50.759  1.00  0.00           H  
ATOM   4442  C   ARG   270      60.874  73.735  58.151  1.00  0.00           C  
ATOM   4443  O   ARG   270      61.732  73.350  58.877  1.00  0.00           O  
ATOM   4444  N   GLN   271      60.436  74.975  58.005  1.00  0.00           N  
ATOM   4445  H   GLN   271      59.557  75.072  57.517  1.00  0.00           H  
ATOM   4446  CA  GLN   271      61.188  76.162  58.444  1.00  0.00           C  
ATOM   4447  HA  GLN   271      62.249  76.056  58.221  1.00  0.00           H  
ATOM   4448  CB  GLN   271      60.646  77.418  57.855  1.00  0.00           C  
ATOM   4449  HB2 GLN   271      59.559  77.335  57.826  1.00  0.00           H  
ATOM   4450  HB3 GLN   271      60.780  78.168  58.635  1.00  0.00           H  
ATOM   4451  CG  GLN   271      61.115  77.893  56.505  1.00  0.00           C  
ATOM   4452  HG2 GLN   271      60.998  77.020  55.864  1.00  0.00           H  
ATOM   4453  HG3 GLN   271      60.428  78.678  56.188  1.00  0.00           H  
ATOM   4454  CD  GLN   271      62.537  78.471  56.709  1.00  0.00           C  
ATOM   4455  OE1 GLN   271      62.716  79.522  57.376  1.00  0.00           O  
ATOM   4456  NE2 GLN   271      63.614  77.843  56.214  1.00  0.00           N  
ATOM   4457 HE21 GLN   271      64.500  78.268  55.983  1.00  0.00           H  
ATOM   4458 HE22 GLN   271      63.478  76.931  55.801  1.00  0.00           H  
ATOM   4459  C   GLN   271      61.071  76.195  59.978  1.00  0.00           C  
ATOM   4460  O   GLN   271      62.111  76.182  60.594  1.00  0.00           O  
ATOM   4461  N   LEU   272      59.908  76.000  60.571  1.00  0.00           N  
ATOM   4462  H   LEU   272      59.098  76.075  59.972  1.00  0.00           H  
ATOM   4463  CA  LEU   272      59.634  75.734  61.957  1.00  0.00           C  
ATOM   4464  HA  LEU   272      59.680  76.690  62.478  1.00  0.00           H  
ATOM   4465  CB  LEU   272      58.225  75.119  61.963  1.00  0.00           C  
ATOM   4466  HB2 LEU   272      57.518  75.632  61.311  1.00  0.00           H  
ATOM   4467  HB3 LEU   272      58.346  74.095  61.610  1.00  0.00           H  
ATOM   4468  CG  LEU   272      57.492  75.031  63.278  1.00  0.00           C  
ATOM   4469  HG  LEU   272      58.115  74.899  64.163  1.00  0.00           H  
ATOM   4470  CD1 LEU   272      56.626  76.328  63.374  1.00  0.00           C  
ATOM   4471 HD11 LEU   272      57.318  77.145  63.577  1.00  0.00           H  
ATOM   4472 HD12 LEU   272      55.996  76.308  62.484  1.00  0.00           H  
ATOM   4473 HD13 LEU   272      55.947  76.326  64.227  1.00  0.00           H  
ATOM   4474  CD2 LEU   272      56.500  73.830  63.269  1.00  0.00           C  
ATOM   4475 HD21 LEU   272      56.978  72.888  63.000  1.00  0.00           H  
ATOM   4476 HD22 LEU   272      56.099  73.810  64.283  1.00  0.00           H  
ATOM   4477 HD23 LEU   272      55.669  74.032  62.593  1.00  0.00           H  
ATOM   4478  C   LEU   272      60.608  74.800  62.651  1.00  0.00           C  
ATOM   4479  O   LEU   272      61.234  75.296  63.589  1.00  0.00           O  
ATOM   4480  N   PHE   273      60.894  73.613  62.137  1.00  0.00           N  
ATOM   4481  H   PHE   273      60.375  73.389  61.301  1.00  0.00           H  
ATOM   4482  CA  PHE   273      61.871  72.624  62.632  1.00  0.00           C  
ATOM   4483  HA  PHE   273      61.881  72.682  63.721  1.00  0.00           H  
ATOM   4484  CB  PHE   273      61.471  71.271  62.020  1.00  0.00           C  
ATOM   4485  HB2 PHE   273      61.478  71.282  60.930  1.00  0.00           H  
ATOM   4486  HB3 PHE   273      62.190  70.470  62.194  1.00  0.00           H  
ATOM   4487  CG  PHE   273      60.069  70.845  62.537  1.00  0.00           C  
ATOM   4488  CD1 PHE   273      59.734  71.015  63.827  1.00  0.00           C  
ATOM   4489  HD1 PHE   273      60.394  71.437  64.571  1.00  0.00           H  
ATOM   4490  CE1 PHE   273      58.427  70.605  64.310  1.00  0.00           C  
ATOM   4491  HE1 PHE   273      58.164  70.626  65.357  1.00  0.00           H  
ATOM   4492  CZ  PHE   273      57.440  70.116  63.357  1.00  0.00           C  
ATOM   4493  HZ  PHE   273      56.482  69.718  63.659  1.00  0.00           H  
ATOM   4494  CE2 PHE   273      57.875  70.012  62.001  1.00  0.00           C  
ATOM   4495  HE2 PHE   273      57.159  69.747  61.238  1.00  0.00           H  
ATOM   4496  CD2 PHE   273      59.175  70.334  61.585  1.00  0.00           C  
ATOM   4497  HD2 PHE   273      59.437  70.246  60.541  1.00  0.00           H  
ATOM   4498  C   PHE   273      63.319  73.053  62.279  1.00  0.00           C  
ATOM   4499  O   PHE   273      64.090  73.048  63.166  1.00  0.00           O  
ATOM   4500  N   ARG   274      63.642  73.657  61.165  1.00  0.00           N  
ATOM   4501  H   ARG   274      62.986  73.773  60.405  1.00  0.00           H  
ATOM   4502  CA  ARG   274      64.950  74.223  60.867  1.00  0.00           C  
ATOM   4503  HA  ARG   274      65.709  73.539  61.248  1.00  0.00           H  
ATOM   4504  CB  ARG   274      65.011  74.352  59.369  1.00  0.00           C  
ATOM   4505  HB2 ARG   274      64.894  73.355  58.946  1.00  0.00           H  
ATOM   4506  HB3 ARG   274      64.233  74.991  58.952  1.00  0.00           H  
ATOM   4507  CG  ARG   274      66.299  74.908  58.807  1.00  0.00           C  
ATOM   4508  HG2 ARG   274      66.358  75.944  59.141  1.00  0.00           H  
ATOM   4509  HG3 ARG   274      67.113  74.290  59.185  1.00  0.00           H  
ATOM   4510  CD  ARG   274      66.304  74.869  57.361  1.00  0.00           C  
ATOM   4511  HD2 ARG   274      66.007  73.868  57.049  1.00  0.00           H  
ATOM   4512  HD3 ARG   274      65.571  75.589  56.997  1.00  0.00           H  
ATOM   4513  NE  ARG   274      67.643  75.220  56.810  1.00  0.00           N  
ATOM   4514  HE  ARG   274      68.408  75.005  57.433  1.00  0.00           H  
ATOM   4515  CZ  ARG   274      67.922  75.622  55.599  1.00  0.00           C  
ATOM   4516  NH1 ARG   274      67.007  75.834  54.714  1.00  0.00           N  
ATOM   4517 HH11 ARG   274      66.041  75.658  54.951  1.00  0.00           H  
ATOM   4518 HH12 ARG   274      67.277  76.076  53.772  1.00  0.00           H  
ATOM   4519  NH2 ARG   274      69.129  75.789  55.137  1.00  0.00           N  
ATOM   4520 HH21 ARG   274      69.868  75.728  55.823  1.00  0.00           H  
ATOM   4521 HH22 ARG   274      69.364  76.209  54.249  1.00  0.00           H  
ATOM   4522  C   ARG   274      65.337  75.501  61.636  1.00  0.00           C  
ATOM   4523  O   ARG   274      66.534  75.771  61.803  1.00  0.00           O  
ATOM   4524  N   ILE   275      64.360  76.283  62.064  1.00  0.00           N  
ATOM   4525  H   ILE   275      63.413  76.121  61.752  1.00  0.00           H  
ATOM   4526  CA  ILE   275      64.500  77.436  62.913  1.00  0.00           C  
ATOM   4527  HA  ILE   275      65.376  77.947  62.512  1.00  0.00           H  
ATOM   4528  CB  ILE   275      63.200  78.389  62.926  1.00  0.00           C  
ATOM   4529  HB  ILE   275      62.314  77.769  63.066  1.00  0.00           H  
ATOM   4530  CG2 ILE   275      63.157  79.387  64.102  1.00  0.00           C  
ATOM   4531 HG21 ILE   275      62.271  80.018  64.171  1.00  0.00           H  
ATOM   4532 HG22 ILE   275      63.121  78.909  65.081  1.00  0.00           H  
ATOM   4533 HG23 ILE   275      63.955  80.128  64.154  1.00  0.00           H  
ATOM   4534  CG1 ILE   275      63.113  79.265  61.660  1.00  0.00           C  
ATOM   4535 HG12 ILE   275      63.831  80.080  61.753  1.00  0.00           H  
ATOM   4536 HG13 ILE   275      63.419  78.601  60.851  1.00  0.00           H  
ATOM   4537  CD1 ILE   275      61.714  79.804  61.456  1.00  0.00           C  
ATOM   4538 HD11 ILE   275      61.682  80.279  60.475  1.00  0.00           H  
ATOM   4539 HD12 ILE   275      61.078  78.921  61.522  1.00  0.00           H  
ATOM   4540 HD13 ILE   275      61.427  80.439  62.293  1.00  0.00           H  
ATOM   4541  C   ILE   275      64.824  77.016  64.374  1.00  0.00           C  
ATOM   4542  O   ILE   275      65.662  77.658  65.007  1.00  0.00           O  
ATOM   4543  N   LEU   276      64.249  75.853  64.820  1.00  0.00           N  
ATOM   4544  H   LEU   276      63.514  75.414  64.285  1.00  0.00           H  
ATOM   4545  CA  LEU   276      64.545  75.300  66.144  1.00  0.00           C  
ATOM   4546  HA  LEU   276      64.468  76.056  66.925  1.00  0.00           H  
ATOM   4547  CB  LEU   276      63.563  74.215  66.531  1.00  0.00           C  
ATOM   4548  HB2 LEU   276      62.614  74.743  66.625  1.00  0.00           H  
ATOM   4549  HB3 LEU   276      63.494  73.488  65.722  1.00  0.00           H  
ATOM   4550  CG  LEU   276      63.874  73.444  67.812  1.00  0.00           C  
ATOM   4551  HG  LEU   276      64.871  73.018  67.700  1.00  0.00           H  
ATOM   4552  CD1 LEU   276      63.821  74.320  69.054  1.00  0.00           C  
ATOM   4553 HD11 LEU   276      64.046  73.711  69.929  1.00  0.00           H  
ATOM   4554 HD12 LEU   276      64.639  75.040  69.037  1.00  0.00           H  
ATOM   4555 HD13 LEU   276      62.828  74.717  69.263  1.00  0.00           H  
ATOM   4556  CD2 LEU   276      62.861  72.268  67.955  1.00  0.00           C  
ATOM   4557 HD21 LEU   276      63.186  71.570  68.727  1.00  0.00           H  
ATOM   4558 HD22 LEU   276      61.818  72.570  68.048  1.00  0.00           H  
ATOM   4559 HD23 LEU   276      62.867  71.777  66.982  1.00  0.00           H  
ATOM   4560  C   LEU   276      65.954  74.714  66.129  1.00  0.00           C  
ATOM   4561  O   LEU   276      66.824  74.941  66.914  1.00  0.00           O  
ATOM   4562  N   PHE   277      66.244  73.968  65.042  1.00  0.00           N  
ATOM   4563  H   PHE   277      65.542  73.893  64.319  1.00  0.00           H  
ATOM   4564  CA  PHE   277      67.634  73.402  64.712  1.00  0.00           C  
ATOM   4565  HA  PHE   277      67.876  72.677  65.489  1.00  0.00           H  
ATOM   4566  CB  PHE   277      67.527  72.667  63.361  1.00  0.00           C  
ATOM   4567  HB2 PHE   277      66.618  72.073  63.452  1.00  0.00           H  
ATOM   4568  HB3 PHE   277      67.336  73.378  62.558  1.00  0.00           H  
ATOM   4569  CG  PHE   277      68.667  71.679  62.990  1.00  0.00           C  
ATOM   4570  CD1 PHE   277      68.788  70.455  63.720  1.00  0.00           C  
ATOM   4571  HD1 PHE   277      68.016  70.316  64.462  1.00  0.00           H  
ATOM   4572  CE1 PHE   277      69.704  69.485  63.341  1.00  0.00           C  
ATOM   4573  HE1 PHE   277      69.757  68.556  63.888  1.00  0.00           H  
ATOM   4574  CZ  PHE   277      70.652  69.820  62.323  1.00  0.00           C  
ATOM   4575  HZ  PHE   277      71.403  69.119  61.990  1.00  0.00           H  
ATOM   4576  CE2 PHE   277      70.590  71.055  61.672  1.00  0.00           C  
ATOM   4577  HE2 PHE   277      71.229  71.347  60.852  1.00  0.00           H  
ATOM   4578  CD2 PHE   277      69.618  72.004  61.980  1.00  0.00           C  
ATOM   4579  HD2 PHE   277      69.573  72.927  61.422  1.00  0.00           H  
ATOM   4580  C   PHE   277      68.657  74.537  64.797  1.00  0.00           C  
ATOM   4581  O   PHE   277      69.633  74.520  65.569  1.00  0.00           O  
ATOM   4582  N   ARG   278      68.526  75.604  64.056  1.00  0.00           N  
ATOM   4583  H   ARG   278      67.752  75.652  63.409  1.00  0.00           H  
ATOM   4584  CA  ARG   278      69.531  76.684  63.927  1.00  0.00           C  
ATOM   4585  HA  ARG   278      70.544  76.294  63.833  1.00  0.00           H  
ATOM   4586  CB  ARG   278      69.168  77.404  62.579  1.00  0.00           C  
ATOM   4587  HB2 ARG   278      68.977  76.748  61.729  1.00  0.00           H  
ATOM   4588  HB3 ARG   278      68.220  77.923  62.717  1.00  0.00           H  
ATOM   4589  CG  ARG   278      70.193  78.504  62.301  1.00  0.00           C  
ATOM   4590  HG2 ARG   278      70.470  79.064  63.195  1.00  0.00           H  
ATOM   4591  HG3 ARG   278      71.046  77.951  61.908  1.00  0.00           H  
ATOM   4592  CD  ARG   278      69.800  79.537  61.221  1.00  0.00           C  
ATOM   4593  HD2 ARG   278      70.608  80.263  61.134  1.00  0.00           H  
ATOM   4594  HD3 ARG   278      69.852  78.994  60.278  1.00  0.00           H  
ATOM   4595  NE  ARG   278      68.492  80.177  61.433  1.00  0.00           N  
ATOM   4596  HE  ARG   278      68.376  80.788  62.228  1.00  0.00           H  
ATOM   4597  CZ  ARG   278      67.509  80.170  60.525  1.00  0.00           C  
ATOM   4598  NH1 ARG   278      67.708  79.643  59.360  1.00  0.00           N  
ATOM   4599 HH11 ARG   278      68.637  79.448  59.016  1.00  0.00           H  
ATOM   4600 HH12 ARG   278      67.029  79.720  58.616  1.00  0.00           H  
ATOM   4601  NH2 ARG   278      66.321  80.523  60.792  1.00  0.00           N  
ATOM   4602 HH21 ARG   278      66.122  80.852  61.726  1.00  0.00           H  
ATOM   4603 HH22 ARG   278      65.811  80.739  59.947  1.00  0.00           H  
ATOM   4604  C   ARG   278      69.560  77.594  65.263  1.00  0.00           C  
ATOM   4605  O   ARG   278      70.671  77.894  65.740  1.00  0.00           O  
ATOM   4606  N   THR   279      68.445  77.757  65.953  1.00  0.00           N  
ATOM   4607  H   THR   279      67.592  77.503  65.476  1.00  0.00           H  
ATOM   4608  CA  THR   279      68.380  78.311  67.325  1.00  0.00           C  
ATOM   4609  HA  THR   279      68.821  79.306  67.384  1.00  0.00           H  
ATOM   4610  CB  THR   279      66.869  78.585  67.746  1.00  0.00           C  
ATOM   4611  HB  THR   279      66.375  77.624  67.884  1.00  0.00           H  
ATOM   4612  CG2 THR   279      66.941  79.449  69.073  1.00  0.00           C  
ATOM   4613 HG21 THR   279      67.938  79.761  69.384  1.00  0.00           H  
ATOM   4614 HG22 THR   279      66.443  80.417  69.001  1.00  0.00           H  
ATOM   4615 HG23 THR   279      66.532  78.854  69.890  1.00  0.00           H  
ATOM   4616  OG1 THR   279      66.188  79.456  66.791  1.00  0.00           O  
ATOM   4617  HG1 THR   279      65.908  78.869  66.084  1.00  0.00           H  
ATOM   4618  C   THR   279      69.202  77.407  68.314  1.00  0.00           C  
ATOM   4619  O   THR   279      70.022  77.880  69.073  1.00  0.00           O  
ATOM   4620  N   LEU   280      68.986  76.079  68.312  1.00  0.00           N  
ATOM   4621  H   LEU   280      68.405  75.684  67.586  1.00  0.00           H  
ATOM   4622  CA  LEU   280      69.878  75.219  69.096  1.00  0.00           C  
ATOM   4623  HA  LEU   280      69.873  75.581  70.124  1.00  0.00           H  
ATOM   4624  CB  LEU   280      69.281  73.790  69.106  1.00  0.00           C  
ATOM   4625  HB2 LEU   280      69.276  73.475  68.063  1.00  0.00           H  
ATOM   4626  HB3 LEU   280      69.911  73.039  69.582  1.00  0.00           H  
ATOM   4627  CG  LEU   280      67.829  73.600  69.701  1.00  0.00           C  
ATOM   4628  HG  LEU   280      67.302  74.489  69.356  1.00  0.00           H  
ATOM   4629  CD1 LEU   280      67.170  72.354  68.999  1.00  0.00           C  
ATOM   4630 HD11 LEU   280      67.136  72.460  67.915  1.00  0.00           H  
ATOM   4631 HD12 LEU   280      67.725  71.462  69.288  1.00  0.00           H  
ATOM   4632 HD13 LEU   280      66.146  72.268  69.365  1.00  0.00           H  
ATOM   4633  CD2 LEU   280      67.866  73.564  71.257  1.00  0.00           C  
ATOM   4634 HD21 LEU   280      68.596  72.854  71.647  1.00  0.00           H  
ATOM   4635 HD22 LEU   280      68.174  74.530  71.658  1.00  0.00           H  
ATOM   4636 HD23 LEU   280      66.854  73.414  71.634  1.00  0.00           H  
ATOM   4637  C   LEU   280      71.333  75.085  68.700  1.00  0.00           C  
ATOM   4638  O   LEU   280      72.078  74.309  69.285  1.00  0.00           O  
ATOM   4639  N   ASN   281      71.774  75.806  67.644  1.00  0.00           N  
ATOM   4640  H   ASN   281      71.097  76.426  67.223  1.00  0.00           H  
ATOM   4641  CA  ASN   281      73.092  75.790  67.001  1.00  0.00           C  
ATOM   4642  HA  ASN   281      73.029  76.551  66.224  1.00  0.00           H  
ATOM   4643  CB  ASN   281      74.212  76.229  67.893  1.00  0.00           C  
ATOM   4644  HB2 ASN   281      74.454  75.408  68.568  1.00  0.00           H  
ATOM   4645  HB3 ASN   281      75.076  76.477  67.276  1.00  0.00           H  
ATOM   4646  CG  ASN   281      73.839  77.412  68.751  1.00  0.00           C  
ATOM   4647  OD1 ASN   281      73.919  78.549  68.301  1.00  0.00           O  
ATOM   4648  ND2 ASN   281      73.536  77.292  70.056  1.00  0.00           N  
ATOM   4649 HD21 ASN   281      73.102  78.125  70.426  1.00  0.00           H  
ATOM   4650 HD22 ASN   281      73.202  76.387  70.356  1.00  0.00           H  
ATOM   4651  C   ASN   281      73.430  74.657  66.043  1.00  0.00           C  
ATOM   4652  O   ASN   281      74.614  74.346  65.758  1.00  0.00           O  
ATOM   4653  N   HIE   282      72.495  73.883  65.551  1.00  0.00           N  
ATOM   4654  H   HIE   282      71.535  74.014  65.838  1.00  0.00           H  
ATOM   4655  CA  HIE   282      72.770  72.664  64.809  1.00  0.00           C  
ATOM   4656  HA  HIE   282      73.631  72.250  65.335  1.00  0.00           H  
ATOM   4657  CB  HIE   282      71.694  71.605  65.134  1.00  0.00           C  
ATOM   4658  HB2 HIE   282      70.792  71.945  64.625  1.00  0.00           H  
ATOM   4659  HB3 HIE   282      71.910  70.667  64.622  1.00  0.00           H  
ATOM   4660  CG  HIE   282      71.575  71.314  66.634  1.00  0.00           C  
ATOM   4661  ND1 HIE   282      72.735  71.052  67.395  1.00  0.00           N  
ATOM   4662  CE1 HIE   282      72.410  70.891  68.670  1.00  0.00           C  
ATOM   4663  HE1 HIE   282      73.104  70.633  69.457  1.00  0.00           H  
ATOM   4664  NE2 HIE   282      71.074  70.829  68.735  1.00  0.00           N  
ATOM   4665  HE2 HIE   282      70.491  70.731  69.554  1.00  0.00           H  
ATOM   4666  CD2 HIE   282      70.516  71.033  67.480  1.00  0.00           C  
ATOM   4667  HD2 HIE   282      69.458  70.962  67.278  1.00  0.00           H  
ATOM   4668  C   HIE   282      72.952  72.746  63.299  1.00  0.00           C  
ATOM   4669  O   HIE   282      72.359  73.590  62.597  1.00  0.00           O  
ATOM   4670  N   GLN   283      73.852  71.840  62.829  1.00  0.00           N  
ATOM   4671  H   GLN   283      74.272  71.221  63.507  1.00  0.00           H  
ATOM   4672  CA  GLN   283      74.175  71.767  61.414  1.00  0.00           C  
ATOM   4673  HA  GLN   283      73.530  72.359  60.765  1.00  0.00           H  
ATOM   4674  CB  GLN   283      75.594  72.247  61.191  1.00  0.00           C  
ATOM   4675  HB2 GLN   283      76.242  71.769  61.925  1.00  0.00           H  
ATOM   4676  HB3 GLN   283      75.771  71.896  60.174  1.00  0.00           H  
ATOM   4677  CG  GLN   283      75.783  73.825  61.294  1.00  0.00           C  
ATOM   4678  HG2 GLN   283      75.145  74.347  60.581  1.00  0.00           H  
ATOM   4679  HG3 GLN   283      75.537  74.181  62.295  1.00  0.00           H  
ATOM   4680  CD  GLN   283      77.255  74.176  61.171  1.00  0.00           C  
ATOM   4681  OE1 GLN   283      77.814  73.858  60.151  1.00  0.00           O  
ATOM   4682  NE2 GLN   283      77.926  74.931  62.055  1.00  0.00           N  
ATOM   4683 HE21 GLN   283      78.855  75.195  61.757  1.00  0.00           H  
ATOM   4684 HE22 GLN   283      77.596  75.264  62.949  1.00  0.00           H  
ATOM   4685  C   GLN   283      73.927  70.385  60.803  1.00  0.00           C  
ATOM   4686  O   GLN   283      74.138  69.380  61.519  1.00  0.00           O  
ATOM   4687  N   TYR   284      73.482  70.373  59.548  1.00  0.00           N  
ATOM   4688  H   TYR   284      73.354  71.174  58.946  1.00  0.00           H  
ATOM   4689  CA  TYR   284      73.276  69.164  58.728  1.00  0.00           C  
ATOM   4690  HA  TYR   284      72.687  68.560  59.418  1.00  0.00           H  
ATOM   4691  CB  TYR   284      72.332  69.329  57.524  1.00  0.00           C  
ATOM   4692  HB2 TYR   284      72.844  70.007  56.841  1.00  0.00           H  
ATOM   4693  HB3 TYR   284      72.256  68.365  57.021  1.00  0.00           H  
ATOM   4694  CG  TYR   284      70.913  69.837  57.851  1.00  0.00           C  
ATOM   4695  CD1 TYR   284      69.815  68.944  58.125  1.00  0.00           C  
ATOM   4696  HD1 TYR   284      70.062  67.902  58.258  1.00  0.00           H  
ATOM   4697  CE1 TYR   284      68.520  69.450  58.555  1.00  0.00           C  
ATOM   4698  HE1 TYR   284      67.734  68.792  58.895  1.00  0.00           H  
ATOM   4699  CZ  TYR   284      68.385  70.847  58.417  1.00  0.00           C  
ATOM   4700  OH  TYR   284      67.176  71.428  58.633  1.00  0.00           O  
ATOM   4701  HH  TYR   284      66.663  70.928  59.272  1.00  0.00           H  
ATOM   4702  CE2 TYR   284      69.395  71.666  58.056  1.00  0.00           C  
ATOM   4703  HE2 TYR   284      69.197  72.720  57.932  1.00  0.00           H  
ATOM   4704  CD2 TYR   284      70.701  71.218  57.845  1.00  0.00           C  
ATOM   4705  HD2 TYR   284      71.451  71.955  57.597  1.00  0.00           H  
ATOM   4706  C   TYR   284      74.589  68.423  58.336  1.00  0.00           C  
ATOM   4707  O   TYR   284      74.920  68.325  57.119  1.00  0.00           O  
ATOM   4708  N   ASP   285      75.447  68.077  59.255  1.00  0.00           N  
ATOM   4709  H   ASP   285      75.101  68.215  60.193  1.00  0.00           H  
ATOM   4710  CA  ASP   285      76.696  67.275  58.966  1.00  0.00           C  
ATOM   4711  HA  ASP   285      77.111  67.648  58.030  1.00  0.00           H  
ATOM   4712  CB  ASP   285      77.648  67.505  60.150  1.00  0.00           C  
ATOM   4713  HB2 ASP   285      78.476  66.844  59.897  1.00  0.00           H  
ATOM   4714  HB3 ASP   285      77.940  68.555  60.113  1.00  0.00           H  
ATOM   4715  CG  ASP   285      77.263  67.027  61.529  1.00  0.00           C  
ATOM   4716  OD1 ASP   285      76.412  66.080  61.716  1.00  0.00           O  
ATOM   4717  OD2 ASP   285      77.811  67.622  62.470  1.00  0.00           O  
ATOM   4718  C   ASP   285      76.301  65.834  58.700  1.00  0.00           C  
ATOM   4719  O   ASP   285      77.175  65.053  58.329  1.00  0.00           O  
ATOM   4720  N   TYR   286      75.022  65.512  58.912  1.00  0.00           N  
ATOM   4721  H   TYR   286      74.459  66.244  59.321  1.00  0.00           H  
ATOM   4722  CA  TYR   286      74.381  64.201  58.877  1.00  0.00           C  
ATOM   4723  HA  TYR   286      73.361  64.295  59.250  1.00  0.00           H  
ATOM   4724  CB  TYR   286      74.250  63.644  57.410  1.00  0.00           C  
ATOM   4725  HB2 TYR   286      75.239  63.325  57.079  1.00  0.00           H  
ATOM   4726  HB3 TYR   286      73.586  62.782  57.474  1.00  0.00           H  
ATOM   4727  CG  TYR   286      73.629  64.579  56.391  1.00  0.00           C  
ATOM   4728  CD1 TYR   286      72.321  65.110  56.652  1.00  0.00           C  
ATOM   4729  HD1 TYR   286      71.858  64.732  57.552  1.00  0.00           H  
ATOM   4730  CE1 TYR   286      71.729  66.007  55.760  1.00  0.00           C  
ATOM   4731  HE1 TYR   286      70.800  66.529  55.934  1.00  0.00           H  
ATOM   4732  CZ  TYR   286      72.480  66.440  54.617  1.00  0.00           C  
ATOM   4733  OH  TYR   286      71.963  67.373  53.773  1.00  0.00           O  
ATOM   4734  HH  TYR   286      71.153  67.813  54.041  1.00  0.00           H  
ATOM   4735  CE2 TYR   286      73.783  65.946  54.404  1.00  0.00           C  
ATOM   4736  HE2 TYR   286      74.387  66.359  53.609  1.00  0.00           H  
ATOM   4737  CD2 TYR   286      74.375  65.106  55.298  1.00  0.00           C  
ATOM   4738  HD2 TYR   286      75.384  64.770  55.107  1.00  0.00           H  
ATOM   4739  C   TYR   286      74.988  63.099  59.766  1.00  0.00           C  
ATOM   4740  O   TYR   286      74.869  61.920  59.577  1.00  0.00           O  
ATOM   4741  N   THR   287      75.633  63.528  60.882  1.00  0.00           N  
ATOM   4742  H   THR   287      75.684  64.507  61.125  1.00  0.00           H  
ATOM   4743  CA  THR   287      76.146  62.584  61.965  1.00  0.00           C  
ATOM   4744  HA  THR   287      76.493  61.641  61.543  1.00  0.00           H  
ATOM   4745  CB  THR   287      77.301  63.040  62.750  1.00  0.00           C  
ATOM   4746  HB  THR   287      76.944  63.724  63.519  1.00  0.00           H  
ATOM   4747  CG2 THR   287      78.123  61.984  63.445  1.00  0.00           C  
ATOM   4748 HG21 THR   287      78.767  62.369  64.236  1.00  0.00           H  
ATOM   4749 HG22 THR   287      77.502  61.198  63.873  1.00  0.00           H  
ATOM   4750 HG23 THR   287      78.849  61.593  62.731  1.00  0.00           H  
ATOM   4751  OG1 THR   287      78.127  63.779  61.862  1.00  0.00           O  
ATOM   4752  HG1 THR   287      77.612  64.544  61.594  1.00  0.00           H  
ATOM   4753  C   THR   287      74.963  62.180  62.877  1.00  0.00           C  
ATOM   4754  O   THR   287      74.800  62.681  63.976  1.00  0.00           O  
ATOM   4755  N   PHE   288      74.147  61.233  62.430  1.00  0.00           N  
ATOM   4756  H   PHE   288      74.287  60.897  61.488  1.00  0.00           H  
ATOM   4757  CA  PHE   288      72.977  60.691  63.119  1.00  0.00           C  
ATOM   4758  HA  PHE   288      72.412  61.522  63.541  1.00  0.00           H  
ATOM   4759  CB  PHE   288      72.134  59.897  62.054  1.00  0.00           C  
ATOM   4760  HB2 PHE   288      72.621  59.051  61.569  1.00  0.00           H  
ATOM   4761  HB3 PHE   288      71.265  59.453  62.538  1.00  0.00           H  
ATOM   4762  CG  PHE   288      71.670  60.671  60.793  1.00  0.00           C  
ATOM   4763  CD1 PHE   288      70.787  61.736  60.909  1.00  0.00           C  
ATOM   4764  HD1 PHE   288      70.411  62.036  61.875  1.00  0.00           H  
ATOM   4765  CE1 PHE   288      70.192  62.259  59.688  1.00  0.00           C  
ATOM   4766  HE1 PHE   288      69.397  62.986  59.769  1.00  0.00           H  
ATOM   4767  CZ  PHE   288      70.616  61.883  58.392  1.00  0.00           C  
ATOM   4768  HZ  PHE   288      70.195  62.312  57.494  1.00  0.00           H  
ATOM   4769  CE2 PHE   288      71.668  60.969  58.364  1.00  0.00           C  
ATOM   4770  HE2 PHE   288      72.110  60.641  57.434  1.00  0.00           H  
ATOM   4771  CD2 PHE   288      72.117  60.353  59.505  1.00  0.00           C  
ATOM   4772  HD2 PHE   288      72.829  59.557  59.344  1.00  0.00           H  
ATOM   4773  C   PHE   288      73.408  59.785  64.318  1.00  0.00           C  
ATOM   4774  O   PHE   288      74.519  59.235  64.438  1.00  0.00           O  
ATOM   4775  N   ASP   289      72.484  59.427  65.240  1.00  0.00           N  
ATOM   4776  H   ASP   289      71.612  59.934  65.181  1.00  0.00           H  
ATOM   4777  CA  ASP   289      72.775  58.777  66.479  1.00  0.00           C  
ATOM   4778  HA  ASP   289      73.461  59.384  67.068  1.00  0.00           H  
ATOM   4779  CB  ASP   289      71.448  58.648  67.351  1.00  0.00           C  
ATOM   4780  HB2 ASP   289      70.559  58.276  66.841  1.00  0.00           H  
ATOM   4781  HB3 ASP   289      71.537  58.049  68.257  1.00  0.00           H  
ATOM   4782  CG  ASP   289      71.098  59.960  68.003  1.00  0.00           C  
ATOM   4783  OD1 ASP   289      71.852  60.958  67.942  1.00  0.00           O  
ATOM   4784  OD2 ASP   289      70.021  59.931  68.649  1.00  0.00           O  
ATOM   4785  C   ASP   289      73.280  57.338  66.461  1.00  0.00           C  
ATOM   4786  O   ASP   289      74.322  57.072  67.111  1.00  0.00           O  
ATOM   4787  N   TRP   290      72.722  56.584  65.537  1.00  0.00           N  
ATOM   4788  H   TRP   290      71.910  56.927  65.042  1.00  0.00           H  
ATOM   4789  CA  TRP   290      73.241  55.281  65.158  1.00  0.00           C  
ATOM   4790  HA  TRP   290      73.335  54.642  66.036  1.00  0.00           H  
ATOM   4791  CB  TRP   290      72.251  54.580  64.242  1.00  0.00           C  
ATOM   4792  HB2 TRP   290      72.690  53.587  64.145  1.00  0.00           H  
ATOM   4793  HB3 TRP   290      71.351  54.515  64.853  1.00  0.00           H  
ATOM   4794  CG  TRP   290      71.869  55.264  62.985  1.00  0.00           C  
ATOM   4795  CD1 TRP   290      72.500  55.021  61.805  1.00  0.00           C  
ATOM   4796  HD1 TRP   290      73.260  54.258  61.721  1.00  0.00           H  
ATOM   4797  NE1 TRP   290      71.883  55.779  60.810  1.00  0.00           N  
ATOM   4798  HE1 TRP   290      72.265  55.870  59.879  1.00  0.00           H  
ATOM   4799  CE2 TRP   290      70.752  56.433  61.278  1.00  0.00           C  
ATOM   4800  CZ2 TRP   290      69.818  57.253  60.673  1.00  0.00           C  
ATOM   4801  HZ2 TRP   290      69.865  57.531  59.630  1.00  0.00           H  
ATOM   4802  CH2 TRP   290      68.638  57.672  61.385  1.00  0.00           C  
ATOM   4803  HH2 TRP   290      67.903  58.258  60.853  1.00  0.00           H  
ATOM   4804  CZ3 TRP   290      68.582  57.439  62.800  1.00  0.00           C  
ATOM   4805  HZ3 TRP   290      67.836  57.938  63.400  1.00  0.00           H  
ATOM   4806  CE3 TRP   290      69.641  56.733  63.417  1.00  0.00           C  
ATOM   4807  HE3 TRP   290      69.662  56.690  64.496  1.00  0.00           H  
ATOM   4808  CD2 TRP   290      70.726  56.131  62.677  1.00  0.00           C  
ATOM   4809  C   TRP   290      74.708  55.390  64.611  1.00  0.00           C  
ATOM   4810  O   TRP   290      75.521  54.654  65.027  1.00  0.00           O  
ATOM   4811  N   THR   291      75.001  56.341  63.688  1.00  0.00           N  
ATOM   4812  H   THR   291      74.240  56.856  63.270  1.00  0.00           H  
ATOM   4813  CA  THR   291      76.367  56.550  63.154  1.00  0.00           C  
ATOM   4814  HA  THR   291      76.677  55.625  62.668  1.00  0.00           H  
ATOM   4815  CB  THR   291      76.548  57.722  62.116  1.00  0.00           C  
ATOM   4816  HB  THR   291      77.583  57.660  61.779  1.00  0.00           H  
ATOM   4817  CG2 THR   291      75.657  57.801  60.893  1.00  0.00           C  
ATOM   4818 HG21 THR   291      74.610  57.633  61.144  1.00  0.00           H  
ATOM   4819 HG22 THR   291      75.929  58.685  60.318  1.00  0.00           H  
ATOM   4820 HG23 THR   291      76.019  57.007  60.240  1.00  0.00           H  
ATOM   4821  OG1 THR   291      76.421  59.102  62.640  1.00  0.00           O  
ATOM   4822  HG1 THR   291      75.719  59.099  63.295  1.00  0.00           H  
ATOM   4823  C   THR   291      77.389  56.813  64.290  1.00  0.00           C  
ATOM   4824  O   THR   291      78.468  56.237  64.254  1.00  0.00           O  
ATOM   4825  N   MET   292      76.988  57.580  65.266  1.00  0.00           N  
ATOM   4826  H   MET   292      76.140  58.120  65.172  1.00  0.00           H  
ATOM   4827  CA  MET   292      77.856  57.808  66.422  1.00  0.00           C  
ATOM   4828  HA  MET   292      78.826  58.088  66.011  1.00  0.00           H  
ATOM   4829  CB  MET   292      77.366  58.977  67.313  1.00  0.00           C  
ATOM   4830  HB2 MET   292      76.307  58.851  67.540  1.00  0.00           H  
ATOM   4831  HB3 MET   292      77.952  58.861  68.224  1.00  0.00           H  
ATOM   4832  CG  MET   292      77.744  60.373  66.694  1.00  0.00           C  
ATOM   4833  HG2 MET   292      78.831  60.454  66.697  1.00  0.00           H  
ATOM   4834  HG3 MET   292      77.417  60.408  65.655  1.00  0.00           H  
ATOM   4835  SD  MET   292      77.062  61.668  67.655  1.00  0.00           S  
ATOM   4836  CE  MET   292      77.810  61.587  69.278  1.00  0.00           C  
ATOM   4837  HE1 MET   292      77.179  62.076  70.020  1.00  0.00           H  
ATOM   4838  HE2 MET   292      77.845  60.547  69.602  1.00  0.00           H  
ATOM   4839  HE3 MET   292      78.842  61.934  69.223  1.00  0.00           H  
ATOM   4840  C   MET   292      78.186  56.505  67.259  1.00  0.00           C  
ATOM   4841  O   MET   292      79.350  56.322  67.660  1.00  0.00           O  
ATOM   4842  N   LEU   293      77.199  55.598  67.477  1.00  0.00           N  
ATOM   4843  H   LEU   293      76.260  55.810  67.171  1.00  0.00           H  
ATOM   4844  CA  LEU   293      77.380  54.243  67.980  1.00  0.00           C  
ATOM   4845  HA  LEU   293      77.870  54.264  68.954  1.00  0.00           H  
ATOM   4846  CB  LEU   293      75.996  53.625  68.167  1.00  0.00           C  
ATOM   4847  HB2 LEU   293      75.487  53.717  67.207  1.00  0.00           H  
ATOM   4848  HB3 LEU   293      76.093  52.540  68.204  1.00  0.00           H  
ATOM   4849  CG  LEU   293      75.102  54.144  69.290  1.00  0.00           C  
ATOM   4850  HG  LEU   293      74.883  55.210  69.236  1.00  0.00           H  
ATOM   4851  CD1 LEU   293      73.781  53.405  69.304  1.00  0.00           C  
ATOM   4852 HD11 LEU   293      73.094  53.898  69.992  1.00  0.00           H  
ATOM   4853 HD12 LEU   293      73.247  53.581  68.370  1.00  0.00           H  
ATOM   4854 HD13 LEU   293      73.979  52.344  69.453  1.00  0.00           H  
ATOM   4855  CD2 LEU   293      75.924  53.979  70.579  1.00  0.00           C  
ATOM   4856 HD21 LEU   293      76.584  54.822  70.782  1.00  0.00           H  
ATOM   4857 HD22 LEU   293      75.248  53.883  71.429  1.00  0.00           H  
ATOM   4858 HD23 LEU   293      76.468  53.035  70.551  1.00  0.00           H  
ATOM   4859  C   LEU   293      78.237  53.380  67.073  1.00  0.00           C  
ATOM   4860  O   LEU   293      79.015  52.492  67.515  1.00  0.00           O  
ATOM   4861  N   LYS   294      78.130  53.554  65.769  1.00  0.00           N  
ATOM   4862  H   LYS   294      77.408  54.171  65.424  1.00  0.00           H  
ATOM   4863  CA  LYS   294      78.998  52.985  64.702  1.00  0.00           C  
ATOM   4864  HA  LYS   294      79.135  51.931  64.943  1.00  0.00           H  
ATOM   4865  CB  LYS   294      78.294  52.869  63.369  1.00  0.00           C  
ATOM   4866  HB2 LYS   294      77.800  53.827  63.208  1.00  0.00           H  
ATOM   4867  HB3 LYS   294      79.106  52.635  62.680  1.00  0.00           H  
ATOM   4868  CG  LYS   294      77.180  51.824  63.483  1.00  0.00           C  
ATOM   4869  HG2 LYS   294      77.619  50.827  63.520  1.00  0.00           H  
ATOM   4870  HG3 LYS   294      76.607  51.934  64.404  1.00  0.00           H  
ATOM   4871  CD  LYS   294      76.263  51.885  62.302  1.00  0.00           C  
ATOM   4872  HD2 LYS   294      75.340  51.373  62.575  1.00  0.00           H  
ATOM   4873  HD3 LYS   294      76.083  52.949  62.149  1.00  0.00           H  
ATOM   4874  CE  LYS   294      76.986  51.157  61.132  1.00  0.00           C  
ATOM   4875  HE2 LYS   294      78.033  51.454  61.075  1.00  0.00           H  
ATOM   4876  HE3 LYS   294      76.984  50.089  61.352  1.00  0.00           H  
ATOM   4877  NZ  LYS   294      76.239  51.450  59.887  1.00  0.00           N  
ATOM   4878  HZ1 LYS   294      75.270  51.224  60.061  1.00  0.00           H  
ATOM   4879  HZ2 LYS   294      76.344  52.424  59.641  1.00  0.00           H  
ATOM   4880  HZ3 LYS   294      76.600  50.941  59.093  1.00  0.00           H  
ATOM   4881  C   LYS   294      80.482  53.438  64.684  1.00  0.00           C  
ATOM   4882  O   LYS   294      81.308  52.796  64.017  1.00  0.00           O  
ATOM   4883  N   GLN   295      80.829  54.601  65.233  1.00  0.00           N  
ATOM   4884  H   GLN   295      80.151  55.209  65.668  1.00  0.00           H  
ATOM   4885  CA  GLN   295      82.244  55.097  65.183  1.00  0.00           C  
ATOM   4886  HA  GLN   295      82.626  55.034  64.164  1.00  0.00           H  
ATOM   4887  CB  GLN   295      82.505  56.523  65.772  1.00  0.00           C  
ATOM   4888  HB2 GLN   295      82.067  56.496  66.770  1.00  0.00           H  
ATOM   4889  HB3 GLN   295      83.585  56.636  65.871  1.00  0.00           H  
ATOM   4890  CG  GLN   295      81.886  57.699  65.149  1.00  0.00           C  
ATOM   4891  HG2 GLN   295      82.560  58.126  64.407  1.00  0.00           H  
ATOM   4892  HG3 GLN   295      80.955  57.371  64.685  1.00  0.00           H  
ATOM   4893  CD  GLN   295      81.413  58.863  66.037  1.00  0.00           C  
ATOM   4894  OE1 GLN   295      81.300  58.856  67.257  1.00  0.00           O  
ATOM   4895  NE2 GLN   295      81.051  60.016  65.412  1.00  0.00           N  
ATOM   4896 HE21 GLN   295      80.823  60.780  66.031  1.00  0.00           H  
ATOM   4897 HE22 GLN   295      81.077  60.121  64.407  1.00  0.00           H  
ATOM   4898  C   GLN   295      83.132  54.092  66.006  1.00  0.00           C  
ATOM   4899  O   GLN   295      82.720  53.628  67.074  1.00  0.00           O  
ATOM   4900  N   NME   296      84.330  53.767  65.551  1.00  0.00           N  
ATOM   4901  H   NME   296      84.531  54.147  64.637  1.00  0.00           H  
ATOM   4902  CH3 NME   296      85.462  52.984  66.171  1.00  0.00           C  
ATOM   4903 HH31 NME   296      86.137  53.630  66.732  1.00  0.00           H  
ATOM   4904 HH32 NME   296      85.014  52.360  66.945  1.00  0.00           H  
ATOM   4905 HH33 NME   296      86.034  52.286  65.559  1.00  0.00           H  
TER    4906      NME   296 
ATOM   4906  H1  ACE   297     104.635  48.903  35.074  1.00  0.00           H  
ATOM   4907  CH3 ACE   297     104.036  49.440  35.809  1.00  0.00           C  
ATOM   4908  H2  ACE   297     103.449  50.255  35.386  1.00  0.00           H  
ATOM   4909  H3  ACE   297     104.696  49.798  36.599  1.00  0.00           H  
ATOM   4910  C   ACE   297     102.983  48.519  36.477  1.00  0.00           C  
ATOM   4911  O   ACE   297     102.582  48.713  37.641  1.00  0.00           O  
ATOM   4912  N   ILE   298     102.461  47.518  35.785  1.00  0.00           N  
ATOM   4913  H   ILE   298     102.837  47.354  34.862  1.00  0.00           H  
ATOM   4914  CA  ILE   298     101.491  46.589  36.386  1.00  0.00           C  
ATOM   4915  HA  ILE   298     100.784  47.051  37.075  1.00  0.00           H  
ATOM   4916  CB  ILE   298     100.557  45.928  35.375  1.00  0.00           C  
ATOM   4917  HB  ILE   298     101.167  45.583  34.540  1.00  0.00           H  
ATOM   4918  CG2 ILE   298      99.708  44.818  36.002  1.00  0.00           C  
ATOM   4919 HG21 ILE   298      99.184  45.198  36.879  1.00  0.00           H  
ATOM   4920 HG22 ILE   298      99.123  44.388  35.189  1.00  0.00           H  
ATOM   4921 HG23 ILE   298     100.341  43.998  36.343  1.00  0.00           H  
ATOM   4922  CG1 ILE   298      99.539  46.983  34.883  1.00  0.00           C  
ATOM   4923 HG12 ILE   298      98.659  47.047  35.523  1.00  0.00           H  
ATOM   4924 HG13 ILE   298      99.997  47.971  34.895  1.00  0.00           H  
ATOM   4925  CD1 ILE   298      99.063  46.693  33.454  1.00  0.00           C  
ATOM   4926 HD11 ILE   298      98.406  47.534  33.234  1.00  0.00           H  
ATOM   4927 HD12 ILE   298      99.875  46.614  32.731  1.00  0.00           H  
ATOM   4928 HD13 ILE   298      98.361  45.860  33.432  1.00  0.00           H  
ATOM   4929  C   ILE   298     102.256  45.653  37.258  1.00  0.00           C  
ATOM   4930  O   ILE   298     102.930  44.745  36.691  1.00  0.00           O  
ATOM   4931  N   ASN   299     102.137  45.719  38.606  1.00  0.00           N  
ATOM   4932  H   ASN   299     101.615  46.494  38.990  1.00  0.00           H  
ATOM   4933  CA  ASN   299     102.966  45.013  39.534  1.00  0.00           C  
ATOM   4934  HA  ASN   299     104.004  45.086  39.211  1.00  0.00           H  
ATOM   4935  CB  ASN   299     102.856  45.566  40.951  1.00  0.00           C  
ATOM   4936  HB2 ASN   299     103.757  45.231  41.466  1.00  0.00           H  
ATOM   4937  HB3 ASN   299     102.927  46.653  40.922  1.00  0.00           H
[truncated: 8,355,270 more chars]
