# Supplementary material for: Lenalidomide Stabilizes Protein–Protein Complexes by Turning Labile Intermolecular H-Bonds into Robust Interactions
Source: J Med Chem. 2023 Apr 21;66(9):6037–46. doi: 10.1021/acs.jmedchem.2c01692 (PMC10184122; doi:10.1021/acs.jmedchem.2c01692)
Supplement: Supplementary file 2 — jm2c01692_si_002.zip [file jm2c01692_si_002.zip › Figure_PDBS/Figure 1/Figure1.A_Left.pdb]

CRYST1  111.905  111.905  111.905 109.47 109.47 109.47 P 1           1
ATOM      1  H1  ACE     1      66.972  28.724  48.212  1.00  0.00           H  
ATOM      2  CH3 ACE     1      66.228  29.139  47.532  1.00  0.00           C  
ATOM      3  H2  ACE     1      66.140  30.213  47.696  1.00  0.00           H  
ATOM      4  H3  ACE     1      65.318  28.617  47.830  1.00  0.00           H  
ATOM      5  C   ACE     1      66.693  28.825  46.029  1.00  0.00           C  
ATOM      6  O   ACE     1      67.889  28.952  45.715  1.00  0.00           O  
ATOM      7  N   GLU     2      65.700  28.520  45.171  1.00  0.00           N  
ATOM      8  H   GLU     2      64.750  28.572  45.511  1.00  0.00           H  
ATOM      9  CA  GLU     2      65.930  28.307  43.758  1.00  0.00           C  
ATOM     10  HA  GLU     2      66.828  28.840  43.446  1.00  0.00           H  
ATOM     11  CB  GLU     2      65.994  26.758  43.461  1.00  0.00           C  
ATOM     12  HB2 GLU     2      65.306  26.277  44.156  1.00  0.00           H  
ATOM     13  HB3 GLU     2      65.678  26.587  42.432  1.00  0.00           H  
ATOM     14  CG  GLU     2      67.399  26.239  43.712  1.00  0.00           C  
ATOM     15  HG2 GLU     2      67.772  26.567  44.682  1.00  0.00           H  
ATOM     16  HG3 GLU     2      67.342  25.151  43.672  1.00  0.00           H  
ATOM     17  CD  GLU     2      68.364  26.648  42.584  1.00  0.00           C  
ATOM     18  OE1 GLU     2      69.347  27.314  42.918  1.00  0.00           O  
ATOM     19  OE2 GLU     2      68.133  26.380  41.376  1.00  0.00           O  
ATOM     20  C   GLU     2      64.838  28.864  42.838  1.00  0.00           C  
ATOM     21  O   GLU     2      65.039  28.878  41.609  1.00  0.00           O  
ATOM     22  N   PHE     3      63.625  29.292  43.291  1.00  0.00           N  
ATOM     23  H   PHE     3      63.461  29.182  44.281  1.00  0.00           H  
ATOM     24  CA  PHE     3      62.419  29.814  42.484  1.00  0.00           C  
ATOM     25  HA  PHE     3      62.207  29.033  41.754  1.00  0.00           H  
ATOM     26  CB  PHE     3      61.219  29.887  43.531  1.00  0.00           C  
ATOM     27  HB2 PHE     3      61.002  28.929  44.003  1.00  0.00           H  
ATOM     28  HB3 PHE     3      61.474  30.517  44.384  1.00  0.00           H  
ATOM     29  CG  PHE     3      59.882  30.349  42.968  1.00  0.00           C  
ATOM     30  CD1 PHE     3      59.538  31.711  42.903  1.00  0.00           C  
ATOM     31  HD1 PHE     3      60.286  32.432  43.198  1.00  0.00           H  
ATOM     32  CE1 PHE     3      58.209  32.141  42.745  1.00  0.00           C  
ATOM     33  HE1 PHE     3      57.911  33.179  42.729  1.00  0.00           H  
ATOM     34  CZ  PHE     3      57.297  31.150  42.339  1.00  0.00           C  
ATOM     35  HZ  PHE     3      56.269  31.386  42.107  1.00  0.00           H  
ATOM     36  CE2 PHE     3      57.615  29.807  42.343  1.00  0.00           C  
ATOM     37  HE2 PHE     3      56.887  29.018  42.227  1.00  0.00           H  
ATOM     38  CD2 PHE     3      58.910  29.367  42.705  1.00  0.00           C  
ATOM     39  HD2 PHE     3      59.129  28.313  42.795  1.00  0.00           H  
ATOM     40  C   PHE     3      62.646  31.097  41.750  1.00  0.00           C  
ATOM     41  O   PHE     3      63.105  32.099  42.307  1.00  0.00           O  
ATOM     42  N   ILE     4      62.307  31.152  40.452  1.00  0.00           N  
ATOM     43  H   ILE     4      61.772  30.418  40.010  1.00  0.00           H  
ATOM     44  CA  ILE     4      62.545  32.352  39.635  1.00  0.00           C  
ATOM     45  HA  ILE     4      63.192  33.125  40.051  1.00  0.00           H  
ATOM     46  CB  ILE     4      63.292  31.936  38.360  1.00  0.00           C  
ATOM     47  HB  ILE     4      62.725  31.132  37.890  1.00  0.00           H  
ATOM     48  CG2 ILE     4      63.358  33.106  37.313  1.00  0.00           C  
ATOM     49 HG21 ILE     4      62.355  33.357  36.969  1.00  0.00           H  
ATOM     50 HG22 ILE     4      63.856  33.988  37.715  1.00  0.00           H  
ATOM     51 HG23 ILE     4      63.855  32.801  36.391  1.00  0.00           H  
ATOM     52  CG1 ILE     4      64.648  31.399  38.636  1.00  0.00           C  
ATOM     53 HG12 ILE     4      65.211  32.126  39.222  1.00  0.00           H  
ATOM     54 HG13 ILE     4      64.604  30.462  39.191  1.00  0.00           H  
ATOM     55  CD1 ILE     4      65.611  30.943  37.516  1.00  0.00           C  
ATOM     56 HD11 ILE     4      66.392  30.270  37.869  1.00  0.00           H  
ATOM     57 HD12 ILE     4      65.054  30.451  36.719  1.00  0.00           H  
ATOM     58 HD13 ILE     4      66.134  31.774  37.043  1.00  0.00           H  
ATOM     59  C   ILE     4      61.257  33.046  39.260  1.00  0.00           C  
ATOM     60  O   ILE     4      60.299  32.352  38.844  1.00  0.00           O  
ATOM     61  N   VAL     5      61.291  34.366  39.360  1.00  0.00           N  
ATOM     62  H   VAL     5      62.164  34.773  39.665  1.00  0.00           H  
ATOM     63  CA  VAL     5      60.323  35.266  38.739  1.00  0.00           C  
ATOM     64  HA  VAL     5      59.495  34.629  38.425  1.00  0.00           H  
ATOM     65  CB  VAL     5      59.692  36.175  39.815  1.00  0.00           C  
ATOM     66  HB  VAL     5      58.969  36.769  39.256  1.00  0.00           H  
ATOM     67  CG1 VAL     5      58.953  35.515  40.969  1.00  0.00           C  
ATOM     68 HG11 VAL     5      58.347  34.722  40.530  1.00  0.00           H  
ATOM     69 HG12 VAL     5      59.752  35.146  41.613  1.00  0.00           H  
ATOM     70 HG13 VAL     5      58.329  36.274  41.440  1.00  0.00           H  
ATOM     71  CG2 VAL     5      60.713  37.153  40.436  1.00  0.00           C  
ATOM     72 HG21 VAL     5      61.473  36.613  41.001  1.00  0.00           H  
ATOM     73 HG22 VAL     5      61.129  37.624  39.545  1.00  0.00           H  
ATOM     74 HG23 VAL     5      60.321  37.913  41.113  1.00  0.00           H  
ATOM     75  C   VAL     5      60.772  36.014  37.495  1.00  0.00           C  
ATOM     76  O   VAL     5      62.026  36.240  37.276  1.00  0.00           O  
ATOM     77  N   GLY     6      59.943  36.483  36.614  1.00  0.00           N  
ATOM     78  H   GLY     6      58.963  36.303  36.778  1.00  0.00           H  
ATOM     79  CA  GLY     6      60.268  37.317  35.421  1.00  0.00           C  
ATOM     80  HA2 GLY     6      59.337  37.595  34.927  1.00  0.00           H  
ATOM     81  HA3 GLY     6      60.673  38.250  35.813  1.00  0.00           H  
ATOM     82  C   GLY     6      61.280  36.763  34.382  1.00  0.00           C  
ATOM     83  O   GLY     6      61.750  37.595  33.580  1.00  0.00           O  
ATOM     84  N   GLY     7      61.608  35.460  34.385  1.00  0.00           N  
ATOM     85  H   GLY     7      61.107  34.911  35.068  1.00  0.00           H  
ATOM     86  CA  GLY     7      62.481  34.854  33.355  1.00  0.00           C  
ATOM     87  HA2 GLY     7      62.363  33.786  33.538  1.00  0.00           H  
ATOM     88  HA3 GLY     7      62.015  34.933  32.372  1.00  0.00           H  
ATOM     89  C   GLY     7      63.937  35.245  33.504  1.00  0.00           C  
ATOM     90  O   GLY     7      64.642  34.841  32.680  1.00  0.00           O  
ATOM     91  N   LYS     8      64.358  35.907  34.592  1.00  0.00           N  
ATOM     92  H   LYS     8      63.607  36.000  35.262  1.00  0.00           H  
ATOM     93  CA  LYS     8      65.665  36.031  35.033  1.00  0.00           C  
ATOM     94  HA  LYS     8      66.248  35.155  34.749  1.00  0.00           H  
ATOM     95  CB  LYS     8      66.263  37.250  34.214  1.00  0.00           C  
ATOM     96  HB2 LYS     8      67.304  37.450  34.465  1.00  0.00           H  
ATOM     97  HB3 LYS     8      66.202  36.985  33.158  1.00  0.00           H  
ATOM     98  CG  LYS     8      65.564  38.625  34.295  1.00  0.00           C  
ATOM     99  HG2 LYS     8      64.506  38.545  34.047  1.00  0.00           H  
ATOM    100  HG3 LYS     8      65.754  39.045  35.283  1.00  0.00           H  
ATOM    101  CD  LYS     8      66.216  39.633  33.359  1.00  0.00           C  
ATOM    102  HD2 LYS     8      67.261  39.739  33.651  1.00  0.00           H  
ATOM    103  HD3 LYS     8      66.049  39.259  32.349  1.00  0.00           H  
ATOM    104  CE  LYS     8      65.548  41.074  33.568  1.00  0.00           C  
ATOM    105  HE2 LYS     8      64.469  40.953  33.476  1.00  0.00           H  
ATOM    106  HE3 LYS     8      65.721  41.454  34.575  1.00  0.00           H  
ATOM    107  NZ  LYS     8      66.067  41.887  32.461  1.00  0.00           N  
ATOM    108  HZ1 LYS     8      65.979  41.464  31.548  1.00  0.00           H  
ATOM    109  HZ2 LYS     8      65.643  42.799  32.361  1.00  0.00           H  
ATOM    110  HZ3 LYS     8      67.067  41.964  32.584  1.00  0.00           H  
ATOM    111  C   LYS     8      65.986  36.361  36.490  1.00  0.00           C  
ATOM    112  O   LYS     8      67.197  36.255  36.876  1.00  0.00           O  
ATOM    113  N   TYR     9      65.063  36.737  37.387  1.00  0.00           N  
ATOM    114  H   TYR     9      64.093  36.774  37.109  1.00  0.00           H  
ATOM    115  CA  TYR     9      65.388  37.101  38.793  1.00  0.00           C  
ATOM    116  HA  TYR     9      66.433  37.404  38.847  1.00  0.00           H  
ATOM    117  CB  TYR     9      64.443  38.330  39.154  1.00  0.00           C  
ATOM    118  HB2 TYR     9      63.475  37.851  39.298  1.00  0.00           H  
ATOM    119  HB3 TYR     9      64.829  38.736  40.089  1.00  0.00           H  
ATOM    120  CG  TYR     9      64.344  39.517  38.202  1.00  0.00           C  
ATOM    121  CD1 TYR     9      65.148  40.687  38.344  1.00  0.00           C  
ATOM    122  HD1 TYR     9      65.914  40.697  39.106  1.00  0.00           H  
ATOM    123  CE1 TYR     9      64.949  41.822  37.531  1.00  0.00           C  
ATOM    124  HE1 TYR     9      65.611  42.669  37.633  1.00  0.00           H  
ATOM    125  CZ  TYR     9      63.939  41.837  36.589  1.00  0.00           C  
ATOM    126  OH  TYR     9      63.689  42.872  35.771  1.00  0.00           O  
ATOM    127  HH  TYR     9      64.411  43.505  35.802  1.00  0.00           H  
ATOM    128  CE2 TYR     9      63.236  40.610  36.312  1.00  0.00           C  
ATOM    129  HE2 TYR     9      62.371  40.659  35.667  1.00  0.00           H  
ATOM    130  CD2 TYR     9      63.366  39.463  37.162  1.00  0.00           C  
ATOM    131  HD2 TYR     9      62.589  38.719  37.068  1.00  0.00           H  
ATOM    132  C   TYR     9      65.032  35.867  39.777  1.00  0.00           C  
ATOM    133  O   TYR     9      63.875  35.418  39.697  1.00  0.00           O  
ATOM    134  N   LYS    10      66.027  35.212  40.397  1.00  0.00           N  
ATOM    135  H   LYS    10      66.912  35.685  40.278  1.00  0.00           H  
ATOM    136  CA  LYS    10      65.999  34.075  41.337  1.00  0.00           C  
ATOM    137  HA  LYS    10      65.061  33.580  41.085  1.00  0.00           H  
ATOM    138  CB  LYS    10      67.182  33.123  41.069  1.00  0.00           C  
ATOM    139  HB2 LYS    10      67.157  32.898  40.003  1.00  0.00           H  
ATOM    140  HB3 LYS    10      68.122  33.669  41.141  1.00  0.00           H  
ATOM    141  CG  LYS    10      67.032  31.864  41.956  1.00  0.00           C  
ATOM    142  HG2 LYS    10      67.159  31.995  43.031  1.00  0.00           H  
ATOM    143  HG3 LYS    10      66.057  31.385  41.864  1.00  0.00           H  
ATOM    144  CD  LYS    10      68.139  30.864  41.602  1.00  0.00           C  
ATOM    145  HD2 LYS    10      69.073  31.426  41.572  1.00  0.00           H  
ATOM    146  HD3 LYS    10      68.148  30.090  42.369  1.00  0.00           H  
ATOM    147  CE  LYS    10      67.779  30.213  40.233  1.00  0.00           C  
ATOM    148  HE2 LYS    10      66.720  29.956  40.269  1.00  0.00           H  
ATOM    149  HE3 LYS    10      68.054  30.836  39.382  1.00  0.00           H  
ATOM    150  NZ  LYS    10      68.542  28.952  40.094  1.00  0.00           N  
ATOM    151  HZ1 LYS    10      69.550  29.014  40.087  1.00  0.00           H  
ATOM    152  HZ2 LYS    10      68.271  28.254  40.772  1.00  0.00           H  
ATOM    153  HZ3 LYS    10      68.371  28.476  39.219  1.00  0.00           H  
ATOM    154  C   LYS    10      65.896  34.503  42.792  1.00  0.00           C  
ATOM    155  O   LYS    10      66.734  35.265  43.235  1.00  0.00           O  
ATOM    156  N   LEU    11      64.865  34.077  43.528  1.00  0.00           N  
ATOM    157  H   LEU    11      64.198  33.452  43.098  1.00  0.00           H  
ATOM    158  CA  LEU    11      64.651  34.429  44.883  1.00  0.00           C  
ATOM    159  HA  LEU    11      64.684  35.513  44.992  1.00  0.00           H  
ATOM    160  CB  LEU    11      63.273  34.145  45.502  1.00  0.00           C  
ATOM    161  HB2 LEU    11      63.098  33.103  45.234  1.00  0.00           H  
ATOM    162  HB3 LEU    11      63.359  34.377  46.563  1.00  0.00           H  
ATOM    163  CG  LEU    11      62.168  35.138  45.044  1.00  0.00           C  
ATOM    164  HG  LEU    11      62.320  36.042  45.633  1.00  0.00           H  
ATOM    165  CD1 LEU    11      62.141  35.419  43.518  1.00  0.00           C  
ATOM    166 HD11 LEU    11      62.190  34.505  42.926  1.00  0.00           H  
ATOM    167 HD12 LEU    11      61.265  35.991  43.210  1.00  0.00           H  
ATOM    168 HD13 LEU    11      63.014  35.998  43.217  1.00  0.00           H  
ATOM    169  CD2 LEU    11      60.897  34.544  45.470  1.00  0.00           C  
ATOM    170 HD21 LEU    11      61.056  34.278  46.515  1.00  0.00           H  
ATOM    171 HD22 LEU    11      60.058  35.238  45.431  1.00  0.00           H  
ATOM    172 HD23 LEU    11      60.705  33.643  44.886  1.00  0.00           H  
ATOM    173  C   LEU    11      65.675  33.686  45.759  1.00  0.00           C  
ATOM    174  O   LEU    11      65.842  32.484  45.526  1.00  0.00           O  
ATOM    175  N   VAL    12      66.212  34.322  46.796  1.00  0.00           N  
ATOM    176  H   VAL    12      65.996  35.293  46.971  1.00  0.00           H  
ATOM    177  CA  VAL    12      67.280  33.704  47.613  1.00  0.00           C  
ATOM    178  HA  VAL    12      67.645  32.765  47.197  1.00  0.00           H  
ATOM    179  CB  VAL    12      68.525  34.645  47.630  1.00  0.00           C  
ATOM    180  HB  VAL    12      68.322  35.655  47.986  1.00  0.00           H  
ATOM    181  CG1 VAL    12      69.570  34.079  48.544  1.00  0.00           C  
ATOM    182 HG11 VAL    12      70.113  33.230  48.130  1.00  0.00           H  
ATOM    183 HG12 VAL    12      70.345  34.844  48.598  1.00  0.00           H  
ATOM    184 HG13 VAL    12      69.329  33.816  49.574  1.00  0.00           H  
ATOM    185  CG2 VAL    12      69.251  34.801  46.301  1.00  0.00           C  
ATOM    186 HG21 VAL    12      69.661  33.868  45.916  1.00  0.00           H  
ATOM    187 HG22 VAL    12      68.587  35.198  45.533  1.00  0.00           H  
ATOM    188 HG23 VAL    12      70.088  35.492  46.403  1.00  0.00           H  
ATOM    189  C   VAL    12      66.823  33.418  49.076  1.00  0.00           C  
ATOM    190  O   VAL    12      66.919  32.284  49.524  1.00  0.00           O  
ATOM    191  N   ARG    13      66.277  34.484  49.793  1.00  0.00           N  
ATOM    192  H   ARG    13      66.128  35.330  49.263  1.00  0.00           H  
ATOM    193  CA  ARG    13      65.850  34.443  51.199  1.00  0.00           C  
ATOM    194  HA  ARG    13      65.433  33.451  51.372  1.00  0.00           H  
ATOM    195  CB  ARG    13      67.017  34.673  52.144  1.00  0.00           C  
ATOM    196  HB2 ARG    13      66.566  34.512  53.123  1.00  0.00           H  
ATOM    197  HB3 ARG    13      67.787  33.920  51.976  1.00  0.00           H  
ATOM    198  CG  ARG    13      67.780  35.991  52.100  1.00  0.00           C  
ATOM    199  HG2 ARG    13      67.630  36.391  51.097  1.00  0.00           H  
ATOM    200  HG3 ARG    13      67.297  36.724  52.747  1.00  0.00           H  
ATOM    201  CD  ARG    13      69.267  35.976  52.423  1.00  0.00           C  
ATOM    202  HD2 ARG    13      69.785  35.225  51.825  1.00  0.00           H  
ATOM    203  HD3 ARG    13      69.629  36.962  52.132  1.00  0.00           H  
ATOM    204  NE  ARG    13      69.615  35.799  53.819  1.00  0.00           N  
ATOM    205  HE  ARG    13      68.846  35.839  54.472  1.00  0.00           H  
ATOM    206  CZ  ARG    13      70.856  35.906  54.313  1.00  0.00           C  
ATOM    207  NH1 ARG    13      71.907  35.933  53.541  1.00  0.00           N  
ATOM    208 HH11 ARG    13      71.825  35.762  52.549  1.00  0.00           H  
ATOM    209 HH12 ARG    13      72.801  36.213  53.920  1.00  0.00           H  
ATOM    210  NH2 ARG    13      71.095  35.953  55.568  1.00  0.00           N  
ATOM    211 HH21 ARG    13      70.382  36.005  56.282  1.00  0.00           H  
ATOM    212 HH22 ARG    13      72.032  36.005  55.941  1.00  0.00           H  
ATOM    213  C   ARG    13      64.698  35.449  51.369  1.00  0.00           C  
ATOM    214  O   ARG    13      64.669  36.443  50.705  1.00  0.00           O  
ATOM    215  N   LYS    14      63.749  35.104  52.236  1.00  0.00           N  
ATOM    216  H   LYS    14      64.010  34.248  52.703  1.00  0.00           H  
ATOM    217  CA  LYS    14      62.671  35.977  52.653  1.00  0.00           C  
ATOM    218  HA  LYS    14      62.311  36.384  51.708  1.00  0.00           H  
ATOM    219  CB  LYS    14      61.512  35.226  53.347  1.00  0.00           C  
ATOM    220  HB2 LYS    14      61.400  34.255  52.864  1.00  0.00           H  
ATOM    221  HB3 LYS    14      61.864  34.977  54.348  1.00  0.00           H  
ATOM    222  CG  LYS    14      60.231  36.098  53.405  1.00  0.00           C  
ATOM    223  HG2 LYS    14      60.562  37.048  53.824  1.00  0.00           H  
ATOM    224  HG3 LYS    14      59.974  36.268  52.360  1.00  0.00           H  
ATOM    225  CD  LYS    14      58.980  35.538  54.132  1.00  0.00           C  
ATOM    226  HD2 LYS    14      59.191  35.520  55.201  1.00  0.00           H  
ATOM    227  HD3 LYS    14      58.138  36.230  54.117  1.00  0.00           H  
ATOM    228  CE  LYS    14      58.484  34.129  53.631  1.00  0.00           C  
ATOM    229  HE2 LYS    14      58.454  34.281  52.552  1.00  0.00           H  
ATOM    230  HE3 LYS    14      59.225  33.408  53.975  1.00  0.00           H  
ATOM    231  NZ  LYS    14      57.139  33.866  54.230  1.00  0.00           N  
ATOM    232  HZ1 LYS    14      57.133  33.647  55.216  1.00  0.00           H  
ATOM    233  HZ2 LYS    14      56.601  34.720  54.259  1.00  0.00           H  
ATOM    234  HZ3 LYS    14      56.666  33.139  53.713  1.00  0.00           H  
ATOM    235  C   LYS    14      63.230  37.151  53.476  1.00  0.00           C  
ATOM    236  O   LYS    14      64.070  36.900  54.328  1.00  0.00           O  
ATOM    237  N   ILE    15      62.766  38.391  53.247  1.00  0.00           N  
ATOM    238  H   ILE    15      62.187  38.498  52.427  1.00  0.00           H  
ATOM    239  CA  ILE    15      63.156  39.616  53.988  1.00  0.00           C  
ATOM    240  HA  ILE    15      63.638  39.259  54.898  1.00  0.00           H  
ATOM    241  CB  ILE    15      64.262  40.433  53.181  1.00  0.00           C  
ATOM    242  HB  ILE    15      64.604  41.180  53.897  1.00  0.00           H  
ATOM    243  CG2 ILE    15      65.422  39.582  52.587  1.00  0.00           C  
ATOM    244 HG21 ILE    15      65.002  38.816  51.936  1.00  0.00           H  
ATOM    245 HG22 ILE    15      66.199  40.238  52.193  1.00  0.00           H  
ATOM    246 HG23 ILE    15      65.862  39.113  53.468  1.00  0.00           H  
ATOM    247  CG1 ILE    15      63.599  41.233  52.072  1.00  0.00           C  
ATOM    248 HG12 ILE    15      63.230  40.580  51.281  1.00  0.00           H  
ATOM    249 HG13 ILE    15      62.877  41.918  52.518  1.00  0.00           H  
ATOM    250  CD1 ILE    15      64.513  42.281  51.408  1.00  0.00           C  
ATOM    251 HD11 ILE    15      65.384  41.885  50.885  1.00  0.00           H  
ATOM    252 HD12 ILE    15      63.974  42.928  50.717  1.00  0.00           H  
ATOM    253 HD13 ILE    15      64.947  42.936  52.164  1.00  0.00           H  
ATOM    254  C   ILE    15      62.048  40.489  54.619  1.00  0.00           C  
ATOM    255  O   ILE    15      62.419  41.420  55.319  1.00  0.00           O  
ATOM    256  N   GLY    16      60.819  40.231  54.280  1.00  0.00           N  
ATOM    257  H   GLY    16      60.570  39.440  53.704  1.00  0.00           H  
ATOM    258  CA  GLY    16      59.616  41.025  54.836  1.00  0.00           C  
ATOM    259  HA2 GLY    16      59.862  41.280  55.867  1.00  0.00           H  
ATOM    260  HA3 GLY    16      59.560  41.987  54.328  1.00  0.00           H  
ATOM    261  C   GLY    16      58.388  40.042  54.641  1.00  0.00           C  
ATOM    262  O   GLY    16      58.414  39.222  53.720  1.00  0.00           O  
ATOM    263  N   SER    17      57.402  40.189  55.481  1.00  0.00           N  
ATOM    264  H   SER    17      57.490  40.793  56.286  1.00  0.00           H  
ATOM    265  CA  SER    17      56.050  39.585  55.330  1.00  0.00           C  
ATOM    266  HA  SER    17      55.848  39.200  54.330  1.00  0.00           H  
ATOM    267  CB  SER    17      55.887  38.579  56.415  1.00  0.00           C  
ATOM    268  HB2 SER    17      56.092  38.934  57.425  1.00  0.00           H  
ATOM    269  HB3 SER    17      54.809  38.427  56.470  1.00  0.00           H  
ATOM    270  OG  SER    17      56.415  37.300  56.112  1.00  0.00           O  
ATOM    271  HG  SER    17      56.120  36.969  55.260  1.00  0.00           H  
ATOM    272  C   SER    17      55.064  40.690  55.615  1.00  0.00           C  
ATOM    273  O   SER    17      55.417  41.604  56.424  1.00  0.00           O  
ATOM    274  N   GLY    18      53.868  40.715  55.008  1.00  0.00           N  
ATOM    275  H   GLY    18      53.714  40.020  54.292  1.00  0.00           H  
ATOM    276  CA  GLY    18      52.717  41.528  55.339  1.00  0.00           C  
ATOM    277  HA2 GLY    18      52.747  41.763  56.403  1.00  0.00           H  
ATOM    278  HA3 GLY    18      52.727  42.486  54.819  1.00  0.00           H  
ATOM    279  C   GLY    18      51.378  40.787  55.066  1.00  0.00           C  
ATOM    280  O   GLY    18      51.425  39.646  54.612  1.00  0.00           O  
ATOM    281  N   SER    19      50.237  41.485  55.281  1.00  0.00           N  
ATOM    282  H   SER    19      50.335  42.461  55.522  1.00  0.00           H  
ATOM    283  CA  SER    19      48.945  40.977  54.951  1.00  0.00           C  
ATOM    284  HA  SER    19      48.655  40.052  55.450  1.00  0.00           H  
ATOM    285  CB  SER    19      47.967  42.089  55.286  1.00  0.00           C  
ATOM    286  HB2 SER    19      46.993  41.749  54.936  1.00  0.00           H  
ATOM    287  HB3 SER    19      47.879  42.246  56.361  1.00  0.00           H  
ATOM    288  OG  SER    19      48.248  43.286  54.675  1.00  0.00           O  
ATOM    289  HG  SER    19      47.889  43.365  53.788  1.00  0.00           H  
ATOM    290  C   SER    19      48.765  40.603  53.405  1.00  0.00           C  
ATOM    291  O   SER    19      48.004  39.685  53.118  1.00  0.00           O  
ATOM    292  N   PHE    20      49.485  41.177  52.440  1.00  0.00           N  
ATOM    293  H   PHE    20      49.832  42.109  52.619  1.00  0.00           H  
ATOM    294  CA  PHE    20      49.492  40.903  50.987  1.00  0.00           C  
ATOM    295  HA  PHE    20      48.491  40.750  50.584  1.00  0.00           H  
ATOM    296  CB  PHE    20      50.166  42.076  50.281  1.00  0.00           C  
ATOM    297  HB2 PHE    20      50.190  41.735  49.246  1.00  0.00           H  
ATOM    298  HB3 PHE    20      49.460  42.905  50.323  1.00  0.00           H  
ATOM    299  CG  PHE    20      51.591  42.429  50.733  1.00  0.00           C  
ATOM    300  CD1 PHE    20      51.650  43.512  51.622  1.00  0.00           C  
ATOM    301  HD1 PHE    20      50.773  44.117  51.798  1.00  0.00           H  
ATOM    302  CE1 PHE    20      52.842  43.825  52.285  1.00  0.00           C  
ATOM    303  HE1 PHE    20      52.915  44.635  52.996  1.00  0.00           H  
ATOM    304  CZ  PHE    20      53.993  43.018  52.031  1.00  0.00           C  
ATOM    305  HZ  PHE    20      54.974  43.200  52.445  1.00  0.00           H  
ATOM    306  CE2 PHE    20      53.999  41.975  51.040  1.00  0.00           C  
ATOM    307  HE2 PHE    20      54.820  41.293  50.872  1.00  0.00           H  
ATOM    308  CD2 PHE    20      52.727  41.691  50.438  1.00  0.00           C  
ATOM    309  HD2 PHE    20      52.642  40.834  49.787  1.00  0.00           H  
ATOM    310  C   PHE    20      50.151  39.526  50.822  1.00  0.00           C  
ATOM    311  O   PHE    20      49.784  38.792  49.887  1.00  0.00           O  
ATOM    312  N   GLY    21      51.287  39.190  51.546  1.00  0.00           N  
ATOM    313  H   GLY    21      51.592  39.888  52.210  1.00  0.00           H  
ATOM    314  CA  GLY    21      52.188  38.113  51.302  1.00  0.00           C  
ATOM    315  HA2 GLY    21      51.797  37.193  51.736  1.00  0.00           H  
ATOM    316  HA3 GLY    21      52.270  37.801  50.261  1.00  0.00           H  
ATOM    317  C   GLY    21      53.608  38.401  51.803  1.00  0.00           C  
ATOM    318  O   GLY    21      53.758  38.563  53.030  1.00  0.00           O  
ATOM    319  N   ASP    22      54.663  38.437  50.948  1.00  0.00           N  
ATOM    320  H   ASP    22      54.425  38.696  50.001  1.00  0.00           H  
ATOM    321  CA  ASP    22      56.048  38.555  51.399  1.00  0.00           C  
ATOM    322  HA  ASP    22      56.047  39.261  52.229  1.00  0.00           H  
ATOM    323  CB  ASP    22      56.592  37.205  51.742  1.00  0.00           C  
ATOM    324  HB2 ASP    22      56.975  36.740  50.833  1.00  0.00           H  
ATOM    325  HB3 ASP    22      57.467  37.316  52.382  1.00  0.00           H  
ATOM    326  CG  ASP    22      55.680  36.236  52.562  1.00  0.00           C  
ATOM    327  OD1 ASP    22      55.729  36.222  53.823  1.00  0.00           O  
ATOM    328  OD2 ASP    22      55.402  35.192  51.942  1.00  0.00           O  
ATOM    329  C   ASP    22      56.959  39.285  50.400  1.00  0.00           C  
ATOM    330  O   ASP    22      56.637  39.474  49.210  1.00  0.00           O  
ATOM    331  N   ILE    23      58.123  39.703  50.931  1.00  0.00           N  
ATOM    332  H   ILE    23      58.294  39.469  51.899  1.00  0.00           H  
ATOM    333  CA  ILE    23      59.185  40.426  50.188  1.00  0.00           C  
ATOM    334  HA  ILE    23      58.825  40.594  49.173  1.00  0.00           H  
ATOM    335  CB  ILE    23      59.550  41.832  50.772  1.00  0.00           C  
ATOM    336  HB  ILE    23      59.693  41.731  51.848  1.00  0.00           H  
ATOM    337  CG2 ILE    23      60.759  42.425  50.023  1.00  0.00           C  
ATOM    338 HG21 ILE    23      60.840  43.506  50.134  1.00  0.00           H  
ATOM    339 HG22 ILE    23      61.714  41.987  50.315  1.00  0.00           H  
ATOM    340 HG23 ILE    23      60.631  42.272  48.952  1.00  0.00           H  
ATOM    341  CG1 ILE    23      58.395  42.868  50.519  1.00  0.00           C  
ATOM    342 HG12 ILE    23      58.688  43.865  50.192  1.00  0.00           H  
ATOM    343 HG13 ILE    23      57.724  42.435  49.777  1.00  0.00           H  
ATOM    344  CD1 ILE    23      57.713  43.163  51.870  1.00  0.00           C  
ATOM    345 HD11 ILE    23      57.250  42.303  52.353  1.00  0.00           H  
ATOM    346 HD12 ILE    23      58.429  43.613  52.558  1.00  0.00           H  
ATOM    347 HD13 ILE    23      56.814  43.747  51.671  1.00  0.00           H  
ATOM    348  C   ILE    23      60.419  39.509  50.297  1.00  0.00           C  
ATOM    349  O   ILE    23      60.678  38.983  51.364  1.00  0.00           O  
ATOM    350  N   TYR    24      61.237  39.276  49.226  1.00  0.00           N  
ATOM    351  H   TYR    24      61.004  39.765  48.373  1.00  0.00           H  
ATOM    352  CA  TYR    24      62.370  38.339  49.097  1.00  0.00           C  
ATOM    353  HA  TYR    24      62.579  37.873  50.060  1.00  0.00           H  
ATOM    354  CB  TYR    24      62.113  37.203  48.075  1.00  0.00           C  
ATOM    355  HB2 TYR    24      61.817  37.755  47.183  1.00  0.00           H  
ATOM    356  HB3 TYR    24      63.039  36.644  47.942  1.00  0.00           H  
ATOM    357  CG  TYR    24      61.020  36.237  48.582  1.00  0.00           C  
ATOM    358  CD1 TYR    24      59.696  36.591  48.482  1.00  0.00           C  
ATOM    359  HD1 TYR    24      59.541  37.588  48.098  1.00  0.00           H  
ATOM    360  CE1 TYR    24      58.652  35.787  48.972  1.00  0.00           C  
ATOM    361  HE1 TYR    24      57.619  36.072  48.842  1.00  0.00           H  
ATOM    362  CZ  TYR    24      58.988  34.510  49.452  1.00  0.00           C  
ATOM    363  OH  TYR    24      58.031  33.587  49.641  1.00  0.00           O  
ATOM    364  HH  TYR    24      57.179  34.022  49.724  1.00  0.00           H  
ATOM    365  CE2 TYR    24      60.325  34.145  49.606  1.00  0.00           C  
ATOM    366  HE2 TYR    24      60.583  33.235  50.127  1.00  0.00           H  
ATOM    367  CD2 TYR    24      61.345  34.975  49.137  1.00  0.00           C  
ATOM    368  HD2 TYR    24      62.386  34.689  49.176  1.00  0.00           H  
ATOM    369  C   TYR    24      63.585  39.148  48.676  1.00  0.00           C  
ATOM    370  O   TYR    24      63.443  40.014  47.854  1.00  0.00           O  
ATOM    371  N   LEU    25      64.748  38.943  49.187  1.00  0.00           N  
ATOM    372  H   LEU    25      64.832  38.272  49.938  1.00  0.00           H  
ATOM    373  CA  LEU    25      66.002  39.201  48.462  1.00  0.00           C  
ATOM    374  HA  LEU    25      66.029  40.232  48.110  1.00  0.00           H  
ATOM    375  CB  LEU    25      67.222  38.852  49.340  1.00  0.00           C  
ATOM    376  HB2 LEU    25      67.129  39.456  50.243  1.00  0.00           H  
ATOM    377  HB3 LEU    25      67.150  37.834  49.722  1.00  0.00           H  
ATOM    378  CG  LEU    25      68.526  39.002  48.523  1.00  0.00           C  
ATOM    379  HG  LEU    25      68.528  38.478  47.567  1.00  0.00           H  
ATOM    380  CD1 LEU    25      68.835  40.476  48.173  1.00  0.00           C  
ATOM    381 HD11 LEU    25      69.710  40.513  47.524  1.00  0.00           H  
ATOM    382 HD12 LEU    25      68.064  40.959  47.573  1.00  0.00           H  
ATOM    383 HD13 LEU    25      68.978  40.992  49.123  1.00  0.00           H  
ATOM    384  CD2 LEU    25      69.717  38.630  49.415  1.00  0.00           C  
ATOM    385 HD21 LEU    25      69.608  37.551  49.532  1.00  0.00           H  
ATOM    386 HD22 LEU    25      70.704  38.832  48.999  1.00  0.00           H  
ATOM    387 HD23 LEU    25      69.772  39.146  50.373  1.00  0.00           H  
ATOM    388  C   LEU    25      66.050  38.281  47.211  1.00  0.00           C  
ATOM    389  O   LEU    25      65.862  37.065  47.331  1.00  0.00           O  
ATOM    390  N   ALA    26      66.376  38.847  46.072  1.00  0.00           N  
ATOM    391  H   ALA    26      66.584  39.835  46.042  1.00  0.00           H  
ATOM    392  CA  ALA    26      66.602  38.038  44.847  1.00  0.00           C  
ATOM    393  HA  ALA    26      66.705  36.984  45.104  1.00  0.00           H  
ATOM    394  CB  ALA    26      65.321  38.082  44.026  1.00  0.00           C  
ATOM    395  HB1 ALA    26      64.407  37.730  44.506  1.00  0.00           H  
ATOM    396  HB2 ALA    26      65.177  39.146  43.840  1.00  0.00           H  
ATOM    397  HB3 ALA    26      65.342  37.495  43.108  1.00  0.00           H  
ATOM    398  C   ALA    26      67.791  38.561  43.981  1.00  0.00           C  
ATOM    399  O   ALA    26      68.327  39.645  44.211  1.00  0.00           O  
ATOM    400  N   ILE    27      68.286  37.660  43.048  1.00  0.00           N  
ATOM    401  H   ILE    27      67.976  36.699  43.063  1.00  0.00           H  
ATOM    402  CA  ILE    27      69.419  37.893  42.101  1.00  0.00           C  
ATOM    403  HA  ILE    27      69.748  38.913  42.300  1.00  0.00           H  
ATOM    404  CB  ILE    27      70.502  36.905  42.513  1.00  0.00           C  
ATOM    405  HB  ILE    27      70.544  37.095  43.586  1.00  0.00           H  
ATOM    406  CG2 ILE    27      70.376  35.358  42.166  1.00  0.00           C  
ATOM    407 HG21 ILE    27      70.572  35.262  41.098  1.00  0.00           H  
ATOM    408 HG22 ILE    27      71.148  34.824  42.720  1.00  0.00           H  
ATOM    409 HG23 ILE    27      69.391  34.996  42.459  1.00  0.00           H  
ATOM    410  CG1 ILE    27      71.817  37.384  41.793  1.00  0.00           C  
ATOM    411 HG12 ILE    27      71.936  36.822  40.867  1.00  0.00           H  
ATOM    412 HG13 ILE    27      71.770  38.439  41.523  1.00  0.00           H  
ATOM    413  CD1 ILE    27      72.989  37.329  42.741  1.00  0.00           C  
ATOM    414 HD11 ILE    27      72.691  38.039  43.513  1.00  0.00           H  
ATOM    415 HD12 ILE    27      73.055  36.348  43.212  1.00  0.00           H  
ATOM    416 HD13 ILE    27      73.937  37.793  42.468  1.00  0.00           H  
ATOM    417  C   ILE    27      68.982  37.757  40.613  1.00  0.00           C  
ATOM    418  O   ILE    27      68.188  36.952  40.258  1.00  0.00           O  
ATOM    419  N   ASN    28      69.439  38.653  39.765  1.00  0.00           N  
ATOM    420  H   ASN    28      69.949  39.475  40.055  1.00  0.00           H  
ATOM    421  CA  ASN    28      69.345  38.452  38.299  1.00  0.00           C  
ATOM    422  HA  ASN    28      68.431  37.916  38.040  1.00  0.00           H  
ATOM    423  CB  ASN    28      69.217  39.833  37.664  1.00  0.00           C  
ATOM    424  HB2 ASN    28      68.327  40.332  38.047  1.00  0.00           H  
ATOM    425  HB3 ASN    28      70.063  40.442  37.982  1.00  0.00           H  
ATOM    426  CG  ASN    28      69.078  39.935  36.124  1.00  0.00           C  
ATOM    427  OD1 ASN    28      69.588  39.107  35.366  1.00  0.00           O  
ATOM    428  ND2 ASN    28      68.568  41.062  35.634  1.00  0.00           N  
ATOM    429 HD21 ASN    28      68.726  41.390  34.691  1.00  0.00           H  
ATOM    430 HD22 ASN    28      68.408  41.746  36.360  1.00  0.00           H  
ATOM    431  C   ASN    28      70.545  37.581  37.822  1.00  0.00           C  
ATOM    432  O   ASN    28      71.703  37.927  37.911  1.00  0.00           O  
ATOM    433  N   ILE    29      70.269  36.370  37.265  1.00  0.00           N  
ATOM    434  H   ILE    29      69.300  36.106  37.153  1.00  0.00           H  
ATOM    435  CA  ILE    29      71.161  35.289  36.972  1.00  0.00           C  
ATOM    436  HA  ILE    29      71.808  35.125  37.834  1.00  0.00           H  
ATOM    437  CB  ILE    29      70.302  34.049  36.672  1.00  0.00           C  
ATOM    438  HB  ILE    29      70.984  33.246  36.394  1.00  0.00           H  
ATOM    439  CG2 ILE    29      69.485  33.699  37.940  1.00  0.00           C  
ATOM    440 HG21 ILE    29      70.148  33.721  38.804  1.00  0.00           H  
ATOM    441 HG22 ILE    29      68.682  34.423  38.079  1.00  0.00           H  
ATOM    442 HG23 ILE    29      69.105  32.678  37.904  1.00  0.00           H  
ATOM    443  CG1 ILE    29      69.396  34.180  35.389  1.00  0.00           C  
ATOM    444 HG12 ILE    29      68.845  35.118  35.456  1.00  0.00           H  
ATOM    445 HG13 ILE    29      70.077  34.093  34.543  1.00  0.00           H  
ATOM    446  CD1 ILE    29      68.494  32.960  35.205  1.00  0.00           C  
ATOM    447 HD11 ILE    29      69.111  32.092  35.439  1.00  0.00           H  
ATOM    448 HD12 ILE    29      67.565  33.006  35.774  1.00  0.00           H  
ATOM    449 HD13 ILE    29      68.107  32.897  34.188  1.00  0.00           H  
ATOM    450  C   ILE    29      72.175  35.539  35.838  1.00  0.00           C  
ATOM    451  O   ILE    29      73.231  34.862  35.731  1.00  0.00           O  
ATOM    452  N   THR    30      71.810  36.594  35.068  1.00  0.00           N  
ATOM    453  H   THR    30      70.939  37.081  35.220  1.00  0.00           H  
ATOM    454  CA  THR    30      72.623  37.069  33.947  1.00  0.00           C  
ATOM    455  HA  THR    30      73.225  36.240  33.575  1.00  0.00           H  
ATOM    456  CB  THR    30      71.697  37.532  32.773  1.00  0.00           C  
ATOM    457  HB  THR    30      72.313  37.552  31.874  1.00  0.00           H  
ATOM    458  CG2 THR    30      70.427  36.684  32.411  1.00  0.00           C  
ATOM    459 HG21 THR    30      69.637  36.674  33.163  1.00  0.00           H  
ATOM    460 HG22 THR    30      70.004  36.921  31.435  1.00  0.00           H  
ATOM    461 HG23 THR    30      70.762  35.650  32.331  1.00  0.00           H  
ATOM    462  OG1 THR    30      71.247  38.865  32.971  1.00  0.00           O  
ATOM    463  HG1 THR    30      70.732  38.835  33.781  1.00  0.00           H  
ATOM    464  C   THR    30      73.683  38.130  34.159  1.00  0.00           C  
ATOM    465  O   THR    30      74.552  38.395  33.302  1.00  0.00           O  
ATOM    466  N   ASN    31      73.569  38.861  35.306  1.00  0.00           N  
ATOM    467  H   ASN    31      72.717  38.856  35.848  1.00  0.00           H  
ATOM    468  CA  ASN    31      74.473  39.986  35.600  1.00  0.00           C  
ATOM    469  HA  ASN    31      75.486  39.762  35.266  1.00  0.00           H  
ATOM    470  CB  ASN    31      74.000  41.264  34.929  1.00  0.00           C  
ATOM    471  HB2 ASN    31      74.722  42.077  35.005  1.00  0.00           H  
ATOM    472  HB3 ASN    31      73.956  40.992  33.874  1.00  0.00           H  
ATOM    473  CG  ASN    31      72.662  41.852  35.507  1.00  0.00           C  
ATOM    474  OD1 ASN    31      72.170  41.459  36.554  1.00  0.00           O  
ATOM    475  ND2 ASN    31      72.084  42.851  34.785  1.00  0.00           N  
ATOM    476 HD21 ASN    31      71.191  43.212  35.089  1.00  0.00           H  
ATOM    477 HD22 ASN    31      72.365  42.851  33.815  1.00  0.00           H  
ATOM    478  C   ASN    31      74.770  40.200  37.090  1.00  0.00           C  
ATOM    479  O   ASN    31      75.543  41.058  37.380  1.00  0.00           O  
ATOM    480  N   GLY    32      74.043  39.487  38.010  1.00  0.00           N  
ATOM    481  H   GLY    32      73.315  38.834  37.757  1.00  0.00           H  
ATOM    482  CA  GLY    32      74.375  39.544  39.440  1.00  0.00           C  
ATOM    483  HA2 GLY    32      74.054  38.705  40.056  1.00  0.00           H  
ATOM    484  HA3 GLY    32      75.456  39.676  39.493  1.00  0.00           H  
ATOM    485  C   GLY    32      73.926  40.823  40.257  1.00  0.00           C  
ATOM    486  O   GLY    32      74.295  40.892  41.422  1.00  0.00           O  
ATOM    487  N   GLU    33      73.033  41.609  39.703  1.00  0.00           N  
ATOM    488  H   GLU    33      72.863  41.524  38.711  1.00  0.00           H  
ATOM    489  CA  GLU    33      72.344  42.709  40.428  1.00  0.00           C  
ATOM    490  HA  GLU    33      73.077  43.308  40.970  1.00  0.00           H  
ATOM    491  CB  GLU    33      71.534  43.656  39.511  1.00  0.00           C  
ATOM    492  HB2 GLU    33      72.229  44.269  38.936  1.00  0.00           H  
ATOM    493  HB3 GLU    33      70.983  43.076  38.770  1.00  0.00           H  
ATOM    494  CG  GLU    33      70.591  44.648  40.269  1.00  0.00           C  
ATOM    495  HG2 GLU    33      69.886  44.060  40.856  1.00  0.00           H  
ATOM    496  HG3 GLU    33      71.172  45.282  40.938  1.00  0.00           H  
ATOM    497  CD  GLU    33      69.702  45.496  39.410  1.00  0.00           C  
ATOM    498  OE1 GLU    33      69.677  45.301  38.186  1.00  0.00           O  
ATOM    499  OE2 GLU    33      69.076  46.495  39.896  1.00  0.00           O  
ATOM    500  C   GLU    33      71.458  42.064  41.535  1.00  0.00           C  
ATOM    501  O   GLU    33      70.722  41.101  41.277  1.00  0.00           O  
ATOM    502  N   GLU    34      71.512  42.604  42.735  1.00  0.00           N  
ATOM    503  H   GLU    34      72.275  43.255  42.852  1.00  0.00           H  
ATOM    504  CA  GLU    34      70.637  42.219  43.887  1.00  0.00           C  
ATOM    505  HA  GLU    34      70.389  41.170  43.725  1.00  0.00           H  
ATOM    506  CB  GLU    34      71.513  42.314  45.200  1.00  0.00           C  
ATOM    507  HB2 GLU    34      72.085  43.230  45.056  1.00  0.00           H  
ATOM    508  HB3 GLU    34      70.810  42.373  46.031  1.00  0.00           H  
ATOM    509  CG  GLU    34      72.395  41.041  45.316  1.00  0.00           C  
ATOM    510  HG2 GLU    34      71.744  40.245  45.679  1.00  0.00           H  
ATOM    511  HG3 GLU    34      72.780  40.694  44.357  1.00  0.00           H  
ATOM    512  CD  GLU    34      73.565  41.321  46.261  1.00  0.00           C  
ATOM    513  OE1 GLU    34      74.746  40.984  45.840  1.00  0.00           O  
ATOM    514  OE2 GLU    34      73.413  41.788  47.420  1.00  0.00           O  
ATOM    515  C   GLU    34      69.412  43.155  44.005  1.00  0.00           C  
ATOM    516  O   GLU    34      69.447  44.342  44.145  1.00  0.00           O  
ATOM    517  N   VAL    35      68.193  42.567  44.072  1.00  0.00           N  
ATOM    518  H   VAL    35      68.110  41.564  43.980  1.00  0.00           H  
ATOM    519  CA  VAL    35      66.943  43.344  44.049  1.00  0.00           C  
ATOM    520  HA  VAL    35      67.033  44.398  44.314  1.00  0.00           H  
ATOM    521  CB  VAL    35      66.241  43.237  42.664  1.00  0.00           C  
ATOM    522  HB  VAL    35      65.307  43.797  42.708  1.00  0.00           H  
ATOM    523  CG1 VAL    35      67.074  43.915  41.673  1.00  0.00           C  
ATOM    524 HG11 VAL    35      67.354  44.920  41.988  1.00  0.00           H  
ATOM    525 HG12 VAL    35      67.935  43.274  41.479  1.00  0.00           H  
ATOM    526 HG13 VAL    35      66.413  43.982  40.809  1.00  0.00           H  
ATOM    527  CG2 VAL    35      65.916  41.821  42.208  1.00  0.00           C  
ATOM    528 HG21 VAL    35      65.502  41.832  41.200  1.00  0.00           H  
ATOM    529 HG22 VAL    35      66.746  41.114  42.202  1.00  0.00           H  
ATOM    530 HG23 VAL    35      65.150  41.538  42.930  1.00  0.00           H  
ATOM    531  C   VAL    35      66.075  42.661  45.108  1.00  0.00           C  
ATOM    532  O   VAL    35      66.357  41.572  45.644  1.00  0.00           O  
ATOM    533  N   ALA    36      64.958  43.349  45.345  1.00  0.00           N  
ATOM    534  H   ALA    36      64.770  44.144  44.750  1.00  0.00           H  
ATOM    535  CA  ALA    36      63.878  42.707  46.084  1.00  0.00           C  
ATOM    536  HA  ALA    36      64.203  41.763  46.521  1.00  0.00           H  
ATOM    537  CB  ALA    36      63.437  43.704  47.234  1.00  0.00           C  
ATOM    538  HB1 ALA    36      64.373  43.986  47.715  1.00  0.00           H  
ATOM    539  HB2 ALA    36      62.921  44.597  46.880  1.00  0.00           H  
ATOM    540  HB3 ALA    36      62.765  43.231  47.950  1.00  0.00           H  
ATOM    541  C   ALA    36      62.627  42.421  45.230  1.00  0.00           C  
ATOM    542  O   ALA    36      62.449  42.969  44.120  1.00  0.00           O  
ATOM    543  N   VAL    37      61.844  41.466  45.715  1.00  0.00           N  
ATOM    544  H   VAL    37      62.150  41.033  46.575  1.00  0.00           H  
ATOM    545  CA  VAL    37      60.624  40.937  45.044  1.00  0.00           C  
ATOM    546  HA  VAL    37      60.391  41.602  44.212  1.00  0.00           H  
ATOM    547  CB  VAL    37      60.844  39.470  44.561  1.00  0.00           C  
ATOM    548  HB  VAL    37      61.169  38.790  45.348  1.00  0.00           H  
ATOM    549  CG1 VAL    37      59.609  38.806  43.991  1.00  0.00           C  
ATOM    550 HG11 VAL    37      59.900  37.840  43.577  1.00  0.00           H  
ATOM    551 HG12 VAL    37      58.876  38.482  44.730  1.00  0.00           H  
ATOM    552 HG13 VAL    37      59.196  39.512  43.271  1.00  0.00           H  
ATOM    553  CG2 VAL    37      61.825  39.544  43.359  1.00  0.00           C  
ATOM    554 HG21 VAL    37      61.290  40.174  42.648  1.00  0.00           H  
ATOM    555 HG22 VAL    37      62.802  39.902  43.684  1.00  0.00           H  
ATOM    556 HG23 VAL    37      61.920  38.612  42.803  1.00  0.00           H  
ATOM    557  C   VAL    37      59.461  40.990  45.989  1.00  0.00           C  
ATOM    558  O   VAL    37      59.477  40.206  46.885  1.00  0.00           O  
ATOM    559  N   LYS    38      58.544  41.945  45.877  1.00  0.00           N  
ATOM    560  H   LYS    38      58.681  42.599  45.119  1.00  0.00           H  
ATOM    561  CA  LYS    38      57.199  41.900  46.543  1.00  0.00           C  
ATOM    562  HA  LYS    38      57.345  41.436  47.519  1.00  0.00           H  
ATOM    563  CB  LYS    38      56.689  43.361  46.717  1.00  0.00           C  
ATOM    564  HB2 LYS    38      57.605  43.889  46.984  1.00  0.00           H  
ATOM    565  HB3 LYS    38      56.445  43.733  45.721  1.00  0.00           H  
ATOM    566  CG  LYS    38      55.542  43.587  47.714  1.00  0.00           C  
ATOM    567  HG2 LYS    38      54.570  43.310  47.305  1.00  0.00           H  
ATOM    568  HG3 LYS    38      55.723  42.923  48.559  1.00  0.00           H  
ATOM    569  CD  LYS    38      55.559  45.031  48.221  1.00  0.00           C  
ATOM    570  HD2 LYS    38      56.479  45.292  48.744  1.00  0.00           H  
ATOM    571  HD3 LYS    38      55.508  45.765  47.418  1.00  0.00           H  
ATOM    572  CE  LYS    38      54.329  45.140  49.223  1.00  0.00           C  
ATOM    573  HE2 LYS    38      53.380  44.996  48.706  1.00  0.00           H  
ATOM    574  HE3 LYS    38      54.213  44.342  49.957  1.00  0.00           H  
ATOM    575  NZ  LYS    38      54.281  46.427  49.902  1.00  0.00           N  
ATOM    576  HZ1 LYS    38      55.192  46.577  50.311  1.00  0.00           H  
ATOM    577  HZ2 LYS    38      53.999  47.233  49.361  1.00  0.00           H  
ATOM    578  HZ3 LYS    38      53.710  46.337  50.731  1.00  0.00           H  
ATOM    579  C   LYS    38      56.178  41.026  45.865  1.00  0.00           C  
ATOM    580  O   LYS    38      55.768  41.252  44.725  1.00  0.00           O  
ATOM    581  N   LEU    39      55.748  40.040  46.702  1.00  0.00           N  
ATOM    582  H   LEU    39      55.997  40.148  47.675  1.00  0.00           H  
ATOM    583  CA  LEU    39      54.938  38.887  46.362  1.00  0.00           C  
ATOM    584  HA  LEU    39      54.826  38.882  45.278  1.00  0.00           H  
ATOM    585  CB  LEU    39      55.630  37.584  46.751  1.00  0.00           C  
ATOM    586  HB2 LEU    39      56.683  37.864  46.787  1.00  0.00           H  
ATOM    587  HB3 LEU    39      55.389  37.249  47.760  1.00  0.00           H  
ATOM    588  CG  LEU    39      55.269  36.435  45.804  1.00  0.00           C  
ATOM    589  HG  LEU    39      54.198  36.277  45.676  1.00  0.00           H  
ATOM    590  CD1 LEU    39      55.939  36.705  44.440  1.00  0.00           C  
ATOM    591 HD11 LEU    39      55.731  35.817  43.844  1.00  0.00           H  
ATOM    592 HD12 LEU    39      55.310  37.455  43.960  1.00  0.00           H  
ATOM    593 HD13 LEU    39      56.990  36.955  44.589  1.00  0.00           H  
ATOM    594  CD2 LEU    39      55.855  35.112  46.268  1.00  0.00           C  
ATOM    595 HD21 LEU    39      55.492  34.328  45.604  1.00  0.00           H  
ATOM    596 HD22 LEU    39      56.944  35.071  46.263  1.00  0.00           H  
ATOM    597 HD23 LEU    39      55.346  34.949  47.218  1.00  0.00           H  
ATOM    598  C   LEU    39      53.522  38.940  47.005  1.00  0.00           C  
ATOM    599  O   LEU    39      53.405  39.014  48.226  1.00  0.00           O  
ATOM    600  N   GLU    40      52.437  38.739  46.247  1.00  0.00           N  
ATOM    601  H   GLU    40      52.580  38.591  45.258  1.00  0.00           H  
ATOM    602  CA  GLU    40      51.048  38.631  46.725  1.00  0.00           C  
ATOM    603  HA  GLU    40      51.054  38.540  47.811  1.00  0.00           H  
ATOM    604  CB  GLU    40      50.268  39.927  46.426  1.00  0.00           C  
ATOM    605  HB2 GLU    40      50.775  40.719  46.978  1.00  0.00           H  
ATOM    606  HB3 GLU    40      50.479  40.236  45.402  1.00  0.00           H  
ATOM    607  CG  GLU    40      48.783  39.974  46.716  1.00  0.00           C  
ATOM    608  HG2 GLU    40      48.273  39.019  46.589  1.00  0.00           H  
ATOM    609  HG3 GLU    40      48.568  40.336  47.721  1.00  0.00           H  
ATOM    610  CD  GLU    40      48.031  40.891  45.683  1.00  0.00           C  
ATOM    611  OE1 GLU    40      47.752  40.393  44.600  1.00  0.00           O  
ATOM    612  OE2 GLU    40      47.639  42.023  46.125  1.00  0.00           O  
ATOM    613  C   GLU    40      50.366  37.406  46.114  1.00  0.00           C  
ATOM    614  O   GLU    40      50.409  37.182  44.916  1.00  0.00           O  
ATOM    615  N   SER    41      49.608  36.573  46.882  1.00  0.00           N  
ATOM    616  H   SER    41      49.616  36.568  47.892  1.00  0.00           H  
ATOM    617  CA  SER    41      48.849  35.462  46.218  1.00  0.00           C  
ATOM    618  HA  SER    41      49.557  34.835  45.677  1.00  0.00           H  
ATOM    619  CB  SER    41      48.284  34.473  47.219  1.00  0.00           C  
ATOM    620  HB2 SER    41      49.028  34.125  47.936  1.00  0.00           H  
ATOM    621  HB3 SER    41      47.521  34.896  47.872  1.00  0.00           H  
ATOM    622  OG  SER    41      47.685  33.347  46.649  1.00  0.00           O  
ATOM    623  HG  SER    41      48.372  32.768  46.312  1.00  0.00           H  
ATOM    624  C   SER    41      47.785  35.980  45.178  1.00  0.00           C  
ATOM    625  O   SER    41      47.173  36.934  45.540  1.00  0.00           O  
ATOM    626  N   GLN    42      47.594  35.375  43.985  1.00  0.00           N  
ATOM    627  H   GLN    42      48.254  34.725  43.583  1.00  0.00           H  
ATOM    628  CA  GLN    42      46.468  35.696  43.114  1.00  0.00           C  
ATOM    629  HA  GLN    42      46.459  36.738  42.796  1.00  0.00           H  
ATOM    630  CB  GLN    42      46.586  34.822  41.897  1.00  0.00           C  
ATOM    631  HB2 GLN    42      46.742  33.769  42.129  1.00  0.00           H  
ATOM    632  HB3 GLN    42      45.607  34.894  41.424  1.00  0.00           H  
ATOM    633  CG  GLN    42      47.615  35.318  40.843  1.00  0.00           C  
ATOM    634  HG2 GLN    42      47.330  36.281  40.420  1.00  0.00           H  
ATOM    635  HG3 GLN    42      48.546  35.319  41.411  1.00  0.00           H  
ATOM    636  CD  GLN    42      47.763  34.471  39.589  1.00  0.00           C  
ATOM    637  OE1 GLN    42      46.919  33.716  39.209  1.00  0.00           O  
ATOM    638  NE2 GLN    42      48.904  34.712  38.856  1.00  0.00           N  
ATOM    639 HE21 GLN    42      49.057  34.166  38.020  1.00  0.00           H  
ATOM    640 HE22 GLN    42      49.401  35.585  38.968  1.00  0.00           H  
ATOM    641  C   GLN    42      45.158  35.454  43.857  1.00  0.00           C  
ATOM    642  O   GLN    42      44.998  34.459  44.601  1.00  0.00           O  
ATOM    643  N   LYS    43      44.232  36.422  43.702  1.00  0.00           N  
ATOM    644  H   LYS    43      44.472  37.196  43.100  1.00  0.00           H  
ATOM    645  CA  LYS    43      42.814  36.303  44.158  1.00  0.00           C  
ATOM    646  HA  LYS    43      42.385  37.269  43.892  1.00  0.00           H  
ATOM    647  CB  LYS    43      41.929  35.309  43.419  1.00  0.00           C  
ATOM    648  HB2 LYS    43      42.300  34.351  43.783  1.00  0.00           H  
ATOM    649  HB3 LYS    43      40.895  35.519  43.693  1.00  0.00           H  
ATOM    650  CG  LYS    43      41.987  35.356  41.861  1.00  0.00           C  
ATOM    651  HG2 LYS    43      41.517  36.288  41.547  1.00  0.00           H  
ATOM    652  HG3 LYS    43      43.031  35.289  41.555  1.00  0.00           H  
ATOM    653  CD  LYS    43      41.173  34.214  41.298  1.00  0.00           C  
ATOM    654  HD2 LYS    43      41.676  33.310  41.641  1.00  0.00           H  
ATOM    655  HD3 LYS    43      40.172  34.222  41.730  1.00  0.00           H  
ATOM    656  CE  LYS    43      41.054  34.322  39.813  1.00  0.00           C  
ATOM    657  HE2 LYS    43      40.717  35.332  39.578  1.00  0.00           H  
ATOM    658  HE3 LYS    43      42.096  34.239  39.505  1.00  0.00           H  
ATOM    659  NZ  LYS    43      40.188  33.293  39.241  1.00  0.00           N  
ATOM    660  HZ1 LYS    43      39.297  33.324  39.717  1.00  0.00           H  
ATOM    661  HZ2 LYS    43      39.996  33.552  38.284  1.00  0.00           H  
ATOM    662  HZ3 LYS    43      40.567  32.378  39.440  1.00  0.00           H  
ATOM    663  C   LYS    43      42.635  36.207  45.692  1.00  0.00           C  
ATOM    664  O   LYS    43      41.751  35.638  46.319  1.00  0.00           O  
ATOM    665  N   ALA    44      43.696  36.719  46.281  1.00  0.00           N  
ATOM    666  H   ALA    44      44.403  37.218  45.761  1.00  0.00           H  
ATOM    667  CA  ALA    44      43.875  36.702  47.755  1.00  0.00           C  
ATOM    668  HA  ALA    44      43.628  35.689  48.074  1.00  0.00           H  
ATOM    669  CB  ALA    44      45.350  37.017  48.128  1.00  0.00           C  
ATOM    670  HB1 ALA    44      45.976  36.252  47.669  1.00  0.00           H  
ATOM    671  HB2 ALA    44      45.641  37.997  47.750  1.00  0.00           H  
ATOM    672  HB3 ALA    44      45.566  36.968  49.196  1.00  0.00           H  
ATOM    673  C   ALA    44      42.739  37.485  48.563  1.00  0.00           C  
ATOM    674  O   ALA    44      41.981  38.331  47.924  1.00  0.00           O  
ATOM    675  N   ARG    45      42.590  37.228  49.837  1.00  0.00           N  
ATOM    676  H   ARG    45      43.226  36.548  50.228  1.00  0.00           H  
ATOM    677  CA  ARG    45      41.608  37.897  50.695  1.00  0.00           C  
ATOM    678  HA  ARG    45      40.671  38.127  50.187  1.00  0.00           H  
ATOM    679  CB  ARG    45      41.232  36.897  51.852  1.00  0.00           C  
ATOM    680  HB2 ARG    45      40.847  35.949  51.476  1.00  0.00           H  
ATOM    681  HB3 ARG    45      42.109  36.761  52.484  1.00  0.00           H  
ATOM    682  CG  ARG    45      40.174  37.470  52.785  1.00  0.00           C  
ATOM    683  HG2 ARG    45      40.525  38.285  53.419  1.00  0.00           H  
ATOM    684  HG3 ARG    45      39.345  37.741  52.132  1.00  0.00           H  
ATOM    685  CD  ARG    45      39.734  36.358  53.715  1.00  0.00           C  
ATOM    686  HD2 ARG    45      39.296  35.531  53.156  1.00  0.00           H  
ATOM    687  HD3 ARG    45      40.521  35.999  54.378  1.00  0.00           H  
ATOM    688  NE  ARG    45      38.723  36.924  54.631  1.00  0.00           N  
ATOM    689  HE  ARG    45      38.936  37.770  55.139  1.00  0.00           H  
ATOM    690  CZ  ARG    45      37.503  36.347  54.824  1.00  0.00           C  
ATOM    691  NH1 ARG    45      37.005  35.328  54.140  1.00  0.00           N  
ATOM    692 HH11 ARG    45      37.540  34.832  53.442  1.00  0.00           H  
ATOM    693 HH12 ARG    45      36.116  34.905  54.363  1.00  0.00           H  
ATOM    694  NH2 ARG    45      36.720  36.765  55.737  1.00  0.00           N  
ATOM    695 HH21 ARG    45      36.889  37.676  56.138  1.00  0.00           H  
ATOM    696 HH22 ARG    45      35.820  36.308  55.766  1.00  0.00           H  
ATOM    697  C   ARG    45      42.072  39.339  51.096  1.00  0.00           C  
ATOM    698  O   ARG    45      41.199  40.233  51.147  1.00  0.00           O  
ATOM    699  N   HIE    46      43.394  39.564  51.126  1.00  0.00           N  
ATOM    700  H   HIE    46      43.945  38.717  51.116  1.00  0.00           H  
ATOM    701  CA  HIE    46      43.973  40.862  51.371  1.00  0.00           C  
ATOM    702  HA  HIE    46      43.083  41.468  51.536  1.00  0.00           H  
ATOM    703  CB  HIE    46      44.680  40.775  52.744  1.00  0.00           C  
ATOM    704  HB2 HIE    46      45.495  40.052  52.761  1.00  0.00           H  
ATOM    705  HB3 HIE    46      45.132  41.729  53.016  1.00  0.00           H  
ATOM    706  CG  HIE    46      43.792  40.509  53.917  1.00  0.00           C  
ATOM    707  ND1 HIE    46      42.816  41.310  54.527  1.00  0.00           N  
ATOM    708  CE1 HIE    46      42.298  40.638  55.571  1.00  0.00           C  
ATOM    709  HE1 HIE    46      41.609  41.089  56.270  1.00  0.00           H  
ATOM    710  NE2 HIE    46      42.933  39.470  55.628  1.00  0.00           N  
ATOM    711  HE2 HIE    46      42.519  38.795  56.254  1.00  0.00           H  
ATOM    712  CD2 HIE    46      43.895  39.372  54.630  1.00  0.00           C  
ATOM    713  HD2 HIE    46      44.643  38.598  54.539  1.00  0.00           H  
ATOM    714  C   HIE    46      44.769  41.532  50.212  1.00  0.00           C  
ATOM    715  O   HIE    46      45.945  41.841  50.358  1.00  0.00           O  
ATOM    716  N   PRO    47      44.172  41.675  49.044  1.00  0.00           N  
ATOM    717  CD  PRO    47      42.733  41.457  48.851  1.00  0.00           C  
ATOM    718  HD2 PRO    47      42.077  41.833  49.637  1.00  0.00           H  
ATOM    719  HD3 PRO    47      42.550  40.389  48.728  1.00  0.00           H  
ATOM    720  CG  PRO    47      42.531  42.224  47.570  1.00  0.00           C  
ATOM    721  HG2 PRO    47      42.206  43.208  47.909  1.00  0.00           H  
ATOM    722  HG3 PRO    47      41.702  41.759  47.036  1.00  0.00           H  
ATOM    723  CB  PRO    47      43.785  42.225  46.752  1.00  0.00           C  
ATOM    724  HB2 PRO    47      43.979  43.006  46.016  1.00  0.00           H  
ATOM    725  HB3 PRO    47      43.855  41.244  46.283  1.00  0.00           H  
ATOM    726  CA  PRO    47      44.823  42.239  47.880  1.00  0.00           C  
ATOM    727  HA  PRO    47      45.651  41.606  47.560  1.00  0.00           H  
ATOM    728  C   PRO    47      45.273  43.706  48.063  1.00  0.00           C  
ATOM    729  O   PRO    47      44.520  44.512  48.628  1.00  0.00           O  
ATOM    730  N   GLN    48      46.457  44.054  47.598  1.00  0.00           N  
ATOM    731  H   GLN    48      46.986  43.388  47.053  1.00  0.00           H  
ATOM    732  CA  GLN    48      46.848  45.479  47.344  1.00  0.00           C  
ATOM    733  HA  GLN    48      45.923  46.026  47.161  1.00  0.00           H  
ATOM    734  CB  GLN    48      47.444  46.034  48.633  1.00  0.00           C  
ATOM    735  HB2 GLN    48      47.178  47.090  48.592  1.00  0.00           H  
ATOM    736  HB3 GLN    48      46.979  45.565  49.500  1.00  0.00           H  
ATOM    737  CG  GLN    48      48.979  45.834  48.739  1.00  0.00           C  
ATOM    738  HG2 GLN    48      49.242  44.786  48.595  1.00  0.00           H  
ATOM    739  HG3 GLN    48      49.494  46.361  47.936  1.00  0.00           H  
ATOM    740  CD  GLN    48      49.699  46.341  50.065  1.00  0.00           C  
ATOM    741  OE1 GLN    48      49.234  46.162  51.204  1.00  0.00           O  
ATOM    742  NE2 GLN    48      50.856  46.900  49.877  1.00  0.00           N  
ATOM    743 HE21 GLN    48      51.274  47.185  50.751  1.00  0.00           H  
ATOM    744 HE22 GLN    48      51.218  47.177  48.977  1.00  0.00           H  
ATOM    745  C   GLN    48      47.740  45.725  46.071  1.00  0.00           C  
ATOM    746  O   GLN    48      47.852  46.853  45.623  1.00  0.00           O  
ATOM    747  N   LEU    49      48.467  44.709  45.600  1.00  0.00           N  
ATOM    748  H   LEU    49      48.354  43.881  46.167  1.00  0.00           H  
ATOM    749  CA  LEU    49      49.564  44.932  44.670  1.00  0.00           C  
ATOM    750  HA  LEU    49      50.208  45.630  45.203  1.00  0.00           H  
ATOM    751  CB  LEU    49      50.303  43.552  44.523  1.00  0.00           C  
ATOM    752  HB2 LEU    49      50.233  42.933  45.417  1.00  0.00           H  
ATOM    753  HB3 LEU    49      49.737  42.936  43.824  1.00  0.00           H  
ATOM    754  CG  LEU    49      51.754  43.595  44.086  1.00  0.00           C  
ATOM    755  HG  LEU    49      51.886  43.908  43.050  1.00  0.00           H  
ATOM    756  CD1 LEU    49      52.690  44.575  44.862  1.00  0.00           C  
ATOM    757 HD11 LEU    49      53.740  44.423  44.610  1.00  0.00           H  
ATOM    758 HD12 LEU    49      52.431  45.625  44.726  1.00  0.00           H  
ATOM    759 HD13 LEU    49      52.586  44.327  45.919  1.00  0.00           H  
ATOM    760  CD2 LEU    49      52.301  42.147  44.190  1.00  0.00           C  
ATOM    761 HD21 LEU    49      52.404  41.868  45.238  1.00  0.00           H  
ATOM    762 HD22 LEU    49      51.616  41.528  43.611  1.00  0.00           H  
ATOM    763 HD23 LEU    49      53.271  42.155  43.693  1.00  0.00           H  
ATOM    764  C   LEU    49      49.177  45.481  43.238  1.00  0.00           C  
ATOM    765  O   LEU    49      50.058  46.111  42.564  1.00  0.00           O  
ATOM    766  N   LEU    50      47.933  45.342  42.856  1.00  0.00           N  
ATOM    767  H   LEU    50      47.416  44.773  43.511  1.00  0.00           H  
ATOM    768  CA  LEU    50      47.326  46.038  41.719  1.00  0.00           C  
ATOM    769  HA  LEU    50      47.933  45.952  40.818  1.00  0.00           H  
ATOM    770  CB  LEU    50      45.932  45.438  41.413  1.00  0.00           C  
ATOM    771  HB2 LEU    50      46.072  44.362  41.308  1.00  0.00           H  
ATOM    772  HB3 LEU    50      45.257  45.601  42.253  1.00  0.00           H  
ATOM    773  CG  LEU    50      45.414  46.025  40.024  1.00  0.00           C  
ATOM    774  HG  LEU    50      45.096  47.061  40.138  1.00  0.00           H  
ATOM    775  CD1 LEU    50      46.274  45.960  38.732  1.00  0.00           C  
ATOM    776 HD11 LEU    50      47.034  46.720  38.914  1.00  0.00           H  
ATOM    777 HD12 LEU    50      46.721  44.970  38.649  1.00  0.00           H  
ATOM    778 HD13 LEU    50      45.697  46.262  37.857  1.00  0.00           H  
ATOM    779  CD2 LEU    50      44.186  45.259  39.603  1.00  0.00           C  
ATOM    780 HD21 LEU    50      43.526  45.181  40.467  1.00  0.00           H  
ATOM    781 HD22 LEU    50      43.807  45.851  38.770  1.00  0.00           H  
ATOM    782 HD23 LEU    50      44.479  44.327  39.119  1.00  0.00           H  
ATOM    783  C   LEU    50      47.287  47.597  41.887  1.00  0.00           C  
ATOM    784  O   LEU    50      47.870  48.350  41.097  1.00  0.00           O  
ATOM    785  N   TYR    51      46.679  48.032  42.943  1.00  0.00           N  
ATOM    786  H   TYR    51      46.044  47.410  43.421  1.00  0.00           H  
ATOM    787  CA  TYR    51      46.677  49.412  43.416  1.00  0.00           C  
ATOM    788  HA  TYR    51      46.185  50.128  42.757  1.00  0.00           H  
ATOM    789  CB  TYR    51      45.844  49.432  44.727  1.00  0.00           C  
ATOM    790  HB2 TYR    51      44.959  48.854  44.458  1.00  0.00           H  
ATOM    791  HB3 TYR    51      46.382  48.884  45.501  1.00  0.00           H  
ATOM    792  CG  TYR    51      45.471  50.788  45.261  1.00  0.00           C  
ATOM    793  CD1 TYR    51      45.901  51.232  46.537  1.00  0.00           C  
ATOM    794  HD1 TYR    51      46.663  50.628  47.007  1.00  0.00           H  
ATOM    795  CE1 TYR    51      45.594  52.524  47.021  1.00  0.00           C  
ATOM    796  HE1 TYR    51      45.895  52.915  47.981  1.00  0.00           H  
ATOM    797  CZ  TYR    51      44.816  53.407  46.250  1.00  0.00           C  
ATOM    798  OH  TYR    51      44.569  54.672  46.655  1.00  0.00           O  
ATOM    799  HH  TYR    51      44.780  54.563  47.585  1.00  0.00           H  
ATOM    800  CE2 TYR    51      44.351  52.900  45.024  1.00  0.00           C  
ATOM    801  HE2 TYR    51      43.692  53.581  44.505  1.00  0.00           H  
ATOM    802  CD2 TYR    51      44.701  51.635  44.466  1.00  0.00           C  
ATOM    803  HD2 TYR    51      44.245  51.271  43.557  1.00  0.00           H  
ATOM    804  C   TYR    51      48.100  49.887  43.745  1.00  0.00           C  
ATOM    805  O   TYR    51      48.446  50.998  43.415  1.00  0.00           O  
ATOM    806  N   GLU    52      48.963  49.108  44.328  1.00  0.00           N  
ATOM    807  H   GLU    52      48.546  48.293  44.754  1.00  0.00           H  
ATOM    808  CA  GLU    52      50.358  49.462  44.651  1.00  0.00           C  
ATOM    809  HA  GLU    52      50.447  50.395  45.206  1.00  0.00           H  
ATOM    810  CB  GLU    52      51.028  48.556  45.622  1.00  0.00           C  
ATOM    811  HB2 GLU    52      50.371  48.802  46.457  1.00  0.00           H  
ATOM    812  HB3 GLU    52      51.015  47.506  45.332  1.00  0.00           H  
ATOM    813  CG  GLU    52      52.497  48.818  45.992  1.00  0.00           C  
ATOM    814  HG2 GLU    52      53.147  48.554  45.158  1.00  0.00           H  
ATOM    815  HG3 GLU    52      52.616  49.900  46.054  1.00  0.00           H  
ATOM    816  CD  GLU    52      52.871  48.157  47.335  1.00  0.00           C  
ATOM    817  OE1 GLU    52      52.392  47.063  47.629  1.00  0.00           O  
ATOM    818  OE2 GLU    52      53.649  48.713  48.084  1.00  0.00           O  
ATOM    819  C   GLU    52      51.150  49.695  43.407  1.00  0.00           C  
ATOM    820  O   GLU    52      51.668  50.784  43.234  1.00  0.00           O  
ATOM    821  N   SER    53      51.291  48.690  42.429  1.00  0.00           N  
ATOM    822  H   SER    53      50.746  47.848  42.543  1.00  0.00           H  
ATOM    823  CA  SER    53      52.129  49.017  41.255  1.00  0.00           C  
ATOM    824  HA  SER    53      53.145  49.215  41.596  1.00  0.00           H  
ATOM    825  CB  SER    53      52.180  47.776  40.310  1.00  0.00           C  
ATOM    826  HB2 SER    53      52.835  47.919  39.451  1.00  0.00           H  
ATOM    827  HB3 SER    53      52.571  46.917  40.855  1.00  0.00           H  
ATOM    828  OG  SER    53      50.896  47.460  39.873  1.00  0.00           O  
ATOM    829  HG  SER    53      50.643  46.634  40.294  1.00  0.00           H  
ATOM    830  C   SER    53      51.549  50.215  40.466  1.00  0.00           C  
ATOM    831  O   SER    53      52.421  50.933  39.980  1.00  0.00           O  
ATOM    832  N   LYS    54      50.202  50.369  40.375  1.00  0.00           N  
ATOM    833  H   LYS    54      49.622  49.639  40.763  1.00  0.00           H  
ATOM    834  CA  LYS    54      49.618  51.441  39.633  1.00  0.00           C  
ATOM    835  HA  LYS    54      50.129  51.378  38.672  1.00  0.00           H  
ATOM    836  CB  LYS    54      48.113  51.304  39.447  1.00  0.00           C  
ATOM    837  HB2 LYS    54      47.664  50.914  40.361  1.00  0.00           H  
ATOM    838  HB3 LYS    54      47.689  52.294  39.276  1.00  0.00           H  
ATOM    839  CG  LYS    54      47.804  50.389  38.257  1.00  0.00           C  
ATOM    840  HG2 LYS    54      47.920  51.041  37.391  1.00  0.00           H  
ATOM    841  HG3 LYS    54      48.535  49.583  38.211  1.00  0.00           H  
ATOM    842  CD  LYS    54      46.320  49.896  38.085  1.00  0.00           C  
ATOM    843  HD2 LYS    54      46.291  49.426  37.102  1.00  0.00           H  
ATOM    844  HD3 LYS    54      46.130  49.246  38.939  1.00  0.00           H  
ATOM    845  CE  LYS    54      45.418  51.130  38.121  1.00  0.00           C  
ATOM    846  HE2 LYS    54      45.558  51.676  39.054  1.00  0.00           H  
ATOM    847  HE3 LYS    54      45.648  51.752  37.256  1.00  0.00           H  
ATOM    848  NZ  LYS    54      43.970  50.715  38.054  1.00  0.00           N  
ATOM    849  HZ1 LYS    54      43.735  49.982  38.708  1.00  0.00           H  
ATOM    850  HZ2 LYS    54      43.358  51.507  38.192  1.00  0.00           H  
ATOM    851  HZ3 LYS    54      43.839  50.397  37.105  1.00  0.00           H  
ATOM    852  C   LYS    54      50.018  52.837  40.202  1.00  0.00           C  
ATOM    853  O   LYS    54      50.169  53.771  39.395  1.00  0.00           O  
ATOM    854  N   LEU    55      50.129  52.953  41.535  1.00  0.00           N  
ATOM    855  H   LEU    55      50.126  52.090  42.059  1.00  0.00           H  
ATOM    856  CA  LEU    55      50.619  54.159  42.245  1.00  0.00           C  
ATOM    857  HA  LEU    55      50.144  55.001  41.742  1.00  0.00           H  
ATOM    858  CB  LEU    55      50.050  54.095  43.691  1.00  0.00           C  
ATOM    859  HB2 LEU    55      49.973  53.091  44.108  1.00  0.00           H  
ATOM    860  HB3 LEU    55      50.812  54.599  44.286  1.00  0.00           H  
ATOM    861  CG  LEU    55      48.759  54.862  43.938  1.00  0.00           C  
ATOM    862  HG  LEU    55      48.965  55.805  43.432  1.00  0.00           H  
ATOM    863  CD1 LEU    55      47.448  54.175  43.383  1.00  0.00           C  
ATOM    864 HD11 LEU    55      47.148  53.293  43.949  1.00  0.00           H  
ATOM    865 HD12 LEU    55      46.582  54.824  43.251  1.00  0.00           H  
ATOM    866 HD13 LEU    55      47.606  53.911  42.337  1.00  0.00           H  
ATOM    867  CD2 LEU    55      48.464  55.079  45.430  1.00  0.00           C  
ATOM    868 HD21 LEU    55      48.520  54.145  45.990  1.00  0.00           H  
ATOM    869 HD22 LEU    55      49.275  55.724  45.770  1.00  0.00           H  
ATOM    870 HD23 LEU    55      47.479  55.544  45.478  1.00  0.00           H  
ATOM    871  C   LEU    55      52.132  54.361  42.075  1.00  0.00           C  
ATOM    872  O   LEU    55      52.597  55.495  41.881  1.00  0.00           O  
ATOM    873  N   TYR    56      52.915  53.293  42.055  1.00  0.00           N  
ATOM    874  H   TYR    56      52.486  52.399  42.245  1.00  0.00           H  
ATOM    875  CA  TYR    56      54.319  53.346  41.681  1.00  0.00           C  
ATOM    876  HA  TYR    56      54.765  53.958  42.465  1.00  0.00           H  
ATOM    877  CB  TYR    56      54.976  51.917  41.776  1.00  0.00           C  
ATOM    878  HB2 TYR    56      54.264  51.119  41.568  1.00  0.00           H  
ATOM    879  HB3 TYR    56      55.790  51.880  41.051  1.00  0.00           H  
ATOM    880  CG  TYR    56      55.676  51.591  43.124  1.00  0.00           C  
ATOM    881  CD1 TYR    56      56.886  52.227  43.401  1.00  0.00           C  
ATOM    882  HD1 TYR    56      57.315  52.871  42.648  1.00  0.00           H  
ATOM    883  CE1 TYR    56      57.533  51.862  44.586  1.00  0.00           C  
ATOM    884  HE1 TYR    56      58.534  52.254  44.686  1.00  0.00           H  
ATOM    885  CZ  TYR    56      56.988  50.918  45.436  1.00  0.00           C  
ATOM    886  OH  TYR    56      57.709  50.696  46.578  1.00  0.00           O  
ATOM    887  HH  TYR    56      57.266  50.078  47.166  1.00  0.00           H  
ATOM    888  CE2 TYR    56      55.737  50.383  45.234  1.00  0.00           C  
ATOM    889  HE2 TYR    56      55.206  49.767  45.945  1.00  0.00           H  
ATOM    890  CD2 TYR    56      55.068  50.649  43.984  1.00  0.00           C  
ATOM    891  HD2 TYR    56      54.063  50.271  43.869  1.00  0.00           H  
ATOM    892  C   TYR    56      54.630  53.892  40.310  1.00  0.00           C  
ATOM    893  O   TYR    56      55.497  54.780  40.114  1.00  0.00           O  
ATOM    894  N   LYS    57      53.764  53.558  39.346  1.00  0.00           N  
ATOM    895  H   LYS    57      53.124  52.798  39.525  1.00  0.00           H  
ATOM    896  CA  LYS    57      53.926  54.100  38.010  1.00  0.00           C  
ATOM    897  HA  LYS    57      54.919  53.892  37.613  1.00  0.00           H  
ATOM    898  CB  LYS    57      52.881  53.417  37.077  1.00  0.00           C  
ATOM    899  HB2 LYS    57      52.802  52.351  37.289  1.00  0.00           H  
ATOM    900  HB3 LYS    57      51.924  53.888  37.299  1.00  0.00           H  
ATOM    901  CG  LYS    57      53.171  53.440  35.571  1.00  0.00           C  
ATOM    902  HG2 LYS    57      53.332  54.472  35.257  1.00  0.00           H  
ATOM    903  HG3 LYS    57      54.139  52.956  35.442  1.00  0.00           H  
ATOM    904  CD  LYS    57      52.151  52.687  34.662  1.00  0.00           C  
ATOM    905  HD2 LYS    57      51.166  53.070  34.930  1.00  0.00           H  
ATOM    906  HD3 LYS    57      52.450  52.887  33.633  1.00  0.00           H  
ATOM    907  CE  LYS    57      52.102  51.173  34.722  1.00  0.00           C  
ATOM    908  HE2 LYS    57      53.086  50.899  34.342  1.00  0.00           H  
ATOM    909  HE3 LYS    57      52.048  50.756  35.728  1.00  0.00           H  
ATOM    910  NZ  LYS    57      50.987  50.682  33.835  1.00  0.00           N  
ATOM    911  HZ1 LYS    57      51.024  51.013  32.882  1.00  0.00           H  
ATOM    912  HZ2 LYS    57      50.965  49.673  33.867  1.00  0.00           H  
ATOM    913  HZ3 LYS    57      50.085  51.050  34.102  1.00  0.00           H  
ATOM    914  C   LYS    57      53.707  55.648  37.968  1.00  0.00           C  
ATOM    915  O   LYS    57      54.448  56.387  37.290  1.00  0.00           O  
ATOM    916  N   ILE    58      52.710  56.180  38.683  1.00  0.00           N  
ATOM    917  H   ILE    58      52.268  55.517  39.304  1.00  0.00           H  
ATOM    918  CA  ILE    58      52.501  57.625  38.941  1.00  0.00           C  
ATOM    919  HA  ILE    58      52.541  58.097  37.959  1.00  0.00           H  
ATOM    920  CB  ILE    58      51.155  57.843  39.591  1.00  0.00           C  
ATOM    921  HB  ILE    58      51.135  57.382  40.578  1.00  0.00           H  
ATOM    922  CG2 ILE    58      50.869  59.289  39.903  1.00  0.00           C  
ATOM    923 HG21 ILE    58      50.728  59.855  38.982  1.00  0.00           H  
ATOM    924 HG22 ILE    58      50.004  59.373  40.561  1.00  0.00           H  
ATOM    925 HG23 ILE    58      51.683  59.785  40.431  1.00  0.00           H  
ATOM    926  CG1 ILE    58      50.019  57.144  38.805  1.00  0.00           C  
ATOM    927 HG12 ILE    58      50.129  57.398  37.750  1.00  0.00           H  
ATOM    928 HG13 ILE    58      50.168  56.082  39.000  1.00  0.00           H  
ATOM    929  CD1 ILE    58      48.654  57.421  39.311  1.00  0.00           C  
ATOM    930 HD11 ILE    58      48.354  58.458  39.155  1.00  0.00           H  
ATOM    931 HD12 ILE    58      47.972  56.879  38.656  1.00  0.00           H  
ATOM    932 HD13 ILE    58      48.434  57.151  40.343  1.00  0.00           H  
ATOM    933  C   ILE    58      53.690  58.241  39.765  1.00  0.00           C  
ATOM    934  O   ILE    58      54.127  59.280  39.313  1.00  0.00           O  
ATOM    935  N   LEU    59      54.247  57.580  40.711  1.00  0.00           N  
ATOM    936  H   LEU    59      53.773  56.712  40.918  1.00  0.00           H  
ATOM    937  CA  LEU    59      55.157  58.077  41.709  1.00  0.00           C  
ATOM    938  HA  LEU    59      54.983  59.147  41.820  1.00  0.00           H  
ATOM    939  CB  LEU    59      54.915  57.469  43.123  1.00  0.00           C  
ATOM    940  HB2 LEU    59      55.071  56.391  43.092  1.00  0.00           H  
ATOM    941  HB3 LEU    59      55.718  57.770  43.796  1.00  0.00           H  
ATOM    942  CG  LEU    59      53.600  57.764  43.804  1.00  0.00           C  
ATOM    943  HG  LEU    59      52.766  57.552  43.135  1.00  0.00           H  
ATOM    944  CD1 LEU    59      53.503  56.964  45.097  1.00  0.00           C  
ATOM    945 HD11 LEU    59      52.548  57.195  45.568  1.00  0.00           H  
ATOM    946 HD12 LEU    59      53.481  55.885  44.942  1.00  0.00           H  
ATOM    947 HD13 LEU    59      54.316  57.201  45.783  1.00  0.00           H  
ATOM    948  CD2 LEU    59      53.580  59.226  44.262  1.00  0.00           C  
ATOM    949 HD21 LEU    59      53.326  59.785  43.362  1.00  0.00           H  
ATOM    950 HD22 LEU    59      52.717  59.419  44.900  1.00  0.00           H  
ATOM    951 HD23 LEU    59      54.561  59.499  44.650  1.00  0.00           H  
ATOM    952  C   LEU    59      56.671  57.956  41.371  1.00  0.00           C  
ATOM    953  O   LEU    59      57.477  58.609  42.074  1.00  0.00           O  
ATOM    954  N   GLN    60      57.038  57.144  40.359  1.00  0.00           N  
ATOM    955  H   GLN    60      56.353  56.450  40.093  1.00  0.00           H  
ATOM    956  CA  GLN    60      58.385  56.806  39.834  1.00  0.00           C  
ATOM    957  HA  GLN    60      58.857  56.187  40.597  1.00  0.00           H  
ATOM    958  CB  GLN    60      58.306  55.886  38.594  1.00  0.00           C  
ATOM    959  HB2 GLN    60      57.427  55.243  38.632  1.00  0.00           H  
ATOM    960  HB3 GLN    60      58.128  56.553  37.750  1.00  0.00           H  
ATOM    961  CG  GLN    60      59.558  55.045  38.244  1.00  0.00           C  
ATOM    962  HG2 GLN    60      59.253  54.417  37.408  1.00  0.00           H  
ATOM    963  HG3 GLN    60      60.368  55.649  37.836  1.00  0.00           H  
ATOM    964  CD  GLN    60      60.196  54.260  39.389  1.00  0.00           C  
ATOM    965  OE1 GLN    60      61.130  54.718  40.029  1.00  0.00           O  
ATOM    966  NE2 GLN    60      59.574  53.224  39.859  1.00  0.00           N  
ATOM    967 HE21 GLN    60      59.793  52.997  40.819  1.00  0.00           H  
ATOM    968 HE22 GLN    60      58.746  52.930  39.361  1.00  0.00           H  
ATOM    969  C   GLN    60      59.258  58.010  39.536  1.00  0.00           C  
ATOM    970  O   GLN    60      58.825  59.123  39.122  1.00  0.00           O  
ATOM    971  N   GLY    61      60.559  57.844  39.765  1.00  0.00           N  
ATOM    972  H   GLY    61      60.981  56.928  39.802  1.00  0.00           H  
ATOM    973  CA  GLY    61      61.504  58.964  39.570  1.00  0.00           C  
ATOM    974  HA2 GLY    61      62.512  58.594  39.382  1.00  0.00           H  
ATOM    975  HA3 GLY    61      61.205  59.595  38.733  1.00  0.00           H  
ATOM    976  C   GLY    61      61.544  59.902  40.783  1.00  0.00           C  
ATOM    977  O   GLY    61      62.609  60.457  41.113  1.00  0.00           O  
ATOM    978  N   GLY    62      60.433  60.038  41.518  1.00  0.00           N  
ATOM    979  H   GLY    62      59.670  59.410  41.312  1.00  0.00           H  
ATOM    980  CA  GLY    62      60.502  60.604  42.850  1.00  0.00           C  
ATOM    981  HA2 GLY    62      60.510  61.686  42.719  1.00  0.00           H  
ATOM    982  HA3 GLY    62      59.522  60.435  43.295  1.00  0.00           H  
ATOM    983  C   GLY    62      61.631  60.082  43.700  1.00  0.00           C  
ATOM    984  O   GLY    62      61.775  58.950  44.007  1.00  0.00           O  
ATOM    985  N   VAL    63      62.445  61.017  44.190  1.00  0.00           N  
ATOM    986  H   VAL    63      62.309  61.955  43.841  1.00  0.00           H  
ATOM    987  CA  VAL    63      63.438  60.831  45.333  1.00  0.00           C  
ATOM    988  HA  VAL    63      64.016  60.029  44.874  1.00  0.00           H  
ATOM    989  CB  VAL    63      64.330  62.002  45.576  1.00  0.00           C  
ATOM    990  HB  VAL    63      63.668  62.734  46.039  1.00  0.00           H  
ATOM    991  CG1 VAL    63      65.492  61.524  46.511  1.00  0.00           C  
ATOM    992 HG11 VAL    63      65.904  60.662  45.987  1.00  0.00           H  
ATOM    993 HG12 VAL    63      66.176  62.355  46.685  1.00  0.00           H  
ATOM    994 HG13 VAL    63      65.019  61.207  47.440  1.00  0.00           H  
ATOM    995  CG2 VAL    63      64.889  62.703  44.318  1.00  0.00           C  
ATOM    996 HG21 VAL    63      65.588  63.470  44.651  1.00  0.00           H  
ATOM    997 HG22 VAL    63      65.375  61.927  43.725  1.00  0.00           H  
ATOM    998 HG23 VAL    63      64.054  63.088  43.733  1.00  0.00           H  
ATOM    999  C   VAL    63      62.847  60.223  46.577  1.00  0.00           C  
ATOM   1000  O   VAL    63      61.996  60.880  47.162  1.00  0.00           O  
ATOM   1001  N   GLY    64      63.302  58.994  47.007  1.00  0.00           N  
ATOM   1002  H   GLY    64      64.053  58.654  46.423  1.00  0.00           H  
ATOM   1003  CA  GLY    64      62.819  58.248  48.139  1.00  0.00           C  
ATOM   1004  HA2 GLY    64      63.596  57.606  48.554  1.00  0.00           H  
ATOM   1005  HA3 GLY    64      62.581  58.908  48.973  1.00  0.00           H  
ATOM   1006  C   GLY    64      61.529  57.459  47.820  1.00  0.00           C  
ATOM   1007  O   GLY    64      60.872  56.967  48.728  1.00  0.00           O  
ATOM   1008  N   ILE    65      61.260  57.249  46.526  1.00  0.00           N  
ATOM   1009  H   ILE    65      61.709  57.822  45.826  1.00  0.00           H  
ATOM   1010  CA  ILE    65      60.321  56.109  46.082  1.00  0.00           C  
ATOM   1011  HA  ILE    65      59.745  55.736  46.929  1.00  0.00           H  
ATOM   1012  CB  ILE    65      59.172  56.630  45.188  1.00  0.00           C  
ATOM   1013  HB  ILE    65      59.575  56.995  44.243  1.00  0.00           H  
ATOM   1014  CG2 ILE    65      58.342  55.465  44.696  1.00  0.00           C  
ATOM   1015 HG21 ILE    65      58.890  54.692  44.157  1.00  0.00           H  
ATOM   1016 HG22 ILE    65      57.957  54.880  45.531  1.00  0.00           H  
ATOM   1017 HG23 ILE    65      57.537  55.796  44.040  1.00  0.00           H  
ATOM   1018  CG1 ILE    65      58.309  57.642  45.971  1.00  0.00           C  
ATOM   1019 HG12 ILE    65      57.240  57.428  45.957  1.00  0.00           H  
ATOM   1020 HG13 ILE    65      58.548  57.610  47.034  1.00  0.00           H  
ATOM   1021  CD1 ILE    65      58.613  59.000  45.453  1.00  0.00           C  
ATOM   1022 HD11 ILE    65      58.385  58.732  44.421  1.00  0.00           H  
ATOM   1023 HD12 ILE    65      58.018  59.824  45.846  1.00  0.00           H  
ATOM   1024 HD13 ILE    65      59.688  59.175  45.512  1.00  0.00           H  
ATOM   1025  C   ILE    65      61.049  54.991  45.260  1.00  0.00           C  
ATOM   1026  O   ILE    65      61.895  55.269  44.335  1.00  0.00           O  
ATOM   1027  N   PRO    66      60.849  53.716  45.666  1.00  0.00           N  
ATOM   1028  CD  PRO    66      60.127  53.220  46.748  1.00  0.00           C  
ATOM   1029  HD2 PRO    66      59.065  53.248  46.506  1.00  0.00           H  
ATOM   1030  HD3 PRO    66      60.287  53.832  47.635  1.00  0.00           H  
ATOM   1031  CG  PRO    66      60.729  51.845  47.027  1.00  0.00           C  
ATOM   1032  HG2 PRO    66      60.092  51.114  47.526  1.00  0.00           H  
ATOM   1033  HG3 PRO    66      61.633  51.959  47.627  1.00  0.00           H  
ATOM   1034  CB  PRO    66      61.106  51.289  45.641  1.00  0.00           C  
ATOM   1035  HB2 PRO    66      60.245  50.962  45.059  1.00  0.00           H  
ATOM   1036  HB3 PRO    66      61.928  50.578  45.728  1.00  0.00           H  
ATOM   1037  CA  PRO    66      61.585  52.630  45.068  1.00  0.00           C  
ATOM   1038  HA  PRO    66      62.641  52.746  45.310  1.00  0.00           H  
ATOM   1039  C   PRO    66      61.574  52.631  43.453  1.00  0.00           C  
ATOM   1040  O   PRO    66      60.522  52.947  42.928  1.00  0.00           O  
ATOM   1041  N   HIE    67      62.729  52.406  42.797  1.00  0.00           N  
ATOM   1042  H   HIE    67      63.513  52.240  43.411  1.00  0.00           H  
ATOM   1043  CA  HIE    67      62.687  52.084  41.312  1.00  0.00           C  
ATOM   1044  HA  HIE    67      62.054  52.884  40.927  1.00  0.00           H  
ATOM   1045  CB  HIE    67      64.014  52.084  40.570  1.00  0.00           C  
ATOM   1046  HB2 HIE    67      64.443  53.076  40.712  1.00  0.00           H  
ATOM   1047  HB3 HIE    67      64.618  51.293  41.014  1.00  0.00           H  
ATOM   1048  CG  HIE    67      64.005  51.792  39.111  1.00  0.00           C  
ATOM   1049  ND1 HIE    67      64.304  50.605  38.553  1.00  0.00           N  
ATOM   1050  CE1 HIE    67      64.132  50.785  37.201  1.00  0.00           C  
ATOM   1051  HE1 HIE    67      64.379  49.954  36.557  1.00  0.00           H  
ATOM   1052  NE2 HIE    67      63.595  52.000  36.922  1.00  0.00           N  
ATOM   1053  HE2 HIE    67      63.257  52.343  36.034  1.00  0.00           H  
ATOM   1054  CD2 HIE    67      63.462  52.580  38.166  1.00  0.00           C  
ATOM   1055  HD2 HIE    67      63.105  53.598  38.210  1.00  0.00           H  
ATOM   1056  C   HIE    67      62.103  50.677  41.114  1.00  0.00           C  
ATOM   1057  O   HIE    67      62.422  49.747  41.844  1.00  0.00           O  
ATOM   1058  N   ILE    68      61.203  50.524  40.119  1.00  0.00           N  
ATOM   1059  H   ILE    68      60.883  51.323  39.592  1.00  0.00           H  
ATOM   1060  CA  ILE    68      60.661  49.245  39.782  1.00  0.00           C  
ATOM   1061  HA  ILE    68      60.816  48.538  40.597  1.00  0.00           H  
ATOM   1062  CB  ILE    68      59.184  49.524  39.597  1.00  0.00           C  
ATOM   1063  HB  ILE    68      59.051  50.365  38.916  1.00  0.00           H  
ATOM   1064  CG2 ILE    68      58.290  48.307  39.110  1.00  0.00           C  
ATOM   1065 HG21 ILE    68      58.231  47.510  39.852  1.00  0.00           H  
ATOM   1066 HG22 ILE    68      57.282  48.589  38.806  1.00  0.00           H  
ATOM   1067 HG23 ILE    68      58.767  47.828  38.255  1.00  0.00           H  
ATOM   1068  CG1 ILE    68      58.552  50.029  40.909  1.00  0.00           C  
ATOM   1069 HG12 ILE    68      59.037  50.977  41.142  1.00  0.00           H  
ATOM   1070 HG13 ILE    68      57.532  50.280  40.619  1.00  0.00           H  
ATOM   1071  CD1 ILE    68      58.735  49.150  42.176  1.00  0.00           C  
ATOM   1072 HD11 ILE    68      58.091  48.272  42.126  1.00  0.00           H  
ATOM   1073 HD12 ILE    68      59.800  48.996  42.350  1.00  0.00           H  
ATOM   1074 HD13 ILE    68      58.251  49.736  42.957  1.00  0.00           H  
ATOM   1075  C   ILE    68      61.350  48.628  38.564  1.00  0.00           C  
ATOM   1076  O   ILE    68      61.570  49.273  37.511  1.00  0.00           O  
ATOM   1077  N   ARG    69      61.709  47.354  38.656  1.00  0.00           N  
ATOM   1078  H   ARG    69      61.532  46.917  39.550  1.00  0.00           H  
ATOM   1079  CA  ARG    69      62.319  46.608  37.617  1.00  0.00           C  
ATOM   1080  HA  ARG    69      62.921  47.253  36.978  1.00  0.00           H  
ATOM   1081  CB  ARG    69      63.172  45.473  38.206  1.00  0.00           C  
ATOM   1082  HB2 ARG    69      62.518  44.763  38.713  1.00  0.00           H  
ATOM   1083  HB3 ARG    69      63.648  44.975  37.361  1.00  0.00           H  
ATOM   1084  CG  ARG    69      64.227  45.928  39.175  1.00  0.00           C  
ATOM   1085  HG2 ARG    69      63.830  46.366  40.091  1.00  0.00           H  
ATOM   1086  HG3 ARG    69      64.828  45.045  39.391  1.00  0.00           H  
ATOM   1087  CD  ARG    69      65.117  47.068  38.718  1.00  0.00           C  
ATOM   1088  HD2 ARG    69      65.537  46.826  37.742  1.00  0.00           H  
ATOM   1089  HD3 ARG    69      64.544  47.988  38.603  1.00  0.00           H  
ATOM   1090  NE  ARG    69      66.254  47.221  39.656  1.00  0.00           N  
ATOM   1091  HE  ARG    69      67.156  46.799  39.490  1.00  0.00           H  
ATOM   1092  CZ  ARG    69      66.337  48.034  40.681  1.00  0.00           C  
ATOM   1093  NH1 ARG    69      65.320  48.796  41.081  1.00  0.00           N  
ATOM   1094 HH11 ARG    69      64.630  48.903  40.351  1.00  0.00           H  
ATOM   1095 HH12 ARG    69      65.411  49.451  41.845  1.00  0.00           H  
ATOM   1096  NH2 ARG    69      67.477  48.203  41.280  1.00  0.00           N  
ATOM   1097 HH21 ARG    69      68.301  47.662  41.059  1.00  0.00           H  
ATOM   1098 HH22 ARG    69      67.680  48.876  42.005  1.00  0.00           H  
ATOM   1099  C   ARG    69      61.338  45.900  36.674  1.00  0.00           C  
ATOM   1100  O   ARG    69      61.559  45.885  35.459  1.00  0.00           O  
ATOM   1101  N   TRP    70      60.305  45.303  37.244  1.00  0.00           N  
ATOM   1102  H   TRP    70      60.264  45.338  38.253  1.00  0.00           H  
ATOM   1103  CA  TRP    70      59.422  44.403  36.482  1.00  0.00           C  
ATOM   1104  HA  TRP    70      59.138  44.998  35.615  1.00  0.00           H  
ATOM   1105  CB  TRP    70      60.123  43.149  35.912  1.00  0.00           C  
ATOM   1106  HB2 TRP    70      60.962  43.484  35.302  1.00  0.00           H  
ATOM   1107  HB3 TRP    70      60.524  42.618  36.775  1.00  0.00           H  
ATOM   1108  CG  TRP    70      59.321  42.195  35.068  1.00  0.00           C  
ATOM   1109  CD1 TRP    70      59.262  42.238  33.715  1.00  0.00           C  
ATOM   1110  HD1 TRP    70      59.791  42.911  33.057  1.00  0.00           H  
ATOM   1111  NE1 TRP    70      58.454  41.189  33.293  1.00  0.00           N  
ATOM   1112  HE1 TRP    70      58.229  41.114  32.312  1.00  0.00           H  
ATOM   1113  CE2 TRP    70      57.978  40.432  34.300  1.00  0.00           C  
ATOM   1114  CZ2 TRP    70      57.109  39.337  34.347  1.00  0.00           C  
ATOM   1115  HZ2 TRP    70      56.813  38.865  33.422  1.00  0.00           H  
ATOM   1116  CH2 TRP    70      56.733  38.807  35.623  1.00  0.00           C  
ATOM   1117  HH2 TRP    70      56.182  37.887  35.747  1.00  0.00           H  
ATOM   1118  CZ3 TRP    70      57.146  39.483  36.769  1.00  0.00           C  
ATOM   1119  HZ3 TRP    70      56.823  39.024  37.691  1.00  0.00           H  
ATOM   1120  CE3 TRP    70      57.838  40.750  36.671  1.00  0.00           C  
ATOM   1121  HE3 TRP    70      58.042  41.335  37.557  1.00  0.00           H  
ATOM   1122  CD2 TRP    70      58.361  41.156  35.479  1.00  0.00           C  
ATOM   1123  C   TRP    70      58.170  44.189  37.255  1.00  0.00           C  
ATOM   1124  O   TRP    70      58.162  44.161  38.520  1.00  0.00           O  
ATOM   1125  N   TYR    71      57.058  43.980  36.537  1.00  0.00           N  
ATOM   1126  H   TYR    71      57.124  44.233  35.562  1.00  0.00           H  
ATOM   1127  CA  TYR    71      55.768  43.769  37.141  1.00  0.00           C  
ATOM   1128  HA  TYR    71      55.930  43.274  38.099  1.00  0.00           H  
ATOM   1129  CB  TYR    71      54.976  45.034  37.305  1.00  0.00           C  
ATOM   1130  HB2 TYR    71      55.430  45.724  38.016  1.00  0.00           H  
ATOM   1131  HB3 TYR    71      55.074  45.654  36.413  1.00  0.00           H  
ATOM   1132  CG  TYR    71      53.474  44.898  37.513  1.00  0.00           C  
ATOM   1133  CD1 TYR    71      53.043  44.517  38.831  1.00  0.00           C  
ATOM   1134  HD1 TYR    71      53.790  44.077  39.475  1.00  0.00           H  
ATOM   1135  CE1 TYR    71      51.687  44.629  39.195  1.00  0.00           C  
ATOM   1136  HE1 TYR    71      51.340  44.356  40.180  1.00  0.00           H  
ATOM   1137  CZ  TYR    71      50.759  45.106  38.237  1.00  0.00           C  
ATOM   1138  OH  TYR    71      49.502  45.387  38.634  1.00  0.00           O  
ATOM   1139  HH  TYR    71      49.159  46.183  38.221  1.00  0.00           H  
ATOM   1140  CE2 TYR    71      51.156  45.389  36.876  1.00  0.00           C  
ATOM   1141  HE2 TYR    71      50.429  45.805  36.195  1.00  0.00           H  
ATOM   1142  CD2 TYR    71      52.485  45.290  36.509  1.00  0.00           C  
ATOM   1143  HD2 TYR    71      52.796  45.509  35.498  1.00  0.00           H  
ATOM   1144  C   TYR    71      54.995  42.703  36.377  1.00  0.00           C  
ATOM   1145  O   TYR    71      54.976  42.664  35.146  1.00  0.00           O  
ATOM   1146  N   GLY    72      54.188  41.913  37.177  1.00  0.00           N  
ATOM   1147  H   GLY    72      54.051  42.028  38.172  1.00  0.00           H  
ATOM   1148  CA  GLY    72      53.381  40.896  36.462  1.00  0.00           C  
ATOM   1149  HA2 GLY    72      52.425  41.384  36.274  1.00  0.00           H  
ATOM   1150  HA3 GLY    72      53.911  40.599  35.556  1.00  0.00           H  
ATOM   1151  C   GLY    72      53.031  39.749  37.416  1.00  0.00           C  
ATOM   1152  O   GLY    72      52.672  39.984  38.564  1.00  0.00           O  
ATOM   1153  N   GLN    73      53.157  38.522  36.928  1.00  0.00           N  
ATOM   1154  H   GLN    73      53.329  38.417  35.939  1.00  0.00           H  
ATOM   1155  CA  GLN    73      52.831  37.232  37.544  1.00  0.00           C  
ATOM   1156  HA  GLN    73      52.748  37.392  38.620  1.00  0.00           H  
ATOM   1157  CB  GLN    73      51.503  36.603  37.009  1.00  0.00           C  
ATOM   1158  HB2 GLN    73      51.527  36.273  35.970  1.00  0.00           H  
ATOM   1159  HB3 GLN    73      51.321  35.694  37.583  1.00  0.00           H  
ATOM   1160  CG  GLN    73      50.206  37.449  37.303  1.00  0.00           C  
ATOM   1161  HG2 GLN    73      49.321  36.813  37.297  1.00  0.00           H  
ATOM   1162  HG3 GLN    73      50.313  37.857  38.309  1.00  0.00           H  
ATOM   1163  CD  GLN    73      50.000  38.679  36.384  1.00  0.00           C  
ATOM   1164  OE1 GLN    73      50.667  38.884  35.422  1.00  0.00           O  
ATOM   1165  NE2 GLN    73      49.000  39.482  36.677  1.00  0.00           N  
ATOM   1166 HE21 GLN    73      48.763  40.291  36.120  1.00  0.00           H  
ATOM   1167 HE22 GLN    73      48.401  39.228  37.450  1.00  0.00           H  
ATOM   1168  C   GLN    73      53.783  36.120  37.435  1.00  0.00           C  
ATOM   1169  O   GLN    73      54.540  36.109  36.454  1.00  0.00           O  
ATOM   1170  N   GLU    74      53.761  35.145  38.392  1.00  0.00           N  
ATOM   1171  H   GLU    74      53.012  35.088  39.067  1.00  0.00           H  
ATOM   1172  CA  GLU    74      54.520  33.869  38.288  1.00  0.00           C  
ATOM   1173  HA  GLU    74      54.678  33.659  37.230  1.00  0.00           H  
ATOM   1174  CB  GLU    74      55.982  33.942  38.912  1.00  0.00           C  
ATOM   1175  HB2 GLU    74      56.570  34.758  38.493  1.00  0.00           H  
ATOM   1176  HB3 GLU    74      55.771  34.245  39.938  1.00  0.00           H  
ATOM   1177  CG  GLU    74      56.743  32.581  38.749  1.00  0.00           C  
ATOM   1178  HG2 GLU    74      57.723  32.661  39.220  1.00  0.00           H  
ATOM   1179  HG3 GLU    74      56.144  31.820  39.247  1.00  0.00           H  
ATOM   1180  CD  GLU    74      57.038  32.175  37.242  1.00  0.00           C  
ATOM   1181  OE1 GLU    74      57.097  33.096  36.407  1.00  0.00           O  
ATOM   1182  OE2 GLU    74      57.068  31.000  36.997  1.00  0.00           O  
ATOM   1183  C   GLU    74      53.603  32.689  38.863  1.00  0.00           C  
ATOM   1184  O   GLU    74      53.434  32.655  40.092  1.00  0.00           O  
ATOM   1185  N   LYS    75      52.979  31.788  38.015  1.00  0.00           N  
ATOM   1186  H   LYS    75      53.112  31.942  37.026  1.00  0.00           H  
ATOM   1187  CA  LYS    75      52.110  30.655  38.414  1.00  0.00           C  
ATOM   1188  HA  LYS    75      51.864  30.127  37.492  1.00  0.00           H  
ATOM   1189  CB  LYS    75      52.997  29.554  39.060  1.00  0.00           C  
ATOM   1190  HB2 LYS    75      53.475  29.985  39.940  1.00  0.00           H  
ATOM   1191  HB3 LYS    75      52.403  28.720  39.433  1.00  0.00           H  
ATOM   1192  CG  LYS    75      54.119  28.987  38.176  1.00  0.00           C  
ATOM   1193  HG2 LYS    75      53.671  28.227  37.536  1.00  0.00           H  
ATOM   1194  HG3 LYS    75      54.553  29.736  37.513  1.00  0.00           H  
ATOM   1195  CD  LYS    75      55.282  28.443  39.062  1.00  0.00           C  
ATOM   1196  HD2 LYS    75      55.861  29.316  39.362  1.00  0.00           H  
ATOM   1197  HD3 LYS    75      54.911  27.871  39.913  1.00  0.00           H  
ATOM   1198  CE  LYS    75      56.236  27.574  38.234  1.00  0.00           C  
ATOM   1199  HE2 LYS    75      56.827  26.927  38.882  1.00  0.00           H  
ATOM   1200  HE3 LYS    75      55.660  26.924  37.576  1.00  0.00           H  
ATOM   1201  NZ  LYS    75      57.182  28.352  37.427  1.00  0.00           N  
ATOM   1202  HZ1 LYS    75      57.720  27.752  36.818  1.00  0.00           H  
ATOM   1203  HZ2 LYS    75      56.746  29.062  36.857  1.00  0.00           H  
ATOM   1204  HZ3 LYS    75      57.877  28.894  37.921  1.00  0.00           H  
ATOM   1205  C   LYS    75      50.779  30.882  39.159  1.00  0.00           C  
ATOM   1206  O   LYS    75      49.682  30.677  38.655  1.00  0.00           O  
ATOM   1207  N   ASP    76      50.951  31.227  40.499  1.00  0.00           N  
ATOM   1208  H   ASP    76      51.913  31.358  40.778  1.00  0.00           H  
ATOM   1209  CA  ASP    76      49.863  31.475  41.491  1.00  0.00           C  
ATOM   1210  HA  ASP    76      48.912  31.595  40.973  1.00  0.00           H  
ATOM   1211  CB  ASP    76      49.867  30.262  42.492  1.00  0.00           C  
ATOM   1212  HB2 ASP    76      50.731  30.313  43.155  1.00  0.00           H  
ATOM   1213  HB3 ASP    76      48.934  30.154  43.044  1.00  0.00           H  
ATOM   1214  CG  ASP    76      50.011  28.906  41.846  1.00  0.00           C  
ATOM   1215  OD1 ASP    76      48.972  28.311  41.576  1.00  0.00           O  
ATOM   1216  OD2 ASP    76      51.142  28.350  41.708  1.00  0.00           O  
ATOM   1217  C   ASP    76      50.081  32.840  42.267  1.00  0.00           C  
ATOM   1218  O   ASP    76      49.313  33.082  43.171  1.00  0.00           O  
ATOM   1219  N   TYR    77      51.098  33.656  41.942  1.00  0.00           N  
ATOM   1220  H   TYR    77      51.775  33.356  41.256  1.00  0.00           H  
ATOM   1221  CA  TYR    77      51.431  34.886  42.673  1.00  0.00           C  
ATOM   1222  HA  TYR    77      50.696  35.097  43.449  1.00  0.00           H  
ATOM   1223  CB  TYR    77      52.857  34.727  43.329  1.00  0.00           C  
ATOM   1224  HB2 TYR    77      53.384  34.505  42.402  1.00  0.00           H  
ATOM   1225  HB3 TYR    77      53.236  35.654  43.759  1.00  0.00           H  
ATOM   1226  CG  TYR    77      52.921  33.498  44.248  1.00  0.00           C  
ATOM   1227  CD1 TYR    77      52.366  33.513  45.529  1.00  0.00           C  
ATOM   1228  HD1 TYR    77      51.924  34.408  45.940  1.00  0.00           H  
ATOM   1229  CE1 TYR    77      52.232  32.337  46.254  1.00  0.00           C  
ATOM   1230  HE1 TYR    77      51.664  32.433  47.168  1.00  0.00           H  
ATOM   1231  CZ  TYR    77      52.770  31.155  45.716  1.00  0.00           C  
ATOM   1232  OH  TYR    77      52.486  30.017  46.460  1.00  0.00           O  
ATOM   1233  HH  TYR    77      52.466  29.282  45.843  1.00  0.00           H  
ATOM   1234  CE2 TYR    77      53.422  31.118  44.464  1.00  0.00           C  
ATOM   1235  HE2 TYR    77      53.815  30.220  44.009  1.00  0.00           H  
ATOM   1236  CD2 TYR    77      53.413  32.297  43.691  1.00  0.00           C  
ATOM   1237  HD2 TYR    77      53.834  32.188  42.703  1.00  0.00           H  
ATOM   1238  C   TYR    77      51.448  36.057  41.694  1.00  0.00           C  
ATOM   1239  O   TYR    77      52.044  35.947  40.567  1.00  0.00           O  
ATOM   1240  N   ASN    78      50.816  37.142  42.177  1.00  0.00           N  
ATOM   1241  H   ASN    78      50.490  37.102  43.132  1.00  0.00           H  
ATOM   1242  CA  ASN    78      51.151  38.442  41.631  1.00  0.00           C  
ATOM   1243  HA  ASN    78      51.184  38.254  40.558  1.00  0.00           H  
ATOM   1244  CB  ASN    78      50.009  39.362  42.027  1.00  0.00           C  
ATOM   1245  HB2 ASN    78      49.959  39.498  43.107  1.00  0.00           H  
ATOM   1246  HB3 ASN    78      50.108  40.344  41.566  1.00  0.00           H  
ATOM   1247  CG  ASN    78      48.742  38.989  41.431  1.00  0.00           C  
ATOM   1248  OD1 ASN    78      48.628  38.613  40.249  1.00  0.00           O  
ATOM   1249  ND2 ASN    78      47.700  38.854  42.178  1.00  0.00           N  
ATOM   1250 HD21 ASN    78      46.833  38.663  41.696  1.00  0.00           H  
ATOM   1251 HD22 ASN    78      47.675  39.170  43.137  1.00  0.00           H  
ATOM   1252  C   ASN    78      52.520  38.910  42.147  1.00  0.00           C  
ATOM   1253  O   ASN    78      53.015  38.492  43.213  1.00  0.00           O  
ATOM   1254  N   VAL    79      53.158  39.772  41.430  1.00  0.00           N  
ATOM   1255  H   VAL    79      52.706  40.138  40.605  1.00  0.00           H  
ATOM   1256  CA  VAL    79      54.526  40.103  41.613  1.00  0.00           C  
ATOM   1257  HA  VAL    79      54.850  39.903  42.634  1.00  0.00           H  
ATOM   1258  CB  VAL    79      55.392  39.251  40.637  1.00  0.00           C  
ATOM   1259  HB  VAL    79      55.205  39.685  39.655  1.00  0.00           H  
ATOM   1260  CG1 VAL    79      56.883  39.559  40.860  1.00  0.00           C  
ATOM   1261 HG11 VAL    79      57.407  38.866  40.202  1.00  0.00           H  
ATOM   1262 HG12 VAL    79      57.051  40.549  40.437  1.00  0.00           H  
ATOM   1263 HG13 VAL    79      57.254  39.553  41.886  1.00  0.00           H  
ATOM   1264  CG2 VAL    79      55.177  37.730  40.586  1.00  0.00           C  
ATOM   1265 HG21 VAL    79      55.326  37.380  41.607  1.00  0.00           H  
ATOM   1266 HG22 VAL    79      54.195  37.451  40.203  1.00  0.00           H  
ATOM   1267 HG23 VAL    79      55.931  37.312  39.920  1.00  0.00           H  
ATOM   1268  C   VAL    79      54.854  41.567  41.231  1.00  0.00           C  
ATOM   1269  O   VAL    79      54.543  42.016  40.090  1.00  0.00           O  
ATOM   1270  N   LEU    80      55.680  42.210  42.014  1.00  0.00           N  
ATOM   1271  H   LEU    80      55.920  41.750  42.881  1.00  0.00           H  
ATOM   1272  CA  LEU    80      56.338  43.509  41.838  1.00  0.00           C  
ATOM   1273  HA  LEU    80      56.283  43.828  40.797  1.00  0.00           H  
ATOM   1274  CB  LEU    80      55.563  44.522  42.639  1.00  0.00           C  
ATOM   1275  HB2 LEU    80      54.512  44.566  42.353  1.00  0.00           H  
ATOM   1276  HB3 LEU    80      55.641  44.259  43.694  1.00  0.00           H  
ATOM   1277  CG  LEU    80      56.053  46.016  42.388  1.00  0.00           C  
ATOM   1278  HG  LEU    80      57.127  45.999  42.573  1.00  0.00           H  
ATOM   1279  CD1 LEU    80      55.739  46.434  40.833  1.00  0.00           C  
ATOM   1280 HD11 LEU    80      55.718  47.519  40.942  1.00  0.00           H  
ATOM   1281 HD12 LEU    80      56.477  46.081  40.113  1.00  0.00           H  
ATOM   1282 HD13 LEU    80      54.824  45.987  40.446  1.00  0.00           H  
ATOM   1283  CD2 LEU    80      55.322  47.023  43.384  1.00  0.00           C  
ATOM   1284 HD21 LEU    80      55.544  46.763  44.419  1.00  0.00           H  
ATOM   1285 HD22 LEU    80      55.710  48.034  43.262  1.00  0.00           H  
ATOM   1286 HD23 LEU    80      54.235  47.055  43.313  1.00  0.00           H  
ATOM   1287  C   LEU    80      57.894  43.405  42.220  1.00  0.00           C  
ATOM   1288  O   LEU    80      58.285  43.320  43.381  1.00  0.00           O  
ATOM   1289  N   VAL    81      58.811  43.461  41.241  1.00  0.00           N  
ATOM   1290  H   VAL    81      58.435  43.514  40.306  1.00  0.00           H  
ATOM   1291  CA  VAL    81      60.271  43.544  41.444  1.00  0.00           C  
ATOM   1292  HA  VAL    81      60.441  42.919  42.320  1.00  0.00           H  
ATOM   1293  CB  VAL    81      60.937  42.860  40.197  1.00  0.00           C  
ATOM   1294  HB  VAL    81      60.804  43.552  39.365  1.00  0.00           H  
ATOM   1295  CG1 VAL    81      62.405  42.510  40.490  1.00  0.00           C  
ATOM   1296 HG11 VAL    81      62.291  41.753  41.266  1.00  0.00           H  
ATOM   1297 HG12 VAL    81      62.869  42.082  39.601  1.00  0.00           H  
ATOM   1298 HG13 VAL    81      62.939  43.330  40.971  1.00  0.00           H  
ATOM   1299  CG2 VAL    81      60.272  41.496  39.891  1.00  0.00           C  
ATOM   1300 HG21 VAL    81      59.398  41.766  39.298  1.00  0.00           H  
ATOM   1301 HG22 VAL    81      60.868  40.915  39.187  1.00  0.00           H  
ATOM   1302 HG23 VAL    81      60.013  40.936  40.789  1.00  0.00           H  
ATOM   1303  C   VAL    81      60.887  44.929  41.614  1.00  0.00           C  
ATOM   1304  O   VAL    81      60.700  45.784  40.724  1.00  0.00           O  
ATOM   1305  N   MET    82      61.425  45.265  42.747  1.00  0.00           N  
ATOM   1306  H   MET    82      61.629  44.443  43.297  1.00  0.00           H  
ATOM   1307  CA  MET    82      61.793  46.596  43.224  1.00  0.00           C  
ATOM   1308  HA  MET    82      61.578  47.276  42.399  1.00  0.00           H  
ATOM   1309  CB  MET    82      60.782  47.070  44.333  1.00  0.00           C  
ATOM   1310  HB2 MET    82      60.963  48.132  44.498  1.00  0.00           H  
ATOM   1311  HB3 MET    82      59.817  46.925  43.849  1.00  0.00           H  
ATOM   1312  CG  MET    82      60.943  46.133  45.614  1.00  0.00           C  
ATOM   1313  HG2 MET    82      61.000  45.108  45.249  1.00  0.00           H  
ATOM   1314  HG3 MET    82      61.898  46.325  46.103  1.00  0.00           H  
ATOM   1315  SD  MET    82      59.536  46.179  46.793  1.00  0.00           S  
ATOM   1316  CE  MET    82      59.552  47.883  47.358  1.00  0.00           C  
ATOM   1317  HE1 MET    82      58.760  47.975  48.101  1.00  0.00           H  
ATOM   1318  HE2 MET    82      60.585  48.076  47.649  1.00  0.00           H  
ATOM   1319  HE3 MET    82      59.418  48.558  46.513  1.00  0.00           H  
ATOM   1320  C   MET    82      63.251  46.705  43.587  1.00  0.00           C  
ATOM   1321  O   MET    82      64.002  45.780  43.660  1.00  0.00           O  
ATOM   1322  N   ASP    83      63.684  47.903  44.005  1.00  0.00           N  
ATOM   1323  H   ASP    83      63.092  48.689  43.778  1.00  0.00           H  
ATOM   1324  CA  ASP    83      65.001  48.138  44.668  1.00  0.00           C  
ATOM   1325  HA  ASP    83      65.786  48.005  43.924  1.00  0.00           H  
ATOM   1326  CB  ASP    83      64.975  49.627  45.199  1.00  0.00           C  
ATOM   1327  HB2 ASP    83      64.040  49.776  45.740  1.00  0.00           H  
ATOM   1328  HB3 ASP    83      65.565  49.688  46.113  1.00  0.00           H  
ATOM   1329  CG  ASP    83      65.289  50.754  44.205  1.00  0.00           C  
ATOM   1330  OD1 ASP    83      65.900  50.467  43.170  1.00  0.00           O  
ATOM   1331  OD2 ASP    83      64.925  51.923  44.450  1.00  0.00           O  
ATOM   1332  C   ASP    83      65.257  47.228  45.910  1.00  0.00           C  
ATOM   1333  O   ASP    83      64.420  47.212  46.802  1.00  0.00           O  
ATOM   1334  N   LEU    84      66.437  46.566  46.001  1.00  0.00           N  
ATOM   1335  H   LEU    84      67.074  46.400  45.235  1.00  0.00           H  
ATOM   1336  CA  LEU    84      66.884  46.238  47.331  1.00  0.00           C  
ATOM   1337  HA  LEU    84      66.025  45.790  47.831  1.00  0.00           H  
ATOM   1338  CB  LEU    84      68.066  45.266  47.318  1.00  0.00           C  
ATOM   1339  HB2 LEU    84      67.778  44.431  46.680  1.00  0.00           H  
ATOM   1340  HB3 LEU    84      68.955  45.766  46.935  1.00  0.00           H  
ATOM   1341  CG  LEU    84      68.515  44.850  48.775  1.00  0.00           C  
ATOM   1342  HG  LEU    84      68.860  45.612  49.475  1.00  0.00           H  
ATOM   1343  CD1 LEU    84      67.426  44.090  49.525  1.00  0.00           C  
ATOM   1344 HD11 LEU    84      67.702  44.057  50.579  1.00  0.00           H  
ATOM   1345 HD12 LEU    84      66.531  44.711  49.569  1.00  0.00           H  
ATOM   1346 HD13 LEU    84      67.139  43.116  49.126  1.00  0.00           H  
ATOM   1347  CD2 LEU    84      69.769  43.977  48.679  1.00  0.00           C  
ATOM   1348 HD21 LEU    84      70.619  44.646  48.540  1.00  0.00           H  
ATOM   1349 HD22 LEU    84      69.782  43.523  49.670  1.00  0.00           H  
ATOM   1350 HD23 LEU    84      69.726  43.228  47.888  1.00  0.00           H  
ATOM   1351  C   LEU    84      67.166  47.468  48.194  1.00  0.00           C  
ATOM   1352  O   LEU    84      67.974  48.384  47.960  1.00  0.00           O  
ATOM   1353  N   LEU    85      66.436  47.563  49.305  1.00  0.00           N  
ATOM   1354  H   LEU    85      65.578  47.033  49.268  1.00  0.00           H  
ATOM   1355  CA  LEU    85      66.606  48.425  50.480  1.00  0.00           C  
ATOM   1356  HA  LEU    85      67.256  49.224  50.122  1.00  0.00           H  
ATOM   1357  CB  LEU    85      65.203  49.109  50.843  1.00  0.00           C  
ATOM   1358  HB2 LEU    85      64.399  48.373  50.809  1.00  0.00           H  
ATOM   1359  HB3 LEU    85      65.329  49.532  51.839  1.00  0.00           H  
ATOM   1360  CG  LEU    85      64.769  50.308  49.920  1.00  0.00           C  
ATOM   1361  HG  LEU    85      64.931  50.007  48.885  1.00  0.00           H  
ATOM   1362  CD1 LEU    85      63.227  50.449  50.105  1.00  0.00           C  
ATOM   1363 HD11 LEU    85      62.683  49.505  50.056  1.00  0.00           H  
ATOM   1364 HD12 LEU    85      62.909  50.787  51.091  1.00  0.00           H  
ATOM   1365 HD13 LEU    85      62.847  51.259  49.483  1.00  0.00           H  
ATOM   1366  CD2 LEU    85      65.320  51.683  50.359  1.00  0.00           C  
ATOM   1367 HD21 LEU    85      64.877  52.399  49.666  1.00  0.00           H  
ATOM   1368 HD22 LEU    85      65.113  51.785  51.424  1.00  0.00           H  
ATOM   1369 HD23 LEU    85      66.401  51.748  50.240  1.00  0.00           H  
ATOM   1370  C   LEU    85      67.303  47.835  51.624  1.00  0.00           C  
ATOM   1371  O   LEU    85      67.449  46.609  51.678  1.00  0.00           O  
ATOM   1372  N   GLY    86      67.910  48.650  52.501  1.00  0.00           N  
ATOM   1373  H   GLY    86      67.637  49.619  52.418  1.00  0.00           H  
ATOM   1374  CA  GLY    86      68.408  48.319  53.860  1.00  0.00           C  
ATOM   1375  HA2 GLY    86      69.048  47.440  53.780  1.00  0.00           H  
ATOM   1376  HA3 GLY    86      68.999  49.163  54.215  1.00  0.00           H  
ATOM   1377  C   GLY    86      67.198  48.109  54.858  1.00  0.00           C  
ATOM   1378  O   GLY    86      66.037  48.042  54.430  1.00  0.00           O  
ATOM   1379  N   PRO    87      67.395  48.166  56.171  1.00  0.00           N  
ATOM   1380  CD  PRO    87      68.764  48.087  56.707  1.00  0.00           C  
ATOM   1381  HD2 PRO    87      69.340  48.934  56.335  1.00  0.00           H  
ATOM   1382  HD3 PRO    87      69.188  47.123  56.425  1.00  0.00           H  
ATOM   1383  CG  PRO    87      68.585  48.227  58.295  1.00  0.00           C  
ATOM   1384  HG2 PRO    87      68.598  49.286  58.553  1.00  0.00           H  
ATOM   1385  HG3 PRO    87      69.380  47.666  58.787  1.00  0.00           H  
ATOM   1386  CB  PRO    87      67.173  47.679  58.537  1.00  0.00           C  
ATOM   1387  HB2 PRO    87      66.728  48.089  59.444  1.00  0.00           H  
ATOM   1388  HB3 PRO    87      67.187  46.626  58.818  1.00  0.00           H  
ATOM   1389  CA  PRO    87      66.402  47.946  57.200  1.00  0.00           C  
ATOM   1390  HA  PRO    87      65.898  47.002  56.989  1.00  0.00           H  
ATOM   1391  C   PRO    87      65.518  49.170  57.428  1.00  0.00           C  
ATOM   1392  O   PRO    87      65.826  50.273  56.924  1.00  0.00           O  
ATOM   1393  N   SER    88      64.431  49.022  58.176  1.00  0.00           N  
ATOM   1394  H   SER    88      64.170  48.139  58.590  1.00  0.00           H  
ATOM   1395  CA  SER    88      63.447  50.100  58.525  1.00  0.00           C  
ATOM   1396  HA  SER    88      63.183  50.691  57.648  1.00  0.00           H  
ATOM   1397  CB  SER    88      62.193  49.389  59.007  1.00  0.00           C  
ATOM   1398  HB2 SER    88      61.460  50.149  59.276  1.00  0.00           H  
ATOM   1399  HB3 SER    88      61.816  48.863  58.131  1.00  0.00           H  
ATOM   1400  OG  SER    88      62.514  48.720  60.265  1.00  0.00           O  
ATOM   1401  HG  SER    88      62.139  47.837  60.256  1.00  0.00           H  
ATOM   1402  C   SER    88      63.909  50.995  59.739  1.00  0.00           C  
ATOM   1403  O   SER    88      64.870  50.716  60.520  1.00  0.00           O  
ATOM   1404  N   LEU    89      63.236  52.143  59.832  1.00  0.00           N  
ATOM   1405  H   LEU    89      62.456  52.309  59.213  1.00  0.00           H  
ATOM   1406  CA  LEU    89      63.536  52.929  61.032  1.00  0.00           C  
ATOM   1407  HA  LEU    89      64.602  53.155  61.063  1.00  0.00           H  
ATOM   1408  CB  LEU    89      62.812  54.321  60.995  1.00  0.00           C  
ATOM   1409  HB2 LEU    89      61.789  54.086  60.701  1.00  0.00           H  
ATOM   1410  HB3 LEU    89      62.942  54.765  61.983  1.00  0.00           H  
ATOM   1411  CG  LEU    89      63.437  55.342  59.924  1.00  0.00           C  
ATOM   1412  HG  LEU    89      63.274  55.041  58.889  1.00  0.00           H  
ATOM   1413  CD1 LEU    89      62.808  56.762  59.955  1.00  0.00           C  
ATOM   1414 HD11 LEU    89      62.938  57.277  60.907  1.00  0.00           H  
ATOM   1415 HD12 LEU    89      63.331  57.380  59.225  1.00  0.00           H  
ATOM   1416 HD13 LEU    89      61.744  56.690  59.730  1.00  0.00           H  
ATOM   1417  CD2 LEU    89      64.931  55.614  60.050  1.00  0.00           C  
ATOM   1418 HD21 LEU    89      65.237  56.372  59.329  1.00  0.00           H  
ATOM   1419 HD22 LEU    89      65.182  55.967  61.051  1.00  0.00           H  
ATOM   1420 HD23 LEU    89      65.453  54.675  59.869  1.00  0.00           H  
ATOM   1421  C   LEU    89      63.249  52.205  62.348  1.00  0.00           C  
ATOM   1422  O   LEU    89      63.955  52.499  63.320  1.00  0.00           O  
ATOM   1423  N   GLU    90      62.232  51.362  62.405  1.00  0.00           N  
ATOM   1424  H   GLU    90      61.818  51.018  61.550  1.00  0.00           H  
ATOM   1425  CA  GLU    90      62.096  50.575  63.618  1.00  0.00           C  
ATOM   1426  HA  GLU    90      61.927  51.315  64.401  1.00  0.00           H  
ATOM   1427  CB  GLU    90      60.957  49.624  63.453  1.00  0.00           C  
ATOM   1428  HB2 GLU    90      60.051  50.048  63.020  1.00  0.00           H  
ATOM   1429  HB3 GLU    90      61.254  48.820  62.780  1.00  0.00           H  
ATOM   1430  CG  GLU    90      60.688  48.844  64.761  1.00  0.00           C  
ATOM   1431  HG2 GLU    90      59.897  48.113  64.593  1.00  0.00           H  
ATOM   1432  HG3 GLU    90      61.566  48.260  65.040  1.00  0.00           H  
ATOM   1433  CD  GLU    90      60.363  49.801  65.957  1.00  0.00           C  
ATOM   1434  OE1 GLU    90      60.515  49.424  67.095  1.00  0.00           O  
ATOM   1435  OE2 GLU    90      59.723  50.853  65.768  1.00  0.00           O  
ATOM   1436  C   GLU    90      63.387  49.752  63.914  1.00  0.00           C  
ATOM   1437  O   GLU    90      63.875  49.777  65.004  1.00  0.00           O  
ATOM   1438  N   ASP    91      63.904  48.978  62.917  1.00  0.00           N  
ATOM   1439  H   ASP    91      63.602  49.175  61.973  1.00  0.00           H  
ATOM   1440  CA  ASP    91      65.074  48.055  63.159  1.00  0.00           C  
ATOM   1441  HA  ASP    91      64.883  47.495  64.075  1.00  0.00           H  
ATOM   1442  CB  ASP    91      65.083  46.975  62.109  1.00  0.00           C  
ATOM   1443  HB2 ASP    91      65.157  47.462  61.137  1.00  0.00           H  
ATOM   1444  HB3 ASP    91      65.993  46.400  62.281  1.00  0.00           H  
ATOM   1445  CG  ASP    91      63.932  45.973  62.292  1.00  0.00           C  
ATOM   1446  OD1 ASP    91      63.751  45.340  63.375  1.00  0.00           O  
ATOM   1447  OD2 ASP    91      63.371  45.748  61.230  1.00  0.00           O  
ATOM   1448  C   ASP    91      66.440  48.786  63.275  1.00  0.00           C  
ATOM   1449  O   ASP    91      67.362  48.310  63.929  1.00  0.00           O  
ATOM   1450  N   LEU    92      66.473  49.978  62.708  1.00  0.00           N  
ATOM   1451  H   LEU    92      65.683  50.271  62.152  1.00  0.00           H  
ATOM   1452  CA  LEU    92      67.597  50.948  62.878  1.00  0.00           C  
ATOM   1453  HA  LEU    92      68.557  50.436  62.802  1.00  0.00           H  
ATOM   1454  CB  LEU    92      67.582  52.058  61.810  1.00  0.00           C  
ATOM   1455  HB2 LEU    92      66.601  52.532  61.770  1.00  0.00           H  
ATOM   1456  HB3 LEU    92      68.247  52.849  62.157  1.00  0.00           H  
ATOM   1457  CG  LEU    92      68.151  51.537  60.480  1.00  0.00           C  
ATOM   1458  HG  LEU    92      67.669  50.575  60.304  1.00  0.00           H  
ATOM   1459  CD1 LEU    92      67.874  52.487  59.273  1.00  0.00           C  
ATOM   1460 HD11 LEU    92      66.838  52.751  59.063  1.00  0.00           H  
ATOM   1461 HD12 LEU    92      68.396  53.381  59.615  1.00  0.00           H  
ATOM   1462 HD13 LEU    92      68.325  52.133  58.346  1.00  0.00           H  
ATOM   1463  CD2 LEU    92      69.674  51.315  60.563  1.00  0.00           C  
ATOM   1464 HD21 LEU    92      69.915  50.282  60.812  1.00  0.00           H  
ATOM   1465 HD22 LEU    92      70.124  51.252  59.572  1.00  0.00           H  
ATOM   1466 HD23 LEU    92      70.231  51.987  61.216  1.00  0.00           H  
ATOM   1467  C   LEU    92      67.566  51.439  64.294  1.00  0.00           C  
ATOM   1468  O   LEU    92      68.613  51.499  64.994  1.00  0.00           O  
ATOM   1469  N   PHE    93      66.389  51.772  64.829  1.00  0.00           N  
ATOM   1470  H   PHE    93      65.587  51.739  64.215  1.00  0.00           H  
ATOM   1471  CA  PHE    93      66.220  52.247  66.212  1.00  0.00           C  
ATOM   1472  HA  PHE    93      66.883  53.074  66.468  1.00  0.00           H  
ATOM   1473  CB  PHE    93      64.738  52.615  66.376  1.00  0.00           C  
ATOM   1474  HB2 PHE    93      64.369  53.225  65.551  1.00  0.00           H  
ATOM   1475  HB3 PHE    93      64.146  51.701  66.409  1.00  0.00           H  
ATOM   1476  CG  PHE    93      64.333  53.510  67.522  1.00  0.00           C  
ATOM   1477  CD1 PHE    93      65.110  54.691  67.760  1.00  0.00           C  
ATOM   1478  HD1 PHE    93      65.990  54.871  67.161  1.00  0.00           H  
ATOM   1479  CE1 PHE    93      64.724  55.545  68.812  1.00  0.00           C  
ATOM   1480  HE1 PHE    93      65.276  56.457  68.984  1.00  0.00           H  
ATOM   1481  CZ  PHE    93      63.610  55.250  69.591  1.00  0.00           C  
ATOM   1482  HZ  PHE    93      63.394  55.973  70.364  1.00  0.00           H  
ATOM   1483  CE2 PHE    93      62.785  54.131  69.270  1.00  0.00           C  
ATOM   1484  HE2 PHE    93      61.877  53.895  69.804  1.00  0.00           H  
ATOM   1485  CD2 PHE    93      63.167  53.231  68.279  1.00  0.00           C  
ATOM   1486  HD2 PHE    93      62.590  52.368  67.983  1.00  0.00           H  
ATOM   1487  C   PHE    93      66.614  51.120  67.215  1.00  0.00           C  
ATOM   1488  O   PHE    93      67.456  51.399  68.071  1.00  0.00           O  
ATOM   1489  N   ASN    94      66.213  49.870  66.936  1.00  0.00           N  
ATOM   1490  H   ASN    94      65.455  49.807  66.272  1.00  0.00           H  
ATOM   1491  CA  ASN    94      66.723  48.662  67.667  1.00  0.00           C  
ATOM   1492  HA  ASN    94      66.307  48.766  68.669  1.00  0.00           H  
ATOM   1493  CB  ASN    94      66.029  47.367  67.202  1.00  0.00           C  
ATOM   1494  HB2 ASN    94      66.340  47.261  66.163  1.00  0.00           H  
ATOM   1495  HB3 ASN    94      66.301  46.431  67.690  1.00  0.00           H  
ATOM   1496  CG  ASN    94      64.528  47.471  67.202  1.00  0.00           C  
ATOM   1497  OD1 ASN    94      63.847  48.071  68.015  1.00  0.00           O  
ATOM   1498  ND2 ASN    94      63.846  46.788  66.333  1.00  0.00           N  
ATOM   1499 HD21 ASN    94      62.858  46.772  66.544  1.00  0.00           H  
ATOM   1500 HD22 ASN    94      64.178  46.214  65.571  1.00  0.00           H  
ATOM   1501  C   ASN    94      68.232  48.579  67.632  1.00  0.00           C  
ATOM   1502  O   ASN    94      68.851  48.473  68.697  1.00  0.00           O  
ATOM   1503  N   PHE    95      68.848  48.610  66.437  1.00  0.00           N  
ATOM   1504  H   PHE    95      68.287  48.563  65.598  1.00  0.00           H  
ATOM   1505  CA  PHE    95      70.345  48.737  66.306  1.00  0.00           C  
ATOM   1506  HA  PHE    95      70.900  47.953  66.822  1.00  0.00           H  
ATOM   1507  CB  PHE    95      70.740  48.493  64.800  1.00  0.00           C  
ATOM   1508  HB2 PHE    95      70.432  47.474  64.564  1.00  0.00           H  
ATOM   1509  HB3 PHE    95      70.227  49.214  64.164  1.00  0.00           H  
ATOM   1510  CG  PHE    95      72.192  48.546  64.426  1.00  0.00           C  
ATOM   1511  CD1 PHE    95      72.834  47.363  63.960  1.00  0.00           C  
ATOM   1512  HD1 PHE    95      72.356  46.397  64.024  1.00  0.00           H  
ATOM   1513  CE1 PHE    95      74.014  47.515  63.230  1.00  0.00           C  
ATOM   1514  HE1 PHE    95      74.417  46.610  62.801  1.00  0.00           H  
ATOM   1515  CZ  PHE    95      74.580  48.796  63.004  1.00  0.00           C  
ATOM   1516  HZ  PHE    95      75.443  48.889  62.361  1.00  0.00           H  
ATOM   1517  CE2 PHE    95      73.990  49.951  63.523  1.00  0.00           C  
ATOM   1518  HE2 PHE    95      74.360  50.921  63.227  1.00  0.00           H  
ATOM   1519  CD2 PHE    95      72.801  49.801  64.233  1.00  0.00           C  
ATOM   1520  HD2 PHE    95      72.250  50.642  64.628  1.00  0.00           H  
ATOM   1521  C   PHE    95      71.054  49.913  66.909  1.00  0.00           C  
ATOM   1522  O   PHE    95      72.166  49.840  67.484  1.00  0.00           O  
ATOM   1523  N   CYS    96      70.382  51.067  67.005  1.00  0.00           N  
ATOM   1524  H   CYS    96      69.426  51.101  66.682  1.00  0.00           H  
ATOM   1525  CA  CYS    96      70.750  52.212  67.871  1.00  0.00           C  
ATOM   1526  HA  CYS    96      71.837  52.207  67.950  1.00  0.00           H  
ATOM   1527  CB  CYS    96      70.488  53.534  67.144  1.00  0.00           C  
ATOM   1528  HB2 CYS    96      69.412  53.706  67.107  1.00  0.00           H  
ATOM   1529  HB3 CYS    96      70.990  54.276  67.764  1.00  0.00           H  
ATOM   1530  SG  CYS    96      71.081  53.453  65.377  1.00  0.00           S  
ATOM   1531  HG  CYS    96      70.039  52.683  65.050  1.00  0.00           H  
ATOM   1532  C   CYS    96      70.231  52.196  69.328  1.00  0.00           C  
ATOM   1533  O   CYS    96      69.987  53.233  69.903  1.00  0.00           O  
ATOM   1534  N   SER    97      70.078  51.000  69.919  1.00  0.00           N  
ATOM   1535  H   SER    97      70.100  50.198  69.306  1.00  0.00           H  
ATOM   1536  CA  SER    97      69.750  50.831  71.351  1.00  0.00           C  
ATOM   1537  HA  SER    97      69.506  49.778  71.492  1.00  0.00           H  
ATOM   1538  CB  SER    97      70.910  51.010  72.318  1.00  0.00           C  
ATOM   1539  HB2 SER    97      71.196  52.053  72.454  1.00  0.00           H  
ATOM   1540  HB3 SER    97      70.577  50.607  73.274  1.00  0.00           H  
ATOM   1541  OG  SER    97      72.073  50.435  71.794  1.00  0.00           O  
ATOM   1542  HG  SER    97      71.789  49.522  71.702  1.00  0.00           H  
ATOM   1543  C   SER    97      68.447  51.587  71.778  1.00  0.00           C  
ATOM   1544  O   SER    97      68.272  52.032  72.918  1.00  0.00           O  
ATOM   1545  N   ARG    98      67.426  51.719  70.883  1.00  0.00           N  
ATOM   1546  H   ARG    98      67.562  51.280  69.984  1.00  0.00           H  
ATOM   1547  CA  ARG    98      66.107  52.370  71.079  1.00  0.00           C  
ATOM   1548  HA  ARG    98      65.589  52.416  70.121  1.00  0.00           H  
ATOM   1549  CB  ARG    98      65.233  51.351  71.892  1.00  0.00           C  
ATOM   1550  HB2 ARG    98      65.240  50.392  71.376  1.00  0.00           H  
ATOM   1551  HB3 ARG    98      65.738  51.116  72.829  1.00  0.00           H  
ATOM   1552  CG  ARG    98      63.775  51.768  72.079  1.00  0.00           C  
ATOM   1553  HG2 ARG    98      63.599  52.524  72.844  1.00  0.00           H  
ATOM   1554  HG3 ARG    98      63.358  52.244  71.192  1.00  0.00           H  
ATOM   1555  CD  ARG    98      62.963  50.549  72.591  1.00  0.00           C  
ATOM   1556  HD2 ARG    98      63.390  50.013  73.439  1.00  0.00           H  
ATOM   1557  HD3 ARG    98      62.021  50.917  72.997  1.00  0.00           H  
ATOM   1558  NE  ARG    98      62.654  49.630  71.537  1.00  0.00           N  
ATOM   1559  HE  ARG    98      63.277  48.848  71.389  1.00  0.00           H  
ATOM   1560  CZ  ARG    98      61.810  49.910  70.560  1.00  0.00           C  
ATOM   1561  NH1 ARG    98      60.858  50.808  70.645  1.00  0.00           N  
ATOM   1562 HH11 ARG    98      60.765  51.461  71.409  1.00  0.00           H  
ATOM   1563 HH12 ARG    98      60.342  51.029  69.805  1.00  0.00           H  
ATOM   1564  NH2 ARG    98      61.791  49.169  69.506  1.00  0.00           N  
ATOM   1565 HH21 ARG    98      62.663  48.732  69.243  1.00  0.00           H  
ATOM   1566 HH22 ARG    98      61.219  49.533  68.757  1.00  0.00           H  
ATOM   1567  C   ARG    98      66.078  53.860  71.357  1.00  0.00           C  
ATOM   1568  O   ARG    98      65.165  54.361  72.044  1.00  0.00           O  
ATOM   1569  N   ARG    99      67.048  54.585  70.758  1.00  0.00           N  
ATOM   1570  H   ARG    99      67.626  54.124  70.070  1.00  0.00           H  
ATOM   1571  CA  ARG    99      67.294  56.025  71.071  1.00  0.00           C  
ATOM   1572  HA  ARG    99      66.351  56.564  71.160  1.00  0.00           H  
ATOM   1573  CB  ARG    99      68.011  56.181  72.410  1.00  0.00           C  
ATOM   1574  HB2 ARG    99      67.492  55.546  73.128  1.00  0.00           H  
ATOM   1575  HB3 ARG    99      69.046  55.849  72.335  1.00  0.00           H  
ATOM   1576  CG  ARG    99      68.100  57.639  72.918  1.00  0.00           C  
ATOM   1577  HG2 ARG    99      68.517  58.194  72.078  1.00  0.00           H  
ATOM   1578  HG3 ARG    99      67.111  57.932  73.269  1.00  0.00           H  
ATOM   1579  CD  ARG    99      69.134  57.683  74.067  1.00  0.00           C  
ATOM   1580  HD2 ARG    99      68.840  56.958  74.827  1.00  0.00           H  
ATOM   1581  HD3 ARG    99      70.073  57.314  73.655  1.00  0.00           H  
ATOM   1582  NE  ARG    99      69.418  59.042  74.481  1.00  0.00           N  
ATOM   1583  HE  ARG    99      69.518  59.761  73.778  1.00  0.00           H  
ATOM   1584  CZ  ARG    99      69.531  59.543  75.683  1.00  0.00           C  
ATOM   1585  NH1 ARG    99      69.354  58.847  76.673  1.00  0.00           N  
ATOM   1586 HH11 ARG    99      69.309  57.857  76.479  1.00  0.00           H  
ATOM   1587 HH12 ARG    99      69.368  59.223  77.610  1.00  0.00           H  
ATOM   1588  NH2 ARG    99      69.711  60.764  75.830  1.00  0.00           N  
ATOM   1589 HH21 ARG    99      69.679  61.303  74.976  1.00  0.00           H  
ATOM   1590 HH22 ARG    99      69.869  61.233  76.710  1.00  0.00           H  
ATOM   1591  C   ARG    99      68.109  56.645  69.952  1.00  0.00           C  
ATOM   1592  O   ARG    99      69.042  56.045  69.395  1.00  0.00           O  
ATOM   1593  N   PHE   100      67.783  57.861  69.517  1.00  0.00           N  
ATOM   1594  H   PHE   100      67.094  58.409  70.012  1.00  0.00           H  
ATOM   1595  CA  PHE   100      68.615  58.525  68.501  1.00  0.00           C  
ATOM   1596  HA  PHE   100      69.456  57.965  68.093  1.00  0.00           H  
ATOM   1597  CB  PHE   100      67.679  58.937  67.367  1.00  0.00           C  
ATOM   1598  HB2 PHE   100      66.791  59.342  67.852  1.00  0.00           H  
ATOM   1599  HB3 PHE   100      68.188  59.668  66.738  1.00  0.00           H  
ATOM   1600  CG  PHE   100      67.264  57.830  66.462  1.00  0.00           C  
ATOM   1601  CD1 PHE   100      68.040  56.675  66.119  1.00  0.00           C  
ATOM   1602  HD1 PHE   100      69.042  56.567  66.505  1.00  0.00           H  
ATOM   1603  CE1 PHE   100      67.581  55.609  65.360  1.00  0.00           C  
ATOM   1604  HE1 PHE   100      68.214  54.738  65.279  1.00  0.00           H  
ATOM   1605  CZ  PHE   100      66.368  55.709  64.758  1.00  0.00           C  
ATOM   1606  HZ  PHE   100      66.040  54.949  64.065  1.00  0.00           H  
ATOM   1607  CE2 PHE   100      65.541  56.826  65.035  1.00  0.00           C  
ATOM   1608  HE2 PHE   100      64.591  56.884  64.524  1.00  0.00           H  
ATOM   1609  CD2 PHE   100      65.946  57.873  65.914  1.00  0.00           C  
ATOM   1610  HD2 PHE   100      65.202  58.604  66.194  1.00  0.00           H  
ATOM   1611  C   PHE   100      69.166  59.815  69.167  1.00  0.00           C  
ATOM   1612  O   PHE   100      68.506  60.353  70.061  1.00  0.00           O  
ATOM   1613  N   THR   101      70.274  60.376  68.660  1.00  0.00           N  
ATOM   1614  H   THR   101      70.745  59.874  67.921  1.00  0.00           H  
ATOM   1615  CA  THR   101      70.565  61.801  68.896  1.00  0.00           C  
ATOM   1616  HA  THR   101      70.640  62.026  69.960  1.00  0.00           H  
ATOM   1617  CB  THR   101      71.846  62.265  68.283  1.00  0.00           C  
ATOM   1618  HB  THR   101      72.022  63.323  68.476  1.00  0.00           H  
ATOM   1619  CG2 THR   101      73.043  61.436  68.816  1.00  0.00           C  
ATOM   1620 HG21 THR   101      72.892  60.357  68.823  1.00  0.00           H  
ATOM   1621 HG22 THR   101      73.947  61.645  68.244  1.00  0.00           H  
ATOM   1622 HG23 THR   101      73.313  61.817  69.800  1.00  0.00           H  
ATOM   1623  OG1 THR   101      72.013  62.037  66.917  1.00  0.00           O  
ATOM   1624  HG1 THR   101      72.024  61.088  66.770  1.00  0.00           H  
ATOM   1625  C   THR   101      69.413  62.698  68.342  1.00  0.00           C  
ATOM   1626  O   THR   101      68.750  62.327  67.401  1.00  0.00           O  
ATOM   1627  N   MET   102      69.240  63.899  68.932  1.00  0.00           N  
ATOM   1628  H   MET   102      69.724  64.055  69.804  1.00  0.00           H  
ATOM   1629  CA  MET   102      68.374  64.892  68.346  1.00  0.00           C  
ATOM   1630  HA  MET   102      67.478  64.343  68.057  1.00  0.00           H  
ATOM   1631  CB  MET   102      68.037  66.051  69.282  1.00  0.00           C  
ATOM   1632  HB2 MET   102      67.486  65.668  70.141  1.00  0.00           H  
ATOM   1633  HB3 MET   102      68.947  66.528  69.647  1.00  0.00           H  
ATOM   1634  CG  MET   102      67.103  67.074  68.486  1.00  0.00           C  
ATOM   1635  HG2 MET   102      67.753  67.657  67.834  1.00  0.00           H  
ATOM   1636  HG3 MET   102      66.362  66.493  67.937  1.00  0.00           H  
ATOM   1637  SD  MET   102      66.186  68.254  69.593  1.00  0.00           S  
ATOM   1638  CE  MET   102      65.034  67.026  70.282  1.00  0.00           C  
ATOM   1639  HE1 MET   102      65.523  66.438  71.059  1.00  0.00           H  
ATOM   1640  HE2 MET   102      64.171  67.576  70.656  1.00  0.00           H  
ATOM   1641  HE3 MET   102      64.655  66.278  69.586  1.00  0.00           H  
ATOM   1642  C   MET   102      68.975  65.426  66.989  1.00  0.00           C  
ATOM   1643  O   MET   102      68.187  65.706  66.102  1.00  0.00           O  
ATOM   1644  N   LYS   103      70.293  65.317  66.793  1.00  0.00           N  
ATOM   1645  H   LYS   103      70.895  65.025  67.549  1.00  0.00           H  
ATOM   1646  CA  LYS   103      70.859  65.392  65.451  1.00  0.00           C  
ATOM   1647  HA  LYS   103      70.649  66.399  65.090  1.00  0.00           H  
ATOM   1648  CB  LYS   103      72.394  65.203  65.541  1.00  0.00           C  
ATOM   1649  HB2 LYS   103      72.740  65.735  66.427  1.00  0.00           H  
ATOM   1650  HB3 LYS   103      72.629  64.149  65.683  1.00  0.00           H  
ATOM   1651  CG  LYS   103      73.024  65.733  64.282  1.00  0.00           C  
ATOM   1652  HG2 LYS   103      72.468  65.275  63.464  1.00  0.00           H  
ATOM   1653  HG3 LYS   103      72.906  66.817  64.259  1.00  0.00           H  
ATOM   1654  CD  LYS   103      74.481  65.319  64.078  1.00  0.00           C  
ATOM   1655  HD2 LYS   103      75.076  65.969  64.720  1.00  0.00           H  
ATOM   1656  HD3 LYS   103      74.687  64.339  64.508  1.00  0.00           H  
ATOM   1657  CE  LYS   103      74.900  65.386  62.610  1.00  0.00           C  
ATOM   1658  HE2 LYS   103      74.476  64.492  62.153  1.00  0.00           H  
ATOM   1659  HE3 LYS   103      74.425  66.288  62.223  1.00  0.00           H  
ATOM   1660  NZ  LYS   103      76.373  65.495  62.409  1.00  0.00           N  
ATOM   1661  HZ1 LYS   103      76.615  65.470  61.428  1.00  0.00           H  
ATOM   1662  HZ2 LYS   103      76.584  66.413  62.775  1.00  0.00           H  
ATOM   1663  HZ3 LYS   103      76.956  64.817  62.879  1.00  0.00           H  
ATOM   1664  C   LYS   103      70.249  64.446  64.456  1.00  0.00           C  
ATOM   1665  O   LYS   103      69.693  64.959  63.529  1.00  0.00           O  
ATOM   1666  N   THR   104      70.321  63.175  64.704  1.00  0.00           N  
ATOM   1667  H   THR   104      71.079  62.870  65.298  1.00  0.00           H  
ATOM   1668  CA  THR   104      69.523  62.155  63.897  1.00  0.00           C  
ATOM   1669  HA  THR   104      69.988  62.094  62.913  1.00  0.00           H  
ATOM   1670  CB  THR   104      69.748  60.753  64.574  1.00  0.00           C  
ATOM   1671  HB  THR   104      69.593  60.816  65.651  1.00  0.00           H  
ATOM   1672  CG2 THR   104      68.956  59.589  63.911  1.00  0.00           C  
ATOM   1673 HG21 THR   104      69.071  59.607  62.828  1.00  0.00           H  
ATOM   1674 HG22 THR   104      69.214  58.564  64.177  1.00  0.00           H  
ATOM   1675 HG23 THR   104      67.945  59.689  64.305  1.00  0.00           H  
ATOM   1676  OG1 THR   104      71.068  60.478  64.266  1.00  0.00           O  
ATOM   1677  HG1 THR   104      71.318  59.977  65.046  1.00  0.00           H  
ATOM   1678  C   THR   104      68.062  62.516  63.702  1.00  0.00           C  
ATOM   1679  O   THR   104      67.636  62.741  62.555  1.00  0.00           O  
ATOM   1680  N   VAL   105      67.314  62.787  64.753  1.00  0.00           N  
ATOM   1681  H   VAL   105      67.764  62.914  65.649  1.00  0.00           H  
ATOM   1682  CA  VAL   105      65.852  63.084  64.671  1.00  0.00           C  
ATOM   1683  HA  VAL   105      65.202  62.240  64.443  1.00  0.00           H  
ATOM   1684  CB  VAL   105      65.376  63.521  66.066  1.00  0.00           C  
ATOM   1685  HB  VAL   105      66.133  64.141  66.546  1.00  0.00           H  
ATOM   1686  CG1 VAL   105      64.157  64.457  66.133  1.00  0.00           C  
ATOM   1687 HG11 VAL   105      63.916  64.711  67.165  1.00  0.00           H  
ATOM   1688 HG12 VAL   105      64.341  65.349  65.534  1.00  0.00           H  
ATOM   1689 HG13 VAL   105      63.377  63.816  65.722  1.00  0.00           H  
ATOM   1690  CG2 VAL   105      65.344  62.234  66.962  1.00  0.00           C  
ATOM   1691 HG21 VAL   105      66.354  62.003  67.300  1.00  0.00           H  
ATOM   1692 HG22 VAL   105      64.814  62.505  67.875  1.00  0.00           H  
ATOM   1693 HG23 VAL   105      64.775  61.418  66.517  1.00  0.00           H  
ATOM   1694  C   VAL   105      65.582  64.207  63.665  1.00  0.00           C  
ATOM   1695  O   VAL   105      64.810  63.975  62.734  1.00  0.00           O  
ATOM   1696  N   LEU   106      66.283  65.417  63.832  1.00  0.00           N  
ATOM   1697  H   LEU   106      66.924  65.536  64.603  1.00  0.00           H  
ATOM   1698  CA  LEU   106      66.172  66.615  62.948  1.00  0.00           C  
ATOM   1699  HA  LEU   106      65.154  66.979  62.811  1.00  0.00           H  
ATOM   1700  CB  LEU   106      67.099  67.688  63.523  1.00  0.00           C  
ATOM   1701  HB2 LEU   106      68.049  67.174  63.671  1.00  0.00           H  
ATOM   1702  HB3 LEU   106      67.298  68.451  62.771  1.00  0.00           H  
ATOM   1703  CG  LEU   106      66.594  68.267  64.855  1.00  0.00           C  
ATOM   1704  HG  LEU   106      66.405  67.473  65.577  1.00  0.00           H  
ATOM   1705  CD1 LEU   106      67.657  69.161  65.570  1.00  0.00           C  
ATOM   1706 HD11 LEU   106      67.873  69.974  64.877  1.00  0.00           H  
ATOM   1707 HD12 LEU   106      67.362  69.499  66.563  1.00  0.00           H  
ATOM   1708 HD13 LEU   106      68.548  68.534  65.582  1.00  0.00           H  
ATOM   1709  CD2 LEU   106      65.343  69.130  64.717  1.00  0.00           C  
ATOM   1710 HD21 LEU   106      64.880  69.328  65.684  1.00  0.00           H  
ATOM   1711 HD22 LEU   106      65.551  69.997  64.092  1.00  0.00           H  
ATOM   1712 HD23 LEU   106      64.611  68.528  64.179  1.00  0.00           H  
ATOM   1713  C   LEU   106      66.572  66.280  61.525  1.00  0.00           C  
ATOM   1714  O   LEU   106      65.976  66.861  60.613  1.00  0.00           O  
ATOM   1715  N   MET   107      67.632  65.486  61.362  1.00  0.00           N  
ATOM   1716  H   MET   107      68.165  65.117  62.137  1.00  0.00           H  
ATOM   1717  CA  MET   107      68.040  65.133  59.973  1.00  0.00           C  
ATOM   1718  HA  MET   107      67.980  66.087  59.449  1.00  0.00           H  
ATOM   1719  CB  MET   107      69.408  64.511  59.995  1.00  0.00           C  
ATOM   1720  HB2 MET   107      69.456  63.740  60.764  1.00  0.00           H  
ATOM   1721  HB3 MET   107      69.581  63.989  59.054  1.00  0.00           H  
ATOM   1722  CG  MET   107      70.539  65.547  60.198  1.00  0.00           C  
ATOM   1723  HG2 MET   107      70.175  66.441  59.691  1.00  0.00           H  
ATOM   1724  HG3 MET   107      70.662  65.716  61.268  1.00  0.00           H  
ATOM   1725  SD  MET   107      72.107  64.998  59.605  1.00  0.00           S  
ATOM   1726  CE  MET   107      72.443  63.457  60.497  1.00  0.00           C  
ATOM   1727  HE1 MET   107      71.573  62.804  60.437  1.00  0.00           H  
ATOM   1728  HE2 MET   107      73.297  63.040  59.964  1.00  0.00           H  
ATOM   1729  HE3 MET   107      72.702  63.639  61.541  1.00  0.00           H  
ATOM   1730  C   MET   107      67.035  64.209  59.243  1.00  0.00           C  
ATOM   1731  O   MET   107      66.812  64.321  58.030  1.00  0.00           O  
ATOM   1732  N   LEU   108      66.430  63.204  59.937  1.00  0.00           N  
ATOM   1733  H   LEU   108      66.739  63.096  60.892  1.00  0.00           H  
ATOM   1734  CA  LEU   108      65.306  62.422  59.491  1.00  0.00           C  
ATOM   1735  HA  LEU   108      65.608  61.984  58.539  1.00  0.00           H  
ATOM   1736  CB  LEU   108      65.100  61.292  60.508  1.00  0.00           C  
ATOM   1737  HB2 LEU   108      64.956  61.777  61.474  1.00  0.00           H  
ATOM   1738  HB3 LEU   108      64.103  60.892  60.325  1.00  0.00           H  
ATOM   1739  CG  LEU   108      66.068  60.123  60.600  1.00  0.00           C  
ATOM   1740  HG  LEU   108      67.053  60.441  60.943  1.00  0.00           H  
ATOM   1741  CD1 LEU   108      65.654  59.155  61.765  1.00  0.00           C  
ATOM   1742 HD11 LEU   108      66.517  58.510  61.932  1.00  0.00           H  
ATOM   1743 HD12 LEU   108      65.395  59.603  62.724  1.00  0.00           H  
ATOM   1744 HD13 LEU   108      64.747  58.589  61.553  1.00  0.00           H  
ATOM   1745  CD2 LEU   108      66.017  59.384  59.236  1.00  0.00           C  
ATOM   1746 HD21 LEU   108      66.675  58.518  59.320  1.00  0.00           H  
ATOM   1747 HD22 LEU   108      64.981  59.074  59.100  1.00  0.00           H  
ATOM   1748 HD23 LEU   108      66.410  59.958  58.397  1.00  0.00           H  
ATOM   1749  C   LEU   108      64.135  63.371  59.192  1.00  0.00           C  
ATOM   1750  O   LEU   108      63.593  63.234  58.112  1.00  0.00           O  
ATOM   1751  N   ALA   109      63.744  64.279  60.071  1.00  0.00           N  
ATOM   1752  H   ALA   109      64.292  64.377  60.913  1.00  0.00           H  
ATOM   1753  CA  ALA   109      62.643  65.209  59.822  1.00  0.00           C  
ATOM   1754  HA  ALA   109      61.783  64.541  59.778  1.00  0.00           H  
ATOM   1755  CB  ALA   109      62.637  66.297  60.886  1.00  0.00           C  
ATOM   1756  HB1 ALA   109      62.419  65.861  61.861  1.00  0.00           H  
ATOM   1757  HB2 ALA   109      63.606  66.765  61.059  1.00  0.00           H  
ATOM   1758  HB3 ALA   109      61.883  67.078  60.786  1.00  0.00           H  
ATOM   1759  C   ALA   109      62.778  65.869  58.445  1.00  0.00           C  
ATOM   1760  O   ALA   109      61.797  65.873  57.713  1.00  0.00           O  
ATOM   1761  N   ASP   110      64.037  66.281  58.032  1.00  0.00           N  
ATOM   1762  H   ASP   110      64.739  66.333  58.755  1.00  0.00           H  
ATOM   1763  CA  ASP   110      64.328  66.934  56.748  1.00  0.00           C  
ATOM   1764  HA  ASP   110      63.681  67.811  56.752  1.00  0.00           H  
ATOM   1765  CB  ASP   110      65.733  67.400  56.742  1.00  0.00           C  
ATOM   1766  HB2 ASP   110      65.850  68.134  57.539  1.00  0.00           H  
ATOM   1767  HB3 ASP   110      66.496  66.687  57.053  1.00  0.00           H  
ATOM   1768  CG  ASP   110      66.111  67.975  55.399  1.00  0.00           C  
ATOM   1769  OD1 ASP   110      65.263  68.634  54.690  1.00  0.00           O  
ATOM   1770  OD2 ASP   110      67.272  67.750  54.997  1.00  0.00           O  
ATOM   1771  C   ASP   110      63.903  66.031  55.549  1.00  0.00           C  
ATOM   1772  O   ASP   110      63.311  66.501  54.572  1.00  0.00           O  
ATOM   1773  N   GLN   111      64.218  64.719  55.629  1.00  0.00           N  
ATOM   1774  H   GLN   111      64.696  64.394  56.457  1.00  0.00           H  
ATOM   1775  CA  GLN   111      63.867  63.773  54.548  1.00  0.00           C  
ATOM   1776  HA  GLN   111      64.191  64.303  53.652  1.00  0.00           H  
ATOM   1777  CB  GLN   111      64.722  62.510  54.752  1.00  0.00           C  
ATOM   1778  HB2 GLN   111      64.568  62.056  55.731  1.00  0.00           H  
ATOM   1779  HB3 GLN   111      64.438  61.741  54.033  1.00  0.00           H  
ATOM   1780  CG  GLN   111      66.155  62.868  54.626  1.00  0.00           C  
ATOM   1781  HG2 GLN   111      66.337  63.581  53.821  1.00  0.00           H  
ATOM   1782  HG3 GLN   111      66.496  63.467  55.470  1.00  0.00           H  
ATOM   1783  CD  GLN   111      67.080  61.684  54.443  1.00  0.00           C  
ATOM   1784  OE1 GLN   111      67.006  60.756  53.662  1.00  0.00           O  
ATOM   1785  NE2 GLN   111      68.134  61.640  55.113  1.00  0.00           N  
ATOM   1786 HE21 GLN   111      68.740  60.853  54.926  1.00  0.00           H  
ATOM   1787 HE22 GLN   111      68.245  62.374  55.797  1.00  0.00           H  
ATOM   1788  C   GLN   111      62.301  63.424  54.633  1.00  0.00           C  
ATOM   1789  O   GLN   111      61.612  63.433  53.609  1.00  0.00           O  
ATOM   1790  N   MET   112      61.786  63.282  55.850  1.00  0.00           N  
ATOM   1791  H   MET   112      62.428  63.502  56.598  1.00  0.00           H  
ATOM   1792  CA  MET   112      60.429  62.671  56.153  1.00  0.00           C  
ATOM   1793  HA  MET   112      60.264  61.819  55.493  1.00  0.00           H  
ATOM   1794  CB  MET   112      60.369  62.208  57.643  1.00  0.00           C  
ATOM   1795  HB2 MET   112      60.487  63.109  58.245  1.00  0.00           H  
ATOM   1796  HB3 MET   112      59.325  61.933  57.796  1.00  0.00           H  
ATOM   1797  CG  MET   112      61.387  61.154  58.017  1.00  0.00           C  
ATOM   1798  HG2 MET   112      61.246  60.363  57.280  1.00  0.00           H  
ATOM   1799  HG3 MET   112      62.379  61.604  57.968  1.00  0.00           H  
ATOM   1800  SD  MET   112      61.152  60.418  59.662  1.00  0.00           S  
ATOM   1801  CE  MET   112      59.771  59.220  59.271  1.00  0.00           C  
ATOM   1802  HE1 MET   112      60.112  58.430  58.602  1.00  0.00           H  
ATOM   1803  HE2 MET   112      59.399  58.803  60.207  1.00  0.00           H  
ATOM   1804  HE3 MET   112      58.995  59.787  58.756  1.00  0.00           H  
ATOM   1805  C   MET   112      59.243  63.576  55.795  1.00  0.00           C  
ATOM   1806  O   MET   112      58.223  63.143  55.183  1.00  0.00           O  
ATOM   1807  N   ILE   113      59.428  64.907  56.100  1.00  0.00           N  
ATOM   1808  H   ILE   113      60.214  65.301  56.597  1.00  0.00           H  
ATOM   1809  CA  ILE   113      58.441  65.861  55.634  1.00  0.00           C  
ATOM   1810  HA  ILE   113      57.442  65.560  55.949  1.00  0.00           H  
ATOM   1811  CB  ILE   113      58.728  67.263  56.178  1.00  0.00           C  
ATOM   1812  HB  ILE   113      59.813  67.277  56.284  1.00  0.00           H  
ATOM   1813  CG2 ILE   113      58.217  68.513  55.352  1.00  0.00           C  
ATOM   1814 HG21 ILE   113      57.138  68.575  55.209  1.00  0.00           H  
ATOM   1815 HG22 ILE   113      58.484  69.387  55.946  1.00  0.00           H  
ATOM   1816 HG23 ILE   113      58.647  68.487  54.351  1.00  0.00           H  
ATOM   1817  CG1 ILE   113      58.157  67.498  57.614  1.00  0.00           C  
ATOM   1818 HG12 ILE   113      57.133  67.869  57.569  1.00  0.00           H  
ATOM   1819 HG13 ILE   113      58.105  66.553  58.155  1.00  0.00           H  
ATOM   1820  CD1 ILE   113      59.088  68.218  58.542  1.00  0.00           C  
ATOM   1821 HD11 ILE   113      60.113  67.882  58.697  1.00  0.00           H  
ATOM   1822 HD12 ILE   113      59.359  69.161  58.067  1.00  0.00           H  
ATOM   1823 HD13 ILE   113      58.611  68.354  59.512  1.00  0.00           H  
ATOM   1824  C   ILE   113      58.464  65.942  54.056  1.00  0.00           C  
ATOM   1825  O   ILE   113      57.437  66.228  53.389  1.00  0.00           O  
ATOM   1826  N   SER   114      59.683  65.737  53.502  1.00  0.00           N  
ATOM   1827  H   SER   114      60.468  65.592  54.121  1.00  0.00           H  
ATOM   1828  CA  SER   114      59.900  65.883  52.037  1.00  0.00           C  
ATOM   1829  HA  SER   114      59.568  66.877  51.736  1.00  0.00           H  
ATOM   1830  CB  SER   114      61.383  65.997  51.765  1.00  0.00           C  
ATOM   1831  HB2 SER   114      61.899  65.129  52.175  1.00  0.00           H  
ATOM   1832  HB3 SER   114      61.647  66.204  50.728  1.00  0.00           H  
ATOM   1833  OG  SER   114      61.743  67.137  52.527  1.00  0.00           O  
ATOM   1834  HG  SER   114      62.505  67.009  53.097  1.00  0.00           H  
ATOM   1835  C   SER   114      59.198  64.825  51.177  1.00  0.00           C  
ATOM   1836  O   SER   114      58.709  65.115  50.089  1.00  0.00           O  
ATOM   1837  N   ARG   115      59.067  63.628  51.744  1.00  0.00           N  
ATOM   1838  H   ARG   115      59.394  63.579  52.698  1.00  0.00           H  
ATOM   1839  CA  ARG   115      58.363  62.560  51.121  1.00  0.00           C  
ATOM   1840  HA  ARG   115      58.720  62.451  50.097  1.00  0.00           H  
ATOM   1841  CB  ARG   115      58.513  61.185  51.716  1.00  0.00           C  
ATOM   1842  HB2 ARG   115      58.004  61.040  52.669  1.00  0.00           H  
ATOM   1843  HB3 ARG   115      58.002  60.471  51.070  1.00  0.00           H  
ATOM   1844  CG  ARG   115      59.956  60.725  51.836  1.00  0.00           C  
ATOM   1845  HG2 ARG   115      60.385  61.417  52.560  1.00  0.00           H  
ATOM   1846  HG3 ARG   115      59.910  59.801  52.412  1.00  0.00           H  
ATOM   1847  CD  ARG   115      60.885  60.440  50.609  1.00  0.00           C  
ATOM   1848  HD2 ARG   115      61.665  59.718  50.848  1.00  0.00           H  
ATOM   1849  HD3 ARG   115      60.296  59.910  49.860  1.00  0.00           H  
ATOM   1850  NE  ARG   115      61.398  61.706  50.088  1.00  0.00           N  
ATOM   1851  HE  ARG   115      60.792  62.343  49.591  1.00  0.00           H  
ATOM   1852  CZ  ARG   115      62.690  61.967  50.058  1.00  0.00           C  
ATOM   1853  NH1 ARG   115      63.648  61.203  50.476  1.00  0.00           N  
ATOM   1854 HH11 ARG   115      63.406  60.418  51.064  1.00  0.00           H  
ATOM   1855 HH12 ARG   115      64.596  61.550  50.469  1.00  0.00           H  
ATOM   1856  NH2 ARG   115      63.050  62.992  49.378  1.00  0.00           N  
ATOM   1857 HH21 ARG   115      62.379  63.693  49.099  1.00  0.00           H  
ATOM   1858 HH22 ARG   115      64.046  63.158  49.350  1.00  0.00           H  
ATOM   1859  C   ARG   115      56.858  62.831  51.014  1.00  0.00           C  
ATOM   1860  O   ARG   115      56.216  62.692  49.965  1.00  0.00           O  
ATOM   1861  N   ILE   116      56.328  63.218  52.174  1.00  0.00           N  
ATOM   1862  H   ILE   116      56.948  63.379  52.954  1.00  0.00           H  
ATOM   1863  CA  ILE   116      54.931  63.639  52.334  1.00  0.00           C  
ATOM   1864  HA  ILE   116      54.317  62.832  51.933  1.00  0.00           H  
ATOM   1865  CB  ILE   116      54.650  63.832  53.807  1.00  0.00           C  
ATOM   1866  HB  ILE   116      55.289  64.577  54.282  1.00  0.00           H  
ATOM   1867  CG2 ILE   116      53.190  64.213  54.145  1.00  0.00           C  
ATOM   1868 HG21 ILE   116      52.957  64.417  55.190  1.00  0.00           H  
ATOM   1869 HG22 ILE   116      52.828  65.056  53.556  1.00  0.00           H  
ATOM   1870 HG23 ILE   116      52.562  63.380  53.828  1.00  0.00           H  
ATOM   1871  CG1 ILE   116      54.954  62.532  54.528  1.00  0.00           C  
ATOM   1872 HG12 ILE   116      54.298  61.742  54.162  1.00  0.00           H  
ATOM   1873 HG13 ILE   116      55.978  62.191  54.375  1.00  0.00           H  
ATOM   1874  CD1 ILE   116      54.921  62.610  56.095  1.00  0.00           C  
ATOM   1875 HD11 ILE   116      55.405  63.512  56.469  1.00  0.00           H  
ATOM   1876 HD12 ILE   116      53.856  62.566  56.323  1.00  0.00           H  
ATOM   1877 HD13 ILE   116      55.461  61.781  56.552  1.00  0.00           H  
ATOM   1878  C   ILE   116      54.673  64.786  51.332  1.00  0.00           C  
ATOM   1879  O   ILE   116      53.638  64.850  50.641  1.00  0.00           O  
ATOM   1880  N   GLU   117      55.592  65.680  51.132  1.00  0.00           N  
ATOM   1881  H   GLU   117      56.392  65.682  51.749  1.00  0.00           H  
ATOM   1882  CA  GLU   117      55.432  66.811  50.070  1.00  0.00           C  
ATOM   1883  HA  GLU   117      54.602  67.479  50.305  1.00  0.00           H  
ATOM   1884  CB  GLU   117      56.597  67.766  50.011  1.00  0.00           C  
ATOM   1885  HB2 GLU   117      56.685  68.217  50.999  1.00  0.00           H  
ATOM   1886  HB3 GLU   117      57.482  67.170  49.787  1.00  0.00           H  
ATOM   1887  CG  GLU   117      56.547  68.894  48.915  1.00  0.00           C  
ATOM   1888  HG2 GLU   117      56.895  68.400  48.008  1.00  0.00           H  
ATOM   1889  HG3 GLU   117      55.539  69.300  48.828  1.00  0.00           H  
ATOM   1890  CD  GLU   117      57.554  70.039  49.297  1.00  0.00           C  
ATOM   1891  OE1 GLU   117      57.217  71.205  49.004  1.00  0.00           O  
ATOM   1892  OE2 GLU   117      58.604  69.804  49.916  1.00  0.00           O  
ATOM   1893  C   GLU   117      55.147  66.244  48.680  1.00  0.00           C  
ATOM   1894  O   GLU   117      54.244  66.630  47.995  1.00  0.00           O  
ATOM   1895  N   TYR   118      56.002  65.296  48.251  1.00  0.00           N  
ATOM   1896  H   TYR   118      56.639  64.846  48.893  1.00  0.00           H  
ATOM   1897  CA  TYR   118      55.882  64.708  46.936  1.00  0.00           C  
ATOM   1898  HA  TYR   118      55.811  65.554  46.253  1.00  0.00           H  
ATOM   1899  CB  TYR   118      57.165  63.875  46.619  1.00  0.00           C  
ATOM   1900  HB2 TYR   118      58.021  64.548  46.673  1.00  0.00           H  
ATOM   1901  HB3 TYR   118      57.260  63.174  47.447  1.00  0.00           H  
ATOM   1902  CG  TYR   118      57.150  63.233  45.172  1.00  0.00           C  
ATOM   1903  CD1 TYR   118      57.732  63.823  44.022  1.00  0.00           C  
ATOM   1904  HD1 TYR   118      58.187  64.792  44.165  1.00  0.00           H  
ATOM   1905  CE1 TYR   118      57.750  63.156  42.798  1.00  0.00           C  
ATOM   1906  HE1 TYR   118      58.150  63.684  41.945  1.00  0.00           H  
ATOM   1907  CZ  TYR   118      57.231  61.912  42.655  1.00  0.00           C  
ATOM   1908  OH  TYR   118      57.406  61.229  41.535  1.00  0.00           O  
ATOM   1909  HH  TYR   118      57.498  60.284  41.679  1.00  0.00           H  
ATOM   1910  CE2 TYR   118      56.685  61.304  43.727  1.00  0.00           C  
ATOM   1911  HE2 TYR   118      56.418  60.260  43.655  1.00  0.00           H  
ATOM   1912  CD2 TYR   118      56.538  61.984  44.958  1.00  0.00           C  
ATOM   1913  HD2 TYR   118      56.026  61.495  45.774  1.00  0.00           H  
ATOM   1914  C   TYR   118      54.616  63.934  46.805  1.00  0.00           C  
ATOM   1915  O   TYR   118      54.007  63.998  45.764  1.00  0.00           O  
ATOM   1916  N   VAL   119      54.135  63.237  47.803  1.00  0.00           N  
ATOM   1917  H   VAL   119      54.744  63.220  48.608  1.00  0.00           H  
ATOM   1918  CA  VAL   119      52.883  62.425  47.734  1.00  0.00           C  
ATOM   1919  HA  VAL   119      53.022  61.850  46.819  1.00  0.00           H  
ATOM   1920  CB  VAL   119      52.898  61.422  48.884  1.00  0.00           C  
ATOM   1921  HB  VAL   119      52.898  61.979  49.821  1.00  0.00           H  
ATOM   1922  CG1 VAL   119      51.564  60.538  48.923  1.00  0.00           C  
ATOM   1923 HG11 VAL   119      51.572  59.758  48.161  1.00  0.00           H  
ATOM   1924 HG12 VAL   119      51.547  60.032  49.888  1.00  0.00           H  
ATOM   1925 HG13 VAL   119      50.695  61.194  48.873  1.00  0.00           H  
ATOM   1926  CG2 VAL   119      53.995  60.304  48.748  1.00  0.00           C  
ATOM   1927 HG21 VAL   119      53.910  59.487  49.465  1.00  0.00           H  
ATOM   1928 HG22 VAL   119      54.065  59.889  47.743  1.00  0.00           H  
ATOM   1929 HG23 VAL   119      54.966  60.769  48.919  1.00  0.00           H  
ATOM   1930  C   VAL   119      51.598  63.259  47.655  1.00  0.00           C  
ATOM   1931  O   VAL   119      50.746  62.907  46.822  1.00  0.00           O  
ATOM   1932  N   HIE   120      51.675  64.366  48.377  1.00  0.00           N  
ATOM   1933  H   HIE   120      52.423  64.505  49.042  1.00  0.00           H  
ATOM   1934  CA  HIE   120      50.586  65.325  48.262  1.00  0.00           C  
ATOM   1935  HA  HIE   120      49.650  64.766  48.286  1.00  0.00           H  
ATOM   1936  CB  HIE   120      50.604  66.292  49.439  1.00  0.00           C  
ATOM   1937  HB2 HIE   120      51.577  66.784  49.434  1.00  0.00           H  
ATOM   1938  HB3 HIE   120      49.929  67.130  49.269  1.00  0.00           H  
ATOM   1939  CG  HIE   120      50.446  65.743  50.835  1.00  0.00           C  
ATOM   1940  ND1 HIE   120      50.256  66.484  52.038  1.00  0.00           N  
ATOM   1941  CE1 HIE   120      50.216  65.586  53.011  1.00  0.00           C  
ATOM   1942  HE1 HIE   120      50.065  65.877  54.040  1.00  0.00           H  
ATOM   1943  NE2 HIE   120      50.243  64.342  52.502  1.00  0.00           N  
ATOM   1944  HE2 HIE   120      49.931  63.526  53.008  1.00  0.00           H  
ATOM   1945  CD2 HIE   120      50.330  64.407  51.125  1.00  0.00           C  
ATOM   1946  HD2 HIE   120      50.275  63.667  50.341  1.00  0.00           H  
ATOM   1947  C   HIE   120      50.579  66.037  46.918  1.00  0.00           C  
ATOM   1948  O   HIE   120      49.630  65.982  46.230  1.00  0.00           O  
ATOM   1949  N   THR   121      51.705  66.530  46.516  1.00  0.00           N  
ATOM   1950  H   THR   121      52.514  66.572  47.120  1.00  0.00           H  
ATOM   1951  CA  THR   121      51.849  67.059  45.085  1.00  0.00           C  
ATOM   1952  HA  THR   121      50.963  67.639  44.830  1.00  0.00           H  
ATOM   1953  CB  THR   121      53.052  67.992  44.919  1.00  0.00           C  
ATOM   1954  HB  THR   121      53.116  68.519  43.967  1.00  0.00           H  
ATOM   1955  CG2 THR   121      52.929  69.005  45.991  1.00  0.00           C  
ATOM   1956 HG21 THR   121      53.705  69.761  45.868  1.00  0.00           H  
ATOM   1957 HG22 THR   121      51.968  69.491  45.821  1.00  0.00           H  
ATOM   1958 HG23 THR   121      52.886  68.623  47.011  1.00  0.00           H  
ATOM   1959  OG1 THR   121      54.165  67.273  45.191  1.00  0.00           O  
ATOM   1960  HG1 THR   121      54.035  67.087  46.124  1.00  0.00           H  
ATOM   1961  C   THR   121      51.812  65.984  43.966  1.00  0.00           C  
ATOM   1962  O   THR   121      51.667  66.464  42.876  1.00  0.00           O  
ATOM   1963  N   LYS   122      51.796  64.700  44.207  1.00  0.00           N  
ATOM   1964  H   LYS   122      52.112  64.443  45.131  1.00  0.00           H  
ATOM   1965  CA  LYS   122      51.253  63.576  43.337  1.00  0.00           C  
ATOM   1966  HA  LYS   122      51.221  63.977  42.324  1.00  0.00           H  
ATOM   1967  CB  LYS   122      52.168  62.392  43.372  1.00  0.00           C  
ATOM   1968  HB2 LYS   122      52.579  62.134  44.348  1.00  0.00           H  
ATOM   1969  HB3 LYS   122      51.642  61.532  42.958  1.00  0.00           H  
ATOM   1970  CG  LYS   122      53.356  62.620  42.480  1.00  0.00           C  
ATOM   1971  HG2 LYS   122      53.837  63.514  42.878  1.00  0.00           H  
ATOM   1972  HG3 LYS   122      54.110  61.900  42.799  1.00  0.00           H  
ATOM   1973  CD  LYS   122      53.281  62.681  40.943  1.00  0.00           C  
ATOM   1974  HD2 LYS   122      52.733  61.841  40.515  1.00  0.00           H  
ATOM   1975  HD3 LYS   122      52.646  63.510  40.630  1.00  0.00           H  
ATOM   1976  CE  LYS   122      54.756  62.706  40.427  1.00  0.00           C  
ATOM   1977  HE2 LYS   122      55.118  63.709  40.655  1.00  0.00           H  
ATOM   1978  HE3 LYS   122      55.370  61.904  40.836  1.00  0.00           H  
ATOM   1979  NZ  LYS   122      54.856  62.588  38.968  1.00  0.00           N  
ATOM   1980  HZ1 LYS   122      54.469  61.681  38.752  1.00  0.00           H  
ATOM   1981  HZ2 LYS   122      54.468  63.345  38.423  1.00  0.00           H  
ATOM   1982  HZ3 LYS   122      55.814  62.526  38.655  1.00  0.00           H  
ATOM   1983  C   LYS   122      49.779  63.271  43.578  1.00  0.00           C  
ATOM   1984  O   LYS   122      49.330  62.245  43.042  1.00  0.00           O  
ATOM   1985  N   ASN   123      49.073  64.063  44.331  1.00  0.00           N  
ATOM   1986  H   ASN   123      49.534  64.786  44.865  1.00  0.00           H  
ATOM   1987  CA  ASN   123      47.550  63.945  44.337  1.00  0.00           C  
ATOM   1988  HA  ASN   123      47.177  64.862  44.792  1.00  0.00           H  
ATOM   1989  CB  ASN   123      47.029  63.950  42.927  1.00  0.00           C  
ATOM   1990  HB2 ASN   123      47.111  62.999  42.400  1.00  0.00           H  
ATOM   1991  HB3 ASN   123      45.958  63.991  43.127  1.00  0.00           H  
ATOM   1992  CG  ASN   123      47.375  65.106  42.096  1.00  0.00           C  
ATOM   1993  OD1 ASN   123      46.910  66.185  42.398  1.00  0.00           O  
ATOM   1994  ND2 ASN   123      48.041  64.950  40.991  1.00  0.00           N  
ATOM   1995 HD21 ASN   123      48.042  65.737  40.358  1.00  0.00           H  
ATOM   1996 HD22 ASN   123      48.414  64.025  40.836  1.00  0.00           H  
ATOM   1997  C   ASN   123      47.071  62.780  45.197  1.00  0.00           C  
ATOM   1998  O   ASN   123      45.883  62.512  45.204  1.00  0.00           O  
ATOM   1999  N   PHE   124      47.911  62.178  46.119  1.00  0.00           N  
ATOM   2000  H   PHE   124      48.911  62.311  46.088  1.00  0.00           H  
ATOM   2001  CA  PHE   124      47.627  61.170  47.190  1.00  0.00           C  
ATOM   2002  HA  PHE   124      46.546  61.052  47.110  1.00  0.00           H  
ATOM   2003  CB  PHE   124      48.340  59.844  46.848  1.00  0.00           C  
ATOM   2004  HB2 PHE   124      49.404  60.059  46.740  1.00  0.00           H  
ATOM   2005  HB3 PHE   124      48.150  59.190  47.699  1.00  0.00           H  
ATOM   2006  CG  PHE   124      47.868  59.259  45.542  1.00  0.00           C  
ATOM   2007  CD1 PHE   124      48.590  59.405  44.357  1.00  0.00           C  
ATOM   2008  HD1 PHE   124      49.399  60.108  44.233  1.00  0.00           H  
ATOM   2009  CE1 PHE   124      48.203  58.656  43.190  1.00  0.00           C  
ATOM   2010  HE1 PHE   124      48.737  58.718  42.253  1.00  0.00           H  
ATOM   2011  CZ  PHE   124      47.093  57.753  43.193  1.00  0.00           C  
ATOM   2012  HZ  PHE   124      46.754  57.131  42.378  1.00  0.00           H  
ATOM   2013  CE2 PHE   124      46.467  57.614  44.418  1.00  0.00           C  
ATOM   2014  HE2 PHE   124      45.809  56.779  44.604  1.00  0.00           H  
ATOM   2015  CD2 PHE   124      46.783  58.295  45.555  1.00  0.00           C  
ATOM   2016  HD2 PHE   124      46.188  58.154  46.445  1.00  0.00           H  
ATOM   2017  C   PHE   124      47.954  61.675  48.608  1.00  0.00           C  
ATOM   2018  O   PHE   124      48.592  62.762  48.858  1.00  0.00           O  
ATOM   2019  N   ILE   125      47.605  60.903  49.630  1.00  0.00           N  
ATOM   2020  H   ILE   125      47.078  60.079  49.378  1.00  0.00           H  
ATOM   2021  CA  ILE   125      48.021  60.853  51.033  1.00  0.00           C  
ATOM   2022  HA  ILE   125      48.932  61.434  51.180  1.00  0.00           H  
ATOM   2023  CB  ILE   125      46.988  61.605  51.891  1.00  0.00           C  
ATOM   2024  HB  ILE   125      47.233  61.651  52.952  1.00  0.00           H  
ATOM   2025  CG2 ILE   125      46.747  63.069  51.638  1.00  0.00           C  
ATOM   2026 HG21 ILE   125      46.352  63.518  52.549  1.00  0.00           H  
ATOM   2027 HG22 ILE   125      47.709  63.515  51.383  1.00  0.00           H  
ATOM   2028 HG23 ILE   125      46.055  63.204  50.807  1.00  0.00           H  
ATOM   2029  CG1 ILE   125      45.643  60.790  51.799  1.00  0.00           C  
ATOM   2030 HG12 ILE   125      45.229  60.861  50.793  1.00  0.00           H  
ATOM   2031 HG13 ILE   125      45.714  59.754  52.129  1.00  0.00           H  
ATOM   2032  CD1 ILE   125      44.573  61.397  52.761  1.00  0.00           C  
ATOM   2033 HD11 ILE   125      44.935  61.638  53.761  1.00  0.00           H  
ATOM   2034 HD12 ILE   125      44.205  62.361  52.409  1.00  0.00           H  
ATOM   2035 HD13 ILE   125      43.693  60.755  52.804  1.00  0.00           H  
ATOM   2036  C   ILE   125      48.335  59.437  51.413  1.00  0.00           C  
ATOM   2037  O   ILE   125      47.878  58.473  50.805  1.00  0.00           O  
ATOM   2038  N   HIE   126      49.169  59.243  52.444  1.00  0.00           N  
ATOM   2039  H   HIE   126      49.268  60.001  53.104  1.00  0.00           H  
ATOM   2040  CA  HIE   126      49.762  57.926  52.843  1.00  0.00           C  
ATOM   2041  HA  HIE   126      49.631  57.208  52.033  1.00  0.00           H  
ATOM   2042  CB  HIE   126      51.269  58.018  53.138  1.00  0.00           C  
ATOM   2043  HB2 HIE   126      51.728  58.413  52.232  1.00  0.00           H  
ATOM   2044  HB3 HIE   126      51.281  58.711  53.980  1.00  0.00           H  
ATOM   2045  CG  HIE   126      51.929  56.622  53.217  1.00  0.00           C  
ATOM   2046  ND1 HIE   126      51.994  55.861  54.392  1.00  0.00           N  
ATOM   2047  CE1 HIE   126      52.606  54.760  54.071  1.00  0.00           C  
ATOM   2048  HE1 HIE   126      52.685  53.883  54.697  1.00  0.00           H  
ATOM   2049  NE2 HIE   126      52.858  54.751  52.734  1.00  0.00           N  
ATOM   2050  HE2 HIE   126      53.272  53.967  52.250  1.00  0.00           H  
ATOM   2051  CD2 HIE   126      52.340  55.837  52.197  1.00  0.00           C  
ATOM   2052  HD2 HIE   126      52.316  56.153  51.165  1.00  0.00           H  
ATOM   2053  C   HIE   126      49.015  57.159  53.916  1.00  0.00           C  
ATOM   2054  O   HIE   126      48.822  55.959  53.808  1.00  0.00           O  
ATOM   2055  N   ARG   127      48.486  57.873  54.883  1.00  0.00           N  
ATOM   2056  H   ARG   127      48.519  58.872  54.738  1.00  0.00           H  
ATOM   2057  CA  ARG   127      47.770  57.356  56.090  1.00  0.00           C  
ATOM   2058  HA  ARG   127      47.433  58.231  56.647  1.00  0.00           H  
ATOM   2059  CB  ARG   127      46.476  56.625  55.707  1.00  0.00           C  
ATOM   2060  HB2 ARG   127      46.625  55.611  55.336  1.00  0.00           H  
ATOM   2061  HB3 ARG   127      45.852  56.534  56.596  1.00  0.00           H  
ATOM   2062  CG  ARG   127      45.630  57.325  54.598  1.00  0.00           C  
ATOM   2063  HG2 ARG   127      45.418  58.283  55.072  1.00  0.00           H  
ATOM   2064  HG3 ARG   127      46.148  57.426  53.644  1.00  0.00           H  
ATOM   2065  CD  ARG   127      44.281  56.632  54.229  1.00  0.00           C  
ATOM   2066  HD2 ARG   127      43.722  56.321  55.112  1.00  0.00           H  
ATOM   2067  HD3 ARG   127      43.804  57.300  53.512  1.00  0.00           H  
ATOM   2068  NE  ARG   127      44.495  55.417  53.431  1.00  0.00           N  
ATOM   2069  HE  ARG   127      45.424  55.025  53.392  1.00  0.00           H  
ATOM   2070  CZ  ARG   127      43.540  54.564  53.060  1.00  0.00           C  
ATOM   2071  NH1 ARG   127      42.303  54.748  53.426  1.00  0.00           N  
ATOM   2072 HH11 ARG   127      41.886  55.527  53.916  1.00  0.00           H  
ATOM   2073 HH12 ARG   127      41.761  53.897  53.391  1.00  0.00           H  
ATOM   2074  NH2 ARG   127      43.860  53.448  52.413  1.00  0.00           N  
ATOM   2075 HH21 ARG   127      44.862  53.331  52.367  1.00  0.00           H  
ATOM   2076 HH22 ARG   127      43.242  52.721  52.082  1.00  0.00           H  
ATOM   2077  C   ARG   127      48.633  56.447  56.999  1.00  0.00           C  
ATOM   2078  O   ARG   127      48.300  56.434  58.179  1.00  0.00           O  
ATOM   2079  N   ASP   128      49.623  55.738  56.510  1.00  0.00           N  
ATOM   2080  H   ASP   128      49.718  55.824  55.508  1.00  0.00           H  
ATOM   2081  CA  ASP   128      50.302  54.717  57.318  1.00  0.00           C  
ATOM   2082  HA  ASP   128      49.708  54.615  58.226  1.00  0.00           H  
ATOM   2083  CB  ASP   128      50.163  53.324  56.696  1.00  0.00           C  
ATOM   2084  HB2 ASP   128      49.168  53.276  56.252  1.00  0.00           H  
ATOM   2085  HB3 ASP   128      50.929  53.221  55.928  1.00  0.00           H  
ATOM   2086  CG  ASP   128      50.263  52.145  57.665  1.00  0.00           C  
ATOM   2087  OD1 ASP   128      49.538  52.040  58.663  1.00  0.00           O  
ATOM   2088  OD2 ASP   128      51.081  51.254  57.527  1.00  0.00           O  
ATOM   2089  C   ASP   128      51.744  55.106  57.745  1.00  0.00           C  
ATOM   2090  O   ASP   128      52.728  54.339  57.793  1.00  0.00           O  
ATOM   2091  N   ILE   129      51.850  56.353  58.083  1.00  0.00           N  
ATOM   2092  H   ILE   129      51.068  56.978  57.943  1.00  0.00           H  
ATOM   2093  CA  ILE   129      53.036  57.054  58.559  1.00  0.00           C  
ATOM   2094  HA  ILE   129      53.881  56.937  57.881  1.00  0.00           H  
ATOM   2095  CB  ILE   129      52.718  58.501  58.603  1.00  0.00           C  
ATOM   2096  HB  ILE   129      51.855  58.656  59.249  1.00  0.00           H  
ATOM   2097  CG2 ILE   129      53.935  59.275  59.134  1.00  0.00           C  
ATOM   2098 HG21 ILE   129      53.843  60.348  58.966  1.00  0.00           H  
ATOM   2099 HG22 ILE   129      54.004  59.314  60.221  1.00  0.00           H  
ATOM   2100 HG23 ILE   129      54.862  58.931  58.675  1.00  0.00           H  
ATOM   2101  CG1 ILE   129      52.315  59.049  57.175  1.00  0.00           C  
ATOM   2102 HG12 ILE   129      51.544  58.450  56.691  1.00  0.00           H  
ATOM   2103 HG13 ILE   129      51.939  60.072  57.186  1.00  0.00           H  
ATOM   2104  CD1 ILE   129      53.511  59.151  56.214  1.00  0.00           C  
ATOM   2105 HD11 ILE   129      53.932  58.203  55.880  1.00  0.00           H  
ATOM   2106 HD12 ILE   129      53.105  59.722  55.379  1.00  0.00           H  
ATOM   2107 HD13 ILE   129      54.342  59.778  56.537  1.00  0.00           H  
ATOM   2108  C   ILE   129      53.594  56.502  59.886  1.00  0.00           C  
ATOM   2109  O   ILE   129      53.172  56.879  60.956  1.00  0.00           O  
ATOM   2110  N   LYS   130      54.536  55.534  59.752  1.00  0.00           N  
ATOM   2111  H   LYS   130      54.694  55.182  58.818  1.00  0.00           H  
ATOM   2112  CA  LYS   130      55.064  54.723  60.852  1.00  0.00           C  
ATOM   2113  HA  LYS   130      55.132  55.409  61.696  1.00  0.00           H  
ATOM   2114  CB  LYS   130      54.049  53.652  61.192  1.00  0.00           C  
ATOM   2115  HB2 LYS   130      54.192  53.206  62.176  1.00  0.00           H  
ATOM   2116  HB3 LYS   130      53.055  54.100  61.183  1.00  0.00           H  
ATOM   2117  CG  LYS   130      54.181  52.496  60.227  1.00  0.00           C  
ATOM   2118  HG2 LYS   130      54.289  52.873  59.210  1.00  0.00           H  
ATOM   2119  HG3 LYS   130      55.125  51.963  60.335  1.00  0.00           H  
ATOM   2120  CD  LYS   130      53.035  51.493  60.285  1.00  0.00           C  
ATOM   2121  HD2 LYS   130      52.928  51.146  61.313  1.00  0.00           H  
ATOM   2122  HD3 LYS   130      52.175  52.036  59.893  1.00  0.00           H  
ATOM   2123  CE  LYS   130      53.346  50.227  59.455  1.00  0.00           C  
ATOM   2124  HE2 LYS   130      53.822  50.475  58.506  1.00  0.00           H  
ATOM   2125  HE3 LYS   130      54.012  49.592  60.038  1.00  0.00           H  
ATOM   2126  NZ  LYS   130      52.139  49.398  59.159  1.00  0.00           N  
ATOM   2127  HZ1 LYS   130      51.619  49.292  60.018  1.00  0.00           H  
ATOM   2128  HZ2 LYS   130      51.475  50.001  58.695  1.00  0.00           H  
ATOM   2129  HZ3 LYS   130      52.379  48.551  58.662  1.00  0.00           H  
ATOM   2130  C   LYS   130      56.500  54.158  60.509  1.00  0.00           C  
ATOM   2131  O   LYS   130      56.787  53.872  59.409  1.00  0.00           O  
ATOM   2132  N   PRO   131      57.394  53.987  61.520  1.00  0.00           N  
ATOM   2133  CD  PRO   131      57.114  54.235  62.963  1.00  0.00           C  
ATOM   2134  HD2 PRO   131      56.386  53.502  63.310  1.00  0.00           H  
ATOM   2135  HD3 PRO   131      56.650  55.213  63.093  1.00  0.00           H  
ATOM   2136  CG  PRO   131      58.481  54.118  63.730  1.00  0.00           C  
ATOM   2137  HG2 PRO   131      58.347  53.601  64.680  1.00  0.00           H  
ATOM   2138  HG3 PRO   131      58.783  55.149  63.915  1.00  0.00           H  
ATOM   2139  CB  PRO   131      59.368  53.335  62.807  1.00  0.00           C  
ATOM   2140  HB2 PRO   131      59.315  52.260  62.977  1.00  0.00           H  
ATOM   2141  HB3 PRO   131      60.395  53.677  62.933  1.00  0.00           H  
ATOM   2142  CA  PRO   131      58.811  53.613  61.373  1.00  0.00           C  
ATOM   2143  HA  PRO   131      59.332  54.456  60.920  1.00  0.00           H  
ATOM   2144  C   PRO   131      59.102  52.434  60.398  1.00  0.00           C  
ATOM   2145  O   PRO   131      60.082  52.480  59.708  1.00  0.00           O  
ATOM   2146  N   ASP   132      58.279  51.366  60.498  1.00  0.00           N  
ATOM   2147  H   ASP   132      57.536  51.611  61.136  1.00  0.00           H  
ATOM   2148  CA  ASP   132      58.245  50.166  59.712  1.00  0.00           C  
ATOM   2149  HA  ASP   132      59.223  49.689  59.762  1.00  0.00           H  
ATOM   2150  CB  ASP   132      57.095  49.267  60.266  1.00  0.00           C  
ATOM   2151  HB2 ASP   132      56.204  49.867  60.083  1.00  0.00           H  
ATOM   2152  HB3 ASP   132      57.176  48.318  59.735  1.00  0.00           H  
ATOM   2153  CG  ASP   132      57.185  48.989  61.820  1.00  0.00           C  
ATOM   2154  OD1 ASP   132      57.603  47.859  62.220  1.00  0.00           O  
ATOM   2155  OD2 ASP   132      56.815  49.859  62.589  1.00  0.00           O  
ATOM   2156  C   ASP   132      58.000  50.390  58.217  1.00  0.00           C  
ATOM   2157  O   ASP   132      58.059  49.443  57.432  1.00  0.00           O  
ATOM   2158  N   ASN   133      57.707  51.667  57.817  1.00  0.00           N  
ATOM   2159  H   ASN   133      57.467  52.354  58.518  1.00  0.00           H  
ATOM   2160  CA  ASN   133      57.352  52.125  56.435  1.00  0.00           C  
ATOM   2161  HA  ASN   133      57.401  51.327  55.695  1.00  0.00           H  
ATOM   2162  CB  ASN   133      55.929  52.722  56.260  1.00  0.00           C  
ATOM   2163  HB2 ASN   133      55.833  53.416  57.096  1.00  0.00           H  
ATOM   2164  HB3 ASN   133      55.759  53.311  55.358  1.00  0.00           H  
ATOM   2165  CG  ASN   133      54.861  51.712  56.368  1.00  0.00           C  
ATOM   2166  OD1 ASN   133      55.127  50.515  56.563  1.00  0.00           O  
ATOM   2167  ND2 ASN   133      53.629  52.104  56.324  1.00  0.00           N  
ATOM   2168 HD21 ASN   133      52.903  51.408  56.415  1.00  0.00           H  
ATOM   2169 HD22 ASN   133      53.419  53.076  56.501  1.00  0.00           H  
ATOM   2170  C   ASN   133      58.376  53.157  55.904  1.00  0.00           C  
ATOM   2171  O   ASN   133      58.264  53.609  54.709  1.00  0.00           O  
ATOM   2172  N   PHE   134      59.392  53.530  56.698  1.00  0.00           N  
ATOM   2173  H   PHE   134      59.520  52.972  57.530  1.00  0.00           H  
ATOM   2174  CA  PHE   134      60.547  54.335  56.256  1.00  0.00           C  
ATOM   2175  HA  PHE   134      60.318  54.652  55.239  1.00  0.00           H  
ATOM   2176  CB  PHE   134      60.654  55.691  57.007  1.00  0.00           C  
ATOM   2177  HB2 PHE   134      60.741  55.668  58.093  1.00  0.00           H  
ATOM   2178  HB3 PHE   134      61.518  56.284  56.705  1.00  0.00           H  
ATOM   2179  CG  PHE   134      59.431  56.611  56.846  1.00  0.00           C  
ATOM   2180  CD1 PHE   134      59.547  57.738  56.022  1.00  0.00           C  
ATOM   2181  HD1 PHE   134      60.453  57.885  55.453  1.00  0.00           H  
ATOM   2182  CE1 PHE   134      58.476  58.654  55.885  1.00  0.00           C  
ATOM   2183  HE1 PHE   134      58.687  59.594  55.396  1.00  0.00           H  
ATOM   2184  CZ  PHE   134      57.245  58.346  56.600  1.00  0.00           C  
ATOM   2185  HZ  PHE   134      56.372  58.943  56.383  1.00  0.00           H  
ATOM   2186  CE2 PHE   134      57.192  57.232  57.382  1.00  0.00           C  
ATOM   2187  HE2 PHE   134      56.234  57.075  57.855  1.00  0.00           H  
ATOM   2188  CD2 PHE   134      58.280  56.416  57.584  1.00  0.00           C  
ATOM   2189  HD2 PHE   134      58.156  55.547  58.213  1.00  0.00           H  
ATOM   2190  C   PHE   134      61.763  53.503  56.340  1.00  0.00           C  
ATOM   2191  O   PHE   134      61.910  52.736  57.289  1.00  0.00           O  
ATOM   2192  N   LEU   135      62.597  53.549  55.279  1.00  0.00           N  
ATOM   2193  H   LEU   135      62.419  54.076  54.436  1.00  0.00           H  
ATOM   2194  CA  LEU   135      63.603  52.491  55.091  1.00  0.00           C  
ATOM   2195  HA  LEU   135      63.815  51.976  56.028  1.00  0.00           H  
ATOM   2196  CB  LEU   135      63.015  51.468  54.098  1.00  0.00           C  
ATOM   2197  HB2 LEU   135      62.257  51.888  53.437  1.00  0.00           H  
ATOM   2198  HB3 LEU   135      63.835  51.151  53.452  1.00  0.00           H  
ATOM   2199  CG  LEU   135      62.474  50.156  54.772  1.00  0.00           C  
ATOM   2200  HG  LEU   135      63.263  49.765  55.414  1.00  0.00           H  
ATOM   2201  CD1 LEU   135      61.139  50.095  55.554  1.00  0.00           C  
ATOM   2202 HD11 LEU   135      60.894  49.041  55.684  1.00  0.00           H  
ATOM   2203 HD12 LEU   135      60.987  50.472  56.565  1.00  0.00           H  
ATOM   2204 HD13 LEU   135      60.392  50.581  54.926  1.00  0.00           H  
ATOM   2205  CD2 LEU   135      62.132  49.186  53.579  1.00  0.00           C  
ATOM   2206 HD21 LEU   135      62.972  48.847  52.972  1.00  0.00           H  
ATOM   2207 HD22 LEU   135      61.736  48.316  54.103  1.00  0.00           H  
ATOM   2208 HD23 LEU   135      61.389  49.693  52.962  1.00  0.00           H  
ATOM   2209  C   LEU   135      64.878  53.084  54.547  1.00  0.00           C  
ATOM   2210  O   LEU   135      64.756  54.032  53.764  1.00  0.00           O  
ATOM   2211  N   MET   136      66.060  52.484  54.831  1.00  0.00           N  
ATOM   2212  H   MET   136      66.126  51.802  55.572  1.00  0.00           H  
ATOM   2213  CA  MET   136      67.333  53.156  54.367  1.00  0.00           C  
ATOM   2214  HA  MET   136      67.022  54.183  54.179  1.00  0.00           H  
ATOM   2215  CB  MET   136      68.391  53.281  55.459  1.00  0.00           C  
ATOM   2216  HB2 MET   136      68.549  52.283  55.870  1.00  0.00           H  
ATOM   2217  HB3 MET   136      69.346  53.531  54.997  1.00  0.00           H  
ATOM   2218  CG  MET   136      68.103  54.320  56.590  1.00  0.00           C  
ATOM   2219  HG2 MET   136      67.082  54.096  56.897  1.00  0.00           H  
ATOM   2220  HG3 MET   136      68.894  54.321  57.339  1.00  0.00           H  
ATOM   2221  SD  MET   136      68.006  56.077  56.019  1.00  0.00           S  
ATOM   2222  CE  MET   136      69.681  56.635  55.572  1.00  0.00           C  
ATOM   2223  HE1 MET   136      70.479  56.305  56.238  1.00  0.00           H  
ATOM   2224  HE2 MET   136      69.809  56.347  54.529  1.00  0.00           H  
ATOM   2225  HE3 MET   136      69.660  57.725  55.561  1.00  0.00           H  
ATOM   2226  C   MET   136      67.830  52.609  53.036  1.00  0.00           C  
ATOM   2227  O   MET   136      67.736  51.434  52.684  1.00  0.00           O  
ATOM   2228  N   GLY   137      68.441  53.511  52.338  1.00  0.00           N  
ATOM   2229  H   GLY   137      68.333  54.477  52.612  1.00  0.00           H  
ATOM   2230  CA  GLY   137      69.237  53.291  51.086  1.00  0.00           C  
ATOM   2231  HA2 GLY   137      68.602  52.898  50.291  1.00  0.00           H  
ATOM   2232  HA3 GLY   137      69.651  54.227  50.710  1.00  0.00           H  
ATOM   2233  C   GLY   137      70.431  52.356  51.257  1.00  0.00           C  
ATOM   2234  O   GLY   137      71.052  52.225  52.324  1.00  0.00           O  
ATOM   2235  N   ILE   138      70.830  51.723  50.156  1.00  0.00           N  
ATOM   2236  H   ILE   138      70.245  51.793  49.336  1.00  0.00           H  
ATOM   2237  CA  ILE   138      72.048  51.014  49.958  1.00  0.00           C  
ATOM   2238  HA  ILE   138      72.533  50.950  50.932  1.00  0.00           H  
ATOM   2239  CB  ILE   138      71.627  49.588  49.560  1.00  0.00           C  
ATOM   2240  HB  ILE   138      70.865  49.636  48.783  1.00  0.00           H  
ATOM   2241  CG2 ILE   138      72.832  48.806  49.036  1.00  0.00           C  
ATOM   2242 HG21 ILE   138      72.599  47.764  48.816  1.00  0.00           H  
ATOM   2243 HG22 ILE   138      73.331  49.307  48.206  1.00  0.00           H  
ATOM   2244 HG23 ILE   138      73.617  48.649  49.776  1.00  0.00           H  
ATOM   2245  CG1 ILE   138      70.983  48.833  50.736  1.00  0.00           C  
ATOM   2246 HG12 ILE   138      71.652  48.847  51.597  1.00  0.00           H  
ATOM   2247 HG13 ILE   138      70.094  49.314  51.145  1.00  0.00           H  
ATOM   2248  CD1 ILE   138      70.742  47.325  50.380  1.00  0.00           C  
ATOM   2249 HD11 ILE   138      71.652  46.764  50.593  1.00  0.00           H  
ATOM   2250 HD12 ILE   138      69.948  46.945  51.023  1.00  0.00           H  
ATOM   2251 HD13 ILE   138      70.387  47.234  49.354  1.00  0.00           H  
ATOM   2252  C   ILE   138      72.929  51.656  48.889  1.00  0.00           C  
ATOM   2253  O   ILE   138      72.305  52.120  47.943  1.00  0.00           O  
ATOM   2254  N   GLY   139      74.281  51.654  49.001  1.00  0.00           N  
ATOM   2255  H   GLY   139      74.585  51.170  49.833  1.00  0.00           H  
ATOM   2256  CA  GLY   139      75.215  52.132  47.936  1.00  0.00           C  
ATOM   2257  HA2 GLY   139      76.267  51.996  48.187  1.00  0.00           H  
ATOM   2258  HA3 GLY   139      75.152  51.437  47.098  1.00  0.00           H  
ATOM   2259  C   GLY   139      74.960  53.579  47.488  1.00  0.00           C  
ATOM   2260  O   GLY   139      75.070  54.578  48.120  1.00  0.00           O  
ATOM   2261  N   ARG   140      74.543  53.679  46.207  1.00  0.00           N  
ATOM   2262  H   ARG   140      74.458  52.807  45.703  1.00  0.00           H  
ATOM   2263  CA  ARG   140      74.165  54.905  45.518  1.00  0.00           C  
ATOM   2264  HA  ARG   140      75.123  55.424  45.479  1.00  0.00           H  
ATOM   2265  CB  ARG   140      73.758  54.508  44.098  1.00  0.00           C  
ATOM   2266  HB2 ARG   140      74.650  54.054  43.666  1.00  0.00           H  
ATOM   2267  HB3 ARG   140      72.923  53.826  43.940  1.00  0.00           H  
ATOM   2268  CG  ARG   140      73.671  55.725  43.140  1.00  0.00           C  
ATOM   2269  HG2 ARG   140      72.890  56.430  43.428  1.00  0.00           H  
ATOM   2270  HG3 ARG   140      74.621  56.259  43.102  1.00  0.00           H  
ATOM   2271  CD  ARG   140      73.339  55.277  41.731  1.00  0.00           C  
ATOM   2272  HD2 ARG   140      73.337  56.182  41.123  1.00  0.00           H  
ATOM   2273  HD3 ARG   140      74.120  54.627  41.336  1.00  0.00           H  
ATOM   2274  NE  ARG   140      72.111  54.505  41.688  1.00  0.00           N  
ATOM   2275  HE  ARG   140      72.264  53.524  41.871  1.00  0.00           H  
ATOM   2276  CZ  ARG   140      70.807  54.769  41.477  1.00  0.00           C  
ATOM   2277  NH1 ARG   140      70.492  55.988  41.114  1.00  0.00           N  
ATOM   2278 HH11 ARG   140      71.218  56.689  41.074  1.00  0.00           H  
ATOM   2279 HH12 ARG   140      69.596  56.180  40.690  1.00  0.00           H  
ATOM   2280  NH2 ARG   140      69.817  53.901  41.410  1.00  0.00           N  
ATOM   2281 HH21 ARG   140      70.054  53.028  41.859  1.00  0.00           H  
ATOM   2282 HH22 ARG   140      68.929  54.016  40.943  1.00  0.00           H  
ATOM   2283  C   ARG   140      73.128  55.788  46.233  1.00  0.00           C  
ATOM   2284  O   ARG   140      73.327  56.976  46.136  1.00  0.00           O  
ATOM   2285  N   HIE   141      72.223  55.183  46.988  1.00  0.00           N  
ATOM   2286  H   HIE   141      72.330  54.189  47.128  1.00  0.00           H  
ATOM   2287  CA  HIE   141      71.264  55.959  47.901  1.00  0.00           C  
ATOM   2288  HA  HIE   141      71.307  57.015  47.636  1.00  0.00           H  
ATOM   2289  CB  HIE   141      69.876  55.578  47.663  1.00  0.00           C  
ATOM   2290  HB2 HIE   141      69.686  54.625  48.158  1.00  0.00           H  
ATOM   2291  HB3 HIE   141      69.230  56.208  48.275  1.00  0.00           H  
ATOM   2292  CG  HIE   141      69.425  55.545  46.196  1.00  0.00           C  
ATOM   2293  ND1 HIE   141      69.241  56.600  45.272  1.00  0.00           N  
ATOM   2294  CE1 HIE   141      68.536  56.132  44.204  1.00  0.00           C  
ATOM   2295  HE1 HIE   141      68.336  56.736  43.331  1.00  0.00           H  
ATOM   2296  NE2 HIE   141      68.306  54.798  44.433  1.00  0.00           N  
ATOM   2297  HE2 HIE   141      67.725  54.201  43.862  1.00  0.00           H  
ATOM   2298  CD2 HIE   141      68.846  54.452  45.657  1.00  0.00           C  
ATOM   2299  HD2 HIE   141      68.921  53.520  46.197  1.00  0.00           H  
ATOM   2300  C   HIE   141      71.688  55.938  49.389  1.00  0.00           C  
ATOM   2301  O   HIE   141      70.829  56.228  50.193  1.00  0.00           O  
ATOM   2302  N   CYS   142      72.885  55.586  49.808  1.00  0.00           N  
ATOM   2303  H   CYS   142      73.582  55.403  49.100  1.00  0.00           H  
ATOM   2304  CA  CYS   142      73.220  55.284  51.196  1.00  0.00           C  
ATOM   2305  HA  CYS   142      72.669  54.394  51.501  1.00  0.00           H  
ATOM   2306  CB  CYS   142      74.604  54.744  51.374  1.00  0.00           C  
ATOM   2307  HB2 CYS   142      74.685  54.136  52.275  1.00  0.00           H  
ATOM   2308  HB3 CYS   142      74.568  54.112  50.487  1.00  0.00           H  
ATOM   2309  SG  CYS   142      75.868  56.014  51.063  1.00  0.00           S  
ATOM   2310  HG  CYS   142      75.666  56.176  49.753  1.00  0.00           H  
ATOM   2311  C   CYS   142      72.927  56.397  52.233  1.00  0.00           C  
ATOM   2312  O   CYS   142      73.016  56.069  53.445  1.00  0.00           O  
ATOM   2313  N   ASN   143      72.577  57.606  51.832  1.00  0.00           N  
ATOM   2314  H   ASN   143      72.423  57.671  50.836  1.00  0.00           H  
ATOM   2315  CA  ASN   143      72.214  58.790  52.700  1.00  0.00           C  
ATOM   2316  HA  ASN   143      72.418  58.496  53.729  1.00  0.00           H  
ATOM   2317  CB  ASN   143      73.171  59.924  52.534  1.00  0.00           C  
ATOM   2318  HB2 ASN   143      73.037  60.173  51.481  1.00  0.00           H  
ATOM   2319  HB3 ASN   143      72.931  60.682  53.280  1.00  0.00           H  
ATOM   2320  CG  ASN   143      74.664  59.607  52.707  1.00  0.00           C  
ATOM   2321  OD1 ASN   143      75.561  60.168  52.080  1.00  0.00           O  
ATOM   2322  ND2 ASN   143      75.127  58.905  53.766  1.00  0.00           N  
ATOM   2323 HD21 ASN   143      76.123  58.984  53.909  1.00  0.00           H  
ATOM   2324 HD22 ASN   143      74.594  58.583  54.561  1.00  0.00           H  
ATOM   2325  C   ASN   143      70.787  59.266  52.552  1.00  0.00           C  
ATOM   2326  O   ASN   143      70.391  60.249  53.166  1.00  0.00           O  
ATOM   2327  N   LYS   144      69.911  58.516  51.847  1.00  0.00           N  
ATOM   2328  H   LYS   144      70.263  57.729  51.321  1.00  0.00           H  
ATOM   2329  CA  LYS   144      68.467  58.790  51.562  1.00  0.00           C  
ATOM   2330  HA  LYS   144      68.224  59.745  52.027  1.00  0.00           H  
ATOM   2331  CB  LYS   144      68.285  58.895  50.024  1.00  0.00           C  
ATOM   2332  HB2 LYS   144      68.635  58.039  49.447  1.00  0.00           H  
ATOM   2333  HB3 LYS   144      67.219  59.077  49.888  1.00  0.00           H  
ATOM   2334  CG  LYS   144      68.942  60.130  49.518  1.00  0.00           C  
ATOM   2335  HG2 LYS   144      68.569  60.978  50.092  1.00  0.00           H  
ATOM   2336  HG3 LYS   144      69.982  60.128  49.844  1.00  0.00           H  
ATOM   2337  CD  LYS   144      68.728  60.598  48.152  1.00  0.00           C  
ATOM   2338  HD2 LYS   144      67.658  60.632  47.947  1.00  0.00           H  
ATOM   2339  HD3 LYS   144      69.069  61.634  48.153  1.00  0.00           H  
ATOM   2340  CE  LYS   144      69.498  59.665  47.111  1.00  0.00           C  
ATOM   2341  HE2 LYS   144      70.526  59.533  47.447  1.00  0.00           H  
ATOM   2342  HE3 LYS   144      69.026  58.691  46.979  1.00  0.00           H  
ATOM   2343  NZ  LYS   144      69.471  60.168  45.690  1.00  0.00           N  
ATOM   2344  HZ1 LYS   144      68.628  60.006  45.158  1.00  0.00           H  
ATOM   2345  HZ2 LYS   144      69.678  61.156  45.717  1.00  0.00           H  
ATOM   2346  HZ3 LYS   144      70.180  59.631  45.211  1.00  0.00           H  
ATOM   2347  C   LYS   144      67.570  57.757  52.248  1.00  0.00           C  
ATOM   2348  O   LYS   144      67.782  56.560  52.191  1.00  0.00           O  
ATOM   2349  N   LEU   145      66.466  58.250  52.736  1.00  0.00           N  
ATOM   2350  H   LEU   145      66.420  59.238  52.942  1.00  0.00           H  
ATOM   2351  CA  LEU   145      65.352  57.527  53.352  1.00  0.00           C  
ATOM   2352  HA  LEU   145      65.623  56.525  53.685  1.00  0.00           H  
ATOM   2353  CB  LEU   145      65.066  58.373  54.622  1.00  0.00           C  
ATOM   2354  HB2 LEU   145      65.929  58.652  55.226  1.00  0.00           H  
ATOM   2355  HB3 LEU   145      64.743  59.288  54.124  1.00  0.00           H  
ATOM   2356  CG  LEU   145      63.871  57.853  55.512  1.00  0.00           C  
ATOM   2357  HG  LEU   145      63.115  57.359  54.902  1.00  0.00           H  
ATOM   2358  CD1 LEU   145      64.474  56.803  56.416  1.00  0.00           C  
ATOM   2359 HD11 LEU   145      65.043  56.087  55.823  1.00  0.00           H  
ATOM   2360 HD12 LEU   145      65.161  57.303  57.098  1.00  0.00           H  
ATOM   2361 HD13 LEU   145      63.722  56.173  56.891  1.00  0.00           H  
ATOM   2362  CD2 LEU   145      63.240  58.985  56.283  1.00  0.00           C  
ATOM   2363 HD21 LEU   145      62.682  58.546  57.110  1.00  0.00           H  
ATOM   2364 HD22 LEU   145      64.013  59.646  56.676  1.00  0.00           H  
ATOM   2365 HD23 LEU   145      62.557  59.543  55.643  1.00  0.00           H  
ATOM   2366  C   LEU   145      64.105  57.480  52.477  1.00  0.00           C  
ATOM   2367  O   LEU   145      63.700  58.495  51.858  1.00  0.00           O  
ATOM   2368  N   PHE   146      63.639  56.248  52.266  1.00  0.00           N  
ATOM   2369  H   PHE   146      63.917  55.510  52.897  1.00  0.00           H  
ATOM   2370  CA  PHE   146      62.585  55.919  51.284  1.00  0.00           C  
ATOM   2371  HA  PHE   146      62.426  56.697  50.537  1.00  0.00           H  
ATOM   2372  CB  PHE   146      63.001  54.674  50.495  1.00  0.00           C  
ATOM   2373  HB2 PHE   146      63.575  53.939  51.061  1.00  0.00           H  
ATOM   2374  HB3 PHE   146      62.069  54.266  50.104  1.00  0.00           H  
ATOM   2375  CG  PHE   146      63.921  54.990  49.351  1.00  0.00           C  
ATOM   2376  CD1 PHE   146      65.245  55.187  49.683  1.00  0.00           C  
ATOM   2377  HD1 PHE   146      65.503  55.229  50.731  1.00  0.00           H  
ATOM   2378  CE1 PHE   146      66.192  55.438  48.630  1.00  0.00           C  
ATOM   2379  HE1 PHE   146      67.218  55.651  48.890  1.00  0.00           H  
ATOM   2380  CZ  PHE   146      65.820  55.358  47.276  1.00  0.00           C  
ATOM   2381  HZ  PHE   146      66.531  55.524  46.480  1.00  0.00           H  
ATOM   2382  CE2 PHE   146      64.520  54.967  47.005  1.00  0.00           C  
ATOM   2383  HE2 PHE   146      64.299  54.958  45.948  1.00  0.00           H  
ATOM   2384  CD2 PHE   146      63.515  54.856  47.999  1.00  0.00           C  
ATOM   2385  HD2 PHE   146      62.506  54.579  47.734  1.00  0.00           H  
ATOM   2386  C   PHE   146      61.261  55.759  52.045  1.00  0.00           C  
ATOM   2387  O   PHE   146      61.258  55.565  53.266  1.00  0.00           O  
ATOM   2388  N   LEU   147      60.204  55.899  51.363  1.00  0.00           N  
ATOM   2389  H   LEU   147      60.290  56.226  50.412  1.00  0.00           H  
ATOM   2390  CA  LEU   147      58.840  55.621  51.735  1.00  0.00           C  
ATOM   2391  HA  LEU   147      58.863  55.410  52.804  1.00  0.00           H  
ATOM   2392  CB  LEU   147      57.915  56.875  51.539  1.00  0.00           C  
ATOM   2393  HB2 LEU   147      58.258  57.701  52.162  1.00  0.00           H  
ATOM   2394  HB3 LEU   147      58.072  57.255  50.530  1.00  0.00           H  
ATOM   2395  CG  LEU   147      56.350  56.637  51.896  1.00  0.00           C  
ATOM   2396  HG  LEU   147      55.939  55.934  51.171  1.00  0.00           H  
ATOM   2397  CD1 LEU   147      56.121  56.118  53.308  1.00  0.00           C  
ATOM   2398 HD11 LEU   147      56.475  56.906  53.972  1.00  0.00           H  
ATOM   2399 HD12 LEU   147      55.089  55.803  53.464  1.00  0.00           H  
ATOM   2400 HD13 LEU   147      56.714  55.219  53.477  1.00  0.00           H  
ATOM   2401  CD2 LEU   147      55.571  57.926  51.689  1.00  0.00           C  
ATOM   2402 HD21 LEU   147      54.561  57.823  52.086  1.00  0.00           H  
ATOM   2403 HD22 LEU   147      56.099  58.775  52.123  1.00  0.00           H  
ATOM   2404 HD23 LEU   147      55.459  58.006  50.608  1.00  0.00           H  
ATOM   2405  C   LEU   147      58.387  54.365  50.937  1.00  0.00           C  
ATOM   2406  O   LEU   147      58.630  54.299  49.748  1.00  0.00           O  
ATOM   2407  N   ILE   148      57.627  53.442  51.571  1.00  0.00           N  
ATOM   2408  H   ILE   148      57.482  53.522  52.567  1.00  0.00           H  
ATOM   2409  CA  ILE   148      57.094  52.218  50.929  1.00  0.00           C  
ATOM   2410  HA  ILE   148      57.314  52.237  49.861  1.00  0.00           H  
ATOM   2411  CB  ILE   148      58.018  51.003  51.362  1.00  0.00           C  
ATOM   2412  HB  ILE   148      57.605  50.184  50.772  1.00  0.00           H  
ATOM   2413  CG2 ILE   148      59.504  51.096  50.973  1.00  0.00           C  
ATOM   2414 HG21 ILE   148      59.643  51.153  49.893  1.00  0.00           H  
ATOM   2415 HG22 ILE   148      59.971  52.012  51.336  1.00  0.00           H  
ATOM   2416 HG23 ILE   148      60.155  50.280  51.286  1.00  0.00           H  
ATOM   2417  CG1 ILE   148      57.943  50.758  52.917  1.00  0.00           C  
ATOM   2418 HG12 ILE   148      58.681  51.410  53.384  1.00  0.00           H  
ATOM   2419 HG13 ILE   148      56.933  51.008  53.243  1.00  0.00           H  
ATOM   2420  CD1 ILE   148      58.061  49.242  53.221  1.00  0.00           C  
ATOM   2421 HD11 ILE   148      59.021  48.787  52.975  1.00  0.00           H  
ATOM   2422 HD12 ILE   148      57.786  49.092  54.265  1.00  0.00           H  
ATOM   2423 HD13 ILE   148      57.238  48.742  52.710  1.00  0.00           H  
ATOM   2424  C   ILE   148      55.606  51.890  51.211  1.00  0.00           C  
ATOM   2425  O   ILE   148      54.823  52.646  51.755  1.00  0.00           O  
ATOM   2426  N   ASP   149      55.222  50.667  50.816  1.00  0.00           N  
ATOM   2427  H   ASP   149      55.922  50.124  50.331  1.00  0.00           H  
ATOM   2428  CA  ASP   149      53.964  49.948  50.983  1.00  0.00           C  
ATOM   2429  HA  ASP   149      53.940  49.134  50.258  1.00  0.00           H  
ATOM   2430  CB  ASP   149      53.908  49.431  52.478  1.00  0.00           C  
ATOM   2431  HB2 ASP   149      54.908  49.153  52.814  1.00  0.00           H  
ATOM   2432  HB3 ASP   149      53.680  50.329  53.052  1.00  0.00           H  
ATOM   2433  CG  ASP   149      52.986  48.233  52.768  1.00  0.00           C  
ATOM   2434  OD1 ASP   149      52.421  48.222  53.894  1.00  0.00           O  
ATOM   2435  OD2 ASP   149      52.751  47.410  51.822  1.00  0.00           O  
ATOM   2436  C   ASP   149      52.722  50.734  50.452  1.00  0.00           C  
ATOM   2437  O   ASP   149      51.662  50.816  51.150  1.00  0.00           O  
ATOM   2438  N   PHE   150      52.900  51.415  49.317  1.00  0.00           N  
ATOM   2439  H   PHE   150      53.822  51.352  48.909  1.00  0.00           H  
ATOM   2440  CA  PHE   150      51.880  52.232  48.665  1.00  0.00           C  
ATOM   2441  HA  PHE   150      51.812  53.040  49.393  1.00  0.00           H  
ATOM   2442  CB  PHE   150      52.437  52.851  47.315  1.00  0.00           C  
ATOM   2443  HB2 PHE   150      52.724  52.040  46.644  1.00  0.00           H  
ATOM   2444  HB3 PHE   150      51.687  53.477  46.831  1.00  0.00           H  
ATOM   2445  CG  PHE   150      53.611  53.772  47.515  1.00  0.00           C  
ATOM   2446  CD1 PHE   150      53.446  55.112  47.894  1.00  0.00           C  
ATOM   2447  HD1 PHE   150      52.501  55.617  48.027  1.00  0.00           H  
ATOM   2448  CE1 PHE   150      54.572  55.889  48.211  1.00  0.00           C  
ATOM   2449  HE1 PHE   150      54.402  56.952  48.294  1.00  0.00           H  
ATOM   2450  CZ  PHE   150      55.883  55.318  48.078  1.00  0.00           C  
ATOM   2451  HZ  PHE   150      56.744  55.944  48.258  1.00  0.00           H  
ATOM   2452  CE2 PHE   150      56.060  54.009  47.674  1.00  0.00           C  
ATOM   2453  HE2 PHE   150      57.024  53.523  47.645  1.00  0.00           H  
ATOM   2454  CD2 PHE   150      54.953  53.262  47.389  1.00  0.00           C  
ATOM   2455  HD2 PHE   150      54.977  52.228  47.076  1.00  0.00           H  
ATOM   2456  C   PHE   150      50.431  51.658  48.462  1.00  0.00           C  
ATOM   2457  O   PHE   150      49.478  52.375  48.150  1.00  0.00           O  
ATOM   2458  N   GLY   151      50.218  50.342  48.754  1.00  0.00           N  
ATOM   2459  H   GLY   151      50.995  49.757  49.027  1.00  0.00           H  
ATOM   2460  CA  GLY   151      48.913  49.799  48.743  1.00  0.00           C  
ATOM   2461  HA2 GLY   151      48.526  49.965  47.737  1.00  0.00           H  
ATOM   2462  HA3 GLY   151      49.062  48.734  48.917  1.00  0.00           H  
ATOM   2463  C   GLY   151      47.914  50.407  49.814  1.00  0.00           C  
ATOM   2464  O   GLY   151      46.724  50.480  49.549  1.00  0.00           O  
ATOM   2465  N   LEU   152      48.444  50.990  50.838  1.00  0.00           N  
ATOM   2466  H   LEU   152      49.424  50.922  51.072  1.00  0.00           H  
ATOM   2467  CA  LEU   152      47.627  51.660  51.886  1.00  0.00           C  
ATOM   2468  HA  LEU   152      46.661  51.160  51.961  1.00  0.00           H  
ATOM   2469  CB  LEU   152      48.213  51.363  53.259  1.00  0.00           C  
ATOM   2470  HB2 LEU   152      49.106  51.972  53.395  1.00  0.00           H  
ATOM   2471  HB3 LEU   152      47.515  51.785  53.982  1.00  0.00           H  
ATOM   2472  CG  LEU   152      48.519  49.892  53.613  1.00  0.00           C  
ATOM   2473  HG  LEU   152      49.359  49.578  52.993  1.00  0.00           H  
ATOM   2474  CD1 LEU   152      48.939  49.932  55.079  1.00  0.00           C  
ATOM   2475 HD11 LEU   152      48.242  50.535  55.661  1.00  0.00           H  
ATOM   2476 HD12 LEU   152      49.113  48.985  55.590  1.00  0.00           H  
ATOM   2477 HD13 LEU   152      49.898  50.447  55.127  1.00  0.00           H  
ATOM   2478  CD2 LEU   152      47.358  48.926  53.506  1.00  0.00           C  
ATOM   2479 HD21 LEU   152      46.891  49.001  52.524  1.00  0.00           H  
ATOM   2480 HD22 LEU   152      47.840  47.978  53.745  1.00  0.00           H  
ATOM   2481 HD23 LEU   152      46.606  49.049  54.286  1.00  0.00           H  
ATOM   2482  C   LEU   152      47.230  53.111  51.543  1.00  0.00           C  
ATOM   2483  O   LEU   152      46.486  53.667  52.320  1.00  0.00           O  
ATOM   2484  N   ALA   153      47.699  53.651  50.422  1.00  0.00           N  
ATOM   2485  H   ALA   153      48.271  53.103  49.795  1.00  0.00           H  
ATOM   2486  CA  ALA   153      47.455  55.028  50.032  1.00  0.00           C  
ATOM   2487  HA  ALA   153      47.688  55.586  50.939  1.00  0.00           H  
ATOM   2488  CB  ALA   153      48.469  55.642  49.025  1.00  0.00           C  
ATOM   2489  HB1 ALA   153      48.602  54.990  48.162  1.00  0.00           H  
ATOM   2490  HB2 ALA   153      48.325  56.703  48.817  1.00  0.00           H  
ATOM   2491  HB3 ALA   153      49.447  55.525  49.492  1.00  0.00           H  
ATOM   2492  C   ALA   153      45.974  55.367  49.706  1.00  0.00           C  
ATOM   2493  O   ALA   153      45.156  54.569  49.254  1.00  0.00           O  
ATOM   2494  N   LYS   154      45.637  56.678  49.849  1.00  0.00           N  
ATOM   2495  H   LYS   154      46.362  57.349  50.059  1.00  0.00           H  
ATOM   2496  CA  LYS   154      44.319  57.326  49.572  1.00  0.00           C  
ATOM   2497  HA  LYS   154      43.616  56.658  49.073  1.00  0.00           H  
ATOM   2498  CB  LYS   154      43.642  57.577  50.917  1.00  0.00           C  
ATOM   2499  HB2 LYS   154      43.221  56.642  51.287  1.00  0.00           H  
ATOM   2500  HB3 LYS   154      44.310  58.017  51.657  1.00  0.00           H  
ATOM   2501  CG  LYS   154      42.393  58.531  50.765  1.00  0.00           C  
ATOM   2502  HG2 LYS   154      42.738  59.526  50.484  1.00  0.00           H  
ATOM   2503  HG3 LYS   154      41.832  58.232  49.880  1.00  0.00           H  
ATOM   2504  CD  LYS   154      41.483  58.517  52.026  1.00  0.00           C  
ATOM   2505  HD2 LYS   154      41.287  57.487  52.324  1.00  0.00           H  
ATOM   2506  HD3 LYS   154      42.105  58.999  52.780  1.00  0.00           H  
ATOM   2507  CE  LYS   154      40.160  59.356  51.835  1.00  0.00           C  
ATOM   2508  HE2 LYS   154      39.613  59.330  52.778  1.00  0.00           H  
ATOM   2509  HE3 LYS   154      40.389  60.381  51.543  1.00  0.00           H  
ATOM   2510  NZ  LYS   154      39.208  58.758  50.824  1.00  0.00           N  
ATOM   2511  HZ1 LYS   154      38.906  57.811  51.005  1.00  0.00           H  
ATOM   2512  HZ2 LYS   154      38.359  59.302  50.867  1.00  0.00           H  
ATOM   2513  HZ3 LYS   154      39.460  58.895  49.856  1.00  0.00           H  
ATOM   2514  C   LYS   154      44.357  58.448  48.577  1.00  0.00           C  
ATOM   2515  O   LYS   154      45.285  59.235  48.683  1.00  0.00           O  
ATOM   2516  N   LYS   155      43.386  58.542  47.676  1.00  0.00           N  
ATOM   2517  H   LYS   155      42.597  57.922  47.791  1.00  0.00           H  
ATOM   2518  CA  LYS   155      43.453  59.676  46.713  1.00  0.00           C  
ATOM   2519  HA  LYS   155      44.504  59.895  46.527  1.00  0.00           H  
ATOM   2520  CB  LYS   155      42.854  59.234  45.415  1.00  0.00           C  
ATOM   2521  HB2 LYS   155      43.173  58.209  45.226  1.00  0.00           H  
ATOM   2522  HB3 LYS   155      41.799  59.028  45.595  1.00  0.00           H  
ATOM   2523  CG  LYS   155      43.178  59.916  44.125  1.00  0.00           C  
ATOM   2524  HG2 LYS   155      42.877  60.961  44.199  1.00  0.00           H  
ATOM   2525  HG3 LYS   155      44.249  59.958  43.926  1.00  0.00           H  
ATOM   2526  CD  LYS   155      42.449  59.282  42.928  1.00  0.00           C  
ATOM   2527  HD2 LYS   155      42.935  58.369  42.586  1.00  0.00           H  
ATOM   2528  HD3 LYS   155      41.396  59.141  43.172  1.00  0.00           H  
ATOM   2529  CE  LYS   155      42.530  60.161  41.691  1.00  0.00           C  
ATOM   2530  HE2 LYS   155      41.938  61.028  41.985  1.00  0.00           H  
ATOM   2531  HE3 LYS   155      43.576  60.273  41.405  1.00  0.00           H  
ATOM   2532  NZ  LYS   155      41.861  59.485  40.554  1.00  0.00           N  
ATOM   2533  HZ1 LYS   155      42.448  58.713  40.274  1.00  0.00           H  
ATOM   2534  HZ2 LYS   155      40.967  59.132  40.867  1.00  0.00           H  
ATOM   2535  HZ3 LYS   155      41.657  60.093  39.774  1.00  0.00           H  
ATOM   2536  C   LYS   155      42.692  60.896  47.217  1.00  0.00           C  
ATOM   2537  O   LYS   155      41.702  60.772  47.936  1.00  0.00           O  
ATOM   2538  N   TYR   156      43.152  62.161  46.915  1.00  0.00           N  
ATOM   2539  H   TYR   156      44.103  62.271  46.594  1.00  0.00           H  
ATOM   2540  CA  TYR   156      42.423  63.398  47.266  1.00  0.00           C  
ATOM   2541  HA  TYR   156      41.502  63.177  47.805  1.00  0.00           H  
ATOM   2542  CB  TYR   156      43.187  64.200  48.389  1.00  0.00           C  
ATOM   2543  HB2 TYR   156      42.414  64.790  48.882  1.00  0.00           H  
ATOM   2544  HB3 TYR   156      43.567  63.451  49.083  1.00  0.00           H  
ATOM   2545  CG  TYR   156      44.307  65.141  47.977  1.00  0.00           C  
ATOM   2546  CD1 TYR   156      44.059  66.515  47.710  1.00  0.00           C  
ATOM   2547  HD1 TYR   156      43.088  66.960  47.863  1.00  0.00           H  
ATOM   2548  CE1 TYR   156      45.146  67.364  47.323  1.00  0.00           C  
ATOM   2549  HE1 TYR   156      45.011  68.399  47.046  1.00  0.00           H  
ATOM   2550  CZ  TYR   156      46.411  66.805  47.201  1.00  0.00           C  
ATOM   2551  OH  TYR   156      47.364  67.686  46.765  1.00  0.00           O  
ATOM   2552  HH  TYR   156      48.247  67.360  46.954  1.00  0.00           H  
ATOM   2553  CE2 TYR   156      46.696  65.441  47.422  1.00  0.00           C  
ATOM   2554  HE2 TYR   156      47.719  65.151  47.233  1.00  0.00           H  
ATOM   2555  CD2 TYR   156      45.610  64.587  47.837  1.00  0.00           C  
ATOM   2556  HD2 TYR   156      45.773  63.533  48.007  1.00  0.00           H  
ATOM   2557  C   TYR   156      42.065  64.302  46.096  1.00  0.00           C  
ATOM   2558  O   TYR   156      41.323  65.227  46.371  1.00  0.00           O  
ATOM   2559  N   ARG   157      42.566  64.217  44.839  1.00  0.00           N  
ATOM   2560  H   ARG   157      43.299  63.537  44.698  1.00  0.00           H  
ATOM   2561  CA  ARG   157      42.096  65.059  43.681  1.00  0.00           C  
ATOM   2562  HA  ARG   157      41.021  65.154  43.832  1.00  0.00           H  
ATOM   2563  CB  ARG   157      42.649  66.476  43.755  1.00  0.00           C  
ATOM   2564  HB2 ARG   157      42.044  67.051  43.053  1.00  0.00           H  
ATOM   2565  HB3 ARG   157      42.463  66.905  44.740  1.00  0.00           H  
ATOM   2566  CG  ARG   157      44.092  66.635  43.398  1.00  0.00           C  
ATOM   2567  HG2 ARG   157      44.645  65.867  43.938  1.00  0.00           H  
ATOM   2568  HG3 ARG   157      44.271  66.444  42.339  1.00  0.00           H  
ATOM   2569  CD  ARG   157      44.396  68.106  43.807  1.00  0.00           C  
ATOM   2570  HD2 ARG   157      43.781  68.612  43.063  1.00  0.00           H  
ATOM   2571  HD3 ARG   157      44.007  68.286  44.809  1.00  0.00           H  
ATOM   2572  NE  ARG   157      45.835  68.441  43.642  1.00  0.00           N  
ATOM   2573  HE  ARG   157      46.379  67.651  43.325  1.00  0.00           H  
ATOM   2574  CZ  ARG   157      46.397  69.567  43.951  1.00  0.00           C  
ATOM   2575  NH1 ARG   157      45.785  70.643  44.213  1.00  0.00           N  
ATOM   2576 HH11 ARG   157      44.831  70.429  44.467  1.00  0.00           H  
ATOM   2577 HH12 ARG   157      46.274  71.524  44.143  1.00  0.00           H  
ATOM   2578  NH2 ARG   157      47.705  69.681  43.912  1.00  0.00           N  
ATOM   2579 HH21 ARG   157      48.270  68.873  43.692  1.00  0.00           H  
ATOM   2580 HH22 ARG   157      48.163  70.581  43.905  1.00  0.00           H  
ATOM   2581  C   ARG   157      42.316  64.463  42.287  1.00  0.00           C  
ATOM   2582  O   ARG   157      43.347  63.878  41.996  1.00  0.00           O  
ATOM   2583  N   ASP   158      41.395  64.634  41.335  1.00  0.00           N  
ATOM   2584  H   ASP   158      40.442  64.942  41.469  1.00  0.00           H  
ATOM   2585  CA  ASP   158      41.709  64.385  39.894  1.00  0.00           C  
ATOM   2586  HA  ASP   158      42.128  63.387  39.763  1.00  0.00           H  
ATOM   2587  CB  ASP   158      40.427  64.496  39.107  1.00  0.00           C  
ATOM   2588  HB2 ASP   158      39.680  63.762  39.408  1.00  0.00           H  
ATOM   2589  HB3 ASP   158      39.948  65.467  39.237  1.00  0.00           H  
ATOM   2590  CG  ASP   158      40.647  64.205  37.609  1.00  0.00           C  
ATOM   2591  OD1 ASP   158      41.257  63.134  37.271  1.00  0.00           O  
ATOM   2592  OD2 ASP   158      40.381  65.088  36.807  1.00  0.00           O  
ATOM   2593  C   ASP   158      42.756  65.390  39.350  1.00  0.00           C  
ATOM   2594  O   ASP   158      42.590  66.628  39.474  1.00  0.00           O  
ATOM   2595  N   ASN   159      43.853  64.976  38.735  1.00  0.00           N  
ATOM   2596  H   ASN   159      44.066  64.026  38.467  1.00  0.00           H  
ATOM   2597  CA  ASN   159      44.971  65.825  38.390  1.00  0.00           C  
ATOM   2598  HA  ASN   159      45.193  66.373  39.306  1.00  0.00           H  
ATOM   2599  CB  ASN   159      46.283  65.047  38.043  1.00  0.00           C  
ATOM   2600  HB2 ASN   159      46.439  64.294  38.816  1.00  0.00           H  
ATOM   2601  HB3 ASN   159      46.117  64.486  37.123  1.00  0.00           H  
ATOM   2602  CG  ASN   159      47.491  65.981  37.819  1.00  0.00           C  
ATOM   2603  OD1 ASN   159      47.706  66.853  38.621  1.00  0.00           O  
ATOM   2604  ND2 ASN   159      48.339  65.583  36.896  1.00  0.00           N  
ATOM   2605 HD21 ASN   159      49.006  66.288  36.615  1.00  0.00           H  
ATOM   2606 HD22 ASN   159      48.221  64.717  36.390  1.00  0.00           H  
ATOM   2607  C   ASN   159      44.570  66.864  37.293  1.00  0.00           C  
ATOM   2608  O   ASN   159      44.846  68.062  37.487  1.00  0.00           O  
ATOM   2609  N   ARG   160      43.999  66.354  36.185  1.00  0.00           N  
ATOM   2610  H   ARG   160      43.545  65.452  36.198  1.00  0.00           H  
ATOM   2611  CA  ARG   160      43.727  67.270  35.068  1.00  0.00           C  
ATOM   2612  HA  ARG   160      44.656  67.805  34.870  1.00  0.00           H  
ATOM   2613  CB  ARG   160      43.520  66.413  33.790  1.00  0.00           C  
ATOM   2614  HB2 ARG   160      43.564  67.076  32.926  1.00  0.00           H  
ATOM   2615  HB3 ARG   160      44.381  65.751  33.699  1.00  0.00           H  
ATOM   2616  CG  ARG   160      42.179  65.684  33.907  1.00  0.00           C  
ATOM   2617  HG2 ARG   160      42.122  65.059  34.798  1.00  0.00           H  
ATOM   2618  HG3 ARG   160      41.372  66.410  33.809  1.00  0.00           H  
ATOM   2619  CD  ARG   160      42.149  64.670  32.775  1.00  0.00           C  
ATOM   2620  HD2 ARG   160      43.053  64.065  32.712  1.00  0.00           H  
ATOM   2621  HD3 ARG   160      41.290  64.022  32.947  1.00  0.00           H  
ATOM   2622  NE  ARG   160      41.972  65.364  31.558  1.00  0.00           N  
ATOM   2623  HE  ARG   160      42.862  65.539  31.113  1.00  0.00           H  
ATOM   2624  CZ  ARG   160      40.834  65.712  30.863  1.00  0.00           C  
ATOM   2625  NH1 ARG   160      39.664  65.491  31.445  1.00  0.00           N  
ATOM   2626 HH11 ARG   160      39.647  65.052  32.355  1.00  0.00           H  
ATOM   2627 HH12 ARG   160      38.898  65.406  30.793  1.00  0.00           H  
ATOM   2628  NH2 ARG   160      40.854  66.306  29.718  1.00  0.00           N  
ATOM   2629 HH21 ARG   160      41.714  66.585  29.268  1.00  0.00           H  
ATOM   2630 HH22 ARG   160      40.023  66.793  29.411  1.00  0.00           H  
ATOM   2631  C   ARG   160      42.606  68.302  35.321  1.00  0.00           C  
ATOM   2632  O   ARG   160      42.365  69.090  34.461  1.00  0.00           O  
ATOM   2633  N   THR   161      41.817  68.175  36.436  1.00  0.00           N  
ATOM   2634  H   THR   161      41.876  67.381  37.057  1.00  0.00           H  
ATOM   2635  CA  THR   161      40.781  69.138  36.737  1.00  0.00           C  
ATOM   2636  HA  THR   161      40.819  69.990  36.057  1.00  0.00           H  
ATOM   2637  CB  THR   161      39.438  68.498  36.487  1.00  0.00           C  
ATOM   2638  HB  THR   161      38.659  69.201  36.784  1.00  0.00           H  
ATOM   2639  CG2 THR   161      39.067  68.001  35.094  1.00  0.00           C  
ATOM   2640 HG21 THR   161      39.149  66.915  35.054  1.00  0.00           H  
ATOM   2641 HG22 THR   161      38.041  68.338  34.949  1.00  0.00           H  
ATOM   2642 HG23 THR   161      39.742  68.459  34.371  1.00  0.00           H  
ATOM   2643  OG1 THR   161      39.201  67.340  37.312  1.00  0.00           O  
ATOM   2644  HG1 THR   161      39.744  66.637  36.946  1.00  0.00           H  
ATOM   2645  C   THR   161      40.871  69.640  38.143  1.00  0.00           C  
ATOM   2646  O   THR   161      40.051  70.496  38.547  1.00  0.00           O  
ATOM   2647  N   ARG   162      41.844  69.181  38.962  1.00  0.00           N  
ATOM   2648  H   ARG   162      42.503  68.580  38.487  1.00  0.00           H  
ATOM   2649  CA  ARG   162      42.078  69.483  40.354  1.00  0.00           C  
ATOM   2650  HA  ARG   162      42.817  68.745  40.666  1.00  0.00           H  
ATOM   2651  CB  ARG   162      42.654  70.882  40.489  1.00  0.00           C  
ATOM   2652  HB2 ARG   162      42.167  71.597  39.827  1.00  0.00           H  
ATOM   2653  HB3 ARG   162      42.638  71.275  41.506  1.00  0.00           H  
ATOM   2654  CG  ARG   162      44.162  70.839  40.170  1.00  0.00           C  
ATOM   2655  HG2 ARG   162      44.679  70.095  40.776  1.00  0.00           H  
ATOM   2656  HG3 ARG   162      44.221  70.490  39.139  1.00  0.00           H  
ATOM   2657  CD  ARG   162      44.852  72.249  40.383  1.00  0.00           C  
ATOM   2658  HD2 ARG   162      44.682  72.823  39.472  1.00  0.00           H  
ATOM   2659  HD3 ARG   162      44.479  72.686  41.309  1.00  0.00           H  
ATOM   2660  NE  ARG   162      46.358  72.089  40.552  1.00  0.00           N  
ATOM   2661  HE  ARG   162      46.747  71.160  40.632  1.00  0.00           H  
ATOM   2662  CZ  ARG   162      47.219  73.079  40.684  1.00  0.00           C  
ATOM   2663  NH1 ARG   162      46.814  74.279  40.830  1.00  0.00           N  
ATOM   2664 HH11 ARG   162      45.857  74.502  40.595  1.00  0.00           H  
ATOM   2665 HH12 ARG   162      47.463  74.972  41.174  1.00  0.00           H  
ATOM   2666  NH2 ARG   162      48.476  72.985  40.731  1.00  0.00           N  
ATOM   2667 HH21 ARG   162      48.922  72.116  40.474  1.00  0.00           H  
ATOM   2668 HH22 ARG   162      49.067  73.804  40.763  1.00  0.00           H  
ATOM   2669  C   ARG   162      40.806  69.256  41.234  1.00  0.00           C  
ATOM   2670  O   ARG   162      40.941  69.704  42.401  1.00  0.00           O  
ATOM   2671  N   GLN   163      39.775  68.417  40.897  1.00  0.00           N  
ATOM   2672  H   GLN   163      39.669  68.299  39.899  1.00  0.00           H  
ATOM   2673  CA  GLN   163      38.677  68.276  41.827  1.00  0.00           C  
ATOM   2674  HA  GLN   163      38.359  69.254  42.189  1.00  0.00           H  
ATOM   2675  CB  GLN   163      37.433  67.699  41.077  1.00  0.00           C  
ATOM   2676  HB2 GLN   163      37.112  68.453  40.358  1.00  0.00           H  
ATOM   2677  HB3 GLN   163      37.638  66.794  40.505  1.00  0.00           H  
ATOM   2678  CG  GLN   163      36.084  67.376  41.782  1.00  0.00           C  
ATOM   2679  HG2 GLN   163      35.312  67.083  41.070  1.00  0.00           H  
ATOM   2680  HG3 GLN   163      36.123  66.631  42.577  1.00  0.00           H  
ATOM   2681  CD  GLN   163      35.651  68.661  42.524  1.00  0.00           C  
ATOM   2682  OE1 GLN   163      36.019  69.761  42.178  1.00  0.00           O  
ATOM   2683  NE2 GLN   163      34.732  68.527  43.509  1.00  0.00           N  
ATOM   2684 HE21 GLN   163      34.235  69.351  43.815  1.00  0.00           H  
ATOM   2685 HE22 GLN   163      34.260  67.649  43.670  1.00  0.00           H  
ATOM   2686  C   GLN   163      38.977  67.476  43.105  1.00  0.00           C  
ATOM   2687  O   GLN   163      39.165  66.282  43.051  1.00  0.00           O  
ATOM   2688  N   HIE   164      38.886  68.176  44.273  1.00  0.00           N  
ATOM   2689  H   HIE   164      38.511  69.102  44.125  1.00  0.00           H  
ATOM   2690  CA  HIE   164      39.115  67.796  45.634  1.00  0.00           C  
ATOM   2691  HA  HIE   164      39.919  67.062  45.566  1.00  0.00           H  
ATOM   2692  CB  HIE   164      39.410  68.914  46.605  1.00  0.00           C  
ATOM   2693  HB2 HIE   164      39.937  69.735  46.121  1.00  0.00           H  
ATOM   2694  HB3 HIE   164      38.491  69.397  46.938  1.00  0.00           H  
ATOM   2695  CG  HIE   164      40.253  68.580  47.797  1.00  0.00           C  
ATOM   2696  ND1 HIE   164      39.780  67.878  48.923  1.00  0.00           N  
ATOM   2697  CE1 HIE   164      40.782  67.996  49.808  1.00  0.00           C  
ATOM   2698  HE1 HIE   164      40.748  67.710  50.849  1.00  0.00           H  
ATOM   2699  NE2 HIE   164      41.796  68.687  49.300  1.00  0.00           N  
ATOM   2700  HE2 HIE   164      42.484  69.116  49.902  1.00  0.00           H  
ATOM   2701  CD2 HIE   164      41.556  69.010  47.974  1.00  0.00           C  
ATOM   2702  HD2 HIE   164      42.133  69.636  47.309  1.00  0.00           H  
ATOM   2703  C   HIE   164      37.983  66.959  46.202  1.00  0.00           C  
ATOM   2704  O   HIE   164      36.803  67.216  45.909  1.00  0.00           O  
ATOM   2705  N   ILE   165      38.277  65.976  47.053  1.00  0.00           N  
ATOM   2706  H   ILE   165      39.258  65.863  47.265  1.00  0.00           H  
ATOM   2707  CA  ILE   165      37.320  65.039  47.662  1.00  0.00           C  
ATOM   2708  HA  ILE   165      36.888  64.557  46.785  1.00  0.00           H  
ATOM   2709  CB  ILE   165      38.017  63.968  48.527  1.00  0.00           C  
ATOM   2710  HB  ILE   165      37.251  63.563  49.188  1.00  0.00           H  
ATOM   2711  CG2 ILE   165      38.433  62.737  47.689  1.00  0.00           C  
ATOM   2712 HG21 ILE   165      39.261  63.051  47.054  1.00  0.00           H  
ATOM   2713 HG22 ILE   165      38.727  61.962  48.396  1.00  0.00           H  
ATOM   2714 HG23 ILE   165      37.659  62.300  47.058  1.00  0.00           H  
ATOM   2715  CG1 ILE   165      39.162  64.491  49.528  1.00  0.00           C  
ATOM   2716 HG12 ILE   165      40.007  64.824  48.926  1.00  0.00           H  
ATOM   2717 HG13 ILE   165      38.738  65.438  49.863  1.00  0.00           H  
ATOM   2718  CD1 ILE   165      39.668  63.594  50.643  1.00  0.00           C  
ATOM   2719 HD11 ILE   165      38.794  63.119  51.089  1.00  0.00           H  
ATOM   2720 HD12 ILE   165      40.366  62.875  50.215  1.00  0.00           H  
ATOM   2721 HD13 ILE   165      40.287  64.067  51.406  1.00  0.00           H  
ATOM   2722  C   ILE   165      36.185  65.692  48.495  1.00  0.00           C  
ATOM   2723  O   ILE   165      36.399  66.725  49.156  1.00  0.00           O  
ATOM   2724  N   PRO   166      34.980  65.074  48.584  1.00  0.00           N  
ATOM   2725  CD  PRO   166      34.468  63.974  47.819  1.00  0.00           C  
ATOM   2726  HD2 PRO   166      35.050  63.108  48.133  1.00  0.00           H  
ATOM   2727  HD3 PRO   166      34.511  64.252  46.766  1.00  0.00           H  
ATOM   2728  CG  PRO   166      33.025  63.692  48.286  1.00  0.00           C  
ATOM   2729  HG2 PRO   166      32.915  62.797  48.898  1.00  0.00           H  
ATOM   2730  HG3 PRO   166      32.340  63.513  47.457  1.00  0.00           H  
ATOM   2731  CB  PRO   166      32.646  64.951  49.091  1.00  0.00           C  
ATOM   2732  HB2 PRO   166      31.978  64.688  49.911  1.00  0.00           H  
ATOM   2733  HB3 PRO   166      32.224  65.702  48.423  1.00  0.00           H  
ATOM   2734  CA  PRO   166      33.928  65.563  49.516  1.00  0.00           C  
ATOM   2735  HA  PRO   166      34.021  66.648  49.493  1.00  0.00           H  
ATOM   2736  C   PRO   166      34.266  65.106  51.012  1.00  0.00           C  
ATOM   2737  O   PRO   166      34.619  63.970  51.277  1.00  0.00           O  
ATOM   2738  N   TYR   167      34.048  66.082  51.893  1.00  0.00           N  
ATOM   2739  H   TYR   167      33.842  67.038  51.642  1.00  0.00           H  
ATOM   2740  CA  TYR   167      34.178  65.686  53.352  1.00  0.00           C  
ATOM   2741  HA  TYR   167      35.187  65.371  53.617  1.00  0.00           H  
ATOM   2742  CB  TYR   167      33.849  66.927  54.214  1.00  0.00           C  
ATOM   2743  HB2 TYR   167      34.339  67.760  53.709  1.00  0.00           H  
ATOM   2744  HB3 TYR   167      32.845  67.274  53.969  1.00  0.00           H  
ATOM   2745  CG  TYR   167      34.096  66.878  55.727  1.00  0.00           C  
ATOM   2746  CD1 TYR   167      35.441  66.737  56.186  1.00  0.00           C  
ATOM   2747  HD1 TYR   167      36.249  66.582  55.486  1.00  0.00           H  
ATOM   2748  CE1 TYR   167      35.696  66.883  57.588  1.00  0.00           C  
ATOM   2749  HE1 TYR   167      36.740  66.986  57.845  1.00  0.00           H  
ATOM   2750  CZ  TYR   167      34.648  67.132  58.474  1.00  0.00           C  
ATOM   2751  OH  TYR   167      34.923  67.191  59.773  1.00  0.00           O  
ATOM   2752  HH  TYR   167      34.033  67.280  60.121  1.00  0.00           H  
ATOM   2753  CE2 TYR   167      33.278  66.983  58.038  1.00  0.00           C  
ATOM   2754  HE2 TYR   167      32.439  67.065  58.714  1.00  0.00           H  
ATOM   2755  CD2 TYR   167      33.016  66.954  56.636  1.00  0.00           C  
ATOM   2756  HD2 TYR   167      31.994  67.047  56.301  1.00  0.00           H  
ATOM   2757  C   TYR   167      33.191  64.552  53.767  1.00  0.00           C  
ATOM   2758  O   TYR   167      32.069  64.362  53.227  1.00  0.00           O  
ATOM   2759  N   ARG   168      33.574  63.937  54.867  1.00  0.00           N  
ATOM   2760  H   ARG   168      34.501  64.176  55.189  1.00  0.00           H  
ATOM   2761  CA  ARG   168      32.615  63.058  55.547  1.00  0.00           C  
ATOM   2762  HA  ARG   168      31.654  63.571  55.507  1.00  0.00           H  
ATOM   2763  CB  ARG   168      32.413  61.668  54.883  1.00  0.00           C  
ATOM   2764  HB2 ARG   168      32.587  61.877  53.828  1.00  0.00           H  
ATOM   2765  HB3 ARG   168      33.112  60.873  55.145  1.00  0.00           H  
ATOM   2766  CG  ARG   168      31.000  61.231  55.128  1.00  0.00           C  
ATOM   2767  HG2 ARG   168      30.712  61.383  56.168  1.00  0.00           H  
ATOM   2768  HG3 ARG   168      30.357  61.943  54.610  1.00  0.00           H  
ATOM   2769  CD  ARG   168      30.826  59.771  54.823  1.00  0.00           C  
ATOM   2770  HD2 ARG   168      29.846  59.688  54.354  1.00  0.00           H  
ATOM   2771  HD3 ARG   168      31.552  59.378  54.112  1.00  0.00           H  
ATOM   2772  NE  ARG   168      30.818  58.858  55.987  1.00  0.00           N  
ATOM   2773  HE  ARG   168      31.395  59.063  56.790  1.00  0.00           H  
ATOM   2774  CZ  ARG   168      30.379  57.581  55.973  1.00  0.00           C  
ATOM   2775  NH1 ARG   168      29.856  57.027  54.867  1.00  0.00           N  
ATOM   2776 HH11 ARG   168      29.927  57.499  53.977  1.00  0.00           H  
ATOM   2777 HH12 ARG   168      29.561  56.062  54.904  1.00  0.00           H  
ATOM   2778  NH2 ARG   168      30.408  56.881  57.045  1.00  0.00           N  
ATOM   2779 HH21 ARG   168      30.847  57.224  57.887  1.00  0.00           H  
ATOM   2780 HH22 ARG   168      29.989  55.962  57.020  1.00  0.00           H  
ATOM   2781  C   ARG   168      32.946  62.809  57.056  1.00  0.00           C  
ATOM   2782  O   ARG   168      34.120  62.660  57.349  1.00  0.00           O  
ATOM   2783  N   GLU   169      31.962  62.550  57.909  1.00  0.00           N  
ATOM   2784  H   GLU   169      30.995  62.511  57.620  1.00  0.00           H  
ATOM   2785  CA  GLU   169      32.263  62.125  59.314  1.00  0.00           C  
ATOM   2786  HA  GLU   169      33.338  62.199  59.474  1.00  0.00           H  
ATOM   2787  CB  GLU   169      31.470  63.079  60.356  1.00  0.00           C  
ATOM   2788  HB2 GLU   169      30.409  62.864  60.484  1.00  0.00           H  
ATOM   2789  HB3 GLU   169      31.888  62.772  61.314  1.00  0.00           H  
ATOM   2790  CG  GLU   169      31.842  64.539  60.086  1.00  0.00           C  
ATOM   2791  HG2 GLU   169      32.852  64.510  59.677  1.00  0.00           H  
ATOM   2792  HG3 GLU   169      31.154  65.019  59.390  1.00  0.00           H  
ATOM   2793  CD  GLU   169      31.895  65.461  61.313  1.00  0.00           C  
ATOM   2794  OE1 GLU   169      31.220  65.102  62.330  1.00  0.00           O  
ATOM   2795  OE2 GLU   169      32.601  66.521  61.290  1.00  0.00           O  
ATOM   2796  C   GLU   169      31.878  60.657  59.522  1.00  0.00           C  
ATOM   2797  O   GLU   169      31.216  59.991  58.700  1.00  0.00           O  
ATOM   2798  N   ASP   170      32.300  60.025  60.631  1.00  0.00           N  
ATOM   2799  H   ASP   170      32.704  60.601  61.357  1.00  0.00           H  
ATOM   2800  CA  ASP   170      32.117  58.652  61.001  1.00  0.00           C  
ATOM   2801  HA  ASP   170      32.721  58.486  61.893  1.00  0.00           H  
ATOM   2802  CB  ASP   170      30.722  58.396  61.544  1.00  0.00           C  
ATOM   2803  HB2 ASP   170      29.925  58.573  60.821  1.00  0.00           H  
ATOM   2804  HB3 ASP   170      30.660  57.364  61.889  1.00  0.00           H  
ATOM   2805  CG  ASP   170      30.369  59.197  62.735  1.00  0.00           C  
ATOM   2806  OD1 ASP   170      31.331  59.604  63.494  1.00  0.00           O  
ATOM   2807  OD2 ASP   170      29.217  59.389  63.101  1.00  0.00           O  
ATOM   2808  C   ASP   170      32.511  57.615  59.824  1.00  0.00           C  
ATOM   2809  O   ASP   170      31.807  56.702  59.501  1.00  0.00           O  
ATOM   2810  N   LYS   171      33.598  57.932  59.144  1.00  0.00           N  
ATOM   2811  H   LYS   171      34.073  58.755  59.485  1.00  0.00           H  
ATOM   2812  CA  LYS   171      34.472  57.001  58.396  1.00  0.00           C  
ATOM   2813  HA  LYS   171      33.804  56.415  57.765  1.00  0.00           H  
ATOM   2814  CB  LYS   171      35.401  57.861  57.517  1.00  0.00           C  
ATOM   2815  HB2 LYS   171      35.982  58.569  58.107  1.00  0.00           H  
ATOM   2816  HB3 LYS   171      36.139  57.281  56.964  1.00  0.00           H  
ATOM   2817  CG  LYS   171      34.575  58.525  56.424  1.00  0.00           C  
ATOM   2818  HG2 LYS   171      33.647  58.833  56.906  1.00  0.00           H  
ATOM   2819  HG3 LYS   171      35.189  59.402  56.219  1.00  0.00           H  
ATOM   2820  CD  LYS   171      34.152  57.715  55.161  1.00  0.00           C  
ATOM   2821  HD2 LYS   171      33.504  56.937  55.566  1.00  0.00           H  
ATOM   2822  HD3 LYS   171      33.492  58.306  54.526  1.00  0.00           H  
ATOM   2823  CE  LYS   171      35.241  57.076  54.343  1.00  0.00           C  
ATOM   2824  HE2 LYS   171      36.063  56.654  54.921  1.00  0.00           H  
ATOM   2825  HE3 LYS   171      34.818  56.187  53.875  1.00  0.00           H  
ATOM   2826  NZ  LYS   171      35.786  58.015  53.307  1.00  0.00           N  
ATOM   2827  HZ1 LYS   171      35.221  58.235  52.500  1.00  0.00           H  
ATOM   2828  HZ2 LYS   171      36.163  58.864  53.705  1.00  0.00           H  
ATOM   2829  HZ3 LYS   171      36.618  57.599  52.914  1.00  0.00           H  
ATOM   2830  C   LYS   171      35.287  56.135  59.436  1.00  0.00           C  
ATOM   2831  O   LYS   171      35.277  56.438  60.627  1.00  0.00           O  
ATOM   2832  N   ASN   172      35.850  55.038  59.017  1.00  0.00           N  
ATOM   2833  H   ASN   172      35.779  54.874  58.023  1.00  0.00           H  
ATOM   2834  CA  ASN   172      36.430  54.037  59.895  1.00  0.00           C  
ATOM   2835  HA  ASN   172      35.887  53.957  60.837  1.00  0.00           H  
ATOM   2836  CB  ASN   172      36.098  52.678  59.238  1.00  0.00           C  
ATOM   2837  HB2 ASN   172      36.599  52.547  58.279  1.00  0.00           H  
ATOM   2838  HB3 ASN   172      36.500  51.907  59.896  1.00  0.00           H  
ATOM   2839  CG  ASN   172      34.619  52.372  59.198  1.00  0.00           C  
ATOM   2840  OD1 ASN   172      33.941  52.696  58.203  1.00  0.00           O  
ATOM   2841  ND2 ASN   172      34.145  51.739  60.223  1.00  0.00           N  
ATOM   2842 HD21 ASN   172      33.191  51.414  60.157  1.00  0.00           H  
ATOM   2843 HD22 ASN   172      34.829  51.336  60.847  1.00  0.00           H  
ATOM   2844  C   ASN   172      37.895  54.353  60.268  1.00  0.00           C  
ATOM   2845  O   ASN   172      38.721  54.811  59.389  1.00  0.00           O  
ATOM   2846  N   LEU   173      38.268  53.937  61.507  1.00  0.00           N  
ATOM   2847  H   LEU   173      37.680  53.380  62.111  1.00  0.00           H  
ATOM   2848  CA  LEU   173      39.725  54.165  61.900  1.00  0.00           C  
ATOM   2849  HA  LEU   173      39.971  55.217  61.752  1.00  0.00           H  
ATOM   2850  CB  LEU   173      39.943  53.799  63.390  1.00  0.00           C  
ATOM   2851  HB2 LEU   173      39.393  54.568  63.932  1.00  0.00           H  
ATOM   2852  HB3 LEU   173      39.495  52.821  63.562  1.00  0.00           H  
ATOM   2853  CG  LEU   173      41.379  53.747  63.945  1.00  0.00           C  
ATOM   2854  HG  LEU   173      41.896  53.015  63.324  1.00  0.00           H  
ATOM   2855  CD1 LEU   173      42.158  55.061  63.991  1.00  0.00           C  
ATOM   2856 HD11 LEU   173      42.185  55.589  63.037  1.00  0.00           H  
ATOM   2857 HD12 LEU   173      41.682  55.747  64.692  1.00  0.00           H  
ATOM   2858 HD13 LEU   173      43.195  54.833  64.237  1.00  0.00           H  
ATOM   2859  CD2 LEU   173      41.278  53.228  65.405  1.00  0.00           C  
ATOM   2860 HD21 LEU   173      40.547  53.746  66.025  1.00  0.00           H  
ATOM   2861 HD22 LEU   173      41.036  52.166  65.442  1.00  0.00           H  
ATOM   2862 HD23 LEU   173      42.230  53.466  65.880  1.00  0.00           H  
ATOM   2863  C   LEU   173      40.668  53.345  60.927  1.00  0.00           C  
ATOM   2864  O   LEU   173      40.530  52.187  60.657  1.00  0.00           O  
ATOM   2865  N   THR   174      41.647  54.041  60.284  1.00  0.00           N  
ATOM   2866  H   THR   174      41.821  54.997  60.558  1.00  0.00           H  
ATOM   2867  CA  THR   174      42.383  53.621  59.085  1.00  0.00           C  
ATOM   2868  HA  THR   174      42.361  52.532  59.032  1.00  0.00           H  
ATOM   2869  CB  THR   174      41.763  54.178  57.819  1.00  0.00           C  
ATOM   2870  HB  THR   174      41.665  55.263  57.828  1.00  0.00           H  
ATOM   2871  CG2 THR   174      42.552  53.664  56.579  1.00  0.00           C  
ATOM   2872 HG21 THR   174      43.330  54.401  56.380  1.00  0.00           H  
ATOM   2873 HG22 THR   174      42.878  52.645  56.789  1.00  0.00           H  
ATOM   2874 HG23 THR   174      41.902  53.449  55.730  1.00  0.00           H  
ATOM   2875  OG1 THR   174      40.520  53.540  57.771  1.00  0.00           O  
ATOM   2876  HG1 THR   174      40.022  54.024  58.433  1.00  0.00           H  
ATOM   2877  C   THR   174      43.802  54.122  59.123  1.00  0.00           C  
ATOM   2878  O   THR   174      44.008  55.205  59.650  1.00  0.00           O  
ATOM   2879  N   GLY   175      44.716  53.358  58.591  1.00  0.00           N  
ATOM   2880  H   GLY   175      44.533  52.578  57.977  1.00  0.00           H  
ATOM   2881  CA  GLY   175      46.138  53.652  58.903  1.00  0.00           C  
ATOM   2882  HA2 GLY   175      46.813  53.090  58.256  1.00  0.00           H  
ATOM   2883  HA3 GLY   175      46.304  54.720  58.767  1.00  0.00           H  
ATOM   2884  C   GLY   175      46.473  53.225  60.396  1.00  0.00           C  
ATOM   2885  O   GLY   175      45.615  53.007  61.210  1.00  0.00           O  
ATOM   2886  N   THR   176      47.746  53.037  60.653  1.00  0.00           N  
ATOM   2887  H   THR   176      48.422  53.058  59.903  1.00  0.00           H  
ATOM   2888  CA  THR   176      48.195  52.426  61.974  1.00  0.00           C  
ATOM   2889  HA  THR   176      47.610  51.515  62.104  1.00  0.00           H  
ATOM   2890  CB  THR   176      49.759  52.149  61.890  1.00  0.00           C  
ATOM   2891  HB  THR   176      50.326  53.041  61.626  1.00  0.00           H  
ATOM   2892  CG2 THR   176      50.289  51.444  63.167  1.00  0.00           C  
ATOM   2893 HG21 THR   176      51.269  51.023  62.942  1.00  0.00           H  
ATOM   2894 HG22 THR   176      50.418  52.201  63.940  1.00  0.00           H  
ATOM   2895 HG23 THR   176      49.528  50.732  63.485  1.00  0.00           H  
ATOM   2896  OG1 THR   176      49.993  51.115  61.000  1.00  0.00           O  
ATOM   2897  HG1 THR   176      49.895  51.448  60.104  1.00  0.00           H  
ATOM   2898  C   THR   176      47.934  53.284  63.176  1.00  0.00           C  
ATOM   2899  O   THR   176      48.544  54.297  63.353  1.00  0.00           O  
ATOM   2900  N   ALA   177      46.970  52.891  64.041  1.00  0.00           N  
ATOM   2901  H   ALA   177      46.562  51.998  63.807  1.00  0.00           H  
ATOM   2902  CA  ALA   177      46.283  53.718  65.044  1.00  0.00           C  
ATOM   2903  HA  ALA   177      45.657  54.407  64.478  1.00  0.00           H  
ATOM   2904  CB  ALA   177      45.356  52.859  65.915  1.00  0.00           C  
ATOM   2905  HB1 ALA   177      44.654  52.352  65.252  1.00  0.00           H  
ATOM   2906  HB2 ALA   177      45.828  52.155  66.601  1.00  0.00           H  
ATOM   2907  HB3 ALA   177      44.766  53.566  66.498  1.00  0.00           H  
ATOM   2908  C   ALA   177      47.288  54.450  65.996  1.00  0.00           C  
ATOM   2909  O   ALA   177      47.031  55.598  66.336  1.00  0.00           O  
ATOM   2910  N   ARG   178      48.440  53.863  66.251  1.00  0.00           N  
ATOM   2911  H   ARG   178      48.432  52.897  65.955  1.00  0.00           H  
ATOM   2912  CA  ARG   178      49.433  54.290  67.272  1.00  0.00           C  
ATOM   2913  HA  ARG   178      48.896  54.358  68.218  1.00  0.00           H  
ATOM   2914  CB  ARG   178      50.504  53.174  67.457  1.00  0.00           C  
ATOM   2915  HB2 ARG   178      49.971  52.247  67.669  1.00  0.00           H  
ATOM   2916  HB3 ARG   178      51.116  53.074  66.560  1.00  0.00           H  
ATOM   2917  CG  ARG   178      51.492  53.571  68.548  1.00  0.00           C  
ATOM   2918  HG2 ARG   178      52.022  54.469  68.230  1.00  0.00           H  
ATOM   2919  HG3 ARG   178      50.996  53.839  69.481  1.00  0.00           H  
ATOM   2920  CD  ARG   178      52.494  52.456  68.831  1.00  0.00           C  
ATOM   2921  HD2 ARG   178      52.815  52.047  67.873  1.00  0.00           H  
ATOM   2922  HD3 ARG   178      53.371  53.009  69.168  1.00  0.00           H  
ATOM   2923  NE  ARG   178      52.061  51.460  69.809  1.00  0.00           N  
ATOM   2924  HE  ARG   178      51.110  51.570  70.129  1.00  0.00           H  
ATOM   2925  CZ  ARG   178      52.665  50.305  70.021  1.00  0.00           C  
ATOM   2926  NH1 ARG   178      53.821  49.951  69.493  1.00  0.00           N  
ATOM   2927 HH11 ARG   178      54.360  50.531  68.867  1.00  0.00           H  
ATOM   2928 HH12 ARG   178      54.237  49.106  69.858  1.00  0.00           H  
ATOM   2929  NH2 ARG   178      52.190  49.494  70.881  1.00  0.00           N  
ATOM   2930 HH21 ARG   178      51.252  49.642  71.223  1.00  0.00           H  
ATOM   2931 HH22 ARG   178      52.584  48.584  71.072  1.00  0.00           H  
ATOM   2932  C   ARG   178      50.073  55.607  66.815  1.00  0.00           C  
ATOM   2933  O   ARG   178      50.382  56.480  67.644  1.00  0.00           O  
ATOM   2934  N   TYR   179      50.029  55.791  65.484  1.00  0.00           N  
ATOM   2935  H   TYR   179      49.637  55.037  64.937  1.00  0.00           H  
ATOM   2936  CA  TYR   179      50.544  56.912  64.717  1.00  0.00           C  
ATOM   2937  HA  TYR   179      51.096  57.494  65.455  1.00  0.00           H  
ATOM   2938  CB  TYR   179      51.615  56.497  63.672  1.00  0.00           C  
ATOM   2939  HB2 TYR   179      51.182  55.940  62.841  1.00  0.00           H  
ATOM   2940  HB3 TYR   179      52.031  57.430  63.291  1.00  0.00           H  
ATOM   2941  CG  TYR   179      52.750  55.741  64.334  1.00  0.00           C  
ATOM   2942  CD1 TYR   179      53.716  56.499  65.087  1.00  0.00           C  
ATOM   2943  HD1 TYR   179      53.795  57.576  65.057  1.00  0.00           H  
ATOM   2944  CE1 TYR   179      54.777  55.813  65.727  1.00  0.00           C  
ATOM   2945  HE1 TYR   179      55.483  56.369  66.325  1.00  0.00           H  
ATOM   2946  CZ  TYR   179      54.834  54.432  65.756  1.00  0.00           C  
ATOM   2947  OH  TYR   179      55.732  53.837  66.617  1.00  0.00           O  
ATOM   2948  HH  TYR   179      55.933  52.915  66.440  1.00  0.00           H  
ATOM   2949  CE2 TYR   179      53.882  53.619  65.014  1.00  0.00           C  
ATOM   2950  HE2 TYR   179      53.984  52.544  65.054  1.00  0.00           H  
ATOM   2951  CD2 TYR   179      52.805  54.290  64.308  1.00  0.00           C  
ATOM   2952  HD2 TYR   179      52.033  53.688  63.852  1.00  0.00           H  
ATOM   2953  C   TYR   179      49.424  57.772  64.069  1.00  0.00           C  
ATOM   2954  O   TYR   179      49.380  58.997  64.338  1.00  0.00           O  
ATOM   2955  N   ALA   180      48.557  57.097  63.324  1.00  0.00           N  
ATOM   2956  H   ALA   180      48.642  56.091  63.296  1.00  0.00           H  
ATOM   2957  CA  ALA   180      47.419  57.621  62.704  1.00  0.00           C  
ATOM   2958  HA  ALA   180      47.694  57.843  61.673  1.00  0.00           H  
ATOM   2959  CB  ALA   180      46.314  56.599  62.666  1.00  0.00           C  
ATOM   2960  HB1 ALA   180      45.925  56.452  63.673  1.00  0.00           H  
ATOM   2961  HB2 ALA   180      45.466  56.894  62.049  1.00  0.00           H  
ATOM   2962  HB3 ALA   180      46.697  55.671  62.241  1.00  0.00           H  
ATOM   2963  C   ALA   180      46.739  58.858  63.442  1.00  0.00           C  
ATOM   2964  O   ALA   180      46.572  58.857  64.661  1.00  0.00           O  
ATOM   2965  N   SER   181      46.267  59.771  62.617  1.00  0.00           N  
ATOM   2966  H   SER   181      46.392  59.638  61.624  1.00  0.00           H  
ATOM   2967  CA  SER   181      45.718  61.084  63.018  1.00  0.00           C  
ATOM   2968  HA  SER   181      46.605  61.610  63.371  1.00  0.00           H  
ATOM   2969  CB  SER   181      45.237  61.791  61.738  1.00  0.00           C  
ATOM   2970  HB2 SER   181      44.913  62.811  61.946  1.00  0.00           H  
ATOM   2971  HB3 SER   181      46.019  61.855  60.982  1.00  0.00           H  
ATOM   2972  OG  SER   181      44.202  60.940  61.243  1.00  0.00           O  
ATOM   2973  HG  SER   181      44.011  61.191  60.336  1.00  0.00           H  
ATOM   2974  C   SER   181      44.696  61.070  64.168  1.00  0.00           C  
ATOM   2975  O   SER   181      43.744  60.241  64.107  1.00  0.00           O  
ATOM   2976  N   ILE   182      44.676  62.037  65.025  1.00  0.00           N  
ATOM   2977  H   ILE   182      45.409  62.728  64.957  1.00  0.00           H  
ATOM   2978  CA  ILE   182      43.587  62.396  65.885  1.00  0.00           C  
ATOM   2979  HA  ILE   182      43.478  61.530  66.538  1.00  0.00           H  
ATOM   2980  CB  ILE   182      43.813  63.665  66.807  1.00  0.00           C  
ATOM   2981  HB  ILE   182      44.449  64.413  66.333  1.00  0.00           H  
ATOM   2982  CG2 ILE   182      42.483  64.428  67.068  1.00  0.00           C  
ATOM   2983 HG21 ILE   182      42.664  65.212  67.803  1.00  0.00           H  
ATOM   2984 HG22 ILE   182      42.076  64.780  66.120  1.00  0.00           H  
ATOM   2985 HG23 ILE   182      41.655  63.902  67.543  1.00  0.00           H  
ATOM   2986  CG1 ILE   182      44.533  63.192  68.119  1.00  0.00           C  
ATOM   2987 HG12 ILE   182      43.908  62.547  68.736  1.00  0.00           H  
ATOM   2988 HG13 ILE   182      45.381  62.577  67.817  1.00  0.00           H  
ATOM   2989  CD1 ILE   182      45.062  64.323  68.979  1.00  0.00           C  
ATOM   2990 HD11 ILE   182      45.641  65.057  68.420  1.00  0.00           H  
ATOM   2991 HD12 ILE   182      44.232  64.819  69.482  1.00  0.00           H  
ATOM   2992 HD13 ILE   182      45.769  63.888  69.685  1.00  0.00           H  
ATOM   2993  C   ILE   182      42.320  62.485  65.049  1.00  0.00           C  
ATOM   2994  O   ILE   182      41.287  61.981  65.440  1.00  0.00           O  
ATOM   2995  N   ASN   183      42.359  62.907  63.808  1.00  0.00           N  
ATOM   2996  H   ASN   183      43.222  63.292  63.451  1.00  0.00           H  
ATOM   2997  CA  ASN   183      41.238  62.966  62.931  1.00  0.00           C  
ATOM   2998  HA  ASN   183      40.488  63.506  63.508  1.00  0.00           H  
ATOM   2999  CB  ASN   183      41.672  63.889  61.772  1.00  0.00           C  
ATOM   3000  HB2 ASN   183      41.835  64.864  62.231  1.00  0.00           H  
ATOM   3001  HB3 ASN   183      42.584  63.575  61.264  1.00  0.00           H  
ATOM   3002  CG  ASN   183      40.622  64.041  60.692  1.00  0.00           C  
ATOM   3003  OD1 ASN   183      39.621  64.767  60.808  1.00  0.00           O  
ATOM   3004  ND2 ASN   183      40.812  63.232  59.634  1.00  0.00           N  
ATOM   3005 HD21 ASN   183      40.024  63.091  59.018  1.00  0.00           H  
ATOM   3006 HD22 ASN   183      41.674  62.747  59.426  1.00  0.00           H  
ATOM   3007  C   ASN   183      40.597  61.599  62.523  1.00  0.00           C  
ATOM   3008  O   ASN   183      39.401  61.377  62.611  1.00  0.00           O  
ATOM   3009  N   ALA   184      41.398  60.548  62.247  1.00  0.00           N  
ATOM   3010  H   ALA   184      42.400  60.672  62.274  1.00  0.00           H  
ATOM   3011  CA  ALA   184      40.944  59.133  62.024  1.00  0.00           C  
ATOM   3012  HA  ALA   184      40.052  59.208  61.403  1.00  0.00           H  
ATOM   3013  CB  ALA   184      41.892  58.306  61.124  1.00  0.00           C  
ATOM   3014  HB1 ALA   184      41.576  57.265  61.057  1.00  0.00           H  
ATOM   3015  HB2 ALA   184      41.957  58.803  60.156  1.00  0.00           H  
ATOM   3016  HB3 ALA   184      42.921  58.419  61.468  1.00  0.00           H  
ATOM   3017  C   ALA   184      40.540  58.524  63.357  1.00  0.00           C  
ATOM   3018  O   ALA   184      39.743  57.598  63.373  1.00  0.00           O  
ATOM   3019  N   HIE   185      41.026  59.032  64.497  1.00  0.00           N  
ATOM   3020  H   HIE   185      41.742  59.743  64.462  1.00  0.00           H  
ATOM   3021  CA  HIE   185      40.458  58.600  65.769  1.00  0.00           C  
ATOM   3022  HA  HIE   185      40.267  57.528  65.731  1.00  0.00           H  
ATOM   3023  CB  HIE   185      41.511  58.918  66.899  1.00  0.00           C  
ATOM   3024  HB2 HIE   185      41.908  59.930  66.816  1.00  0.00           H  
ATOM   3025  HB3 HIE   185      41.058  58.802  67.883  1.00  0.00           H  
ATOM   3026  CG  HIE   185      42.571  57.843  66.849  1.00  0.00           C  
ATOM   3027  ND1 HIE   185      42.344  56.503  67.232  1.00  0.00           N  
ATOM   3028  CE1 HIE   185      43.501  55.975  67.112  1.00  0.00           C  
ATOM   3029  HE1 HIE   185      43.740  54.977  67.449  1.00  0.00           H  
ATOM   3030  NE2 HIE   185      44.452  56.791  66.621  1.00  0.00           N  
ATOM   3031  HE2 HIE   185      45.433  56.554  66.588  1.00  0.00           H  
ATOM   3032  CD2 HIE   185      43.912  58.052  66.484  1.00  0.00           C  
ATOM   3033  HD2 HIE   185      44.262  58.972  66.041  1.00  0.00           H  
ATOM   3034  C   HIE   185      39.213  59.301  66.122  1.00  0.00           C  
ATOM   3035  O   HIE   185      38.545  58.740  66.989  1.00  0.00           O  
ATOM   3036  N   LEU   186      38.815  60.403  65.465  1.00  0.00           N  
ATOM   3037  H   LEU   186      39.425  60.841  64.790  1.00  0.00           H  
ATOM   3038  CA  LEU   186      37.482  60.820  65.505  1.00  0.00           C  
ATOM   3039  HA  LEU   186      37.005  60.621  66.465  1.00  0.00           H  
ATOM   3040  CB  LEU   186      37.430  62.345  65.306  1.00  0.00           C  
ATOM   3041  HB2 LEU   186      37.854  62.553  64.323  1.00  0.00           H  
ATOM   3042  HB3 LEU   186      36.394  62.639  65.137  1.00  0.00           H  
ATOM   3043  CG  LEU   186      38.125  63.195  66.385  1.00  0.00           C  
ATOM   3044  HG  LEU   186      38.973  62.598  66.722  1.00  0.00           H  
ATOM   3045  CD1 LEU   186      38.763  64.479  65.943  1.00  0.00           C  
ATOM   3046 HD11 LEU   186      39.392  64.861  66.747  1.00  0.00           H  
ATOM   3047 HD12 LEU   186      39.322  64.322  65.021  1.00  0.00           H  
ATOM   3048 HD13 LEU   186      37.896  65.099  65.715  1.00  0.00           H  
ATOM   3049  CD2 LEU   186      37.203  63.427  67.590  1.00  0.00           C  
ATOM   3050 HD21 LEU   186      37.746  64.092  68.262  1.00  0.00           H  
ATOM   3051 HD22 LEU   186      36.345  64.052  67.341  1.00  0.00           H  
ATOM   3052 HD23 LEU   186      37.007  62.483  68.099  1.00  0.00           H  
ATOM   3053  C   LEU   186      36.598  60.189  64.400  1.00  0.00           C  
ATOM   3054  O   LEU   186      35.364  60.370  64.419  1.00  0.00           O  
ATOM   3055  N   GLY   187      37.205  59.576  63.334  1.00  0.00           N  
ATOM   3056  H   GLY   187      38.215  59.550  63.314  1.00  0.00           H  
ATOM   3057  CA  GLY   187      36.566  58.909  62.178  1.00  0.00           C  
ATOM   3058  HA2 GLY   187      37.090  58.016  61.838  1.00  0.00           H  
ATOM   3059  HA3 GLY   187      35.628  58.534  62.587  1.00  0.00           H  
ATOM   3060  C   GLY   187      36.324  59.926  61.079  1.00  0.00           C  
ATOM   3061  O   GLY   187      35.352  59.756  60.380  1.00  0.00           O  
ATOM   3062  N   ILE   188      36.987  61.077  61.020  1.00  0.00           N  
ATOM   3063  H   ILE   188      37.792  61.253  61.604  1.00  0.00           H  
ATOM   3064  CA  ILE   188      36.598  62.151  60.078  1.00  0.00           C  
ATOM   3065  HA  ILE   188      35.539  61.996  59.871  1.00  0.00           H  
ATOM   3066  CB  ILE   188      36.761  63.491  60.755  1.00  0.00           C  
ATOM   3067  HB  ILE   188      37.710  63.471  61.292  1.00  0.00           H  
ATOM   3068  CG2 ILE   188      36.739  64.594  59.683  1.00  0.00           C  
ATOM   3069 HG21 ILE   188      35.778  64.709  59.181  1.00  0.00           H  
ATOM   3070 HG22 ILE   188      36.937  65.564  60.140  1.00  0.00           H  
ATOM   3071 HG23 ILE   188      37.491  64.409  58.916  1.00  0.00           H  
ATOM   3072  CG1 ILE   188      35.776  63.898  61.922  1.00  0.00           C  
ATOM   3073 HG12 ILE   188      34.813  64.045  61.433  1.00  0.00           H  
ATOM   3074 HG13 ILE   188      35.567  63.000  62.505  1.00  0.00           H  
ATOM   3075  CD1 ILE   188      36.169  65.045  62.783  1.00  0.00           C  
ATOM   3076 HD11 ILE   188      35.917  66.004  62.329  1.00  0.00           H  
ATOM   3077 HD12 ILE   188      35.500  65.059  63.644  1.00  0.00           H  
ATOM   3078 HD13 ILE   188      37.158  64.865  63.204  1.00  0.00           H  
ATOM   3079  C   ILE   188      37.465  61.813  58.842  1.00  0.00           C  
ATOM   3080  O   ILE   188      38.602  61.405  58.944  1.00  0.00           O  
ATOM   3081  N   GLU   189      37.011  62.195  57.624  1.00  0.00           N  
ATOM   3082  H   GLU   189      36.159  62.737  57.642  1.00  0.00           H  
ATOM   3083  CA  GLU   189      37.681  62.058  56.318  1.00  0.00           C  
ATOM   3084  HA  GLU   189      37.644  60.972  56.230  1.00  0.00           H  
ATOM   3085  CB  GLU   189      36.846  62.739  55.235  1.00  0.00           C  
ATOM   3086  HB2 GLU   189      35.802  62.454  55.365  1.00  0.00           H  
ATOM   3087  HB3 GLU   189      36.862  63.812  55.427  1.00  0.00           H  
ATOM   3088  CG  GLU   189      37.291  62.519  53.738  1.00  0.00           C  
ATOM   3089  HG2 GLU   189      36.601  62.946  53.011  1.00  0.00           H  
ATOM   3090  HG3 GLU   189      38.262  63.003  53.635  1.00  0.00           H  
ATOM   3091  CD  GLU   189      37.436  61.048  53.298  1.00  0.00           C  
ATOM   3092  OE1 GLU   189      37.639  60.704  52.112  1.00  0.00           O  
ATOM   3093  OE2 GLU   189      37.104  60.197  54.142  1.00  0.00           O  
ATOM   3094  C   GLU   189      39.156  62.428  56.381  1.00  0.00           C  
ATOM   3095  O   GLU   189      39.452  63.580  56.738  1.00  0.00           O  
ATOM   3096  N   GLN   190      40.040  61.495  56.095  1.00  0.00           N  
ATOM   3097  H   GLN   190      39.686  60.573  55.884  1.00  0.00           H  
ATOM   3098  CA  GLN   190      41.520  61.803  56.052  1.00  0.00           C  
ATOM   3099  HA  GLN   190      41.767  62.388  56.937  1.00  0.00           H  
ATOM   3100  CB  GLN   190      42.350  60.511  56.075  1.00  0.00           C  
ATOM   3101  HB2 GLN   190      42.295  59.869  55.196  1.00  0.00           H  
ATOM   3102  HB3 GLN   190      43.364  60.878  56.237  1.00  0.00           H  
ATOM   3103  CG  GLN   190      41.909  59.590  57.143  1.00  0.00           C  
ATOM   3104  HG2 GLN   190      41.609  60.237  57.967  1.00  0.00           H  
ATOM   3105  HG3 GLN   190      41.050  59.063  56.727  1.00  0.00           H  
ATOM   3106  CD  GLN   190      42.910  58.583  57.613  1.00  0.00           C  
ATOM   3107  OE1 GLN   190      42.934  57.423  57.263  1.00  0.00           O  
ATOM   3108  NE2 GLN   190      43.944  59.134  58.310  1.00  0.00           N  
ATOM   3109 HE21 GLN   190      44.680  58.553  58.684  1.00  0.00           H  
ATOM   3110 HE22 GLN   190      43.817  60.111  58.535  1.00  0.00           H  
ATOM   3111  C   GLN   190      41.851  62.772  54.903  1.00  0.00           C  
ATOM   3112  O   GLN   190      41.391  62.520  53.767  1.00  0.00           O  
ATOM   3113  N   SER   191      42.586  63.792  55.234  1.00  0.00           N  
ATOM   3114  H   SER   191      42.901  63.923  56.185  1.00  0.00           H  
ATOM   3115  CA  SER   191      43.183  64.662  54.172  1.00  0.00           C  
ATOM   3116  HA  SER   191      42.995  64.289  53.165  1.00  0.00           H  
ATOM   3117  CB  SER   191      42.457  66.019  54.259  1.00  0.00           C  
ATOM   3118  HB2 SER   191      42.753  66.724  53.482  1.00  0.00           H  
ATOM   3119  HB3 SER   191      41.379  65.853  54.253  1.00  0.00           H  
ATOM   3120  OG  SER   191      42.793  66.645  55.471  1.00  0.00           O  
ATOM   3121  HG  SER   191      42.354  66.145  56.163  1.00  0.00           H  
ATOM   3122  C   SER   191      44.689  64.898  54.367  1.00  0.00           C  
ATOM   3123  O   SER   191      45.385  64.071  54.973  1.00  0.00           O  
ATOM   3124  N   ARG   192      45.209  65.976  53.798  1.00  0.00           N  
ATOM   3125  H   ARG   192      44.613  66.615  53.291  1.00  0.00           H  
ATOM   3126  CA  ARG   192      46.646  66.275  53.877  1.00  0.00           C  
ATOM   3127  HA  ARG   192      47.180  65.388  53.538  1.00  0.00           H  
ATOM   3128  CB  ARG   192      46.951  67.426  52.902  1.00  0.00           C  
ATOM   3129  HB2 ARG   192      46.363  68.324  53.092  1.00  0.00           H  
ATOM   3130  HB3 ARG   192      47.998  67.705  53.020  1.00  0.00           H  
ATOM   3131  CG  ARG   192      46.923  66.985  51.487  1.00  0.00           C  
ATOM   3132  HG2 ARG   192      47.574  66.134  51.286  1.00  0.00           H  
ATOM   3133  HG3 ARG   192      45.966  66.533  51.224  1.00  0.00           H  
ATOM   3134  CD  ARG   192      47.140  68.146  50.445  1.00  0.00           C  
ATOM   3135  HD2 ARG   192      47.958  68.744  50.847  1.00  0.00           H  
ATOM   3136  HD3 ARG   192      47.458  67.747  49.482  1.00  0.00           H  
ATOM   3137  NE  ARG   192      45.955  69.036  50.254  1.00  0.00           N  
ATOM   3138  HE  ARG   192      45.186  68.865  50.886  1.00  0.00           H  
ATOM   3139  CZ  ARG   192      45.929  70.017  49.383  1.00  0.00           C  
ATOM   3140  NH1 ARG   192      46.833  70.230  48.457  1.00  0.00           N  
ATOM   3141 HH11 ARG   192      47.628  69.612  48.379  1.00  0.00           H  
ATOM   3142 HH12 ARG   192      46.742  71.051  47.875  1.00  0.00           H  
ATOM   3143  NH2 ARG   192      44.951  70.935  49.380  1.00  0.00           N  
ATOM   3144 HH21 ARG   192      44.286  70.984  50.138  1.00  0.00           H  
ATOM   3145 HH22 ARG   192      44.818  71.541  48.582  1.00  0.00           H  
ATOM   3146  C   ARG   192      47.138  66.648  55.269  1.00  0.00           C  
ATOM   3147  O   ARG   192      48.333  66.568  55.517  1.00  0.00           O  
ATOM   3148  N   ARG   193      46.283  66.985  56.233  1.00  0.00           N  
ATOM   3149  H   ARG   193      45.335  67.041  55.889  1.00  0.00           H  
ATOM   3150  CA  ARG   193      46.450  67.163  57.675  1.00  0.00           C  
ATOM   3151  HA  ARG   193      47.014  68.059  57.933  1.00  0.00           H  
ATOM   3152  CB  ARG   193      45.058  67.560  58.328  1.00  0.00           C  
ATOM   3153  HB2 ARG   193      44.790  68.562  57.993  1.00  0.00           H  
ATOM   3154  HB3 ARG   193      44.229  66.885  58.115  1.00  0.00           H  
ATOM   3155  CG  ARG   193      45.261  67.606  59.891  1.00  0.00           C  
ATOM   3156  HG2 ARG   193      46.303  67.726  60.189  1.00  0.00           H  
ATOM   3157  HG3 ARG   193      44.815  68.558  60.179  1.00  0.00           H  
ATOM   3158  CD  ARG   193      44.590  66.334  60.498  1.00  0.00           C  
ATOM   3159  HD2 ARG   193      43.563  66.320  60.133  1.00  0.00           H  
ATOM   3160  HD3 ARG   193      45.210  65.486  60.208  1.00  0.00           H  
ATOM   3161  NE  ARG   193      44.719  66.337  61.941  1.00  0.00           N  
ATOM   3162  HE  ARG   193      45.505  65.844  62.340  1.00  0.00           H  
ATOM   3163  CZ  ARG   193      43.997  66.906  62.834  1.00  0.00           C  
ATOM   3164  NH1 ARG   193      42.923  67.533  62.454  1.00  0.00           N  
ATOM   3165 HH11 ARG   193      42.764  67.780  61.488  1.00  0.00           H  
ATOM   3166 HH12 ARG   193      42.265  67.845  63.154  1.00  0.00           H  
ATOM   3167  NH2 ARG   193      44.242  66.721  64.053  1.00  0.00           N  
ATOM   3168 HH21 ARG   193      44.707  65.842  64.229  1.00  0.00           H  
ATOM   3169 HH22 ARG   193      43.570  67.159  64.668  1.00  0.00           H  
ATOM   3170  C   ARG   193      47.039  65.918  58.294  1.00  0.00           C  
ATOM   3171  O   ARG   193      47.957  65.862  59.124  1.00  0.00           O  
ATOM   3172  N   ASP   194      46.593  64.789  57.826  1.00  0.00           N  
ATOM   3173  H   ASP   194      45.978  64.847  57.026  1.00  0.00           H  
ATOM   3174  CA  ASP   194      46.716  63.490  58.580  1.00  0.00           C  
ATOM   3175  HA  ASP   194      46.665  63.725  59.643  1.00  0.00           H  
ATOM   3176  CB  ASP   194      45.571  62.536  58.258  1.00  0.00           C  
ATOM   3177  HB2 ASP   194      45.623  62.441  57.174  1.00  0.00           H  
ATOM   3178  HB3 ASP   194      45.767  61.550  58.679  1.00  0.00           H  
ATOM   3179  CG  ASP   194      44.177  62.979  58.546  1.00  0.00           C  
ATOM   3180  OD1 ASP   194      43.422  62.065  59.001  1.00  0.00           O  
ATOM   3181  OD2 ASP   194      43.749  64.079  58.138  1.00  0.00           O  
ATOM   3182  C   ASP   194      48.055  62.805  58.460  1.00  0.00           C  
ATOM   3183  O   ASP   194      48.477  62.165  59.424  1.00  0.00           O  
ATOM   3184  N   ASP   195      48.819  63.028  57.387  1.00  0.00           N  
ATOM   3185  H   ASP   195      48.501  63.641  56.650  1.00  0.00           H  
ATOM   3186  CA  ASP   195      50.153  62.409  57.329  1.00  0.00           C  
ATOM   3187  HA  ASP   195      50.081  61.385  57.697  1.00  0.00           H  
ATOM   3188  CB  ASP   195      50.635  62.321  55.915  1.00  0.00           C  
ATOM   3189  HB2 ASP   195      50.842  63.339  55.582  1.00  0.00           H  
ATOM   3190  HB3 ASP   195      51.506  61.667  55.957  1.00  0.00           H  
ATOM   3191  CG  ASP   195      49.712  61.617  54.940  1.00  0.00           C  
ATOM   3192  OD1 ASP   195      49.040  60.610  55.349  1.00  0.00           O  
ATOM   3193  OD2 ASP   195      49.635  61.930  53.769  1.00  0.00           O  
ATOM   3194  C   ASP   195      51.171  63.214  58.192  1.00  0.00           C  
ATOM   3195  O   ASP   195      52.070  62.689  58.859  1.00  0.00           O  
ATOM   3196  N   MET   196      51.067  64.527  58.267  1.00  0.00           N  
ATOM   3197  H   MET   196      50.206  64.848  57.848  1.00  0.00           H  
ATOM   3198  CA  MET   196      51.930  65.426  59.004  1.00  0.00           C  
ATOM   3199  HA  MET   196      52.965  65.109  58.873  1.00  0.00           H  
ATOM   3200  CB  MET   196      51.734  66.860  58.442  1.00  0.00           C  
ATOM   3201  HB2 MET   196      50.766  67.272  58.726  1.00  0.00           H  
ATOM   3202  HB3 MET   196      52.547  67.486  58.812  1.00  0.00           H  
ATOM   3203  CG  MET   196      51.707  66.948  56.916  1.00  0.00           C  
ATOM   3204  HG2 MET   196      51.725  65.965  56.444  1.00  0.00           H  
ATOM   3205  HG3 MET   196      50.756  67.296  56.514  1.00  0.00           H  
ATOM   3206  SD  MET   196      53.081  67.998  56.177  1.00  0.00           S  
ATOM   3207  CE  MET   196      54.537  66.992  56.396  1.00  0.00           C  
ATOM   3208  HE1 MET   196      55.267  67.234  55.624  1.00  0.00           H  
ATOM   3209  HE2 MET   196      55.041  67.111  57.355  1.00  0.00           H  
ATOM   3210  HE3 MET   196      54.260  65.945  56.276  1.00  0.00           H  
ATOM   3211  C   MET   196      51.620  65.224  60.515  1.00  0.00           C  
ATOM   3212  O   MET   196      52.576  65.120  61.257  1.00  0.00           O  
ATOM   3213  N   GLU   197      50.343  65.197  60.883  1.00  0.00           N  
ATOM   3214  H   GLU   197      49.602  65.383  60.222  1.00  0.00           H  
ATOM   3215  CA  GLU   197      49.981  64.913  62.311  1.00  0.00           C  
ATOM   3216  HA  GLU   197      50.452  65.683  62.922  1.00  0.00           H  
ATOM   3217  CB  GLU   197      48.471  64.890  62.462  1.00  0.00           C  
ATOM   3218  HB2 GLU   197      48.045  65.633  61.788  1.00  0.00           H  
ATOM   3219  HB3 GLU   197      48.010  63.945  62.174  1.00  0.00           H  
ATOM   3220  CG  GLU   197      48.175  65.307  63.889  1.00  0.00           C  
ATOM   3221  HG2 GLU   197      48.931  64.852  64.528  1.00  0.00           H  
ATOM   3222  HG3 GLU   197      48.181  66.386  64.044  1.00  0.00           H  
ATOM   3223  CD  GLU   197      46.922  64.483  64.398  1.00  0.00           C  
ATOM   3224  OE1 GLU   197      45.859  64.659  63.736  1.00  0.00           O  
ATOM   3225  OE2 GLU   197      46.962  63.721  65.389  1.00  0.00           O  
ATOM   3226  C   GLU   197      50.566  63.505  62.778  1.00  0.00           C  
ATOM   3227  O   GLU   197      51.327  63.399  63.695  1.00  0.00           O  
ATOM   3228  N   SER   198      50.220  62.423  62.001  1.00  0.00           N  
ATOM   3229  H   SER   198      49.648  62.515  61.173  1.00  0.00           H  
ATOM   3230  CA  SER   198      50.838  61.067  62.233  1.00  0.00           C  
ATOM   3231  HA  SER   198      50.435  60.657  63.159  1.00  0.00           H  
ATOM   3232  CB  SER   198      50.450  60.107  61.116  1.00  0.00           C  
ATOM   3233  HB2 SER   198      50.777  60.504  60.155  1.00  0.00           H  
ATOM   3234  HB3 SER   198      50.959  59.150  61.235  1.00  0.00           H  
ATOM   3235  OG  SER   198      49.100  59.937  61.029  1.00  0.00           O  
ATOM   3236  HG  SER   198      48.642  60.707  60.685  1.00  0.00           H  
ATOM   3237  C   SER   198      52.337  61.066  62.409  1.00  0.00           C  
ATOM   3238  O   SER   198      52.892  60.444  63.354  1.00  0.00           O  
ATOM   3239  N   LEU   199      53.062  61.790  61.548  1.00  0.00           N  
ATOM   3240  H   LEU   199      52.498  62.161  60.798  1.00  0.00           H  
ATOM   3241  CA  LEU   199      54.551  61.989  61.497  1.00  0.00           C  
ATOM   3242  HA  LEU   199      55.071  61.031  61.477  1.00  0.00           H  
ATOM   3243  CB  LEU   199      54.972  62.837  60.248  1.00  0.00           C  
ATOM   3244  HB2 LEU   199      54.793  62.240  59.354  1.00  0.00           H  
ATOM   3245  HB3 LEU   199      54.271  63.672  60.238  1.00  0.00           H  
ATOM   3246  CG  LEU   199      56.496  63.259  60.155  1.00  0.00           C  
ATOM   3247  HG  LEU   199      56.735  63.848  61.040  1.00  0.00           H  
ATOM   3248  CD1 LEU   199      57.421  62.007  60.153  1.00  0.00           C  
ATOM   3249 HD11 LEU   199      57.247  61.337  60.995  1.00  0.00           H  
ATOM   3250 HD12 LEU   199      57.315  61.451  59.222  1.00  0.00           H  
ATOM   3251 HD13 LEU   199      58.477  62.273  60.106  1.00  0.00           H  
ATOM   3252  CD2 LEU   199      56.952  64.052  58.949  1.00  0.00           C  
ATOM   3253 HD21 LEU   199      57.970  64.402  59.122  1.00  0.00           H  
ATOM   3254 HD22 LEU   199      56.917  63.331  58.132  1.00  0.00           H  
ATOM   3255 HD23 LEU   199      56.420  64.967  58.691  1.00  0.00           H  
ATOM   3256  C   LEU   199      55.059  62.726  62.756  1.00  0.00           C  
ATOM   3257  O   LEU   199      56.062  62.393  63.396  1.00  0.00           O  
ATOM   3258  N   GLY   200      54.249  63.641  63.272  1.00  0.00           N  
ATOM   3259  H   GLY   200      53.363  63.840  62.828  1.00  0.00           H  
ATOM   3260  CA  GLY   200      54.408  64.163  64.629  1.00  0.00           C  
ATOM   3261  HA2 GLY   200      55.246  64.856  64.704  1.00  0.00           H  
ATOM   3262  HA3 GLY   200      53.472  64.602  64.975  1.00  0.00           H  
ATOM   3263  C   GLY   200      54.684  63.113  65.748  1.00  0.00           C  
ATOM   3264  O   GLY   200      55.723  63.212  66.442  1.00  0.00           O  
ATOM   3265  N   TYR   201      53.841  62.085  65.887  1.00  0.00           N  
ATOM   3266  H   TYR   201      52.971  62.063  65.374  1.00  0.00           H  
ATOM   3267  CA  TYR   201      54.050  61.014  66.889  1.00  0.00           C  
ATOM   3268  HA  TYR   201      54.382  61.457  67.828  1.00  0.00           H  
ATOM   3269  CB  TYR   201      52.768  60.147  67.065  1.00  0.00           C  
ATOM   3270  HB2 TYR   201      52.541  59.638  66.128  1.00  0.00           H  
ATOM   3271  HB3 TYR   201      52.839  59.541  67.968  1.00  0.00           H  
ATOM   3272  CG  TYR   201      51.630  61.132  67.290  1.00  0.00           C  
ATOM   3273  CD1 TYR   201      51.343  61.715  68.479  1.00  0.00           C  
ATOM   3274  HD1 TYR   201      51.930  61.478  69.354  1.00  0.00           H  
ATOM   3275  CE1 TYR   201      50.276  62.609  68.613  1.00  0.00           C  
ATOM   3276  HE1 TYR   201      50.154  63.164  69.532  1.00  0.00           H  
ATOM   3277  CZ  TYR   201      49.431  62.878  67.496  1.00  0.00           C  
ATOM   3278  OH  TYR   201      48.327  63.684  67.643  1.00  0.00           O  
ATOM   3279  HH  TYR   201      47.711  63.676  66.907  1.00  0.00           H  
ATOM   3280  CE2 TYR   201      49.674  62.221  66.274  1.00  0.00           C  
ATOM   3281  HE2 TYR   201      49.014  62.361  65.430  1.00  0.00           H  
ATOM   3282  CD2 TYR   201      50.775  61.414  66.201  1.00  0.00           C  
ATOM   3283  HD2 TYR   201      51.088  61.192  65.192  1.00  0.00           H  
ATOM   3284  C   TYR   201      55.148  60.017  66.465  1.00  0.00           C  
ATOM   3285  O   TYR   201      55.643  59.303  67.317  1.00  0.00           O  
ATOM   3286  N   VAL   202      55.521  59.947  65.206  1.00  0.00           N  
ATOM   3287  H   VAL   202      54.975  60.508  64.567  1.00  0.00           H  
ATOM   3288  CA  VAL   202      56.729  59.274  64.806  1.00  0.00           C  
ATOM   3289  HA  VAL   202      56.806  58.304  65.296  1.00  0.00           H  
ATOM   3290  CB  VAL   202      56.751  58.999  63.295  1.00  0.00           C  
ATOM   3291  HB  VAL   202      56.489  59.937  62.805  1.00  0.00           H  
ATOM   3292  CG1 VAL   202      58.109  58.610  62.803  1.00  0.00           C  
ATOM   3293 HG11 VAL   202      58.037  58.279  61.767  1.00  0.00           H  
ATOM   3294 HG12 VAL   202      58.843  59.416  62.788  1.00  0.00           H  
ATOM   3295 HG13 VAL   202      58.377  57.734  63.393  1.00  0.00           H  
ATOM   3296  CG2 VAL   202      55.648  58.054  62.924  1.00  0.00           C  
ATOM   3297 HG21 VAL   202      55.654  57.155  63.540  1.00  0.00           H  
ATOM   3298 HG22 VAL   202      54.775  58.672  63.135  1.00  0.00           H  
ATOM   3299 HG23 VAL   202      55.662  57.763  61.873  1.00  0.00           H  
ATOM   3300  C   VAL   202      57.978  60.097  65.145  1.00  0.00           C  
ATOM   3301  O   VAL   202      58.973  59.522  65.640  1.00  0.00           O  
ATOM   3302  N   LEU   203      58.030  61.437  65.153  1.00  0.00           N  
ATOM   3303  H   LEU   203      57.245  61.852  64.671  1.00  0.00           H  
ATOM   3304  CA  LEU   203      59.144  62.307  65.557  1.00  0.00           C  
ATOM   3305  HA  LEU   203      60.070  61.887  65.164  1.00  0.00           H  
ATOM   3306  CB  LEU   203      58.921  63.743  64.991  1.00  0.00           C  
ATOM   3307  HB2 LEU   203      57.927  64.153  65.170  1.00  0.00           H  
ATOM   3308  HB3 LEU   203      59.616  64.391  65.525  1.00  0.00           H  
ATOM   3309  CG  LEU   203      59.268  63.839  63.558  1.00  0.00           C  
ATOM   3310  HG  LEU   203      59.019  62.935  63.003  1.00  0.00           H  
ATOM   3311  CD1 LEU   203      58.709  65.166  62.985  1.00  0.00           C  
ATOM   3312 HD11 LEU   203      57.622  65.102  62.954  1.00  0.00           H  
ATOM   3313 HD12 LEU   203      58.939  65.948  63.709  1.00  0.00           H  
ATOM   3314 HD13 LEU   203      59.192  65.416  62.040  1.00  0.00           H  
ATOM   3315  CD2 LEU   203      60.797  63.877  63.358  1.00  0.00           C  
ATOM   3316 HD21 LEU   203      61.157  64.809  63.794  1.00  0.00           H  
ATOM   3317 HD22 LEU   203      61.302  63.106  63.940  1.00  0.00           H  
ATOM   3318 HD23 LEU   203      61.084  63.811  62.308  1.00  0.00           H  
ATOM   3319  C   LEU   203      59.273  62.263  67.035  1.00  0.00           C  
ATOM   3320  O   LEU   203      60.356  62.309  67.642  1.00  0.00           O  
ATOM   3321  N   MET   204      58.132  62.209  67.856  1.00  0.00           N  
ATOM   3322  H   MET   204      57.287  62.466  67.367  1.00  0.00           H  
ATOM   3323  CA  MET   204      58.122  61.932  69.260  1.00  0.00           C  
ATOM   3324  HA  MET   204      58.874  62.587  69.699  1.00  0.00           H  
ATOM   3325  CB  MET   204      56.824  62.456  69.857  1.00  0.00           C  
ATOM   3326  HB2 MET   204      55.966  62.044  69.327  1.00  0.00           H  
ATOM   3327  HB3 MET   204      56.739  62.188  70.910  1.00  0.00           H  
ATOM   3328  CG  MET   204      56.742  64.015  69.783  1.00  0.00           C  
ATOM   3329  HG2 MET   204      56.561  64.266  68.738  1.00  0.00           H  
ATOM   3330  HG3 MET   204      55.906  64.256  70.440  1.00  0.00           H  
ATOM   3331  SD  MET   204      58.225  64.948  70.415  1.00  0.00           S  
ATOM   3332  CE  MET   204      58.275  64.123  71.998  1.00  0.00           C  
ATOM   3333  HE1 MET   204      57.281  63.992  72.427  1.00  0.00           H  
ATOM   3334  HE2 MET   204      58.763  63.151  71.918  1.00  0.00           H  
ATOM   3335  HE3 MET   204      58.787  64.814  72.667  1.00  0.00           H  
ATOM   3336  C   MET   204      58.481  60.509  69.660  1.00  0.00           C  
ATOM   3337  O   MET   204      59.147  60.320  70.670  1.00  0.00           O  
ATOM   3338  N   TYR   205      58.142  59.490  68.884  1.00  0.00           N  
ATOM   3339  H   TYR   205      57.549  59.606  68.074  1.00  0.00           H  
ATOM   3340  CA  TYR   205      58.651  58.104  69.163  1.00  0.00           C  
ATOM   3341  HA  TYR   205      58.334  57.959  70.196  1.00  0.00           H  
ATOM   3342  CB  TYR   205      57.875  57.238  68.147  1.00  0.00           C  
ATOM   3343  HB2 TYR   205      56.822  57.254  68.429  1.00  0.00           H  
ATOM   3344  HB3 TYR   205      57.848  57.710  67.164  1.00  0.00           H  
ATOM   3345  CG  TYR   205      58.312  55.764  68.087  1.00  0.00           C  
ATOM   3346  CD1 TYR   205      58.142  55.014  69.285  1.00  0.00           C  
ATOM   3347  HD1 TYR   205      57.600  55.431  70.121  1.00  0.00           H  
ATOM   3348  CE1 TYR   205      58.538  53.639  69.346  1.00  0.00           C  
ATOM   3349  HE1 TYR   205      58.283  53.056  70.218  1.00  0.00           H  
ATOM   3350  CZ  TYR   205      59.252  53.139  68.254  1.00  0.00           C  
ATOM   3351  OH  TYR   205      59.670  51.787  68.342  1.00  0.00           O  
ATOM   3352  HH  TYR   205      59.819  51.484  67.443  1.00  0.00           H  
ATOM   3353  CE2 TYR   205      59.618  53.996  67.197  1.00  0.00           C  
ATOM   3354  HE2 TYR   205      60.306  53.651  66.439  1.00  0.00           H  
ATOM   3355  CD2 TYR   205      59.040  55.260  67.077  1.00  0.00           C  
ATOM   3356  HD2 TYR   205      59.288  55.953  66.287  1.00  0.00           H  
ATOM   3357  C   TYR   205      60.122  58.032  68.954  1.00  0.00           C  
ATOM   3358  O   TYR   205      60.729  57.526  69.856  1.00  0.00           O  
ATOM   3359  N   PHE   206      60.677  58.514  67.844  1.00  0.00           N  
ATOM   3360  H   PHE   206      60.177  58.980  67.101  1.00  0.00           H  
ATOM   3361  CA  PHE   206      62.138  58.767  67.827  1.00  0.00           C  
ATOM   3362  HA  PHE   206      62.641  57.800  67.847  1.00  0.00           H  
ATOM   3363  CB  PHE   206      62.523  59.405  66.427  1.00  0.00           C  
ATOM   3364  HB2 PHE   206      62.106  60.410  66.369  1.00  0.00           H  
ATOM   3365  HB3 PHE   206      63.602  59.544  66.368  1.00  0.00           H  
ATOM   3366  CG  PHE   206      62.151  58.531  65.206  1.00  0.00           C  
ATOM   3367  CD1 PHE   206      62.018  57.130  65.289  1.00  0.00           C  
ATOM   3368  HD1 PHE   206      62.210  56.693  66.258  1.00  0.00           H  
ATOM   3369  CE1 PHE   206      61.665  56.335  64.163  1.00  0.00           C  
ATOM   3370  HE1 PHE   206      61.556  55.261  64.194  1.00  0.00           H  
ATOM   3371  CZ  PHE   206      61.425  56.979  62.955  1.00  0.00           C  
ATOM   3372  HZ  PHE   206      61.140  56.482  62.040  1.00  0.00           H  
ATOM   3373  CE2 PHE   206      61.508  58.419  62.887  1.00  0.00           C  
ATOM   3374  HE2 PHE   206      61.370  58.876  61.918  1.00  0.00           H  
ATOM   3375  CD2 PHE   206      61.996  59.177  63.966  1.00  0.00           C  
ATOM   3376  HD2 PHE   206      62.078  60.253  63.990  1.00  0.00           H  
ATOM   3377  C   PHE   206      62.758  59.619  68.957  1.00  0.00           C  
ATOM   3378  O   PHE   206      63.882  59.442  69.320  1.00  0.00           O  
ATOM   3379  N   ASN   207      62.028  60.572  69.587  1.00  0.00           N  
ATOM   3380  H   ASN   207      61.052  60.638  69.340  1.00  0.00           H  
ATOM   3381  CA  ASN   207      62.539  61.311  70.769  1.00  0.00           C  
ATOM   3382  HA  ASN   207      63.602  61.548  70.729  1.00  0.00           H  
ATOM   3383  CB  ASN   207      61.717  62.636  70.794  1.00  0.00           C  
ATOM   3384  HB2 ASN   207      60.675  62.544  70.489  1.00  0.00           H  
ATOM   3385  HB3 ASN   207      61.647  63.037  71.805  1.00  0.00           H  
ATOM   3386  CG  ASN   207      62.224  63.737  69.902  1.00  0.00           C  
ATOM   3387  OD1 ASN   207      63.368  63.892  69.586  1.00  0.00           O  
ATOM   3388  ND2 ASN   207      61.352  64.630  69.482  1.00  0.00           N  
ATOM   3389 HD21 ASN   207      61.871  65.327  68.966  1.00  0.00           H  
ATOM   3390 HD22 ASN   207      60.343  64.654  69.523  1.00  0.00           H  
ATOM   3391  C   ASN   207      62.366  60.643  72.146  1.00  0.00           C  
ATOM   3392  O   ASN   207      63.158  60.771  73.023  1.00  0.00           O  
ATOM   3393  N   ARG   208      61.264  59.900  72.358  1.00  0.00           N  
ATOM   3394  H   ARG   208      60.636  59.923  71.567  1.00  0.00           H  
ATOM   3395  CA  ARG   208      60.757  59.376  73.651  1.00  0.00           C  
ATOM   3396  HA  ARG   208      61.107  60.013  74.463  1.00  0.00           H  
ATOM   3397  CB  ARG   208      59.225  59.290  73.813  1.00  0.00           C  
ATOM   3398  HB2 ARG   208      58.798  58.674  73.021  1.00  0.00           H  
ATOM   3399  HB3 ARG   208      59.058  58.807  74.775  1.00  0.00           H  
ATOM   3400  CG  ARG   208      58.595  60.676  73.793  1.00  0.00           C  
ATOM   3401  HG2 ARG   208      58.913  61.301  74.627  1.00  0.00           H  
ATOM   3402  HG3 ARG   208      58.895  61.210  72.891  1.00  0.00           H  
ATOM   3403  CD  ARG   208      57.033  60.598  73.811  1.00  0.00           C  
ATOM   3404  HD2 ARG   208      56.679  61.629  73.822  1.00  0.00           H  
ATOM   3405  HD3 ARG   208      56.620  60.121  72.922  1.00  0.00           H  
ATOM   3406  NE  ARG   208      56.476  59.871  74.882  1.00  0.00           N  
ATOM   3407  HE  ARG   208      56.649  58.878  74.823  1.00  0.00           H  
ATOM   3408  CZ  ARG   208      55.976  60.276  76.056  1.00  0.00           C  
ATOM   3409  NH1 ARG   208      55.873  61.492  76.356  1.00  0.00           N  
ATOM   3410 HH11 ARG   208      56.305  62.272  75.882  1.00  0.00           H  
ATOM   3411 HH12 ARG   208      55.389  61.713  77.214  1.00  0.00           H  
ATOM   3412  NH2 ARG   208      55.444  59.484  76.899  1.00  0.00           N  
ATOM   3413 HH21 ARG   208      55.624  58.498  76.781  1.00  0.00           H  
ATOM   3414 HH22 ARG   208      55.045  59.828  77.761  1.00  0.00           H  
ATOM   3415  C   ARG   208      61.291  57.988  73.955  1.00  0.00           C  
ATOM   3416  O   ARG   208      61.658  57.269  72.972  1.00  0.00           O  
ATOM   3417  N   THR   209      61.317  57.464  75.140  1.00  0.00           N  
ATOM   3418  H   THR   209      61.203  58.061  75.946  1.00  0.00           H  
ATOM   3419  CA  THR   209      61.504  56.003  75.456  1.00  0.00           C  
ATOM   3420  HA  THR   209      62.280  55.614  74.797  1.00  0.00           H  
ATOM   3421  CB  THR   209      62.065  55.837  76.900  1.00  0.00           C  
ATOM   3422  HB  THR   209      62.378  54.806  77.064  1.00  0.00           H  
ATOM   3423  CG2 THR   209      63.219  56.754  77.274  1.00  0.00           C  
ATOM   3424 HG21 THR   209      62.841  57.776  77.306  1.00  0.00           H  
ATOM   3425 HG22 THR   209      63.510  56.551  78.305  1.00  0.00           H  
ATOM   3426 HG23 THR   209      64.069  56.589  76.611  1.00  0.00           H  
ATOM   3427  OG1 THR   209      61.007  56.201  77.811  1.00  0.00           O  
ATOM   3428  HG1 THR   209      60.498  55.388  77.852  1.00  0.00           H  
ATOM   3429  C   THR   209      60.251  55.142  75.166  1.00  0.00           C  
ATOM   3430  O   THR   209      60.379  53.951  74.890  1.00  0.00           O  
ATOM   3431  N   SER   210      59.081  55.817  75.262  1.00  0.00           N  
ATOM   3432  H   SER   210      59.137  56.803  75.472  1.00  0.00           H  
ATOM   3433  CA  SER   210      57.836  55.269  74.713  1.00  0.00           C  
ATOM   3434  HA  SER   210      57.977  54.927  73.688  1.00  0.00           H  
ATOM   3435  CB  SER   210      57.245  54.113  75.550  1.00  0.00           C  
ATOM   3436  HB2 SER   210      56.327  53.727  75.106  1.00  0.00           H  
ATOM   3437  HB3 SER   210      58.010  53.367  75.763  1.00  0.00           H  
ATOM   3438  OG  SER   210      56.728  54.640  76.704  1.00  0.00           O  
ATOM   3439  HG  SER   210      57.486  54.785  77.275  1.00  0.00           H  
ATOM   3440  C   SER   210      56.781  56.397  74.478  1.00  0.00           C  
ATOM   3441  O   SER   210      56.719  57.341  75.265  1.00  0.00           O  
ATOM   3442  N   LEU   211      55.874  56.243  73.494  1.00  0.00           N  
ATOM   3443  H   LEU   211      55.869  55.337  73.048  1.00  0.00           H  
ATOM   3444  CA  LEU   211      54.635  57.056  73.454  1.00  0.00           C  
ATOM   3445  HA  LEU   211      54.853  58.116  73.587  1.00  0.00           H  
ATOM   3446  CB  LEU   211      53.966  56.893  72.093  1.00  0.00           C  
ATOM   3447  HB2 LEU   211      53.542  55.891  72.040  1.00  0.00           H  
ATOM   3448  HB3 LEU   211      53.028  57.447  72.062  1.00  0.00           H  
ATOM   3449  CG  LEU   211      54.693  57.351  70.847  1.00  0.00           C  
ATOM   3450  HG  LEU   211      55.748  57.087  70.780  1.00  0.00           H  
ATOM   3451  CD1 LEU   211      53.918  56.828  69.644  1.00  0.00           C  
ATOM   3452 HD11 LEU   211      52.896  57.204  69.606  1.00  0.00           H  
ATOM   3453 HD12 LEU   211      54.414  57.223  68.757  1.00  0.00           H  
ATOM   3454 HD13 LEU   211      54.027  55.744  69.607  1.00  0.00           H  
ATOM   3455  CD2 LEU   211      54.764  58.881  70.874  1.00  0.00           C  
ATOM   3456 HD21 LEU   211      55.442  59.380  71.566  1.00  0.00           H  
ATOM   3457 HD22 LEU   211      55.099  59.207  69.890  1.00  0.00           H  
ATOM   3458 HD23 LEU   211      53.764  59.313  70.848  1.00  0.00           H  
ATOM   3459  C   LEU   211      53.635  56.757  74.571  1.00  0.00           C  
ATOM   3460  O   LEU   211      53.606  55.547  74.931  1.00  0.00           O  
ATOM   3461  N   PRO   212      52.792  57.688  75.161  1.00  0.00           N  
ATOM   3462  CD  PRO   212      52.627  59.061  74.795  1.00  0.00           C  
ATOM   3463  HD2 PRO   212      51.762  59.081  74.133  1.00  0.00           H  
ATOM   3464  HD3 PRO   212      53.536  59.435  74.325  1.00  0.00           H  
ATOM   3465  CG  PRO   212      52.247  59.756  76.121  1.00  0.00           C  
ATOM   3466  HG2 PRO   212      51.706  60.691  75.974  1.00  0.00           H  
ATOM   3467  HG3 PRO   212      53.077  59.866  76.819  1.00  0.00           H  
ATOM   3468  CB  PRO   212      51.306  58.715  76.713  1.00  0.00           C  
ATOM   3469  HB2 PRO   212      50.322  58.886  76.276  1.00  0.00           H  
ATOM   3470  HB3 PRO   212      51.243  58.731  77.801  1.00  0.00           H  
ATOM   3471  CA  PRO   212      51.919  57.376  76.273  1.00  0.00           C  
ATOM   3472  HA  PRO   212      52.603  57.035  77.050  1.00  0.00           H  
ATOM   3473  C   PRO   212      50.817  56.306  76.106  1.00  0.00           C  
ATOM   3474  O   PRO   212      50.245  55.899  77.125  1.00  0.00           O  
ATOM   3475  N   TRP   213      50.558  55.909  74.892  1.00  0.00           N  
ATOM   3476  H   TRP   213      50.929  56.408  74.097  1.00  0.00           H  
ATOM   3477  CA  TRP   213      49.656  54.733  74.618  1.00  0.00           C  
ATOM   3478  HA  TRP   213      49.130  54.495  75.543  1.00  0.00           H  
ATOM   3479  CB  TRP   213      48.580  55.289  73.604  1.00  0.00           C  
ATOM   3480  HB2 TRP   213      47.908  54.525  73.211  1.00  0.00           H  
ATOM   3481  HB3 TRP   213      47.939  55.995  74.133  1.00  0.00           H  
ATOM   3482  CG  TRP   213      49.144  56.128  72.501  1.00  0.00           C  
ATOM   3483  CD1 TRP   213      49.461  55.653  71.268  1.00  0.00           C  
ATOM   3484  HD1 TRP   213      49.287  54.627  70.978  1.00  0.00           H  
ATOM   3485  NE1 TRP   213      49.962  56.650  70.486  1.00  0.00           N  
ATOM   3486  HE1 TRP   213      50.247  56.444  69.539  1.00  0.00           H  
ATOM   3487  CE2 TRP   213      50.021  57.837  71.126  1.00  0.00           C  
ATOM   3488  CZ2 TRP   213      50.522  59.089  70.775  1.00  0.00           C  
ATOM   3489  HZ2 TRP   213      50.948  59.330  69.812  1.00  0.00           H  
ATOM   3490  CH2 TRP   213      50.303  60.103  71.698  1.00  0.00           C  
ATOM   3491  HH2 TRP   213      50.541  61.121  71.426  1.00  0.00           H  
ATOM   3492  CZ3 TRP   213      49.693  59.868  72.916  1.00  0.00           C  
ATOM   3493  HZ3 TRP   213      49.411  60.684  73.563  1.00  0.00           H  
ATOM   3494  CE3 TRP   213      49.465  58.582  73.349  1.00  0.00           C  
ATOM   3495  HE3 TRP   213      49.035  58.334  74.308  1.00  0.00           H  
ATOM   3496  CD2 TRP   213      49.472  57.561  72.408  1.00  0.00           C  
ATOM   3497  C   TRP   213      50.376  53.547  74.106  1.00  0.00           C  
ATOM   3498  O   TRP   213      49.751  52.647  73.560  1.00  0.00           O  
ATOM   3499  N   GLN   214      51.709  53.496  74.018  1.00  0.00           N  
ATOM   3500  H   GLN   214      52.273  54.205  74.466  1.00  0.00           H  
ATOM   3501  CA  GLN   214      52.424  52.327  73.555  1.00  0.00           C  
ATOM   3502  HA  GLN   214      52.002  52.141  72.568  1.00  0.00           H  
ATOM   3503  CB  GLN   214      53.875  52.676  73.535  1.00  0.00           C  
ATOM   3504  HB2 GLN   214      53.948  53.632  73.016  1.00  0.00           H  
ATOM   3505  HB3 GLN   214      54.083  52.789  74.599  1.00  0.00           H  
ATOM   3506  CG  GLN   214      54.949  51.722  72.812  1.00  0.00           C  
ATOM   3507  HG2 GLN   214      55.127  50.773  73.318  1.00  0.00           H  
ATOM   3508  HG3 GLN   214      54.631  51.411  71.816  1.00  0.00           H  
ATOM   3509  CD  GLN   214      56.266  52.363  72.611  1.00  0.00           C  
ATOM   3510  OE1 GLN   214      56.382  53.562  72.360  1.00  0.00           O  
ATOM   3511  NE2 GLN   214      57.368  51.633  72.650  1.00  0.00           N  
ATOM   3512 HE21 GLN   214      58.210  52.118  72.373  1.00  0.00           H  
ATOM   3513 HE22 GLN   214      57.322  50.628  72.746  1.00  0.00           H  
ATOM   3514  C   GLN   214      52.306  50.994  74.511  1.00  0.00           C  
ATOM   3515  O   GLN   214      52.016  49.898  73.997  1.00  0.00           O  
ATOM   3516  N   GLY   215      52.522  51.048  75.852  1.00  0.00           N  
ATOM   3517  H   GLY   215      52.623  51.931  76.332  1.00  0.00           H  
ATOM   3518  CA  GLY   215      52.364  49.853  76.643  1.00  0.00           C  
ATOM   3519  HA2 GLY   215      52.915  49.047  76.160  1.00  0.00           H  
ATOM   3520  HA3 GLY   215      52.856  50.107  77.581  1.00  0.00           H  
ATOM   3521  C   GLY   215      50.926  49.476  76.957  1.00  0.00           C  
ATOM   3522  O   GLY   215      50.710  48.434  77.622  1.00  0.00           O  
ATOM   3523  N   LEU   216      50.027  50.268  76.474  1.00  0.00           N  
ATOM   3524  H   LEU   216      50.281  51.140  76.033  1.00  0.00           H  
ATOM   3525  CA  LEU   216      48.577  50.135  76.868  1.00  0.00           C  
ATOM   3526  HA  LEU   216      48.462  50.213  77.950  1.00  0.00           H  
ATOM   3527  CB  LEU   216      47.833  51.343  76.413  1.00  0.00           C  
ATOM   3528  HB2 LEU   216      48.432  52.222  76.651  1.00  0.00           H  
ATOM   3529  HB3 LEU   216      47.611  51.259  75.349  1.00  0.00           H  
ATOM   3530  CG  LEU   216      46.497  51.364  77.136  1.00  0.00           C  
ATOM   3531  HG  LEU   216      46.760  51.140  78.170  1.00  0.00           H  
ATOM   3532  CD1 LEU   216      46.093  52.800  77.040  1.00  0.00           C  
ATOM   3533 HD11 LEU   216      46.870  53.486  77.374  1.00  0.00           H  
ATOM   3534 HD12 LEU   216      45.739  52.997  76.028  1.00  0.00           H  
ATOM   3535 HD13 LEU   216      45.291  53.022  77.744  1.00  0.00           H  
ATOM   3536  CD2 LEU   216      45.274  50.482  76.644  1.00  0.00           C  
ATOM   3537 HD21 LEU   216      44.572  50.296  77.458  1.00  0.00           H  
ATOM   3538 HD22 LEU   216      44.856  50.947  75.751  1.00  0.00           H  
ATOM   3539 HD23 LEU   216      45.611  49.491  76.343  1.00  0.00           H  
ATOM   3540  C   LEU   216      48.038  48.768  76.438  1.00  0.00           C  
ATOM   3541  O   LEU   216      48.043  48.455  75.198  1.00  0.00           O  
ATOM   3542  N   LYS   217      47.438  48.002  77.345  1.00  0.00           N  
ATOM   3543  H   LYS   217      47.575  48.299  78.301  1.00  0.00           H  
ATOM   3544  CA  LYS   217      46.851  46.628  77.115  1.00  0.00           C  
ATOM   3545  HA  LYS   217      47.031  46.313  76.088  1.00  0.00           H  
ATOM   3546  CB  LYS   217      47.598  45.630  78.034  1.00  0.00           C  
ATOM   3547  HB2 LYS   217      47.725  46.046  79.034  1.00  0.00           H  
ATOM   3548  HB3 LYS   217      47.218  44.609  78.091  1.00  0.00           H  
ATOM   3549  CG  LYS   217      49.068  45.466  77.530  1.00  0.00           C  
ATOM   3550  HG2 LYS   217      49.085  45.080  76.511  1.00  0.00           H  
ATOM   3551  HG3 LYS   217      49.555  46.442  77.531  1.00  0.00           H  
ATOM   3552  CD  LYS   217      49.960  44.626  78.438  1.00  0.00           C  
ATOM   3553  HD2 LYS   217      50.104  45.131  79.393  1.00  0.00           H  
ATOM   3554  HD3 LYS   217      49.364  43.717  78.521  1.00  0.00           H  
ATOM   3555  CE  LYS   217      51.253  44.187  77.756  1.00  0.00           C  
ATOM   3556  HE2 LYS   217      51.070  43.848  76.736  1.00  0.00           H  
ATOM   3557  HE3 LYS   217      51.851  45.072  77.537  1.00  0.00           H  
ATOM   3558  NZ  LYS   217      52.008  43.216  78.536  1.00  0.00           N  
ATOM   3559  HZ1 LYS   217      51.541  42.362  78.804  1.00  0.00           H  
ATOM   3560  HZ2 LYS   217      52.886  43.001  78.085  1.00  0.00           H  
ATOM   3561  HZ3 LYS   217      52.262  43.556  79.453  1.00  0.00           H  
ATOM   3562  C   LYS   217      45.317  46.551  77.379  1.00  0.00           C  
ATOM   3563  O   LYS   217      44.786  47.300  78.138  1.00  0.00           O  
ATOM   3564  N   ALA   218      44.716  45.573  76.740  1.00  0.00           N  
ATOM   3565  H   ALA   218      45.389  45.000  76.251  1.00  0.00           H  
ATOM   3566  CA  ALA   218      43.250  45.396  76.640  1.00  0.00           C  
ATOM   3567  HA  ALA   218      42.737  45.661  77.565  1.00  0.00           H  
ATOM   3568  CB  ALA   218      42.773  46.318  75.533  1.00  0.00           C  
ATOM   3569  HB1 ALA   218      43.063  47.357  75.691  1.00  0.00           H  
ATOM   3570  HB2 ALA   218      43.081  45.987  74.541  1.00  0.00           H  
ATOM   3571  HB3 ALA   218      41.694  46.162  75.550  1.00  0.00           H  
ATOM   3572  C   ALA   218      43.009  43.943  76.289  1.00  0.00           C  
ATOM   3573  O   ALA   218      43.893  43.149  75.990  1.00  0.00           O  
ATOM   3574  N   ALA   219      41.736  43.532  76.427  1.00  0.00           N  
ATOM   3575  H   ALA   219      40.965  44.130  76.685  1.00  0.00           H  
ATOM   3576  CA  ALA   219      41.268  42.092  76.287  1.00  0.00           C  
ATOM   3577  HA  ALA   219      41.853  41.455  76.950  1.00  0.00           H  
ATOM   3578  CB  ALA   219      39.758  41.931  76.588  1.00  0.00           C  
ATOM   3579  HB1 ALA   219      39.501  41.825  77.642  1.00  0.00           H  
ATOM   3580  HB2 ALA   219      39.202  42.673  76.016  1.00  0.00           H  
ATOM   3581  HB3 ALA   219      39.522  40.905  76.307  1.00  0.00           H  
ATOM   3582  C   ALA   219      41.463  41.627  74.823  1.00  0.00           C  
ATOM   3583  O   ALA   219      41.819  40.437  74.597  1.00  0.00           O  
ATOM   3584  N   THR   220      41.118  42.591  73.896  1.00  0.00           N  
ATOM   3585  H   THR   220      40.633  43.439  74.154  1.00  0.00           H  
ATOM   3586  CA  THR   220      41.276  42.315  72.414  1.00  0.00           C  
ATOM   3587  HA  THR   220      41.766  41.346  72.315  1.00  0.00           H  
ATOM   3588  CB  THR   220      39.880  42.120  71.861  1.00  0.00           C  
ATOM   3589  HB  THR   220      40.074  41.716  70.868  1.00  0.00           H  
ATOM   3590  CG2 THR   220      38.951  41.322  72.771  1.00  0.00           C  
ATOM   3591 HG21 THR   220      38.754  41.969  73.626  1.00  0.00           H  
ATOM   3592 HG22 THR   220      38.028  40.964  72.314  1.00  0.00           H  
ATOM   3593 HG23 THR   220      39.435  40.380  73.030  1.00  0.00           H  
ATOM   3594  OG1 THR   220      39.217  43.392  71.727  1.00  0.00           O  
ATOM   3595  HG1 THR   220      38.320  43.302  71.396  1.00  0.00           H  
ATOM   3596  C   THR   220      42.105  43.350  71.640  1.00  0.00           C  
ATOM   3597  O   THR   220      42.125  44.551  71.930  1.00  0.00           O  
ATOM   3598  N   LYS   221      42.551  43.013  70.448  1.00  0.00           N  
ATOM   3599  H   LYS   221      42.419  42.022  70.308  1.00  0.00           H  
ATOM   3600  CA  LYS   221      43.155  43.912  69.547  1.00  0.00           C  
ATOM   3601  HA  LYS   221      44.020  44.255  70.114  1.00  0.00           H  
ATOM   3602  CB  LYS   221      43.554  43.073  68.322  1.00  0.00           C  
ATOM   3603  HB2 LYS   221      44.307  42.374  68.687  1.00  0.00           H  
ATOM   3604  HB3 LYS   221      42.687  42.498  67.998  1.00  0.00           H  
ATOM   3605  CG  LYS   221      44.093  43.877  67.155  1.00  0.00           C  
ATOM   3606  HG2 LYS   221      43.353  44.556  66.733  1.00  0.00           H  
ATOM   3607  HG3 LYS   221      44.920  44.460  67.559  1.00  0.00           H  
ATOM   3608  CD  LYS   221      44.687  42.948  66.111  1.00  0.00           C  
ATOM   3609  HD2 LYS   221      45.402  42.277  66.587  1.00  0.00           H  
ATOM   3610  HD3 LYS   221      43.901  42.342  65.660  1.00  0.00           H  
ATOM   3611  CE  LYS   221      45.475  43.651  65.014  1.00  0.00           C  
ATOM   3612  HE2 LYS   221      44.882  44.442  64.555  1.00  0.00           H  
ATOM   3613  HE3 LYS   221      46.306  44.222  65.428  1.00  0.00           H  
ATOM   3614  NZ  LYS   221      45.842  42.762  63.909  1.00  0.00           N  
ATOM   3615  HZ1 LYS   221      46.542  43.230  63.351  1.00  0.00           H  
ATOM   3616  HZ2 LYS   221      46.287  41.955  64.323  1.00  0.00           H  
ATOM   3617  HZ3 LYS   221      45.108  42.545  63.249  1.00  0.00           H  
ATOM   3618  C   LYS   221      42.250  45.128  69.188  1.00  0.00           C  
ATOM   3619  O   LYS   221      42.796  46.238  69.207  1.00  0.00           O  
ATOM   3620  N   LYS   222      40.992  44.901  68.838  1.00  0.00           N  
ATOM   3621  H   LYS   222      40.635  44.003  69.128  1.00  0.00           H  
ATOM   3622  CA  LYS   222      40.068  46.012  68.609  1.00  0.00           C  
ATOM   3623  HA  LYS   222      40.462  46.587  67.771  1.00  0.00           H  
ATOM   3624  CB  LYS   222      38.741  45.322  68.093  1.00  0.00           C  
ATOM   3625  HB2 LYS   222      38.780  45.046  67.040  1.00  0.00           H  
ATOM   3626  HB3 LYS   222      38.483  44.470  68.722  1.00  0.00           H  
ATOM   3627  CG  LYS   222      37.612  46.349  68.132  1.00  0.00           C  
ATOM   3628  HG2 LYS   222      37.417  46.641  69.164  1.00  0.00           H  
ATOM   3629  HG3 LYS   222      38.070  47.225  67.675  1.00  0.00           H  
ATOM   3630  CD  LYS   222      36.277  45.940  67.376  1.00  0.00           C  
ATOM   3631  HD2 LYS   222      35.562  46.758  67.468  1.00  0.00           H  
ATOM   3632  HD3 LYS   222      36.387  45.739  66.311  1.00  0.00           H  
ATOM   3633  CE  LYS   222      35.644  44.670  67.934  1.00  0.00           C  
ATOM   3634  HE2 LYS   222      36.451  44.099  68.393  1.00  0.00           H  
ATOM   3635  HE3 LYS   222      34.931  44.982  68.696  1.00  0.00           H  
ATOM   3636  NZ  LYS   222      35.019  43.747  66.954  1.00  0.00           N  
ATOM   3637  HZ1 LYS   222      34.398  44.314  66.394  1.00  0.00           H  
ATOM   3638  HZ2 LYS   222      35.669  43.469  66.232  1.00  0.00           H  
ATOM   3639  HZ3 LYS   222      34.455  43.044  67.410  1.00  0.00           H  
ATOM   3640  C   LYS   222      40.015  46.987  69.762  1.00  0.00           C  
ATOM   3641  O   LYS   222      40.082  48.168  69.642  1.00  0.00           O  
ATOM   3642  N   GLN   223      39.837  46.367  70.921  1.00  0.00           N  
ATOM   3643  H   GLN   223      39.772  45.360  70.886  1.00  0.00           H  
ATOM   3644  CA  GLN   223      39.687  47.122  72.144  1.00  0.00           C  
ATOM   3645  HA  GLN   223      38.775  47.716  72.083  1.00  0.00           H  
ATOM   3646  CB  GLN   223      39.411  46.044  73.249  1.00  0.00           C  
ATOM   3647  HB2 GLN   223      38.703  45.310  72.864  1.00  0.00           H  
ATOM   3648  HB3 GLN   223      40.306  45.558  73.637  1.00  0.00           H  
ATOM   3649  CG  GLN   223      38.723  46.771  74.407  1.00  0.00           C  
ATOM   3650  HG2 GLN   223      39.400  47.551  74.757  1.00  0.00           H  
ATOM   3651  HG3 GLN   223      37.833  47.296  74.060  1.00  0.00           H  
ATOM   3652  CD  GLN   223      38.388  45.950  75.646  1.00  0.00           C  
ATOM   3653  OE1 GLN   223      38.946  44.943  75.927  1.00  0.00           O  
ATOM   3654  NE2 GLN   223      37.541  46.451  76.473  1.00  0.00           N  
ATOM   3655 HE21 GLN   223      37.208  45.719  77.084  1.00  0.00           H  
ATOM   3656 HE22 GLN   223      36.776  47.050  76.201  1.00  0.00           H  
ATOM   3657  C   GLN   223      40.954  47.895  72.515  1.00  0.00           C  
ATOM   3658  O   GLN   223      40.928  48.926  73.239  1.00  0.00           O  
ATOM   3659  N   LYS   224      42.071  47.379  72.103  1.00  0.00           N  
ATOM   3660  H   LYS   224      41.986  46.594  71.473  1.00  0.00           H  
ATOM   3661  CA  LYS   224      43.392  48.031  72.289  1.00  0.00           C  
ATOM   3662  HA  LYS   224      43.421  48.315  73.341  1.00  0.00           H  
ATOM   3663  CB  LYS   224      44.528  47.023  71.874  1.00  0.00           C  
ATOM   3664  HB2 LYS   224      44.155  46.001  71.935  1.00  0.00           H  
ATOM   3665  HB3 LYS   224      44.860  47.208  70.852  1.00  0.00           H  
ATOM   3666  CG  LYS   224      45.711  47.231  72.796  1.00  0.00           C  
ATOM   3667  HG2 LYS   224      46.018  48.276  72.774  1.00  0.00           H  
ATOM   3668  HG3 LYS   224      45.554  46.997  73.849  1.00  0.00           H  
ATOM   3669  CD  LYS   224      46.763  46.309  72.233  1.00  0.00           C  
ATOM   3670  HD2 LYS   224      46.409  45.281  72.310  1.00  0.00           H  
ATOM   3671  HD3 LYS   224      46.940  46.515  71.177  1.00  0.00           H  
ATOM   3672  CE  LYS   224      48.134  46.332  72.950  1.00  0.00           C  
ATOM   3673  HE2 LYS   224      48.646  47.221  72.582  1.00  0.00           H  
ATOM   3674  HE3 LYS   224      48.001  46.456  74.025  1.00  0.00           H  
ATOM   3675  NZ  LYS   224      48.985  45.187  72.632  1.00  0.00           N  
ATOM   3676  HZ1 LYS   224      49.008  45.038  71.633  1.00  0.00           H  
ATOM   3677  HZ2 LYS   224      49.930  45.316  72.963  1.00  0.00           H  
ATOM   3678  HZ3 LYS   224      48.615  44.347  73.053  1.00  0.00           H  
ATOM   3679  C   LYS   224      43.348  49.384  71.569  1.00  0.00           C  
ATOM   3680  O   LYS   224      43.628  50.416  72.105  1.00  0.00           O  
ATOM   3681  N   TYR   225      42.844  49.335  70.323  1.00  0.00           N  
ATOM   3682  H   TYR   225      42.571  48.502  69.822  1.00  0.00           H  
ATOM   3683  CA  TYR   225      42.686  50.517  69.561  1.00  0.00           C  
ATOM   3684  HA  TYR   225      43.669  50.987  69.534  1.00  0.00           H  
ATOM   3685  CB  TYR   225      42.254  50.192  68.114  1.00  0.00           C  
ATOM   3686  HB2 TYR   225      41.240  49.795  68.098  1.00  0.00           H  
ATOM   3687  HB3 TYR   225      42.076  51.166  67.657  1.00  0.00           H  
ATOM   3688  CG  TYR   225      43.213  49.408  67.234  1.00  0.00           C  
ATOM   3689  CD1 TYR   225      44.606  49.559  67.380  1.00  0.00           C  
ATOM   3690  HD1 TYR   225      44.988  50.432  67.890  1.00  0.00           H  
ATOM   3691  CE1 TYR   225      45.573  48.797  66.751  1.00  0.00           C  
ATOM   3692  HE1 TYR   225      46.606  48.966  67.015  1.00  0.00           H  
ATOM   3693  CZ  TYR   225      45.142  47.773  65.841  1.00  0.00           C  
ATOM   3694  OH  TYR   225      45.967  47.147  65.009  1.00  0.00           O  
ATOM   3695  HH  TYR   225      45.562  46.989  64.153  1.00  0.00           H  
ATOM   3696  CE2 TYR   225      43.736  47.585  65.711  1.00  0.00           C  
ATOM   3697  HE2 TYR   225      43.397  46.801  65.050  1.00  0.00           H  
ATOM   3698  CD2 TYR   225      42.779  48.370  66.379  1.00  0.00           C  
ATOM   3699  HD2 TYR   225      41.749  48.183  66.114  1.00  0.00           H  
ATOM   3700  C   TYR   225      41.714  51.515  70.243  1.00  0.00           C  
ATOM   3701  O   TYR   225      42.084  52.685  70.348  1.00  0.00           O  
ATOM   3702  N   GLU   226      40.513  51.104  70.675  1.00  0.00           N  
ATOM   3703  H   GLU   226      40.211  50.151  70.537  1.00  0.00           H  
ATOM   3704  CA  GLU   226      39.574  51.925  71.510  1.00  0.00           C  
ATOM   3705  HA  GLU   226      39.271  52.750  70.865  1.00  0.00           H  
ATOM   3706  CB  GLU   226      38.445  51.052  72.036  1.00  0.00           C  
ATOM   3707  HB2 GLU   226      38.191  50.333  71.257  1.00  0.00           H  
ATOM   3708  HB3 GLU   226      38.720  50.490  72.929  1.00  0.00           H  
ATOM   3709  CG  GLU   226      37.246  51.891  72.423  1.00  0.00           C  
ATOM   3710  HG2 GLU   226      36.484  51.359  72.992  1.00  0.00           H  
ATOM   3711  HG3 GLU   226      37.404  52.721  73.111  1.00  0.00           H  
ATOM   3712  CD  GLU   226      36.729  52.660  71.236  1.00  0.00           C  
ATOM   3713  OE1 GLU   226      36.053  52.066  70.360  1.00  0.00           O  
ATOM   3714  OE2 GLU   226      36.927  53.888  71.188  1.00  0.00           O  
ATOM   3715  C   GLU   226      40.312  52.618  72.712  1.00  0.00           C  
ATOM   3716  O   GLU   226      40.327  53.835  72.736  1.00  0.00           O  
ATOM   3717  N   LYS   227      40.963  51.863  73.581  1.00  0.00           N  
ATOM   3718  H   LYS   227      40.907  50.857  73.524  1.00  0.00           H  
ATOM   3719  CA  LYS   227      41.733  52.438  74.708  1.00  0.00           C  
ATOM   3720  HA  LYS   227      41.091  53.162  75.210  1.00  0.00           H  
ATOM   3721  CB  LYS   227      42.041  51.304  75.749  1.00  0.00           C  
ATOM   3722  HB2 LYS   227      42.620  50.509  75.279  1.00  0.00           H  
ATOM   3723  HB3 LYS   227      42.703  51.712  76.513  1.00  0.00           H  
ATOM   3724  CG  LYS   227      40.814  50.806  76.439  1.00  0.00           C  
ATOM   3725  HG2 LYS   227      40.295  51.634  76.923  1.00  0.00           H  
ATOM   3726  HG3 LYS   227      40.165  50.375  75.677  1.00  0.00           H  
ATOM   3727  CD  LYS   227      41.010  49.714  77.488  1.00  0.00           C  
ATOM   3728  HD2 LYS   227      41.558  48.831  77.158  1.00  0.00           H  
ATOM   3729  HD3 LYS   227      41.535  50.106  78.359  1.00  0.00           H  
ATOM   3730  CE  LYS   227      39.707  49.110  77.982  1.00  0.00           C  
ATOM   3731  HE2 LYS   227      39.217  48.509  77.216  1.00  0.00           H  
ATOM   3732  HE3 LYS   227      39.911  48.350  78.737  1.00  0.00           H  
ATOM   3733  NZ  LYS   227      38.711  50.063  78.583  1.00  0.00           N  
ATOM   3734  HZ1 LYS   227      37.919  49.552  78.946  1.00  0.00           H  
ATOM   3735  HZ2 LYS   227      39.092  50.553  79.380  1.00  0.00           H  
ATOM   3736  HZ3 LYS   227      38.470  50.740  77.873  1.00  0.00           H  
ATOM   3737  C   LYS   227      42.961  53.278  74.303  1.00  0.00           C  
ATOM   3738  O   LYS   227      43.170  54.263  75.006  1.00  0.00           O  
ATOM   3739  N   ILE   228      43.563  53.053  73.169  1.00  0.00           N  
ATOM   3740  H   ILE   228      43.308  52.280  72.571  1.00  0.00           H  
ATOM   3741  CA  ILE   228      44.751  53.849  72.696  1.00  0.00           C  
ATOM   3742  HA  ILE   228      45.547  54.043  73.416  1.00  0.00           H  
ATOM   3743  CB  ILE   228      45.410  53.139  71.478  1.00  0.00           C  
ATOM   3744  HB  ILE   228      44.601  52.732  70.873  1.00  0.00           H  
ATOM   3745  CG2 ILE   228      46.332  54.066  70.556  1.00  0.00           C  
ATOM   3746 HG21 ILE   228      45.800  54.700  69.847  1.00  0.00           H  
ATOM   3747 HG22 ILE   228      46.959  54.639  71.240  1.00  0.00           H  
ATOM   3748 HG23 ILE   228      46.997  53.440  69.961  1.00  0.00           H  
ATOM   3749  CG1 ILE   228      46.298  51.943  72.004  1.00  0.00           C  
ATOM   3750 HG12 ILE   228      47.214  52.348  72.434  1.00  0.00           H  
ATOM   3751 HG13 ILE   228      45.867  51.378  72.830  1.00  0.00           H  
ATOM   3752  CD1 ILE   228      46.518  50.727  71.050  1.00  0.00           C  
ATOM   3753 HD11 ILE   228      45.586  50.346  70.633  1.00  0.00           H  
ATOM   3754 HD12 ILE   228      47.260  50.879  70.266  1.00  0.00           H  
ATOM   3755 HD13 ILE   228      46.926  49.952  71.698  1.00  0.00           H  
ATOM   3756  C   ILE   228      44.255  55.060  72.099  1.00  0.00           C  
ATOM   3757  O   ILE   228      44.903  56.075  72.376  1.00  0.00           O  
ATOM   3758  N   SER   229      43.029  55.135  71.515  1.00  0.00           N  
ATOM   3759  H   SER   229      42.434  54.324  71.425  1.00  0.00           H  
ATOM   3760  CA  SER   229      42.438  56.268  70.854  1.00  0.00           C  
ATOM   3761  HA  SER   229      43.176  56.624  70.136  1.00  0.00           H  
ATOM   3762  CB  SER   229      41.143  55.791  70.117  1.00  0.00           C  
ATOM   3763  HB2 SER   229      41.357  54.931  69.483  1.00  0.00           H  
ATOM   3764  HB3 SER   229      40.338  55.545  70.809  1.00  0.00           H  
ATOM   3765  OG  SER   229      40.580  56.820  69.342  1.00  0.00           O  
ATOM   3766  HG  SER   229      41.002  56.729  68.484  1.00  0.00           H  
ATOM   3767  C   SER   229      42.017  57.383  71.776  1.00  0.00           C  
ATOM   3768  O   SER   229      42.428  58.520  71.554  1.00  0.00           O  
ATOM   3769  N   GLU   230      41.283  57.083  72.905  1.00  0.00           N  
ATOM   3770  H   GLU   230      40.847  56.174  72.972  1.00  0.00           H  
ATOM   3771  CA  GLU   230      40.946  58.108  73.872  1.00  0.00           C  
ATOM   3772  HA  GLU   230      40.526  58.925  73.285  1.00  0.00           H  
ATOM   3773  CB  GLU   230      39.897  57.624  74.901  1.00  0.00           C  
ATOM   3774  HB2 GLU   230      39.876  58.455  75.606  1.00  0.00           H  
ATOM   3775  HB3 GLU   230      38.896  57.613  74.470  1.00  0.00           H  
ATOM   3776  CG  GLU   230      40.273  56.361  75.714  1.00  0.00           C  
ATOM   3777  HG2 GLU   230      40.441  55.585  74.967  1.00  0.00           H  
ATOM   3778  HG3 GLU   230      41.173  56.562  76.295  1.00  0.00           H  
ATOM   3779  CD  GLU   230      39.186  55.895  76.637  1.00  0.00           C  
ATOM   3780  OE1 GLU   230      39.348  54.853  77.301  1.00  0.00           O  
ATOM   3781  OE2 GLU   230      38.107  56.562  76.679  1.00  0.00           O  
ATOM   3782  C   GLU   230      42.190  58.567  74.607  1.00  0.00           C  
ATOM   3783  O   GLU   230      42.350  59.789  74.773  1.00  0.00           O  
ATOM   3784  N   LYS   231      43.179  57.675  74.850  1.00  0.00           N  
ATOM   3785  H   LYS   231      42.993  56.711  74.615  1.00  0.00           H  
ATOM   3786  CA  LYS   231      44.450  57.937  75.549  1.00  0.00           C  
ATOM   3787  HA  LYS   231      44.229  58.614  76.375  1.00  0.00           H  
ATOM   3788  CB  LYS   231      45.137  56.659  76.065  1.00  0.00           C  
ATOM   3789  HB2 LYS   231      44.386  56.133  76.654  1.00  0.00           H  
ATOM   3790  HB3 LYS   231      45.412  56.037  75.213  1.00  0.00           H  
ATOM   3791  CG  LYS   231      46.452  56.840  76.775  1.00  0.00           C  
ATOM   3792  HG2 LYS   231      46.815  55.887  77.159  1.00  0.00           H  
ATOM   3793  HG3 LYS   231      47.208  57.243  76.100  1.00  0.00           H  
ATOM   3794  CD  LYS   231      46.523  57.865  77.971  1.00  0.00           C  
ATOM   3795  HD2 LYS   231      46.218  58.839  77.589  1.00  0.00           H  
ATOM   3796  HD3 LYS   231      45.770  57.493  78.666  1.00  0.00           H  
ATOM   3797  CE  LYS   231      47.975  57.962  78.471  1.00  0.00           C  
ATOM   3798  HE2 LYS   231      48.686  58.065  77.652  1.00  0.00           H  
ATOM   3799  HE3 LYS   231      47.991  58.824  79.138  1.00  0.00           H  
ATOM   3800  NZ  LYS   231      48.310  56.746  79.214  1.00  0.00           N  
ATOM   3801  HZ1 LYS   231      49.095  56.904  79.829  1.00  0.00           H  
ATOM   3802  HZ2 LYS   231      47.534  56.430  79.778  1.00  0.00           H  
ATOM   3803  HZ3 LYS   231      48.580  55.942  78.665  1.00  0.00           H  
ATOM   3804  C   LYS   231      45.409  58.777  74.659  1.00  0.00           C  
ATOM   3805  O   LYS   231      46.230  59.585  75.154  1.00  0.00           O  
ATOM   3806  N   LYS   232      45.238  58.713  73.328  1.00  0.00           N  
ATOM   3807  H   LYS   232      44.629  57.975  73.002  1.00  0.00           H  
ATOM   3808  CA  LYS   232      45.829  59.702  72.380  1.00  0.00           C  
ATOM   3809  HA  LYS   232      46.821  60.014  72.706  1.00  0.00           H  
ATOM   3810  CB  LYS   232      46.037  58.937  71.089  1.00  0.00           C  
ATOM   3811  HB2 LYS   232      46.728  58.095  71.126  1.00  0.00           H  
ATOM   3812  HB3 LYS   232      45.050  58.573  70.801  1.00  0.00           H  
ATOM   3813  CG  LYS   232      46.658  59.778  69.921  1.00  0.00           C  
ATOM   3814  HG2 LYS   232      46.050  60.657  69.705  1.00  0.00           H  
ATOM   3815  HG3 LYS   232      47.624  60.186  70.219  1.00  0.00           H  
ATOM   3816  CD  LYS   232      46.759  58.910  68.695  1.00  0.00           C  
ATOM   3817  HD2 LYS   232      47.343  58.031  68.965  1.00  0.00           H  
ATOM   3818  HD3 LYS   232      45.829  58.511  68.290  1.00  0.00           H  
ATOM   3819  CE  LYS   232      47.337  59.797  67.613  1.00  0.00           C  
ATOM   3820  HE2 LYS   232      46.572  60.284  67.009  1.00  0.00           H  
ATOM   3821  HE3 LYS   232      47.866  60.600  68.126  1.00  0.00           H  
ATOM   3822  NZ  LYS   232      48.224  58.976  66.759  1.00  0.00           N  
ATOM   3823  HZ1 LYS   232      48.870  58.377  67.253  1.00  0.00           H  
ATOM   3824  HZ2 LYS   232      47.689  58.445  66.087  1.00  0.00           H  
ATOM   3825  HZ3 LYS   232      48.741  59.570  66.126  1.00  0.00           H  
ATOM   3826  C   LYS   232      45.014  61.020  72.263  1.00  0.00           C  
ATOM   3827  O   LYS   232      45.587  62.061  72.474  1.00  0.00           O  
ATOM   3828  N   MET   233      43.716  61.002  72.050  1.00  0.00           N  
ATOM   3829  H   MET   233      43.277  60.095  72.110  1.00  0.00           H  
ATOM   3830  CA  MET   233      42.880  62.194  71.730  1.00  0.00           C  
ATOM   3831  HA  MET   233      43.378  62.760  70.942  1.00  0.00           H  
ATOM   3832  CB  MET   233      41.430  61.742  71.394  1.00  0.00           C  
ATOM   3833  HB2 MET   233      41.424  60.908  70.691  1.00  0.00           H  
ATOM   3834  HB3 MET   233      40.991  61.433  72.343  1.00  0.00           H  
ATOM   3835  CG  MET   233      40.547  62.860  70.779  1.00  0.00           C  
ATOM   3836  HG2 MET   233      40.571  63.771  71.376  1.00  0.00           H  
ATOM   3837  HG3 MET   233      40.947  62.957  69.770  1.00  0.00           H  
ATOM   3838  SD  MET   233      38.850  62.469  70.629  1.00  0.00           S  
ATOM   3839  CE  MET   233      38.918  60.894  69.919  1.00  0.00           C  
ATOM   3840  HE1 MET   233      37.872  60.652  69.733  1.00  0.00           H  
ATOM   3841  HE2 MET   233      39.461  60.836  68.976  1.00  0.00           H  
ATOM   3842  HE3 MET   233      39.208  60.141  70.651  1.00  0.00           H  
ATOM   3843  C   MET   233      42.836  63.160  72.996  1.00  0.00           C  
ATOM   3844  O   MET   233      42.789  64.351  72.744  1.00  0.00           O  
ATOM   3845  N   SER   234      43.040  62.651  74.221  1.00  0.00           N  
ATOM   3846  H   SER   234      42.974  61.650  74.342  1.00  0.00           H  
ATOM   3847  CA  SER   234      43.017  63.357  75.522  1.00  0.00           C  
ATOM   3848  HA  SER   234      42.365  64.221  75.389  1.00  0.00           H  
ATOM   3849  CB  SER   234      42.560  62.431  76.725  1.00  0.00           C  
ATOM   3850  HB2 SER   234      42.542  62.927  77.695  1.00  0.00           H  
ATOM   3851  HB3 SER   234      41.526  62.159  76.511  1.00  0.00           H  
ATOM   3852  OG  SER   234      43.443  61.382  76.718  1.00  0.00           O  
ATOM   3853  HG  SER   234      43.016  60.698  76.196  1.00  0.00           H  
ATOM   3854  C   SER   234      44.394  64.069  75.831  1.00  0.00           C  
ATOM   3855  O   SER   234      44.526  65.240  76.223  1.00  0.00           O  
ATOM   3856  N   THR   235      45.373  63.223  75.685  1.00  0.00           N  
ATOM   3857  H   THR   235      45.246  62.235  75.519  1.00  0.00           H  
ATOM   3858  CA  THR   235      46.743  63.656  75.817  1.00  0.00           C  
ATOM   3859  HA  THR   235      46.976  63.689  76.881  1.00  0.00           H  
ATOM   3860  CB  THR   235      47.753  62.629  75.286  1.00  0.00           C  
ATOM   3861  HB  THR   235      47.440  62.153  74.356  1.00  0.00           H  
ATOM   3862  CG2 THR   235      49.249  63.103  75.342  1.00  0.00           C  
ATOM   3863 HG21 THR   235      49.417  63.735  76.214  1.00  0.00           H  
ATOM   3864 HG22 THR   235      50.035  62.349  75.336  1.00  0.00           H  
ATOM   3865 HG23 THR   235      49.419  63.709  74.452  1.00  0.00           H  
ATOM   3866  OG1 THR   235      47.808  61.573  76.240  1.00  0.00           O  
ATOM   3867  HG1 THR   235      47.183  60.909  75.939  1.00  0.00           H  
ATOM   3868  C   THR   235      47.088  65.004  75.186  1.00  0.00           C  
ATOM   3869  O   THR   235      46.766  65.212  73.979  1.00  0.00           O  
ATOM   3870  N   PRO   236      47.712  65.952  75.911  1.00  0.00           N  
ATOM   3871  CD  PRO   236      47.878  65.977  77.416  1.00  0.00           C  
ATOM   3872  HD2 PRO   236      48.739  65.342  77.626  1.00  0.00           H  
ATOM   3873  HD3 PRO   236      47.009  65.614  77.963  1.00  0.00           H  
ATOM   3874  CG  PRO   236      48.103  67.462  77.671  1.00  0.00           C  
ATOM   3875  HG2 PRO   236      49.152  67.553  77.954  1.00  0.00           H  
ATOM   3876  HG3 PRO   236      47.515  67.779  78.532  1.00  0.00           H  
ATOM   3877  CB  PRO   236      47.808  68.279  76.437  1.00  0.00           C  
ATOM   3878  HB2 PRO   236      48.451  69.155  76.351  1.00  0.00           H  
ATOM   3879  HB3 PRO   236      46.764  68.588  76.390  1.00  0.00           H  
ATOM   3880  CA  PRO   236      47.995  67.301  75.320  1.00  0.00           C  
ATOM   3881  HA  PRO   236      47.323  67.540  74.496  1.00  0.00           H  
ATOM   3882  C   PRO   236      49.427  67.376  74.750  1.00  0.00           C  
ATOM   3883  O   PRO   236      50.327  66.680  75.234  1.00  0.00           O  
ATOM   3884  N   VAL   237      49.720  68.060  73.627  1.00  0.00           N  
ATOM   3885  H   VAL   237      49.137  68.749  73.174  1.00  0.00           H  
ATOM   3886  CA  VAL   237      51.045  67.830  72.981  1.00  0.00           C  
ATOM   3887  HA  VAL   237      51.313  66.776  73.049  1.00  0.00           H  
ATOM   3888  CB  VAL   237      51.060  68.333  71.483  1.00  0.00           C  
ATOM   3889  HB  VAL   237      52.087  68.160  71.160  1.00  0.00           H  
ATOM   3890  CG1 VAL   237      50.066  67.528  70.642  1.00  0.00           C  
ATOM   3891 HG11 VAL   237      50.080  67.654  69.560  1.00  0.00           H  
ATOM   3892 HG12 VAL   237      50.329  66.480  70.787  1.00  0.00           H  
ATOM   3893 HG13 VAL   237      49.094  67.697  71.105  1.00  0.00           H  
ATOM   3894  CG2 VAL   237      50.833  69.796  71.235  1.00  0.00           C  
ATOM   3895 HG21 VAL   237      49.850  70.211  71.458  1.00  0.00           H  
ATOM   3896 HG22 VAL   237      51.522  70.265  71.938  1.00  0.00           H  
ATOM   3897 HG23 VAL   237      51.142  69.999  70.210  1.00  0.00           H  
ATOM   3898  C   VAL   237      52.177  68.423  73.786  1.00  0.00           C  
ATOM   3899  O   VAL   237      53.271  67.881  73.775  1.00  0.00           O  
ATOM   3900  N   GLU   238      52.000  69.515  74.533  1.00  0.00           N  
ATOM   3901  H   GLU   238      51.151  70.039  74.375  1.00  0.00           H  
ATOM   3902  CA  GLU   238      53.020  70.144  75.307  1.00  0.00           C  
ATOM   3903  HA  GLU   238      53.868  70.339  74.652  1.00  0.00           H  
ATOM   3904  CB  GLU   238      52.513  71.542  75.803  1.00  0.00           C  
ATOM   3905  HB2 GLU   238      51.585  71.552  76.375  1.00  0.00           H  
ATOM   3906  HB3 GLU   238      53.353  71.797  76.450  1.00  0.00           H  
ATOM   3907  CG  GLU   238      52.636  72.620  74.695  1.00  0.00           C  
ATOM   3908  HG2 GLU   238      52.679  73.577  75.214  1.00  0.00           H  
ATOM   3909  HG3 GLU   238      53.630  72.533  74.257  1.00  0.00           H  
ATOM   3910  CD  GLU   238      51.513  72.653  73.695  1.00  0.00           C  
ATOM   3911  OE1 GLU   238      50.482  72.011  73.897  1.00  0.00           O  
ATOM   3912  OE2 GLU   238      51.631  73.298  72.641  1.00  0.00           O  
ATOM   3913  C   GLU   238      53.570  69.235  76.419  1.00  0.00           C  
ATOM   3914  O   GLU   238      54.765  69.322  76.791  1.00  0.00           O  
ATOM   3915  N   VAL   239      52.689  68.292  76.901  1.00  0.00           N  
ATOM   3916  H   VAL   239      51.736  68.305  76.568  1.00  0.00           H  
ATOM   3917  CA  VAL   239      53.105  67.347  77.922  1.00  0.00           C  
ATOM   3918  HA  VAL   239      53.870  67.650  78.638  1.00  0.00           H  
ATOM   3919  CB  VAL   239      51.955  66.982  78.861  1.00  0.00           C  
ATOM   3920  HB  VAL   239      51.064  66.589  78.372  1.00  0.00           H  
ATOM   3921  CG1 VAL   239      52.269  65.786  79.759  1.00  0.00           C  
ATOM   3922 HG11 VAL   239      53.320  65.654  80.020  1.00  0.00           H  
ATOM   3923 HG12 VAL   239      51.730  65.947  80.692  1.00  0.00           H  
ATOM   3924 HG13 VAL   239      51.894  64.883  79.277  1.00  0.00           H  
ATOM   3925  CG2 VAL   239      51.489  68.207  79.649  1.00  0.00           C  
ATOM   3926 HG21 VAL   239      50.781  67.861  80.402  1.00  0.00           H  
ATOM   3927 HG22 VAL   239      52.356  68.582  80.191  1.00  0.00           H  
ATOM   3928 HG23 VAL   239      51.038  68.944  78.984  1.00  0.00           H  
ATOM   3929  C   VAL   239      53.672  66.167  77.210  1.00  0.00           C  
ATOM   3930  O   VAL   239      54.643  65.610  77.641  1.00  0.00           O  
ATOM   3931  N   LEU   240      53.112  65.751  76.097  1.00  0.00           N  
ATOM   3932  H   LEU   240      52.201  66.144  75.910  1.00  0.00           H  
ATOM   3933  CA  LEU   240      53.669  64.631  75.222  1.00  0.00           C  
ATOM   3934  HA  LEU   240      53.667  63.743  75.853  1.00  0.00           H  
ATOM   3935  CB  LEU   240      52.768  64.456  74.078  1.00  0.00           C  
ATOM   3936  HB2 LEU   240      51.900  63.989  74.544  1.00  0.00           H  
ATOM   3937  HB3 LEU   240      52.532  65.377  73.544  1.00  0.00           H  
ATOM   3938  CG  LEU   240      53.242  63.507  72.867  1.00  0.00           C  
ATOM   3939  HG  LEU   240      54.188  63.845  72.443  1.00  0.00           H  
ATOM   3940  CD1 LEU   240      53.382  62.124  73.280  1.00  0.00           C  
ATOM   3941 HD11 LEU   240      52.390  61.791  73.586  1.00  0.00           H  
ATOM   3942 HD12 LEU   240      53.715  61.538  72.424  1.00  0.00           H  
ATOM   3943 HD13 LEU   240      54.111  62.030  74.086  1.00  0.00           H  
ATOM   3944  CD2 LEU   240      52.270  63.573  71.730  1.00  0.00           C  
ATOM   3945 HD21 LEU   240      52.676  62.931  70.949  1.00  0.00           H  
ATOM   3946 HD22 LEU   240      51.218  63.395  71.952  1.00  0.00           H  
ATOM   3947 HD23 LEU   240      52.469  64.554  71.297  1.00  0.00           H  
ATOM   3948  C   LEU   240      55.178  64.884  74.806  1.00  0.00           C  
ATOM   3949  O   LEU   240      55.890  63.912  74.588  1.00  0.00           O  
ATOM   3950  N   CYS   241      55.617  66.144  74.723  1.00  0.00           N  
ATOM   3951  H   CYS   241      54.943  66.870  74.921  1.00  0.00           H  
ATOM   3952  CA  CYS   241      56.921  66.623  74.172  1.00  0.00           C  
ATOM   3953  HA  CYS   241      57.543  65.739  74.031  1.00  0.00           H  
ATOM   3954  CB  CYS   241      56.754  67.342  72.817  1.00  0.00           C  
ATOM   3955  HB2 CYS   241      56.550  68.396  73.006  1.00  0.00           H  
ATOM   3956  HB3 CYS   241      57.601  67.205  72.144  1.00  0.00           H  
ATOM   3957  SG  CYS   241      55.303  66.678  71.887  1.00  0.00           S  
ATOM   3958  HG  CYS   241      54.477  66.691  72.938  1.00  0.00           H  
ATOM   3959  C   CYS   241      57.764  67.367  75.182  1.00  0.00           C  
ATOM   3960  O   CYS   241      58.769  67.985  74.839  1.00  0.00           O  
ATOM   3961  N   LYS   242      57.378  67.312  76.432  1.00  0.00           N  
ATOM   3962  H   LYS   242      56.555  66.738  76.547  1.00  0.00           H  
ATOM   3963  CA  LYS   242      58.015  67.998  77.551  1.00  0.00           C  
ATOM   3964  HA  LYS   242      58.001  69.052  77.271  1.00  0.00           H  
ATOM   3965  CB  LYS   242      57.181  67.849  78.856  1.00  0.00           C  
ATOM   3966  HB2 LYS   242      56.116  67.781  78.638  1.00  0.00           H  
ATOM   3967  HB3 LYS   242      57.513  66.876  79.220  1.00  0.00           H  
ATOM   3968  CG  LYS   242      57.393  68.891  80.004  1.00  0.00           C  
ATOM   3969  HG2 LYS   242      58.417  68.781  80.360  1.00  0.00           H  
ATOM   3970  HG3 LYS   242      57.226  69.899  79.624  1.00  0.00           H  
ATOM   3971  CD  LYS   242      56.381  68.749  81.209  1.00  0.00           C  
ATOM   3972  HD2 LYS   242      55.353  68.881  80.871  1.00  0.00           H  
ATOM   3973  HD3 LYS   242      56.572  67.791  81.693  1.00  0.00           H  
ATOM   3974  CE  LYS   242      56.674  69.860  82.258  1.00  0.00           C  
ATOM   3975  HE2 LYS   242      57.714  69.792  82.577  1.00  0.00           H  
ATOM   3976  HE3 LYS   242      56.412  70.809  81.791  1.00  0.00           H  
ATOM   3977  NZ  LYS   242      55.840  69.642  83.462  1.00  0.00           N  
ATOM   3978  HZ1 LYS   242      55.907  68.735  83.901  1.00  0.00           H  
ATOM   3979  HZ2 LYS   242      56.038  70.243  84.249  1.00  0.00           H  
ATOM   3980  HZ3 LYS   242      54.845  69.778  83.348  1.00  0.00           H  
ATOM   3981  C   LYS   242      59.490  67.563  77.704  1.00  0.00           C  
ATOM   3982  O   LYS   242      59.801  66.394  77.544  1.00  0.00           O  
ATOM   3983  N   GLY   243      60.313  68.501  78.047  1.00  0.00           N  
ATOM   3984  H   GLY   243      60.122  69.471  77.839  1.00  0.00           H  
ATOM   3985  CA  GLY   243      61.735  68.172  78.030  1.00  0.00           C  
ATOM   3986  HA2 GLY   243      62.209  68.910  78.678  1.00  0.00           H  
ATOM   3987  HA3 GLY   243      61.904  67.261  78.603  1.00  0.00           H  
ATOM   3988  C   GLY   243      62.484  68.160  76.706  1.00  0.00           C  
ATOM   3989  O   GLY   243      63.487  67.486  76.653  1.00  0.00           O  
ATOM   3990  N   PHE   244      62.079  68.865  75.692  1.00  0.00           N  
ATOM   3991  H   PHE   244      61.234  69.402  75.827  1.00  0.00           H  
ATOM   3992  CA  PHE   244      62.797  69.040  74.406  1.00  0.00           C  
ATOM   3993  HA  PHE   244      63.865  68.828  74.346  1.00  0.00           H  
ATOM   3994  CB  PHE   244      62.008  68.096  73.446  1.00  0.00           C  
ATOM   3995  HB2 PHE   244      60.940  68.314  73.442  1.00  0.00           H  
ATOM   3996  HB3 PHE   244      62.327  68.286  72.422  1.00  0.00           H  
ATOM   3997  CG  PHE   244      62.357  66.679  73.772  1.00  0.00           C  
ATOM   3998  CD1 PHE   244      63.654  66.177  73.653  1.00  0.00           C  
ATOM   3999  HD1 PHE   244      64.392  66.843  73.231  1.00  0.00           H  
ATOM   4000  CE1 PHE   244      63.916  64.861  73.868  1.00  0.00           C  
ATOM   4001  HE1 PHE   244      64.905  64.436  73.774  1.00  0.00           H  
ATOM   4002  CZ  PHE   244      62.922  64.091  74.450  1.00  0.00           C  
ATOM   4003  HZ  PHE   244      63.148  63.068  74.715  1.00  0.00           H  
ATOM   4004  CE2 PHE   244      61.621  64.537  74.678  1.00  0.00           C  
ATOM   4005  HE2 PHE   244      60.927  63.805  75.065  1.00  0.00           H  
ATOM   4006  CD2 PHE   244      61.346  65.852  74.262  1.00  0.00           C  
ATOM   4007  HD2 PHE   244      60.391  66.346  74.359  1.00  0.00           H  
ATOM   4008  C   PHE   244      62.523  70.519  73.909  1.00  0.00           C  
ATOM   4009  O   PHE   244      61.644  71.160  74.420  1.00  0.00           O  
ATOM   4010  N   PRO   245      63.177  70.948  72.820  1.00  0.00           N  
ATOM   4011  CD  PRO   245      64.438  70.346  72.327  1.00  0.00           C  
ATOM   4012  HD2 PRO   245      64.146  69.579  71.610  1.00  0.00           H  
ATOM   4013  HD3 PRO   245      65.133  69.949  73.066  1.00  0.00           H  
ATOM   4014  CG  PRO   245      65.079  71.504  71.504  1.00  0.00           C  
ATOM   4015  HG2 PRO   245      65.625  71.230  70.601  1.00  0.00           H  
ATOM   4016  HG3 PRO   245      65.667  72.174  72.132  1.00  0.00           H  
ATOM   4017  CB  PRO   245      63.895  72.335  71.101  1.00  0.00           C  
ATOM   4018  HB2 PRO   245      63.371  72.030  70.195  1.00  0.00           H  
ATOM   4019  HB3 PRO   245      64.231  73.348  70.883  1.00  0.00           H  
ATOM   4020  CA  PRO   245      62.906  72.228  72.157  1.00  0.00           C  
ATOM   4021  HA  PRO   245      63.063  72.992  72.920  1.00  0.00           H  
ATOM   4022  C   PRO   245      61.464  72.184  71.671  1.00  0.00           C  
ATOM   4023  O   PRO   245      60.886  71.212  71.218  1.00  0.00           O  
ATOM   4024  N   ALA   246      60.874  73.334  71.699  1.00  0.00           N  
ATOM   4025  H   ALA   246      61.406  74.182  71.834  1.00  0.00           H  
ATOM   4026  CA  ALA   246      59.421  73.541  71.622  1.00  0.00           C  
ATOM   4027  HA  ALA   246      58.929  72.787  72.236  1.00  0.00           H  
ATOM   4028  CB  ALA   246      59.080  74.957  72.134  1.00  0.00           C  
ATOM   4029  HB1 ALA   246      59.336  75.099  73.184  1.00  0.00           H  
ATOM   4030  HB2 ALA   246      59.563  75.685  71.481  1.00  0.00           H  
ATOM   4031  HB3 ALA   246      58.033  75.227  71.991  1.00  0.00           H  
ATOM   4032  C   ALA   246      58.969  73.439  70.094  1.00  0.00           C  
ATOM   4033  O   ALA   246      57.813  73.051  69.896  1.00  0.00           O  
ATOM   4034  N   GLU   247      59.872  73.536  69.132  1.00  0.00           N  
ATOM   4035  H   GLU   247      60.770  73.925  69.382  1.00  0.00           H  
ATOM   4036  CA  GLU   247      59.753  73.229  67.715  1.00  0.00           C  
ATOM   4037  HA  GLU   247      59.130  74.016  67.292  1.00  0.00           H  
ATOM   4038  CB  GLU   247      61.125  73.140  67.098  1.00  0.00           C  
ATOM   4039  HB2 GLU   247      61.785  72.434  67.602  1.00  0.00           H  
ATOM   4040  HB3 GLU   247      60.943  72.689  66.122  1.00  0.00           H  
ATOM   4041  CG  GLU   247      61.763  74.473  66.739  1.00  0.00           C  
ATOM   4042  HG2 GLU   247      62.739  74.206  66.334  1.00  0.00           H  
ATOM   4043  HG3 GLU   247      61.147  74.986  66.001  1.00  0.00           H  
ATOM   4044  CD  GLU   247      62.110  75.456  67.908  1.00  0.00           C  
ATOM   4045  OE1 GLU   247      62.392  74.963  68.978  1.00  0.00           O  
ATOM   4046  OE2 GLU   247      62.051  76.748  67.696  1.00  0.00           O  
ATOM   4047  C   GLU   247      59.006  71.880  67.456  1.00  0.00           C  
ATOM   4048  O   GLU   247      58.306  71.798  66.474  1.00  0.00           O  
ATOM   4049  N   PHE   248      59.215  70.783  68.225  1.00  0.00           N  
ATOM   4050  H   PHE   248      59.840  70.783  69.017  1.00  0.00           H  
ATOM   4051  CA  PHE   248      58.445  69.528  68.110  1.00  0.00           C  
ATOM   4052  HA  PHE   248      58.408  69.230  67.062  1.00  0.00           H  
ATOM   4053  CB  PHE   248      59.143  68.367  68.871  1.00  0.00           C  
ATOM   4054  HB2 PHE   248      59.117  68.601  69.935  1.00  0.00           H  
ATOM   4055  HB3 PHE   248      58.547  67.476  68.673  1.00  0.00           H  
ATOM   4056  CG  PHE   248      60.547  68.078  68.536  1.00  0.00           C  
ATOM   4057  CD1 PHE   248      60.833  67.338  67.317  1.00  0.00           C  
ATOM   4058  HD1 PHE   248      60.086  66.972  66.628  1.00  0.00           H  
ATOM   4059  CE1 PHE   248      62.142  67.278  66.818  1.00  0.00           C  
ATOM   4060  HE1 PHE   248      62.473  66.696  65.971  1.00  0.00           H  
ATOM   4061  CZ  PHE   248      63.142  67.986  67.567  1.00  0.00           C  
ATOM   4062  HZ  PHE   248      64.128  67.895  67.136  1.00  0.00           H  
ATOM   4063  CE2 PHE   248      62.877  68.770  68.623  1.00  0.00           C  
ATOM   4064  HE2 PHE   248      63.636  69.394  69.073  1.00  0.00           H  
ATOM   4065  CD2 PHE   248      61.600  68.876  69.109  1.00  0.00           C  
ATOM   4066  HD2 PHE   248      61.276  69.622  69.820  1.00  0.00           H  
ATOM   4067  C   PHE   248      56.925  69.592  68.504  1.00  0.00           C  
ATOM   4068  O   PHE   248      56.082  69.013  67.802  1.00  0.00           O  
ATOM   4069  N   ALA   249      56.582  70.344  69.532  1.00  0.00           N  
ATOM   4070  H   ALA   249      57.277  70.759  70.136  1.00  0.00           H  
ATOM   4071  CA  ALA   249      55.219  70.661  69.928  1.00  0.00           C  
ATOM   4072  HA  ALA   249      54.693  69.712  69.822  1.00  0.00           H  
ATOM   4073  CB  ALA   249      55.266  71.203  71.317  1.00  0.00           C  
ATOM   4074  HB1 ALA   249      54.251  71.249  71.713  1.00  0.00           H  
ATOM   4075  HB2 ALA   249      55.771  70.453  71.925  1.00  0.00           H  
ATOM   4076  HB3 ALA   249      55.770  72.167  71.391  1.00  0.00           H  
ATOM   4077  C   ALA   249      54.629  71.672  68.907  1.00  0.00           C  
ATOM   4078  O   ALA   249      53.462  71.658  68.667  1.00  0.00           O  
ATOM   4079  N   MET   250      55.406  72.563  68.327  1.00  0.00           N  
ATOM   4080  H   MET   250      56.360  72.561  68.657  1.00  0.00           H  
ATOM   4081  CA  MET   250      54.992  73.572  67.360  1.00  0.00           C  
ATOM   4082  HA  MET   250      54.073  74.029  67.727  1.00  0.00           H  
ATOM   4083  CB  MET   250      56.051  74.621  67.199  1.00  0.00           C  
ATOM   4084  HB2 MET   250      57.025  74.221  66.917  1.00  0.00           H  
ATOM   4085  HB3 MET   250      55.666  75.325  66.461  1.00  0.00           H  
ATOM   4086  CG  MET   250      56.105  75.586  68.403  1.00  0.00           C  
ATOM   4087  HG2 MET   250      55.204  76.199  68.407  1.00  0.00           H  
ATOM   4088  HG3 MET   250      56.177  75.061  69.356  1.00  0.00           H  
ATOM   4089  SD  MET   250      57.432  76.822  68.393  1.00  0.00           S  
ATOM   4090  CE  MET   250      57.139  77.681  69.895  1.00  0.00           C  
ATOM   4091  HE1 MET   250      57.964  78.361  70.109  1.00  0.00           H  
ATOM   4092  HE2 MET   250      56.296  78.350  69.723  1.00  0.00           H  
ATOM   4093  HE3 MET   250      57.053  77.011  70.751  1.00  0.00           H  
ATOM   4094  C   MET   250      54.713  72.853  66.058  1.00  0.00           C  
ATOM   4095  O   MET   250      53.752  73.146  65.365  1.00  0.00           O  
ATOM   4096  N   TYR   251      55.543  71.889  65.668  1.00  0.00           N  
ATOM   4097  H   TYR   251      56.380  71.632  66.171  1.00  0.00           H  
ATOM   4098  CA  TYR   251      55.219  71.012  64.539  1.00  0.00           C  
ATOM   4099  HA  TYR   251      55.105  71.648  63.661  1.00  0.00           H  
ATOM   4100  CB  TYR   251      56.351  69.936  64.162  1.00  0.00           C  
ATOM   4101  HB2 TYR   251      57.250  70.523  63.977  1.00  0.00           H  
ATOM   4102  HB3 TYR   251      56.462  69.268  65.016  1.00  0.00           H  
ATOM   4103  CG  TYR   251      56.039  68.945  63.138  1.00  0.00           C  
ATOM   4104  CD1 TYR   251      55.161  67.894  63.507  1.00  0.00           C  
ATOM   4105  HD1 TYR   251      54.819  67.782  64.526  1.00  0.00           H  
ATOM   4106  CE1 TYR   251      54.711  67.066  62.499  1.00  0.00           C  
ATOM   4107  HE1 TYR   251      54.020  66.274  62.746  1.00  0.00           H  
ATOM   4108  CZ  TYR   251      55.281  67.139  61.192  1.00  0.00           C  
ATOM   4109  OH  TYR   251      54.786  66.198  60.358  1.00  0.00           O  
ATOM   4110  HH  TYR   251      53.896  65.993  60.653  1.00  0.00           H  
ATOM   4111  CE2 TYR   251      56.106  68.236  60.810  1.00  0.00           C  
ATOM   4112  HE2 TYR   251      56.494  68.237  59.802  1.00  0.00           H  
ATOM   4113  CD2 TYR   251      56.451  69.157  61.802  1.00  0.00           C  
ATOM   4114  HD2 TYR   251      57.107  69.998  61.632  1.00  0.00           H  
ATOM   4115  C   TYR   251      53.859  70.286  64.731  1.00  0.00           C  
ATOM   4116  O   TYR   251      53.125  70.206  63.787  1.00  0.00           O  
ATOM   4117  N   LEU   252      53.461  69.881  65.952  1.00  0.00           N  
ATOM   4118  H   LEU   252      54.049  70.053  66.755  1.00  0.00           H  
ATOM   4119  CA  LEU   252      52.270  69.060  66.209  1.00  0.00           C  
ATOM   4120  HA  LEU   252      52.125  68.461  65.310  1.00  0.00           H  
ATOM   4121  CB  LEU   252      52.382  68.197  67.445  1.00  0.00           C  
ATOM   4122  HB2 LEU   252      53.249  68.492  68.036  1.00  0.00           H  
ATOM   4123  HB3 LEU   252      51.522  68.291  68.108  1.00  0.00           H  
ATOM   4124  CG  LEU   252      52.449  66.729  67.054  1.00  0.00           C  
ATOM   4125  HG  LEU   252      53.113  66.654  66.193  1.00  0.00           H  
ATOM   4126  CD1 LEU   252      52.965  65.823  68.208  1.00  0.00           C  
ATOM   4127 HD11 LEU   252      52.910  64.750  68.027  1.00  0.00           H  
ATOM   4128 HD12 LEU   252      54.014  66.099  68.317  1.00  0.00           H  
ATOM   4129 HD13 LEU   252      52.393  66.095  69.095  1.00  0.00           H  
ATOM   4130  CD2 LEU   252      51.045  66.213  66.715  1.00  0.00           C  
ATOM   4131 HD21 LEU   252      50.642  66.833  65.915  1.00  0.00           H  
ATOM   4132 HD22 LEU   252      51.200  65.178  66.408  1.00  0.00           H  
ATOM   4133 HD23 LEU   252      50.419  66.170  67.606  1.00  0.00           H  
ATOM   4134  C   LEU   252      51.084  69.993  66.264  1.00  0.00           C  
ATOM   4135  O   LEU   252      50.057  69.599  65.700  1.00  0.00           O  
ATOM   4136  N   ASN   253      51.114  71.159  66.931  1.00  0.00           N  
ATOM   4137  H   ASN   253      51.918  71.416  67.485  1.00  0.00           H  
ATOM   4138  CA  ASN   253      49.959  72.089  66.968  1.00  0.00           C  
ATOM   4139  HA  ASN   253      49.156  71.569  67.490  1.00  0.00           H  
ATOM   4140  CB  ASN   253      50.441  73.323  67.784  1.00  0.00           C  
ATOM   4141  HB2 ASN   253      51.502  73.570  67.734  1.00  0.00           H  
ATOM   4142  HB3 ASN   253      49.930  74.228  67.455  1.00  0.00           H  
ATOM   4143  CG  ASN   253      50.162  73.088  69.249  1.00  0.00           C  
ATOM   4144  OD1 ASN   253      49.075  73.088  69.764  1.00  0.00           O  
ATOM   4145  ND2 ASN   253      51.227  72.812  69.947  1.00  0.00           N  
ATOM   4146 HD21 ASN   253      51.110  72.711  70.945  1.00  0.00           H  
ATOM   4147 HD22 ASN   253      52.154  72.869  69.550  1.00  0.00           H  
ATOM   4148  C   ASN   253      49.560  72.677  65.572  1.00  0.00           C  
ATOM   4149  O   ASN   253      48.369  72.990  65.401  1.00  0.00           O  
ATOM   4150  N   TYR   254      50.540  72.857  64.640  1.00  0.00           N  
ATOM   4151  H   TYR   254      51.512  72.761  64.898  1.00  0.00           H  
ATOM   4152  CA  TYR   254      50.261  73.226  63.251  1.00  0.00           C  
ATOM   4153  HA  TYR   254      49.667  74.137  63.179  1.00  0.00           H  
ATOM   4154  CB  TYR   254      51.623  73.580  62.579  1.00  0.00           C  
ATOM   4155  HB2 TYR   254      52.074  74.354  63.199  1.00  0.00           H  
ATOM   4156  HB3 TYR   254      52.255  72.702  62.708  1.00  0.00           H  
ATOM   4157  CG  TYR   254      51.456  73.885  61.077  1.00  0.00           C  
ATOM   4158  CD1 TYR   254      51.427  75.255  60.715  1.00  0.00           C  
ATOM   4159  HD1 TYR   254      51.548  75.988  61.499  1.00  0.00           H  
ATOM   4160  CE1 TYR   254      51.183  75.685  59.443  1.00  0.00           C  
ATOM   4161  HE1 TYR   254      51.016  76.715  59.163  1.00  0.00           H  
ATOM   4162  CZ  TYR   254      50.876  74.683  58.457  1.00  0.00           C  
ATOM   4163  OH  TYR   254      50.521  75.041  57.193  1.00  0.00           O  
ATOM   4164  HH  TYR   254      50.695  75.978  57.078  1.00  0.00           H  
ATOM   4165  CE2 TYR   254      50.981  73.269  58.796  1.00  0.00           C  
ATOM   4166  HE2 TYR   254      50.616  72.595  58.034  1.00  0.00           H  
ATOM   4167  CD2 TYR   254      51.250  72.883  60.094  1.00  0.00           C  
ATOM   4168  HD2 TYR   254      51.286  71.855  60.422  1.00  0.00           H  
ATOM   4169  C   TYR   254      49.553  72.099  62.489  1.00  0.00           C  
ATOM   4170  O   TYR   254      48.590  72.408  61.811  1.00  0.00           O  
ATOM   4171  N   CYS   255      49.928  70.814  62.756  1.00  0.00           N  
ATOM   4172  H   CYS   255      50.808  70.685  63.235  1.00  0.00           H  
ATOM   4173  CA  CYS   255      49.266  69.700  62.147  1.00  0.00           C  
ATOM   4174  HA  CYS   255      49.320  69.870  61.072  1.00  0.00           H  
ATOM   4175  CB  CYS   255      50.056  68.379  62.381  1.00  0.00           C  
ATOM   4176  HB2 CYS   255      50.299  68.246  63.435  1.00  0.00           H  
ATOM   4177  HB3 CYS   255      49.471  67.501  62.105  1.00  0.00           H  
ATOM   4178  SG  CYS   255      51.505  68.476  61.292  1.00  0.00           S  
ATOM   4179  HG  CYS   255      52.214  68.857  62.359  1.00  0.00           H  
ATOM   4180  C   CYS   255      47.807  69.543  62.566  1.00  0.00           C  
ATOM   4181  O   CYS   255      46.819  69.518  61.876  1.00  0.00           O  
ATOM   4182  N   ARG   256      47.622  69.632  63.886  1.00  0.00           N  
ATOM   4183  H   ARG   256      48.436  69.597  64.482  1.00  0.00           H  
ATOM   4184  CA  ARG   256      46.285  69.899  64.553  1.00  0.00           C  
ATOM   4185  HA  ARG   256      45.597  69.067  64.406  1.00  0.00           H  
ATOM   4186  CB  ARG   256      46.555  69.892  66.061  1.00  0.00           C  
ATOM   4187  HB2 ARG   256      47.432  70.486  66.317  1.00  0.00           H  
ATOM   4188  HB3 ARG   256      45.702  70.296  66.605  1.00  0.00           H  
ATOM   4189  CG  ARG   256      46.857  68.421  66.455  1.00  0.00           C  
ATOM   4190  HG2 ARG   256      45.934  67.863  66.297  1.00  0.00           H  
ATOM   4191  HG3 ARG   256      47.590  67.960  65.793  1.00  0.00           H  
ATOM   4192  CD  ARG   256      47.239  68.386  67.941  1.00  0.00           C  
ATOM   4193  HD2 ARG   256      47.620  67.390  68.168  1.00  0.00           H  
ATOM   4194  HD3 ARG   256      48.069  69.073  68.108  1.00  0.00           H  
ATOM   4195  NE  ARG   256      46.202  68.809  68.810  1.00  0.00           N  
ATOM   4196  HE  ARG   256      45.705  69.647  68.545  1.00  0.00           H  
ATOM   4197  CZ  ARG   256      45.869  68.415  70.047  1.00  0.00           C  
ATOM   4198  NH1 ARG   256      46.396  67.379  70.605  1.00  0.00           N  
ATOM   4199 HH11 ARG   256      47.218  66.933  70.224  1.00  0.00           H  
ATOM   4200 HH12 ARG   256      46.011  67.013  71.464  1.00  0.00           H  
ATOM   4201  NH2 ARG   256      44.841  68.951  70.695  1.00  0.00           N  
ATOM   4202 HH21 ARG   256      44.368  69.776  70.356  1.00  0.00           H  
ATOM   4203 HH22 ARG   256      44.367  68.561  71.497  1.00  0.00           H  
ATOM   4204  C   ARG   256      45.472  71.140  64.047  1.00  0.00           C  
ATOM   4205  O   ARG   256      44.250  71.144  64.151  1.00  0.00           O  
ATOM   4206  N   GLY   257      46.148  72.186  63.541  1.00  0.00           N  
ATOM   4207  H   GLY   257      47.140  71.994  63.545  1.00  0.00           H  
ATOM   4208  CA  GLY   257      45.473  73.375  62.940  1.00  0.00           C  
ATOM   4209  HA2 GLY   257      44.601  73.557  63.568  1.00  0.00           H  
ATOM   4210  HA3 GLY   257      46.083  74.270  63.061  1.00  0.00           H  
ATOM   4211  C   GLY   257      45.039  73.431  61.516  1.00  0.00           C  
ATOM   4212  O   GLY   257      44.384  74.415  61.147  1.00  0.00           O  
ATOM   4213  N   LEU   258      45.260  72.410  60.759  1.00  0.00           N  
ATOM   4214  H   LEU   258      45.684  71.594  61.176  1.00  0.00           H  
ATOM   4215  CA  LEU   258      44.818  72.326  59.317  1.00  0.00           C  
ATOM   4216  HA  LEU   258      44.951  73.271  58.791  1.00  0.00           H  
ATOM   4217  CB  LEU   258      45.712  71.307  58.638  1.00  0.00           C  
ATOM   4218  HB2 LEU   258      45.747  70.395  59.234  1.00  0.00           H  
ATOM   4219  HB3 LEU   258      45.424  71.103  57.607  1.00  0.00           H  
ATOM   4220  CG  LEU   258      47.189  71.726  58.608  1.00  0.00           C  
ATOM   4221  HG  LEU   258      47.514  72.193  59.538  1.00  0.00           H  
ATOM   4222  CD1 LEU   258      48.178  70.602  58.318  1.00  0.00           C  
ATOM   4223 HD11 LEU   258      49.220  70.862  58.133  1.00  0.00           H  
ATOM   4224 HD12 LEU   258      48.188  69.907  59.158  1.00  0.00           H  
ATOM   4225 HD13 LEU   258      47.829  70.037  57.453  1.00  0.00           H  
ATOM   4226  CD2 LEU   258      47.394  72.668  57.431  1.00  0.00           C  
ATOM   4227 HD21 LEU   258      46.754  73.539  57.575  1.00  0.00           H  
ATOM   4228 HD22 LEU   258      48.429  72.996  57.341  1.00  0.00           H  
ATOM   4229 HD23 LEU   258      47.110  72.101  56.545  1.00  0.00           H  
ATOM   4230  C   LEU   258      43.309  71.951  59.185  1.00  0.00           C  
ATOM   4231  O   LEU   258      42.803  70.989  59.784  1.00  0.00           O  
ATOM   4232  N   ARG   259      42.580  72.701  58.337  1.00  0.00           N  
ATOM   4233  H   ARG   259      42.958  73.544  57.929  1.00  0.00           H  
ATOM   4234  CA  ARG   259      41.256  72.306  57.860  1.00  0.00           C  
ATOM   4235  HA  ARG   259      40.689  72.044  58.754  1.00  0.00           H  
ATOM   4236  CB  ARG   259      40.528  73.577  57.202  1.00  0.00           C  
ATOM   4237  HB2 ARG   259      41.191  73.986  56.439  1.00  0.00           H  
ATOM   4238  HB3 ARG   259      39.673  73.257  56.607  1.00  0.00           H  
ATOM   4239  CG  ARG   259      40.001  74.570  58.238  1.00  0.00           C  
ATOM   4240  HG2 ARG   259      39.347  73.983  58.883  1.00  0.00           H  
ATOM   4241  HG3 ARG   259      40.975  74.920  58.580  1.00  0.00           H  
ATOM   4242  CD  ARG   259      39.252  75.703  57.630  1.00  0.00           C  
ATOM   4243  HD2 ARG   259      38.676  76.246  58.380  1.00  0.00           H  
ATOM   4244  HD3 ARG   259      39.938  76.414  57.169  1.00  0.00           H  
ATOM   4245  NE  ARG   259      38.366  75.267  56.544  1.00  0.00           N  
ATOM   4246  HE  ARG   259      38.847  74.917  55.728  1.00  0.00           H  
ATOM   4247  CZ  ARG   259      37.118  75.048  56.612  1.00  0.00           C  
ATOM   4248  NH1 ARG   259      36.250  75.430  57.540  1.00  0.00           N  
ATOM   4249 HH11 ARG   259      36.527  76.023  58.310  1.00  0.00           H  
ATOM   4250 HH12 ARG   259      35.264  75.213  57.502  1.00  0.00           H  
ATOM   4251  NH2 ARG   259      36.641  74.313  55.687  1.00  0.00           N  
ATOM   4252 HH21 ARG   259      37.275  73.957  54.986  1.00  0.00           H  
ATOM   4253 HH22 ARG   259      35.645  74.163  55.611  1.00  0.00           H  
ATOM   4254  C   ARG   259      41.322  71.203  56.776  1.00  0.00           C  
ATOM   4255  O   ARG   259      42.425  70.992  56.198  1.00  0.00           O  
ATOM   4256  N   PHE   260      40.165  70.642  56.485  1.00  0.00           N  
ATOM   4257  H   PHE   260      39.324  70.948  56.953  1.00  0.00           H  
ATOM   4258  CA  PHE   260      40.011  69.449  55.694  1.00  0.00           C  
ATOM   4259  HA  PHE   260      40.671  68.670  56.078  1.00  0.00           H  
ATOM   4260  CB  PHE   260      38.522  69.007  55.668  1.00  0.00           C  
ATOM   4261  HB2 PHE   260      38.238  68.607  56.641  1.00  0.00           H  
ATOM   4262  HB3 PHE   260      37.921  69.866  55.368  1.00  0.00           H  
ATOM   4263  CG  PHE   260      38.232  67.917  54.626  1.00  0.00           C  
ATOM   4264  CD1 PHE   260      38.636  66.609  54.849  1.00  0.00           C  
ATOM   4265  HD1 PHE   260      39.014  66.365  55.831  1.00  0.00           H  
ATOM   4266  CE1 PHE   260      38.614  65.653  53.847  1.00  0.00           C  
ATOM   4267  HE1 PHE   260      39.097  64.704  54.024  1.00  0.00           H  
ATOM   4268  CZ  PHE   260      37.921  65.983  52.666  1.00  0.00           C  
ATOM   4269  HZ  PHE   260      37.848  65.189  51.939  1.00  0.00           H  
ATOM   4270  CE2 PHE   260      37.331  67.197  52.395  1.00  0.00           C  
ATOM   4271  HE2 PHE   260      36.705  67.397  51.538  1.00  0.00           H  
ATOM   4272  CD2 PHE   260      37.510  68.166  53.399  1.00  0.00           C  
ATOM   4273  HD2 PHE   260      37.044  69.138  53.332  1.00  0.00           H  
ATOM   4274  C   PHE   260      40.621  69.530  54.254  1.00  0.00           C  
ATOM   4275  O   PHE   260      41.416  68.724  53.753  1.00  0.00           O  
ATOM   4276  N   GLU   261      40.244  70.600  53.554  1.00  0.00           N  
ATOM   4277  H   GLU   261      39.434  71.131  53.840  1.00  0.00           H  
ATOM   4278  CA  GLU   261      40.676  70.980  52.172  1.00  0.00           C  
ATOM   4279  HA  GLU   261      40.792  70.076  51.574  1.00  0.00           H  
ATOM   4280  CB  GLU   261      39.570  71.860  51.487  1.00  0.00           C  
ATOM   4281  HB2 GLU   261      39.754  71.815  50.414  1.00  0.00           H  
ATOM   4282  HB3 GLU   261      38.551  71.507  51.646  1.00  0.00           H  
ATOM   4283  CG  GLU   261      39.520  73.347  51.859  1.00  0.00           C  
ATOM   4284  HG2 GLU   261      40.484  73.837  51.718  1.00  0.00           H  
ATOM   4285  HG3 GLU   261      38.717  73.874  51.345  1.00  0.00           H  
ATOM   4286  CD  GLU   261      39.160  73.598  53.350  1.00  0.00           C  
ATOM   4287  OE1 GLU   261      39.588  74.711  53.863  1.00  0.00           O  
ATOM   4288  OE2 GLU   261      38.384  72.808  53.939  1.00  0.00           O  
ATOM   4289  C   GLU   261      42.074  71.697  52.038  1.00  0.00           C  
ATOM   4290  O   GLU   261      42.702  71.573  51.005  1.00  0.00           O  
ATOM   4291  N   GLU   262      42.573  72.242  53.109  1.00  0.00           N  
ATOM   4292  H   GLU   262      42.077  72.012  53.959  1.00  0.00           H  
ATOM   4293  CA  GLU   262      43.833  73.046  53.199  1.00  0.00           C  
ATOM   4294  HA  GLU   262      43.826  73.867  52.482  1.00  0.00           H  
ATOM   4295  CB  GLU   262      43.963  73.522  54.629  1.00  0.00           C  
ATOM   4296  HB2 GLU   262      43.093  74.139  54.852  1.00  0.00           H  
ATOM   4297  HB3 GLU   262      43.970  72.672  55.311  1.00  0.00           H  
ATOM   4298  CG  GLU   262      45.256  74.157  54.874  1.00  0.00           C  
ATOM   4299  HG2 GLU   262      45.924  73.328  55.107  1.00  0.00           H  
ATOM   4300  HG3 GLU   262      45.561  74.711  53.986  1.00  0.00           H  
ATOM   4301  CD  GLU   262      45.269  75.075  56.090  1.00  0.00           C  
ATOM   4302  OE1 GLU   262      44.466  74.902  56.999  1.00  0.00           O  
ATOM   4303  OE2 GLU   262      46.097  75.981  56.102  1.00  0.00           O  
ATOM   4304  C   GLU   262      45.069  72.227  52.667  1.00  0.00           C  
ATOM   4305  O   GLU   262      45.316  71.035  52.962  1.00  0.00           O  
ATOM   4306  N   ALA   263      45.942  72.942  51.939  1.00  0.00           N  
ATOM   4307  H   ALA   263      45.750  73.910  51.724  1.00  0.00           H  
ATOM   4308  CA  ALA   263      47.274  72.447  51.535  1.00  0.00           C  
ATOM   4309  HA  ALA   263      47.341  71.366  51.416  1.00  0.00           H  
ATOM   4310  CB  ALA   263      47.700  73.057  50.153  1.00  0.00           C  
ATOM   4311  HB1 ALA   263      48.718  72.765  49.897  1.00  0.00           H  
ATOM   4312  HB2 ALA   263      47.037  72.748  49.345  1.00  0.00           H  
ATOM   4313  HB3 ALA   263      47.674  74.146  50.147  1.00  0.00           H  
ATOM   4314  C   ALA   263      48.308  72.830  52.623  1.00  0.00           C  
ATOM   4315  O   ALA   263      48.577  74.043  52.792  1.00  0.00           O  
ATOM   4316  N   PRO   264      49.020  71.902  53.307  1.00  0.00           N  
ATOM   4317  CD  PRO   264      48.654  70.524  53.353  1.00  0.00           C  
ATOM   4318  HD2 PRO   264      49.114  69.931  52.562  1.00  0.00           H  
ATOM   4319  HD3 PRO   264      47.601  70.244  53.354  1.00  0.00           H  
ATOM   4320  CG  PRO   264      49.292  70.033  54.624  1.00  0.00           C  
ATOM   4321  HG2 PRO   264      49.538  68.972  54.585  1.00  0.00           H  
ATOM   4322  HG3 PRO   264      48.592  70.216  55.440  1.00  0.00           H  
ATOM   4323  CB  PRO   264      50.562  70.893  54.785  1.00  0.00           C  
ATOM   4324  HB2 PRO   264      51.285  70.459  54.095  1.00  0.00           H  
ATOM   4325  HB3 PRO   264      50.916  70.911  55.816  1.00  0.00           H  
ATOM   4326  CA  PRO   264      50.188  72.264  54.214  1.00  0.00           C  
ATOM   4327  HA  PRO   264      49.825  72.933  54.994  1.00  0.00           H  
ATOM   4328  C   PRO   264      51.340  72.963  53.549  1.00  0.00           C  
ATOM   4329  O   PRO   264      51.613  72.867  52.308  1.00  0.00           O  
ATOM   4330  N   ASP   265      52.114  73.693  54.421  1.00  0.00           N  
ATOM   4331  H   ASP   265      51.696  73.755  55.339  1.00  0.00           H  
ATOM   4332  CA  ASP   265      53.401  74.269  54.107  1.00  0.00           C  
ATOM   4333  HA  ASP   265      53.585  74.314  53.034  1.00  0.00           H  
ATOM   4334  CB  ASP   265      53.316  75.751  54.670  1.00  0.00           C  
ATOM   4335  HB2 ASP   265      52.445  76.223  54.214  1.00  0.00           H  
ATOM   4336  HB3 ASP   265      53.057  75.650  55.724  1.00  0.00           H  
ATOM   4337  CG  ASP   265      54.544  76.588  54.486  1.00  0.00           C  
ATOM   4338  OD1 ASP   265      55.616  76.137  54.013  1.00  0.00           O  
ATOM   4339  OD2 ASP   265      54.532  77.823  54.783  1.00  0.00           O  
ATOM   4340  C   ASP   265      54.556  73.490  54.617  1.00  0.00           C  
ATOM   4341  O   ASP   265      55.036  73.542  55.790  1.00  0.00           O  
ATOM   4342  N   TYR   266      55.027  72.630  53.758  1.00  0.00           N  
ATOM   4343  H   TYR   266      54.515  72.608  52.888  1.00  0.00           H  
ATOM   4344  CA  TYR   266      56.160  71.736  53.954  1.00  0.00           C  
ATOM   4345  HA  TYR   266      56.033  71.054  54.794  1.00  0.00           H  
ATOM   4346  CB  TYR   266      56.332  70.972  52.612  1.00  0.00           C  
ATOM   4347  HB2 TYR   266      56.671  71.674  51.850  1.00  0.00           H  
ATOM   4348  HB3 TYR   266      57.097  70.196  52.642  1.00  0.00           H  
ATOM   4349  CG  TYR   266      55.058  70.391  52.064  1.00  0.00           C  
ATOM   4350  CD1 TYR   266      54.533  69.291  52.707  1.00  0.00           C  
ATOM   4351  HD1 TYR   266      55.132  68.670  53.357  1.00  0.00           H  
ATOM   4352  CE1 TYR   266      53.195  68.872  52.439  1.00  0.00           C  
ATOM   4353  HE1 TYR   266      52.918  67.943  52.915  1.00  0.00           H  
ATOM   4354  CZ  TYR   266      52.489  69.463  51.395  1.00  0.00           C  
ATOM   4355  OH  TYR   266      51.290  69.012  50.926  1.00  0.00           O  
ATOM   4356  HH  TYR   266      50.876  68.326  51.454  1.00  0.00           H  
ATOM   4357  CE2 TYR   266      52.983  70.670  50.883  1.00  0.00           C  
ATOM   4358  HE2 TYR   266      52.348  71.263  50.241  1.00  0.00           H  
ATOM   4359  CD2 TYR   266      54.257  71.150  51.154  1.00  0.00           C  
ATOM   4360  HD2 TYR   266      54.606  72.049  50.668  1.00  0.00           H  
ATOM   4361  C   TYR   266      57.486  72.516  54.293  1.00  0.00           C  
ATOM   4362  O   TYR   266      58.311  71.997  55.118  1.00  0.00           O  
ATOM   4363  N   MET   267      57.652  73.643  53.703  1.00  0.00           N  
ATOM   4364  H   MET   267      56.887  73.957  53.124  1.00  0.00           H  
ATOM   4365  CA  MET   267      58.741  74.574  54.006  1.00  0.00           C  
ATOM   4366  HA  MET   267      59.695  74.053  53.929  1.00  0.00           H  
ATOM   4367  CB  MET   267      58.775  75.792  52.993  1.00  0.00           C  
ATOM   4368  HB2 MET   267      58.910  75.410  51.982  1.00  0.00           H  
ATOM   4369  HB3 MET   267      57.798  76.255  52.855  1.00  0.00           H  
ATOM   4370  CG  MET   267      59.845  76.862  53.373  1.00  0.00           C  
ATOM   4371  HG2 MET   267      59.863  77.200  54.409  1.00  0.00           H  
ATOM   4372  HG3 MET   267      60.870  76.551  53.171  1.00  0.00           H  
ATOM   4373  SD  MET   267      59.770  78.281  52.319  1.00  0.00           S  
ATOM   4374  CE  MET   267      61.554  78.763  52.158  1.00  0.00           C  
ATOM   4375  HE1 MET   267      62.097  78.085  51.500  1.00  0.00           H  
ATOM   4376  HE2 MET   267      61.619  79.709  51.622  1.00  0.00           H  
ATOM   4377  HE3 MET   267      61.937  78.630  53.170  1.00  0.00           H  
ATOM   4378  C   MET   267      58.727  75.082  55.470  1.00  0.00           C  
ATOM   4379  O   MET   267      59.779  75.015  56.089  1.00  0.00           O  
ATOM   4380  N   TYR   268      57.597  75.587  56.031  1.00  0.00           N  
ATOM   4381  H   TYR   268      56.733  75.553  55.510  1.00  0.00           H  
ATOM   4382  CA  TYR   268      57.484  76.060  57.428  1.00  0.00           C  
ATOM   4383  HA  TYR   268      58.081  76.915  57.744  1.00  0.00           H  
ATOM   4384  CB  TYR   268      56.005  76.436  57.702  1.00  0.00           C  
ATOM   4385  HB2 TYR   268      55.802  77.173  56.925  1.00  0.00           H  
ATOM   4386  HB3 TYR   268      55.355  75.588  57.486  1.00  0.00           H  
ATOM   4387  CG  TYR   268      55.709  77.027  59.083  1.00  0.00           C  
ATOM   4388  CD1 TYR   268      56.224  78.294  59.410  1.00  0.00           C  
ATOM   4389  HD1 TYR   268      56.599  78.979  58.665  1.00  0.00           H  
ATOM   4390  CE1 TYR   268      56.254  78.637  60.787  1.00  0.00           C  
ATOM   4391  HE1 TYR   268      56.615  79.615  61.070  1.00  0.00           H  
ATOM   4392  CZ  TYR   268      55.627  77.803  61.769  1.00  0.00           C  
ATOM   4393  OH  TYR   268      55.602  78.090  63.031  1.00  0.00           O  
ATOM   4394  HH  TYR   268      56.332  78.576  63.420  1.00  0.00           H  
ATOM   4395  CE2 TYR   268      55.063  76.562  61.393  1.00  0.00           C  
ATOM   4396  HE2 TYR   268      54.779  75.903  62.199  1.00  0.00           H  
ATOM   4397  CD2 TYR   268      55.160  76.107  60.079  1.00  0.00           C  
ATOM   4398  HD2 TYR   268      54.786  75.125  59.831  1.00  0.00           H  
ATOM   4399  C   TYR   268      57.794  74.988  58.412  1.00  0.00           C  
ATOM   4400  O   TYR   268      58.596  75.225  59.289  1.00  0.00           O  
ATOM   4401  N   LEU   269      57.244  73.745  58.208  1.00  0.00           N  
ATOM   4402  H   LEU   269      56.765  73.637  57.326  1.00  0.00           H  
ATOM   4403  CA  LEU   269      57.634  72.632  59.072  1.00  0.00           C  
ATOM   4404  HA  LEU   269      57.592  73.030  60.085  1.00  0.00           H  
ATOM   4405  CB  LEU   269      56.728  71.336  58.754  1.00  0.00           C  
ATOM   4406  HB2 LEU   269      56.652  71.069  57.700  1.00  0.00           H  
ATOM   4407  HB3 LEU   269      57.064  70.499  59.367  1.00  0.00           H  
ATOM   4408  CG  LEU   269      55.296  71.736  59.046  1.00  0.00           C  
ATOM   4409  HG  LEU   269      55.012  72.569  58.403  1.00  0.00           H  
ATOM   4410  CD1 LEU   269      54.377  70.521  58.597  1.00  0.00           C  
ATOM   4411 HD11 LEU   269      54.469  69.564  59.110  1.00  0.00           H  
ATOM   4412 HD12 LEU   269      53.320  70.780  58.654  1.00  0.00           H  
ATOM   4413 HD13 LEU   269      54.589  70.198  57.578  1.00  0.00           H  
ATOM   4414  CD2 LEU   269      54.841  72.087  60.461  1.00  0.00           C  
ATOM   4415 HD21 LEU   269      53.754  72.142  60.527  1.00  0.00           H  
ATOM   4416 HD22 LEU   269      55.227  71.400  61.213  1.00  0.00           H  
ATOM   4417 HD23 LEU   269      55.222  73.067  60.747  1.00  0.00           H  
ATOM   4418  C   LEU   269      59.061  72.191  59.031  1.00  0.00           C  
ATOM   4419  O   LEU   269      59.680  71.946  60.060  1.00  0.00           O  
ATOM   4420  N   ARG   270      59.675  72.185  57.836  1.00  0.00           N  
ATOM   4421  H   ARG   270      59.133  72.396  57.011  1.00  0.00           H  
ATOM   4422  CA  ARG   270      61.148  72.009  57.701  1.00  0.00           C  
ATOM   4423  HA  ARG   270      61.565  71.100  58.135  1.00  0.00           H  
ATOM   4424  CB  ARG   270      61.627  71.832  56.262  1.00  0.00           C  
ATOM   4425  HB2 ARG   270      61.266  72.713  55.730  1.00  0.00           H  
ATOM   4426  HB3 ARG   270      62.690  72.063  56.327  1.00  0.00           H  
ATOM   4427  CG  ARG   270      61.282  70.513  55.640  1.00  0.00           C  
ATOM   4428  HG2 ARG   270      61.578  69.713  56.319  1.00  0.00           H  
ATOM   4429  HG3 ARG   270      60.207  70.412  55.490  1.00  0.00           H  
ATOM   4430  CD  ARG   270      61.947  70.303  54.303  1.00  0.00           C  
ATOM   4431  HD2 ARG   270      63.004  70.567  54.278  1.00  0.00           H  
ATOM   4432  HD3 ARG   270      61.973  69.230  54.110  1.00  0.00           H  
ATOM   4433  NE  ARG   270      61.320  71.043  53.212  1.00  0.00           N  
ATOM   4434  HE  ARG   270      61.586  72.001  53.033  1.00  0.00           H  
ATOM   4435  CZ  ARG   270      60.307  70.690  52.411  1.00  0.00           C  
ATOM   4436  NH1 ARG   270      59.970  69.451  52.163  1.00  0.00           N  
ATOM   4437 HH11 ARG   270      60.591  68.665  52.288  1.00  0.00           H  
ATOM   4438 HH12 ARG   270      59.310  69.366  51.403  1.00  0.00           H  
ATOM   4439  NH2 ARG   270      59.701  71.659  51.764  1.00  0.00           N  
ATOM   4440 HH21 ARG   270      59.897  72.645  51.857  1.00  0.00           H  
ATOM   4441 HH22 ARG   270      59.052  71.351  51.054  1.00  0.00           H  
ATOM   4442  C   ARG   270      61.949  73.166  58.366  1.00  0.00           C  
ATOM   4443  O   ARG   270      62.965  72.921  59.051  1.00  0.00           O  
ATOM   4444  N   GLN   271      61.580  74.399  58.077  1.00  0.00           N  
ATOM   4445  H   GLN   271      60.776  74.568  57.490  1.00  0.00           H  
ATOM   4446  CA  GLN   271      62.286  75.518  58.668  1.00  0.00           C  
ATOM   4447  HA  GLN   271      63.335  75.423  58.385  1.00  0.00           H  
ATOM   4448  CB  GLN   271      61.844  76.831  57.956  1.00  0.00           C  
ATOM   4449  HB2 GLN   271      60.767  76.992  57.902  1.00  0.00           H  
ATOM   4450  HB3 GLN   271      62.216  77.643  58.581  1.00  0.00           H  
ATOM   4451  CG  GLN   271      62.531  76.929  56.556  1.00  0.00           C  
ATOM   4452  HG2 GLN   271      62.430  76.023  55.959  1.00  0.00           H  
ATOM   4453  HG3 GLN   271      62.034  77.732  56.012  1.00  0.00           H  
ATOM   4454  CD  GLN   271      64.044  77.262  56.462  1.00  0.00           C  
ATOM   4455  OE1 GLN   271      64.913  76.389  56.574  1.00  0.00           O  
ATOM   4456  NE2 GLN   271      64.383  78.511  56.330  1.00  0.00           N  
ATOM   4457 HE21 GLN   271      65.367  78.739  56.318  1.00  0.00           H  
ATOM   4458 HE22 GLN   271      63.668  79.222  56.267  1.00  0.00           H  
ATOM   4459  C   GLN   271      62.277  75.635  60.172  1.00  0.00           C  
ATOM   4460  O   GLN   271      63.338  76.173  60.655  1.00  0.00           O  
ATOM   4461  N   LEU   272      61.276  75.099  60.905  1.00  0.00           N  
ATOM   4462  H   LEU   272      60.582  74.558  60.411  1.00  0.00           H  
ATOM   4463  CA  LEU   272      61.303  74.882  62.377  1.00  0.00           C  
ATOM   4464  HA  LEU   272      61.370  75.847  62.880  1.00  0.00           H  
ATOM   4465  CB  LEU   272      60.102  74.158  62.891  1.00  0.00           C  
ATOM   4466  HB2 LEU   272      59.908  73.277  62.279  1.00  0.00           H  
ATOM   4467  HB3 LEU   272      60.190  73.922  63.951  1.00  0.00           H  
ATOM   4468  CG  LEU   272      58.835  74.999  62.843  1.00  0.00           C  
ATOM   4469  HG  LEU   272      58.556  75.366  61.855  1.00  0.00           H  
ATOM   4470  CD1 LEU   272      57.722  74.126  63.439  1.00  0.00           C  
ATOM   4471 HD11 LEU   272      57.275  73.411  62.748  1.00  0.00           H  
ATOM   4472 HD12 LEU   272      58.073  73.686  64.373  1.00  0.00           H  
ATOM   4473 HD13 LEU   272      56.847  74.650  63.823  1.00  0.00           H  
ATOM   4474  CD2 LEU   272      58.923  76.266  63.765  1.00  0.00           C  
ATOM   4475 HD21 LEU   272      59.430  76.035  64.702  1.00  0.00           H  
ATOM   4476 HD22 LEU   272      59.530  77.055  63.322  1.00  0.00           H  
ATOM   4477 HD23 LEU   272      57.913  76.665  63.856  1.00  0.00           H  
ATOM   4478  C   LEU   272      62.546  74.166  62.838  1.00  0.00           C  
ATOM   4479  O   LEU   272      63.262  74.535  63.725  1.00  0.00           O  
ATOM   4480  N   PHE   273      62.842  73.077  62.113  1.00  0.00           N  
ATOM   4481  H   PHE   273      62.233  72.801  61.356  1.00  0.00           H  
ATOM   4482  CA  PHE   273      63.858  72.144  62.535  1.00  0.00           C  
ATOM   4483  HA  PHE   273      63.971  72.197  63.618  1.00  0.00           H  
ATOM   4484  CB  PHE   273      63.443  70.726  62.010  1.00  0.00           C  
ATOM   4485  HB2 PHE   273      63.297  70.673  60.931  1.00  0.00           H  
ATOM   4486  HB3 PHE   273      64.184  69.950  62.205  1.00  0.00           H  
ATOM   4487  CG  PHE   273      62.102  70.171  62.558  1.00  0.00           C  
ATOM   4488  CD1 PHE   273      61.794  70.353  63.915  1.00  0.00           C  
ATOM   4489  HD1 PHE   273      62.517  70.774  64.598  1.00  0.00           H  
ATOM   4490  CE1 PHE   273      60.616  69.875  64.502  1.00  0.00           C  
ATOM   4491  HE1 PHE   273      60.539  70.010  65.570  1.00  0.00           H  
ATOM   4492  CZ  PHE   273      59.770  69.109  63.716  1.00  0.00           C  
ATOM   4493  HZ  PHE   273      58.960  68.576  64.192  1.00  0.00           H  
ATOM   4494  CE2 PHE   273      60.009  69.030  62.314  1.00  0.00           C  
ATOM   4495  HE2 PHE   273      59.233  68.617  61.687  1.00  0.00           H  
ATOM   4496  CD2 PHE   273      61.181  69.541  61.713  1.00  0.00           C  
ATOM   4497  HD2 PHE   273      61.286  69.457  60.642  1.00  0.00           H  
ATOM   4498  C   PHE   273      65.302  72.517  61.999  1.00  0.00           C  
ATOM   4499  O   PHE   273      66.301  72.382  62.695  1.00  0.00           O  
ATOM   4500  N   ARG   274      65.363  73.198  60.808  1.00  0.00           N  
ATOM   4501  H   ARG   274      64.458  73.350  60.388  1.00  0.00           H  
ATOM   4502  CA  ARG   274      66.631  73.575  60.147  1.00  0.00           C  
ATOM   4503  HA  ARG   274      67.305  72.724  60.051  1.00  0.00           H  
ATOM   4504  CB  ARG   274      66.176  74.018  58.733  1.00  0.00           C  
ATOM   4505  HB2 ARG   274      65.512  73.311  58.234  1.00  0.00           H  
ATOM   4506  HB3 ARG   274      65.428  74.798  58.878  1.00  0.00           H  
ATOM   4507  CG  ARG   274      67.358  74.457  57.818  1.00  0.00           C  
ATOM   4508  HG2 ARG   274      67.401  75.544  57.896  1.00  0.00           H  
ATOM   4509  HG3 ARG   274      68.293  74.094  58.246  1.00  0.00           H  
ATOM   4510  CD  ARG   274      67.233  73.874  56.419  1.00  0.00           C  
ATOM   4511  HD2 ARG   274      67.244  72.791  56.539  1.00  0.00           H  
ATOM   4512  HD3 ARG   274      66.243  74.130  56.042  1.00  0.00           H  
ATOM   4513  NE  ARG   274      68.233  74.426  55.452  1.00  0.00           N  
ATOM   4514  HE  ARG   274      68.852  73.738  55.048  1.00  0.00           H  
ATOM   4515  CZ  ARG   274      68.278  75.618  54.935  1.00  0.00           C  
ATOM   4516  NH1 ARG   274      67.319  76.460  55.086  1.00  0.00           N  
ATOM   4517 HH11 ARG   274      66.589  76.237  55.748  1.00  0.00           H  
ATOM   4518 HH12 ARG   274      67.382  77.401  54.726  1.00  0.00           H  
ATOM   4519  NH2 ARG   274      69.319  75.899  54.171  1.00  0.00           N  
ATOM   4520 HH21 ARG   274      70.129  75.300  54.242  1.00  0.00           H  
ATOM   4521 HH22 ARG   274      69.250  76.808  53.736  1.00  0.00           H  
ATOM   4522  C   ARG   274      67.369  74.763  60.838  1.00  0.00           C  
ATOM   4523  O   ARG   274      68.562  74.704  61.001  1.00  0.00           O  
ATOM   4524  N   ILE   275      66.540  75.604  61.438  1.00  0.00           N  
ATOM   4525  H   ILE   275      65.567  75.488  61.193  1.00  0.00           H  
ATOM   4526  CA  ILE   275      67.063  76.763  62.134  1.00  0.00           C  
ATOM   4527  HA  ILE   275      67.975  77.116  61.654  1.00  0.00           H  
ATOM   4528  CB  ILE   275      66.153  77.997  62.015  1.00  0.00           C  
ATOM   4529  HB  ILE   275      65.224  77.788  62.546  1.00  0.00           H  
ATOM   4530  CG2 ILE   275      66.857  79.198  62.688  1.00  0.00           C  
ATOM   4531 HG21 ILE   275      67.895  79.294  62.370  1.00  0.00           H  
ATOM   4532 HG22 ILE   275      66.422  80.148  62.379  1.00  0.00           H  
ATOM   4533 HG23 ILE   275      66.817  79.187  63.777  1.00  0.00           H  
ATOM   4534  CG1 ILE   275      65.768  78.283  60.522  1.00  0.00           C  
ATOM   4535 HG12 ILE   275      66.726  78.514  60.058  1.00  0.00           H  
ATOM   4536 HG13 ILE   275      65.289  77.412  60.075  1.00  0.00           H  
ATOM   4537  CD1 ILE   275      64.735  79.362  60.285  1.00  0.00           C  
ATOM   4538 HD11 ILE   275      63.958  79.326  61.049  1.00  0.00           H  
ATOM   4539 HD12 ILE   275      65.254  80.306  60.452  1.00  0.00           H  
ATOM   4540 HD13 ILE   275      64.190  79.387  59.341  1.00  0.00           H  
ATOM   4541  C   ILE   275      67.414  76.353  63.606  1.00  0.00           C  
ATOM   4542  O   ILE   275      68.494  76.820  64.079  1.00  0.00           O  
ATOM   4543  N   LEU   276      66.669  75.451  64.309  1.00  0.00           N  
ATOM   4544  H   LEU   276      65.742  75.273  63.950  1.00  0.00           H  
ATOM   4545  CA  LEU   276      67.156  74.795  65.494  1.00  0.00           C  
ATOM   4546  HA  LEU   276      67.348  75.475  66.323  1.00  0.00           H  
ATOM   4547  CB  LEU   276      65.972  73.906  65.888  1.00  0.00           C  
ATOM   4548  HB2 LEU   276      65.113  74.531  66.132  1.00  0.00           H  
ATOM   4549  HB3 LEU   276      65.783  73.302  65.001  1.00  0.00           H  
ATOM   4550  CG  LEU   276      66.258  72.964  67.058  1.00  0.00           C  
ATOM   4551  HG  LEU   276      67.103  72.335  66.780  1.00  0.00           H  
ATOM   4552  CD1 LEU   276      66.678  73.638  68.422  1.00  0.00           C  
ATOM   4553 HD11 LEU   276      66.824  72.910  69.219  1.00  0.00           H  
ATOM   4554 HD12 LEU   276      67.648  74.101  68.239  1.00  0.00           H  
ATOM   4555 HD13 LEU   276      65.869  74.335  68.642  1.00  0.00           H  
ATOM   4556  CD2 LEU   276      64.993  72.114  67.372  1.00  0.00           C  
ATOM   4557 HD21 LEU   276      65.092  71.508  68.273  1.00  0.00           H  
ATOM   4558 HD22 LEU   276      64.194  72.855  67.379  1.00  0.00           H  
ATOM   4559 HD23 LEU   276      64.852  71.347  66.611  1.00  0.00           H  
ATOM   4560  C   LEU   276      68.469  74.126  65.264  1.00  0.00           C  
ATOM   4561  O   LEU   276      69.379  74.276  66.051  1.00  0.00           O  
ATOM   4562  N   PHE   277      68.511  73.263  64.239  1.00  0.00           N  
ATOM   4563  H   PHE   277      67.620  73.106  63.790  1.00  0.00           H  
ATOM   4564  CA  PHE   277      69.674  72.480  63.850  1.00  0.00           C  
ATOM   4565  HA  PHE   277      69.934  71.873  64.717  1.00  0.00           H  
ATOM   4566  CB  PHE   277      69.278  71.605  62.650  1.00  0.00           C  
ATOM   4567  HB2 PHE   277      68.356  71.063  62.860  1.00  0.00           H  
ATOM   4568  HB3 PHE   277      69.072  72.388  61.921  1.00  0.00           H  
ATOM   4569  CG  PHE   277      70.306  70.577  62.165  1.00  0.00           C  
ATOM   4570  CD1 PHE   277      70.195  69.298  62.661  1.00  0.00           C  
ATOM   4571  HD1 PHE   277      69.476  69.072  63.434  1.00  0.00           H  
ATOM   4572  CE1 PHE   277      71.062  68.311  62.122  1.00  0.00           C  
ATOM   4573  HE1 PHE   277      70.950  67.318  62.531  1.00  0.00           H  
ATOM   4574  CZ  PHE   277      71.974  68.605  61.077  1.00  0.00           C  
ATOM   4575  HZ  PHE   277      72.772  67.907  60.874  1.00  0.00           H  
ATOM   4576  CE2 PHE   277      72.074  69.941  60.635  1.00  0.00           C  
ATOM   4577  HE2 PHE   277      72.793  70.261  59.895  1.00  0.00           H  
ATOM   4578  CD2 PHE   277      71.236  70.906  61.144  1.00  0.00           C  
ATOM   4579  HD2 PHE   277      71.326  71.956  60.905  1.00  0.00           H  
ATOM   4580  C   PHE   277      70.944  73.378  63.530  1.00  0.00           C  
ATOM   4581  O   PHE   277      72.061  73.044  63.952  1.00  0.00           O  
ATOM   4582  N   ARG   278      70.724  74.568  62.897  1.00  0.00           N  
ATOM   4583  H   ARG   278      69.841  74.675  62.418  1.00  0.00           H  
ATOM   4584  CA  ARG   278      71.758  75.627  62.867  1.00  0.00           C  
ATOM   4585  HA  ARG   278      72.671  75.221  62.431  1.00  0.00           H  
ATOM   4586  CB  ARG   278      71.324  76.797  61.949  1.00  0.00           C  
ATOM   4587  HB2 ARG   278      71.236  76.333  60.967  1.00  0.00           H  
ATOM   4588  HB3 ARG   278      70.295  77.076  62.176  1.00  0.00           H  
ATOM   4589  CG  ARG   278      72.256  77.957  61.765  1.00  0.00           C  
ATOM   4590  HG2 ARG   278      72.729  78.404  62.639  1.00  0.00           H  
ATOM   4591  HG3 ARG   278      73.039  77.565  61.116  1.00  0.00           H  
ATOM   4592  CD  ARG   278      71.617  79.203  61.001  1.00  0.00           C  
ATOM   4593  HD2 ARG   278      72.423  79.867  60.687  1.00  0.00           H  
ATOM   4594  HD3 ARG   278      71.003  78.868  60.165  1.00  0.00           H  
ATOM   4595  NE  ARG   278      70.707  80.030  61.857  1.00  0.00           N  
ATOM   4596  HE  ARG   278      70.884  80.100  62.849  1.00  0.00           H  
ATOM   4597  CZ  ARG   278      69.928  81.015  61.417  1.00  0.00           C  
ATOM   4598  NH1 ARG   278      69.618  81.195  60.153  1.00  0.00           N  
ATOM   4599 HH11 ARG   278      70.164  80.715  59.451  1.00  0.00           H  
ATOM   4600 HH12 ARG   278      68.899  81.826  59.831  1.00  0.00           H  
ATOM   4601  NH2 ARG   278      69.397  81.844  62.262  1.00  0.00           N  
ATOM   4602 HH21 ARG   278      69.569  81.902  63.256  1.00  0.00           H  
ATOM   4603 HH22 ARG   278      68.742  82.550  61.956  1.00  0.00           H  
ATOM   4604  C   ARG   278      72.166  76.121  64.353  1.00  0.00           C  
ATOM   4605  O   ARG   278      73.350  76.285  64.557  1.00  0.00           O  
ATOM   4606  N   THR   279      71.184  76.424  65.184  1.00  0.00           N  
ATOM   4607  H   THR   279      70.239  76.306  64.849  1.00  0.00           H  
ATOM   4608  CA  THR   279      71.317  76.868  66.557  1.00  0.00           C  
ATOM   4609  HA  THR   279      72.131  77.592  66.520  1.00  0.00           H  
ATOM   4610  CB  THR   279      69.978  77.531  67.130  1.00  0.00           C  
ATOM   4611  HB  THR   279      69.254  76.746  67.348  1.00  0.00           H  
ATOM   4612  CG2 THR   279      70.269  78.220  68.472  1.00  0.00           C  
ATOM   4613 HG21 THR   279      70.164  77.399  69.182  1.00  0.00           H  
ATOM   4614 HG22 THR   279      71.306  78.554  68.494  1.00  0.00           H  
ATOM   4615 HG23 THR   279      69.440  78.912  68.618  1.00  0.00           H  
ATOM   4616  OG1 THR   279      69.462  78.462  66.182  1.00  0.00           O  
ATOM   4617  HG1 THR   279      69.168  77.941  65.432  1.00  0.00           H  
ATOM   4618  C   THR   279      71.882  75.738  67.532  1.00  0.00           C  
ATOM   4619  O   THR   279      72.567  76.072  68.533  1.00  0.00           O  
ATOM   4620  N   LEU   280      71.855  74.456  67.089  1.00  0.00           N  
ATOM   4621  H   LEU   280      71.136  74.228  66.417  1.00  0.00           H  
ATOM   4622  CA  LEU   280      72.552  73.305  67.667  1.00  0.00           C  
ATOM   4623  HA  LEU   280      72.806  73.383  68.725  1.00  0.00           H  
ATOM   4624  CB  LEU   280      71.658  72.049  67.557  1.00  0.00           C  
ATOM   4625  HB2 LEU   280      71.082  72.078  66.633  1.00  0.00           H  
ATOM   4626  HB3 LEU   280      72.185  71.097  67.621  1.00  0.00           H  
ATOM   4627  CG  LEU   280      70.551  72.000  68.564  1.00  0.00           C  
ATOM   4628  HG  LEU   280      70.191  72.983  68.868  1.00  0.00           H  
ATOM   4629  CD1 LEU   280      69.475  71.026  68.130  1.00  0.00           C  
ATOM   4630 HD11 LEU   280      69.696  69.963  68.224  1.00  0.00           H  
ATOM   4631 HD12 LEU   280      68.596  71.129  68.765  1.00  0.00           H  
ATOM   4632 HD13 LEU   280      69.235  71.228  67.086  1.00  0.00           H  
ATOM   4633  CD2 LEU   280      71.090  71.452  69.822  1.00  0.00           C  
ATOM   4634 HD21 LEU   280      71.525  70.465  69.660  1.00  0.00           H  
ATOM   4635 HD22 LEU   280      71.896  72.162  70.006  1.00  0.00           H  
ATOM   4636 HD23 LEU   280      70.392  71.456  70.659  1.00  0.00           H  
ATOM   4637  C   LEU   280      73.907  73.071  67.006  1.00  0.00           C  
ATOM   4638  O   LEU   280      74.529  72.039  67.185  1.00  0.00           O  
ATOM   4639  N   ASN   281      74.353  74.026  66.224  1.00  0.00           N  
ATOM   4640  H   ASN   281      73.803  74.870  66.156  1.00  0.00           H  
ATOM   4641  CA  ASN   281      75.574  74.029  65.341  1.00  0.00           C  
ATOM   4642  HA  ASN   281      75.313  74.783  64.598  1.00  0.00           H  
ATOM   4643  CB  ASN   281      76.769  74.582  66.175  1.00  0.00           C  
ATOM   4644  HB2 ASN   281      77.334  73.793  66.671  1.00  0.00           H  
ATOM   4645  HB3 ASN   281      77.538  74.888  65.465  1.00  0.00           H  
ATOM   4646  CG  ASN   281      76.361  75.755  66.987  1.00  0.00           C  
ATOM   4647  OD1 ASN   281      75.919  76.700  66.460  1.00  0.00           O  
ATOM   4648  ND2 ASN   281      76.344  75.618  68.267  1.00  0.00           N  
ATOM   4649 HD21 ASN   281      75.855  76.281  68.851  1.00  0.00           H  
ATOM   4650 HD22 ASN   281      76.773  74.815  68.705  1.00  0.00           H  
ATOM   4651  C   ASN   281      75.842  72.723  64.521  1.00  0.00           C  
ATOM   4652  O   ASN   281      76.957  72.418  64.103  1.00  0.00           O  
ATOM   4653  N   HIE   282      74.802  71.893  64.339  1.00  0.00           N  
ATOM   4654  H   HIE   282      73.900  72.030  64.773  1.00  0.00           H  
ATOM   4655  CA  HIE   282      74.898  70.763  63.517  1.00  0.00           C  
ATOM   4656  HA  HIE   282      75.753  70.272  63.979  1.00  0.00           H  
ATOM   4657  CB  HIE   282      73.739  69.840  63.558  1.00  0.00           C  
ATOM   4658  HB2 HIE   282      72.857  70.418  63.285  1.00  0.00           H  
ATOM   4659  HB3 HIE   282      73.957  68.902  63.046  1.00  0.00           H  
ATOM   4660  CG  HIE   282      73.405  69.365  64.956  1.00  0.00           C  
ATOM   4661  ND1 HIE   282      74.267  68.583  65.672  1.00  0.00           N  
ATOM   4662  CE1 HIE   282      73.618  68.265  66.791  1.00  0.00           C  
ATOM   4663  HE1 HIE   282      73.884  67.444  67.439  1.00  0.00           H  
ATOM   4664  NE2 HIE   282      72.357  68.740  66.793  1.00  0.00           N  
ATOM   4665  HE2 HIE   282      71.628  68.331  67.361  1.00  0.00           H  
ATOM   4666  CD2 HIE   282      72.248  69.509  65.655  1.00  0.00           C  
ATOM   4667  HD2 HIE   282      71.359  70.007  65.295  1.00  0.00           H  
ATOM   4668  C   HIE   282      75.147  71.061  62.034  1.00  0.00           C  
ATOM   4669  O   HIE   282      74.657  71.981  61.376  1.00  0.00           O  
ATOM   4670  N   GLN   283      75.844  70.127  61.347  1.00  0.00           N  
ATOM   4671  H   GLN   283      76.201  69.340  61.869  1.00  0.00           H  
ATOM   4672  CA  GLN   283      76.048  70.101  59.882  1.00  0.00           C  
ATOM   4673  HA  GLN   283      75.701  71.020  59.408  1.00  0.00           H  
ATOM   4674  CB  GLN   283      77.575  69.810  59.515  1.00  0.00           C  
ATOM   4675  HB2 GLN   283      77.993  68.835  59.765  1.00  0.00           H  
ATOM   4676  HB3 GLN   283      77.587  69.962  58.436  1.00  0.00           H  
ATOM   4677  CG  GLN   283      78.499  70.932  60.072  1.00  0.00           C  
ATOM   4678  HG2 GLN   283      78.320  71.109  61.132  1.00  0.00           H  
ATOM   4679  HG3 GLN   283      79.531  70.608  59.934  1.00  0.00           H  
ATOM   4680  CD  GLN   283      78.407  72.303  59.392  1.00  0.00           C  
ATOM   4681  OE1 GLN   283      77.887  72.470  58.275  1.00  0.00           O  
ATOM   4682  NE2 GLN   283      78.874  73.324  60.060  1.00  0.00           N  
ATOM   4683 HE21 GLN   283      78.753  74.186  59.547  1.00  0.00           H  
ATOM   4684 HE22 GLN   283      79.263  73.238  60.988  1.00  0.00           H  
ATOM   4685  C   GLN   283      75.305  68.941  59.275  1.00  0.00           C  
ATOM   4686  O   GLN   283      75.405  67.834  59.876  1.00  0.00           O  
ATOM   4687  N   TYR   284      74.720  69.141  58.111  1.00  0.00           N  
ATOM   4688  H   TYR   284      74.685  70.088  57.762  1.00  0.00           H  
ATOM   4689  CA  TYR   284      74.140  68.093  57.241  1.00  0.00           C  
ATOM   4690  HA  TYR   284      73.549  67.436  57.879  1.00  0.00           H  
ATOM   4691  CB  TYR   284      73.175  68.715  56.241  1.00  0.00           C  
ATOM   4692  HB2 TYR   284      73.792  69.459  55.737  1.00  0.00           H  
ATOM   4693  HB3 TYR   284      72.777  68.072  55.455  1.00  0.00           H  
ATOM   4694  CG  TYR   284      71.983  69.359  57.014  1.00  0.00           C  
ATOM   4695  CD1 TYR   284      71.130  68.568  57.763  1.00  0.00           C  
ATOM   4696  HD1 TYR   284      71.150  67.495  57.642  1.00  0.00           H  
ATOM   4697  CE1 TYR   284      70.031  69.152  58.401  1.00  0.00           C  
ATOM   4698  HE1 TYR   284      69.263  68.562  58.879  1.00  0.00           H  
ATOM   4699  CZ  TYR   284      69.810  70.514  58.312  1.00  0.00           C  
ATOM   4700  OH  TYR   284      68.653  71.045  58.721  1.00  0.00           O  
ATOM   4701  HH  TYR   284      67.924  70.443  58.884  1.00  0.00           H  
ATOM   4702  CE2 TYR   284      70.697  71.298  57.602  1.00  0.00           C  
ATOM   4703  HE2 TYR   284      70.566  72.370  57.595  1.00  0.00           H  
ATOM   4704  CD2 TYR   284      71.846  70.764  56.978  1.00  0.00           C  
ATOM   4705  HD2 TYR   284      72.459  71.401  56.358  1.00  0.00           H  
ATOM   4706  C   TYR   284      75.171  67.167  56.623  1.00  0.00           C  
ATOM   4707  O   TYR   284      75.380  67.071  55.397  1.00  0.00           O  
ATOM   4708  N   ASP   285      75.887  66.395  57.424  1.00  0.00           N  
ATOM   4709  H   ASP   285      75.717  66.383  58.420  1.00  0.00           H  
ATOM   4710  CA  ASP   285      76.933  65.469  56.979  1.00  0.00           C  
ATOM   4711  HA  ASP   285      77.319  65.782  56.009  1.00  0.00           H  
ATOM   4712  CB  ASP   285      78.114  65.626  57.999  1.00  0.00           C  
ATOM   4713  HB2 ASP   285      78.939  64.990  57.678  1.00  0.00           H  
ATOM   4714  HB3 ASP   285      78.455  66.652  57.860  1.00  0.00           H  
ATOM   4715  CG  ASP   285      77.681  65.370  59.410  1.00  0.00           C  
ATOM   4716  OD1 ASP   285      76.729  64.652  59.690  1.00  0.00           O  
ATOM   4717  OD2 ASP   285      78.403  65.818  60.330  1.00  0.00           O  
ATOM   4718  C   ASP   285      76.476  64.004  56.840  1.00  0.00           C  
ATOM   4719  O   ASP   285      77.308  63.119  56.631  1.00  0.00           O  
ATOM   4720  N   TYR   286      75.146  63.793  56.918  1.00  0.00           N  
ATOM   4721  H   TYR   286      74.593  64.621  57.091  1.00  0.00           H  
ATOM   4722  CA  TYR   286      74.344  62.497  56.951  1.00  0.00           C  
ATOM   4723  HA  TYR   286      73.372  62.837  57.311  1.00  0.00           H  
ATOM   4724  CB  TYR   286      74.134  61.892  55.497  1.00  0.00           C  
ATOM   4725  HB2 TYR   286      75.085  61.548  55.088  1.00  0.00           H  
ATOM   4726  HB3 TYR   286      73.467  61.031  55.518  1.00  0.00           H  
ATOM   4727  CG  TYR   286      73.555  62.894  54.534  1.00  0.00           C  
ATOM   4728  CD1 TYR   286      72.219  63.138  54.581  1.00  0.00           C  
ATOM   4729  HD1 TYR   286      71.586  62.448  55.119  1.00  0.00           H  
ATOM   4730  CE1 TYR   286      71.628  64.206  53.800  1.00  0.00           C  
ATOM   4731  HE1 TYR   286      70.564  64.392  53.795  1.00  0.00           H  
ATOM   4732  CZ  TYR   286      72.481  65.043  53.049  1.00  0.00           C  
ATOM   4733  OH  TYR   286      72.007  66.141  52.436  1.00  0.00           O  
ATOM   4734  HH  TYR   286      72.642  66.690  51.969  1.00  0.00           H  
ATOM   4735  CE2 TYR   286      73.898  64.793  53.035  1.00  0.00           C  
ATOM   4736  HE2 TYR   286      74.552  65.439  52.469  1.00  0.00           H  
ATOM   4737  CD2 TYR   286      74.403  63.677  53.762  1.00  0.00           C  
ATOM   4738  HD2 TYR   286      75.450  63.527  53.980  1.00  0.00           H  
ATOM   4739  C   TYR   286      74.889  61.457  57.985  1.00  0.00           C  
ATOM   4740  O   TYR   286      74.697  60.232  57.842  1.00  0.00           O  
ATOM   4741  N   THR   287      75.652  61.934  58.899  1.00  0.00           N  
ATOM   4742  H   THR   287      75.852  62.920  58.814  1.00  0.00           H  
ATOM   4743  CA  THR   287      76.225  61.190  60.099  1.00  0.00           C  
ATOM   4744  HA  THR   287      76.624  60.223  59.793  1.00  0.00           H  
ATOM   4745  CB  THR   287      77.329  61.962  60.798  1.00  0.00           C  
ATOM   4746  HB  THR   287      76.930  62.749  61.438  1.00  0.00           H  
ATOM   4747  CG2 THR   287      78.167  61.050  61.610  1.00  0.00           C  
ATOM   4748 HG21 THR   287      77.538  60.855  62.478  1.00  0.00           H  
ATOM   4749 HG22 THR   287      78.483  60.145  61.091  1.00  0.00           H  
ATOM   4750 HG23 THR   287      79.071  61.602  61.867  1.00  0.00           H  
ATOM   4751  OG1 THR   287      78.107  62.577  59.862  1.00  0.00           O  
ATOM   4752  HG1 THR   287      77.648  63.407  59.710  1.00  0.00           H  
ATOM   4753  C   THR   287      75.207  60.827  61.168  1.00  0.00           C  
ATOM   4754  O   THR   287      75.177  61.256  62.369  1.00  0.00           O  
ATOM   4755  N   PHE   288      74.322  59.879  60.864  1.00  0.00           N  
ATOM   4756  H   PHE   288      74.242  59.676  59.878  1.00  0.00           H  
ATOM   4757  CA  PHE   288      73.357  59.257  61.726  1.00  0.00           C  
ATOM   4758  HA  PHE   288      72.707  59.969  62.235  1.00  0.00           H  
ATOM   4759  CB  PHE   288      72.390  58.372  60.824  1.00  0.00           C  
ATOM   4760  HB2 PHE   288      72.775  57.405  60.497  1.00  0.00           H  
ATOM   4761  HB3 PHE   288      71.665  58.058  61.575  1.00  0.00           H  
ATOM   4762  CG  PHE   288      71.735  59.103  59.653  1.00  0.00           C  
ATOM   4763  CD1 PHE   288      70.815  60.100  59.927  1.00  0.00           C  
ATOM   4764  HD1 PHE   288      70.551  60.400  60.930  1.00  0.00           H  
ATOM   4765  CE1 PHE   288      70.270  60.845  58.853  1.00  0.00           C  
ATOM   4766  HE1 PHE   288      69.664  61.716  59.055  1.00  0.00           H  
ATOM   4767  CZ  PHE   288      70.616  60.582  57.544  1.00  0.00           C  
ATOM   4768  HZ  PHE   288      70.185  61.154  56.735  1.00  0.00           H  
ATOM   4769  CE2 PHE   288      71.493  59.478  57.248  1.00  0.00           C  
ATOM   4770  HE2 PHE   288      71.665  59.187  56.222  1.00  0.00           H  
ATOM   4771  CD2 PHE   288      72.043  58.751  58.342  1.00  0.00           C  
ATOM   4772  HD2 PHE   288      72.680  57.915  58.091  1.00  0.00           H  
ATOM   4773  C   PHE   288      73.866  58.277  62.801  1.00  0.00           C  
ATOM   4774  O   PHE   288      74.956  57.730  62.695  1.00  0.00           O  
ATOM   4775  N   ASP   289      73.084  57.945  63.837  1.00  0.00           N  
ATOM   4776  H   ASP   289      72.253  58.465  64.082  1.00  0.00           H  
ATOM   4777  CA  ASP   289      73.432  57.053  64.953  1.00  0.00           C  
ATOM   4778  HA  ASP   289      74.232  57.444  65.583  1.00  0.00           H  
ATOM   4779  CB  ASP   289      72.197  57.005  65.891  1.00  0.00           C  
ATOM   4780  HB2 ASP   289      71.312  56.763  65.303  1.00  0.00           H  
ATOM   4781  HB3 ASP   289      72.381  56.212  66.617  1.00  0.00           H  
ATOM   4782  CG  ASP   289      71.910  58.204  66.871  1.00  0.00           C  
ATOM   4783  OD1 ASP   289      71.920  59.359  66.355  1.00  0.00           O  
ATOM   4784  OD2 ASP   289      71.850  58.013  68.100  1.00  0.00           O  
ATOM   4785  C   ASP   289      73.925  55.653  64.607  1.00  0.00           C  
ATOM   4786  O   ASP   289      74.917  55.273  65.206  1.00  0.00           O  
ATOM   4787  N   TRP   290      73.405  55.060  63.497  1.00  0.00           N  
ATOM   4788  H   TRP   290      72.647  55.550  63.044  1.00  0.00           H  
ATOM   4789  CA  TRP   290      73.888  53.775  62.860  1.00  0.00           C  
ATOM   4790  HA  TRP   290      74.256  53.117  63.647  1.00  0.00           H  
ATOM   4791  CB  TRP   290      72.834  53.021  61.957  1.00  0.00           C  
ATOM   4792  HB2 TRP   290      73.317  52.157  61.500  1.00  0.00           H  
ATOM   4793  HB3 TRP   290      72.004  52.638  62.550  1.00  0.00           H  
ATOM   4794  CG  TRP   290      72.149  53.811  60.890  1.00  0.00           C  
ATOM   4795  CD1 TRP   290      72.560  53.920  59.585  1.00  0.00           C  
ATOM   4796  HD1 TRP   290      73.434  53.452  59.155  1.00  0.00           H  
ATOM   4797  NE1 TRP   290      71.689  54.797  58.957  1.00  0.00           N  
ATOM   4798  HE1 TRP   290      71.830  55.073  57.996  1.00  0.00           H  
ATOM   4799  CE2 TRP   290      70.684  55.230  59.793  1.00  0.00           C  
ATOM   4800  CZ2 TRP   290      69.527  55.991  59.657  1.00  0.00           C  
ATOM   4801  HZ2 TRP   290      69.256  56.271  58.650  1.00  0.00           H  
ATOM   4802  CH2 TRP   290      68.697  56.294  60.735  1.00  0.00           C  
ATOM   4803  HH2 TRP   290      67.883  56.990  60.596  1.00  0.00           H  
ATOM   4804  CZ3 TRP   290      69.040  55.832  62.040  1.00  0.00           C  
ATOM   4805  HZ3 TRP   290      68.328  56.069  62.817  1.00  0.00           H  
ATOM   4806  CE3 TRP   290      70.076  54.910  62.078  1.00  0.00           C  
ATOM   4807  HE3 TRP   290      70.208  54.411  63.027  1.00  0.00           H  
ATOM   4808  CD2 TRP   290      70.918  54.560  61.028  1.00  0.00           C  
ATOM   4809  C   TRP   290      75.084  54.040  61.983  1.00  0.00           C  
ATOM   4810  O   TRP   290      76.014  53.247  62.031  1.00  0.00           O  
ATOM   4811  N   THR   291      75.131  55.133  61.222  1.00  0.00           N  
ATOM   4812  H   THR   291      74.355  55.766  61.354  1.00  0.00           H  
ATOM   4813  CA  THR   291      76.328  55.485  60.406  1.00  0.00           C  
ATOM   4814  HA  THR   291      76.455  54.704  59.657  1.00  0.00           H  
ATOM   4815  CB  THR   291      76.112  56.830  59.649  1.00  0.00           C  
ATOM   4816  HB  THR   291      75.948  57.646  60.353  1.00  0.00           H  
ATOM   4817  CG2 THR   291      77.173  57.228  58.714  1.00  0.00           C  
ATOM   4818 HG21 THR   291      77.474  56.339  58.158  1.00  0.00           H  
ATOM   4819 HG22 THR   291      76.892  57.945  57.943  1.00  0.00           H  
ATOM   4820 HG23 THR   291      77.886  57.681  59.403  1.00  0.00           H  
ATOM   4821  OG1 THR   291      75.010  56.713  58.832  1.00  0.00           O  
ATOM   4822  HG1 THR   291      75.010  55.770  58.652  1.00  0.00           H  
ATOM   4823  C   THR   291      77.622  55.638  61.225  1.00  0.00           C  
ATOM   4824  O   THR   291      78.713  55.290  60.796  1.00  0.00           O  
ATOM   4825  N   MET   292      77.431  56.069  62.493  1.00  0.00           N  
ATOM   4826  H   MET   292      76.547  56.430  62.822  1.00  0.00           H  
ATOM   4827  CA  MET   292      78.544  56.308  63.431  1.00  0.00           C  
ATOM   4828  HA  MET   292      79.393  56.617  62.821  1.00  0.00           H  
ATOM   4829  CB  MET   292      78.138  57.451  64.468  1.00  0.00           C  
ATOM   4830  HB2 MET   292      77.841  58.305  63.859  1.00  0.00           H  
ATOM   4831  HB3 MET   292      77.287  57.018  64.994  1.00  0.00           H  
ATOM   4832  CG  MET   292      79.333  57.846  65.471  1.00  0.00           C  
ATOM   4833  HG2 MET   292      79.533  57.041  66.178  1.00  0.00           H  
ATOM   4834  HG3 MET   292      80.249  58.024  64.907  1.00  0.00           H  
ATOM   4835  SD  MET   292      79.035  59.322  66.549  1.00  0.00           S  
ATOM   4836  CE  MET   292      78.675  60.651  65.318  1.00  0.00           C  
ATOM   4837  HE1 MET   292      77.745  60.647  64.750  1.00  0.00           H  
ATOM   4838  HE2 MET   292      78.633  61.562  65.916  1.00  0.00           H  
ATOM   4839  HE3 MET   292      79.522  60.700  64.633  1.00  0.00           H  
ATOM   4840  C   MET   292      79.130  54.987  64.090  1.00  0.00           C  
ATOM   4841  O   MET   292      80.271  54.964  64.494  1.00  0.00           O  
ATOM   4842  N   LEU   293      78.305  53.924  64.018  1.00  0.00           N  
ATOM   4843  H   LEU   293      77.360  54.001  63.670  1.00  0.00           H  
ATOM   4844  CA  LEU   293      78.761  52.512  64.301  1.00  0.00           C  
ATOM   4845  HA  LEU   293      79.489  52.655  65.099  1.00  0.00           H  
ATOM   4846  CB  LEU   293      77.550  51.664  64.739  1.00  0.00           C  
ATOM   4847  HB2 LEU   293      76.842  51.727  63.912  1.00  0.00           H  
ATOM   4848  HB3 LEU   293      77.770  50.631  65.009  1.00  0.00           H  
ATOM   4849  CG  LEU   293      76.781  52.311  65.943  1.00  0.00           C  
ATOM   4850  HG  LEU   293      76.385  53.279  65.639  1.00  0.00           H  
ATOM   4851  CD1 LEU   293      75.692  51.361  66.457  1.00  0.00           C  
ATOM   4852 HD11 LEU   293      75.256  51.937  67.273  1.00  0.00           H  
ATOM   4853 HD12 LEU   293      74.980  51.172  65.653  1.00  0.00           H  
ATOM   4854 HD13 LEU   293      76.036  50.385  66.800  1.00  0.00           H  
ATOM   4855  CD2 LEU   293      77.719  52.543  67.163  1.00  0.00           C  
ATOM   4856 HD21 LEU   293      78.421  53.278  66.769  1.00  0.00           H  
ATOM   4857 HD22 LEU   293      77.169  53.016  67.977  1.00  0.00           H  
ATOM   4858 HD23 LEU   293      78.214  51.601  67.404  1.00  0.00           H  
ATOM   4859  C   LEU   293      79.503  51.942  63.098  1.00  0.00           C  
ATOM   4860  O   LEU   293      80.624  51.492  63.293  1.00  0.00           O  
ATOM   4861  N   LYS   294      78.918  52.068  61.940  1.00  0.00           N  
ATOM   4862  H   LYS   294      77.988  52.464  61.951  1.00  0.00           H  
ATOM   4863  CA  LYS   294      79.535  51.619  60.699  1.00  0.00           C  
ATOM   4864  HA  LYS   294      79.676  50.540  60.763  1.00  0.00           H  
ATOM   4865  CB  LYS   294      78.528  51.894  59.515  1.00  0.00           C  
ATOM   4866  HB2 LYS   294      77.497  51.706  59.814  1.00  0.00           H  
ATOM   4867  HB3 LYS   294      78.535  52.931  59.180  1.00  0.00           H  
ATOM   4868  CG  LYS   294      78.819  51.087  58.272  1.00  0.00           C  
ATOM   4869  HG2 LYS   294      79.770  51.397  57.839  1.00  0.00           H  
ATOM   4870  HG3 LYS   294      78.863  50.035  58.553  1.00  0.00           H  
ATOM   4871  CD  LYS   294      77.724  51.406  57.232  1.00  0.00           C  
ATOM   4872  HD2 LYS   294      76.759  51.044  57.587  1.00  0.00           H  
ATOM   4873  HD3 LYS   294      77.494  52.470  57.177  1.00  0.00           H  
ATOM   4874  CE  LYS   294      78.029  50.702  55.885  1.00  0.00           C  
ATOM   4875  HE2 LYS   294      78.067  49.643  56.142  1.00  0.00           H  
ATOM   4876  HE3 LYS   294      77.167  50.799  55.226  1.00  0.00           H  
ATOM   4877  NZ  LYS   294      79.321  51.142  55.317  1.00  0.00           N  
ATOM   4878  HZ1 LYS   294      80.141  50.820  55.811  1.00  0.00           H  
ATOM   4879  HZ2 LYS   294      79.381  50.777  54.377  1.00  0.00           H  
ATOM   4880  HZ3 LYS   294      79.312  52.147  55.220  1.00  0.00           H  
ATOM   4881  C   LYS   294      80.845  52.341  60.330  1.00  0.00           C  
ATOM   4882  O   LYS   294      81.809  51.746  59.802  1.00  0.00           O  
ATOM   4883  N   GLN   295      80.963  53.544  60.792  1.00  0.00           N  
ATOM   4884  H   GLN   295      80.119  53.935  61.185  1.00  0.00           H  
ATOM   4885  CA  GLN   295      82.250  54.299  60.788  1.00  0.00           C  
ATOM   4886  HA  GLN   295      82.691  54.149  59.803  1.00  0.00           H  
ATOM   4887  CB  GLN   295      82.026  55.832  60.913  1.00  0.00           C  
ATOM   4888  HB2 GLN   295      81.201  55.961  61.614  1.00  0.00           H  
ATOM   4889  HB3 GLN   295      82.911  56.260  61.383  1.00  0.00           H  
ATOM   4890  CG  GLN   295      81.728  56.644  59.620  1.00  0.00           C  
ATOM   4891  HG2 GLN   295      82.557  56.727  58.917  1.00  0.00           H  
ATOM   4892  HG3 GLN   295      80.938  56.082  59.123  1.00  0.00           H  
ATOM   4893  CD  GLN   295      81.088  57.998  59.685  1.00  0.00           C  
ATOM   4894  OE1 GLN   295      80.498  58.352  60.724  1.00  0.00           O  
ATOM   4895  NE2 GLN   295      81.046  58.760  58.606  1.00  0.00           N  
ATOM   4896 HE21 GLN   295      80.294  59.433  58.581  1.00  0.00           H  
ATOM   4897 HE22 GLN   295      81.459  58.461  57.734  1.00  0.00           H  
ATOM   4898  C   GLN   295      83.375  53.872  61.775  1.00  0.00           C  
ATOM   4899  O   GLN   295      84.484  54.338  61.624  1.00  0.00           O  
ATOM   4900  N   NME   296      83.002  53.147  62.797  1.00  0.00           N  
ATOM   4901  H   NME   296      82.062  52.780  62.855  1.00  0.00           H  
ATOM   4902  CH3 NME   296      83.871  52.776  63.879  1.00  0.00           C  
ATOM   4903 HH31 NME   296      84.048  51.702  63.809  1.00  0.00           H  
ATOM   4904 HH32 NME   296      84.831  53.292  63.862  1.00  0.00           H  
ATOM   4905 HH33 NME   296      83.399  52.945  64.847  1.00  0.00           H  
TER    4906      NME   296 
ATOM   4906  H1  ACE   297     101.758  51.381  35.300  1.00  0.00           H  
ATOM   4907  CH3 ACE   297     101.147  51.625  36.169  1.00  0.00           C  
ATOM   4908  H2  ACE   297     100.278  52.131  35.748  1.00  0.00           H  
ATOM   4909  H3  ACE   297     101.582  52.350  36.857  1.00  0.00           H  
ATOM   4910  C   ACE   297     100.732  50.388  36.875  1.00  0.00           C  
ATOM   4911  O   ACE   297     100.758  50.259  38.135  1.00  0.00           O  
ATOM   4912  N   ILE   298     100.276  49.482  36.044  1.00  0.00           N  
ATOM   4913  H   ILE   298     100.235  49.628  35.045  1.00  0.00           H  
ATOM   4914  CA  ILE   298      99.763  48.152  36.455  1.00  0.00           C  
ATOM   4915  HA  ILE   298      99.074  48.429  37.253  1.00  0.00           H  
ATOM   4916  CB  ILE   298      98.836  47.574  35.394  1.00  0.00           C  
ATOM   4917  HB  ILE   298      98.136  46.889  35.872  1.00  0.00           H  
ATOM   4918  CG2 ILE   298      97.965  48.741  34.814  1.00  0.00           C  
ATOM   4919 HG21 ILE   298      98.587  49.301  34.116  1.00  0.00           H  
ATOM   4920 HG22 ILE   298      97.100  48.377  34.258  1.00  0.00           H  
ATOM   4921 HG23 ILE   298      97.619  49.496  35.521  1.00  0.00           H  
ATOM   4922  CG1 ILE   298      99.670  46.826  34.293  1.00  0.00           C  
ATOM   4923 HG12 ILE   298     100.089  47.657  33.726  1.00  0.00           H  
ATOM   4924 HG13 ILE   298     100.449  46.296  34.840  1.00  0.00           H  
ATOM   4925  CD1 ILE   298      98.811  45.896  33.521  1.00  0.00           C  
ATOM   4926 HD11 ILE   298      99.462  45.211  32.978  1.00  0.00           H  
ATOM   4927 HD12 ILE   298      98.348  45.345  34.340  1.00  0.00           H  
ATOM   4928 HD13 ILE   298      98.069  46.316  32.843  1.00  0.00           H  
ATOM   4929  C   ILE   298     100.853  47.264  37.118  1.00  0.00           C  
ATOM   4930  O   ILE   298     101.977  47.116  36.625  1.00  0.00           O  
ATOM   4931  N   ASN   299     100.606  46.521  38.218  1.00  0.00           N  
ATOM   4932  H   ASN   299      99.655  46.614  38.546  1.00  0.00           H  
ATOM   4933  CA  ASN   299     101.437  45.501  38.892  1.00  0.00           C  
ATOM   4934  HA  ASN   299     102.359  45.455  38.312  1.00  0.00           H  
ATOM   4935  CB  ASN   299     101.822  46.040  40.338  1.00  0.00           C  
ATOM   4936  HB2 ASN   299     102.619  45.459  40.801  1.00  0.00           H  
ATOM   4937  HB3 ASN   299     102.289  47.023  40.276  1.00  0.00           H
[truncated: 8,354,108 more chars]
