# Supplementary material for: Lenalidomide Stabilizes Protein–Protein Complexes by Turning Labile Intermolecular H-Bonds into Robust Interactions
Source: J Med Chem. 2023 Apr 21;66(9):6037–46. doi: 10.1021/acs.jmedchem.2c01692 (PMC10184122; doi:10.1021/acs.jmedchem.2c01692)
Supplement: Supplementary file 2 — jm2c01692_si_002.zip [file jm2c01692_si_002.zip › Figure_PDBS/Figure 3/Figure3.I35G.pdb]

CRYST1  111.809  111.809  111.809 109.47 109.47 109.47 P 1           1
ATOM      1 HH31 ACE     1      72.946  25.772  44.112  1.00  0.00           H  
ATOM      2  CH3 ACE     1      71.917  25.612  43.789  1.00  0.00           C  
ATOM      3 HH32 ACE     1      71.660  24.583  43.539  1.00  0.00           H  
ATOM      4 HH33 ACE     1      71.779  26.215  42.892  1.00  0.00           H  
ATOM      5  C   ACE     1      71.066  26.158  44.924  1.00  0.00           C  
ATOM      6  O   ACE     1      71.092  25.726  46.032  1.00  0.00           O  
ATOM      7  N   GLU     2      70.270  27.165  44.528  1.00  0.00           N  
ATOM      8  H   GLU     2      70.372  27.350  43.541  1.00  0.00           H  
ATOM      9  CA  GLU     2      69.326  27.988  45.290  1.00  0.00           C  
ATOM     10  HA  GLU     2      68.775  27.457  46.066  1.00  0.00           H  
ATOM     11  CB  GLU     2      70.073  29.175  45.901  1.00  0.00           C  
ATOM     12  HB2 GLU     2      70.600  29.687  45.096  1.00  0.00           H  
ATOM     13  HB3 GLU     2      69.373  29.928  46.264  1.00  0.00           H  
ATOM     14  CG  GLU     2      70.984  28.839  47.116  1.00  0.00           C  
ATOM     15  HG2 GLU     2      71.726  28.162  46.693  1.00  0.00           H  
ATOM     16  HG3 GLU     2      71.506  29.753  47.400  1.00  0.00           H  
ATOM     17  CD  GLU     2      70.190  28.183  48.266  1.00  0.00           C  
ATOM     18  OE1 GLU     2      70.690  27.362  48.989  1.00  0.00           O  
ATOM     19  OE2 GLU     2      69.088  28.585  48.598  1.00  0.00           O  
ATOM     20  C   GLU     2      68.262  28.555  44.349  1.00  0.00           C  
ATOM     21  O   GLU     2      68.509  28.552  43.175  1.00  0.00           O  
ATOM     22  N   PHE     3      67.162  29.075  44.884  1.00  0.00           N  
ATOM     23  H   PHE     3      66.985  29.019  45.877  1.00  0.00           H  
ATOM     24  CA  PHE     3      65.887  29.346  44.066  1.00  0.00           C  
ATOM     25  HA  PHE     3      65.790  28.499  43.386  1.00  0.00           H  
ATOM     26  CB  PHE     3      64.720  29.353  45.012  1.00  0.00           C  
ATOM     27  HB2 PHE     3      64.999  28.503  45.636  1.00  0.00           H  
ATOM     28  HB3 PHE     3      64.834  30.247  45.624  1.00  0.00           H  
ATOM     29  CG  PHE     3      63.294  29.139  44.482  1.00  0.00           C  
ATOM     30  CD1 PHE     3      62.787  27.838  44.309  1.00  0.00           C  
ATOM     31  HD1 PHE     3      63.426  26.982  44.476  1.00  0.00           H  
ATOM     32  CE1 PHE     3      61.490  27.630  43.760  1.00  0.00           C  
ATOM     33  HE1 PHE     3      61.175  26.615  43.571  1.00  0.00           H  
ATOM     34  CZ  PHE     3      60.662  28.731  43.510  1.00  0.00           C  
ATOM     35  HZ  PHE     3      59.638  28.586  43.199  1.00  0.00           H  
ATOM     36  CE2 PHE     3      61.213  30.056  43.670  1.00  0.00           C  
ATOM     37  HE2 PHE     3      60.536  30.886  43.529  1.00  0.00           H  
ATOM     38  CD2 PHE     3      62.512  30.245  44.130  1.00  0.00           C  
ATOM     39  HD2 PHE     3      62.896  31.254  44.097  1.00  0.00           H  
ATOM     40  C   PHE     3      65.966  30.629  43.251  1.00  0.00           C  
ATOM     41  O   PHE     3      66.603  31.575  43.655  1.00  0.00           O  
ATOM     42  N   ILE     4      65.236  30.636  42.118  1.00  0.00           N  
ATOM     43  H   ILE     4      64.712  29.808  41.873  1.00  0.00           H  
ATOM     44  CA  ILE     4      65.159  31.702  41.178  1.00  0.00           C  
ATOM     45  HA  ILE     4      65.706  32.541  41.608  1.00  0.00           H  
ATOM     46  CB  ILE     4      65.918  31.246  39.899  1.00  0.00           C  
ATOM     47  HB  ILE     4      65.537  30.262  39.628  1.00  0.00           H  
ATOM     48  CG2 ILE     4      65.833  32.386  38.869  1.00  0.00           C  
ATOM     49 HG21 ILE     4      64.791  32.580  38.613  1.00  0.00           H  
ATOM     50 HG22 ILE     4      66.229  33.260  39.386  1.00  0.00           H  
ATOM     51 HG23 ILE     4      66.373  32.128  37.958  1.00  0.00           H  
ATOM     52  CG1 ILE     4      67.473  30.991  40.209  1.00  0.00           C  
ATOM     53 HG12 ILE     4      67.936  31.945  40.465  1.00  0.00           H  
ATOM     54 HG13 ILE     4      67.592  30.421  41.131  1.00  0.00           H  
ATOM     55  CD1 ILE     4      68.389  30.328  39.133  1.00  0.00           C  
ATOM     56 HD11 ILE     4      69.431  30.216  39.433  1.00  0.00           H  
ATOM     57 HD12 ILE     4      68.056  29.322  38.874  1.00  0.00           H  
ATOM     58 HD13 ILE     4      68.286  31.008  38.287  1.00  0.00           H  
ATOM     59  C   ILE     4      63.669  32.054  40.940  1.00  0.00           C  
ATOM     60  O   ILE     4      62.813  31.172  40.914  1.00  0.00           O  
ATOM     61  N   VAL     5      63.438  33.394  40.809  1.00  0.00           N  
ATOM     62  H   VAL     5      64.214  34.036  40.887  1.00  0.00           H  
ATOM     63  CA  VAL     5      62.157  33.994  40.441  1.00  0.00           C  
ATOM     64  HA  VAL     5      61.404  33.248  40.189  1.00  0.00           H  
ATOM     65  CB  VAL     5      61.638  34.808  41.642  1.00  0.00           C  
ATOM     66  HB  VAL     5      60.724  35.338  41.374  1.00  0.00           H  
ATOM     67  CG1 VAL     5      61.341  33.775  42.744  1.00  0.00           C  
ATOM     68 HG11 VAL     5      60.670  33.050  42.284  1.00  0.00           H  
ATOM     69 HG12 VAL     5      62.279  33.334  43.080  1.00  0.00           H  
ATOM     70 HG13 VAL     5      60.987  34.299  43.633  1.00  0.00           H  
ATOM     71  CG2 VAL     5      62.603  35.890  42.080  1.00  0.00           C  
ATOM     72 HG21 VAL     5      62.385  36.733  41.424  1.00  0.00           H  
ATOM     73 HG22 VAL     5      62.291  36.256  43.059  1.00  0.00           H  
ATOM     74 HG23 VAL     5      63.661  35.633  42.116  1.00  0.00           H  
ATOM     75  C   VAL     5      62.374  34.962  39.256  1.00  0.00           C  
ATOM     76  O   VAL     5      63.456  35.445  38.991  1.00  0.00           O  
ATOM     77  N   GLY     6      61.368  35.266  38.478  1.00  0.00           N  
ATOM     78  H   GLY     6      60.479  34.787  38.475  1.00  0.00           H  
ATOM     79  CA  GLY     6      61.496  36.286  37.469  1.00  0.00           C  
ATOM     80  HA2 GLY     6      60.539  36.310  36.949  1.00  0.00           H  
ATOM     81  HA3 GLY     6      61.614  37.298  37.855  1.00  0.00           H  
ATOM     82  C   GLY     6      62.511  36.012  36.322  1.00  0.00           C  
ATOM     83  O   GLY     6      62.990  36.983  35.691  1.00  0.00           O  
ATOM     84  N   GLY     7      62.867  34.742  36.045  1.00  0.00           N  
ATOM     85  H   GLY     7      62.325  34.027  36.509  1.00  0.00           H  
ATOM     86  CA  GLY     7      63.859  34.388  35.042  1.00  0.00           C  
ATOM     87  HA2 GLY     7      63.664  33.404  34.617  1.00  0.00           H  
ATOM     88  HA3 GLY     7      63.770  35.036  34.170  1.00  0.00           H  
ATOM     89  C   GLY     7      65.318  34.410  35.480  1.00  0.00           C  
ATOM     90  O   GLY     7      66.078  33.550  35.082  1.00  0.00           O  
ATOM     91  N   LYS     8      65.666  35.447  36.313  1.00  0.00           N  
ATOM     92  H   LYS     8      64.929  35.915  36.820  1.00  0.00           H  
ATOM     93  CA  LYS     8      67.033  35.788  36.498  1.00  0.00           C  
ATOM     94  HA  LYS     8      67.554  34.846  36.326  1.00  0.00           H  
ATOM     95  CB  LYS     8      67.543  36.670  35.313  1.00  0.00           C  
ATOM     96  HB2 LYS     8      68.598  36.911  35.442  1.00  0.00           H  
ATOM     97  HB3 LYS     8      67.365  36.139  34.378  1.00  0.00           H  
ATOM     98  CG  LYS     8      66.740  38.005  35.453  1.00  0.00           C  
ATOM     99  HG2 LYS     8      65.680  37.763  35.376  1.00  0.00           H  
ATOM    100  HG3 LYS     8      66.974  38.482  36.404  1.00  0.00           H  
ATOM    101  CD  LYS     8      67.091  38.961  34.279  1.00  0.00           C  
ATOM    102  HD2 LYS     8      68.094  39.387  34.310  1.00  0.00           H  
ATOM    103  HD3 LYS     8      66.838  38.425  33.365  1.00  0.00           H  
ATOM    104  CE  LYS     8      66.124  40.143  34.431  1.00  0.00           C  
ATOM    105  HE2 LYS     8      65.211  39.679  34.807  1.00  0.00           H  
ATOM    106  HE3 LYS     8      66.497  40.805  35.212  1.00  0.00           H  
ATOM    107  NZ  LYS     8      65.897  40.936  33.214  1.00  0.00           N  
ATOM    108  HZ1 LYS     8      65.779  40.359  32.393  1.00  0.00           H  
ATOM    109  HZ2 LYS     8      65.033  41.458  33.193  1.00  0.00           H  
ATOM    110  HZ3 LYS     8      66.600  41.654  33.112  1.00  0.00           H  
ATOM    111  C   LYS     8      67.418  36.268  37.952  1.00  0.00           C  
ATOM    112  O   LYS     8      68.554  36.558  38.153  1.00  0.00           O  
ATOM    113  N   TYR     9      66.475  36.268  38.905  1.00  0.00           N  
ATOM    114  H   TYR     9      65.554  35.895  38.724  1.00  0.00           H  
ATOM    115  CA  TYR     9      66.789  36.738  40.287  1.00  0.00           C  
ATOM    116  HA  TYR     9      67.687  37.355  40.307  1.00  0.00           H  
ATOM    117  CB  TYR     9      65.639  37.673  40.724  1.00  0.00           C  
ATOM    118  HB2 TYR     9      64.682  37.154  40.687  1.00  0.00           H  
ATOM    119  HB3 TYR     9      65.888  38.019  41.728  1.00  0.00           H  
ATOM    120  CG  TYR     9      65.548  38.898  39.816  1.00  0.00           C  
ATOM    121  CD1 TYR     9      66.552  39.842  39.837  1.00  0.00           C  
ATOM    122  HD1 TYR     9      67.316  39.737  40.593  1.00  0.00           H  
ATOM    123  CE1 TYR     9      66.587  40.957  38.914  1.00  0.00           C  
ATOM    124  HE1 TYR     9      67.449  41.608  38.941  1.00  0.00           H  
ATOM    125  CZ  TYR     9      65.554  41.072  37.976  1.00  0.00           C  
ATOM    126  OH  TYR     9      65.677  42.062  37.062  1.00  0.00           O  
ATOM    127  HH  TYR     9      66.568  42.370  36.882  1.00  0.00           H  
ATOM    128  CE2 TYR     9      64.520  40.063  37.900  1.00  0.00           C  
ATOM    129  HE2 TYR     9      63.806  40.155  37.095  1.00  0.00           H  
ATOM    130  CD2 TYR     9      64.525  39.004  38.832  1.00  0.00           C  
ATOM    131  HD2 TYR     9      63.796  38.207  38.807  1.00  0.00           H  
ATOM    132  C   TYR     9      66.915  35.489  41.236  1.00  0.00           C  
ATOM    133  O   TYR     9      65.912  34.822  41.549  1.00  0.00           O  
ATOM    134  N   LYS    10      68.166  35.184  41.643  1.00  0.00           N  
ATOM    135  H   LYS    10      68.863  35.878  41.416  1.00  0.00           H  
ATOM    136  CA  LYS    10      68.542  34.078  42.549  1.00  0.00           C  
ATOM    137  HA  LYS    10      67.754  33.331  42.458  1.00  0.00           H  
ATOM    138  CB  LYS    10      69.898  33.364  42.095  1.00  0.00           C  
ATOM    139  HB2 LYS    10      69.833  33.106  41.038  1.00  0.00           H  
ATOM    140  HB3 LYS    10      70.716  34.085  42.105  1.00  0.00           H  
ATOM    141  CG  LYS    10      70.406  32.113  42.814  1.00  0.00           C  
ATOM    142  HG2 LYS    10      70.598  32.276  43.874  1.00  0.00           H  
ATOM    143  HG3 LYS    10      69.718  31.329  42.496  1.00  0.00           H  
ATOM    144  CD  LYS    10      71.722  31.574  42.200  1.00  0.00           C  
ATOM    145  HD2 LYS    10      71.523  31.232  41.185  1.00  0.00           H  
ATOM    146  HD3 LYS    10      72.410  32.377  41.933  1.00  0.00           H  
ATOM    147  CE  LYS    10      72.473  30.505  42.945  1.00  0.00           C  
ATOM    148  HE2 LYS    10      71.853  29.608  42.949  1.00  0.00           H  
ATOM    149  HE3 LYS    10      73.316  30.221  42.315  1.00  0.00           H  
ATOM    150  NZ  LYS    10      73.033  30.844  44.294  1.00  0.00           N  
ATOM    151  HZ1 LYS    10      73.073  30.012  44.865  1.00  0.00           H  
ATOM    152  HZ2 LYS    10      73.998  31.137  44.246  1.00  0.00           H  
ATOM    153  HZ3 LYS    10      72.532  31.535  44.834  1.00  0.00           H  
ATOM    154  C   LYS    10      68.627  34.468  43.999  1.00  0.00           C  
ATOM    155  O   LYS    10      69.301  35.465  44.251  1.00  0.00           O  
ATOM    156  N   LEU    11      67.953  33.734  44.878  1.00  0.00           N  
ATOM    157  H   LEU    11      67.472  32.919  44.525  1.00  0.00           H  
ATOM    158  CA  LEU    11      67.546  34.313  46.118  1.00  0.00           C  
ATOM    159  HA  LEU    11      67.463  35.391  45.980  1.00  0.00           H  
ATOM    160  CB  LEU    11      66.208  33.702  46.572  1.00  0.00           C  
ATOM    161  HB2 LEU    11      66.350  32.634  46.738  1.00  0.00           H  
ATOM    162  HB3 LEU    11      65.942  34.240  47.482  1.00  0.00           H  
ATOM    163  CG  LEU    11      65.013  33.669  45.640  1.00  0.00           C  
ATOM    164  HG  LEU    11      65.282  33.164  44.713  1.00  0.00           H  
ATOM    165  CD1 LEU    11      63.763  33.239  46.325  1.00  0.00           C  
ATOM    166 HD11 LEU    11      63.530  33.977  47.093  1.00  0.00           H  
ATOM    167 HD12 LEU    11      63.042  33.125  45.515  1.00  0.00           H  
ATOM    168 HD13 LEU    11      63.836  32.265  46.810  1.00  0.00           H  
ATOM    169  CD2 LEU    11      64.873  35.119  45.090  1.00  0.00           C  
ATOM    170 HD21 LEU    11      64.737  35.808  45.924  1.00  0.00           H  
ATOM    171 HD22 LEU    11      65.760  35.480  44.569  1.00  0.00           H  
ATOM    172 HD23 LEU    11      63.991  35.196  44.454  1.00  0.00           H  
ATOM    173  C   LEU    11      68.722  33.889  47.101  1.00  0.00           C  
ATOM    174  O   LEU    11      69.287  32.761  47.070  1.00  0.00           O  
ATOM    175  N   VAL    12      69.119  34.811  47.991  1.00  0.00           N  
ATOM    176  H   VAL    12      68.987  35.793  47.796  1.00  0.00           H  
ATOM    177  CA  VAL    12      70.178  34.623  49.006  1.00  0.00           C  
ATOM    178  HA  VAL    12      70.857  33.841  48.666  1.00  0.00           H  
ATOM    179  CB  VAL    12      71.161  35.805  49.141  1.00  0.00           C  
ATOM    180  HB  VAL    12      70.508  36.504  49.664  1.00  0.00           H  
ATOM    181  CG1 VAL    12      72.306  35.577  50.129  1.00  0.00           C  
ATOM    182 HG11 VAL    12      72.888  36.498  50.125  1.00  0.00           H  
ATOM    183 HG12 VAL    12      71.891  35.449  51.128  1.00  0.00           H  
ATOM    184 HG13 VAL    12      72.980  34.761  49.869  1.00  0.00           H  
ATOM    185  CG2 VAL    12      71.737  36.413  47.849  1.00  0.00           C  
ATOM    186 HG21 VAL    12      72.477  35.746  47.407  1.00  0.00           H  
ATOM    187 HG22 VAL    12      70.948  36.694  47.152  1.00  0.00           H  
ATOM    188 HG23 VAL    12      72.314  37.311  48.069  1.00  0.00           H  
ATOM    189  C   VAL    12      69.698  34.260  50.371  1.00  0.00           C  
ATOM    190  O   VAL    12      70.193  33.291  50.984  1.00  0.00           O  
ATOM    191  N   ARG    13      68.759  35.056  50.978  1.00  0.00           N  
ATOM    192  H   ARG    13      68.438  35.876  50.483  1.00  0.00           H  
ATOM    193  CA  ARG    13      68.326  34.969  52.318  1.00  0.00           C  
ATOM    194  HA  ARG    13      67.953  33.946  52.362  1.00  0.00           H  
ATOM    195  CB  ARG    13      69.373  35.094  53.423  1.00  0.00           C  
ATOM    196  HB2 ARG    13      68.842  34.967  54.367  1.00  0.00           H  
ATOM    197  HB3 ARG    13      70.116  34.301  53.332  1.00  0.00           H  
ATOM    198  CG  ARG    13      70.017  36.486  53.464  1.00  0.00           C  
ATOM    199  HG2 ARG    13      70.283  36.749  52.440  1.00  0.00           H  
ATOM    200  HG3 ARG    13      69.274  37.183  53.851  1.00  0.00           H  
ATOM    201  CD  ARG    13      71.140  36.519  54.488  1.00  0.00           C  
ATOM    202  HD2 ARG    13      70.945  35.842  55.319  1.00  0.00           H  
ATOM    203  HD3 ARG    13      72.017  36.001  54.102  1.00  0.00           H  
ATOM    204  NE  ARG    13      71.380  37.892  55.017  1.00  0.00           N  
ATOM    205  HE  ARG    13      70.866  38.144  55.849  1.00  0.00           H  
ATOM    206  CZ  ARG    13      72.206  38.798  54.560  1.00  0.00           C  
ATOM    207  NH1 ARG    13      73.014  38.534  53.604  1.00  0.00           N  
ATOM    208 HH11 ARG    13      73.364  37.599  53.456  1.00  0.00           H  
ATOM    209 HH12 ARG    13      73.504  39.277  53.125  1.00  0.00           H  
ATOM    210  NH2 ARG    13      72.101  40.035  54.984  1.00  0.00           N  
ATOM    211 HH21 ARG    13      71.312  40.374  55.516  1.00  0.00           H  
ATOM    212 HH22 ARG    13      72.665  40.677  54.446  1.00  0.00           H  
ATOM    213  C   ARG    13      67.141  35.933  52.598  1.00  0.00           C  
ATOM    214  O   ARG    13      67.064  36.993  51.990  1.00  0.00           O  
ATOM    215  N   LYS    14      66.329  35.620  53.568  1.00  0.00           N  
ATOM    216  H   LYS    14      66.435  34.749  54.068  1.00  0.00           H  
ATOM    217  CA  LYS    14      65.244  36.500  54.078  1.00  0.00           C  
ATOM    218  HA  LYS    14      64.714  36.819  53.181  1.00  0.00           H  
ATOM    219  CB  LYS    14      64.279  35.646  54.914  1.00  0.00           C  
ATOM    220  HB2 LYS    14      64.136  34.683  54.424  1.00  0.00           H  
ATOM    221  HB3 LYS    14      64.552  35.468  55.955  1.00  0.00           H  
ATOM    222  CG  LYS    14      62.899  36.331  55.074  1.00  0.00           C  
ATOM    223  HG2 LYS    14      63.081  37.297  55.546  1.00  0.00           H  
ATOM    224  HG3 LYS    14      62.467  36.499  54.088  1.00  0.00           H  
ATOM    225  CD  LYS    14      61.926  35.549  56.004  1.00  0.00           C  
ATOM    226  HD2 LYS    14      62.450  35.305  56.928  1.00  0.00           H  
ATOM    227  HD3 LYS    14      61.147  36.236  56.333  1.00  0.00           H  
ATOM    228  CE  LYS    14      61.472  34.291  55.310  1.00  0.00           C  
ATOM    229  HE2 LYS    14      61.051  34.551  54.339  1.00  0.00           H  
ATOM    230  HE3 LYS    14      62.311  33.601  55.221  1.00  0.00           H  
ATOM    231  NZ  LYS    14      60.415  33.687  56.094  1.00  0.00           N  
ATOM    232  HZ1 LYS    14      59.613  34.301  56.071  1.00  0.00           H  
ATOM    233  HZ2 LYS    14      60.076  32.819  55.705  1.00  0.00           H  
ATOM    234  HZ3 LYS    14      60.705  33.478  57.038  1.00  0.00           H  
ATOM    235  C   LYS    14      65.786  37.689  54.878  1.00  0.00           C  
ATOM    236  O   LYS    14      66.786  37.590  55.597  1.00  0.00           O  
ATOM    237  N   ILE    15      65.187  38.842  54.639  1.00  0.00           N  
ATOM    238  H   ILE    15      64.417  38.781  53.988  1.00  0.00           H  
ATOM    239  CA  ILE    15      65.485  40.173  55.136  1.00  0.00           C  
ATOM    240  HA  ILE    15      66.188  40.028  55.957  1.00  0.00           H  
ATOM    241  CB  ILE    15      66.144  41.051  54.032  1.00  0.00           C  
ATOM    242  HB  ILE    15      66.261  42.030  54.495  1.00  0.00           H  
ATOM    243  CG2 ILE    15      67.599  40.448  53.741  1.00  0.00           C  
ATOM    244 HG21 ILE    15      67.986  40.266  54.744  1.00  0.00           H  
ATOM    245 HG22 ILE    15      67.444  39.555  53.136  1.00  0.00           H  
ATOM    246 HG23 ILE    15      68.296  41.152  53.286  1.00  0.00           H  
ATOM    247  CG1 ILE    15      65.322  41.357  52.739  1.00  0.00           C  
ATOM    248 HG12 ILE    15      65.318  40.494  52.073  1.00  0.00           H  
ATOM    249 HG13 ILE    15      64.303  41.510  53.095  1.00  0.00           H  
ATOM    250  CD1 ILE    15      65.871  42.524  51.971  1.00  0.00           C  
ATOM    251 HD11 ILE    15      65.969  43.447  52.542  1.00  0.00           H  
ATOM    252 HD12 ILE    15      66.861  42.285  51.583  1.00  0.00           H  
ATOM    253 HD13 ILE    15      65.151  42.659  51.164  1.00  0.00           H  
ATOM    254  C   ILE    15      64.330  40.956  55.803  1.00  0.00           C  
ATOM    255  O   ILE    15      64.577  42.087  56.322  1.00  0.00           O  
ATOM    256  N   GLY    16      63.209  40.381  55.938  1.00  0.00           N  
ATOM    257  H   GLY    16      62.996  39.431  55.670  1.00  0.00           H  
ATOM    258  CA  GLY    16      62.044  41.079  56.479  1.00  0.00           C  
ATOM    259  HA2 GLY    16      62.194  41.110  57.558  1.00  0.00           H  
ATOM    260  HA3 GLY    16      61.872  41.984  55.895  1.00  0.00           H  
ATOM    261  C   GLY    16      60.780  40.282  56.227  1.00  0.00           C  
ATOM    262  O   GLY    16      60.826  39.285  55.539  1.00  0.00           O  
ATOM    263  N   SER    17      59.655  40.727  56.811  1.00  0.00           N  
ATOM    264  H   SER    17      59.676  41.580  57.352  1.00  0.00           H  
ATOM    265  CA  SER    17      58.357  40.045  56.929  1.00  0.00           C  
ATOM    266  HA  SER    17      58.039  39.666  55.958  1.00  0.00           H  
ATOM    267  CB  SER    17      58.338  38.926  57.928  1.00  0.00           C  
ATOM    268  HB2 SER    17      58.573  39.229  58.948  1.00  0.00           H  
ATOM    269  HB3 SER    17      57.360  38.448  57.986  1.00  0.00           H  
ATOM    270  OG  SER    17      59.209  37.832  57.635  1.00  0.00           O  
ATOM    271  HG  SER    17      58.778  37.248  57.006  1.00  0.00           H  
ATOM    272  C   SER    17      57.214  40.992  57.190  1.00  0.00           C  
ATOM    273  O   SER    17      57.492  42.161  57.427  1.00  0.00           O  
ATOM    274  N   GLY    18      56.016  40.465  56.988  1.00  0.00           N  
ATOM    275  H   GLY    18      55.889  39.525  56.641  1.00  0.00           H  
ATOM    276  CA  GLY    18      54.793  41.242  57.338  1.00  0.00           C  
ATOM    277  HA2 GLY    18      54.717  41.525  58.387  1.00  0.00           H  
ATOM    278  HA3 GLY    18      54.931  42.187  56.813  1.00  0.00           H  
ATOM    279  C   GLY    18      53.494  40.519  56.808  1.00  0.00           C  
ATOM    280  O   GLY    18      53.646  39.360  56.395  1.00  0.00           O  
ATOM    281  N   SER    19      52.276  41.120  56.950  1.00  0.00           N  
ATOM    282  H   SER    19      52.167  42.102  57.162  1.00  0.00           H  
ATOM    283  CA  SER    19      51.037  40.419  56.743  1.00  0.00           C  
ATOM    284  HA  SER    19      51.019  39.701  57.563  1.00  0.00           H  
ATOM    285  CB  SER    19      49.791  41.312  57.082  1.00  0.00           C  
ATOM    286  HB2 SER    19      48.878  40.720  57.025  1.00  0.00           H  
ATOM    287  HB3 SER    19      49.863  41.396  58.166  1.00  0.00           H  
ATOM    288  OG  SER    19      49.821  42.675  56.592  1.00  0.00           O  
ATOM    289  HG  SER    19      49.762  42.688  55.633  1.00  0.00           H  
ATOM    290  C   SER    19      50.904  39.742  55.390  1.00  0.00           C  
ATOM    291  O   SER    19      50.475  38.616  55.300  1.00  0.00           O  
ATOM    292  N   PHE    20      51.358  40.433  54.370  1.00  0.00           N  
ATOM    293  H   PHE    20      51.452  41.436  54.438  1.00  0.00           H  
ATOM    294  CA  PHE    20      51.505  39.958  52.997  1.00  0.00           C  
ATOM    295  HA  PHE    20      50.512  39.808  52.573  1.00  0.00           H  
ATOM    296  CB  PHE    20      52.030  41.129  52.115  1.00  0.00           C  
ATOM    297  HB2 PHE    20      52.056  40.849  51.062  1.00  0.00           H  
ATOM    298  HB3 PHE    20      51.241  41.873  52.228  1.00  0.00           H  
ATOM    299  CG  PHE    20      53.448  41.715  52.518  1.00  0.00           C  
ATOM    300  CD1 PHE    20      53.503  42.723  53.463  1.00  0.00           C  
ATOM    301  HD1 PHE    20      52.547  43.040  53.853  1.00  0.00           H  
ATOM    302  CE1 PHE    20      54.772  43.169  53.924  1.00  0.00           C  
ATOM    303  HE1 PHE    20      54.834  43.750  54.833  1.00  0.00           H  
ATOM    304  CZ  PHE    20      55.969  42.559  53.572  1.00  0.00           C  
ATOM    305  HZ  PHE    20      56.902  42.839  54.038  1.00  0.00           H  
ATOM    306  CE2 PHE    20      55.915  41.643  52.510  1.00  0.00           C  
ATOM    307  HE2 PHE    20      56.767  41.140  52.078  1.00  0.00           H  
ATOM    308  CD2 PHE    20      54.666  41.196  51.998  1.00  0.00           C  
ATOM    309  HD2 PHE    20      54.604  40.443  51.226  1.00  0.00           H  
ATOM    310  C   PHE    20      52.382  38.755  52.911  1.00  0.00           C  
ATOM    311  O   PHE    20      51.984  37.709  52.313  1.00  0.00           O  
ATOM    312  N   GLY    21      53.508  38.792  53.580  1.00  0.00           N  
ATOM    313  H   GLY    21      53.588  39.510  54.286  1.00  0.00           H  
ATOM    314  CA  GLY    21      54.530  37.772  53.645  1.00  0.00           C  
ATOM    315  HA2 GLY    21      54.204  36.896  54.205  1.00  0.00           H  
ATOM    316  HA3 GLY    21      54.614  37.364  52.638  1.00  0.00           H  
ATOM    317  C   GLY    21      55.951  38.024  54.166  1.00  0.00           C  
ATOM    318  O   GLY    21      56.122  38.064  55.383  1.00  0.00           O  
ATOM    319  N   ASP    22      56.923  38.077  53.299  1.00  0.00           N  
ATOM    320  H   ASP    22      56.669  38.212  52.331  1.00  0.00           H  
ATOM    321  CA  ASP    22      58.329  38.076  53.520  1.00  0.00           C  
ATOM    322  HA  ASP    22      58.541  38.530  54.488  1.00  0.00           H  
ATOM    323  CB  ASP    22      58.834  36.665  53.482  1.00  0.00           C  
ATOM    324  HB2 ASP    22      58.488  36.168  52.576  1.00  0.00           H  
ATOM    325  HB3 ASP    22      59.915  36.698  53.622  1.00  0.00           H  
ATOM    326  CG  ASP    22      58.305  35.787  54.654  1.00  0.00           C  
ATOM    327  OD1 ASP    22      58.769  36.051  55.762  1.00  0.00           O  
ATOM    328  OD2 ASP    22      57.616  34.833  54.445  1.00  0.00           O  
ATOM    329  C   ASP    22      59.046  38.951  52.474  1.00  0.00           C  
ATOM    330  O   ASP    22      58.515  39.244  51.359  1.00  0.00           O  
ATOM    331  N   ILE    23      60.318  39.330  52.737  1.00  0.00           N  
ATOM    332  H   ILE    23      60.632  39.164  53.682  1.00  0.00           H  
ATOM    333  CA  ILE    23      61.252  40.029  51.881  1.00  0.00           C  
ATOM    334  HA  ILE    23      60.681  39.980  50.953  1.00  0.00           H  
ATOM    335  CB  ILE    23      61.430  41.547  52.264  1.00  0.00           C  
ATOM    336  HB  ILE    23      61.990  41.622  53.196  1.00  0.00           H  
ATOM    337  CG2 ILE    23      62.181  42.315  51.188  1.00  0.00           C  
ATOM    338 HG21 ILE    23      62.466  43.303  51.549  1.00  0.00           H  
ATOM    339 HG22 ILE    23      63.153  41.954  50.851  1.00  0.00           H  
ATOM    340 HG23 ILE    23      61.547  42.432  50.309  1.00  0.00           H  
ATOM    341  CG1 ILE    23      60.146  42.252  52.721  1.00  0.00           C  
ATOM    342 HG12 ILE    23      59.572  42.168  51.798  1.00  0.00           H  
ATOM    343 HG13 ILE    23      59.749  41.625  53.519  1.00  0.00           H  
ATOM    344  CD1 ILE    23      60.237  43.759  53.053  1.00  0.00           C  
ATOM    345 HD11 ILE    23      59.186  43.996  53.221  1.00  0.00           H  
ATOM    346 HD12 ILE    23      60.847  44.000  53.924  1.00  0.00           H  
ATOM    347 HD13 ILE    23      60.469  44.270  52.118  1.00  0.00           H  
ATOM    348  C   ILE    23      62.559  39.203  51.827  1.00  0.00           C  
ATOM    349  O   ILE    23      62.973  38.760  52.905  1.00  0.00           O  
ATOM    350  N   TYR    24      63.184  38.956  50.658  1.00  0.00           N  
ATOM    351  H   TYR    24      62.787  39.365  49.823  1.00  0.00           H  
ATOM    352  CA  TYR    24      64.413  38.142  50.463  1.00  0.00           C  
ATOM    353  HA  TYR    24      64.766  37.981  51.481  1.00  0.00           H  
ATOM    354  CB  TYR    24      64.038  36.777  49.789  1.00  0.00           C  
ATOM    355  HB2 TYR    24      63.323  37.041  49.010  1.00  0.00           H  
ATOM    356  HB3 TYR    24      64.905  36.403  49.244  1.00  0.00           H  
ATOM    357  CG  TYR    24      63.342  35.669  50.562  1.00  0.00           C  
ATOM    358  CD1 TYR    24      62.036  35.758  50.946  1.00  0.00           C  
ATOM    359  HD1 TYR    24      61.462  36.572  50.529  1.00  0.00           H  
ATOM    360  CE1 TYR    24      61.458  34.713  51.801  1.00  0.00           C  
ATOM    361  HE1 TYR    24      60.424  34.652  52.106  1.00  0.00           H  
ATOM    362  CZ  TYR    24      62.230  33.560  52.120  1.00  0.00           C  
ATOM    363  OH  TYR    24      61.700  32.528  52.876  1.00  0.00           O  
ATOM    364  HH  TYR    24      62.032  31.650  52.675  1.00  0.00           H  
ATOM    365  CE2 TYR    24      63.529  33.490  51.717  1.00  0.00           C  
ATOM    366  HE2 TYR    24      64.149  32.637  51.947  1.00  0.00           H  
ATOM    367  CD2 TYR    24      64.115  34.550  50.972  1.00  0.00           C  
ATOM    368  HD2 TYR    24      65.170  34.550  50.742  1.00  0.00           H  
ATOM    369  C   TYR    24      65.448  38.963  49.622  1.00  0.00           C  
ATOM    370  O   TYR    24      65.100  39.424  48.543  1.00  0.00           O  
ATOM    371  N   LEU    25      66.714  39.067  50.111  1.00  0.00           N  
ATOM    372  H   LEU    25      66.923  38.487  50.911  1.00  0.00           H  
ATOM    373  CA  LEU    25      67.892  39.587  49.460  1.00  0.00           C  
ATOM    374  HA  LEU    25      67.753  40.611  49.112  1.00  0.00           H  
ATOM    375  CB  LEU    25      69.045  39.386  50.498  1.00  0.00           C  
ATOM    376  HB2 LEU    25      69.046  40.055  51.359  1.00  0.00           H  
ATOM    377  HB3 LEU    25      68.912  38.401  50.946  1.00  0.00           H  
ATOM    378  CG  LEU    25      70.522  39.568  49.921  1.00  0.00           C  
ATOM    379  HG  LEU    25      70.630  38.859  49.100  1.00  0.00           H  
ATOM    380  CD1 LEU    25      70.667  40.836  49.080  1.00  0.00           C  
ATOM    381 HD11 LEU    25      71.486  40.666  48.380  1.00  0.00           H  
ATOM    382 HD12 LEU    25      69.804  41.036  48.445  1.00  0.00           H  
ATOM    383 HD13 LEU    25      71.055  41.557  49.799  1.00  0.00           H  
ATOM    384  CD2 LEU    25      71.698  39.559  50.950  1.00  0.00           C  
ATOM    385 HD21 LEU    25      72.677  39.613  50.474  1.00  0.00           H  
ATOM    386 HD22 LEU    25      71.531  40.413  51.607  1.00  0.00           H  
ATOM    387 HD23 LEU    25      71.646  38.579  51.426  1.00  0.00           H  
ATOM    388  C   LEU    25      68.097  38.676  48.211  1.00  0.00           C  
ATOM    389  O   LEU    25      68.243  37.475  48.358  1.00  0.00           O  
ATOM    390  N   ALA    26      68.288  39.274  47.035  1.00  0.00           N  
ATOM    391  H   ALA    26      67.892  40.201  46.975  1.00  0.00           H  
ATOM    392  CA  ALA    26      68.540  38.570  45.754  1.00  0.00           C  
ATOM    393  HA  ALA    26      69.044  37.636  46.001  1.00  0.00           H  
ATOM    394  CB  ALA    26      67.204  38.241  45.146  1.00  0.00           C  
ATOM    395  HB1 ALA    26      66.540  37.871  45.927  1.00  0.00           H  
ATOM    396  HB2 ALA    26      66.742  39.131  44.721  1.00  0.00           H  
ATOM    397  HB3 ALA    26      67.319  37.568  44.296  1.00  0.00           H  
ATOM    398  C   ALA    26      69.525  39.279  44.867  1.00  0.00           C  
ATOM    399  O   ALA    26      69.954  40.386  45.118  1.00  0.00           O  
ATOM    400  N   GLY    27      69.901  38.560  43.786  1.00  0.00           N  
ATOM    401  H   GLY    27      69.597  37.604  43.671  1.00  0.00           H  
ATOM    402  CA  GLY    27      70.819  39.027  42.757  1.00  0.00           C  
ATOM    403  HA2 GLY    27      70.717  40.112  42.738  1.00  0.00           H  
ATOM    404  HA3 GLY    27      71.826  38.697  43.013  1.00  0.00           H  
ATOM    405  C   GLY    27      70.586  38.540  41.325  1.00  0.00           C  
ATOM    406  O   GLY    27      70.180  37.414  41.120  1.00  0.00           O  
ATOM    407  N   ASN    28      70.939  39.420  40.427  1.00  0.00           N  
ATOM    408  H   ASN    28      71.170  40.359  40.718  1.00  0.00           H  
ATOM    409  CA  ASN    28      70.875  39.196  38.978  1.00  0.00           C  
ATOM    410  HA  ASN    28      69.918  38.723  38.757  1.00  0.00           H  
ATOM    411  CB  ASN    28      70.880  40.576  38.337  1.00  0.00           C  
ATOM    412  HB2 ASN    28      70.061  41.123  38.803  1.00  0.00           H  
ATOM    413  HB3 ASN    28      71.858  41.029  38.499  1.00  0.00           H  
ATOM    414  CG  ASN    28      70.559  40.520  36.927  1.00  0.00           C  
ATOM    415  OD1 ASN    28      71.144  39.662  36.220  1.00  0.00           O  
ATOM    416  ND2 ASN    28      69.849  41.430  36.387  1.00  0.00           N  
ATOM    417 HD21 ASN    28      69.693  41.406  35.389  1.00  0.00           H  
ATOM    418 HD22 ASN    28      69.526  42.228  36.914  1.00  0.00           H  
ATOM    419  C   ASN    28      72.031  38.257  38.573  1.00  0.00           C  
ATOM    420  O   ASN    28      73.196  38.671  38.558  1.00  0.00           O  
ATOM    421  N   ILE    29      71.725  37.066  38.059  1.00  0.00           N  
ATOM    422  H   ILE    29      70.735  36.868  38.046  1.00  0.00           H  
ATOM    423  CA  ILE    29      72.705  36.081  37.537  1.00  0.00           C  
ATOM    424  HA  ILE    29      73.486  35.962  38.287  1.00  0.00           H  
ATOM    425  CB  ILE    29      72.052  34.740  37.267  1.00  0.00           C  
ATOM    426  HB  ILE    29      72.840  34.067  36.929  1.00  0.00           H  
ATOM    427  CG2 ILE    29      71.489  34.052  38.546  1.00  0.00           C  
ATOM    428 HG21 ILE    29      72.195  34.291  39.342  1.00  0.00           H  
ATOM    429 HG22 ILE    29      70.562  34.536  38.853  1.00  0.00           H  
ATOM    430 HG23 ILE    29      71.269  33.045  38.192  1.00  0.00           H  
ATOM    431  CG1 ILE    29      70.915  34.822  36.184  1.00  0.00           C  
ATOM    432 HG12 ILE    29      70.178  35.595  36.401  1.00  0.00           H  
ATOM    433 HG13 ILE    29      71.388  34.982  35.215  1.00  0.00           H  
ATOM    434  CD1 ILE    29      70.062  33.508  35.926  1.00  0.00           C  
ATOM    435 HD11 ILE    29      69.496  33.127  36.775  1.00  0.00           H  
ATOM    436 HD12 ILE    29      69.371  33.806  35.137  1.00  0.00           H  
ATOM    437 HD13 ILE    29      70.759  32.727  35.622  1.00  0.00           H  
ATOM    438  C   ILE    29      73.423  36.515  36.298  1.00  0.00           C  
ATOM    439  O   ILE    29      74.544  36.198  36.103  1.00  0.00           O  
ATOM    440  N   THR    30      72.877  37.499  35.564  1.00  0.00           N  
ATOM    441  H   THR    30      72.002  37.927  35.830  1.00  0.00           H  
ATOM    442  CA  THR    30      73.575  38.023  34.376  1.00  0.00           C  
ATOM    443  HA  THR    30      74.015  37.158  33.880  1.00  0.00           H  
ATOM    444  CB  THR    30      72.626  38.642  33.319  1.00  0.00           C  
ATOM    445  HB  THR    30      73.172  38.708  32.378  1.00  0.00           H  
ATOM    446  CG2 THR    30      71.318  37.816  33.090  1.00  0.00           C  
ATOM    447 HG21 THR    30      71.590  36.761  33.089  1.00  0.00           H  
ATOM    448 HG22 THR    30      70.578  37.957  33.878  1.00  0.00           H  
ATOM    449 HG23 THR    30      71.061  38.220  32.111  1.00  0.00           H  
ATOM    450  OG1 THR    30      72.132  39.867  33.687  1.00  0.00           O  
ATOM    451  HG1 THR    30      71.693  39.740  34.531  1.00  0.00           H  
ATOM    452  C   THR    30      74.690  39.049  34.635  1.00  0.00           C  
ATOM    453  O   THR    30      75.592  39.064  33.777  1.00  0.00           O  
ATOM    454  N   ASN    31      74.622  39.872  35.678  1.00  0.00           N  
ATOM    455  H   ASN    31      73.824  39.814  36.294  1.00  0.00           H  
ATOM    456  CA  ASN    31      75.529  41.057  35.769  1.00  0.00           C  
ATOM    457  HA  ASN    31      76.445  40.934  35.191  1.00  0.00           H  
ATOM    458  CB  ASN    31      74.830  42.241  35.145  1.00  0.00           C  
ATOM    459  HB2 ASN    31      75.488  43.109  35.187  1.00  0.00           H  
ATOM    460  HB3 ASN    31      74.712  42.064  34.076  1.00  0.00           H  
ATOM    461  CG  ASN    31      73.425  42.564  35.694  1.00  0.00           C  
ATOM    462  OD1 ASN    31      73.266  42.978  36.860  1.00  0.00           O  
ATOM    463  ND2 ASN    31      72.498  42.465  34.801  1.00  0.00           N  
ATOM    464 HD21 ASN    31      71.592  42.804  35.092  1.00  0.00           H  
ATOM    465 HD22 ASN    31      72.584  41.986  33.916  1.00  0.00           H  
ATOM    466  C   ASN    31      75.987  41.452  37.213  1.00  0.00           C  
ATOM    467  O   ASN    31      76.724  42.435  37.356  1.00  0.00           O  
ATOM    468  N   GLY    32      75.429  40.865  38.276  1.00  0.00           N  
ATOM    469  H   GLY    32      74.764  40.139  38.055  1.00  0.00           H  
ATOM    470  CA  GLY    32      75.805  41.175  39.662  1.00  0.00           C  
ATOM    471  HA2 GLY    32      75.718  40.207  40.157  1.00  0.00           H  
ATOM    472  HA3 GLY    32      76.825  41.554  39.715  1.00  0.00           H  
ATOM    473  C   GLY    32      74.925  42.137  40.438  1.00  0.00           C  
ATOM    474  O   GLY    32      75.185  42.197  41.653  1.00  0.00           O  
ATOM    475  N   GLU    33      73.963  42.855  39.905  1.00  0.00           N  
ATOM    476  H   GLU    33      73.870  42.936  38.903  1.00  0.00           H  
ATOM    477  CA  GLU    33      73.055  43.715  40.715  1.00  0.00           C  
ATOM    478  HA  GLU    33      73.670  44.500  41.156  1.00  0.00           H  
ATOM    479  CB  GLU    33      72.124  44.593  39.884  1.00  0.00           C  
ATOM    480  HB2 GLU    33      72.602  45.528  39.591  1.00  0.00           H  
ATOM    481  HB3 GLU    33      71.800  44.021  39.014  1.00  0.00           H  
ATOM    482  CG  GLU    33      70.898  45.225  40.447  1.00  0.00           C  
ATOM    483  HG2 GLU    33      70.260  44.440  40.855  1.00  0.00           H  
ATOM    484  HG3 GLU    33      71.145  45.938  41.233  1.00  0.00           H  
ATOM    485  CD  GLU    33      70.047  45.948  39.394  1.00  0.00           C  
ATOM    486  OE1 GLU    33      69.961  45.400  38.242  1.00  0.00           O  
ATOM    487  OE2 GLU    33      69.320  46.904  39.679  1.00  0.00           O  
ATOM    488  C   GLU    33      72.131  42.999  41.753  1.00  0.00           C  
ATOM    489  O   GLU    33      71.388  42.072  41.368  1.00  0.00           O  
ATOM    490  N   GLU    34      72.188  43.533  43.029  1.00  0.00           N  
ATOM    491  H   GLU    34      72.795  44.326  43.184  1.00  0.00           H  
ATOM    492  CA  GLU    34      71.299  43.094  44.086  1.00  0.00           C  
ATOM    493  HA  GLU    34      71.181  42.030  43.881  1.00  0.00           H  
ATOM    494  CB  GLU    34      71.938  43.335  45.367  1.00  0.00           C  
ATOM    495  HB2 GLU    34      72.486  44.273  45.274  1.00  0.00           H  
ATOM    496  HB3 GLU    34      71.227  43.546  46.166  1.00  0.00           H  
ATOM    497  CG  GLU    34      72.886  42.130  45.753  1.00  0.00           C  
ATOM    498  HG2 GLU    34      72.234  41.361  46.167  1.00  0.00           H  
ATOM    499  HG3 GLU    34      73.361  41.764  44.843  1.00  0.00           H  
ATOM    500  CD  GLU    34      74.012  42.523  46.715  1.00  0.00           C  
ATOM    501  OE1 GLU    34      74.821  41.657  47.098  1.00  0.00           O  
ATOM    502  OE2 GLU    34      74.155  43.697  47.099  1.00  0.00           O  
ATOM    503  C   GLU    34      70.052  43.858  44.002  1.00  0.00           C  
ATOM    504  O   GLU    34      69.945  45.060  43.769  1.00  0.00           O  
ATOM    505  N   VAL    35      68.966  43.120  44.330  1.00  0.00           N  
ATOM    506  H   VAL    35      69.048  42.171  44.664  1.00  0.00           H  
ATOM    507  CA  VAL    35      67.573  43.654  44.346  1.00  0.00           C  
ATOM    508  HA  VAL    35      67.553  44.744  44.362  1.00  0.00           H  
ATOM    509  CB  VAL    35      66.835  43.312  43.025  1.00  0.00           C  
ATOM    510  HB  VAL    35      65.836  43.740  43.113  1.00  0.00           H  
ATOM    511  CG1 VAL    35      67.662  43.807  41.765  1.00  0.00           C  
ATOM    512 HG11 VAL    35      67.043  43.847  40.869  1.00  0.00           H  
ATOM    513 HG12 VAL    35      67.959  44.850  41.880  1.00  0.00           H  
ATOM    514 HG13 VAL    35      68.578  43.243  41.585  1.00  0.00           H  
ATOM    515  CG2 VAL    35      66.677  41.780  42.846  1.00  0.00           C  
ATOM    516 HG21 VAL    35      66.250  41.638  41.854  1.00  0.00           H  
ATOM    517 HG22 VAL    35      67.641  41.271  42.852  1.00  0.00           H  
ATOM    518 HG23 VAL    35      65.993  41.337  43.570  1.00  0.00           H  
ATOM    519  C   VAL    35      66.830  43.138  45.642  1.00  0.00           C  
ATOM    520  O   VAL    35      67.178  42.045  46.150  1.00  0.00           O  
ATOM    521  N   ALA    36      65.937  43.931  46.179  1.00  0.00           N  
ATOM    522  H   ALA    36      65.600  44.760  45.711  1.00  0.00           H  
ATOM    523  CA  ALA    36      65.001  43.265  47.159  1.00  0.00           C  
ATOM    524  HA  ALA    36      65.412  42.373  47.632  1.00  0.00           H  
ATOM    525  CB  ALA    36      64.641  44.340  48.280  1.00  0.00           C  
ATOM    526  HB1 ALA    36      64.169  43.895  49.156  1.00  0.00           H  
ATOM    527  HB2 ALA    36      65.606  44.696  48.643  1.00  0.00           H  
ATOM    528  HB3 ALA    36      63.999  45.134  47.900  1.00  0.00           H  
ATOM    529  C   ALA    36      63.877  42.660  46.333  1.00  0.00           C  
ATOM    530  O   ALA    36      63.452  43.290  45.390  1.00  0.00           O  
ATOM    531  N   VAL    37      63.316  41.532  46.803  1.00  0.00           N  
ATOM    532  H   VAL    37      63.820  41.093  47.560  1.00  0.00           H  
ATOM    533  CA  VAL    37      62.163  40.774  46.232  1.00  0.00           C  
ATOM    534  HA  VAL    37      61.765  41.276  45.350  1.00  0.00           H  
ATOM    535  CB  VAL    37      62.644  39.400  45.828  1.00  0.00           C  
ATOM    536  HB  VAL    37      63.022  38.891  46.714  1.00  0.00           H  
ATOM    537  CG1 VAL    37      61.447  38.605  45.254  1.00  0.00           C  
ATOM    538 HG11 VAL    37      61.771  37.679  44.779  1.00  0.00           H  
ATOM    539 HG12 VAL    37      60.824  38.229  46.066  1.00  0.00           H  
ATOM    540 HG13 VAL    37      60.852  39.255  44.612  1.00  0.00           H  
ATOM    541  CG2 VAL    37      63.732  39.316  44.799  1.00  0.00           C  
ATOM    542 HG21 VAL    37      64.172  38.324  44.700  1.00  0.00           H  
ATOM    543 HG22 VAL    37      63.456  39.630  43.793  1.00  0.00           H  
ATOM    544 HG23 VAL    37      64.549  39.978  45.085  1.00  0.00           H  
ATOM    545  C   VAL    37      61.154  40.700  47.411  1.00  0.00           C  
ATOM    546  O   VAL    37      61.537  40.396  48.565  1.00  0.00           O  
ATOM    547  N   LYS    38      59.874  40.961  47.073  1.00  0.00           N  
ATOM    548  H   LYS    38      59.756  41.094  46.079  1.00  0.00           H  
ATOM    549  CA  LYS    38      58.719  41.086  48.025  1.00  0.00           C  
ATOM    550  HA  LYS    38      59.069  40.794  49.015  1.00  0.00           H  
ATOM    551  CB  LYS    38      58.357  42.562  48.111  1.00  0.00           C  
ATOM    552  HB2 LYS    38      59.219  43.155  48.419  1.00  0.00           H  
ATOM    553  HB3 LYS    38      58.078  42.911  47.117  1.00  0.00           H  
ATOM    554  CG  LYS    38      57.253  42.797  49.209  1.00  0.00           C  
ATOM    555  HG2 LYS    38      56.387  42.247  48.841  1.00  0.00           H  
ATOM    556  HG3 LYS    38      57.540  42.291  50.130  1.00  0.00           H  
ATOM    557  CD  LYS    38      56.740  44.208  49.364  1.00  0.00           C  
ATOM    558  HD2 LYS    38      57.577  44.878  49.558  1.00  0.00           H  
ATOM    559  HD3 LYS    38      56.194  44.543  48.482  1.00  0.00           H  
ATOM    560  CE  LYS    38      55.777  44.370  50.452  1.00  0.00           C  
ATOM    561  HE2 LYS    38      54.923  43.758  50.162  1.00  0.00           H  
ATOM    562  HE3 LYS    38      56.226  43.926  51.340  1.00  0.00           H  
ATOM    563  NZ  LYS    38      55.473  45.761  50.733  1.00  0.00           N  
ATOM    564  HZ1 LYS    38      54.961  45.948  51.583  1.00  0.00           H  
ATOM    565  HZ2 LYS    38      56.319  46.301  50.841  1.00  0.00           H  
ATOM    566  HZ3 LYS    38      54.991  46.202  49.963  1.00  0.00           H  
ATOM    567  C   LYS    38      57.580  40.147  47.655  1.00  0.00           C  
ATOM    568  O   LYS    38      57.087  40.091  46.508  1.00  0.00           O  
ATOM    569  N   LEU    39      57.305  39.272  48.568  1.00  0.00           N  
ATOM    570  H   LEU    39      57.687  39.344  49.501  1.00  0.00           H  
ATOM    571  CA  LEU    39      56.411  38.144  48.277  1.00  0.00           C  
ATOM    572  HA  LEU    39      56.124  38.268  47.232  1.00  0.00           H  
ATOM    573  CB  LEU    39      57.158  36.782  48.336  1.00  0.00           C  
ATOM    574  HB2 LEU    39      57.297  36.473  49.372  1.00  0.00           H  
ATOM    575  HB3 LEU    39      56.428  36.072  47.947  1.00  0.00           H  
ATOM    576  CG  LEU    39      58.483  36.560  47.497  1.00  0.00           C  
ATOM    577  HG  LEU    39      58.398  36.991  46.500  1.00  0.00           H  
ATOM    578  CD1 LEU    39      59.618  37.240  48.296  1.00  0.00           C  
ATOM    579 HD11 LEU    39      59.728  38.322  48.229  1.00  0.00           H  
ATOM    580 HD12 LEU    39      59.471  37.112  49.368  1.00  0.00           H  
ATOM    581 HD13 LEU    39      60.564  36.804  47.974  1.00  0.00           H  
ATOM    582  CD2 LEU    39      58.790  35.125  47.318  1.00  0.00           C  
ATOM    583 HD21 LEU    39      59.162  34.643  48.222  1.00  0.00           H  
ATOM    584 HD22 LEU    39      58.008  34.478  46.918  1.00  0.00           H  
ATOM    585 HD23 LEU    39      59.534  35.039  46.526  1.00  0.00           H  
ATOM    586  C   LEU    39      55.125  38.087  49.046  1.00  0.00           C  
ATOM    587  O   LEU    39      55.114  38.484  50.184  1.00  0.00           O  
ATOM    588  N   GLU    40      54.194  37.414  48.436  1.00  0.00           N  
ATOM    589  H   GLU    40      54.343  37.072  47.497  1.00  0.00           H  
ATOM    590  CA  GLU    40      52.773  37.234  48.934  1.00  0.00           C  
ATOM    591  HA  GLU    40      52.743  37.092  50.014  1.00  0.00           H  
ATOM    592  CB  GLU    40      51.904  38.467  48.666  1.00  0.00           C  
ATOM    593  HB2 GLU    40      52.298  39.386  49.099  1.00  0.00           H  
ATOM    594  HB3 GLU    40      52.039  38.711  47.613  1.00  0.00           H  
ATOM    595  CG  GLU    40      50.388  38.355  48.854  1.00  0.00           C  
ATOM    596  HG2 GLU    40      50.077  37.323  48.695  1.00  0.00           H  
ATOM    597  HG3 GLU    40      50.207  38.686  49.877  1.00  0.00           H  
ATOM    598  CD  GLU    40      49.617  39.172  47.776  1.00  0.00           C  
ATOM    599  OE1 GLU    40      49.754  40.410  47.754  1.00  0.00           O  
ATOM    600  OE2 GLU    40      48.921  38.483  46.995  1.00  0.00           O  
ATOM    601  C   GLU    40      52.215  35.926  48.393  1.00  0.00           C  
ATOM    602  O   GLU    40      52.282  35.643  47.176  1.00  0.00           O  
ATOM    603  N   SER    41      51.771  35.070  49.328  1.00  0.00           N  
ATOM    604  H   SER    41      51.916  35.433  50.259  1.00  0.00           H  
ATOM    605  CA  SER    41      51.444  33.642  49.027  1.00  0.00           C  
ATOM    606  HA  SER    41      52.372  33.146  48.742  1.00  0.00           H  
ATOM    607  CB  SER    41      51.024  32.962  50.335  1.00  0.00           C  
ATOM    608  HB2 SER    41      51.719  33.124  51.160  1.00  0.00           H  
ATOM    609  HB3 SER    41      50.000  33.263  50.558  1.00  0.00           H  
ATOM    610  OG  SER    41      51.037  31.610  50.230  1.00  0.00           O  
ATOM    611  HG  SER    41      51.956  31.337  50.277  1.00  0.00           H  
ATOM    612  C   SER    41      50.453  33.479  47.931  1.00  0.00           C  
ATOM    613  O   SER    41      49.518  34.254  47.752  1.00  0.00           O  
ATOM    614  N   GLN    42      50.494  32.294  47.247  1.00  0.00           N  
ATOM    615  H   GLN    42      51.065  31.536  47.593  1.00  0.00           H  
ATOM    616  CA  GLN    42      49.392  31.971  46.329  1.00  0.00           C  
ATOM    617  HA  GLN    42      49.411  32.677  45.499  1.00  0.00           H  
ATOM    618  CB  GLN    42      49.655  30.584  45.646  1.00  0.00           C  
ATOM    619  HB2 GLN    42      50.005  29.965  46.472  1.00  0.00           H  
ATOM    620  HB3 GLN    42      48.698  30.159  45.343  1.00  0.00           H  
ATOM    621  CG  GLN    42      50.710  30.685  44.581  1.00  0.00           C  
ATOM    622  HG2 GLN    42      51.528  31.325  44.913  1.00  0.00           H  
ATOM    623  HG3 GLN    42      51.036  29.653  44.451  1.00  0.00           H  
ATOM    624  CD  GLN    42      50.245  31.177  43.243  1.00  0.00           C  
ATOM    625  OE1 GLN    42      49.192  31.630  43.043  1.00  0.00           O  
ATOM    626  NE2 GLN    42      51.104  31.147  42.249  1.00  0.00           N  
ATOM    627 HE21 GLN    42      50.848  31.344  41.292  1.00  0.00           H  
ATOM    628 HE22 GLN    42      52.034  30.826  42.476  1.00  0.00           H  
ATOM    629  C   GLN    42      48.022  31.982  47.055  1.00  0.00           C  
ATOM    630  O   GLN    42      47.752  31.188  47.945  1.00  0.00           O  
ATOM    631  N   LYS    43      47.229  33.031  46.761  1.00  0.00           N  
ATOM    632  H   LYS    43      47.498  33.626  45.991  1.00  0.00           H  
ATOM    633  CA  LYS    43      45.949  33.363  47.287  1.00  0.00           C  
ATOM    634  HA  LYS    43      45.743  34.362  46.903  1.00  0.00           H  
ATOM    635  CB  LYS    43      44.919  32.365  46.695  1.00  0.00           C  
ATOM    636  HB2 LYS    43      45.295  31.342  46.728  1.00  0.00           H  
ATOM    637  HB3 LYS    43      43.976  32.515  47.219  1.00  0.00           H  
ATOM    638  CG  LYS    43      44.565  32.661  45.204  1.00  0.00           C  
ATOM    639  HG2 LYS    43      44.365  33.732  45.201  1.00  0.00           H  
ATOM    640  HG3 LYS    43      45.454  32.385  44.637  1.00  0.00           H  
ATOM    641  CD  LYS    43      43.410  31.903  44.564  1.00  0.00           C  
ATOM    642  HD2 LYS    43      42.427  32.193  44.937  1.00  0.00           H  
ATOM    643  HD3 LYS    43      43.503  32.154  43.507  1.00  0.00           H  
ATOM    644  CE  LYS    43      43.645  30.388  44.801  1.00  0.00           C  
ATOM    645  HE2 LYS    43      44.724  30.236  44.769  1.00  0.00           H  
ATOM    646  HE3 LYS    43      43.350  30.159  45.825  1.00  0.00           H  
ATOM    647  NZ  LYS    43      42.957  29.526  43.818  1.00  0.00           N  
ATOM    648  HZ1 LYS    43      43.110  28.565  44.087  1.00  0.00           H  
ATOM    649  HZ2 LYS    43      41.993  29.800  43.697  1.00  0.00           H  
ATOM    650  HZ3 LYS    43      43.422  29.704  42.939  1.00  0.00           H  
ATOM    651  C   LYS    43      45.917  33.568  48.808  1.00  0.00           C  
ATOM    652  O   LYS    43      45.097  33.069  49.562  1.00  0.00           O  
ATOM    653  N   ALA    44      46.780  34.439  49.282  1.00  0.00           N  
ATOM    654  H   ALA    44      47.461  34.859  48.666  1.00  0.00           H  
ATOM    655  CA  ALA    44      46.976  34.734  50.714  1.00  0.00           C  
ATOM    656  HA  ALA    44      47.240  33.760  51.125  1.00  0.00           H  
ATOM    657  CB  ALA    44      48.185  35.675  50.698  1.00  0.00           C  
ATOM    658  HB1 ALA    44      49.059  35.225  50.229  1.00  0.00           H  
ATOM    659  HB2 ALA    44      47.935  36.569  50.127  1.00  0.00           H  
ATOM    660  HB3 ALA    44      48.422  35.999  51.712  1.00  0.00           H  
ATOM    661  C   ALA    44      45.763  35.289  51.429  1.00  0.00           C  
ATOM    662  O   ALA    44      44.787  35.733  50.810  1.00  0.00           O  
ATOM    663  N   ARG    45      45.872  35.421  52.754  1.00  0.00           N  
ATOM    664  H   ARG    45      46.803  35.186  53.069  1.00  0.00           H  
ATOM    665  CA  ARG    45      44.907  35.919  53.737  1.00  0.00           C  
ATOM    666  HA  ARG    45      43.921  35.553  53.449  1.00  0.00           H  
ATOM    667  CB  ARG    45      45.111  35.198  55.074  1.00  0.00           C  
ATOM    668  HB2 ARG    45      45.011  34.121  54.935  1.00  0.00           H  
ATOM    669  HB3 ARG    45      46.109  35.334  55.490  1.00  0.00           H  
ATOM    670  CG  ARG    45      44.082  35.672  56.103  1.00  0.00           C  
ATOM    671  HG2 ARG    45      44.173  36.756  56.177  1.00  0.00           H  
ATOM    672  HG3 ARG    45      43.062  35.418  55.816  1.00  0.00           H  
ATOM    673  CD  ARG    45      44.066  34.952  57.483  1.00  0.00           C  
ATOM    674  HD2 ARG    45      45.111  35.032  57.780  1.00  0.00           H  
ATOM    675  HD3 ARG    45      43.299  35.445  58.081  1.00  0.00           H  
ATOM    676  NE  ARG    45      43.731  33.573  57.366  1.00  0.00           N  
ATOM    677  HE  ARG    45      43.505  33.211  56.450  1.00  0.00           H  
ATOM    678  CZ  ARG    45      43.697  32.681  58.396  1.00  0.00           C  
ATOM    679  NH1 ARG    45      44.019  32.988  59.620  1.00  0.00           N  
ATOM    680 HH11 ARG    45      44.533  33.837  59.806  1.00  0.00           H  
ATOM    681 HH12 ARG    45      43.929  32.234  60.287  1.00  0.00           H  
ATOM    682  NH2 ARG    45      43.420  31.420  58.113  1.00  0.00           N  
ATOM    683 HH21 ARG    45      43.170  31.174  57.166  1.00  0.00           H  
ATOM    684 HH22 ARG    45      43.538  30.725  58.836  1.00  0.00           H  
ATOM    685  C   ARG    45      44.991  37.455  53.797  1.00  0.00           C  
ATOM    686  O   ARG    45      43.933  38.078  53.889  1.00  0.00           O  
ATOM    687  N   HIE    46      46.138  38.057  53.759  1.00  0.00           N  
ATOM    688  H   HIE    46      46.954  37.461  53.754  1.00  0.00           H  
ATOM    689  CA  HIE    46      46.384  39.555  53.801  1.00  0.00           C  
ATOM    690  HA  HIE    46      45.383  39.985  53.838  1.00  0.00           H  
ATOM    691  CB  HIE    46      47.115  39.918  55.112  1.00  0.00           C  
ATOM    692  HB2 HIE    46      48.140  39.581  54.955  1.00  0.00           H  
ATOM    693  HB3 HIE    46      47.198  40.991  55.280  1.00  0.00           H  
ATOM    694  CG  HIE    46      46.547  39.235  56.349  1.00  0.00           C  
ATOM    695  ND1 HIE    46      45.337  39.616  56.944  1.00  0.00           N  
ATOM    696  CE1 HIE    46      45.182  38.727  57.926  1.00  0.00           C  
ATOM    697  HE1 HIE    46      44.229  38.583  58.413  1.00  0.00           H  
ATOM    698  NE2 HIE    46      46.141  37.767  57.877  1.00  0.00           N  
ATOM    699  HE2 HIE    46      46.189  36.920  58.425  1.00  0.00           H  
ATOM    700  CD2 HIE    46      47.083  38.195  56.984  1.00  0.00           C  
ATOM    701  HD2 HIE    46      48.022  37.737  56.711  1.00  0.00           H  
ATOM    702  C   HIE    46      47.096  40.096  52.548  1.00  0.00           C  
ATOM    703  O   HIE    46      48.078  40.791  52.661  1.00  0.00           O  
ATOM    704  N   PRO    47      46.572  39.886  51.338  1.00  0.00           N  
ATOM    705  CD  PRO    47      45.281  39.330  50.997  1.00  0.00           C  
ATOM    706  HD2 PRO    47      44.417  39.780  51.485  1.00  0.00           H  
ATOM    707  HD3 PRO    47      45.277  38.305  51.367  1.00  0.00           H  
ATOM    708  CG  PRO    47      45.130  39.397  49.460  1.00  0.00           C  
ATOM    709  HG2 PRO    47      44.584  40.298  49.179  1.00  0.00           H  
ATOM    710  HG3 PRO    47      44.647  38.513  49.044  1.00  0.00           H  
ATOM    711  CB  PRO    47      46.552  39.505  48.996  1.00  0.00           C  
ATOM    712  HB2 PRO    47      46.621  39.931  47.995  1.00  0.00           H  
ATOM    713  HB3 PRO    47      46.940  38.492  48.888  1.00  0.00           H  
ATOM    714  CA  PRO    47      47.285  40.255  50.073  1.00  0.00           C  
ATOM    715  HA  PRO    47      48.328  39.956  50.177  1.00  0.00           H  
ATOM    716  C   PRO    47      47.267  41.763  49.819  1.00  0.00           C  
ATOM    717  O   PRO    47      46.302  42.392  50.304  1.00  0.00           O  
ATOM    718  N   GLN    48      48.128  42.302  48.968  1.00  0.00           N  
ATOM    719  H   GLN    48      48.601  41.667  48.342  1.00  0.00           H  
ATOM    720  CA  GLN    48      48.206  43.700  48.636  1.00  0.00           C  
ATOM    721  HA  GLN    48      47.187  44.078  48.553  1.00  0.00           H  
ATOM    722  CB  GLN    48      48.978  44.464  49.747  1.00  0.00           C  
ATOM    723  HB2 GLN    48      49.007  45.494  49.394  1.00  0.00           H  
ATOM    724  HB3 GLN    48      48.463  44.257  50.686  1.00  0.00           H  
ATOM    725  CG  GLN    48      50.475  44.060  49.975  1.00  0.00           C  
ATOM    726  HG2 GLN    48      50.467  43.006  50.252  1.00  0.00           H  
ATOM    727  HG3 GLN    48      51.074  44.359  49.115  1.00  0.00           H  
ATOM    728  CD  GLN    48      51.004  44.719  51.249  1.00  0.00           C  
ATOM    729  OE1 GLN    48      50.433  44.589  52.297  1.00  0.00           O  
ATOM    730  NE2 GLN    48      52.061  45.503  51.068  1.00  0.00           N  
ATOM    731 HE21 GLN    48      52.334  46.086  51.847  1.00  0.00           H  
ATOM    732 HE22 GLN    48      52.472  45.644  50.157  1.00  0.00           H  
ATOM    733  C   GLN    48      48.995  44.067  47.340  1.00  0.00           C  
ATOM    734  O   GLN    48      48.887  45.155  46.859  1.00  0.00           O  
ATOM    735  N   LEU    49      49.877  43.183  46.937  1.00  0.00           N  
ATOM    736  H   LEU    49      49.782  42.238  47.280  1.00  0.00           H  
ATOM    737  CA  LEU    49      50.800  43.453  45.867  1.00  0.00           C  
ATOM    738  HA  LEU    49      51.428  44.271  46.221  1.00  0.00           H  
ATOM    739  CB  LEU    49      51.662  42.196  45.591  1.00  0.00           C  
ATOM    740  HB2 LEU    49      50.976  41.384  45.347  1.00  0.00           H  
ATOM    741  HB3 LEU    49      52.304  42.459  44.750  1.00  0.00           H  
ATOM    742  CG  LEU    49      52.575  41.812  46.701  1.00  0.00           C  
ATOM    743  HG  LEU    49      52.135  41.318  47.567  1.00  0.00           H  
ATOM    744  CD1 LEU    49      53.499  40.885  45.962  1.00  0.00           C  
ATOM    745 HD11 LEU    49      52.899  40.099  45.504  1.00  0.00           H  
ATOM    746 HD12 LEU    49      54.018  41.371  45.136  1.00  0.00           H  
ATOM    747 HD13 LEU    49      54.302  40.490  46.584  1.00  0.00           H  
ATOM    748  CD2 LEU    49      53.444  42.989  47.129  1.00  0.00           C  
ATOM    749 HD21 LEU    49      52.891  43.684  47.762  1.00  0.00           H  
ATOM    750 HD22 LEU    49      54.284  42.496  47.617  1.00  0.00           H  
ATOM    751 HD23 LEU    49      53.830  43.511  46.253  1.00  0.00           H  
ATOM    752  C   LEU    49      50.166  43.867  44.462  1.00  0.00           C  
ATOM    753  O   LEU    49      50.826  44.613  43.719  1.00  0.00           O  
ATOM    754  N   LEU    50      48.966  43.431  44.153  1.00  0.00           N  
ATOM    755  H   LEU    50      48.440  42.876  44.814  1.00  0.00           H  
ATOM    756  CA  LEU    50      48.281  43.852  42.969  1.00  0.00           C  
ATOM    757  HA  LEU    50      49.028  43.777  42.179  1.00  0.00           H  
ATOM    758  CB  LEU    50      47.119  42.889  42.717  1.00  0.00           C  
ATOM    759  HB2 LEU    50      47.402  41.837  42.675  1.00  0.00           H  
ATOM    760  HB3 LEU    50      46.519  42.969  43.623  1.00  0.00           H  
ATOM    761  CG  LEU    50      46.161  43.251  41.518  1.00  0.00           C  
ATOM    762  HG  LEU    50      45.876  44.302  41.489  1.00  0.00           H  
ATOM    763  CD1 LEU    50      46.983  42.852  40.277  1.00  0.00           C  
ATOM    764 HD11 LEU    50      46.336  43.086  39.431  1.00  0.00           H  
ATOM    765 HD12 LEU    50      47.875  43.454  40.105  1.00  0.00           H  
ATOM    766 HD13 LEU    50      47.185  41.782  40.250  1.00  0.00           H  
ATOM    767  CD2 LEU    50      44.832  42.523  41.621  1.00  0.00           C  
ATOM    768 HD21 LEU    50      44.300  42.579  42.571  1.00  0.00           H  
ATOM    769 HD22 LEU    50      44.121  42.936  40.905  1.00  0.00           H  
ATOM    770 HD23 LEU    50      45.037  41.495  41.325  1.00  0.00           H  
ATOM    771  C   LEU    50      48.026  45.370  42.964  1.00  0.00           C  
ATOM    772  O   LEU    50      48.152  46.053  41.975  1.00  0.00           O  
ATOM    773  N   TYR    51      47.644  45.923  44.155  1.00  0.00           N  
ATOM    774  H   TYR    51      47.392  45.327  44.931  1.00  0.00           H  
ATOM    775  CA  TYR    51      47.444  47.345  44.462  1.00  0.00           C  
ATOM    776  HA  TYR    51      46.894  47.655  43.574  1.00  0.00           H  
ATOM    777  CB  TYR    51      46.636  47.639  45.756  1.00  0.00           C  
ATOM    778  HB2 TYR    51      45.851  46.887  45.829  1.00  0.00           H  
ATOM    779  HB3 TYR    51      47.153  47.342  46.669  1.00  0.00           H  
ATOM    780  CG  TYR    51      46.017  48.975  45.976  1.00  0.00           C  
ATOM    781  CD1 TYR    51      44.738  49.267  45.437  1.00  0.00           C  
ATOM    782  HD1 TYR    51      44.313  48.530  44.772  1.00  0.00           H  
ATOM    783  CE1 TYR    51      44.024  50.471  45.688  1.00  0.00           C  
ATOM    784  HE1 TYR    51      43.086  50.674  45.194  1.00  0.00           H  
ATOM    785  CZ  TYR    51      44.587  51.368  46.639  1.00  0.00           C  
ATOM    786  OH  TYR    51      43.877  52.398  47.181  1.00  0.00           O  
ATOM    787  HH  TYR    51      44.498  52.942  47.671  1.00  0.00           H  
ATOM    788  CE2 TYR    51      45.903  51.166  47.042  1.00  0.00           C  
ATOM    789  HE2 TYR    51      46.407  51.856  47.703  1.00  0.00           H  
ATOM    790  CD2 TYR    51      46.625  50.022  46.685  1.00  0.00           C  
ATOM    791  HD2 TYR    51      47.628  49.841  47.043  1.00  0.00           H  
ATOM    792  C   TYR    51      48.784  48.110  44.597  1.00  0.00           C  
ATOM    793  O   TYR    51      49.003  49.117  43.942  1.00  0.00           O  
ATOM    794  N   GLU    52      49.691  47.504  45.417  1.00  0.00           N  
ATOM    795  H   GLU    52      49.514  46.580  45.784  1.00  0.00           H  
ATOM    796  CA  GLU    52      51.038  48.097  45.707  1.00  0.00           C  
ATOM    797  HA  GLU    52      50.859  49.072  46.160  1.00  0.00           H  
ATOM    798  CB  GLU    52      51.807  47.177  46.683  1.00  0.00           C  
ATOM    799  HB2 GLU    52      51.155  46.867  47.499  1.00  0.00           H  
ATOM    800  HB3 GLU    52      52.233  46.347  46.120  1.00  0.00           H  
ATOM    801  CG  GLU    52      52.993  47.999  47.249  1.00  0.00           C  
ATOM    802  HG2 GLU    52      53.655  48.294  46.435  1.00  0.00           H  
ATOM    803  HG3 GLU    52      52.550  48.869  47.734  1.00  0.00           H  
ATOM    804  CD  GLU    52      53.814  47.110  48.206  1.00  0.00           C  
ATOM    805  OE1 GLU    52      53.226  46.116  48.730  1.00  0.00           O  
ATOM    806  OE2 GLU    52      54.995  47.374  48.467  1.00  0.00           O  
ATOM    807  C   GLU    52      51.829  48.282  44.375  1.00  0.00           C  
ATOM    808  O   GLU    52      52.416  49.377  44.194  1.00  0.00           O  
ATOM    809  N   SER    53      51.861  47.296  43.481  1.00  0.00           N  
ATOM    810  H   SER    53      51.289  46.478  43.635  1.00  0.00           H  
ATOM    811  CA  SER    53      52.498  47.378  42.196  1.00  0.00           C  
ATOM    812  HA  SER    53      53.493  47.804  42.329  1.00  0.00           H  
ATOM    813  CB  SER    53      52.452  46.005  41.551  1.00  0.00           C  
ATOM    814  HB2 SER    53      53.014  46.047  40.618  1.00  0.00           H  
ATOM    815  HB3 SER    53      52.806  45.232  42.233  1.00  0.00           H  
ATOM    816  OG  SER    53      51.079  45.625  41.279  1.00  0.00           O  
ATOM    817  HG  SER    53      50.796  45.232  42.107  1.00  0.00           H  
ATOM    818  C   SER    53      51.897  48.503  41.251  1.00  0.00           C  
ATOM    819  O   SER    53      52.605  49.213  40.529  1.00  0.00           O  
ATOM    820  N   LYS    54      50.541  48.755  41.302  1.00  0.00           N  
ATOM    821  H   LYS    54      49.995  48.074  41.811  1.00  0.00           H  
ATOM    822  CA  LYS    54      49.814  49.861  40.603  1.00  0.00           C  
ATOM    823  HA  LYS    54      50.240  49.876  39.600  1.00  0.00           H  
ATOM    824  CB  LYS    54      48.298  49.464  40.472  1.00  0.00           C  
ATOM    825  HB2 LYS    54      48.255  48.534  39.905  1.00  0.00           H  
ATOM    826  HB3 LYS    54      47.859  49.192  41.431  1.00  0.00           H  
ATOM    827  CG  LYS    54      47.284  50.413  39.787  1.00  0.00           C  
ATOM    828  HG2 LYS    54      46.386  49.818  39.620  1.00  0.00           H  
ATOM    829  HG3 LYS    54      47.004  51.233  40.448  1.00  0.00           H  
ATOM    830  CD  LYS    54      47.703  50.918  38.452  1.00  0.00           C  
ATOM    831  HD2 LYS    54      48.709  51.302  38.624  1.00  0.00           H  
ATOM    832  HD3 LYS    54      47.644  50.276  37.573  1.00  0.00           H  
ATOM    833  CE  LYS    54      47.023  52.228  38.155  1.00  0.00           C  
ATOM    834  HE2 LYS    54      46.787  52.871  39.003  1.00  0.00           H  
ATOM    835  HE3 LYS    54      47.764  52.810  37.606  1.00  0.00           H  
ATOM    836  NZ  LYS    54      45.688  52.144  37.386  1.00  0.00           N  
ATOM    837  HZ1 LYS    54      45.309  53.036  37.102  1.00  0.00           H  
ATOM    838  HZ2 LYS    54      45.834  51.640  36.522  1.00  0.00           H  
ATOM    839  HZ3 LYS    54      45.024  51.629  37.945  1.00  0.00           H  
ATOM    840  C   LYS    54      50.193  51.235  41.152  1.00  0.00           C  
ATOM    841  O   LYS    54      50.486  52.158  40.366  1.00  0.00           O  
ATOM    842  N   LEU    55      50.326  51.343  42.478  1.00  0.00           N  
ATOM    843  H   LEU    55      50.068  50.601  43.113  1.00  0.00           H  
ATOM    844  CA  LEU    55      50.961  52.560  43.035  1.00  0.00           C  
ATOM    845  HA  LEU    55      50.478  53.483  42.712  1.00  0.00           H  
ATOM    846  CB  LEU    55      50.882  52.433  44.536  1.00  0.00           C  
ATOM    847  HB2 LEU    55      50.991  51.401  44.868  1.00  0.00           H  
ATOM    848  HB3 LEU    55      51.732  52.906  45.027  1.00  0.00           H  
ATOM    849  CG  LEU    55      49.515  53.003  45.083  1.00  0.00           C  
ATOM    850  HG  LEU    55      49.432  52.609  46.095  1.00  0.00           H  
ATOM    851  CD1 LEU    55      49.494  54.514  45.151  1.00  0.00           C  
ATOM    852 HD11 LEU    55      49.499  54.979  44.165  1.00  0.00           H  
ATOM    853 HD12 LEU    55      48.608  54.804  45.715  1.00  0.00           H  
ATOM    854 HD13 LEU    55      50.365  54.858  45.709  1.00  0.00           H  
ATOM    855  CD2 LEU    55      48.244  52.649  44.381  1.00  0.00           C  
ATOM    856 HD21 LEU    55      48.148  51.564  44.434  1.00  0.00           H  
ATOM    857 HD22 LEU    55      47.406  53.082  44.928  1.00  0.00           H  
ATOM    858 HD23 LEU    55      48.297  52.964  43.339  1.00  0.00           H  
ATOM    859  C   LEU    55      52.421  52.733  42.693  1.00  0.00           C  
ATOM    860  O   LEU    55      52.826  53.870  42.600  1.00  0.00           O  
ATOM    861  N   TYR    56      53.238  51.667  42.521  1.00  0.00           N  
ATOM    862  H   TYR    56      52.920  50.845  43.014  1.00  0.00           H  
ATOM    863  CA  TYR    56      54.606  51.781  42.149  1.00  0.00           C  
ATOM    864  HA  TYR    56      55.182  52.498  42.734  1.00  0.00           H  
ATOM    865  CB  TYR    56      55.322  50.381  42.338  1.00  0.00           C  
ATOM    866  HB2 TYR    56      54.549  49.616  42.265  1.00  0.00           H  
ATOM    867  HB3 TYR    56      55.906  50.182  41.440  1.00  0.00           H  
ATOM    868  CG  TYR    56      56.222  50.260  43.565  1.00  0.00           C  
ATOM    869  CD1 TYR    56      57.395  51.021  43.654  1.00  0.00           C  
ATOM    870  HD1 TYR    56      57.615  51.717  42.858  1.00  0.00           H  
ATOM    871  CE1 TYR    56      58.134  50.980  44.840  1.00  0.00           C  
ATOM    872  HE1 TYR    56      59.015  51.600  44.909  1.00  0.00           H  
ATOM    873  CZ  TYR    56      57.815  50.089  45.920  1.00  0.00           C  
ATOM    874  OH  TYR    56      58.523  50.172  47.110  1.00  0.00           O  
ATOM    875  HH  TYR    56      58.165  49.521  47.718  1.00  0.00           H  
ATOM    876  CE2 TYR    56      56.680  49.294  45.790  1.00  0.00           C  
ATOM    877  HE2 TYR    56      56.342  48.798  46.688  1.00  0.00           H  
ATOM    878  CD2 TYR    56      55.803  49.435  44.660  1.00  0.00           C  
ATOM    879  HD2 TYR    56      54.814  49.003  44.616  1.00  0.00           H  
ATOM    880  C   TYR    56      54.781  52.233  40.697  1.00  0.00           C  
ATOM    881  O   TYR    56      55.491  53.201  40.420  1.00  0.00           O  
ATOM    882  N   LYS    57      53.905  51.766  39.791  1.00  0.00           N  
ATOM    883  H   LYS    57      53.244  51.022  39.966  1.00  0.00           H  
ATOM    884  CA  LYS    57      53.838  52.387  38.431  1.00  0.00           C  
ATOM    885  HA  LYS    57      54.772  52.216  37.897  1.00  0.00           H  
ATOM    886  CB  LYS    57      52.596  51.755  37.749  1.00  0.00           C  
ATOM    887  HB2 LYS    57      51.773  51.757  38.464  1.00  0.00           H  
ATOM    888  HB3 LYS    57      52.493  52.443  36.910  1.00  0.00           H  
ATOM    889  CG  LYS    57      52.883  50.382  37.214  1.00  0.00           C  
ATOM    890  HG2 LYS    57      53.688  50.433  36.481  1.00  0.00           H  
ATOM    891  HG3 LYS    57      53.303  49.918  38.107  1.00  0.00           H  
ATOM    892  CD  LYS    57      51.595  49.666  36.700  1.00  0.00           C  
ATOM    893  HD2 LYS    57      50.725  49.831  37.336  1.00  0.00           H  
ATOM    894  HD3 LYS    57      51.391  50.143  35.741  1.00  0.00           H  
ATOM    895  CE  LYS    57      51.841  48.152  36.595  1.00  0.00           C  
ATOM    896  HE2 LYS    57      52.782  47.844  36.139  1.00  0.00           H  
ATOM    897  HE3 LYS    57      51.753  47.746  37.602  1.00  0.00           H  
ATOM    898  NZ  LYS    57      50.735  47.367  35.967  1.00  0.00           N  
ATOM    899  HZ1 LYS    57      50.396  46.632  36.571  1.00  0.00           H  
ATOM    900  HZ2 LYS    57      49.958  47.989  35.796  1.00  0.00           H  
ATOM    901  HZ3 LYS    57      51.102  46.973  35.113  1.00  0.00           H  
ATOM    902  C   LYS    57      53.692  53.924  38.430  1.00  0.00           C  
ATOM    903  O   LYS    57      54.413  54.549  37.616  1.00  0.00           O  
ATOM    904  N   ILE    58      52.759  54.416  39.248  1.00  0.00           N  
ATOM    905  H   ILE    58      52.440  53.841  40.015  1.00  0.00           H  
ATOM    906  CA  ILE    58      52.521  55.826  39.347  1.00  0.00           C  
ATOM    907  HA  ILE    58      52.299  56.234  38.361  1.00  0.00           H  
ATOM    908  CB  ILE    58      51.349  56.104  40.189  1.00  0.00           C  
ATOM    909  HB  ILE    58      51.513  55.669  41.175  1.00  0.00           H  
ATOM    910  CG2 ILE    58      50.908  57.560  40.380  1.00  0.00           C  
ATOM    911 HG21 ILE    58      50.183  57.597  41.194  1.00  0.00           H  
ATOM    912 HG22 ILE    58      51.752  58.190  40.664  1.00  0.00           H  
ATOM    913 HG23 ILE    58      50.441  57.956  39.478  1.00  0.00           H  
ATOM    914  CG1 ILE    58      50.107  55.319  39.594  1.00  0.00           C  
ATOM    915 HG12 ILE    58      49.605  55.926  38.840  1.00  0.00           H  
ATOM    916 HG13 ILE    58      50.276  54.346  39.134  1.00  0.00           H  
ATOM    917  CD1 ILE    58      48.978  55.069  40.596  1.00  0.00           C  
ATOM    918 HD11 ILE    58      48.563  55.975  41.037  1.00  0.00           H  
ATOM    919 HD12 ILE    58      48.184  54.487  40.128  1.00  0.00           H  
ATOM    920 HD13 ILE    58      49.410  54.488  41.411  1.00  0.00           H  
ATOM    921  C   ILE    58      53.706  56.591  39.987  1.00  0.00           C  
ATOM    922  O   ILE    58      54.038  57.661  39.493  1.00  0.00           O  
ATOM    923  N   LEU    59      54.366  55.980  40.977  1.00  0.00           N  
ATOM    924  H   LEU    59      54.072  55.043  41.212  1.00  0.00           H  
ATOM    925  CA  LEU    59      55.352  56.623  41.872  1.00  0.00           C  
ATOM    926  HA  LEU    59      55.309  57.706  41.753  1.00  0.00           H  
ATOM    927  CB  LEU    59      55.150  56.324  43.341  1.00  0.00           C  
ATOM    928  HB2 LEU    59      55.177  55.237  43.414  1.00  0.00           H  
ATOM    929  HB3 LEU    59      56.010  56.622  43.941  1.00  0.00           H  
ATOM    930  CG  LEU    59      53.894  56.810  43.969  1.00  0.00           C  
ATOM    931  HG  LEU    59      53.040  56.283  43.544  1.00  0.00           H  
ATOM    932  CD1 LEU    59      54.051  56.476  45.471  1.00  0.00           C  
ATOM    933 HD11 LEU    59      54.257  55.407  45.535  1.00  0.00           H  
ATOM    934 HD12 LEU    59      54.888  56.989  45.945  1.00  0.00           H  
ATOM    935 HD13 LEU    59      53.131  56.589  46.044  1.00  0.00           H  
ATOM    936  CD2 LEU    59      53.540  58.245  43.697  1.00  0.00           C  
ATOM    937 HD21 LEU    59      52.597  58.543  44.154  1.00  0.00           H  
ATOM    938 HD22 LEU    59      54.302  58.920  44.086  1.00  0.00           H  
ATOM    939 HD23 LEU    59      53.251  58.334  42.650  1.00  0.00           H  
ATOM    940  C   LEU    59      56.856  56.370  41.512  1.00  0.00           C  
ATOM    941  O   LEU    59      57.638  57.264  41.903  1.00  0.00           O  
ATOM    942  N   GLN    60      57.263  55.377  40.754  1.00  0.00           N  
ATOM    943  H   GLN    60      56.603  54.738  40.334  1.00  0.00           H  
ATOM    944  CA  GLN    60      58.711  55.118  40.573  1.00  0.00           C  
ATOM    945  HA  GLN    60      59.207  55.087  41.543  1.00  0.00           H  
ATOM    946  CB  GLN    60      58.842  53.689  39.944  1.00  0.00           C  
ATOM    947  HB2 GLN    60      59.909  53.468  39.936  1.00  0.00           H  
ATOM    948  HB3 GLN    60      58.320  52.997  40.606  1.00  0.00           H  
ATOM    949  CG  GLN    60      58.364  53.696  38.491  1.00  0.00           C  
ATOM    950  HG2 GLN    60      57.415  54.233  38.481  1.00  0.00           H  
ATOM    951  HG3 GLN    60      59.070  54.156  37.798  1.00  0.00           H  
ATOM    952  CD  GLN    60      58.113  52.250  38.026  1.00  0.00           C  
ATOM    953  OE1 GLN    60      58.626  51.270  38.570  1.00  0.00           O  
ATOM    954  NE2 GLN    60      57.305  52.057  37.011  1.00  0.00           N  
ATOM    955 HE21 GLN    60      57.067  51.122  36.711  1.00  0.00           H  
ATOM    956 HE22 GLN    60      56.963  52.797  36.415  1.00  0.00           H  
ATOM    957  C   GLN    60      59.434  56.208  39.716  1.00  0.00           C  
ATOM    958  O   GLN    60      58.827  56.946  38.940  1.00  0.00           O  
ATOM    959  N   GLY    61      60.724  56.372  39.921  1.00  0.00           N  
ATOM    960  H   GLY    61      61.260  55.794  40.552  1.00  0.00           H  
ATOM    961  CA  GLY    61      61.474  57.523  39.417  1.00  0.00           C  
ATOM    962  HA2 GLY    61      62.455  57.112  39.175  1.00  0.00           H  
ATOM    963  HA3 GLY    61      61.103  57.914  38.470  1.00  0.00           H  
ATOM    964  C   GLY    61      61.525  58.664  40.414  1.00  0.00           C  
ATOM    965  O   GLY    61      62.388  59.572  40.318  1.00  0.00           O  
ATOM    966  N   GLY    62      60.675  58.713  41.487  1.00  0.00           N  
ATOM    967  H   GLY    62      59.897  58.077  41.384  1.00  0.00           H  
ATOM    968  CA  GLY    62      60.629  59.685  42.567  1.00  0.00           C  
ATOM    969  HA2 GLY    62      60.454  60.729  42.304  1.00  0.00           H  
ATOM    970  HA3 GLY    62      59.747  59.515  43.184  1.00  0.00           H  
ATOM    971  C   GLY    62      61.915  59.594  43.353  1.00  0.00           C  
ATOM    972  O   GLY    62      62.418  58.483  43.575  1.00  0.00           O  
ATOM    973  N   VAL    63      62.379  60.729  43.860  1.00  0.00           N  
ATOM    974  H   VAL    63      61.824  61.572  43.810  1.00  0.00           H  
ATOM    975  CA  VAL    63      63.519  60.621  44.849  1.00  0.00           C  
ATOM    976  HA  VAL    63      64.288  60.044  44.335  1.00  0.00           H  
ATOM    977  CB  VAL    63      64.031  62.050  45.145  1.00  0.00           C  
ATOM    978  HB  VAL    63      63.296  62.582  45.749  1.00  0.00           H  
ATOM    979  CG1 VAL    63      65.237  61.947  46.118  1.00  0.00           C  
ATOM    980 HG11 VAL    63      65.030  61.427  47.053  1.00  0.00           H  
ATOM    981 HG12 VAL    63      66.122  61.479  45.687  1.00  0.00           H  
ATOM    982 HG13 VAL    63      65.462  62.943  46.499  1.00  0.00           H  
ATOM    983  CG2 VAL    63      64.481  62.833  43.911  1.00  0.00           C  
ATOM    984 HG21 VAL    63      63.661  62.967  43.205  1.00  0.00           H  
ATOM    985 HG22 VAL    63      64.796  63.741  44.424  1.00  0.00           H  
ATOM    986 HG23 VAL    63      65.265  62.321  43.352  1.00  0.00           H  
ATOM    987  C   VAL    63      63.048  59.928  46.143  1.00  0.00           C  
ATOM    988  O   VAL    63      61.872  60.036  46.543  1.00  0.00           O  
ATOM    989  N   GLY    64      63.896  59.093  46.664  1.00  0.00           N  
ATOM    990  H   GLY    64      64.770  58.961  46.174  1.00  0.00           H  
ATOM    991  CA  GLY    64      63.624  58.251  47.827  1.00  0.00           C  
ATOM    992  HA2 GLY    64      64.490  57.774  48.286  1.00  0.00           H  
ATOM    993  HA3 GLY    64      63.195  58.822  48.650  1.00  0.00           H  
ATOM    994  C   GLY    64      62.550  57.247  47.592  1.00  0.00           C  
ATOM    995  O   GLY    64      62.043  56.725  48.600  1.00  0.00           O  
ATOM    996  N   ILE    65      62.362  56.759  46.308  1.00  0.00           N  
ATOM    997  H   ILE    65      62.873  57.134  45.522  1.00  0.00           H  
ATOM    998  CA  ILE    65      61.481  55.652  46.022  1.00  0.00           C  
ATOM    999  HA  ILE    65      61.337  55.221  47.012  1.00  0.00           H  
ATOM   1000  CB  ILE    65      60.135  56.297  45.527  1.00  0.00           C  
ATOM   1001  HB  ILE    65      60.418  56.970  44.718  1.00  0.00           H  
ATOM   1002  CG2 ILE    65      59.243  55.221  44.939  1.00  0.00           C  
ATOM   1003 HG21 ILE    65      58.344  55.596  44.449  1.00  0.00           H  
ATOM   1004 HG22 ILE    65      59.779  54.726  44.128  1.00  0.00           H  
ATOM   1005 HG23 ILE    65      58.905  54.531  45.711  1.00  0.00           H  
ATOM   1006  CG1 ILE    65      59.460  57.218  46.555  1.00  0.00           C  
ATOM   1007 HG12 ILE    65      59.086  56.614  47.382  1.00  0.00           H  
ATOM   1008 HG13 ILE    65      60.097  58.039  46.884  1.00  0.00           H  
ATOM   1009  CD1 ILE    65      58.295  58.034  45.913  1.00  0.00           C  
ATOM   1010 HD11 ILE    65      58.698  58.610  45.079  1.00  0.00           H  
ATOM   1011 HD12 ILE    65      57.463  57.382  45.647  1.00  0.00           H  
ATOM   1012 HD13 ILE    65      58.028  58.754  46.687  1.00  0.00           H  
ATOM   1013  C   ILE    65      62.127  54.632  45.136  1.00  0.00           C  
ATOM   1014  O   ILE    65      62.951  55.063  44.327  1.00  0.00           O  
ATOM   1015  N   PRO    66      61.822  53.314  45.297  1.00  0.00           N  
ATOM   1016  CD  PRO    66      61.282  52.664  46.425  1.00  0.00           C  
ATOM   1017  HD2 PRO    66      60.197  52.663  46.317  1.00  0.00           H  
ATOM   1018  HD3 PRO    66      61.520  53.117  47.387  1.00  0.00           H  
ATOM   1019  CG  PRO    66      61.942  51.333  46.476  1.00  0.00           C  
ATOM   1020  HG2 PRO    66      61.371  50.597  47.041  1.00  0.00           H  
ATOM   1021  HG3 PRO    66      62.926  51.441  46.933  1.00  0.00           H  
ATOM   1022  CB  PRO    66      62.057  51.046  45.016  1.00  0.00           C  
ATOM   1023  HB2 PRO    66      61.051  50.701  44.779  1.00  0.00           H  
ATOM   1024  HB3 PRO    66      62.720  50.229  44.733  1.00  0.00           H  
ATOM   1025  CA  PRO    66      62.362  52.329  44.312  1.00  0.00           C  
ATOM   1026  HA  PRO    66      63.439  52.484  44.258  1.00  0.00           H  
ATOM   1027  C   PRO    66      61.783  52.311  42.896  1.00  0.00           C  
ATOM   1028  O   PRO    66      60.812  52.953  42.657  1.00  0.00           O  
ATOM   1029  N   HIE    67      62.466  51.529  42.061  1.00  0.00           N  
ATOM   1030  H   HIE    67      63.231  50.963  42.400  1.00  0.00           H  
ATOM   1031  CA  HIE    67      61.964  51.206  40.716  1.00  0.00           C  
ATOM   1032  HA  HIE    67      61.027  51.757  40.631  1.00  0.00           H  
ATOM   1033  CB  HIE    67      63.010  51.643  39.660  1.00  0.00           C  
ATOM   1034  HB2 HIE    67      62.960  52.726  39.553  1.00  0.00           H  
ATOM   1035  HB3 HIE    67      63.931  51.258  40.098  1.00  0.00           H  
ATOM   1036  CG  HIE    67      62.815  50.999  38.334  1.00  0.00           C  
ATOM   1037  ND1 HIE    67      63.473  49.895  37.892  1.00  0.00           N  
ATOM   1038  CE1 HIE    67      62.821  49.554  36.783  1.00  0.00           C  
ATOM   1039  HE1 HIE    67      62.933  48.594  36.301  1.00  0.00           H  
ATOM   1040  NE2 HIE    67      61.849  50.379  36.526  1.00  0.00           N  
ATOM   1041  HE2 HIE    67      61.167  50.266  35.790  1.00  0.00           H  
ATOM   1042  CD2 HIE    67      61.750  51.314  37.521  1.00  0.00           C  
ATOM   1043  HD2 HIE    67      61.005  52.084  37.655  1.00  0.00           H  
ATOM   1044  C   HIE    67      61.686  49.666  40.627  1.00  0.00           C  
ATOM   1045  O   HIE    67      62.445  48.793  40.942  1.00  0.00           O  
ATOM   1046  N   ILE    68      60.480  49.275  40.063  1.00  0.00           N  
ATOM   1047  H   ILE    68      59.989  49.982  39.534  1.00  0.00           H  
ATOM   1048  CA  ILE    68      60.090  47.886  39.844  1.00  0.00           C  
ATOM   1049  HA  ILE    68      60.387  47.248  40.676  1.00  0.00           H  
ATOM   1050  CB  ILE    68      58.575  47.685  39.835  1.00  0.00           C  
ATOM   1051  HB  ILE    68      58.162  48.049  38.894  1.00  0.00           H  
ATOM   1052  CG2 ILE    68      58.032  46.179  39.798  1.00  0.00           C  
ATOM   1053 HG21 ILE    68      56.946  46.114  39.873  1.00  0.00           H  
ATOM   1054 HG22 ILE    68      58.358  45.573  38.953  1.00  0.00           H  
ATOM   1055 HG23 ILE    68      58.536  45.587  40.561  1.00  0.00           H  
ATOM   1056  CG1 ILE    68      57.934  48.273  41.094  1.00  0.00           C  
ATOM   1057 HG12 ILE    68      58.058  49.355  41.054  1.00  0.00           H  
ATOM   1058 HG13 ILE    68      56.854  48.141  41.021  1.00  0.00           H  
ATOM   1059  CD1 ILE    68      58.425  47.749  42.426  1.00  0.00           C  
ATOM   1060 HD11 ILE    68      57.940  48.343  43.201  1.00  0.00           H  
ATOM   1061 HD12 ILE    68      58.245  46.696  42.641  1.00  0.00           H  
ATOM   1062 HD13 ILE    68      59.498  47.908  42.532  1.00  0.00           H  
ATOM   1063  C   ILE    68      60.798  47.212  38.651  1.00  0.00           C  
ATOM   1064  O   ILE    68      60.464  47.412  37.479  1.00  0.00           O  
ATOM   1065  N   ARG    69      61.681  46.229  39.003  1.00  0.00           N  
ATOM   1066  H   ARG    69      61.646  45.881  39.951  1.00  0.00           H  
ATOM   1067  CA  ARG    69      62.322  45.400  37.979  1.00  0.00           C  
ATOM   1068  HA  ARG    69      62.561  46.020  37.115  1.00  0.00           H  
ATOM   1069  CB  ARG    69      63.628  44.874  38.696  1.00  0.00           C  
ATOM   1070  HB2 ARG    69      63.317  44.128  39.427  1.00  0.00           H  
ATOM   1071  HB3 ARG    69      64.199  44.364  37.920  1.00  0.00           H  
ATOM   1072  CG  ARG    69      64.611  45.861  39.428  1.00  0.00           C  
ATOM   1073  HG2 ARG    69      64.131  46.354  40.274  1.00  0.00           H  
ATOM   1074  HG3 ARG    69      65.425  45.253  39.823  1.00  0.00           H  
ATOM   1075  CD  ARG    69      65.188  46.871  38.369  1.00  0.00           C  
ATOM   1076  HD2 ARG    69      65.527  46.306  37.501  1.00  0.00           H  
ATOM   1077  HD3 ARG    69      64.454  47.642  38.132  1.00  0.00           H  
ATOM   1078  NE  ARG    69      66.409  47.557  38.958  1.00  0.00           N  
ATOM   1079  HE  ARG    69      67.334  47.330  38.622  1.00  0.00           H  
ATOM   1080  CZ  ARG    69      66.442  48.420  39.905  1.00  0.00           C  
ATOM   1081  NH1 ARG    69      65.373  48.946  40.372  1.00  0.00           N  
ATOM   1082 HH11 ARG    69      64.480  48.655  40.001  1.00  0.00           H  
ATOM   1083 HH12 ARG    69      65.371  49.621  41.124  1.00  0.00           H  
ATOM   1084  NH2 ARG    69      67.550  48.940  40.381  1.00  0.00           N  
ATOM   1085 HH21 ARG    69      68.396  48.415  40.210  1.00  0.00           H  
ATOM   1086 HH22 ARG    69      67.468  49.548  41.184  1.00  0.00           H  
ATOM   1087  C   ARG    69      61.488  44.163  37.433  1.00  0.00           C  
ATOM   1088  O   ARG    69      61.746  43.924  36.285  1.00  0.00           O  
ATOM   1089  N   TRP    70      60.618  43.480  38.206  1.00  0.00           N  
ATOM   1090  H   TRP    70      60.501  43.767  39.168  1.00  0.00           H  
ATOM   1091  CA  TRP    70      59.714  42.419  37.614  1.00  0.00           C  
ATOM   1092  HA  TRP    70      59.398  42.810  36.646  1.00  0.00           H  
ATOM   1093  CB  TRP    70      60.509  41.163  37.248  1.00  0.00           C  
ATOM   1094  HB2 TRP    70      61.264  41.436  36.511  1.00  0.00           H  
ATOM   1095  HB3 TRP    70      60.981  40.736  38.133  1.00  0.00           H  
ATOM   1096  CG  TRP    70      59.782  39.935  36.665  1.00  0.00           C  
ATOM   1097  CD1 TRP    70      60.009  39.573  35.366  1.00  0.00           C  
ATOM   1098  HD1 TRP    70      60.611  40.109  34.647  1.00  0.00           H  
ATOM   1099  NE1 TRP    70      59.334  38.433  35.118  1.00  0.00           N  
ATOM   1100  HE1 TRP    70      59.407  38.016  34.201  1.00  0.00           H  
ATOM   1101  CE2 TRP    70      58.553  38.007  36.163  1.00  0.00           C  
ATOM   1102  CZ2 TRP    70      57.676  36.970  36.297  1.00  0.00           C  
ATOM   1103  HZ2 TRP    70      57.461  36.295  35.483  1.00  0.00           H  
ATOM   1104  CH2 TRP    70      56.975  36.813  37.508  1.00  0.00           C  
ATOM   1105  HH2 TRP    70      56.177  36.090  37.597  1.00  0.00           H  
ATOM   1106  CZ3 TRP    70      57.248  37.637  38.613  1.00  0.00           C  
ATOM   1107  HZ3 TRP    70      56.763  37.453  39.561  1.00  0.00           H  
ATOM   1108  CE3 TRP    70      58.231  38.672  38.485  1.00  0.00           C  
ATOM   1109  HE3 TRP    70      58.352  39.284  39.367  1.00  0.00           H  
ATOM   1110  CD2 TRP    70      58.862  38.926  37.243  1.00  0.00           C  
ATOM   1111  C   TRP    70      58.500  42.052  38.539  1.00  0.00           C  
ATOM   1112  O   TRP    70      58.518  42.255  39.751  1.00  0.00           O  
ATOM   1113  N   TYR    71      57.369  41.558  38.009  1.00  0.00           N  
ATOM   1114  H   TYR    71      57.363  41.250  37.047  1.00  0.00           H  
ATOM   1115  CA  TYR    71      56.145  41.316  38.721  1.00  0.00           C  
ATOM   1116  HA  TYR    71      56.276  41.172  39.793  1.00  0.00           H  
ATOM   1117  CB  TYR    71      55.282  42.598  38.798  1.00  0.00           C  
ATOM   1118  HB2 TYR    71      55.854  43.428  39.213  1.00  0.00           H  
ATOM   1119  HB3 TYR    71      55.026  42.838  37.766  1.00  0.00           H  
ATOM   1120  CG  TYR    71      54.017  42.506  39.581  1.00  0.00           C  
ATOM   1121  CD1 TYR    71      54.056  41.969  40.880  1.00  0.00           C  
ATOM   1122  HD1 TYR    71      55.011  41.772  41.343  1.00  0.00           H  
ATOM   1123  CE1 TYR    71      52.878  41.709  41.548  1.00  0.00           C  
ATOM   1124  HE1 TYR    71      52.852  41.263  42.531  1.00  0.00           H  
ATOM   1125  CZ  TYR    71      51.602  41.933  41.001  1.00  0.00           C  
ATOM   1126  OH  TYR    71      50.388  41.578  41.531  1.00  0.00           O  
ATOM   1127  HH  TYR    71      50.413  41.085  42.355  1.00  0.00           H  
ATOM   1128  CE2 TYR    71      51.606  42.526  39.759  1.00  0.00           C  
ATOM   1129  HE2 TYR    71      50.657  42.698  39.274  1.00  0.00           H  
ATOM   1130  CD2 TYR    71      52.786  42.748  39.044  1.00  0.00           C  
ATOM   1131  HD2 TYR    71      52.753  43.181  38.055  1.00  0.00           H  
ATOM   1132  C   TYR    71      55.278  40.224  37.989  1.00  0.00           C  
ATOM   1133  O   TYR    71      55.227  40.202  36.789  1.00  0.00           O  
ATOM   1134  N   GLY    72      54.648  39.415  38.843  1.00  0.00           N  
ATOM   1135  H   GLY    72      54.782  39.599  39.827  1.00  0.00           H  
ATOM   1136  CA  GLY    72      54.022  38.162  38.477  1.00  0.00           C  
ATOM   1137  HA2 GLY    72      53.010  38.376  38.132  1.00  0.00           H  
ATOM   1138  HA3 GLY    72      54.562  37.748  37.625  1.00  0.00           H  
ATOM   1139  C   GLY    72      53.850  37.109  39.603  1.00  0.00           C  
ATOM   1140  O   GLY    72      53.777  37.459  40.791  1.00  0.00           O  
ATOM   1141  N   GLN    73      53.781  35.864  39.212  1.00  0.00           N  
ATOM   1142  H   GLN    73      53.747  35.758  38.208  1.00  0.00           H  
ATOM   1143  CA  GLN    73      53.723  34.681  40.048  1.00  0.00           C  
ATOM   1144  HA  GLN    73      53.940  34.990  41.071  1.00  0.00           H  
ATOM   1145  CB  GLN    73      52.409  33.894  40.075  1.00  0.00           C  
ATOM   1146  HB2 GLN    73      52.237  33.435  39.101  1.00  0.00           H  
ATOM   1147  HB3 GLN    73      52.504  32.977  40.656  1.00  0.00           H  
ATOM   1148  CG  GLN    73      51.294  34.654  40.697  1.00  0.00           C  
ATOM   1149  HG2 GLN    73      50.511  33.959  41.002  1.00  0.00           H  
ATOM   1150  HG3 GLN    73      51.615  35.100  41.639  1.00  0.00           H  
ATOM   1151  CD  GLN    73      50.505  35.566  39.743  1.00  0.00           C  
ATOM   1152  OE1 GLN    73      50.627  35.651  38.508  1.00  0.00           O  
ATOM   1153  NE2 GLN    73      49.840  36.522  40.343  1.00  0.00           N  
ATOM   1154 HE21 GLN    73      49.377  37.239  39.803  1.00  0.00           H  
ATOM   1155 HE22 GLN    73      49.728  36.562  41.346  1.00  0.00           H  
ATOM   1156  C   GLN    73      54.922  33.800  39.740  1.00  0.00           C  
ATOM   1157  O   GLN    73      55.383  33.692  38.553  1.00  0.00           O  
ATOM   1158  N   GLU    74      55.458  33.155  40.784  1.00  0.00           N  
ATOM   1159  H   GLU    74      55.066  33.387  41.686  1.00  0.00           H  
ATOM   1160  CA  GLU    74      56.570  32.190  40.743  1.00  0.00           C  
ATOM   1161  HA  GLU    74      56.653  31.737  39.755  1.00  0.00           H  
ATOM   1162  CB  GLU    74      57.856  32.926  41.058  1.00  0.00           C  
ATOM   1163  HB2 GLU    74      57.657  33.740  41.754  1.00  0.00           H  
ATOM   1164  HB3 GLU    74      58.540  32.239  41.556  1.00  0.00           H  
ATOM   1165  CG  GLU    74      58.527  33.510  39.796  1.00  0.00           C  
ATOM   1166  HG2 GLU    74      57.867  34.168  39.230  1.00  0.00           H  
ATOM   1167  HG3 GLU    74      59.314  34.182  40.138  1.00  0.00           H  
ATOM   1168  CD  GLU    74      59.028  32.497  38.846  1.00  0.00           C  
ATOM   1169  OE1 GLU    74      59.359  31.346  39.129  1.00  0.00           O  
ATOM   1170  OE2 GLU    74      59.213  32.949  37.682  1.00  0.00           O  
ATOM   1171  C   GLU    74      56.272  31.059  41.721  1.00  0.00           C  
ATOM   1172  O   GLU    74      56.529  31.123  42.926  1.00  0.00           O  
ATOM   1173  N   LYS    75      55.719  29.942  41.236  1.00  0.00           N  
ATOM   1174  H   LYS    75      55.397  30.003  40.281  1.00  0.00           H  
ATOM   1175  CA  LYS    75      55.269  28.779  41.922  1.00  0.00           C  
ATOM   1176  HA  LYS    75      54.509  28.292  41.312  1.00  0.00           H  
ATOM   1177  CB  LYS    75      56.461  27.802  42.151  1.00  0.00           C  
ATOM   1178  HB2 LYS    75      57.328  28.395  42.443  1.00  0.00           H  
ATOM   1179  HB3 LYS    75      56.289  27.098  42.965  1.00  0.00           H  
ATOM   1180  CG  LYS    75      56.865  26.989  40.875  1.00  0.00           C  
ATOM   1181  HG2 LYS    75      55.987  26.632  40.337  1.00  0.00           H  
ATOM   1182  HG3 LYS    75      57.181  27.704  40.115  1.00  0.00           H  
ATOM   1183  CD  LYS    75      57.949  25.924  40.938  1.00  0.00           C  
ATOM   1184  HD2 LYS    75      58.908  26.345  41.241  1.00  0.00           H  
ATOM   1185  HD3 LYS    75      57.634  25.206  41.696  1.00  0.00           H  
ATOM   1186  CE  LYS    75      58.052  25.297  39.584  1.00  0.00           C  
ATOM   1187  HE2 LYS    75      57.198  24.633  39.446  1.00  0.00           H  
ATOM   1188  HE3 LYS    75      57.884  26.141  38.915  1.00  0.00           H  
ATOM   1189  NZ  LYS    75      59.291  24.583  39.336  1.00  0.00           N  
ATOM   1190  HZ1 LYS    75      59.355  24.404  38.344  1.00  0.00           H  
ATOM   1191  HZ2 LYS    75      59.962  25.286  39.612  1.00  0.00           H  
ATOM   1192  HZ3 LYS    75      59.498  23.795  39.932  1.00  0.00           H  
ATOM   1193  C   LYS    75      54.356  29.156  43.164  1.00  0.00           C  
ATOM   1194  O   LYS    75      53.176  29.383  43.005  1.00  0.00           O  
ATOM   1195  N   ASP    76      54.933  29.077  44.307  1.00  0.00           N  
ATOM   1196  H   ASP    76      55.931  28.922  44.326  1.00  0.00           H  
ATOM   1197  CA  ASP    76      54.260  29.220  45.552  1.00  0.00           C  
ATOM   1198  HA  ASP    76      53.356  28.612  45.507  1.00  0.00           H  
ATOM   1199  CB  ASP    76      55.167  28.552  46.609  1.00  0.00           C  
ATOM   1200  HB2 ASP    76      56.144  29.021  46.726  1.00  0.00           H  
ATOM   1201  HB3 ASP    76      54.695  28.626  47.589  1.00  0.00           H  
ATOM   1202  CG  ASP    76      55.522  27.117  46.302  1.00  0.00           C  
ATOM   1203  OD1 ASP    76      54.670  26.410  45.707  1.00  0.00           O  
ATOM   1204  OD2 ASP    76      56.530  26.556  46.813  1.00  0.00           O  
ATOM   1205  C   ASP    76      53.852  30.531  46.083  1.00  0.00           C  
ATOM   1206  O   ASP    76      52.993  30.590  46.992  1.00  0.00           O  
ATOM   1207  N   TYR    77      54.201  31.705  45.508  1.00  0.00           N  
ATOM   1208  H   TYR    77      54.699  31.647  44.631  1.00  0.00           H  
ATOM   1209  CA  TYR    77      53.954  33.136  45.887  1.00  0.00           C  
ATOM   1210  HA  TYR    77      53.050  33.280  46.478  1.00  0.00           H  
ATOM   1211  CB  TYR    77      55.026  33.599  46.940  1.00  0.00           C  
ATOM   1212  HB2 TYR    77      55.928  33.743  46.345  1.00  0.00           H  
ATOM   1213  HB3 TYR    77      54.900  34.613  47.322  1.00  0.00           H  
ATOM   1214  CG  TYR    77      55.411  32.761  48.224  1.00  0.00           C  
ATOM   1215  CD1 TYR    77      54.983  33.081  49.506  1.00  0.00           C  
ATOM   1216  HD1 TYR    77      54.274  33.891  49.600  1.00  0.00           H  
ATOM   1217  CE1 TYR    77      55.208  32.183  50.566  1.00  0.00           C  
ATOM   1218  HE1 TYR    77      54.754  32.193  51.546  1.00  0.00           H  
ATOM   1219  CZ  TYR    77      55.896  30.997  50.291  1.00  0.00           C  
ATOM   1220  OH  TYR    77      56.176  30.171  51.376  1.00  0.00           O  
ATOM   1221  HH  TYR    77      55.528  30.228  52.081  1.00  0.00           H  
ATOM   1222  CE2 TYR    77      56.498  30.784  49.094  1.00  0.00           C  
ATOM   1223  HE2 TYR    77      57.086  29.898  48.904  1.00  0.00           H  
ATOM   1224  CD2 TYR    77      56.218  31.652  48.029  1.00  0.00           C  
ATOM   1225  HD2 TYR    77      56.546  31.350  47.046  1.00  0.00           H  
ATOM   1226  C   TYR    77      53.902  33.998  44.639  1.00  0.00           C  
ATOM   1227  O   TYR    77      54.515  33.755  43.583  1.00  0.00           O  
ATOM   1228  N   ASN    78      53.148  35.085  44.743  1.00  0.00           N  
ATOM   1229  H   ASN    78      52.670  35.186  45.626  1.00  0.00           H  
ATOM   1230  CA  ASN    78      53.268  36.333  44.018  1.00  0.00           C  
ATOM   1231  HA  ASN    78      53.251  36.082  42.957  1.00  0.00           H  
ATOM   1232  CB  ASN    78      52.077  37.176  44.248  1.00  0.00           C  
ATOM   1233  HB2 ASN    78      52.196  37.588  45.250  1.00  0.00           H  
ATOM   1234  HB3 ASN    78      52.138  38.011  43.550  1.00  0.00           H  
ATOM   1235  CG  ASN    78      50.704  36.540  44.052  1.00  0.00           C  
ATOM   1236  OD1 ASN    78      50.036  36.822  43.092  1.00  0.00           O  
ATOM   1237  ND2 ASN    78      50.254  35.680  44.978  1.00  0.00           N  
ATOM   1238 HD21 ASN    78      49.331  35.311  44.802  1.00  0.00           H  
ATOM   1239 HD22 ASN    78      50.706  35.678  45.882  1.00  0.00           H  
ATOM   1240  C   ASN    78      54.588  37.090  44.304  1.00  0.00           C  
ATOM   1241  O   ASN    78      54.982  37.007  45.467  1.00  0.00           O  
ATOM   1242  N   VAL    79      55.214  37.739  43.324  1.00  0.00           N  
ATOM   1243  H   VAL    79      54.825  37.793  42.394  1.00  0.00           H  
ATOM   1244  CA  VAL    79      56.611  38.247  43.552  1.00  0.00           C  
ATOM   1245  HA  VAL    79      56.857  38.343  44.610  1.00  0.00           H  
ATOM   1246  CB  VAL    79      57.606  37.249  43.000  1.00  0.00           C  
ATOM   1247  HB  VAL    79      57.607  37.190  41.912  1.00  0.00           H  
ATOM   1248  CG1 VAL    79      58.986  37.749  43.437  1.00  0.00           C  
ATOM   1249 HG11 VAL    79      59.780  37.016  43.288  1.00  0.00           H  
ATOM   1250 HG12 VAL    79      59.289  38.451  42.660  1.00  0.00           H  
ATOM   1251 HG13 VAL    79      58.940  38.109  44.465  1.00  0.00           H  
ATOM   1252  CG2 VAL    79      57.497  35.794  43.472  1.00  0.00           C  
ATOM   1253 HG21 VAL    79      57.283  35.752  44.540  1.00  0.00           H  
ATOM   1254 HG22 VAL    79      56.581  35.314  43.127  1.00  0.00           H  
ATOM   1255 HG23 VAL    79      58.389  35.219  43.222  1.00  0.00           H  
ATOM   1256  C   VAL    79      56.871  39.550  42.874  1.00  0.00           C  
ATOM   1257  O   VAL    79      56.645  39.604  41.705  1.00  0.00           O  
ATOM   1258  N   LEU    80      57.296  40.546  43.630  1.00  0.00           N  
ATOM   1259  H   LEU    80      57.490  40.382  44.608  1.00  0.00           H  
ATOM   1260  CA  LEU    80      57.505  41.980  43.243  1.00  0.00           C  
ATOM   1261  HA  LEU    80      57.271  42.035  42.180  1.00  0.00           H  
ATOM   1262  CB  LEU    80      56.431  42.830  44.022  1.00  0.00           C  
ATOM   1263  HB2 LEU    80      55.402  42.528  43.829  1.00  0.00           H  
ATOM   1264  HB3 LEU    80      56.579  42.703  45.094  1.00  0.00           H  
ATOM   1265  CG  LEU    80      56.482  44.343  43.700  1.00  0.00           C  
ATOM   1266  HG  LEU    80      57.502  44.704  43.836  1.00  0.00           H  
ATOM   1267  CD1 LEU    80      56.120  44.734  42.282  1.00  0.00           C  
ATOM   1268 HD11 LEU    80      56.983  44.284  41.791  1.00  0.00           H  
ATOM   1269 HD12 LEU    80      55.185  44.262  41.979  1.00  0.00           H  
ATOM   1270 HD13 LEU    80      56.113  45.822  42.211  1.00  0.00           H  
ATOM   1271  CD2 LEU    80      55.537  45.204  44.586  1.00  0.00           C  
ATOM   1272 HD21 LEU    80      54.531  44.786  44.620  1.00  0.00           H  
ATOM   1273 HD22 LEU    80      56.006  45.063  45.560  1.00  0.00           H  
ATOM   1274 HD23 LEU    80      55.703  46.279  44.521  1.00  0.00           H  
ATOM   1275  C   LEU    80      58.960  42.357  43.516  1.00  0.00           C  
ATOM   1276  O   LEU    80      59.350  42.446  44.691  1.00  0.00           O  
ATOM   1277  N   VAL    81      59.783  42.470  42.453  1.00  0.00           N  
ATOM   1278  H   VAL    81      59.312  42.278  41.580  1.00  0.00           H  
ATOM   1279  CA  VAL    81      61.253  42.812  42.524  1.00  0.00           C  
ATOM   1280  HA  VAL    81      61.658  42.556  43.503  1.00  0.00           H  
ATOM   1281  CB  VAL    81      62.065  41.936  41.509  1.00  0.00           C  
ATOM   1282  HB  VAL    81      61.866  42.300  40.501  1.00  0.00           H  
ATOM   1283  CG1 VAL    81      63.569  42.156  41.654  1.00  0.00           C  
ATOM   1284 HG11 VAL    81      64.046  41.620  40.834  1.00  0.00           H  
ATOM   1285 HG12 VAL    81      63.837  43.208  41.556  1.00  0.00           H  
ATOM   1286 HG13 VAL    81      63.886  41.792  42.631  1.00  0.00           H  
ATOM   1287  CG2 VAL    81      61.633  40.491  41.627  1.00  0.00           C  
ATOM   1288 HG21 VAL    81      62.364  39.778  41.244  1.00  0.00           H  
ATOM   1289 HG22 VAL    81      61.499  40.289  42.689  1.00  0.00           H  
ATOM   1290 HG23 VAL    81      60.675  40.410  41.113  1.00  0.00           H  
ATOM   1291  C   VAL    81      61.596  44.332  42.351  1.00  0.00           C  
ATOM   1292  O   VAL    81      61.010  44.955  41.431  1.00  0.00           O  
ATOM   1293  N   MET    82      62.499  44.934  43.135  1.00  0.00           N  
ATOM   1294  H   MET    82      62.951  44.404  43.866  1.00  0.00           H  
ATOM   1295  CA  MET    82      62.682  46.357  43.368  1.00  0.00           C  
ATOM   1296  HA  MET    82      62.663  46.917  42.434  1.00  0.00           H  
ATOM   1297  CB  MET    82      61.555  46.822  44.296  1.00  0.00           C  
ATOM   1298  HB2 MET    82      61.701  47.887  44.478  1.00  0.00           H  
ATOM   1299  HB3 MET    82      60.560  46.632  43.893  1.00  0.00           H  
ATOM   1300  CG  MET    82      61.617  46.124  45.645  1.00  0.00           C  
ATOM   1301  HG2 MET    82      61.390  45.070  45.486  1.00  0.00           H  
ATOM   1302  HG3 MET    82      62.615  46.238  46.068  1.00  0.00           H  
ATOM   1303  SD  MET    82      60.426  46.620  46.919  1.00  0.00           S  
ATOM   1304  CE  MET    82      58.745  46.481  46.148  1.00  0.00           C  
ATOM   1305  HE1 MET    82      58.518  45.431  45.962  1.00  0.00           H  
ATOM   1306  HE2 MET    82      58.024  46.759  46.916  1.00  0.00           H  
ATOM   1307  HE3 MET    82      58.738  47.192  45.322  1.00  0.00           H  
ATOM   1308  C   MET    82      64.095  46.624  43.890  1.00  0.00           C  
ATOM   1309  O   MET    82      64.896  45.670  44.114  1.00  0.00           O  
ATOM   1310  N   ASP    83      64.461  47.887  44.175  1.00  0.00           N  
ATOM   1311  H   ASP    83      63.810  48.631  43.968  1.00  0.00           H  
ATOM   1312  CA  ASP    83      65.866  48.160  44.654  1.00  0.00           C  
ATOM   1313  HA  ASP    83      66.608  47.635  44.053  1.00  0.00           H  
ATOM   1314  CB  ASP    83      66.165  49.657  44.635  1.00  0.00           C  
ATOM   1315  HB2 ASP    83      65.466  50.197  45.273  1.00  0.00           H  
ATOM   1316  HB3 ASP    83      67.185  49.742  45.011  1.00  0.00           H  
ATOM   1317  CG  ASP    83      65.958  50.221  43.182  1.00  0.00           C  
ATOM   1318  OD1 ASP    83      66.994  50.596  42.556  1.00  0.00           O  
ATOM   1319  OD2 ASP    83      64.787  50.393  42.714  1.00  0.00           O  
ATOM   1320  C   ASP    83      66.052  47.616  46.109  1.00  0.00           C  
ATOM   1321  O   ASP    83      65.095  47.549  46.909  1.00  0.00           O  
ATOM   1322  N   LEU    84      67.333  47.354  46.428  1.00  0.00           N  
ATOM   1323  H   LEU    84      68.005  47.335  45.674  1.00  0.00           H  
ATOM   1324  CA  LEU    84      67.678  46.870  47.744  1.00  0.00           C  
ATOM   1325  HA  LEU    84      66.825  46.284  48.086  1.00  0.00           H  
ATOM   1326  CB  LEU    84      68.875  45.925  47.713  1.00  0.00           C  
ATOM   1327  HB2 LEU    84      68.634  45.066  47.087  1.00  0.00           H  
ATOM   1328  HB3 LEU    84      69.566  46.505  47.102  1.00  0.00           H  
ATOM   1329  CG  LEU    84      69.423  45.442  49.064  1.00  0.00           C  
ATOM   1330  HG  LEU    84      69.628  46.344  49.641  1.00  0.00           H  
ATOM   1331  CD1 LEU    84      68.474  44.564  49.886  1.00  0.00           C  
ATOM   1332 HD11 LEU    84      68.967  44.197  50.786  1.00  0.00           H  
ATOM   1333 HD12 LEU    84      67.575  45.107  50.178  1.00  0.00           H  
ATOM   1334 HD13 LEU    84      68.232  43.707  49.258  1.00  0.00           H  
ATOM   1335  CD2 LEU    84      70.717  44.627  48.891  1.00  0.00           C  
ATOM   1336 HD21 LEU    84      70.600  43.741  48.267  1.00  0.00           H  
ATOM   1337 HD22 LEU    84      71.470  45.216  48.367  1.00  0.00           H  
ATOM   1338 HD23 LEU    84      71.144  44.270  49.829  1.00  0.00           H  
ATOM   1339  C   LEU    84      67.850  48.088  48.642  1.00  0.00           C  
ATOM   1340  O   LEU    84      68.322  49.092  48.167  1.00  0.00           O  
ATOM   1341  N   LEU    85      67.509  48.066  49.912  1.00  0.00           N  
ATOM   1342  H   LEU    85      67.091  47.238  50.311  1.00  0.00           H  
ATOM   1343  CA  LEU    85      67.820  49.145  50.882  1.00  0.00           C  
ATOM   1344  HA  LEU    85      68.553  49.862  50.513  1.00  0.00           H  
ATOM   1345  CB  LEU    85      66.479  49.972  51.114  1.00  0.00           C  
ATOM   1346  HB2 LEU    85      65.785  49.286  51.600  1.00  0.00           H  
ATOM   1347  HB3 LEU    85      66.519  50.777  51.847  1.00  0.00           H  
ATOM   1348  CG  LEU    85      65.931  50.718  49.906  1.00  0.00           C  
ATOM   1349  HG  LEU    85      65.827  49.971  49.119  1.00  0.00           H  
ATOM   1350  CD1 LEU    85      64.515  51.275  50.067  1.00  0.00           C  
ATOM   1351 HD11 LEU    85      64.125  51.601  49.103  1.00  0.00           H  
ATOM   1352 HD12 LEU    85      63.766  50.606  50.492  1.00  0.00           H  
ATOM   1353 HD13 LEU    85      64.636  52.083  50.789  1.00  0.00           H  
ATOM   1354  CD2 LEU    85      66.815  51.853  49.429  1.00  0.00           C  
ATOM   1355 HD21 LEU    85      66.280  52.550  48.785  1.00  0.00           H  
ATOM   1356 HD22 LEU    85      67.168  52.448  50.272  1.00  0.00           H  
ATOM   1357 HD23 LEU    85      67.655  51.363  48.938  1.00  0.00           H  
ATOM   1358  C   LEU    85      68.291  48.584  52.276  1.00  0.00           C  
ATOM   1359  O   LEU    85      68.270  47.436  52.639  1.00  0.00           O  
ATOM   1360  N   GLY    86      68.897  49.500  53.020  1.00  0.00           N  
ATOM   1361  H   GLY    86      69.017  50.370  52.520  1.00  0.00           H  
ATOM   1362  CA  GLY    86      69.463  49.464  54.340  1.00  0.00           C  
ATOM   1363  HA2 GLY    86      70.217  48.684  54.450  1.00  0.00           H  
ATOM   1364  HA3 GLY    86      69.962  50.417  54.514  1.00  0.00           H  
ATOM   1365  C   GLY    86      68.245  49.356  55.356  1.00  0.00           C  
ATOM   1366  O   GLY    86      67.053  49.245  54.892  1.00  0.00           O  
ATOM   1367  N   PRO    87      68.402  49.420  56.713  1.00  0.00           N  
ATOM   1368  CD  PRO    87      69.725  49.461  57.325  1.00  0.00           C  
ATOM   1369  HD2 PRO    87      70.408  50.175  56.864  1.00  0.00           H  
ATOM   1370  HD3 PRO    87      70.158  48.462  57.292  1.00  0.00           H  
ATOM   1371  CG  PRO    87      69.432  49.881  58.725  1.00  0.00           C  
ATOM   1372  HG2 PRO    87      69.419  50.967  58.817  1.00  0.00           H  
ATOM   1373  HG3 PRO    87      70.146  49.479  59.444  1.00  0.00           H  
ATOM   1374  CB  PRO    87      68.095  49.213  58.973  1.00  0.00           C  
ATOM   1375  HB2 PRO    87      67.641  49.780  59.785  1.00  0.00           H  
ATOM   1376  HB3 PRO    87      68.295  48.199  59.321  1.00  0.00           H  
ATOM   1377  CA  PRO    87      67.360  49.207  57.643  1.00  0.00           C  
ATOM   1378  HA  PRO    87      66.861  48.250  57.492  1.00  0.00           H  
ATOM   1379  C   PRO    87      66.320  50.285  57.618  1.00  0.00           C  
ATOM   1380  O   PRO    87      66.517  51.347  57.018  1.00  0.00           O  
ATOM   1381  N   SER    88      65.250  50.050  58.333  1.00  0.00           N  
ATOM   1382  H   SER    88      65.127  49.114  58.693  1.00  0.00           H  
ATOM   1383  CA  SER    88      64.057  50.922  58.564  1.00  0.00           C  
ATOM   1384  HA  SER    88      64.048  51.459  57.615  1.00  0.00           H  
ATOM   1385  CB  SER    88      62.815  50.091  58.742  1.00  0.00           C  
ATOM   1386  HB2 SER    88      61.908  50.659  58.536  1.00  0.00           H  
ATOM   1387  HB3 SER    88      62.909  49.300  57.999  1.00  0.00           H  
ATOM   1388  OG  SER    88      62.609  49.578  60.030  1.00  0.00           O  
ATOM   1389  HG  SER    88      63.122  48.775  60.150  1.00  0.00           H  
ATOM   1390  C   SER    88      64.198  51.979  59.752  1.00  0.00           C  
ATOM   1391  O   SER    88      65.050  51.767  60.605  1.00  0.00           O  
ATOM   1392  N   LEU    89      63.422  53.054  59.778  1.00  0.00           N  
ATOM   1393  H   LEU    89      62.818  53.296  59.006  1.00  0.00           H  
ATOM   1394  CA  LEU    89      63.449  53.921  60.986  1.00  0.00           C  
ATOM   1395  HA  LEU    89      64.483  54.166  61.229  1.00  0.00           H  
ATOM   1396  CB  LEU    89      62.794  55.265  60.733  1.00  0.00           C  
ATOM   1397  HB2 LEU    89      61.762  55.078  60.435  1.00  0.00           H  
ATOM   1398  HB3 LEU    89      62.686  55.824  61.663  1.00  0.00           H  
ATOM   1399  CG  LEU    89      63.472  56.216  59.705  1.00  0.00           C  
ATOM   1400  HG  LEU    89      63.452  55.712  58.739  1.00  0.00           H  
ATOM   1401  CD1 LEU    89      62.868  57.608  59.636  1.00  0.00           C  
ATOM   1402 HD11 LEU    89      61.818  57.454  59.387  1.00  0.00           H  
ATOM   1403 HD12 LEU    89      63.019  58.193  60.544  1.00  0.00           H  
ATOM   1404 HD13 LEU    89      63.347  58.061  58.768  1.00  0.00           H  
ATOM   1405  CD2 LEU    89      64.962  56.445  60.010  1.00  0.00           C  
ATOM   1406 HD21 LEU    89      65.305  55.473  59.655  1.00  0.00           H  
ATOM   1407 HD22 LEU    89      65.416  57.210  59.380  1.00  0.00           H  
ATOM   1408 HD23 LEU    89      65.121  56.725  61.051  1.00  0.00           H  
ATOM   1409  C   LEU    89      62.902  53.351  62.272  1.00  0.00           C  
ATOM   1410  O   LEU    89      63.095  53.913  63.352  1.00  0.00           O  
ATOM   1411  N   GLU    90      62.290  52.208  62.187  1.00  0.00           N  
ATOM   1412  H   GLU    90      62.068  51.836  61.274  1.00  0.00           H  
ATOM   1413  CA  GLU    90      61.910  51.423  63.383  1.00  0.00           C  
ATOM   1414  HA  GLU    90      61.600  52.130  64.153  1.00  0.00           H  
ATOM   1415  CB  GLU    90      60.641  50.573  63.157  1.00  0.00           C  
ATOM   1416  HB2 GLU    90      59.857  51.262  62.844  1.00  0.00           H  
ATOM   1417  HB3 GLU    90      60.877  49.883  62.346  1.00  0.00           H  
ATOM   1418  CG  GLU    90      60.208  49.609  64.331  1.00  0.00           C  
ATOM   1419  HG2 GLU    90      59.283  49.148  63.983  1.00  0.00           H  
ATOM   1420  HG3 GLU    90      60.956  48.830  64.481  1.00  0.00           H  
ATOM   1421  CD  GLU    90      59.895  50.400  65.668  1.00  0.00           C  
ATOM   1422  OE1 GLU    90      59.295  51.522  65.659  1.00  0.00           O  
ATOM   1423  OE2 GLU    90      60.188  49.821  66.759  1.00  0.00           O  
ATOM   1424  C   GLU    90      63.113  50.535  63.817  1.00  0.00           C  
ATOM   1425  O   GLU    90      63.481  50.592  64.990  1.00  0.00           O  
ATOM   1426  N   ASP    91      63.713  49.772  62.868  1.00  0.00           N  
ATOM   1427  H   ASP    91      63.209  49.689  61.997  1.00  0.00           H  
ATOM   1428  CA  ASP    91      64.962  48.955  63.116  1.00  0.00           C  
ATOM   1429  HA  ASP    91      64.693  48.204  63.859  1.00  0.00           H  
ATOM   1430  CB  ASP    91      65.405  48.352  61.822  1.00  0.00           C  
ATOM   1431  HB2 ASP    91      65.642  49.137  61.104  1.00  0.00           H  
ATOM   1432  HB3 ASP    91      66.339  47.813  61.987  1.00  0.00           H  
ATOM   1433  CG  ASP    91      64.499  47.236  61.241  1.00  0.00           C  
ATOM   1434  OD1 ASP    91      64.185  46.282  61.992  1.00  0.00           O  
ATOM   1435  OD2 ASP    91      63.997  47.291  60.089  1.00  0.00           O  
ATOM   1436  C   ASP    91      66.051  49.880  63.738  1.00  0.00           C  
ATOM   1437  O   ASP    91      66.745  49.543  64.697  1.00  0.00           O  
ATOM   1438  N   LEU    92      66.159  51.106  63.244  1.00  0.00           N  
ATOM   1439  H   LEU    92      65.522  51.385  62.511  1.00  0.00           H  
ATOM   1440  CA  LEU    92      67.093  52.136  63.684  1.00  0.00           C  
ATOM   1441  HA  LEU    92      68.052  51.663  63.897  1.00  0.00           H  
ATOM   1442  CB  LEU    92      67.475  53.180  62.547  1.00  0.00           C  
ATOM   1443  HB2 LEU    92      66.550  53.588  62.140  1.00  0.00           H  
ATOM   1444  HB3 LEU    92      67.940  54.039  63.033  1.00  0.00           H  
ATOM   1445  CG  LEU    92      68.184  52.556  61.278  1.00  0.00           C  
ATOM   1446  HG  LEU    92      67.594  51.690  60.977  1.00  0.00           H  
ATOM   1447  CD1 LEU    92      68.225  53.488  60.046  1.00  0.00           C  
ATOM   1448 HD11 LEU    92      68.576  54.487  60.303  1.00  0.00           H  
ATOM   1449 HD12 LEU    92      68.705  53.057  59.167  1.00  0.00           H  
ATOM   1450 HD13 LEU    92      67.176  53.674  59.816  1.00  0.00           H  
ATOM   1451  CD2 LEU    92      69.497  51.967  61.611  1.00  0.00           C  
ATOM   1452 HD21 LEU    92      70.126  51.817  60.733  1.00  0.00           H  
ATOM   1453 HD22 LEU    92      70.028  52.732  62.177  1.00  0.00           H  
ATOM   1454 HD23 LEU    92      69.351  51.025  62.139  1.00  0.00           H  
ATOM   1455  C   LEU    92      66.686  52.716  64.968  1.00  0.00           C  
ATOM   1456  O   LEU    92      67.516  52.870  65.886  1.00  0.00           O  
ATOM   1457  N   PHE    93      65.419  52.904  65.210  1.00  0.00           N  
ATOM   1458  H   PHE    93      64.725  52.722  64.500  1.00  0.00           H  
ATOM   1459  CA  PHE    93      64.938  53.351  66.553  1.00  0.00           C  
ATOM   1460  HA  PHE    93      65.481  54.278  66.739  1.00  0.00           H  
ATOM   1461  CB  PHE    93      63.464  53.771  66.444  1.00  0.00           C  
ATOM   1462  HB2 PHE    93      63.339  54.515  65.657  1.00  0.00           H  
ATOM   1463  HB3 PHE    93      62.841  52.939  66.116  1.00  0.00           H  
ATOM   1464  CG  PHE    93      62.877  54.395  67.675  1.00  0.00           C  
ATOM   1465  CD1 PHE    93      63.479  55.557  68.184  1.00  0.00           C  
ATOM   1466  HD1 PHE    93      64.272  56.063  67.653  1.00  0.00           H  
ATOM   1467  CE1 PHE    93      62.953  56.166  69.315  1.00  0.00           C  
ATOM   1468  HE1 PHE    93      63.273  57.157  69.601  1.00  0.00           H  
ATOM   1469  CZ  PHE    93      61.774  55.657  69.908  1.00  0.00           C  
ATOM   1470  HZ  PHE    93      61.212  56.233  70.627  1.00  0.00           H  
ATOM   1471  CE2 PHE    93      61.206  54.435  69.455  1.00  0.00           C  
ATOM   1472  HE2 PHE    93      60.286  54.103  69.912  1.00  0.00           H  
ATOM   1473  CD2 PHE    93      61.797  53.800  68.344  1.00  0.00           C  
ATOM   1474  HD2 PHE    93      61.423  52.877  67.927  1.00  0.00           H  
ATOM   1475  C   PHE    93      65.260  52.354  67.665  1.00  0.00           C  
ATOM   1476  O   PHE    93      65.890  52.776  68.706  1.00  0.00           O  
ATOM   1477  N   ASN    94      65.119  51.051  67.481  1.00  0.00           N  
ATOM   1478  H   ASN    94      64.688  50.672  66.650  1.00  0.00           H  
ATOM   1479  CA  ASN    94      65.675  50.050  68.393  1.00  0.00           C  
ATOM   1480  HA  ASN    94      65.449  50.392  69.403  1.00  0.00           H  
ATOM   1481  CB  ASN    94      64.942  48.713  68.051  1.00  0.00           C  
ATOM   1482  HB2 ASN    94      65.081  48.413  67.012  1.00  0.00           H  
ATOM   1483  HB3 ASN    94      65.334  47.911  68.677  1.00  0.00           H  
ATOM   1484  CG  ASN    94      63.426  48.744  68.189  1.00  0.00           C  
ATOM   1485  OD1 ASN    94      62.822  48.508  69.219  1.00  0.00           O  
ATOM   1486  ND2 ASN    94      62.756  48.958  67.140  1.00  0.00           N  
ATOM   1487 HD21 ASN    94      61.778  49.210  67.163  1.00  0.00           H  
ATOM   1488 HD22 ASN    94      63.142  49.097  66.217  1.00  0.00           H  
ATOM   1489  C   ASN    94      67.229  49.853  68.373  1.00  0.00           C  
ATOM   1490  O   ASN    94      67.785  49.486  69.404  1.00  0.00           O  
ATOM   1491  N   PHE    95      67.929  50.199  67.331  1.00  0.00           N  
ATOM   1492  H   PHE    95      67.400  50.350  66.484  1.00  0.00           H  
ATOM   1493  CA  PHE    95      69.393  50.414  67.339  1.00  0.00           C  
ATOM   1494  HA  PHE    95      69.700  49.490  67.830  1.00  0.00           H  
ATOM   1495  CB  PHE    95      69.980  50.470  65.890  1.00  0.00           C  
ATOM   1496  HB2 PHE    95      69.538  49.616  65.377  1.00  0.00           H  
ATOM   1497  HB3 PHE    95      69.697  51.388  65.376  1.00  0.00           H  
ATOM   1498  CG  PHE    95      71.477  50.281  65.798  1.00  0.00           C  
ATOM   1499  CD1 PHE    95      72.093  49.044  65.976  1.00  0.00           C  
ATOM   1500  HD1 PHE    95      71.427  48.218  66.178  1.00  0.00           H  
ATOM   1501  CE1 PHE    95      73.476  48.862  65.756  1.00  0.00           C  
ATOM   1502  HE1 PHE    95      73.953  47.925  65.999  1.00  0.00           H  
ATOM   1503  CZ  PHE    95      74.307  49.911  65.436  1.00  0.00           C  
ATOM   1504  HZ  PHE    95      75.368  49.819  65.255  1.00  0.00           H  
ATOM   1505  CE2 PHE    95      73.718  51.214  65.359  1.00  0.00           C  
ATOM   1506  HE2 PHE    95      74.444  51.984  65.144  1.00  0.00           H  
ATOM   1507  CD2 PHE    95      72.355  51.390  65.604  1.00  0.00           C  
ATOM   1508  HD2 PHE    95      71.942  52.386  65.652  1.00  0.00           H  
ATOM   1509  C   PHE    95      69.897  51.517  68.171  1.00  0.00           C  
ATOM   1510  O   PHE    95      70.771  51.331  68.991  1.00  0.00           O  
ATOM   1511  N   CYS    96      69.178  52.641  68.151  1.00  0.00           N  
ATOM   1512  H   CYS    96      68.461  52.659  67.440  1.00  0.00           H  
ATOM   1513  CA  CYS    96      69.351  53.822  68.998  1.00  0.00           C  
ATOM   1514  HA  CYS    96      70.414  53.939  69.209  1.00  0.00           H  
ATOM   1515  CB  CYS    96      68.960  55.088  68.177  1.00  0.00           C  
ATOM   1516  HB2 CYS    96      67.873  55.160  68.160  1.00  0.00           H  
ATOM   1517  HB3 CYS    96      69.279  55.961  68.746  1.00  0.00           H  
ATOM   1518  SG  CYS    96      69.737  55.050  66.523  1.00  0.00           S  
ATOM   1519  HG  CYS    96      68.970  54.086  66.006  1.00  0.00           H  
ATOM   1520  C   CYS    96      68.579  53.732  70.360  1.00  0.00           C  
ATOM   1521  O   CYS    96      68.325  54.769  70.977  1.00  0.00           O  
ATOM   1522  N   SER    97      68.255  52.505  70.770  1.00  0.00           N  
ATOM   1523  H   SER    97      68.503  51.734  70.166  1.00  0.00           H  
ATOM   1524  CA  SER    97      67.723  52.172  72.045  1.00  0.00           C  
ATOM   1525  HA  SER    97      67.252  51.194  71.939  1.00  0.00           H  
ATOM   1526  CB  SER    97      68.768  52.179  73.143  1.00  0.00           C  
ATOM   1527  HB2 SER    97      69.266  53.145  73.051  1.00  0.00           H  
ATOM   1528  HB3 SER    97      68.286  52.130  74.119  1.00  0.00           H  
ATOM   1529  OG  SER    97      69.619  51.133  72.877  1.00  0.00           O  
ATOM   1530  HG  SER    97      70.444  51.277  73.347  1.00  0.00           H  
ATOM   1531  C   SER    97      66.573  53.035  72.462  1.00  0.00           C  
ATOM   1532  O   SER    97      66.452  53.663  73.532  1.00  0.00           O  
ATOM   1533  N   ARG    98      65.567  53.185  71.582  1.00  0.00           N  
ATOM   1534  H   ARG    98      65.782  52.545  70.831  1.00  0.00           H  
ATOM   1535  CA  ARG    98      64.202  53.838  71.778  1.00  0.00           C  
ATOM   1536  HA  ARG    98      63.735  53.780  70.794  1.00  0.00           H  
ATOM   1537  CB  ARG    98      63.298  53.053  72.796  1.00  0.00           C  
ATOM   1538  HB2 ARG    98      63.856  53.316  73.695  1.00  0.00           H  
ATOM   1539  HB3 ARG    98      62.315  53.519  72.866  1.00  0.00           H  
ATOM   1540  CG  ARG    98      63.137  51.450  72.629  1.00  0.00           C  
ATOM   1541  HG2 ARG    98      64.121  50.985  72.679  1.00  0.00           H  
ATOM   1542  HG3 ARG    98      62.549  51.115  73.483  1.00  0.00           H  
ATOM   1543  CD  ARG    98      62.384  51.032  71.373  1.00  0.00           C  
ATOM   1544  HD2 ARG    98      62.839  51.436  70.469  1.00  0.00           H  
ATOM   1545  HD3 ARG    98      62.469  49.945  71.385  1.00  0.00           H  
ATOM   1546  NE  ARG    98      60.944  51.350  71.303  1.00  0.00           N  
ATOM   1547  HE  ARG    98      60.599  51.740  72.168  1.00  0.00           H  
ATOM   1548  CZ  ARG    98      60.121  51.058  70.347  1.00  0.00           C  
ATOM   1549  NH1 ARG    98      60.604  50.443  69.307  1.00  0.00           N  
ATOM   1550 HH11 ARG    98      61.512  50.009  69.395  1.00  0.00           H  
ATOM   1551 HH12 ARG    98      60.104  50.222  68.458  1.00  0.00           H  
ATOM   1552  NH2 ARG    98      58.904  51.597  70.351  1.00  0.00           N  
ATOM   1553 HH21 ARG    98      58.631  52.104  71.180  1.00  0.00           H  
ATOM   1554 HH22 ARG    98      58.256  51.412  69.598  1.00  0.00           H  
ATOM   1555  C   ARG    98      64.259  55.351  72.107  1.00  0.00           C  
ATOM   1556  O   ARG    98      63.404  55.827  72.896  1.00  0.00           O  
ATOM   1557  N   ARG    99      65.248  56.112  71.599  1.00  0.00           N  
ATOM   1558  H   ARG    99      65.950  55.567  71.118  1.00  0.00           H  
ATOM   1559  CA  ARG    99      65.275  57.558  71.512  1.00  0.00           C  
ATOM   1560  HA  ARG    99      64.321  58.049  71.318  1.00  0.00           H  
ATOM   1561  CB  ARG    99      65.985  58.004  72.774  1.00  0.00           C  
ATOM   1562  HB2 ARG    99      65.229  57.831  73.540  1.00  0.00           H  
ATOM   1563  HB3 ARG    99      66.846  57.342  72.869  1.00  0.00           H  
ATOM   1564  CG  ARG    99      66.572  59.386  73.081  1.00  0.00           C  
ATOM   1565  HG2 ARG    99      66.892  59.327  74.121  1.00  0.00           H  
ATOM   1566  HG3 ARG    99      67.452  59.653  72.496  1.00  0.00           H  
ATOM   1567  CD  ARG    99      65.586  60.438  72.900  1.00  0.00           C  
ATOM   1568  HD2 ARG    99      66.096  61.397  72.998  1.00  0.00           H  
ATOM   1569  HD3 ARG    99      65.155  60.268  71.914  1.00  0.00           H  
ATOM   1570  NE  ARG    99      64.569  60.497  74.036  1.00  0.00           N  
ATOM   1571  HE  ARG    99      63.673  60.054  73.898  1.00  0.00           H  
ATOM   1572  CZ  ARG    99      64.609  61.191  75.136  1.00  0.00           C  
ATOM   1573  NH1 ARG    99      65.636  61.789  75.616  1.00  0.00           N  
ATOM   1574 HH11 ARG    99      66.508  61.873  75.114  1.00  0.00           H  
ATOM   1575 HH12 ARG    99      65.630  62.137  76.564  1.00  0.00           H  
ATOM   1576  NH2 ARG    99      63.603  61.226  75.896  1.00  0.00           N  
ATOM   1577 HH21 ARG    99      62.697  60.857  75.647  1.00  0.00           H  
ATOM   1578 HH22 ARG    99      63.697  61.700  76.783  1.00  0.00           H  
ATOM   1579  C   ARG    99      66.138  57.989  70.382  1.00  0.00           C  
ATOM   1580  O   ARG    99      67.090  57.319  70.153  1.00  0.00           O  
ATOM   1581  N   PHE   100      65.749  58.911  69.492  1.00  0.00           N  
ATOM   1582  H   PHE   100      64.849  59.333  69.673  1.00  0.00           H  
ATOM   1583  CA  PHE   100      66.724  59.659  68.654  1.00  0.00           C  
ATOM   1584  HA  PHE   100      67.624  59.056  68.538  1.00  0.00           H  
ATOM   1585  CB  PHE   100      66.113  59.915  67.254  1.00  0.00           C  
ATOM   1586  HB2 PHE   100      65.160  60.395  67.480  1.00  0.00           H  
ATOM   1587  HB3 PHE   100      66.744  60.671  66.786  1.00  0.00           H  
ATOM   1588  CG  PHE   100      65.999  58.749  66.294  1.00  0.00           C  
ATOM   1589  CD1 PHE   100      66.707  57.529  66.425  1.00  0.00           C  
ATOM   1590  HD1 PHE   100      67.431  57.499  67.226  1.00  0.00           H  
ATOM   1591  CE1 PHE   100      66.542  56.431  65.657  1.00  0.00           C  
ATOM   1592  HE1 PHE   100      67.109  55.531  65.845  1.00  0.00           H  
ATOM   1593  CZ  PHE   100      65.587  56.547  64.616  1.00  0.00           C  
ATOM   1594  HZ  PHE   100      65.356  55.717  63.965  1.00  0.00           H  
ATOM   1595  CE2 PHE   100      64.728  57.709  64.556  1.00  0.00           C  
ATOM   1596  HE2 PHE   100      63.962  57.895  63.818  1.00  0.00           H  
ATOM   1597  CD2 PHE   100      65.029  58.791  65.320  1.00  0.00           C  
ATOM   1598  HD2 PHE   100      64.417  59.673  65.198  1.00  0.00           H  
ATOM   1599  C   PHE   100      67.164  60.997  69.193  1.00  0.00           C  
ATOM   1600  O   PHE   100      66.359  61.646  69.833  1.00  0.00           O  
ATOM   1601  N   THR   101      68.410  61.327  69.000  1.00  0.00           N  
ATOM   1602  H   THR   101      68.963  60.694  68.440  1.00  0.00           H  
ATOM   1603  CA  THR   101      68.849  62.654  69.367  1.00  0.00           C  
ATOM   1604  HA  THR   101      68.503  62.920  70.366  1.00  0.00           H  
ATOM   1605  CB  THR   101      70.359  62.794  69.421  1.00  0.00           C  
ATOM   1606  HB  THR   101      70.611  63.812  69.719  1.00  0.00           H  
ATOM   1607  CG2 THR   101      70.955  61.742  70.429  1.00  0.00           C  
ATOM   1608 HG21 THR   101      72.045  61.764  70.438  1.00  0.00           H  
ATOM   1609 HG22 THR   101      70.656  61.874  71.469  1.00  0.00           H  
ATOM   1610 HG23 THR   101      70.756  60.723  70.099  1.00  0.00           H  
ATOM   1611  OG1 THR   101      70.924  62.675  68.134  1.00  0.00           O  
ATOM   1612  HG1 THR   101      70.966  61.724  68.011  1.00  0.00           H  
ATOM   1613  C   THR   101      68.325  63.699  68.469  1.00  0.00           C  
ATOM   1614  O   THR   101      67.977  63.366  67.297  1.00  0.00           O  
ATOM   1615  N   MET   102      68.158  64.962  68.948  1.00  0.00           N  
ATOM   1616  H   MET   102      68.503  65.242  69.855  1.00  0.00           H  
ATOM   1617  CA  MET   102      67.500  65.971  68.149  1.00  0.00           C  
ATOM   1618  HA  MET   102      66.462  65.642  68.086  1.00  0.00           H  
ATOM   1619  CB  MET   102      67.475  67.241  68.984  1.00  0.00           C  
ATOM   1620  HB2 MET   102      67.171  67.040  70.011  1.00  0.00           H  
ATOM   1621  HB3 MET   102      68.484  67.638  69.096  1.00  0.00           H  
ATOM   1622  CG  MET   102      66.625  68.319  68.257  1.00  0.00           C  
ATOM   1623  HG2 MET   102      66.652  69.275  68.780  1.00  0.00           H  
ATOM   1624  HG3 MET   102      67.214  68.517  67.362  1.00  0.00           H  
ATOM   1625  SD  MET   102      64.947  68.020  67.762  1.00  0.00           S  
ATOM   1626  CE  MET   102      64.282  67.102  69.186  1.00  0.00           C  
ATOM   1627  HE1 MET   102      64.449  67.577  70.153  1.00  0.00           H  
ATOM   1628  HE2 MET   102      63.220  67.014  68.957  1.00  0.00           H  
ATOM   1629  HE3 MET   102      64.639  66.079  69.309  1.00  0.00           H  
ATOM   1630  C   MET   102      68.198  66.213  66.809  1.00  0.00           C  
ATOM   1631  O   MET   102      67.410  66.378  65.893  1.00  0.00           O  
ATOM   1632  N   LYS   103      69.503  66.132  66.608  1.00  0.00           N  
ATOM   1633  H   LYS   103      70.091  65.987  67.416  1.00  0.00           H  
ATOM   1634  CA  LYS   103      70.081  66.263  65.259  1.00  0.00           C  
ATOM   1635  HA  LYS   103      69.834  67.214  64.789  1.00  0.00           H  
ATOM   1636  CB  LYS   103      71.650  66.082  65.268  1.00  0.00           C  
ATOM   1637  HB2 LYS   103      72.006  66.663  66.119  1.00  0.00           H  
ATOM   1638  HB3 LYS   103      71.867  65.058  65.568  1.00  0.00           H  
ATOM   1639  CG  LYS   103      72.376  66.415  63.970  1.00  0.00           C  
ATOM   1640  HG2 LYS   103      71.919  66.033  63.058  1.00  0.00           H  
ATOM   1641  HG3 LYS   103      72.406  67.503  63.902  1.00  0.00           H  
ATOM   1642  CD  LYS   103      73.823  65.927  64.134  1.00  0.00           C  
ATOM   1643  HD2 LYS   103      74.268  66.370  65.025  1.00  0.00           H  
ATOM   1644  HD3 LYS   103      73.889  64.850  64.286  1.00  0.00           H  
ATOM   1645  CE  LYS   103      74.572  66.384  62.869  1.00  0.00           C  
ATOM   1646  HE2 LYS   103      74.137  65.936  61.976  1.00  0.00           H  
ATOM   1647  HE3 LYS   103      74.589  67.472  62.817  1.00  0.00           H  
ATOM   1648  NZ  LYS   103      76.049  65.973  62.998  1.00  0.00           N  
ATOM   1649  HZ1 LYS   103      76.456  65.732  62.106  1.00  0.00           H  
ATOM   1650  HZ2 LYS   103      76.485  66.830  63.307  1.00  0.00           H  
ATOM   1651  HZ3 LYS   103      76.205  65.207  63.639  1.00  0.00           H  
ATOM   1652  C   LYS   103      69.549  65.152  64.312  1.00  0.00           C  
ATOM   1653  O   LYS   103      69.176  65.450  63.143  1.00  0.00           O  
ATOM   1654  N   THR   104      69.496  63.952  64.808  1.00  0.00           N  
ATOM   1655  H   THR   104      69.744  63.852  65.782  1.00  0.00           H  
ATOM   1656  CA  THR   104      68.943  62.795  64.036  1.00  0.00           C  
ATOM   1657  HA  THR   104      69.535  62.636  63.134  1.00  0.00           H  
ATOM   1658  CB  THR   104      69.240  61.414  64.738  1.00  0.00           C  
ATOM   1659  HB  THR   104      68.974  61.527  65.789  1.00  0.00           H  
ATOM   1660  CG2 THR   104      68.527  60.204  64.066  1.00  0.00           C  
ATOM   1661 HG21 THR   104      67.466  60.448  64.012  1.00  0.00           H  
ATOM   1662 HG22 THR   104      68.881  59.989  63.058  1.00  0.00           H  
ATOM   1663 HG23 THR   104      68.736  59.289  64.621  1.00  0.00           H  
ATOM   1664  OG1 THR   104      70.600  61.153  64.704  1.00  0.00           O  
ATOM   1665  HG1 THR   104      70.847  61.010  65.620  1.00  0.00           H  
ATOM   1666  C   THR   104      67.541  62.995  63.641  1.00  0.00           C  
ATOM   1667  O   THR   104      67.168  62.754  62.482  1.00  0.00           O  
ATOM   1668  N   VAL   105      66.641  63.337  64.599  1.00  0.00           N  
ATOM   1669  H   VAL   105      67.034  63.210  65.521  1.00  0.00           H  
ATOM   1670  CA  VAL   105      65.193  63.635  64.389  1.00  0.00           C  
ATOM   1671  HA  VAL   105      64.567  62.771  64.166  1.00  0.00           H  
ATOM   1672  CB  VAL   105      64.507  64.226  65.641  1.00  0.00           C  
ATOM   1673  HB  VAL   105      65.103  65.082  65.956  1.00  0.00           H  
ATOM   1674  CG1 VAL   105      63.053  64.707  65.390  1.00  0.00           C  
ATOM   1675 HG11 VAL   105      62.511  63.876  64.938  1.00  0.00           H  
ATOM   1676 HG12 VAL   105      62.549  64.855  66.344  1.00  0.00           H  
ATOM   1677 HG13 VAL   105      63.088  65.513  64.657  1.00  0.00           H  
ATOM   1678  CG2 VAL   105      64.586  63.190  66.812  1.00  0.00           C  
ATOM   1679 HG21 VAL   105      63.924  62.340  66.643  1.00  0.00           H  
ATOM   1680 HG22 VAL   105      65.594  62.791  66.929  1.00  0.00           H  
ATOM   1681 HG23 VAL   105      64.281  63.773  67.680  1.00  0.00           H  
ATOM   1682  C   VAL   105      65.044  64.697  63.244  1.00  0.00           C  
ATOM   1683  O   VAL   105      64.358  64.489  62.200  1.00  0.00           O  
ATOM   1684  N   LEU   106      65.728  65.841  63.390  1.00  0.00           N  
ATOM   1685  H   LEU   106      66.215  66.004  64.260  1.00  0.00           H  
ATOM   1686  CA  LEU   106      65.531  66.946  62.461  1.00  0.00           C  
ATOM   1687  HA  LEU   106      64.463  67.092  62.297  1.00  0.00           H  
ATOM   1688  CB  LEU   106      66.158  68.212  63.013  1.00  0.00           C  
ATOM   1689  HB2 LEU   106      67.106  67.881  63.436  1.00  0.00           H  
ATOM   1690  HB3 LEU   106      66.248  68.952  62.217  1.00  0.00           H  
ATOM   1691  CG  LEU   106      65.366  68.755  64.247  1.00  0.00           C  
ATOM   1692  HG  LEU   106      65.403  67.888  64.906  1.00  0.00           H  
ATOM   1693  CD1 LEU   106      66.036  69.861  64.953  1.00  0.00           C  
ATOM   1694 HD11 LEU   106      66.140  70.683  64.244  1.00  0.00           H  
ATOM   1695 HD12 LEU   106      65.390  70.274  65.728  1.00  0.00           H  
ATOM   1696 HD13 LEU   106      66.990  69.485  65.323  1.00  0.00           H  
ATOM   1697  CD2 LEU   106      63.915  69.200  63.993  1.00  0.00           C  
ATOM   1698 HD21 LEU   106      63.182  68.396  64.056  1.00  0.00           H  
ATOM   1699 HD22 LEU   106      63.574  69.998  64.653  1.00  0.00           H  
ATOM   1700 HD23 LEU   106      63.792  69.519  62.958  1.00  0.00           H  
ATOM   1701  C   LEU   106      66.214  66.660  61.092  1.00  0.00           C  
ATOM   1702  O   LEU   106      65.730  67.160  60.071  1.00  0.00           O  
ATOM   1703  N   MET   107      67.320  65.960  60.971  1.00  0.00           N  
ATOM   1704  H   MET   107      67.907  65.736  61.762  1.00  0.00           H  
ATOM   1705  CA  MET   107      67.871  65.509  59.649  1.00  0.00           C  
ATOM   1706  HA  MET   107      68.089  66.378  59.028  1.00  0.00           H  
ATOM   1707  CB  MET   107      69.131  64.628  59.792  1.00  0.00           C  
ATOM   1708  HB2 MET   107      68.986  63.903  60.593  1.00  0.00           H  
ATOM   1709  HB3 MET   107      69.355  64.250  58.795  1.00  0.00           H  
ATOM   1710  CG  MET   107      70.186  65.656  60.084  1.00  0.00           C  
ATOM   1711  HG2 MET   107      70.243  66.351  59.246  1.00  0.00           H  
ATOM   1712  HG3 MET   107      69.942  66.355  60.884  1.00  0.00           H  
ATOM   1713  SD  MET   107      71.930  65.037  60.242  1.00  0.00           S  
ATOM   1714  CE  MET   107      71.692  63.633  61.400  1.00  0.00           C  
ATOM   1715  HE1 MET   107      70.981  62.927  60.971  1.00  0.00           H  
ATOM   1716  HE2 MET   107      72.695  63.243  61.573  1.00  0.00           H  
ATOM   1717  HE3 MET   107      71.257  63.915  62.359  1.00  0.00           H  
ATOM   1718  C   MET   107      66.873  64.625  58.929  1.00  0.00           C  
ATOM   1719  O   MET   107      66.776  64.662  57.703  1.00  0.00           O  
ATOM   1720  N   LEU   108      66.142  63.800  59.732  1.00  0.00           N  
ATOM   1721  H   LEU   108      66.224  63.791  60.739  1.00  0.00           H  
ATOM   1722  CA  LEU   108      65.190  62.860  59.084  1.00  0.00           C  
ATOM   1723  HA  LEU   108      65.560  62.576  58.099  1.00  0.00           H  
ATOM   1724  CB  LEU   108      64.954  61.629  59.910  1.00  0.00           C  
ATOM   1725  HB2 LEU   108      64.623  61.907  60.911  1.00  0.00           H  
ATOM   1726  HB3 LEU   108      64.101  61.148  59.433  1.00  0.00           H  
ATOM   1727  CG  LEU   108      66.091  60.579  60.074  1.00  0.00           C  
ATOM   1728  HG  LEU   108      66.987  61.117  60.383  1.00  0.00           H  
ATOM   1729  CD1 LEU   108      65.764  59.616  61.198  1.00  0.00           C  
ATOM   1730 HD11 LEU   108      66.627  58.986  61.412  1.00  0.00           H  
ATOM   1731 HD12 LEU   108      65.600  60.169  62.123  1.00  0.00           H  
ATOM   1732 HD13 LEU   108      64.859  59.039  61.010  1.00  0.00           H  
ATOM   1733  CD2 LEU   108      66.343  59.911  58.723  1.00  0.00           C  
ATOM   1734 HD21 LEU   108      66.553  60.688  57.988  1.00  0.00           H  
ATOM   1735 HD22 LEU   108      67.196  59.239  58.818  1.00  0.00           H  
ATOM   1736 HD23 LEU   108      65.483  59.312  58.423  1.00  0.00           H  
ATOM   1737  C   LEU   108      63.890  63.560  58.670  1.00  0.00           C  
ATOM   1738  O   LEU   108      63.363  63.289  57.614  1.00  0.00           O  
ATOM   1739  N   ALA   109      63.301  64.412  59.519  1.00  0.00           N  
ATOM   1740  H   ALA   109      63.816  64.639  60.358  1.00  0.00           H  
ATOM   1741  CA  ALA   109      62.101  65.265  59.233  1.00  0.00           C  
ATOM   1742  HA  ALA   109      61.241  64.597  59.200  1.00  0.00           H  
ATOM   1743  CB  ALA   109      61.843  66.462  60.324  1.00  0.00           C  
ATOM   1744  HB1 ALA   109      62.119  66.091  61.312  1.00  0.00           H  
ATOM   1745  HB2 ALA   109      62.540  67.281  60.145  1.00  0.00           H  
ATOM   1746  HB3 ALA   109      60.809  66.802  60.374  1.00  0.00           H  
ATOM   1747  C   ALA   109      62.061  65.865  57.835  1.00  0.00           C  
ATOM   1748  O   ALA   109      61.079  65.825  57.115  1.00  0.00           O  
ATOM   1749  N   ASP   110      63.246  66.423  57.435  1.00  0.00           N  
ATOM   1750  H   ASP   110      64.019  66.327  58.078  1.00  0.00           H  
ATOM   1751  CA  ASP   110      63.510  67.062  56.164  1.00  0.00           C  
ATOM   1752  HA  ASP   110      62.898  67.965  56.176  1.00  0.00           H  
ATOM   1753  CB  ASP   110      64.977  67.539  56.098  1.00  0.00           C  
ATOM   1754  HB2 ASP   110      65.083  68.424  56.724  1.00  0.00           H  
ATOM   1755  HB3 ASP   110      65.544  66.706  56.514  1.00  0.00           H  
ATOM   1756  CG  ASP   110      65.447  68.045  54.723  1.00  0.00           C  
ATOM   1757  OD1 ASP   110      66.356  67.362  54.159  1.00  0.00           O  
ATOM   1758  OD2 ASP   110      65.035  69.121  54.251  1.00  0.00           O  
ATOM   1759  C   ASP   110      63.174  66.178  54.915  1.00  0.00           C  
ATOM   1760  O   ASP   110      62.462  66.511  53.948  1.00  0.00           O  
ATOM   1761  N   GLN   111      63.754  65.026  55.034  1.00  0.00           N  
ATOM   1762  H   GLN   111      64.226  64.848  55.909  1.00  0.00           H  
ATOM   1763  CA  GLN   111      63.522  63.929  54.083  1.00  0.00           C  
ATOM   1764  HA  GLN   111      63.581  64.391  53.098  1.00  0.00           H  
ATOM   1765  CB  GLN   111      64.711  62.935  54.175  1.00  0.00           C  
ATOM   1766  HB2 GLN   111      64.591  62.300  55.053  1.00  0.00           H  
ATOM   1767  HB3 GLN   111      64.609  62.337  53.270  1.00  0.00           H  
ATOM   1768  CG  GLN   111      66.016  63.608  53.966  1.00  0.00           C  
ATOM   1769  HG2 GLN   111      65.933  64.322  53.146  1.00  0.00           H  
ATOM   1770  HG3 GLN   111      66.244  64.024  54.947  1.00  0.00           H  
ATOM   1771  CD  GLN   111      67.105  62.643  53.563  1.00  0.00           C  
ATOM   1772  OE1 GLN   111      66.994  61.743  52.687  1.00  0.00           O  
ATOM   1773  NE2 GLN   111      68.299  62.760  54.088  1.00  0.00           N  
ATOM   1774 HE21 GLN   111      68.967  62.203  53.574  1.00  0.00           H  
ATOM   1775 HE22 GLN   111      68.582  63.532  54.676  1.00  0.00           H  
ATOM   1776  C   GLN   111      62.127  63.396  54.145  1.00  0.00           C  
ATOM   1777  O   GLN   111      61.398  63.264  53.142  1.00  0.00           O  
ATOM   1778  N   MET   112      61.503  63.201  55.363  1.00  0.00           N  
ATOM   1779  H   MET   112      62.049  63.495  56.160  1.00  0.00           H  
ATOM   1780  CA  MET   112      60.118  62.648  55.565  1.00  0.00           C  
ATOM   1781  HA  MET   112      60.116  61.683  55.058  1.00  0.00           H  
ATOM   1782  CB  MET   112      59.783  62.345  57.055  1.00  0.00           C  
ATOM   1783  HB2 MET   112      60.036  63.271  57.570  1.00  0.00           H  
ATOM   1784  HB3 MET   112      58.729  62.066  57.066  1.00  0.00           H  
ATOM   1785  CG  MET   112      60.609  61.203  57.586  1.00  0.00           C  
ATOM   1786  HG2 MET   112      60.502  60.388  56.870  1.00  0.00           H  
ATOM   1787  HG3 MET   112      61.642  61.539  57.684  1.00  0.00           H  
ATOM   1788  SD  MET   112      60.069  60.649  59.213  1.00  0.00           S  
ATOM   1789  CE  MET   112      60.929  61.799  60.274  1.00  0.00           C  
ATOM   1790  HE1 MET   112      61.977  61.975  60.031  1.00  0.00           H  
ATOM   1791  HE2 MET   112      60.543  62.816  60.201  1.00  0.00           H  
ATOM   1792  HE3 MET   112      60.558  61.647  61.288  1.00  0.00           H  
ATOM   1793  C   MET   112      59.109  63.595  54.853  1.00  0.00           C  
ATOM   1794  O   MET   112      58.286  63.104  54.053  1.00  0.00           O  
ATOM   1795  N   ILE   113      59.143  64.902  55.155  1.00  0.00           N  
ATOM   1796  H   ILE   113      59.784  65.200  55.876  1.00  0.00           H  
ATOM   1797  CA  ILE   113      58.227  65.878  54.544  1.00  0.00           C  
ATOM   1798  HA  ILE   113      57.233  65.463  54.715  1.00  0.00           H  
ATOM   1799  CB  ILE   113      58.397  67.223  55.237  1.00  0.00           C  
ATOM   1800  HB  ILE   113      59.465  67.433  55.282  1.00  0.00           H  
ATOM   1801  CG2 ILE   113      57.712  68.396  54.535  1.00  0.00           C  
ATOM   1802 HG21 ILE   113      57.555  69.297  55.128  1.00  0.00           H  
ATOM   1803 HG22 ILE   113      58.205  68.633  53.593  1.00  0.00           H  
ATOM   1804 HG23 ILE   113      56.707  68.079  54.256  1.00  0.00           H  
ATOM   1805  CG1 ILE   113      57.877  67.221  56.697  1.00  0.00           C  
ATOM   1806 HG12 ILE   113      56.793  67.122  56.643  1.00  0.00           H  
ATOM   1807 HG13 ILE   113      58.280  66.362  57.233  1.00  0.00           H  
ATOM   1808  CD1 ILE   113      58.271  68.312  57.683  1.00  0.00           C  
ATOM   1809 HD11 ILE   113      58.036  69.269  57.217  1.00  0.00           H  
ATOM   1810 HD12 ILE   113      57.720  68.089  58.597  1.00  0.00           H  
ATOM   1811 HD13 ILE   113      59.329  68.163  57.897  1.00  0.00           H  
ATOM   1812  C   ILE   113      58.368  65.948  53.024  1.00  0.00           C  
ATOM   1813  O   ILE   113      57.333  66.139  52.305  1.00  0.00           O  
ATOM   1814  N   SER   114      59.633  65.784  52.558  1.00  0.00           N  
ATOM   1815  H   SER   114      60.479  65.723  53.106  1.00  0.00           H  
ATOM   1816  CA  SER   114      59.931  65.848  51.136  1.00  0.00           C  
ATOM   1817  HA  SER   114      59.372  66.663  50.676  1.00  0.00           H  
ATOM   1818  CB  SER   114      61.464  66.070  50.923  1.00  0.00           C  
ATOM   1819  HB2 SER   114      61.996  65.252  51.409  1.00  0.00           H  
ATOM   1820  HB3 SER   114      61.689  66.174  49.862  1.00  0.00           H  
ATOM   1821  OG  SER   114      61.668  67.276  51.584  1.00  0.00           O  
ATOM   1822  HG  SER   114      61.933  67.130  52.495  1.00  0.00           H  
ATOM   1823  C   SER   114      59.519  64.596  50.323  1.00  0.00           C  
ATOM   1824  O   SER   114      59.187  64.721  49.139  1.00  0.00           O  
ATOM   1825  N   ARG   115      59.462  63.438  50.971  1.00  0.00           N  
ATOM   1826  H   ARG   115      59.848  63.481  51.903  1.00  0.00           H  
ATOM   1827  CA  ARG   115      59.017  62.129  50.483  1.00  0.00           C  
ATOM   1828  HA  ARG   115      59.393  61.957  49.475  1.00  0.00           H  
ATOM   1829  CB  ARG   115      59.366  60.975  51.418  1.00  0.00           C  
ATOM   1830  HB2 ARG   115      59.126  61.209  52.455  1.00  0.00           H  
ATOM   1831  HB3 ARG   115      58.696  60.182  51.086  1.00  0.00           H  
ATOM   1832  CG  ARG   115      60.700  60.383  51.517  1.00  0.00           C  
ATOM   1833  HG2 ARG   115      61.422  60.997  52.056  1.00  0.00           H  
ATOM   1834  HG3 ARG   115      60.741  59.465  52.103  1.00  0.00           H  
ATOM   1835  CD  ARG   115      61.240  60.052  50.138  1.00  0.00           C  
ATOM   1836  HD2 ARG   115      61.981  59.284  50.360  1.00  0.00           H  
ATOM   1837  HD3 ARG   115      60.517  59.644  49.431  1.00  0.00           H  
ATOM   1838  NE  ARG   115      61.771  61.321  49.552  1.00  0.00           N  
ATOM   1839  HE  ARG   115      61.206  61.720  48.815  1.00  0.00           H  
ATOM   1840  CZ  ARG   115      62.833  62.037  49.790  1.00  0.00           C  
ATOM   1841  NH1 ARG   115      63.787  61.609  50.585  1.00  0.00           N  
ATOM   1842 HH11 ARG   115      63.713  60.618  50.766  1.00  0.00           H  
ATOM   1843 HH12 ARG   115      64.687  62.067  50.626  1.00  0.00           H  
ATOM   1844  NH2 ARG   115      63.065  63.257  49.256  1.00  0.00           N  
ATOM   1845 HH21 ARG   115      62.467  63.696  48.570  1.00  0.00           H  
ATOM   1846 HH22 ARG   115      63.883  63.782  49.529  1.00  0.00           H  
ATOM   1847  C   ARG   115      57.519  62.185  50.259  1.00  0.00           C  
ATOM   1848  O   ARG   115      57.125  62.108  49.096  1.00  0.00           O  
ATOM   1849  N   ILE   116      56.848  62.680  51.306  1.00  0.00           N  
ATOM   1850  H   ILE   116      57.390  62.779  52.152  1.00  0.00           H  
ATOM   1851  CA  ILE   116      55.352  62.911  51.305  1.00  0.00           C  
ATOM   1852  HA  ILE   116      54.906  61.944  51.074  1.00  0.00           H  
ATOM   1853  CB  ILE   116      54.897  63.240  52.697  1.00  0.00           C  
ATOM   1854  HB  ILE   116      55.570  64.033  53.024  1.00  0.00           H  
ATOM   1855  CG2 ILE   116      53.501  63.643  52.858  1.00  0.00           C  
ATOM   1856 HG21 ILE   116      53.238  63.907  53.882  1.00  0.00           H  
ATOM   1857 HG22 ILE   116      53.148  64.493  52.273  1.00  0.00           H  
ATOM   1858 HG23 ILE   116      52.837  62.805  52.645  1.00  0.00           H  
ATOM   1859  CG1 ILE   116      55.044  62.015  53.614  1.00  0.00           C  
ATOM   1860 HG12 ILE   116      54.232  61.355  53.310  1.00  0.00           H  
ATOM   1861 HG13 ILE   116      56.023  61.542  53.544  1.00  0.00           H  
ATOM   1862  CD1 ILE   116      55.055  62.227  55.127  1.00  0.00           C  
ATOM   1863 HD11 ILE   116      54.098  62.673  55.396  1.00  0.00           H  
ATOM   1864 HD12 ILE   116      55.074  61.226  55.557  1.00  0.00           H  
ATOM   1865 HD13 ILE   116      55.881  62.887  55.392  1.00  0.00           H  
ATOM   1866  C   ILE   116      55.054  63.910  50.214  1.00  0.00           C  
ATOM   1867  O   ILE   116      54.089  63.723  49.429  1.00  0.00           O  
ATOM   1868  N   GLU   117      55.827  65.012  50.103  1.00  0.00           N  
ATOM   1869  H   GLU   117      56.547  65.127  50.801  1.00  0.00           H  
ATOM   1870  CA  GLU   117      55.575  66.119  49.066  1.00  0.00           C  
ATOM   1871  HA  GLU   117      54.586  66.537  49.256  1.00  0.00           H  
ATOM   1872  CB  GLU   117      56.620  67.221  49.247  1.00  0.00           C  
ATOM   1873  HB2 GLU   117      56.528  67.470  50.304  1.00  0.00           H  
ATOM   1874  HB3 GLU   117      57.629  66.865  49.039  1.00  0.00           H  
ATOM   1875  CG  GLU   117      56.435  68.428  48.294  1.00  0.00           C  
ATOM   1876  HG2 GLU   117      56.498  68.015  47.287  1.00  0.00           H  
ATOM   1877  HG3 GLU   117      55.493  68.956  48.443  1.00  0.00           H  
ATOM   1878  CD  GLU   117      57.586  69.423  48.352  1.00  0.00           C  
ATOM   1879  OE1 GLU   117      58.813  69.057  48.323  1.00  0.00           O  
ATOM   1880  OE2 GLU   117      57.317  70.617  48.492  1.00  0.00           O  
ATOM   1881  C   GLU   117      55.617  65.568  47.617  1.00  0.00           C  
ATOM   1882  O   GLU   117      54.680  65.870  46.912  1.00  0.00           O  
ATOM   1883  N   TYR   118      56.532  64.693  47.264  1.00  0.00           N  
ATOM   1884  H   TYR   118      57.155  64.355  47.984  1.00  0.00           H  
ATOM   1885  CA  TYR   118      56.532  63.942  45.953  1.00  0.00           C  
ATOM   1886  HA  TYR   118      56.679  64.629  45.120  1.00  0.00           H  
ATOM   1887  CB  TYR   118      57.763  62.970  45.860  1.00  0.00           C  
ATOM   1888  HB2 TYR   118      58.693  63.532  45.774  1.00  0.00           H  
ATOM   1889  HB3 TYR   118      57.746  62.356  46.760  1.00  0.00           H  
ATOM   1890  CG  TYR   118      57.600  62.101  44.564  1.00  0.00           C  
ATOM   1891  CD1 TYR   118      57.826  62.645  43.305  1.00  0.00           C  
ATOM   1892  HD1 TYR   118      58.196  63.660  43.324  1.00  0.00           H  
ATOM   1893  CE1 TYR   118      57.740  61.879  42.110  1.00  0.00           C  
ATOM   1894  HE1 TYR   118      58.169  62.200  41.172  1.00  0.00           H  
ATOM   1895  CZ  TYR   118      57.376  60.562  42.159  1.00  0.00           C  
ATOM   1896  OH  TYR   118      57.639  59.781  41.071  1.00  0.00           O  
ATOM   1897  HH  TYR   118      57.531  58.853  41.288  1.00  0.00           H  
ATOM   1898  CE2 TYR   118      56.980  60.084  43.416  1.00  0.00           C  
ATOM   1899  HE2 TYR   118      56.754  59.032  43.505  1.00  0.00           H  
ATOM   1900  CD2 TYR   118      57.086  60.778  44.629  1.00  0.00           C  
ATOM   1901  HD2 TYR   118      56.816  60.357  45.587  1.00  0.00           H  
ATOM   1902  C   TYR   118      55.145  63.191  45.787  1.00  0.00           C  
ATOM   1903  O   TYR   118      54.627  63.106  44.652  1.00  0.00           O  
ATOM   1904  N   VAL   119      54.709  62.467  46.871  1.00  0.00           N  
ATOM   1905  H   VAL   119      55.217  62.507  47.743  1.00  0.00           H  
ATOM   1906  CA  VAL   119      53.613  61.501  46.683  1.00  0.00           C  
ATOM   1907  HA  VAL   119      53.766  60.883  45.798  1.00  0.00           H  
ATOM   1908  CB  VAL   119      53.412  60.512  47.850  1.00  0.00           C  
ATOM   1909  HB  VAL   119      53.345  60.963  48.840  1.00  0.00           H  
ATOM   1910  CG1 VAL   119      52.119  59.616  47.722  1.00  0.00           C  
ATOM   1911 HG11 VAL   119      52.195  58.727  48.349  1.00  0.00           H  
ATOM   1912 HG12 VAL   119      51.201  60.078  48.084  1.00  0.00           H  
ATOM   1913 HG13 VAL   119      51.914  59.329  46.691  1.00  0.00           H  
ATOM   1914  CG2 VAL   119      54.494  59.524  47.842  1.00  0.00           C  
ATOM   1915 HG21 VAL   119      55.453  60.033  47.742  1.00  0.00           H  
ATOM   1916 HG22 VAL   119      54.444  58.969  48.778  1.00  0.00           H  
ATOM   1917 HG23 VAL   119      54.412  58.868  46.976  1.00  0.00           H  
ATOM   1918  C   VAL   119      52.249  62.295  46.533  1.00  0.00           C  
ATOM   1919  O   VAL   119      51.385  62.059  45.679  1.00  0.00           O  
ATOM   1920  N   HIE   120      52.190  63.396  47.214  1.00  0.00           N  
ATOM   1921  H   HIE   120      52.944  63.591  47.857  1.00  0.00           H  
ATOM   1922  CA  HIE   120      51.068  64.378  47.225  1.00  0.00           C  
ATOM   1923  HA  HIE   120      50.097  63.896  47.340  1.00  0.00           H  
ATOM   1924  CB  HIE   120      51.086  65.392  48.358  1.00  0.00           C  
ATOM   1925  HB2 HIE   120      51.978  66.019  48.367  1.00  0.00           H  
ATOM   1926  HB3 HIE   120      50.227  66.034  48.161  1.00  0.00           H  
ATOM   1927  CG  HIE   120      50.851  64.867  49.770  1.00  0.00           C  
ATOM   1928  ND1 HIE   120      50.584  65.707  50.888  1.00  0.00           N  
ATOM   1929  CE1 HIE   120      50.492  64.870  51.962  1.00  0.00           C  
ATOM   1930  HE1 HIE   120      50.233  65.257  52.937  1.00  0.00           H  
ATOM   1931  NE2 HIE   120      50.421  63.564  51.517  1.00  0.00           N  
ATOM   1932  HE2 HIE   120      50.342  62.800  52.173  1.00  0.00           H  
ATOM   1933  CD2 HIE   120      50.725  63.576  50.185  1.00  0.00           C  
ATOM   1934  HD2 HIE   120      51.023  62.760  49.543  1.00  0.00           H  
ATOM   1935  C   HIE   120      50.962  65.137  45.908  1.00  0.00           C  
ATOM   1936  O   HIE   120      49.917  65.306  45.313  1.00  0.00           O  
ATOM   1937  N   THR   121      52.124  65.554  45.396  1.00  0.00           N  
ATOM   1938  H   THR   121      52.989  65.400  45.894  1.00  0.00           H  
ATOM   1939  CA  THR   121      52.264  66.112  44.025  1.00  0.00           C  
ATOM   1940  HA  THR   121      51.511  66.899  43.971  1.00  0.00           H  
ATOM   1941  CB  THR   121      53.609  66.852  43.860  1.00  0.00           C  
ATOM   1942  HB  THR   121      53.758  66.974  42.788  1.00  0.00           H  
ATOM   1943  CG2 THR   121      53.833  68.187  44.597  1.00  0.00           C  
ATOM   1944 HG21 THR   121      54.002  67.945  45.647  1.00  0.00           H  
ATOM   1945 HG22 THR   121      54.751  68.638  44.221  1.00  0.00           H  
ATOM   1946 HG23 THR   121      52.938  68.804  44.513  1.00  0.00           H  
ATOM   1947  OG1 THR   121      54.639  66.072  44.301  1.00  0.00           O  
ATOM   1948  HG1 THR   121      54.574  66.179  45.253  1.00  0.00           H  
ATOM   1949  C   THR   121      51.924  65.191  42.858  1.00  0.00           C  
ATOM   1950  O   THR   121      51.463  65.626  41.796  1.00  0.00           O  
ATOM   1951  N   LYS   122      51.934  63.862  43.131  1.00  0.00           N  
ATOM   1952  H   LYS   122      52.267  63.601  44.049  1.00  0.00           H  
ATOM   1953  CA  LYS   122      51.381  62.807  42.292  1.00  0.00           C  
ATOM   1954  HA  LYS   122      51.373  63.351  41.347  1.00  0.00           H  
ATOM   1955  CB  LYS   122      52.256  61.586  42.243  1.00  0.00           C  
ATOM   1956  HB2 LYS   122      52.420  61.208  43.252  1.00  0.00           H  
ATOM   1957  HB3 LYS   122      51.783  60.782  41.679  1.00  0.00           H  
ATOM   1958  CG  LYS   122      53.535  61.904  41.458  1.00  0.00           C  
ATOM   1959  HG2 LYS   122      53.953  62.885  41.685  1.00  0.00           H  
ATOM   1960  HG3 LYS   122      54.346  61.210  41.683  1.00  0.00           H  
ATOM   1961  CD  LYS   122      53.370  61.838  39.897  1.00  0.00           C  
ATOM   1962  HD2 LYS   122      52.966  60.872  39.595  1.00  0.00           H  
ATOM   1963  HD3 LYS   122      52.621  62.587  39.642  1.00  0.00           H  
ATOM   1964  CE  LYS   122      54.706  62.185  39.207  1.00  0.00           C  
ATOM   1965  HE2 LYS   122      55.275  62.954  39.729  1.00  0.00           H  
ATOM   1966  HE3 LYS   122      55.341  61.300  39.249  1.00  0.00           H  
ATOM   1967  NZ  LYS   122      54.634  62.580  37.773  1.00  0.00           N  
ATOM   1968  HZ1 LYS   122      55.547  62.709  37.360  1.00  0.00           H  
ATOM   1969  HZ2 LYS   122      54.149  61.842  37.283  1.00  0.00           H  
ATOM   1970  HZ3 LYS   122      54.099  63.416  37.589  1.00  0.00           H  
ATOM   1971  C   LYS   122      49.909  62.440  42.554  1.00  0.00           C  
ATOM   1972  O   LYS   122      49.427  61.364  42.148  1.00  0.00           O  
ATOM   1973  N   ASN   123      49.087  63.307  43.164  1.00  0.00           N  
ATOM   1974  H   ASN   123      49.507  64.094  43.637  1.00  0.00           H  
ATOM   1975  CA  ASN   123      47.608  63.137  43.480  1.00  0.00           C  
ATOM   1976  HA  ASN   123      47.311  64.130  43.819  1.00  0.00           H  
ATOM   1977  CB  ASN   123      46.759  63.039  42.201  1.00  0.00           C  
ATOM   1978  HB2 ASN   123      47.064  62.201  41.574  1.00  0.00           H  
ATOM   1979  HB3 ASN   123      45.701  62.932  42.443  1.00  0.00           H  
ATOM   1980  CG  ASN   123      46.839  64.195  41.286  1.00  0.00           C  
ATOM   1981  OD1 ASN   123      47.598  65.147  41.514  1.00  0.00           O  
ATOM   1982  ND2 ASN   123      45.989  64.205  40.272  1.00  0.00           N  
ATOM   1983 HD21 ASN   123      46.023  65.064  39.742  1.00  0.00           H  
ATOM   1984 HD22 ASN   123      45.451  63.369  40.093  1.00  0.00           H  
ATOM   1985  C   ASN   123      47.250  62.151  44.648  1.00  0.00           C  
ATOM   1986  O   ASN   123      46.091  61.660  44.669  1.00  0.00           O  
ATOM   1987  N   PHE   124      48.131  61.752  45.482  1.00  0.00           N  
ATOM   1988  H   PHE   124      49.054  61.936  45.115  1.00  0.00           H  
ATOM   1989  CA  PHE   124      47.908  60.604  46.450  1.00  0.00           C  
ATOM   1990  HA  PHE   124      46.856  60.321  46.438  1.00  0.00           H  
ATOM   1991  CB  PHE   124      48.807  59.412  46.054  1.00  0.00           C  
ATOM   1992  HB2 PHE   124      49.736  59.626  45.524  1.00  0.00           H  
ATOM   1993  HB3 PHE   124      49.174  58.845  46.910  1.00  0.00           H  
ATOM   1994  CG  PHE   124      48.100  58.342  45.259  1.00  0.00           C  
ATOM   1995  CD1 PHE   124      48.012  58.482  43.826  1.00  0.00           C  
ATOM   1996  HD1 PHE   124      48.472  59.260  43.235  1.00  0.00           H  
ATOM   1997  CE1 PHE   124      47.310  57.537  43.043  1.00  0.00           C  
ATOM   1998  HE1 PHE   124      47.143  57.646  41.982  1.00  0.00           H  
ATOM   1999  CZ  PHE   124      46.535  56.545  43.690  1.00  0.00           C  
ATOM   2000  HZ  PHE   124      45.974  55.858  43.074  1.00  0.00           H  
ATOM   2001  CE2 PHE   124      46.659  56.325  45.080  1.00  0.00           C  
ATOM   2002  HE2 PHE   124      46.181  55.487  45.564  1.00  0.00           H  
ATOM   2003  CD2 PHE   124      47.398  57.223  45.891  1.00  0.00           C  
ATOM   2004  HD2 PHE   124      47.460  56.992  46.944  1.00  0.00           H  
ATOM   2005  C   PHE   124      48.251  61.076  47.843  1.00  0.00           C  
ATOM   2006  O   PHE   124      48.879  62.106  48.033  1.00  0.00           O  
ATOM   2007  N   ILE   125      47.803  60.232  48.812  1.00  0.00           N  
ATOM   2008  H   ILE   125      47.181  59.481  48.548  1.00  0.00           H  
ATOM   2009  CA  ILE   125      48.249  60.323  50.242  1.00  0.00           C  
ATOM   2010  HA  ILE   125      49.106  60.980  50.394  1.00  0.00           H  
ATOM   2011  CB  ILE   125      47.102  60.802  51.163  1.00  0.00           C  
ATOM   2012  HB  ILE   125      47.533  60.848  52.163  1.00  0.00           H  
ATOM   2013  CG2 ILE   125      46.818  62.268  50.743  1.00  0.00           C  
ATOM   2014 HG21 ILE   125      46.414  62.836  51.581  1.00  0.00           H  
ATOM   2015 HG22 ILE   125      47.722  62.735  50.352  1.00  0.00           H  
ATOM   2016 HG23 ILE   125      46.014  62.136  50.020  1.00  0.00           H  
ATOM   2017  CG1 ILE   125      45.918  59.778  51.206  1.00  0.00           C  
ATOM   2018 HG12 ILE   125      45.520  59.784  50.191  1.00  0.00           H  
ATOM   2019 HG13 ILE   125      46.403  58.859  51.533  1.00  0.00           H  
ATOM   2020  CD1 ILE   125      44.801  60.208  52.163  1.00  0.00           C  
ATOM   2021 HD11 ILE   125      45.199  60.284  53.175  1.00  0.00           H  
ATOM   2022 HD12 ILE   125      44.410  61.192  51.905  1.00  0.00           H  
ATOM   2023 HD13 ILE   125      44.030  59.442  52.078  1.00  0.00           H  
ATOM   2024  C   ILE   125      48.763  58.904  50.570  1.00  0.00           C  
ATOM   2025  O   ILE   125      48.180  57.961  50.117  1.00  0.00           O  
ATOM   2026  N   HIE   126      49.724  58.697  51.481  1.00  0.00           N  
ATOM   2027  H   HIE   126      50.175  59.480  51.932  1.00  0.00           H  
ATOM   2028  CA  HIE   126      50.216  57.348  51.782  1.00  0.00           C  
ATOM   2029  HA  HIE   126      50.265  56.708  50.901  1.00  0.00           H  
ATOM   2030  CB  HIE   126      51.677  57.573  52.118  1.00  0.00           C  
ATOM   2031  HB2 HIE   126      52.081  57.938  51.174  1.00  0.00           H  
ATOM   2032  HB3 HIE   126      51.692  58.144  53.046  1.00  0.00           H  
ATOM   2033  CG  HIE   126      52.309  56.274  52.470  1.00  0.00           C  
ATOM   2034  ND1 HIE   126      52.783  55.396  51.498  1.00  0.00           N  
ATOM   2035  CE1 HIE   126      53.303  54.378  52.146  1.00  0.00           C  
ATOM   2036  HE1 HIE   126      53.928  53.592  51.750  1.00  0.00           H  
ATOM   2037  NE2 HIE   126      53.164  54.501  53.469  1.00  0.00           N  
ATOM   2038  HE2 HIE   126      53.268  53.755  54.141  1.00  0.00           H  
ATOM   2039  CD2 HIE   126      52.631  55.701  53.734  1.00  0.00           C  
ATOM   2040  HD2 HIE   126      52.319  55.919  54.745  1.00  0.00           H  
ATOM   2041  C   HIE   126      49.470  56.627  52.926  1.00  0.00           C  
ATOM   2042  O   HIE   126      49.342  55.427  52.744  1.00  0.00           O  
ATOM   2043  N   ARG   127      48.810  57.248  53.948  1.00  0.00           N  
ATOM   2044  H   ARG   127      49.118  58.195  54.119  1.00  0.00           H  
ATOM   2045  CA  ARG   127      47.935  56.731  54.987  1.00  0.00           C  
ATOM   2046  HA  ARG   127      47.639  57.616  55.550  1.00  0.00           H  
ATOM   2047  CB  ARG   127      46.657  56.086  54.404  1.00  0.00           C  
ATOM   2048  HB2 ARG   127      46.271  56.880  53.764  1.00  0.00           H  
ATOM   2049  HB3 ARG   127      46.852  55.199  53.801  1.00  0.00           H  
ATOM   2050  CG  ARG   127      45.527  55.803  55.396  1.00  0.00           C  
ATOM   2051  HG2 ARG   127      45.717  54.902  55.978  1.00  0.00           H  
ATOM   2052  HG3 ARG   127      45.367  56.693  56.005  1.00  0.00           H  
ATOM   2053  CD  ARG   127      44.166  55.687  54.742  1.00  0.00           C  
ATOM   2054  HD2 ARG   127      43.460  55.422  55.529  1.00  0.00           H  
ATOM   2055  HD3 ARG   127      43.998  56.737  54.504  1.00  0.00           H  
ATOM   2056  NE  ARG   127      44.103  54.698  53.613  1.00  0.00           N  
ATOM   2057  HE  ARG   127      44.921  54.333  53.146  1.00  0.00           H  
ATOM   2058  CZ  ARG   127      42.986  54.230  53.106  1.00  0.00           C  
ATOM   2059  NH1 ARG   127      41.785  54.661  53.462  1.00  0.00           N  
ATOM   2060 HH11 ARG   127      41.782  55.463  54.077  1.00  0.00           H  
ATOM   2061 HH12 ARG   127      40.929  54.416  52.985  1.00  0.00           H  
ATOM   2062  NH2 ARG   127      43.079  53.372  52.207  1.00  0.00           N  
ATOM   2063 HH21 ARG   127      43.938  53.065  51.773  1.00  0.00           H  
ATOM   2064 HH22 ARG   127      42.308  52.743  52.037  1.00  0.00           H  
ATOM   2065  C   ARG   127      48.654  55.892  56.127  1.00  0.00           C  
ATOM   2066  O   ARG   127      48.329  56.002  57.319  1.00  0.00           O  
ATOM   2067  N   ASP   128      49.696  55.124  55.816  1.00  0.00           N  
ATOM   2068  H   ASP   128      49.886  55.006  54.831  1.00  0.00           H  
ATOM   2069  CA  ASP   128      50.547  54.366  56.735  1.00  0.00           C  
ATOM   2070  HA  ASP   128      50.121  54.385  57.738  1.00  0.00           H  
ATOM   2071  CB  ASP   128      50.547  52.872  56.402  1.00  0.00           C  
ATOM   2072  HB2 ASP   128      49.558  52.593  56.040  1.00  0.00           H  
ATOM   2073  HB3 ASP   128      51.201  52.758  55.538  1.00  0.00           H  
ATOM   2074  CG  ASP   128      50.722  51.957  57.692  1.00  0.00           C  
ATOM   2075  OD1 ASP   128      50.151  52.281  58.726  1.00  0.00           O  
ATOM   2076  OD2 ASP   128      51.285  50.906  57.541  1.00  0.00           O  
ATOM   2077  C   ASP   128      51.960  54.941  57.004  1.00  0.00           C  
ATOM   2078  O   ASP   128      52.987  54.337  56.718  1.00  0.00           O  
ATOM   2079  N   ILE   129      51.916  56.233  57.407  1.00  0.00           N  
ATOM   2080  H   ILE   129      50.986  56.618  57.488  1.00  0.00           H  
ATOM   2081  CA  ILE   129      53.071  56.957  57.818  1.00  0.00           C  
ATOM   2082  HA  ILE   129      53.901  56.665  57.175  1.00  0.00           H  
ATOM   2083  CB  ILE   129      52.886  58.466  57.653  1.00  0.00           C  
ATOM   2084  HB  ILE   129      51.988  58.719  58.217  1.00  0.00           H  
ATOM   2085  CG2 ILE   129      54.102  59.245  58.244  1.00  0.00           C  
ATOM   2086 HG21 ILE   129      53.969  60.318  58.111  1.00  0.00           H  
ATOM   2087 HG22 ILE   129      54.268  58.979  59.288  1.00  0.00           H  
ATOM   2088 HG23 ILE   129      55.012  59.001  57.696  1.00  0.00           H  
ATOM   2089  CG1 ILE   129      52.588  58.930  56.187  1.00  0.00           C  
ATOM   2090 HG12 ILE   129      51.642  58.441  55.959  1.00  0.00           H  
ATOM   2091 HG13 ILE   129      52.278  59.971  56.278  1.00  0.00           H  
ATOM   2092  CD1 ILE   129      53.625  58.526  55.115  1.00  0.00           C  
ATOM   2093 HD11 ILE   129      53.699  57.442  55.028  1.00  0.00           H  
ATOM   2094 HD12 ILE   129      53.344  58.852  54.114  1.00  0.00           H  
ATOM   2095 HD13 ILE   129      54.595  58.970  55.341  1.00  0.00           H  
ATOM   2096  C   ILE   129      53.325  56.447  59.203  1.00  0.00           C  
ATOM   2097  O   ILE   129      52.856  56.936  60.167  1.00  0.00           O  
ATOM   2098  N   LYS   130      54.201  55.406  59.231  1.00  0.00           N  
ATOM   2099  H   LYS   130      54.540  54.999  58.371  1.00  0.00           H  
ATOM   2100  CA  LYS   130      54.793  54.713  60.459  1.00  0.00           C  
ATOM   2101  HA  LYS   130      54.661  55.384  61.308  1.00  0.00           H  
ATOM   2102  CB  LYS   130      54.047  53.350  60.612  1.00  0.00           C  
ATOM   2103  HB2 LYS   130      54.227  53.094  61.656  1.00  0.00           H  
ATOM   2104  HB3 LYS   130      52.975  53.521  60.510  1.00  0.00           H  
ATOM   2105  CG  LYS   130      54.451  52.115  59.746  1.00  0.00           C  
ATOM   2106  HG2 LYS   130      54.351  52.489  58.727  1.00  0.00           H  
ATOM   2107  HG3 LYS   130      55.490  51.813  59.877  1.00  0.00           H  
ATOM   2108  CD  LYS   130      53.548  51.034  60.028  1.00  0.00           C  
ATOM   2109  HD2 LYS   130      53.590  50.663  61.052  1.00  0.00           H  
ATOM   2110  HD3 LYS   130      52.550  51.402  59.791  1.00  0.00           H  
ATOM   2111  CE  LYS   130      53.828  49.889  59.064  1.00  0.00           C  
ATOM   2112  HE2 LYS   130      54.132  50.402  58.151  1.00  0.00           H  
ATOM   2113  HE3 LYS   130      54.713  49.443  59.518  1.00  0.00           H  
ATOM   2114  NZ  LYS   130      52.722  49.022  58.769  1.00  0.00           N  
ATOM   2115  HZ1 LYS   130      52.948  48.367  58.034  1.00  0.00           H  
ATOM   2116  HZ2 LYS   130      52.489  48.446  59.565  1.00  0.00           H  
ATOM   2117  HZ3 LYS   130      51.950  49.638  58.557  1.00  0.00           H  
ATOM   2118  C   LYS   130      56.341  54.532  60.257  1.00  0.00           C  
ATOM   2119  O   LYS   130      56.721  54.471  59.090  1.00  0.00           O  
ATOM   2120  N   PRO   131      57.292  54.360  61.239  1.00  0.00           N  
ATOM   2121  CD  PRO   131      56.986  54.345  62.645  1.00  0.00           C  
ATOM   2122  HD2 PRO   131      56.793  53.316  62.948  1.00  0.00           H  
ATOM   2123  HD3 PRO   131      56.169  54.954  63.035  1.00  0.00           H  
ATOM   2124  CG  PRO   131      58.274  54.884  63.208  1.00  0.00           C  
ATOM   2125  HG2 PRO   131      58.367  54.694  64.277  1.00  0.00           H  
ATOM   2126  HG3 PRO   131      58.386  55.949  63.006  1.00  0.00           H  
ATOM   2127  CB  PRO   131      59.330  54.206  62.369  1.00  0.00           C  
ATOM   2128  HB2 PRO   131      59.408  53.162  62.672  1.00  0.00           H  
ATOM   2129  HB3 PRO   131      60.277  54.726  62.507  1.00  0.00           H  
ATOM   2130  CA  PRO   131      58.751  54.224  60.942  1.00  0.00           C  
ATOM   2131  HA  PRO   131      59.120  55.154  60.511  1.00  0.00           H  
ATOM   2132  C   PRO   131      59.185  53.109  60.080  1.00  0.00           C  
ATOM   2133  O   PRO   131      60.204  53.262  59.379  1.00  0.00           O  
ATOM   2134  N   ASP   132      58.522  51.992  60.116  1.00  0.00           N  
ATOM   2135  H   ASP   132      57.834  51.855  60.843  1.00  0.00           H  
ATOM   2136  CA  ASP   132      58.903  50.844  59.230  1.00  0.00           C  
ATOM   2137  HA  ASP   132      59.886  50.433  59.461  1.00  0.00           H  
ATOM   2138  CB  ASP   132      57.921  49.723  59.478  1.00  0.00           C  
ATOM   2139  HB2 ASP   132      56.932  50.082  59.194  1.00  0.00           H  
ATOM   2140  HB3 ASP   132      58.191  48.762  59.040  1.00  0.00           H  
ATOM   2141  CG  ASP   132      57.839  49.465  60.970  1.00  0.00           C  
ATOM   2142  OD1 ASP   132      57.146  50.209  61.649  1.00  0.00           O  
ATOM   2143  OD2 ASP   132      58.294  48.445  61.513  1.00  0.00           O  
ATOM   2144  C   ASP   132      58.820  51.127  57.777  1.00  0.00           C  
ATOM   2145  O   ASP   132      59.388  50.383  56.963  1.00  0.00           O  
ATOM   2146  N   ASN   133      58.034  52.076  57.343  1.00  0.00           N  
ATOM   2147  H   ASN   133      57.530  52.643  58.010  1.00  0.00           H  
ATOM   2148  CA  ASN   133      57.772  52.438  55.977  1.00  0.00           C  
ATOM   2149  HA  ASN   133      58.007  51.535  55.413  1.00  0.00           H  
ATOM   2150  CB  ASN   133      56.279  52.781  55.838  1.00  0.00           C  
ATOM   2151  HB2 ASN   133      56.030  53.526  56.594  1.00  0.00           H  
ATOM   2152  HB3 ASN   133      56.157  53.253  54.863  1.00  0.00           H  
ATOM   2153  CG  ASN   133      55.351  51.642  55.886  1.00  0.00           C  
ATOM   2154  OD1 ASN   133      55.806  50.503  55.985  1.00  0.00           O  
ATOM   2155  ND2 ASN   133      54.087  51.998  55.889  1.00  0.00           N  
ATOM   2156 HD21 ASN   133      53.349  51.337  56.083  1.00  0.00           H  
ATOM   2157 HD22 ASN   133      53.942  52.996  55.949  1.00  0.00           H  
ATOM   2158  C   ASN   133      58.717  53.472  55.422  1.00  0.00           C  
ATOM   2159  O   ASN   133      58.564  53.795  54.248  1.00  0.00           O  
ATOM   2160  N   PHE   134      59.597  54.003  56.268  1.00  0.00           N  
ATOM   2161  H   PHE   134      59.691  53.668  57.216  1.00  0.00           H  
ATOM   2162  CA  PHE   134      60.828  54.683  55.876  1.00  0.00           C  
ATOM   2163  HA  PHE   134      60.688  54.934  54.824  1.00  0.00           H  
ATOM   2164  CB  PHE   134      60.939  55.932  56.630  1.00  0.00           C  
ATOM   2165  HB2 PHE   134      60.908  55.667  57.686  1.00  0.00           H  
ATOM   2166  HB3 PHE   134      61.898  56.390  56.387  1.00  0.00           H  
ATOM   2167  CG  PHE   134      59.792  57.001  56.429  1.00  0.00           C  
ATOM   2168  CD1 PHE   134      59.711  57.927  55.357  1.00  0.00           C  
ATOM   2169  HD1 PHE   134      60.323  57.901  54.467  1.00  0.00           H  
ATOM   2170  CE1 PHE   134      58.766  58.946  55.396  1.00  0.00           C  
ATOM   2171  HE1 PHE   134      58.793  59.667  54.592  1.00  0.00           H  
ATOM   2172  CZ  PHE   134      57.837  59.076  56.447  1.00  0.00           C  
ATOM   2173  HZ  PHE   134      57.117  59.880  56.413  1.00  0.00           H  
ATOM   2174  CE2 PHE   134      57.896  58.158  57.516  1.00  0.00           C  
ATOM   2175  HE2 PHE   134      57.179  58.225  58.320  1.00  0.00           H  
ATOM   2176  CD2 PHE   134      58.924  57.211  57.488  1.00  0.00           C  
ATOM   2177  HD2 PHE   134      59.021  56.493  58.289  1.00  0.00           H  
ATOM   2178  C   PHE   134      62.076  53.753  55.946  1.00  0.00           C  
ATOM   2179  O   PHE   134      62.275  53.097  56.979  1.00  0.00           O  
ATOM   2180  N   LEU   135      63.056  53.818  55.001  1.00  0.00           N  
ATOM   2181  H   LEU   135      62.775  54.488  54.300  1.00  0.00           H  
ATOM   2182  CA  LEU   135      64.309  52.971  54.941  1.00  0.00           C  
ATOM   2183  HA  LEU   135      64.515  52.580  55.938  1.00  0.00           H  
ATOM   2184  CB  LEU   135      64.185  51.740  53.960  1.00  0.00           C  
ATOM   2185  HB2 LEU   135      63.691  52.039  53.035  1.00  0.00           H  
ATOM   2186  HB3 LEU   135      65.167  51.522  53.541  1.00  0.00           H  
ATOM   2187  CG  LEU   135      63.732  50.377  54.526  1.00  0.00           C  
ATOM   2188  HG  LEU   135      64.243  50.081  55.442  1.00  0.00           H  
ATOM   2189  CD1 LEU   135      62.267  50.440  54.936  1.00  0.00           C  
ATOM   2190 HD11 LEU   135      62.275  50.676  56.001  1.00  0.00           H  
ATOM   2191 HD12 LEU   135      61.762  51.242  54.398  1.00  0.00           H  
ATOM   2192 HD13 LEU   135      61.718  49.498  54.970  1.00  0.00           H  
ATOM   2193  CD2 LEU   135      63.859  49.178  53.544  1.00  0.00           C  
ATOM   2194 HD21 LEU   135      64.913  48.984  53.346  1.00  0.00           H  
ATOM   2195 HD22 LEU   135      63.483  48.356  54.153  1.00  0.00           H  
ATOM   2196 HD23 LEU   135      63.322  49.259  52.599  1.00  0.00           H  
ATOM   2197  C   LEU   135      65.492  53.858  54.621  1.00  0.00           C  
ATOM   2198  O   LEU   135      65.322  54.839  53.873  1.00  0.00           O  
ATOM   2199  N   MET   136      66.710  53.551  55.038  1.00  0.00           N  
ATOM   2200  H   MET   136      66.911  52.681  55.511  1.00  0.00           H  
ATOM   2201  CA  MET   136      67.937  54.231  54.488  1.00  0.00           C  
ATOM   2202  HA  MET   136      67.827  55.297  54.291  1.00  0.00           H  
ATOM   2203  CB  MET   136      68.992  54.193  55.613  1.00  0.00           C  
ATOM   2204  HB2 MET   136      69.118  53.121  55.762  1.00  0.00           H  
ATOM   2205  HB3 MET   136      69.974  54.563  55.319  1.00  0.00           H  
ATOM   2206  CG  MET   136      68.571  54.803  56.907  1.00  0.00           C  
ATOM   2207  HG2 MET   136      67.755  54.248  57.368  1.00  0.00           H  
ATOM   2208  HG3 MET   136      69.420  54.655  57.575  1.00  0.00           H  
ATOM   2209  SD  MET   136      68.206  56.535  57.059  1.00  0.00           S  
ATOM   2210  CE  MET   136      68.859  57.431  55.679  1.00  0.00           C  
ATOM   2211  HE1 MET   136      68.892  58.485  55.954  1.00  0.00           H  
ATOM   2212  HE2 MET   136      69.848  56.997  55.529  1.00  0.00           H  
ATOM   2213  HE3 MET   136      68.340  57.318  54.727  1.00  0.00           H  
ATOM   2214  C   MET   136      68.472  53.589  53.137  1.00  0.00           C  
ATOM   2215  O   MET   136      68.270  52.407  52.921  1.00  0.00           O  
ATOM   2216  N   GLY   137      69.225  54.354  52.322  1.00  0.00           N  
ATOM   2217  H   GLY   137      69.296  55.328  52.581  1.00  0.00           H  
ATOM   2218  CA  GLY   137      69.811  53.869  51.077  1.00  0.00           C  
ATOM   2219  HA2 GLY   137      69.403  52.888  50.833  1.00  0.00           H  
ATOM   2220  HA3 GLY   137      69.475  54.495  50.251  1.00  0.00           H  
ATOM   2221  C   GLY   137      71.312  53.574  50.963  1.00  0.00           C  
ATOM   2222  O   GLY   137      71.980  53.535  52.016  1.00  0.00           O  
ATOM   2223  N   ILE   138      71.847  53.558  49.712  1.00  0.00           N  
ATOM   2224  H   ILE   138      71.355  53.618  48.832  1.00  0.00           H  
ATOM   2225  CA  ILE   138      73.178  52.944  49.529  1.00  0.00           C  
ATOM   2226  HA  ILE   138      73.730  53.133  50.450  1.00  0.00           H  
ATOM   2227  CB  ILE   138      73.042  51.435  49.269  1.00  0.00           C  
ATOM   2228  HB  ILE   138      72.490  51.437  48.329  1.00  0.00           H  
ATOM   2229  CG2 ILE   138      74.404  50.683  49.097  1.00  0.00           C  
ATOM   2230 HG21 ILE   138      74.933  50.662  50.049  1.00  0.00           H  
ATOM   2231 HG22 ILE   138      74.314  49.652  48.757  1.00  0.00           H  
ATOM   2232 HG23 ILE   138      75.131  51.092  48.395  1.00  0.00           H  
ATOM   2233  CG1 ILE   138      72.213  50.682  50.379  1.00  0.00           C  
ATOM   2234 HG12 ILE   138      72.883  50.624  51.237  1.00  0.00           H  
ATOM   2235 HG13 ILE   138      71.342  51.203  50.776  1.00  0.00           H  
ATOM   2236  CD1 ILE   138      71.647  49.277  50.091  1.00  0.00           C  
ATOM   2237 HD11 ILE   138      72.386  48.482  49.988  1.00  0.00           H  
ATOM   2238 HD12 ILE   138      70.930  48.978  50.855  1.00  0.00           H  
ATOM   2239 HD13 ILE   138      71.206  49.457  49.111  1.00  0.00           H  
ATOM   2240  C   ILE   138      73.859  53.663  48.421  1.00  0.00           C  
ATOM   2241  O   ILE   138      73.223  54.021  47.389  1.00  0.00           O  
ATOM   2242  N   GLY   139      75.149  53.909  48.503  1.00  0.00           N  
ATOM   2243  H   GLY   139      75.572  53.375  49.249  1.00  0.00           H  
ATOM   2244  CA  GLY   139      76.085  54.570  47.575  1.00  0.00           C  
ATOM   2245  HA2 GLY   139      76.998  54.906  48.066  1.00  0.00           H  
ATOM   2246  HA3 GLY   139      76.443  53.900  46.794  1.00  0.00           H  
ATOM   2247  C   GLY   139      75.550  55.803  46.761  1.00  0.00           C  
ATOM   2248  O   GLY   139      75.484  56.939  47.225  1.00  0.00           O  
ATOM   2249  N   ARG   140      74.948  55.609  45.558  1.00  0.00           N  
ATOM   2250  H   ARG   140      75.012  54.677  45.175  1.00  0.00           H  
ATOM   2251  CA  ARG   140      74.090  56.642  44.808  1.00  0.00           C  
ATOM   2252  HA  ARG   140      74.683  57.528  44.578  1.00  0.00           H  
ATOM   2253  CB  ARG   140      73.336  55.988  43.728  1.00  0.00           C  
ATOM   2254  HB2 ARG   140      72.625  56.707  43.322  1.00  0.00           H  
ATOM   2255  HB3 ARG   140      74.120  55.713  43.022  1.00  0.00           H  
ATOM   2256  CG  ARG   140      72.628  54.649  44.085  1.00  0.00           C  
ATOM   2257  HG2 ARG   140      73.440  53.922  44.056  1.00  0.00           H  
ATOM   2258  HG3 ARG   140      72.293  54.682  45.122  1.00  0.00           H  
ATOM   2259  CD  ARG   140      71.568  54.188  43.075  1.00  0.00           C  
ATOM   2260  HD2 ARG   140      70.864  55.020  43.046  1.00  0.00           H  
ATOM   2261  HD3 ARG   140      72.068  54.117  42.110  1.00  0.00           H  
ATOM   2262  NE  ARG   140      70.972  52.958  43.488  1.00  0.00           N  
ATOM   2263  HE  ARG   140      71.547  52.389  44.093  1.00  0.00           H  
ATOM   2264  CZ  ARG   140      69.886  52.315  42.983  1.00  0.00           C  
ATOM   2265  NH1 ARG   140      69.194  52.749  41.938  1.00  0.00           N  
ATOM   2266 HH11 ARG   140      69.293  53.743  41.787  1.00  0.00           H  
ATOM   2267 HH12 ARG   140      68.449  52.154  41.605  1.00  0.00           H  
ATOM   2268  NH2 ARG   140      69.604  51.132  43.422  1.00  0.00           N  
ATOM   2269 HH21 ARG   140      70.130  50.697  44.166  1.00  0.00           H  
ATOM   2270 HH22 ARG   140      68.714  50.765  43.114  1.00  0.00           H  
ATOM   2271  C   ARG   140      73.002  57.280  45.600  1.00  0.00           C  
ATOM   2272  O   ARG   140      72.441  58.267  45.200  1.00  0.00           O  
ATOM   2273  N   HIE   141      72.690  56.680  46.747  1.00  0.00           N  
ATOM   2274  H   HIE   141      73.000  55.728  46.883  1.00  0.00           H  
ATOM   2275  CA  HIE   141      71.701  57.135  47.695  1.00  0.00           C  
ATOM   2276  HA  HIE   141      71.676  58.222  47.622  1.00  0.00           H  
ATOM   2277  CB  HIE   141      70.318  56.547  47.431  1.00  0.00           C  
ATOM   2278  HB2 HIE   141      70.242  55.525  47.801  1.00  0.00           H  
ATOM   2279  HB3 HIE   141      69.648  57.155  48.039  1.00  0.00           H  
ATOM   2280  CG  HIE   141      69.812  56.536  46.008  1.00  0.00           C  
ATOM   2281  ND1 HIE   141      69.327  55.414  45.389  1.00  0.00           N  
ATOM   2282  CE1 HIE   141      68.741  55.909  44.284  1.00  0.00           C  
ATOM   2283  HE1 HIE   141      68.239  55.325  43.526  1.00  0.00           H  
ATOM   2284  NE2 HIE   141      68.761  57.214  44.271  1.00  0.00           N  
ATOM   2285  HE2 HIE   141      68.397  57.767  43.509  1.00  0.00           H  
ATOM   2286  CD2 HIE   141      69.395  57.647  45.398  1.00  0.00           C  
ATOM   2287  HD2 HIE   141      69.687  58.622  45.759  1.00  0.00           H  
ATOM   2288  C   HIE   141      72.113  56.898  49.176  1.00  0.00           C  
ATOM   2289  O   HIE   141      71.151  56.744  49.987  1.00  0.00           O  
ATOM   2290  N   CYS   142      73.473  56.988  49.438  1.00  0.00           N  
ATOM   2291  H   CYS   142      74.081  57.048  48.633  1.00  0.00           H  
ATOM   2292  CA  CYS   142      74.060  56.598  50.731  1.00  0.00           C  
ATOM   2293  HA  CYS   142      73.908  55.521  50.799  1.00  0.00           H  
ATOM   2294  CB  CYS   142      75.601  56.839  50.657  1.00  0.00           C  
ATOM   2295  HB2 CYS   142      75.957  56.495  51.628  1.00  0.00           H  
ATOM   2296  HB3 CYS   142      75.976  56.148  49.901  1.00  0.00           H  
ATOM   2297  SG  CYS   142      76.127  58.526  50.252  1.00  0.00           S  
ATOM   2298  HG  CYS   142      76.442  58.822  51.516  1.00  0.00           H  
ATOM   2299  C   CYS   142      73.364  57.325  51.939  1.00  0.00           C  
ATOM   2300  O   CYS   142      73.306  56.836  53.116  1.00  0.00           O  
ATOM   2301  N   ASN   143      72.845  58.560  51.713  1.00  0.00           N  
ATOM   2302  H   ASN   143      72.951  58.902  50.768  1.00  0.00           H  
ATOM   2303  CA  ASN   143      72.293  59.500  52.744  1.00  0.00           C  
ATOM   2304  HA  ASN   143      72.278  59.002  53.713  1.00  0.00           H  
ATOM   2305  CB  ASN   143      73.252  60.674  53.042  1.00  0.00           C  
ATOM   2306  HB2 ASN   143      73.394  61.125  52.061  1.00  0.00           H  
ATOM   2307  HB3 ASN   143      72.820  61.434  53.694  1.00  0.00           H  
ATOM   2308  CG  ASN   143      74.625  60.320  53.456  1.00  0.00           C  
ATOM   2309  OD1 ASN   143      74.856  59.296  54.143  1.00  0.00           O  
ATOM   2310  ND2 ASN   143      75.681  61.108  53.118  1.00  0.00           N  
ATOM   2311 HD21 ASN   143      76.525  60.905  53.636  1.00  0.00           H  
ATOM   2312 HD22 ASN   143      75.520  62.028  52.735  1.00  0.00           H  
ATOM   2313  C   ASN   143      70.842  59.973  52.425  1.00  0.00           C  
ATOM   2314  O   ASN   143      70.355  60.771  53.238  1.00  0.00           O  
ATOM   2315  N   LYS   144      70.238  59.407  51.351  1.00  0.00           N  
ATOM   2316  H   LYS   144      70.791  58.760  50.807  1.00  0.00           H  
ATOM   2317  CA  LYS   144      68.822  59.576  51.222  1.00  0.00           C  
ATOM   2318  HA  LYS   144      68.554  60.547  51.637  1.00  0.00           H  
ATOM   2319  CB  LYS   144      68.277  59.640  49.789  1.00  0.00           C  
ATOM   2320  HB2 LYS   144      68.445  58.673  49.315  1.00  0.00           H  
ATOM   2321  HB3 LYS   144      67.227  59.927  49.839  1.00  0.00           H  
ATOM   2322  CG  LYS   144      69.044  60.537  48.834  1.00  0.00           C  
ATOM   2323  HG2 LYS   144      70.021  60.056  48.857  1.00  0.00           H  
ATOM   2324  HG3 LYS   144      68.614  60.498  47.833  1.00  0.00           H  
ATOM   2325  CD  LYS   144      69.208  62.005  49.446  1.00  0.00           C  
ATOM   2326  HD2 LYS   144      68.218  62.396  49.684  1.00  0.00           H  
ATOM   2327  HD3 LYS   144      69.886  61.959  50.298  1.00  0.00           H  
ATOM   2328  CE  LYS   144      69.903  62.859  48.425  1.00  0.00           C  
ATOM   2329  HE2 LYS   144      70.115  63.849  48.830  1.00  0.00           H  
ATOM   2330  HE3 LYS   144      70.890  62.466  48.179  1.00  0.00           H  
ATOM   2331  NZ  LYS   144      69.176  62.997  47.166  1.00  0.00           N  
ATOM   2332  HZ1 LYS   144      69.805  63.598  46.653  1.00  0.00           H  
ATOM   2333  HZ2 LYS   144      69.015  62.118  46.695  1.00  0.00           H  
ATOM   2334  HZ3 LYS   144      68.326  63.535  47.254  1.00  0.00           H  
ATOM   2335  C   LYS   144      68.060  58.532  52.063  1.00  0.00           C  
ATOM   2336  O   LYS   144      68.469  57.381  52.197  1.00  0.00           O  
ATOM   2337  N   LEU   145      66.932  59.034  52.616  1.00  0.00           N  
ATOM   2338  H   LEU   145      66.646  59.939  52.271  1.00  0.00           H  
ATOM   2339  CA  LEU   145      65.873  58.232  53.166  1.00  0.00           C  
ATOM   2340  HA  LEU   145      66.297  57.279  53.483  1.00  0.00           H  
ATOM   2341  CB  LEU   145      65.314  59.016  54.334  1.00  0.00           C  
ATOM   2342  HB2 LEU   145      66.087  59.309  55.044  1.00  0.00           H  
ATOM   2343  HB3 LEU   145      64.941  59.941  53.893  1.00  0.00           H  
ATOM   2344  CG  LEU   145      64.166  58.430  55.211  1.00  0.00           C  
ATOM   2345  HG  LEU   145      63.466  57.862  54.598  1.00  0.00           H  
ATOM   2346  CD1 LEU   145      64.716  57.393  56.171  1.00  0.00           C  
ATOM   2347 HD11 LEU   145      63.947  56.819  56.689  1.00  0.00           H  
ATOM   2348 HD12 LEU   145      65.229  56.580  55.656  1.00  0.00           H  
ATOM   2349 HD13 LEU   145      65.560  57.697  56.789  1.00  0.00           H  
ATOM   2350  CD2 LEU   145      63.496  59.577  56.009  1.00  0.00           C  
ATOM   2351 HD21 LEU   145      63.076  60.344  55.359  1.00  0.00           H  
ATOM   2352 HD22 LEU   145      62.687  59.228  56.650  1.00  0.00           H  
ATOM   2353 HD23 LEU   145      64.191  60.058  56.697  1.00  0.00           H  
ATOM   2354  C   LEU   145      64.706  57.973  52.240  1.00  0.00           C  
ATOM   2355  O   LEU   145      64.306  58.901  51.547  1.00  0.00           O  
ATOM   2356  N   PHE   146      64.168  56.772  52.228  1.00  0.00           N  
ATOM   2357  H   PHE   146      64.555  56.108  52.884  1.00  0.00           H  
ATOM   2358  CA  PHE   146      63.139  56.258  51.291  1.00  0.00           C  
ATOM   2359  HA  PHE   146      62.999  56.990  50.495  1.00  0.00           H  
ATOM   2360  CB  PHE   146      63.576  54.916  50.620  1.00  0.00           C  
ATOM   2361  HB2 PHE   146      63.877  54.188  51.373  1.00  0.00           H  
ATOM   2362  HB3 PHE   146      62.673  54.541  50.137  1.00  0.00           H  
ATOM   2363  CG  PHE   146      64.634  54.960  49.531  1.00  0.00           C  
ATOM   2364  CD1 PHE   146      65.986  55.376  49.824  1.00  0.00           C  
ATOM   2365  HD1 PHE   146      66.141  55.726  50.834  1.00  0.00           H  
ATOM   2366  CE1 PHE   146      66.998  55.459  48.829  1.00  0.00           C  
ATOM   2367  HE1 PHE   146      67.913  55.984  49.062  1.00  0.00           H  
ATOM   2368  CZ  PHE   146      66.684  55.108  47.529  1.00  0.00           C  
ATOM   2369  HZ  PHE   146      67.456  55.106  46.773  1.00  0.00           H  
ATOM   2370  CE2 PHE   146      65.371  54.576  47.241  1.00  0.00           C  
ATOM   2371  HE2 PHE   146      65.135  54.126  46.288  1.00  0.00           H  
ATOM   2372  CD2 PHE   146      64.376  54.513  48.251  1.00  0.00           C  
ATOM   2373  HD2 PHE   146      63.422  54.090  47.973  1.00  0.00           H  
ATOM   2374  C   PHE   146      61.764  56.077  51.998  1.00  0.00           C  
ATOM   2375  O   PHE   146      61.732  55.959  53.190  1.00  0.00           O  
ATOM   2376  N   LEU   147      60.690  56.144  51.222  1.00  0.00           N  
ATOM   2377  H   LEU   147      60.807  56.306  50.231  1.00  0.00           H  
ATOM   2378  CA  LEU   147      59.343  55.686  51.588  1.00  0.00           C  
ATOM   2379  HA  LEU   147      59.325  55.465  52.655  1.00  0.00           H  
ATOM   2380  CB  LEU   147      58.434  56.958  51.412  1.00  0.00           C  
ATOM   2381  HB2 LEU   147      59.038  57.739  51.875  1.00  0.00           H  
ATOM   2382  HB3 LEU   147      58.364  57.102  50.333  1.00  0.00           H  
ATOM   2383  CG  LEU   147      56.995  56.915  51.984  1.00  0.00           C  
ATOM   2384  HG  LEU   147      56.420  56.237  51.353  1.00  0.00           H  
ATOM   2385  CD1 LEU   147      56.707  56.345  53.400  1.00  0.00           C  
ATOM   2386 HD11 LEU   147      57.025  55.302  53.399  1.00  0.00           H  
ATOM   2387 HD12 LEU   147      57.218  56.836  54.229  1.00  0.00           H  
ATOM   2388 HD13 LEU   147      55.664  56.260  53.703  1.00  0.00           H  
ATOM   2389  CD2 LEU   147      56.408  58.350  51.880  1.00  0.00           C  
ATOM   2390 HD21 LEU   147      55.337  58.272  51.691  1.00  0.00           H  
ATOM   2391 HD22 LEU   147      56.465  58.901  52.819  1.00  0.00           H  
ATOM   2392 HD23 LEU   147      56.907  58.915  51.094  1.00  0.00           H  
ATOM   2393  C   LEU   147      58.758  54.517  50.739  1.00  0.00           C  
ATOM   2394  O   LEU   147      58.809  54.608  49.494  1.00  0.00           O  
ATOM   2395  N   ILE   148      58.250  53.440  51.331  1.00  0.00           N  
ATOM   2396  H   ILE   148      58.123  53.517  52.330  1.00  0.00           H  
ATOM   2397  CA  ILE   148      57.846  52.161  50.715  1.00  0.00           C  
ATOM   2398  HA  ILE   148      57.567  52.348  49.678  1.00  0.00           H  
ATOM   2399  CB  ILE   148      59.049  51.174  50.666  1.00  0.00           C  
ATOM   2400  HB  ILE   148      58.702  50.187  50.359  1.00  0.00           H  
ATOM   2401  CG2 ILE   148      60.098  51.637  49.657  1.00  0.00           C  
ATOM   2402 HG21 ILE   148      60.585  52.559  49.975  1.00  0.00           H  
ATOM   2403 HG22 ILE   148      60.849  50.854  49.561  1.00  0.00           H  
ATOM   2404 HG23 ILE   148      59.727  51.746  48.637  1.00  0.00           H  
ATOM   2405  CG1 ILE   148      59.833  51.137  51.986  1.00  0.00           C  
ATOM   2406 HG12 ILE   148      60.746  50.551  51.875  1.00  0.00           H  
ATOM   2407 HG13 ILE   148      60.236  52.111  52.266  1.00  0.00           H  
ATOM   2408  CD1 ILE   148      59.095  50.385  53.064  1.00  0.00           C  
ATOM   2409 HD11 ILE   148      58.843  49.351  52.831  1.00  0.00           H  
ATOM   2410 HD12 ILE   148      59.608  50.560  54.009  1.00  0.00           H  
ATOM   2411 HD13 ILE   148      58.130  50.878  53.186  1.00  0.00           H  
ATOM   2412  C   ILE   148      56.508  51.628  51.305  1.00  0.00           C  
ATOM   2413  O   ILE   148      55.887  52.225  52.176  1.00  0.00           O  
ATOM   2414  N   ASP   149      56.063  50.500  50.781  1.00  0.00           N  
ATOM   2415  H   ASP   149      56.706  50.065  50.135  1.00  0.00           H  
ATOM   2416  CA  ASP   149      54.942  49.681  51.226  1.00  0.00           C  
ATOM   2417  HA  ASP   149      54.961  48.822  50.555  1.00  0.00           H  
ATOM   2418  CB  ASP   149      55.141  49.209  52.717  1.00  0.00           C  
ATOM   2419  HB2 ASP   149      56.183  48.893  52.764  1.00  0.00           H  
ATOM   2420  HB3 ASP   149      54.970  50.034  53.409  1.00  0.00           H  
ATOM   2421  CG  ASP   149      54.216  48.056  53.054  1.00  0.00           C  
ATOM   2422  OD1 ASP   149      53.836  47.368  52.143  1.00  0.00           O  
ATOM   2423  OD2 ASP   149      54.015  47.731  54.217  1.00  0.00           O  
ATOM   2424  C   ASP   149      53.608  50.383  50.952  1.00  0.00           C  
ATOM   2425  O   ASP   149      52.759  50.670  51.827  1.00  0.00           O  
ATOM   2426  N   PHE   150      53.412  50.917  49.746  1.00  0.00           N  
ATOM   2427  H   PHE   150      54.223  50.903  49.144  1.00  0.00           H  
ATOM   2428  CA  PHE   150      52.220  51.683  49.331  1.00  0.00           C  
ATOM   2429  HA  PHE   150      52.140  52.448  50.104  1.00  0.00           H  
ATOM   2430  CB  PHE   150      52.556  52.201  47.937  1.00  0.00           C  
ATOM   2431  HB2 PHE   150      52.505  51.326  47.289  1.00  0.00           H  
ATOM   2432  HB3 PHE   150      51.720  52.781  47.547  1.00  0.00           H  
ATOM   2433  CG  PHE   150      53.873  52.850  47.760  1.00  0.00           C  
ATOM   2434  CD1 PHE   150      54.068  54.010  48.582  1.00  0.00           C  
ATOM   2435  HD1 PHE   150      53.271  54.327  49.238  1.00  0.00           H  
ATOM   2436  CE1 PHE   150      55.242  54.708  48.411  1.00  0.00           C  
ATOM   2437  HE1 PHE   150      55.301  55.578  49.048  1.00  0.00           H  
ATOM   2438  CZ  PHE   150      56.213  54.324  47.453  1.00  0.00           C  
ATOM   2439  HZ  PHE   150      57.066  54.960  47.268  1.00  0.00           H  
ATOM   2440  CE2 PHE   150      56.012  53.177  46.656  1.00  0.00           C  
ATOM   2441  HE2 PHE   150      56.797  53.019  45.932  1.00  0.00           H  
ATOM   2442  CD2 PHE   150      54.838  52.422  46.870  1.00  0.00           C  
ATOM   2443  HD2 PHE   150      54.799  51.461  46.379  1.00  0.00           H  
ATOM   2444  C   PHE   150      50.872  50.925  49.446  1.00  0.00           C  
ATOM   2445  O   PHE   150      49.863  51.455  48.917  1.00  0.00           O  
ATOM   2446  N   GLY   151      50.729  49.744  50.077  1.00  0.00           N  
ATOM   2447  H   GLY   151      51.549  49.272  50.430  1.00  0.00           H  
ATOM   2448  CA  GLY   151      49.537  48.936  50.112  1.00  0.00           C  
ATOM   2449  HA2 GLY   151      49.160  48.848  49.093  1.00  0.00           H  
ATOM   2450  HA3 GLY   151      49.732  47.926  50.473  1.00  0.00           H  
ATOM   2451  C   GLY   151      48.294  49.464  50.935  1.00  0.00           C  
ATOM   2452  O   GLY   151      47.259  48.768  50.930  1.00  0.00           O  
ATOM   2453  N   LEU   152      48.252  50.612  51.492  1.00  0.00           N  
ATOM   2454  H   LEU   152      49.185  50.989  51.584  1.00  0.00           H  
ATOM   2455  CA  LEU   152      47.111  51.319  52.041  1.00  0.00           C  
ATOM   2456  HA  LEU   152      46.228  50.721  51.812  1.00  0.00           H  
ATOM   2457  CB  LEU   152      47.120  51.269  53.561  1.00  0.00           C  
ATOM   2458  HB2 LEU   152      47.941  51.914  53.878  1.00  0.00           H  
ATOM   2459  HB3 LEU   152      46.201  51.795  53.820  1.00  0.00           H  
ATOM   2460  CG  LEU   152      47.185  49.959  54.292  1.00  0.00           C  
ATOM   2461  HG  LEU   152      48.074  49.425  53.955  1.00  0.00           H  
ATOM   2462  CD1 LEU   152      47.416  50.261  55.760  1.00  0.00           C  
ATOM   2463 HD11 LEU   152      46.516  50.715  56.174  1.00  0.00           H  
ATOM   2464 HD12 LEU   152      47.560  49.333  56.314  1.00  0.00           H  
ATOM   2465 HD13 LEU   152      48.359  50.760  55.984  1.00  0.00           H  
ATOM   2466  CD2 LEU   152      45.925  49.088  54.072  1.00  0.00           C  
ATOM   2467 HD21 LEU   152      46.018  48.098  54.518  1.00  0.00           H  
ATOM   2468 HD22 LEU   152      45.010  49.574  54.410  1.00  0.00           H  
ATOM   2469 HD23 LEU   152      45.774  48.959  53.000  1.00  0.00           H  
ATOM   2470  C   LEU   152      46.826  52.729  51.475  1.00  0.00           C  
ATOM   2471  O   LEU   152      45.823  53.407  51.741  1.00  0.00           O  
ATOM   2472  N   ALA   153      47.656  53.127  50.489  1.00  0.00           N  
ATOM   2473  H   ALA   153      48.458  52.515  50.441  1.00  0.00           H  
ATOM   2474  CA  ALA   153      47.658  54.439  49.890  1.00  0.00           C  
ATOM   2475  HA  ALA   153      47.784  55.244  50.614  1.00  0.00           H  
ATOM   2476  CB  ALA   153      48.715  54.438  48.772  1.00  0.00           C  
ATOM   2477  HB1 ALA   153      48.468  53.625  48.089  1.00  0.00           H  
ATOM   2478  HB2 ALA   153      48.728  55.397  48.254  1.00  0.00           H  
ATOM   2479  HB3 ALA   153      49.681  54.270  49.249  1.00  0.00           H  
ATOM   2480  C   ALA   153      46.256  54.771  49.241  1.00  0.00           C  
ATOM   2481  O   ALA   153      45.493  53.871  48.864  1.00  0.00           O  
ATOM   2482  N   LYS   154      45.976  56.062  49.124  1.00  0.00           N  
ATOM   2483  H   LYS   154      46.732  56.664  49.416  1.00  0.00           H  
ATOM   2484  CA  LYS   154      44.652  56.626  48.584  1.00  0.00           C  
ATOM   2485  HA  LYS   154      44.035  55.841  48.148  1.00  0.00           H  
ATOM   2486  CB  LYS   154      43.818  56.936  49.866  1.00  0.00           C  
ATOM   2487  HB2 LYS   154      43.706  56.047  50.487  1.00  0.00           H  
ATOM   2488  HB3 LYS   154      44.344  57.722  50.407  1.00  0.00           H  
ATOM   2489  CG  LYS   154      42.408  57.456  49.665  1.00  0.00           C  
ATOM   2490  HG2 LYS   154      42.379  58.440  49.196  1.00  0.00           H  
ATOM   2491  HG3 LYS   154      41.914  56.688  49.071  1.00  0.00           H  
ATOM   2492  CD  LYS   154      41.585  57.613  50.900  1.00  0.00           C  
ATOM   2493  HD2 LYS   154      41.317  56.666  51.368  1.00  0.00           H  
ATOM   2494  HD3 LYS   154      42.101  58.224  51.641  1.00  0.00           H  
ATOM   2495  CE  LYS   154      40.278  58.428  50.548  1.00  0.00           C  
ATOM   2496  HE2 LYS   154      39.719  58.482  51.482  1.00  0.00           H  
ATOM   2497  HE3 LYS   154      40.434  59.446  50.191  1.00  0.00           H  
ATOM   2498  NZ  LYS   154      39.360  57.641  49.555  1.00  0.00           N  
ATOM   2499  HZ1 LYS   154      39.821  57.542  48.662  1.00  0.00           H  
ATOM   2500  HZ2 LYS   154      39.096  56.705  49.830  1.00  0.00           H  
ATOM   2501  HZ3 LYS   154      38.503  58.104  49.286  1.00  0.00           H  
ATOM   2502  C   LYS   154      44.783  57.849  47.678  1.00  0.00           C  
ATOM   2503  O   LYS   154      45.614  58.676  47.994  1.00  0.00           O  
ATOM   2504  N   LYS   155      43.974  57.926  46.626  1.00  0.00           N  
ATOM   2505  H   LYS   155      43.331  57.179  46.405  1.00  0.00           H  
ATOM   2506  CA  LYS   155      43.868  59.111  45.758  1.00  0.00           C  
ATOM   2507  HA  LYS   155      44.891  59.487  45.751  1.00  0.00           H  
ATOM   2508  CB  LYS   155      43.582  58.617  44.303  1.00  0.00           C  
ATOM   2509  HB2 LYS   155      44.384  57.894  44.155  1.00  0.00           H  
ATOM   2510  HB3 LYS   155      42.622  58.103  44.273  1.00  0.00           H  
ATOM   2511  CG  LYS   155      43.552  59.730  43.248  1.00  0.00           C  
ATOM   2512  HG2 LYS   155      42.552  60.156  43.324  1.00  0.00           H  
ATOM   2513  HG3 LYS   155      44.275  60.535  43.381  1.00  0.00           H  
ATOM   2514  CD  LYS   155      43.705  59.251  41.869  1.00  0.00           C  
ATOM   2515  HD2 LYS   155      44.700  58.810  41.814  1.00  0.00           H  
ATOM   2516  HD3 LYS   155      42.810  58.629  41.893  1.00  0.00           H  
ATOM   2517  CE  LYS   155      43.374  60.355  40.776  1.00  0.00           C  
ATOM   2518  HE2 LYS   155      42.320  60.624  40.842  1.00  0.00           H  
ATOM   2519  HE3 LYS   155      44.046  61.213  40.793  1.00  0.00           H  
ATOM   2520  NZ  LYS   155      43.402  59.768  39.395  1.00  0.00           N  
ATOM   2521  HZ1 LYS   155      42.961  60.288  38.651  1.00  0.00           H  
ATOM   2522  HZ2 LYS   155      44.390  59.723  39.190  1.00  0.00           H  
ATOM   2523  HZ3 LYS   155      42.915  58.884  39.403  1.00  0.00           H  
ATOM   2524  C   LYS   155      43.072  60.287  46.334  1.00  0.00           C  
ATOM   2525  O   LYS   155      42.251  60.046  47.223  1.00  0.00           O  
ATOM   2526  N   TYR   156      43.311  61.531  45.903  1.00  0.00           N  
ATOM   2527  H   TYR   156      44.147  61.656  45.350  1.00  0.00           H  
ATOM   2528  CA  TYR   156      42.545  62.672  46.504  1.00  0.00           C  
ATOM   2529  HA  TYR   156      41.644  62.296  46.988  1.00  0.00           H  
ATOM   2530  CB  TYR   156      43.271  63.366  47.641  1.00  0.00           C  
ATOM   2531  HB2 TYR   156      42.502  63.941  48.157  1.00  0.00           H  
ATOM   2532  HB3 TYR   156      43.547  62.593  48.359  1.00  0.00           H  
ATOM   2533  CG  TYR   156      44.450  64.229  47.115  1.00  0.00           C  
ATOM   2534  CD1 TYR   156      44.262  65.569  46.875  1.00  0.00           C  
ATOM   2535  HD1 TYR   156      43.237  65.898  46.782  1.00  0.00           H  
ATOM   2536  CE1 TYR   156      45.294  66.387  46.363  1.00  0.00           C  
ATOM   2537  HE1 TYR   156      45.097  67.351  45.917  1.00  0.00           H  
ATOM   2538  CZ  TYR   156      46.604  65.876  46.233  1.00  0.00           C  
ATOM   2539  OH  TYR   156      47.539  66.640  45.657  1.00  0.00           O  
ATOM   2540  HH  TYR   156      48.335  66.129  45.492  1.00  0.00           H  
ATOM   2541  CE2 TYR   156      46.841  64.594  46.804  1.00  0.00           C  
ATOM   2542  HE2 TYR   156      47.869  64.269  46.876  1.00  0.00           H  
ATOM   2543  CD2 TYR   156      45.782  63.678  47.161  1.00  0.00           C  
ATOM   2544  HD2 TYR   156      45.944  62.676  47.529  1.00  0.00           H  
ATOM   2545  C   TYR   156      42.043  63.618  45.424  1.00  0.00           C  
ATOM   2546  O   TYR   156      41.213  64.458  45.683  1.00  0.00           O  
ATOM   2547  N   ARG   157      42.581  63.596  44.138  1.00  0.00           N  
ATOM   2548  H   ARG   157      43.248  62.892  43.854  1.00  0.00           H  
ATOM   2549  CA  ARG   157      42.150  64.524  43.055  1.00  0.00           C  
ATOM   2550  HA  ARG   157      41.065  64.597  43.118  1.00  0.00           H  
ATOM   2551  CB  ARG   157      42.839  65.942  43.275  1.00  0.00           C  
ATOM   2552  HB2 ARG   157      42.347  66.581  42.542  1.00  0.00           H  
ATOM   2553  HB3 ARG   157      42.729  66.374  44.269  1.00  0.00           H  
ATOM   2554  CG  ARG   157      44.321  66.092  42.854  1.00  0.00           C  
ATOM   2555  HG2 ARG   157      44.968  65.523  43.521  1.00  0.00           H  
ATOM   2556  HG3 ARG   157      44.502  65.576  41.911  1.00  0.00           H  
ATOM   2557  CD  ARG   157      44.954  67.428  42.731  1.00  0.00           C  
ATOM   2558  HD2 ARG   157      44.346  68.223  42.300  1.00  0.00           H  
ATOM   2559  HD3 ARG   157      45.265  67.866  43.680  1.00  0.00           H  
ATOM   2560  NE  ARG   157      46.138  67.451  41.960  1.00  0.00           N  
ATOM   2561  HE  ARG   157      46.336  66.515  41.638  1.00  0.00           H  
ATOM   2562  CZ  ARG   157      46.990  68.435  41.975  1.00  0.00           C  
ATOM   2563  NH1 ARG   157      46.832  69.599  42.461  1.00  0.00           N  
ATOM   2564 HH11 ARG   157      45.924  69.873  42.806  1.00  0.00           H  
ATOM   2565 HH12 ARG   157      47.581  70.191  42.789  1.00  0.00           H  
ATOM   2566  NH2 ARG   157      48.106  68.171  41.349  1.00  0.00           N  
ATOM   2567 HH21 ARG   157      48.193  67.298  40.848  1.00  0.00           H  
ATOM   2568 HH22 ARG   157      48.840  68.859  41.273  1.00  0.00           H  
ATOM   2569  C   ARG   157      42.337  63.996  41.639  1.00  0.00           C  
ATOM   2570  O   ARG   157      43.370  63.349  41.376  1.00  0.00           O  
ATOM   2571  N   ASP   158      41.420  64.394  40.851  1.00  0.00           N  
ATOM   2572  H   ASP   158      40.572  64.868  41.126  1.00  0.00           H  
ATOM   2573  CA  ASP   158      41.544  64.171  39.390  1.00  0.00           C  
ATOM   2574  HA  ASP   158      41.584  63.097  39.208  1.00  0.00           H  
ATOM   2575  CB  ASP   158      40.233  64.699  38.813  1.00  0.00           C  
ATOM   2576  HB2 ASP   158      39.354  64.155  39.161  1.00  0.00           H  
ATOM   2577  HB3 ASP   158      40.184  65.718  39.197  1.00  0.00           H  
ATOM   2578  CG  ASP   158      40.225  64.791  37.293  1.00  0.00           C  
ATOM   2579  OD1 ASP   158      40.095  63.720  36.626  1.00  0.00           O  
ATOM   2580  OD2 ASP   158      40.340  65.958  36.857  1.00  0.00           O  
ATOM   2581  C   ASP   158      42.799  64.794  38.737  1.00  0.00           C  
ATOM   2582  O   ASP   158      43.239  65.855  39.211  1.00  0.00           O  
ATOM   2583  N   ASN   159      43.248  64.236  37.599  1.00  0.00           N  
ATOM   2584  H   ASN   159      42.917  63.350  37.243  1.00  0.00           H  
ATOM   2585  CA  ASN   159      44.409  64.897  36.918  1.00  0.00           C  
ATOM   2586  HA  ASN   159      45.089  65.271  37.684  1.00  0.00           H  
ATOM   2587  CB  ASN   159      45.116  63.642  36.293  1.00  0.00           C  
ATOM   2588  HB2 ASN   159      45.365  62.904  37.055  1.00  0.00           H  
ATOM   2589  HB3 ASN   159      44.522  63.155  35.519  1.00  0.00           H  
ATOM   2590  CG  ASN   159      46.436  64.066  35.629  1.00  0.00           C  
ATOM   2591  OD1 ASN   159      47.410  64.317  36.377  1.00  0.00           O  
ATOM   2592  ND2 ASN   159      46.555  64.109  34.298  1.00  0.00           N  
ATOM   2593 HD21 ASN   159      47.417  64.263  33.794  1.00  0.00           H  
ATOM   2594 HD22 ASN   159      45.709  63.929  33.777  1.00  0.00           H  
ATOM   2595  C   ASN   159      44.073  66.048  35.927  1.00  0.00           C  
ATOM   2596  O   ASN   159      44.930  66.948  35.762  1.00  0.00           O  
ATOM   2597  N   ARG   160      42.882  65.987  35.230  1.00  0.00           N  
ATOM   2598  H   ARG   160      42.248  65.241  35.478  1.00  0.00           H  
ATOM   2599  CA  ARG   160      42.452  66.891  34.185  1.00  0.00           C  
ATOM   2600  HA  ARG   160      43.366  67.281  33.738  1.00  0.00           H  
ATOM   2601  CB  ARG   160      41.708  66.079  33.106  1.00  0.00           C  
ATOM   2602  HB2 ARG   160      41.875  66.545  32.135  1.00  0.00           H  
ATOM   2603  HB3 ARG   160      42.286  65.158  33.035  1.00  0.00           H  
ATOM   2604  CG  ARG   160      40.167  65.803  33.282  1.00  0.00           C  
ATOM   2605  HG2 ARG   160      39.950  65.285  34.216  1.00  0.00           H  
ATOM   2606  HG3 ARG   160      39.670  66.763  33.429  1.00  0.00           H  
ATOM   2607  CD  ARG   160      39.505  65.184  31.938  1.00  0.00           C  
ATOM   2608  HD2 ARG   160      40.144  64.408  31.517  1.00  0.00           H  
ATOM   2609  HD3 ARG   160      38.638  64.608  32.262  1.00  0.00           H  
ATOM   2610  NE  ARG   160      39.224  66.187  30.891  1.00  0.00           N  
ATOM   2611  HE  ARG   160      39.755  67.040  30.985  1.00  0.00           H  
ATOM   2612  CZ  ARG   160      38.647  65.952  29.743  1.00  0.00           C  
ATOM   2613  NH1 ARG   160      37.842  64.945  29.562  1.00  0.00           N  
ATOM   2614 HH11 ARG   160      37.626  64.267  30.279  1.00  0.00           H  
ATOM   2615 HH12 ARG   160      37.165  64.909  28.814  1.00  0.00           H  
ATOM   2616  NH2 ARG   160      38.873  66.734  28.737  1.00  0.00           N  
ATOM   2617 HH21 ARG   160      39.630  67.399  28.669  1.00  0.00           H  
ATOM   2618 HH22 ARG   160      38.462  66.529  27.837  1.00  0.00           H  
ATOM   2619  C   ARG   160      41.716  68.143  34.620  1.00  0.00           C  
ATOM   2620  O   ARG   160      41.341  69.082  33.866  1.00  0.00           O  
ATOM   2621  N   THR   161      41.498  68.261  35.943  1.00  0.00           N  
ATOM   2622  H   THR   161      41.668  67.425  36.483  1.00  0.00           H  
ATOM   2623  CA  THR   161      40.908  69.416  36.593  1.00  0.00           C  
ATOM   2624  HA  THR   161      41.142  70.291  35.987  1.00  0.00           H  
ATOM   2625  CB  THR   161      39.436  69.160  36.739  1.00  0.00           C  
ATOM   2626  HB  THR   161      38.984  70.080  37.110  1.00  0.00           H  
ATOM   2627  CG2 THR   161      38.648  68.932  35.454  1.00  0.00           C  
ATOM   2628 HG21 THR   161      38.783  67.874  35.230  1.00  0.00           H  
ATOM   2629 HG22 THR   161      37.618  69.124  35.754  1.00  0.00           H  
ATOM   2630 HG23 THR   161      38.894  69.464  34.534  1.00  0.00           H  
ATOM   2631  OG1 THR   161      38.930  68.210  37.633  1.00  0.00           O  
ATOM   2632  HG1 THR   161      39.332  67.415  37.274  1.00  0.00           H  
ATOM   2633  C   THR   161      41.422  69.808  37.923  1.00  0.00           C  
ATOM   2634  O   THR   161      41.155  70.908  38.396  1.00  0.00           O  
ATOM   2635  N   ARG   162      42.107  68.880  38.560  1.00  0.00           N  
ATOM   2636  H   ARG   162      42.232  67.947  38.194  1.00  0.00           H  
ATOM   2637  CA  ARG   162      42.635  69.072  39.909  1.00  0.00           C  
ATOM   2638  HA  ARG   162      42.962  68.131  40.352  1.00  0.00           H  
ATOM   2639  CB  ARG   162      43.749  70.009  39.935  1.00  0.00           C  
ATOM   2640  HB2 ARG   162      43.551  71.010  39.553  1.00  0.00           H  
ATOM   2641  HB3 ARG   162      44.134  70.024  40.955  1.00  0.00           H  
ATOM   2642  CG  ARG   162      44.927  69.530  39.098  1.00  0.00           C  
ATOM   2643  HG2 ARG   162      45.245  68.602  39.574  1.00  0.00           H  
ATOM   2644  HG3 ARG   162      44.646  69.195  38.099  1.00  0.00           H  
ATOM   2645  CD  ARG   162      45.985  70.665  38.997  1.00  0.00           C  
ATOM   2646  HD2 ARG   162      45.631  71.437  38.314  1.00  0.00           H  
ATOM   2647  HD3 ARG   162      46.212  71.083  39.978  1.00  0.00           H  
ATOM   2648  NE  ARG   162      47.258  70.149  38.359  1.00  0.00           N  
ATOM   2649  HE  ARG   162      47.220  69.635  37.491  1.00  0.00           H  
ATOM   2650  CZ  ARG   162      48.479  70.545  38.689  1.00  0.00           C  
ATOM   2651  NH1 ARG   162      48.838  71.603  39.333  1.00  0.00           N  
ATOM   2652 HH11 ARG   162      48.172  72.286  39.667  1.00  0.00           H  
ATOM   2653 HH12 ARG   162      49.824  71.821  39.360  1.00  0.00           H  
ATOM   2654  NH2 ARG   162      49.563  69.986  38.116  1.00  0.00           N  
ATOM   2655 HH21 ARG   162      49.517  69.055  37.728  1.00  0.00           H  
ATOM   2656 HH22 ARG   162      50.431  70.351  38.483  1.00  0.00           H  
ATOM   2657  C   ARG   162      41.491  69.326  40.963  1.00  0.00           C  
ATOM   2658  O   ARG   162      41.815  69.925  41.989  1.00  0.00           O  
ATOM   2659  N   GLN   163      40.321  68.775  40.679  1.00  0.00           N  
ATOM   2660  H   GLN   163      40.197  68.404  39.748  1.00  0.00           H  
ATOM   2661  CA  GLN   163      39.088  68.854  41.516  1.00  0.00           C  
ATOM   2662  HA  GLN   163      39.083  69.788  42.077  1.00  0.00           H  
ATOM   2663  CB  GLN   163      37.813  68.753  40.577  1.00  0.00           C  
ATOM   2664  HB2 GLN   163      37.778  69.518  39.801  1.00  0.00           H  
ATOM   2665  HB3 GLN   163      37.825  67.733  40.193  1.00  0.00           H  
ATOM   2666  CG  GLN   163      36.461  68.935  41.314  1.00  0.00           C  
ATOM   2667  HG2 GLN   163      35.689  68.473  40.699  1.00  0.00           H  
ATOM   2668  HG3 GLN   163      36.495  68.335  42.224  1.00  0.00           H  
ATOM   2669  CD  GLN   163      36.092  70.387  41.677  1.00  0.00           C  
ATOM   2670  OE1 GLN   163      36.761  71.328  41.392  1.00  0.00           O  
ATOM   2671  NE2 GLN   163      35.005  70.642  42.394  1.00  0.00           N  
ATOM   2672 HE21 GLN   163      34.693  71.572  42.634  1.00  0.00           H  
ATOM   2673 HE22 GLN   163      34.405  69.877  42.668  1.00  0.00           H  
ATOM   2674  C   GLN   163      39.156  67.659  42.556  1.00  0.00           C  
ATOM   2675  O   GLN   163      39.371  66.537  42.148  1.00  0.00           O  
ATOM   2676  N   HIE   164      39.031  67.963  43.871  1.00  0.00           N  
ATOM   2677  H   HIE   164      38.827  68.908  44.164  1.00  0.00           H  
ATOM   2678  CA  HIE   164      39.320  67.071  45.027  1.00  0.00           C  
ATOM   2679  HA  HIE   164      40.206  66.507  44.739  1.00  0.00           H  
ATOM   2680  CB  HIE   164      39.578  67.933  46.265  1.00  0.00           C  
ATOM   2681  HB2 HIE   164      40.261  68.654  45.817  1.00  0.00           H  
ATOM   2682  HB3 HIE   164      38.613  68.416  46.419  1.00  0.00           H  
ATOM   2683  CG  HIE   164      40.180  67.256  47.416  1.00  0.00           C  
ATOM   2684  ND1 HIE   164      39.465  66.311  48.187  1.00  0.00           N  
ATOM   2685  CE1 HIE   164      40.290  66.110  49.259  1.00  0.00           C  
ATOM   2686  HE1 HIE   164      40.095  65.463  50.102  1.00  0.00           H  
ATOM   2687  NE2 HIE   164      41.474  66.817  49.189  1.00  0.00           N  
ATOM   2688  HE2 HIE   164      42.214  66.818  49.876  1.00  0.00           H  
ATOM   2689  CD2 HIE   164      41.338  67.689  48.129  1.00  0.00           C  
ATOM   2690  HD2 HIE   164      42.023  68.493  47.902  1.00  0.00           H  
ATOM   2691  C   HIE   164      38.106  66.108  45.127  1.00  0.00           C  
ATOM   2692  O   HIE   164      37.103  66.177  44.430  1.00  0.00           O  
ATOM   2693  N   ILE   165      38.346  64.995  45.871  1.00  0.00           N  
ATOM   2694  H   ILE   165      39.225  64.939  46.365  1.00  0.00           H  
ATOM   2695  CA  ILE   165      37.391  63.851  45.969  1.00  0.00           C  
ATOM   2696  HA  ILE   165      37.237  63.435  44.973  1.00  0.00           H  
ATOM   2697  CB  ILE   165      37.984  62.692  46.807  1.00  0.00           C  
ATOM   2698  HB  ILE   165      37.223  62.129  47.346  1.00  0.00           H  
ATOM   2699  CG2 ILE   165      38.866  61.848  45.868  1.00  0.00           C  
ATOM   2700 HG21 ILE   165      39.463  61.173  46.482  1.00  0.00           H  
ATOM   2701 HG22 ILE   165      38.260  61.356  45.107  1.00  0.00           H  
ATOM   2702 HG23 ILE   165      39.500  62.543  45.318  1.00  0.00           H  
ATOM   2703  CG1 ILE   165      38.880  63.194  47.981  1.00  0.00           C  
ATOM   2704 HG12 ILE   165      39.810  63.680  47.685  1.00  0.00           H  
ATOM   2705 HG13 ILE   165      38.305  63.990  48.453  1.00  0.00           H  
ATOM   2706  CD1 ILE   165      39.328  62.220  49.070  1.00  0.00           C  
ATOM   2707 HD11 ILE   165      38.412  61.714  49.373  1.00  0.00           H  
ATOM   2708 HD12 ILE   165      40.093  61.579  48.631  1.00  0.00           H  
ATOM   2709 HD13 ILE   165      39.851  62.677  49.910  1.00  0.00           H  
ATOM   2710  C   ILE   165      36.032  64.297  46.556  1.00  0.00           C  
ATOM   2711  O   ILE   165      35.938  65.236  47.304  1.00  0.00           O  
ATOM   2712  N   PRO   166      34.955  63.519  46.319  1.00  0.00           N  
ATOM   2713  CD  PRO   166      34.818  62.477  45.321  1.00  0.00           C  
ATOM   2714  HD2 PRO   166      35.639  61.787  45.517  1.00  0.00           H  
ATOM   2715  HD3 PRO   166      34.888  62.953  44.342  1.00  0.00           H  
ATOM   2716  CG  PRO   166      33.440  61.856  45.563  1.00  0.00           C  
ATOM   2717  HG2 PRO   166      33.576  60.993  46.215  1.00  0.00           H  
ATOM   2718  HG3 PRO   166      33.001  61.485  44.637  1.00  0.00           H  
ATOM   2719  CB  PRO   166      32.629  62.950  46.311  1.00  0.00           C  
ATOM   2720  HB2 PRO   166      31.889  62.532  46.993  1.00  0.00           H  
ATOM   2721  HB3 PRO   166      32.163  63.517  45.504  1.00  0.00           H  
ATOM   2722  CA  PRO   166      33.686  63.736  47.068  1.00  0.00           C  
ATOM   2723  HA  PRO   166      33.363  64.770  46.947  1.00  0.00           H  
ATOM   2724  C   PRO   166      33.902  63.433  48.590  1.00  0.00           C  
ATOM   2725  O   PRO   166      34.560  62.458  48.921  1.00  0.00           O  
ATOM   2726  N   TYR   167      33.264  64.232  49.436  1.00  0.00           N  
ATOM   2727  H   TYR   167      32.486  64.799  49.133  1.00  0.00           H  
ATOM   2728  CA  TYR   167      33.462  64.156  50.885  1.00  0.00           C  
ATOM   2729  HA  TYR   167      34.493  63.867  51.092  1.00  0.00           H  
ATOM   2730  CB  TYR   167      33.380  65.578  51.454  1.00  0.00           C  
ATOM   2731  HB2 TYR   167      34.269  66.182  51.270  1.00  0.00           H  
ATOM   2732  HB3 TYR   167      32.553  66.046  50.920  1.00  0.00           H  
ATOM   2733  CG  TYR   167      33.299  65.542  52.962  1.00  0.00           C  
ATOM   2734  CD1 TYR   167      34.476  65.764  53.680  1.00  0.00           C  
ATOM   2735  HD1 TYR   167      35.414  65.968  53.184  1.00  0.00           H  
ATOM   2736  CE1 TYR   167      34.548  65.717  55.024  1.00  0.00           C  
ATOM   2737  HE1 TYR   167      35.524  65.789  55.481  1.00  0.00           H  
ATOM   2738  CZ  TYR   167      33.376  65.596  55.798  1.00  0.00           C  
ATOM   2739  OH  TYR   167      33.465  65.696  57.170  1.00  0.00           O  
ATOM   2740  HH  TYR   167      32.627  65.416  57.547  1.00  0.00           H  
ATOM   2741  CE2 TYR   167      32.179  65.459  55.119  1.00  0.00           C  
ATOM   2742  HE2 TYR   167      31.304  65.269  55.723  1.00  0.00           H  
ATOM   2743  CD2 TYR   167      32.115  65.382  53.683  1.00  0.00           C  
ATOM   2744  HD2 TYR   167      31.191  65.468  53.131  1.00  0.00           H  
ATOM   2745  C   TYR   167      32.595  63.117  51.622  1.00  0.00           C  
ATOM   2746  O   TYR   167      31.344  63.160  51.407  1.00  0.00           O  
ATOM   2747  N   ARG   168      33.137  62.247  52.522  1.00  0.00           N  
ATOM   2748  H   ARG   168      34.107  62.407  52.754  1.00  0.00           H  
ATOM   2749  CA  ARG   168      32.439  61.196  53.241  1.00  0.00           C  
ATOM   2750  HA  ARG   168      31.386  61.475  53.275  1.00  0.00           H  
ATOM   2751  CB  ARG   168      32.650  59.796  52.651  1.00  0.00           C  
ATOM   2752  HB2 ARG   168      33.686  59.510  52.830  1.00  0.00           H  
ATOM   2753  HB3 ARG   168      32.024  59.104  53.214  1.00  0.00           H  
ATOM   2754  CG  ARG   168      32.223  59.595  51.187  1.00  0.00           C  
ATOM   2755  HG2 ARG   168      31.721  58.635  51.061  1.00  0.00           H  
ATOM   2756  HG3 ARG   168      31.611  60.458  50.926  1.00  0.00           H  
ATOM   2757  CD  ARG   168      33.457  59.630  50.282  1.00  0.00           C  
ATOM   2758  HD2 ARG   168      33.872  60.635  50.348  1.00  0.00           H  
ATOM   2759  HD3 ARG   168      34.175  58.866  50.582  1.00  0.00           H  
ATOM   2760  NE  ARG   168      33.153  59.277  48.871  1.00  0.00           N  
ATOM   2761  HE  ARG   168      32.196  59.007  48.690  1.00  0.00           H  
ATOM   2762  CZ  ARG   168      34.000  58.826  47.926  1.00  0.00           C  
ATOM   2763  NH1 ARG   168      35.267  58.702  48.080  1.00  0.00           N  
ATOM   2764 HH11 ARG   168      35.740  58.945  48.938  1.00  0.00           H  
ATOM   2765 HH12 ARG   168      35.857  58.315  47.358  1.00  0.00           H  
ATOM   2766  NH2 ARG   168      33.386  58.301  46.883  1.00  0.00           N  
ATOM   2767 HH21 ARG   168      32.389  58.347  46.726  1.00  0.00           H  
ATOM   2768 HH22 ARG   168      33.951  57.756  46.248  1.00  0.00           H  
ATOM   2769  C   ARG   168      32.762  61.134  54.753  1.00  0.00           C  
ATOM   2770  O   ARG   168      33.877  61.270  55.241  1.00  0.00           O  
ATOM   2771  N   GLU   169      31.752  60.695  55.523  1.00  0.00           N  
ATOM   2772  H   GLU   169      30.915  60.623  54.963  1.00  0.00           H  
ATOM   2773  CA  GLU   169      31.844  60.374  56.969  1.00  0.00           C  
ATOM   2774  HA  GLU   169      32.878  60.493  57.293  1.00  0.00           H  
ATOM   2775  CB  GLU   169      30.968  61.429  57.758  1.00  0.00           C  
ATOM   2776  HB2 GLU   169      29.986  61.530  57.294  1.00  0.00           H  
ATOM   2777  HB3 GLU   169      30.879  60.964  58.739  1.00  0.00           H  
ATOM   2778  CG  GLU   169      31.677  62.807  57.782  1.00  0.00           C  
ATOM   2779  HG2 GLU   169      32.564  62.856  58.415  1.00  0.00           H  
ATOM   2780  HG3 GLU   169      32.044  62.944  56.765  1.00  0.00           H  
ATOM   2781  CD  GLU   169      30.783  63.969  58.111  1.00  0.00           C  
ATOM   2782  OE1 GLU   169      31.344  65.000  58.551  1.00  0.00           O  
ATOM   2783  OE2 GLU   169      29.543  63.927  57.975  1.00  0.00           O  
ATOM   2784  C   GLU   169      31.557  58.890  57.233  1.00  0.00           C  
ATOM   2785  O   GLU   169      31.118  58.110  56.316  1.00  0.00           O  
ATOM   2786  N   ASP   170      31.788  58.501  58.518  1.00  0.00           N  
ATOM   2787  H   ASP   170      32.126  59.199  59.165  1.00  0.00           H  
ATOM   2788  CA  ASP   170      31.540  57.139  59.029  1.00  0.00           C  
ATOM   2789  HA  ASP   170      31.966  57.091  60.031  1.00  0.00           H  
ATOM   2790  CB  ASP   170      29.985  56.940  59.164  1.00  0.00           C  
ATOM   2791  HB2 ASP   170      29.500  57.850  59.518  1.00  0.00           H  
ATOM   2792  HB3 ASP   170      29.551  56.711  58.191  1.00  0.00           H  
ATOM   2793  CG  ASP   170      29.616  55.740  60.124  1.00  0.00           C  
ATOM   2794  OD1 ASP   170      30.217  55.515  61.182  1.00  0.00           O  
ATOM   2795  OD2 ASP   170      28.653  55.027  59.801  1.00  0.00           O  
ATOM   2796  C   ASP   170      32.243  56.048  58.143  1.00  0.00           C  
ATOM   2797  O   ASP   170      31.727  54.905  58.183  1.00  0.00           O  
ATOM   2798  N   LYS   171      33.314  56.292  57.415  1.00  0.00           N  
ATOM   2799  H   LYS   171      33.783  57.185  57.474  1.00  0.00           H  
ATOM   2800  CA  LYS   171      34.105  55.213  56.749  1.00  0.00           C  
ATOM   2801  HA  LYS   171      33.563  54.582  56.045  1.00  0.00           H  
ATOM   2802  CB  LYS   171      35.219  55.912  55.916  1.00  0.00           C  
ATOM   2803  HB2 LYS   171      35.970  56.354  56.570  1.00  0.00           H  
ATOM   2804  HB3 LYS   171      35.783  55.116  55.429  1.00  0.00           H  
ATOM   2805  CG  LYS   171      34.802  56.964  54.886  1.00  0.00           C  
ATOM   2806  HG2 LYS   171      34.435  57.819  55.455  1.00  0.00           H  
ATOM   2807  HG3 LYS   171      35.753  57.231  54.426  1.00  0.00           H  
ATOM   2808  CD  LYS   171      33.707  56.631  53.845  1.00  0.00           C  
ATOM   2809  HD2 LYS   171      32.817  56.488  54.458  1.00  0.00           H  
ATOM   2810  HD3 LYS   171      33.622  57.460  53.143  1.00  0.00           H  
ATOM   2811  CE  LYS   171      33.867  55.281  53.165  1.00  0.00           C  
ATOM   2812  HE2 LYS   171      34.783  55.332  52.576  1.00  0.00           H  
ATOM   2813  HE3 LYS   171      34.071  54.550  53.947  1.00  0.00           H  
ATOM   2814  NZ  LYS   171      32.743  54.884  52.279  1.00  0.00           N  
ATOM   2815  HZ1 LYS   171      32.766  55.500  51.479  1.00  0.00           H  
ATOM   2816  HZ2 LYS   171      32.825  53.956  51.888  1.00  0.00           H  
ATOM   2817  HZ3 LYS   171      31.854  55.007  52.743  1.00  0.00           H  
ATOM   2818  C   LYS   171      34.791  54.267  57.803  1.00  0.00           C  
ATOM   2819  O   LYS   171      34.870  54.717  58.987  1.00  0.00           O  
ATOM   2820  N   ASN   172      35.309  53.057  57.474  1.00  0.00           N  
ATOM   2821  H   ASN   172      35.192  52.809  56.502  1.00  0.00           H  
ATOM   2822  CA  ASN   172      36.206  52.323  58.343  1.00  0.00           C  
ATOM   2823  HA  ASN   172      35.753  52.268  59.333  1.00  0.00           H  
ATOM   2824  CB  ASN   172      36.390  50.885  57.851  1.00  0.00           C  
ATOM   2825  HB2 ASN   172      37.218  50.852  57.142  1.00  0.00           H  
ATOM   2826  HB3 ASN   172      36.738  50.262  58.675  1.00  0.00           H  
ATOM   2827  CG  ASN   172      35.225  50.126  57.307  1.00  0.00           C  
ATOM   2828  OD1 ASN   172      34.142  50.079  57.837  1.00  0.00           O  
ATOM   2829  ND2 ASN   172      35.518  49.497  56.164  1.00  0.00           N  
ATOM   2830 HD21 ASN   172      34.773  49.363  55.496  1.00  0.00           H  
ATOM   2831 HD22 ASN   172      36.481  49.544  55.863  1.00  0.00           H  
ATOM   2832  C   ASN   172      37.510  53.063  58.566  1.00  0.00           C  
ATOM   2833  O   ASN   172      37.942  53.939  57.780  1.00  0.00           O  
ATOM   2834  N   LEU   173      38.179  52.682  59.688  1.00  0.00           N  
ATOM   2835  H   LEU   173      37.733  51.993  60.277  1.00  0.00           H  
ATOM   2836  CA  LEU   173      39.504  52.952  59.961  1.00  0.00           C  
ATOM   2837  HA  LEU   173      39.675  54.002  59.722  1.00  0.00           H  
ATOM   2838  CB  LEU   173      39.723  52.848  61.517  1.00  0.00           C  
ATOM   2839  HB2 LEU   173      39.043  53.427  62.141  1.00  0.00           H  
ATOM   2840  HB3 LEU   173      39.573  51.785  61.710  1.00  0.00           H  
ATOM   2841  CG  LEU   173      41.174  53.083  61.967  1.00  0.00           C  
ATOM   2842  HG  LEU   173      41.771  52.217  61.681  1.00  0.00           H  
ATOM   2843  CD1 LEU   173      42.030  54.344  61.458  1.00  0.00           C  
ATOM   2844 HD11 LEU   173      41.601  54.732  60.534  1.00  0.00           H  
ATOM   2845 HD12 LEU   173      41.974  55.168  62.169  1.00  0.00           H  
ATOM   2846 HD13 LEU   173      43.086  54.082  61.389  1.00  0.00           H  
ATOM   2847  CD2 LEU   173      41.339  52.984  63.455  1.00  0.00           C  
ATOM   2848 HD21 LEU   173      40.913  52.064  63.856  1.00  0.00           H  
ATOM   2849 HD22 LEU   173      42.405  53.089  63.656  1.00  0.00           H  
ATOM   2850 HD23 LEU   173      40.772  53.795  63.913  1.00  0.00           H  
ATOM   2851  C   LEU   173      40.395  52.009  59.125  1.00  0.00           C  
ATOM   2852  O   LEU   173      40.291  50.797  59.162  1.00  0.00           O  
ATOM   2853  N   THR   174      41.325  52.675  58.384  1.00  0.00           N  
ATOM   2854  H   THR   174      41.336  53.685  58.359  1.00  0.00           H  
ATOM   2855  CA  THR   174      42.413  51.963  57.606  1.00  0.00           C  
ATOM   2856  HA  THR   174      42.550  50.979  58.056  1.00  0.00           H  
ATOM   2857  CB  THR   174      42.075  51.853  56.140  1.00  0.00           C  
ATOM   2858  HB  THR   174      41.784  52.827  55.744  1.00  0.00           H  
ATOM   2859  CG2 THR   174      43.207  51.319  55.311  1.00  0.00           C  
ATOM   2860 HG21 THR   174      42.901  51.080  54.292  1.00  0.00           H  
ATOM   2861 HG22 THR   174      44.045  52.013  55.235  1.00  0.00           H  
ATOM   2862 HG23 THR   174      43.703  50.487  55.811  1.00  0.00           H  
ATOM   2863  OG1 THR   174      41.104  50.830  56.003  1.00  0.00           O  
ATOM   2864  HG1 THR   174      41.590  50.064  56.318  1.00  0.00           H  
ATOM   2865  C   THR   174      43.637  52.793  57.894  1.00  0.00           C  
ATOM   2866  O   THR   174      43.698  53.984  57.869  1.00  0.00           O  
ATOM   2867  N   GLY   175      44.750  52.069  58.100  1.00  0.00           N  
ATOM   2868  H   GLY   175      44.766  51.060  58.128  1.00  0.00           H  
ATOM   2869  CA  GLY   175      46.038  52.697  58.502  1.00  0.00           C  
ATOM   2870  HA2 GLY   175      46.841  52.417  57.821  1.00  0.00           H  
ATOM   2871  HA3 GLY   175      46.024  53.786  58.549  1.00  0.00           H  
ATOM   2872  C   GLY   175      46.463  52.095  59.861  1.00  0.00           C  
ATOM   2873  O   GLY   175      45.538  51.664  60.566  1.00  0.00           O  
ATOM   2874  N   THR   176      47.732  52.029  60.269  1.00  0.00           N  
ATOM   2875  H   THR   176      48.434  52.439  59.669  1.00  0.00           H  
ATOM   2876  CA  THR   176      48.110  51.532  61.646  1.00  0.00           C  
ATOM   2877  HA  THR   176      47.445  50.715  61.926  1.00  0.00           H  
ATOM   2878  CB  THR   176      49.588  51.158  61.809  1.00  0.00           C  
ATOM   2879  HB  THR   176      49.902  51.048  62.847  1.00  0.00           H  
ATOM   2880  CG2 THR   176      49.821  49.836  61.094  1.00  0.00           C  
ATOM   2881 HG21 THR   176      49.607  50.009  60.040  1.00  0.00           H  
ATOM   2882 HG22 THR   176      50.863  49.514  61.082  1.00  0.00           H  
ATOM   2883 HG23 THR   176      49.220  49.058  61.566  1.00  0.00           H  
ATOM   2884  OG1 THR   176      50.477  52.095  61.308  1.00  0.00           O  
ATOM   2885  HG1 THR   176      50.347  52.105  60.357  1.00  0.00           H  
ATOM   2886  C   THR   176      47.689  52.561  62.696  1.00  0.00           C  
ATOM   2887  O   THR   176      48.090  53.708  62.705  1.00  0.00           O  
ATOM   2888  N   ALA   177      46.826  52.062  63.647  1.00  0.00           N  
ATOM   2889  H   ALA   177      46.445  51.148  63.447  1.00  0.00           H  
ATOM   2890  CA  ALA   177      46.094  52.875  64.692  1.00  0.00           C  
ATOM   2891  HA  ALA   177      45.433  53.555  64.155  1.00  0.00           H  
ATOM   2892  CB  ALA   177      45.311  52.008  65.624  1.00  0.00           C  
ATOM   2893  HB1 ALA   177      44.503  51.512  65.086  1.00  0.00           H  
ATOM   2894  HB2 ALA   177      45.891  51.211  66.089  1.00  0.00           H  
ATOM   2895  HB3 ALA   177      44.967  52.597  66.474  1.00  0.00           H  
ATOM   2896  C   ALA   177      47.026  53.818  65.451  1.00  0.00           C  
ATOM   2897  O   ALA   177      46.580  54.937  65.595  1.00  0.00           O  
ATOM   2898  N   ARG   178      48.276  53.425  65.776  1.00  0.00           N  
ATOM   2899  H   ARG   178      48.517  52.450  65.672  1.00  0.00           H  
ATOM   2900  CA  ARG   178      49.138  54.238  66.653  1.00  0.00           C  
ATOM   2901  HA  ARG   178      48.590  54.399  67.581  1.00  0.00           H  
ATOM   2902  CB  ARG   178      50.370  53.484  67.048  1.00  0.00           C  
ATOM   2903  HB2 ARG   178      50.043  52.581  67.564  1.00  0.00           H  
ATOM   2904  HB3 ARG   178      50.960  53.230  66.167  1.00  0.00           H  
ATOM   2905  CG  ARG   178      51.403  54.140  68.042  1.00  0.00           C  
ATOM   2906  HG2 ARG   178      51.638  55.167  67.761  1.00  0.00           H  
ATOM   2907  HG3 ARG   178      50.993  54.115  69.052  1.00  0.00           H  
ATOM   2908  CD  ARG   178      52.694  53.306  68.106  1.00  0.00           C  
ATOM   2909  HD2 ARG   178      53.021  53.074  67.092  1.00  0.00           H  
ATOM   2910  HD3 ARG   178      53.510  53.932  68.466  1.00  0.00           H  
ATOM   2911  NE  ARG   178      52.522  51.949  68.752  1.00  0.00           N  
ATOM   2912  HE  ARG   178      51.605  51.665  69.065  1.00  0.00           H  
ATOM   2913  CZ  ARG   178      53.530  51.154  69.038  1.00  0.00           C  
ATOM   2914  NH1 ARG   178      54.745  51.187  68.676  1.00  0.00           N  
ATOM   2915 HH11 ARG   178      54.979  51.836  67.938  1.00  0.00           H  
ATOM   2916 HH12 ARG   178      55.339  50.437  69.000  1.00  0.00           H  
ATOM   2917  NH2 ARG   178      53.230  50.160  69.802  1.00  0.00           N  
ATOM   2918 HH21 ARG   178      52.280  49.831  69.904  1.00  0.00           H  
ATOM   2919 HH22 ARG   178      53.993  49.653  70.229  1.00  0.00           H  
ATOM   2920  C   ARG   178      49.494  55.566  65.978  1.00  0.00           C  
ATOM   2921  O   ARG   178      49.174  56.651  66.562  1.00  0.00           O  
ATOM   2922  N   TYR   179      50.010  55.472  64.747  1.00  0.00           N  
ATOM   2923  H   TYR   179      50.025  54.530  64.382  1.00  0.00           H  
ATOM   2924  CA  TYR   179      50.479  56.624  63.971  1.00  0.00           C  
ATOM   2925  HA  TYR   179      51.135  57.218  64.607  1.00  0.00           H  
ATOM   2926  CB  TYR   179      51.431  56.095  62.908  1.00  0.00           C  
ATOM   2927  HB2 TYR   179      50.986  55.501  62.110  1.00  0.00           H  
ATOM   2928  HB3 TYR   179      51.884  56.987  62.475  1.00  0.00           H  
ATOM   2929  CG  TYR   179      52.544  55.224  63.585  1.00  0.00           C  
ATOM   2930  CD1 TYR   179      53.447  55.874  64.465  1.00  0.00           C  
ATOM   2931  HD1 TYR   179      53.299  56.938  64.578  1.00  0.00           H  
ATOM   2932  CE1 TYR   179      54.293  55.083  65.183  1.00  0.00           C  
ATOM   2933  HE1 TYR   179      54.921  55.559  65.922  1.00  0.00           H  
ATOM   2934  CZ  TYR   179      54.356  53.667  64.985  1.00  0.00           C  
ATOM   2935  OH  TYR   179      55.134  52.906  65.787  1.00  0.00           O  
ATOM   2936  HH  TYR   179      55.154  52.032  65.391  1.00  0.00           H  
ATOM   2937  CE2 TYR   179      53.476  53.054  64.057  1.00  0.00           C  
ATOM   2938  HE2 TYR   179      53.579  51.993  63.880  1.00  0.00           H  
ATOM   2939  CD2 TYR   179      52.545  53.827  63.396  1.00  0.00           C  
ATOM   2940  HD2 TYR   179      51.840  53.428  62.682  1.00  0.00           H  
ATOM   2941  C   TYR   179      49.369  57.389  63.281  1.00  0.00           C  
ATOM   2942  O   TYR   179      49.281  58.578  63.605  1.00  0.00           O  
ATOM   2943  N   ALA   180      48.434  56.719  62.647  1.00  0.00           N  
ATOM   2944  H   ALA   180      48.609  55.725  62.620  1.00  0.00           H  
ATOM   2945  CA  ALA   180      47.520  57.331  61.776  1.00  0.00           C  
ATOM   2946  HA  ALA   180      48.046  57.806  60.948  1.00  0.00           H  
ATOM   2947  CB  ALA   180      46.687  56.110  61.204  1.00  0.00           C  
ATOM   2948  HB1 ALA   180      46.219  55.644  62.071  1.00  0.00           H  
ATOM   2949  HB2 ALA   180      45.931  56.481  60.511  1.00  0.00           H  
ATOM   2950  HB3 ALA   180      47.355  55.404  60.710  1.00  0.00           H  
ATOM   2951  C   ALA   180      46.561  58.258  62.452  1.00  0.00           C  
ATOM   2952  O   ALA   180      46.107  58.123  63.550  1.00  0.00           O  
ATOM   2953  N   SER   181      46.081  59.286  61.714  1.00  0.00           N  
ATOM   2954  H   SER   181      46.439  59.329  60.770  1.00  0.00           H  
ATOM   2955  CA  SER   181      45.568  60.571  62.276  1.00  0.00           C  
ATOM   2956  HA  SER   181      46.295  60.986  62.975  1.00  0.00           H  
ATOM   2957  CB  SER   181      45.334  61.607  61.222  1.00  0.00           C  
ATOM   2958  HB2 SER   181      45.173  62.585  61.675  1.00  0.00           H  
ATOM   2959  HB3 SER   181      46.232  61.570  60.604  1.00  0.00           H  
ATOM   2960  OG  SER   181      44.168  61.232  60.395  1.00  0.00           O  
ATOM   2961  HG  SER   181      44.071  61.949  59.765  1.00  0.00           H  
ATOM   2962  C   SER   181      44.234  60.367  63.127  1.00  0.00           C  
ATOM   2963  O   SER   181      43.484  59.425  62.909  1.00  0.00           O  
ATOM   2964  N   ILE   182      43.862  61.289  64.034  1.00  0.00           N  
ATOM   2965  H   ILE   182      44.541  62.003  64.257  1.00  0.00           H  
ATOM   2966  CA  ILE   182      42.561  61.397  64.667  1.00  0.00           C  
ATOM   2967  HA  ILE   182      42.456  60.563  65.361  1.00  0.00           H  
ATOM   2968  CB  ILE   182      42.492  62.735  65.496  1.00  0.00           C  
ATOM   2969  HB  ILE   182      42.570  63.596  64.832  1.00  0.00           H  
ATOM   2970  CG2 ILE   182      41.173  62.740  66.290  1.00  0.00           C  
ATOM   2971 HG21 ILE   182      41.155  61.865  66.940  1.00  0.00           H  
ATOM   2972 HG22 ILE   182      41.213  63.598  66.960  1.00  0.00           H  
ATOM   2973 HG23 ILE   182      40.297  62.783  65.643  1.00  0.00           H  
ATOM   2974  CG1 ILE   182      43.605  62.849  66.534  1.00  0.00           C  
ATOM   2975 HG12 ILE   182      43.303  62.154  67.318  1.00  0.00           H  
ATOM   2976 HG13 ILE   182      44.547  62.508  66.106  1.00  0.00           H  
ATOM   2977  CD1 ILE   182      43.864  64.262  67.094  1.00  0.00           C  
ATOM   2978 HD11 ILE   182      43.156  64.553  67.870  1.00  0.00           H  
ATOM   2979 HD12 ILE   182      44.823  64.296  67.612  1.00  0.00           H  
ATOM   2980 HD13 ILE   182      43.890  64.991  66.283  1.00  0.00           H  
ATOM   2981  C   ILE   182      41.440  61.328  63.682  1.00  0.00           C  
ATOM   2982  O   ILE   182      40.490  60.609  63.932  1.00  0.00           O  
ATOM   2983  N   ASN   183      41.591  62.055  62.550  1.00  0.00           N  
ATOM   2984  H   ASN   183      42.419  62.633  62.526  1.00  0.00           H  
ATOM   2985  CA  ASN   183      40.651  62.132  61.418  1.00  0.00           C  
ATOM   2986  HA  ASN   183      39.653  62.447  61.723  1.00  0.00           H  
ATOM   2987  CB  ASN   183      41.150  63.173  60.352  1.00  0.00           C  
ATOM   2988  HB2 ASN   183      41.813  62.719  59.616  1.00  0.00           H  
ATOM   2989  HB3 ASN   183      40.363  63.479  59.662  1.00  0.00           H  
ATOM   2990  CG  ASN   183      41.756  64.360  60.919  1.00  0.00           C  
ATOM   2991  OD1 ASN   183      41.163  65.158  61.708  1.00  0.00           O  
ATOM   2992  ND2 ASN   183      43.002  64.650  60.573  1.00  0.00           N  
ATOM   2993 HD21 ASN   183      43.323  65.599  60.702  1.00  0.00           H  
ATOM   2994 HD22 ASN   183      43.399  64.162  59.783  1.00  0.00           H  
ATOM   2995  C   ASN   183      40.471  60.744  60.803  1.00  0.00           C  
ATOM   2996  O   ASN   183      39.361  60.322  60.586  1.00  0.00           O  
ATOM   2997  N   ALA   184      41.531  59.889  60.629  1.00  0.00           N  
ATOM   2998  H   ALA   184      42.478  60.134  60.880  1.00  0.00           H  
ATOM   2999  CA  ALA   184      41.381  58.512  60.107  1.00  0.00           C  
ATOM   3000  HA  ALA   184      40.850  58.555  59.155  1.00  0.00           H  
ATOM   3001  CB  ALA   184      42.817  57.958  59.876  1.00  0.00           C  
ATOM   3002  HB1 ALA   184      42.744  56.890  59.672  1.00  0.00           H  
ATOM   3003  HB2 ALA   184      43.202  58.546  59.043  1.00  0.00           H  
ATOM   3004  HB3 ALA   184      43.474  58.035  60.742  1.00  0.00           H  
ATOM   3005  C   ALA   184      40.641  57.623  61.180  1.00  0.00           C  
ATOM   3006  O   ALA   184      39.918  56.613  60.900  1.00  0.00           O  
ATOM   3007  N   HIE   185      40.916  57.908  62.496  1.00  0.00           N  
ATOM   3008  H   HIE   185      41.661  58.550  62.728  1.00  0.00           H  
ATOM   3009  CA  HIE   185      40.251  57.193  63.549  1.00  0.00           C  
ATOM   3010  HA  HIE   185      40.358  56.138  63.294  1.00  0.00           H  
ATOM   3011  CB  HIE   185      40.792  57.501  64.919  1.00  0.00           C  
ATOM   3012  HB2 HIE   185      41.256  58.484  64.996  1.00  0.00           H  
ATOM   3013  HB3 HIE   185      39.950  57.447  65.608  1.00  0.00           H  
ATOM   3014  CG  HIE   185      41.816  56.594  65.369  1.00  0.00           C  
ATOM   3015  ND1 HIE   185      41.494  55.346  65.990  1.00  0.00           N  
ATOM   3016  CE1 HIE   185      42.685  54.831  66.298  1.00  0.00           C  
ATOM   3017  HE1 HIE   185      42.706  53.899  66.842  1.00  0.00           H  
ATOM   3018  NE2 HIE   185      43.700  55.641  66.013  1.00  0.00           N  
ATOM   3019  HE2 HIE   185      44.673  55.427  66.178  1.00  0.00           H  
ATOM   3020  CD2 HIE   185      43.154  56.791  65.465  1.00  0.00           C  
ATOM   3021  HD2 HIE   185      43.590  57.731  65.159  1.00  0.00           H  
ATOM   3022  C   HIE   185      38.749  57.570  63.528  1.00  0.00           C  
ATOM   3023  O   HIE   185      38.058  56.635  63.735  1.00  0.00           O  
ATOM   3024  N   LEU   186      38.308  58.835  63.335  1.00  0.00           N  
ATOM   3025  H   LEU   186      39.011  59.559  63.300  1.00  0.00           H  
ATOM   3026  CA  LEU   186      36.942  59.235  63.303  1.00  0.00           C  
ATOM   3027  HA  LEU   186      36.410  58.908  64.197  1.00  0.00           H  
ATOM   3028  CB  LEU   186      37.002  60.769  63.262  1.00  0.00           C  
ATOM   3029  HB2 LEU   186      37.785  60.989  62.536  1.00  0.00           H  
ATOM   3030  HB3 LEU   186      36.064  61.085  62.806  1.00  0.00           H  
ATOM   3031  CG  LEU   186      37.265  61.420  64.609  1.00  0.00           C  
ATOM   3032  HG  LEU   186      38.111  60.925  65.086  1.00  0.00           H  
ATOM   3033  CD1 LEU   186      37.470  62.936  64.565  1.00  0.00           C  
ATOM   3034 HD11 LEU   186      36.567  63.410  64.181  1.00  0.00           H  
ATOM   3035 HD12 LEU   186      37.617  63.374  65.552  1.00  0.00           H  
ATOM   3036 HD13 LEU   186      38.344  63.138  63.947  1.00  0.00           H  
ATOM   3037  CD2 LEU   186      36.018  61.159  65.473  1.00  0.00           C  
ATOM   3038 HD21 LEU   186      35.791  60.103  65.618  1.00  0.00           H  
ATOM   3039 HD22 LEU   186      36.058  61.608  66.466  1.00  0.00           H  
ATOM   3040 HD23 LEU   186      35.082  61.530  65.055  1.00  0.00           H  
ATOM   3041  C   LEU   186      36.184  58.705  62.039  1.00  0.00           C  
ATOM   3042  O   LEU   186      34.999  58.967  61.945  1.00  0.00           O  
ATOM   3043  N   GLY   187      36.844  58.037  61.095  1.00  0.00           N  
ATOM   3044  H   GLY   187      37.801  57.724  61.181  1.00  0.00           H  
ATOM   3045  CA  GLY   187      36.067  57.601  59.902  1.00  0.00           C  
ATOM   3046  HA2 GLY   187      36.645  56.864  59.345  1.00  0.00           H  
ATOM   3047  HA3 GLY   187      35.171  57.059  60.205  1.00  0.00           H  
ATOM   3048  C   GLY   187      35.720  58.783  58.919  1.00  0.00           C  
ATOM   3049  O   GLY   187      34.969  58.558  57.955  1.00  0.00           O  
ATOM   3050  N   ILE   188      36.499  59.860  59.027  1.00  0.00           N  
ATOM   3051  H   ILE   188      37.241  59.873  59.713  1.00  0.00           H  
ATOM   3052  CA  ILE   188      36.522  60.818  57.951  1.00  0.00           C  
ATOM   3053  HA  ILE   188      35.465  60.924  57.706  1.00  0.00           H  
ATOM   3054  CB  ILE   188      37.103  62.148  58.461  1.00  0.00           C  
ATOM   3055  HB  ILE   188      38.189  62.200  58.386  1.00  0.00           H  
ATOM   3056  CG2 ILE   188      36.543  63.224  57.537  1.00  0.00           C  
ATOM   3057 HG21 ILE   188      37.068  64.136  57.821  1.00  0.00           H  
ATOM   3058 HG22 ILE   188      36.885  63.047  56.517  1.00  0.00           H  
ATOM   3059 HG23 ILE   188      35.455  63.285  57.559  1.00  0.00           H  
ATOM   3060  CG1 ILE   188      36.600  62.528  59.857  1.00  0.00           C  
ATOM   3061 HG12 ILE   188      35.540  62.733  59.712  1.00  0.00           H  
ATOM   3062 HG13 ILE   188      36.820  61.708  60.540  1.00  0.00           H  
ATOM   3063  CD1 ILE   188      37.166  63.806  60.509  1.00  0.00           C  
ATOM   3064 HD11 ILE   188      38.237  63.903  60.332  1.00  0.00           H  
ATOM   3065 HD12 ILE   188      36.599  64.691  60.221  1.00  0.00           H  
ATOM   3066 HD13 ILE   188      37.031  63.656  61.581  1.00  0.00           H  
ATOM   3067  C   ILE   188      37.271  60.200  56.794  1.00  0.00           C  
ATOM   3068  O   ILE   188      38.420  59.752  56.929  1.00  0.00           O  
ATOM   3069  N   GLU   189      36.807  60.332  55.560  1.00  0.00           N  
ATOM   3070  H   GLU   189      35.891  60.749  55.472  1.00  0.00           H  
ATOM   3071  CA  GLU   189      37.640  60.133  54.380  1.00  0.00           C  
ATOM   3072  HA  GLU   189      37.784  59.064  54.223  1.00  0.00           H  
ATOM   3073  CB  GLU   189      36.678  60.479  53.219  1.00  0.00           C  
ATOM   3074  HB2 GLU   189      35.726  59.975  53.385  1.00  0.00           H  
ATOM   3075  HB3 GLU   189      36.428  61.529  53.372  1.00  0.00           H  
ATOM   3076  CG  GLU   189      37.148  60.351  51.798  1.00  0.00           C  
ATOM   3077  HG2 GLU   189      36.476  60.900  51.139  1.00  0.00           H  
ATOM   3078  HG3 GLU   189      38.173  60.719  51.841  1.00  0.00           H  
ATOM   3079  CD  GLU   189      37.067  58.921  51.329  1.00  0.00           C  
ATOM   3080  OE1 GLU   189      37.011  57.937  52.097  1.00  0.00           O  
ATOM   3081  OE2 GLU   189      37.019  58.675  50.091  1.00  0.00           O  
ATOM   3082  C   GLU   189      38.943  61.002  54.451  1.00  0.00           C  
ATOM   3083  O   GLU   189      39.043  62.246  54.750  1.00  0.00           O  
ATOM   3084  N   GLN   190      40.063  60.280  54.275  1.00  0.00           N  
ATOM   3085  H   GLN   190      40.000  59.279  54.156  1.00  0.00           H  
ATOM   3086  CA  GLN   190      41.455  60.796  54.453  1.00  0.00           C  
ATOM   3087  HA  GLN   190      41.447  61.525  55.264  1.00  0.00           H  
ATOM   3088  CB  GLN   190      42.386  59.643  54.905  1.00  0.00           C  
ATOM   3089  HB2 GLN   190      42.511  58.904  54.114  1.00  0.00           H  
ATOM   3090  HB3 GLN   190      43.377  59.998  55.187  1.00  0.00           H  
ATOM   3091  CG  GLN   190      41.768  58.948  56.168  1.00  0.00           C  
ATOM   3092  HG2 GLN   190      42.621  58.691  56.796  1.00  0.00           H  
ATOM   3093  HG3 GLN   190      41.103  59.606  56.727  1.00  0.00           H  
ATOM   3094  CD  GLN   190      41.120  57.645  55.907  1.00  0.00           C  
ATOM   3095  OE1 GLN   190      41.596  56.816  55.135  1.00  0.00           O  
ATOM   3096  NE2 GLN   190      39.967  57.452  56.450  1.00  0.00           N  
ATOM   3097 HE21 GLN   190      39.554  56.602  56.093  1.00  0.00           H  
ATOM   3098 HE22 GLN   190      39.406  58.164  56.895  1.00  0.00           H  
ATOM   3099  C   GLN   190      41.927  61.670  53.320  1.00  0.00           C  
ATOM   3100  O   GLN   190      41.577  61.537  52.168  1.00  0.00           O  
ATOM   3101  N   SER   191      42.748  62.622  53.724  1.00  0.00           N  
ATOM   3102  H   SER   191      43.039  62.657  54.691  1.00  0.00           H  
ATOM   3103  CA  SER   191      43.359  63.609  52.759  1.00  0.00           C  
ATOM   3104  HA  SER   191      43.443  63.279  51.723  1.00  0.00           H  
ATOM   3105  CB  SER   191      42.318  64.723  52.740  1.00  0.00           C  
ATOM   3106  HB2 SER   191      41.305  64.338  52.617  1.00  0.00           H  
ATOM   3107  HB3 SER   191      42.321  65.309  53.659  1.00  0.00           H  
ATOM   3108  OG  SER   191      42.679  65.665  51.768  1.00  0.00           O  
ATOM   3109  HG  SER   191      42.227  66.486  51.976  1.00  0.00           H  
ATOM   3110  C   SER   191      44.737  64.102  53.245  1.00  0.00           C  
ATOM   3111  O   SER   191      45.175  63.656  54.310  1.00  0.00           O  
ATOM   3112  N   ARG   192      45.348  65.030  52.528  1.00  0.00           N  
ATOM   3113  H   ARG   192      44.771  65.430  51.802  1.00  0.00           H  
ATOM   3114  CA  ARG   192      46.734  65.409  52.711  1.00  0.00           C  
ATOM   3115  HA  ARG   192      47.295  64.500  52.493  1.00  0.00           H  
ATOM   3116  CB  ARG   192      47.156  66.489  51.695  1.00  0.00           C  
ATOM   3117  HB2 ARG   192      46.609  67.405  51.917  1.00  0.00           H  
ATOM   3118  HB3 ARG   192      48.190  66.701  51.967  1.00  0.00           H  
ATOM   3119  CG  ARG   192      47.171  66.101  50.147  1.00  0.00           C  
ATOM   3120  HG2 ARG   192      47.868  65.276  49.996  1.00  0.00           H  
ATOM   3121  HG3 ARG   192      46.157  65.827  49.857  1.00  0.00           H  
ATOM   3122  CD  ARG   192      47.701  67.253  49.313  1.00  0.00           C  
ATOM   3123  HD2 ARG   192      48.534  67.741  49.820  1.00  0.00           H  
ATOM   3124  HD3 ARG   192      47.921  67.005  48.274  1.00  0.00           H  
ATOM   3125  NE  ARG   192      46.603  68.277  49.221  1.00  0.00           N  
ATOM   3126  HE  ARG   192      45.681  68.081  49.585  1.00  0.00           H  
ATOM   3127  CZ  ARG   192      46.568  69.339  48.408  1.00  0.00           C  
ATOM   3128  NH1 ARG   192      47.590  69.750  47.760  1.00  0.00           N  
ATOM   3129 HH11 ARG   192      48.509  69.331  47.759  1.00  0.00           H  
ATOM   3130 HH12 ARG   192      47.480  70.322  46.936  1.00  0.00           H  
ATOM   3131  NH2 ARG   192      45.480  70.038  48.380  1.00  0.00           N  
ATOM   3132 HH21 ARG   192      44.694  69.756  48.947  1.00  0.00           H  
ATOM   3133 HH22 ARG   192      45.427  70.953  47.957  1.00  0.00           H  
ATOM   3134  C   ARG   192      47.200  65.817  54.122  1.00  0.00           C  
ATOM   3135  O   ARG   192      48.318  65.568  54.568  1.00  0.00           O  
ATOM   3136  N   ARG   193      46.347  66.388  54.922  1.00  0.00           N  
ATOM   3137  H   ARG   193      45.448  66.623  54.526  1.00  0.00           H  
ATOM   3138  CA  ARG   193      46.490  66.713  56.336  1.00  0.00           C  
ATOM   3139  HA  ARG   193      47.287  67.449  56.445  1.00  0.00           H  
ATOM   3140  CB  ARG   193      45.091  67.234  56.954  1.00  0.00           C  
ATOM   3141  HB2 ARG   193      45.276  67.689  57.927  1.00  0.00           H  
ATOM   3142  HB3 ARG   193      44.667  68.012  56.319  1.00  0.00           H  
ATOM   3143  CG  ARG   193      44.159  66.020  57.100  1.00  0.00           C  
ATOM   3144  HG2 ARG   193      44.189  65.297  56.285  1.00  0.00           H  
ATOM   3145  HG3 ARG   193      44.474  65.413  57.949  1.00  0.00           H  
ATOM   3146  CD  ARG   193      42.709  66.272  57.343  1.00  0.00           C  
ATOM   3147  HD2 ARG   193      42.585  66.776  58.302  1.00  0.00           H  
ATOM   3148  HD3 ARG   193      42.288  66.891  56.552  1.00  0.00           H  
ATOM   3149  NE  ARG   193      42.023  64.904  57.494  1.00  0.00           N  
ATOM   3150  HE  ARG   193      42.605  64.161  57.853  1.00  0.00           H  
ATOM   3151  CZ  ARG   193      40.903  64.547  56.940  1.00  0.00           C  
ATOM   3152  NH1 ARG   193      39.995  65.413  56.609  1.00  0.00           N  
ATOM   3153 HH11 ARG   193      40.173  66.326  57.003  1.00  0.00           H  
ATOM   3154 HH12 ARG   193      39.036  65.101  56.540  1.00  0.00           H  
ATOM   3155  NH2 ARG   193      40.555  63.304  56.876  1.00  0.00           N  
ATOM   3156 HH21 ARG   193      41.333  62.660  56.915  1.00  0.00           H  
ATOM   3157 HH22 ARG   193      39.756  63.014  56.331  1.00  0.00           H  
ATOM   3158  C   ARG   193      46.954  65.456  57.200  1.00  0.00           C  
ATOM   3159  O   ARG   193      47.584  65.641  58.230  1.00  0.00           O  
ATOM   3160  N   ASP   194      46.696  64.195  56.781  1.00  0.00           N  
ATOM   3161  H   ASP   194      46.279  64.073  55.869  1.00  0.00           H  
ATOM   3162  CA  ASP   194      46.720  63.014  57.611  1.00  0.00           C  
ATOM   3163  HA  ASP   194      46.570  63.421  58.610  1.00  0.00           H  
ATOM   3164  CB  ASP   194      45.565  62.032  57.255  1.00  0.00           C  
ATOM   3165  HB2 ASP   194      45.636  61.702  56.218  1.00  0.00           H  
ATOM   3166  HB3 ASP   194      45.447  61.217  57.968  1.00  0.00           H  
ATOM   3167  CG  ASP   194      44.198  62.626  57.512  1.00  0.00           C  
ATOM   3168  OD1 ASP   194      44.085  63.209  58.623  1.00  0.00           O  
ATOM   3169  OD2 ASP   194      43.218  62.479  56.776  1.00  0.00           O  
ATOM   3170  C   ASP   194      48.023  62.316  57.585  1.00  0.00           C  
ATOM   3171  O   ASP   194      48.556  61.945  58.600  1.00  0.00           O  
ATOM   3172  N   ASP   195      48.804  62.359  56.456  1.00  0.00           N  
ATOM   3173  H   ASP   195      48.388  62.666  55.588  1.00  0.00           H  
ATOM   3174  CA  ASP   195      50.222  61.957  56.429  1.00  0.00           C  
ATOM   3175  HA  ASP   195      50.383  60.986  56.897  1.00  0.00           H  
ATOM   3176  CB  ASP   195      50.858  61.904  54.999  1.00  0.00           C  
ATOM   3177  HB2 ASP   195      50.587  62.860  54.550  1.00  0.00           H  
ATOM   3178  HB3 ASP   195      51.943  61.836  55.076  1.00  0.00           H  
ATOM   3179  CG  ASP   195      50.306  60.896  54.006  1.00  0.00           C  
ATOM   3180  OD1 ASP   195      49.717  59.873  54.450  1.00  0.00           O  
ATOM   3181  OD2 ASP   195      50.342  61.163  52.787  1.00  0.00           O  
ATOM   3182  C   ASP   195      51.136  62.915  57.284  1.00  0.00           C  
ATOM   3183  O   ASP   195      52.081  62.586  57.969  1.00  0.00           O  
ATOM   3184  N   MET   196      50.751  64.175  57.220  1.00  0.00           N  
ATOM   3185  H   MET   196      49.884  64.365  56.738  1.00  0.00           H  
ATOM   3186  CA  MET   196      51.353  65.243  58.011  1.00  0.00           C  
ATOM   3187  HA  MET   196      52.424  65.044  57.973  1.00  0.00           H  
ATOM   3188  CB  MET   196      51.185  66.615  57.498  1.00  0.00           C  
ATOM   3189  HB2 MET   196      50.205  66.929  57.856  1.00  0.00           H  
ATOM   3190  HB3 MET   196      51.849  67.296  58.031  1.00  0.00           H  
ATOM   3191  CG  MET   196      51.337  66.721  56.007  1.00  0.00           C  
ATOM   3192  HG2 MET   196      50.537  66.238  55.446  1.00  0.00           H  
ATOM   3193  HG3 MET   196      51.209  67.775  55.759  1.00  0.00           H  
ATOM   3194  SD  MET   196      52.955  66.460  55.122  1.00  0.00           S  
ATOM   3195  CE  MET   196      53.956  67.553  56.084  1.00  0.00           C  
ATOM   3196  HE1 MET   196      53.410  68.410  56.480  1.00  0.00           H  
ATOM   3197  HE2 MET   196      54.450  66.920  56.821  1.00  0.00           H  
ATOM   3198  HE3 MET   196      54.661  68.069  55.431  1.00  0.00           H  
ATOM   3199  C   MET   196      51.167  65.174  59.556  1.00  0.00           C  
ATOM   3200  O   MET   196      52.141  65.253  60.334  1.00  0.00           O  
ATOM   3201  N   GLU   197      49.934  64.947  59.974  1.00  0.00           N  
ATOM   3202  H   GLU   197      49.215  64.861  59.270  1.00  0.00           H  
ATOM   3203  CA  GLU   197      49.695  64.718  61.371  1.00  0.00           C  
ATOM   3204  HA  GLU   197      50.167  65.525  61.931  1.00  0.00           H  
ATOM   3205  CB  GLU   197      48.168  64.849  61.616  1.00  0.00           C  
ATOM   3206  HB2 GLU   197      47.865  65.895  61.566  1.00  0.00           H  
ATOM   3207  HB3 GLU   197      47.579  64.398  60.817  1.00  0.00           H  
ATOM   3208  CG  GLU   197      47.689  64.142  62.847  1.00  0.00           C  
ATOM   3209  HG2 GLU   197      47.816  63.080  62.639  1.00  0.00           H  
ATOM   3210  HG3 GLU   197      48.303  64.491  63.677  1.00  0.00           H  
ATOM   3211  CD  GLU   197      46.267  64.415  63.250  1.00  0.00           C  
ATOM   3212  OE1 GLU   197      45.629  65.409  62.897  1.00  0.00           O  
ATOM   3213  OE2 GLU   197      45.731  63.516  63.973  1.00  0.00           O  
ATOM   3214  C   GLU   197      50.357  63.403  61.861  1.00  0.00           C  
ATOM   3215  O   GLU   197      51.130  63.331  62.811  1.00  0.00           O  
ATOM   3216  N   SER   198      50.258  62.418  61.012  1.00  0.00           N  
ATOM   3217  H   SER   198      49.665  62.407  60.194  1.00  0.00           H  
ATOM   3218  CA  SER   198      50.766  61.154  61.390  1.00  0.00           C  
ATOM   3219  HA  SER   198      50.345  60.935  62.371  1.00  0.00           H  
ATOM   3220  CB  SER   198      50.306  60.071  60.395  1.00  0.00           C  
ATOM   3221  HB2 SER   198      50.601  60.313  59.374  1.00  0.00           H  
ATOM   3222  HB3 SER   198      50.610  59.070  60.700  1.00  0.00           H  
ATOM   3223  OG  SER   198      48.892  59.981  60.436  1.00  0.00           O  
ATOM   3224  HG  SER   198      48.620  60.655  59.809  1.00  0.00           H  
ATOM   3225  C   SER   198      52.275  61.204  61.494  1.00  0.00           C  
ATOM   3226  O   SER   198      52.874  60.713  62.451  1.00  0.00           O  
ATOM   3227  N   LEU   199      52.939  61.771  60.483  1.00  0.00           N  
ATOM   3228  H   LEU   199      52.415  62.157  59.711  1.00  0.00           H  
ATOM   3229  CA  LEU   199      54.382  62.162  60.555  1.00  0.00           C  
ATOM   3230  HA  LEU   199      54.989  61.258  60.507  1.00  0.00           H  
ATOM   3231  CB  LEU   199      54.848  63.012  59.306  1.00  0.00           C  
ATOM   3232  HB2 LEU   199      54.832  62.384  58.415  1.00  0.00           H  
ATOM   3233  HB3 LEU   199      54.165  63.846  59.147  1.00  0.00           H  
ATOM   3234  CG  LEU   199      56.286  63.620  59.396  1.00  0.00           C  
ATOM   3235  HG  LEU   199      56.375  64.314  60.232  1.00  0.00           H  
ATOM   3236  CD1 LEU   199      57.226  62.436  59.528  1.00  0.00           C  
ATOM   3237 HD11 LEU   199      58.261  62.738  59.368  1.00  0.00           H  
ATOM   3238 HD12 LEU   199      57.176  61.994  60.522  1.00  0.00           H  
ATOM   3239 HD13 LEU   199      57.029  61.697  58.751  1.00  0.00           H  
ATOM   3240  CD2 LEU   199      56.648  64.368  58.078  1.00  0.00           C  
ATOM   3241 HD21 LEU   199      56.427  65.435  58.053  1.00  0.00           H  
ATOM   3242 HD22 LEU   199      57.726  64.300  57.933  1.00  0.00           H  
ATOM   3243 HD23 LEU   199      56.332  63.826  57.187  1.00  0.00           H  
ATOM   3244  C   LEU   199      54.753  63.064  61.774  1.00  0.00           C  
ATOM   3245  O   LEU   199      55.808  62.813  62.407  1.00  0.00           O  
ATOM   3246  N   GLY   200      53.915  64.000  62.230  1.00  0.00           N  
ATOM   3247  H   GLY   200      53.194  64.303  61.591  1.00  0.00           H  
ATOM   3248  CA  GLY   200      54.053  64.715  63.471  1.00  0.00           C  
ATOM   3249  HA2 GLY   200      54.952  65.325  63.380  1.00  0.00           H  
ATOM   3250  HA3 GLY   200      53.150  65.315  63.586  1.00  0.00           H  
ATOM   3251  C   GLY   200      54.104  63.794  64.715  1.00  0.00           C  
ATOM   3252  O   GLY   200      54.968  64.017  65.552  1.00  0.00           O  
ATOM   3253  N   TYR   201      53.237  62.789  64.802  1.00  0.00           N  
ATOM   3254  H   TYR   201      52.542  62.750  64.070  1.00  0.00           H  
ATOM   3255  CA  TYR   201      53.306  61.903  66.001  1.00  0.00           C  
ATOM   3256  HA  TYR   201      53.439  62.510  66.897  1.00  0.00           H  
ATOM   3257  CB  TYR   201      52.078  61.042  66.039  1.00  0.00           C  
ATOM   3258  HB2 TYR   201      52.067  60.244  65.296  1.00  0.00           H  
ATOM   3259  HB3 TYR   201      52.136  60.468  66.963  1.00  0.00           H  
ATOM   3260  CG  TYR   201      50.807  61.768  66.119  1.00  0.00           C  
ATOM   3261  CD1 TYR   201      50.560  62.586  67.254  1.00  0.00           C  
ATOM   3262  HD1 TYR   201      51.299  62.623  68.041  1.00  0.00           H  
ATOM   3263  CE1 TYR   201      49.212  63.149  67.411  1.00  0.00           C  
ATOM   3264  HE1 TYR   201      49.013  63.666  68.338  1.00  0.00           H  
ATOM   3265  CZ  TYR   201      48.252  63.095  66.412  1.00  0.00           C  
ATOM   3266  OH  TYR   201      46.994  63.570  66.572  1.00  0.00           O  
ATOM   3267  HH  TYR   201      46.402  63.487  65.821  1.00  0.00           H  
ATOM   3268  CE2 TYR   201      48.577  62.350  65.313  1.00  0.00           C  
ATOM   3269  HE2 TYR   201      47.831  62.079  64.581  1.00  0.00           H  
ATOM   3270  CD2 TYR   201      49.779  61.621  65.111  1.00  0.00           C  
ATOM   3271  HD2 TYR   201      49.880  60.969  64.256  1.00  0.00           H  
ATOM   3272  C   TYR   201      54.520  60.995  65.914  1.00  0.00           C  
ATOM   3273  O   TYR   201      55.068  60.783  66.962  1.00  0.00           O  
ATOM   3274  N   VAL   202      54.872  60.511  64.695  1.00  0.00           N  
ATOM   3275  H   VAL   202      54.253  60.569  63.899  1.00  0.00           H  
ATOM   3276  CA  VAL   202      56.207  59.814  64.525  1.00  0.00           C  
ATOM   3277  HA  VAL   202      56.224  59.045  65.298  1.00  0.00           H  
ATOM   3278  CB  VAL   202      56.241  59.309  63.066  1.00  0.00           C  
ATOM   3279  HB  VAL   202      55.868  60.088  62.401  1.00  0.00           H  
ATOM   3280  CG1 VAL   202      57.677  58.965  62.655  1.00  0.00           C  
ATOM   3281 HG11 VAL   202      58.158  58.232  63.303  1.00  0.00           H  
ATOM   3282 HG12 VAL   202      57.704  58.617  61.623  1.00  0.00           H  
ATOM   3283 HG13 VAL   202      58.214  59.893  62.462  1.00  0.00           H  
ATOM   3284  CG2 VAL   202      55.340  58.077  62.900  1.00  0.00           C  
ATOM   3285 HG21 VAL   202      54.305  58.317  63.144  1.00  0.00           H  
ATOM   3286 HG22 VAL   202      55.457  57.668  61.896  1.00  0.00           H  
ATOM   3287 HG23 VAL   202      55.589  57.282  63.603  1.00  0.00           H  
ATOM   3288  C   VAL   202      57.394  60.669  64.889  1.00  0.00           C  
ATOM   3289  O   VAL   202      58.322  60.057  65.462  1.00  0.00           O  
ATOM   3290  N   LEU   203      57.388  61.966  64.597  1.00  0.00           N  
ATOM   3291  H   LEU   203      56.638  62.489  64.167  1.00  0.00           H  
ATOM   3292  CA  LEU   203      58.485  62.826  65.061  1.00  0.00           C  
ATOM   3293  HA  LEU   203      59.452  62.422  64.763  1.00  0.00           H  
ATOM   3294  CB  LEU   203      58.328  64.236  64.352  1.00  0.00           C  
ATOM   3295  HB2 LEU   203      57.298  64.592  64.388  1.00  0.00           H  
ATOM   3296  HB3 LEU   203      58.932  64.999  64.843  1.00  0.00           H  
ATOM   3297  CG  LEU   203      58.805  64.225  62.925  1.00  0.00           C  
ATOM   3298  HG  LEU   203      58.326  63.355  62.476  1.00  0.00           H  
ATOM   3299  CD1 LEU   203      58.380  65.522  62.168  1.00  0.00           C  
ATOM   3300 HD11 LEU   203      57.323  65.772  62.258  1.00  0.00           H  
ATOM   3301 HD12 LEU   203      58.898  66.409  62.530  1.00  0.00           H  
ATOM   3302 HD13 LEU   203      58.572  65.430  61.099  1.00  0.00           H  
ATOM   3303  CD2 LEU   203      60.296  64.119  62.797  1.00  0.00           C  
ATOM   3304 HD21 LEU   203      60.521  64.564  61.827  1.00  0.00           H  
ATOM   3305 HD22 LEU   203      60.751  64.780  63.535  1.00  0.00           H  
ATOM   3306 HD23 LEU   203      60.685  63.114  62.960  1.00  0.00           H  
ATOM   3307  C   LEU   203      58.503  62.974  66.577  1.00  0.00           C  
ATOM   3308  O   LEU   203      59.510  63.290  67.155  1.00  0.00           O  
ATOM   3309  N   MET   204      57.362  62.699  67.212  1.00  0.00           N  
ATOM   3310  H   MET   204      56.542  62.480  66.663  1.00  0.00           H  
ATOM   3311  CA  MET   204      57.239  62.650  68.688  1.00  0.00           C  
ATOM   3312  HA  MET   204      57.958  63.372  69.076  1.00  0.00           H  
ATOM   3313  CB  MET   204      55.792  63.131  69.111  1.00  0.00           C  
ATOM   3314  HB2 MET   204      55.100  62.720  68.375  1.00  0.00           H  
ATOM   3315  HB3 MET   204      55.545  62.764  70.107  1.00  0.00           H  
ATOM   3316  CG  MET   204      55.802  64.641  69.031  1.00  0.00           C  
ATOM   3317  HG2 MET   204      56.316  65.007  68.142  1.00  0.00           H  
ATOM   3318  HG3 MET   204      54.806  65.073  68.932  1.00  0.00           H  
ATOM   3319  SD  MET   204      56.598  65.365  70.473  1.00  0.00           S  
ATOM   3320  CE  MET   204      58.051  66.107  69.603  1.00  0.00           C  
ATOM   3321  HE1 MET   204      57.791  67.049  69.121  1.00  0.00           H  
ATOM   3322  HE2 MET   204      58.739  66.340  70.415  1.00  0.00           H  
ATOM   3323  HE3 MET   204      58.373  65.465  68.782  1.00  0.00           H  
ATOM   3324  C   MET   204      57.526  61.197  69.247  1.00  0.00           C  
ATOM   3325  O   MET   204      57.998  61.101  70.360  1.00  0.00           O  
ATOM   3326  N   TYR   205      57.220  60.134  68.532  1.00  0.00           N  
ATOM   3327  H   TYR   205      56.534  60.296  67.809  1.00  0.00           H  
ATOM   3328  CA  TYR   205      57.672  58.791  68.914  1.00  0.00           C  
ATOM   3329  HA  TYR   205      57.348  58.493  69.911  1.00  0.00           H  
ATOM   3330  CB  TYR   205      56.971  57.867  68.019  1.00  0.00           C  
ATOM   3331  HB2 TYR   205      55.913  58.095  68.147  1.00  0.00           H  
ATOM   3332  HB3 TYR   205      57.331  58.233  67.057  1.00  0.00           H  
ATOM   3333  CG  TYR   205      57.271  56.312  67.998  1.00  0.00           C  
ATOM   3334  CD1 TYR   205      56.461  55.459  68.758  1.00  0.00           C  
ATOM   3335  HD1 TYR   205      55.684  55.825  69.412  1.00  0.00           H  
ATOM   3336  CE1 TYR   205      56.676  54.088  68.714  1.00  0.00           C  
ATOM   3337  HE1 TYR   205      56.159  53.423  69.390  1.00  0.00           H  
ATOM   3338  CZ  TYR   205      57.707  53.624  67.834  1.00  0.00           C  
ATOM   3339  OH  TYR   205      57.951  52.313  67.640  1.00  0.00           O  
ATOM   3340  HH  TYR   205      58.441  52.088  66.846  1.00  0.00           H  
ATOM   3341  CE2 TYR   205      58.538  54.480  67.124  1.00  0.00           C  
ATOM   3342  HE2 TYR   205      59.216  53.961  66.462  1.00  0.00           H  
ATOM   3343  CD2 TYR   205      58.333  55.884  67.209  1.00  0.00           C  
ATOM   3344  HD2 TYR   205      58.934  56.549  66.606  1.00  0.00           H  
ATOM   3345  C   TYR   205      59.258  58.658  68.983  1.00  0.00           C  
ATOM   3346  O   TYR   205      59.691  57.834  69.817  1.00  0.00           O  
ATOM   3347  N   PHE   206      60.046  59.401  68.202  1.00  0.00           N  
ATOM   3348  H   PHE   206      59.600  60.044  67.563  1.00  0.00           H  
ATOM   3349  CA  PHE   206      61.518  59.350  68.198  1.00  0.00           C  
ATOM   3350  HA  PHE   206      61.864  58.317  68.215  1.00  0.00           H  
ATOM   3351  CB  PHE   206      61.920  59.973  66.868  1.00  0.00           C  
ATOM   3352  HB2 PHE   206      61.441  60.943  66.739  1.00  0.00           H  
ATOM   3353  HB3 PHE   206      62.976  60.160  67.063  1.00  0.00           H  
ATOM   3354  CG  PHE   206      61.764  59.166  65.627  1.00  0.00           C  
ATOM   3355  CD1 PHE   206      61.285  57.781  65.664  1.00  0.00           C  
ATOM   3356  HD1 PHE   206      61.279  57.254  66.606  1.00  0.00           H  
ATOM   3357  CE1 PHE   206      61.097  56.986  64.507  1.00  0.00           C  
ATOM   3358  HE1 PHE   206      60.947  55.918  64.563  1.00  0.00           H  
ATOM   3359  CZ  PHE   206      61.144  57.644  63.287  1.00  0.00           C  
ATOM   3360  HZ  PHE   206      60.880  57.057  62.420  1.00  0.00           H  
ATOM   3361  CE2 PHE   206      61.514  59.023  63.204  1.00  0.00           C  
ATOM   3362  HE2 PHE   206      61.686  59.437  62.221  1.00  0.00           H  
ATOM   3363  CD2 PHE   206      61.905  59.725  64.386  1.00  0.00           C  
ATOM   3364  HD2 PHE   206      62.238  60.744  64.257  1.00  0.00           H  
ATOM   3365  C   PHE   206      62.030  60.146  69.388  1.00  0.00           C  
ATOM   3366  O   PHE   206      63.162  59.836  69.856  1.00  0.00           O  
ATOM   3367  N   ASN   207      61.210  60.912  70.048  1.00  0.00           N  
ATOM   3368  H   ASN   207      60.279  60.962  69.658  1.00  0.00           H  
ATOM   3369  CA  ASN   207      61.492  61.821  71.184  1.00  0.00           C  
ATOM   3370  HA  ASN   207      62.545  62.102  71.159  1.00  0.00           H  
ATOM   3371  CB  ASN   207      60.683  63.138  70.958  1.00  0.00           C  
ATOM   3372  HB2 ASN   207      59.807  62.875  70.366  1.00  0.00           H  
ATOM   3373  HB3 ASN   207      60.354  63.622  71.878  1.00  0.00           H  
ATOM   3374  CG  ASN   207      61.519  64.213  70.237  1.00  0.00           C  
ATOM   3375  OD1 ASN   207      62.539  64.691  70.775  1.00  0.00           O  
ATOM   3376  ND2 ASN   207      61.214  64.403  68.995  1.00  0.00           N  
ATOM   3377 HD21 ASN   207      61.851  64.955  68.439  1.00  0.00           H  
ATOM   3378 HD22 ASN   207      60.496  63.841  68.561  1.00  0.00           H  
ATOM   3379  C   ASN   207      60.975  61.278  72.566  1.00  0.00           C  
ATOM   3380  O   ASN   207      61.637  61.395  73.556  1.00  0.00           O  
ATOM   3381  N   ARG   208      59.856  60.617  72.622  1.00  0.00           N  
ATOM   3382  H   ARG   208      59.254  60.634  71.811  1.00  0.00           H  
ATOM   3383  CA  ARG   208      59.340  59.960  73.860  1.00  0.00           C  
ATOM   3384  HA  ARG   208      59.884  60.372  74.710  1.00  0.00           H  
ATOM   3385  CB  ARG   208      57.835  60.278  73.998  1.00  0.00           C  
ATOM   3386  HB2 ARG   208      57.289  59.595  73.348  1.00  0.00           H  
ATOM   3387  HB3 ARG   208      57.579  59.995  75.019  1.00  0.00           H  
ATOM   3388  CG  ARG   208      57.407  61.763  73.671  1.00  0.00           C  
ATOM   3389  HG2 ARG   208      57.622  62.337  74.573  1.00  0.00           H  
ATOM   3390  HG3 ARG   208      57.881  62.170  72.778  1.00  0.00           H  
ATOM   3391  CD  ARG   208      55.914  61.730  73.388  1.00  0.00           C  
ATOM   3392  HD2 ARG   208      55.629  62.747  73.118  1.00  0.00           H  
ATOM   3393  HD3 ARG   208      55.700  60.964  72.642  1.00  0.00           H  
ATOM   3394  NE  ARG   208      55.150  61.187  74.553  1.00  0.00           N  
ATOM   3395  HE  ARG   208      55.330  60.203  74.694  1.00  0.00           H  
ATOM   3396  CZ  ARG   208      54.667  61.911  75.547  1.00  0.00           C  
ATOM   3397  NH1 ARG   208      54.616  63.238  75.509  1.00  0.00           N  
ATOM   3398 HH11 ARG   208      54.994  63.790  74.752  1.00  0.00           H  
ATOM   3399 HH12 ARG   208      54.444  63.728  76.375  1.00  0.00           H  
ATOM   3400  NH2 ARG   208      54.254  61.307  76.662  1.00  0.00           N  
ATOM   3401 HH21 ARG   208      54.353  60.315  76.827  1.00  0.00           H  
ATOM   3402 HH22 ARG   208      53.725  61.875  77.309  1.00  0.00           H  
ATOM   3403  C   ARG   208      59.587  58.493  73.918  1.00  0.00           C  
ATOM   3404  O   ARG   208      59.721  57.818  72.937  1.00  0.00           O  
ATOM   3405  N   THR   209      59.579  57.948  75.115  1.00  0.00           N  
ATOM   3406  H   THR   209      59.663  58.518  75.945  1.00  0.00           H  
ATOM   3407  CA  THR   209      59.666  56.495  75.309  1.00  0.00           C  
ATOM   3408  HA  THR   209      60.553  56.068  74.840  1.00  0.00           H  
ATOM   3409  CB  THR   209      59.799  56.142  76.812  1.00  0.00           C  
ATOM   3410  HB  THR   209      58.925  56.532  77.333  1.00  0.00           H  
ATOM   3411  CG2 THR   209      60.040  54.745  77.205  1.00  0.00           C  
ATOM   3412 HG21 THR   209      59.588  54.775  78.197  1.00  0.00           H  
ATOM   3413 HG22 THR   209      59.502  54.018  76.596  1.00  0.00           H  
ATOM   3414 HG23 THR   209      61.110  54.546  77.143  1.00  0.00           H  
ATOM   3415  OG1 THR   209      60.823  56.952  77.325  1.00  0.00           O  
ATOM   3416  HG1 THR   209      61.673  56.691  76.961  1.00  0.00           H  
ATOM   3417  C   THR   209      58.448  55.713  74.725  1.00  0.00           C  
ATOM   3418  O   THR   209      58.550  54.493  74.514  1.00  0.00           O  
ATOM   3419  N   SER   210      57.316  56.383  74.533  1.00  0.00           N  
ATOM   3420  H   SER   210      57.347  57.350  74.824  1.00  0.00           H  
ATOM   3421  CA  SER   210      56.036  55.809  74.045  1.00  0.00           C  
ATOM   3422  HA  SER   210      56.393  55.158  73.247  1.00  0.00           H  
ATOM   3423  CB  SER   210      55.322  54.947  75.105  1.00  0.00           C  
ATOM   3424  HB2 SER   210      54.550  54.341  74.631  1.00  0.00           H  
ATOM   3425  HB3 SER   210      56.042  54.226  75.491  1.00  0.00           H  
ATOM   3426  OG  SER   210      54.826  55.692  76.166  1.00  0.00           O  
ATOM   3427  HG  SER   210      54.642  55.160  76.943  1.00  0.00           H  
ATOM   3428  C   SER   210      55.113  56.893  73.542  1.00  0.00           C  
ATOM   3429  O   SER   210      55.266  58.007  73.960  1.00  0.00           O  
ATOM   3430  N   LEU   211      54.151  56.629  72.651  1.00  0.00           N  
ATOM   3431  H   LEU   211      54.075  55.742  72.174  1.00  0.00           H  
ATOM   3432  CA  LEU   211      53.017  57.581  72.451  1.00  0.00           C  
ATOM   3433  HA  LEU   211      53.347  58.605  72.625  1.00  0.00           H  
ATOM   3434  CB  LEU   211      52.607  57.467  70.968  1.00  0.00           C  
ATOM   3435  HB2 LEU   211      52.497  56.404  70.755  1.00  0.00           H  
ATOM   3436  HB3 LEU   211      51.603  57.885  71.039  1.00  0.00           H  
ATOM   3437  CG  LEU   211      53.572  58.066  69.957  1.00  0.00           C  
ATOM   3438  HG  LEU   211      54.591  57.855  70.281  1.00  0.00           H  
ATOM   3439  CD1 LEU   211      53.220  57.539  68.580  1.00  0.00           C  
ATOM   3440 HD11 LEU   211      53.597  56.530  68.411  1.00  0.00           H  
ATOM   3441 HD12 LEU   211      52.162  57.635  68.335  1.00  0.00           H  
ATOM   3442 HD13 LEU   211      53.744  58.201  67.890  1.00  0.00           H  
ATOM   3443  CD2 LEU   211      53.430  59.537  69.889  1.00  0.00           C  
ATOM   3444 HD21 LEU   211      53.647  60.113  68.989  1.00  0.00           H  
ATOM   3445 HD22 LEU   211      52.398  59.769  70.150  1.00  0.00           H  
ATOM   3446 HD23 LEU   211      54.116  59.926  70.642  1.00  0.00           H  
ATOM   3447  C   LEU   211      51.879  57.187  73.383  1.00  0.00           C  
ATOM   3448  O   LEU   211      51.740  56.000  73.651  1.00  0.00           O  
ATOM   3449  N   PRO   212      51.109  58.098  74.003  1.00  0.00           N  
ATOM   3450  CD  PRO   212      51.334  59.530  73.872  1.00  0.00           C  
ATOM   3451  HD2 PRO   212      50.930  59.890  72.926  1.00  0.00           H  
ATOM   3452  HD3 PRO   212      52.324  59.938  74.074  1.00  0.00           H  
ATOM   3453  CG  PRO   212      50.502  60.178  74.929  1.00  0.00           C  
ATOM   3454  HG2 PRO   212      49.794  60.803  74.385  1.00  0.00           H  
ATOM   3455  HG3 PRO   212      51.204  60.691  75.587  1.00  0.00           H  
ATOM   3456  CB  PRO   212      49.740  59.088  75.674  1.00  0.00           C  
ATOM   3457  HB2 PRO   212      48.713  59.037  75.315  1.00  0.00           H  
ATOM   3458  HB3 PRO   212      49.831  59.230  76.751  1.00  0.00           H  
ATOM   3459  CA  PRO   212      50.488  57.817  75.258  1.00  0.00           C  
ATOM   3460  HA  PRO   212      51.201  57.511  76.024  1.00  0.00           H  
ATOM   3461  C   PRO   212      49.423  56.676  75.233  1.00  0.00           C  
ATOM   3462  O   PRO   212      49.094  56.087  76.233  1.00  0.00           O  
ATOM   3463  N   TRP   213      48.872  56.414  74.029  1.00  0.00           N  
ATOM   3464  H   TRP   213      49.173  56.968  73.240  1.00  0.00           H  
ATOM   3465  CA  TRP   213      47.900  55.308  73.693  1.00  0.00           C  
ATOM   3466  HA  TRP   213      46.994  55.324  74.300  1.00  0.00           H  
ATOM   3467  CB  TRP   213      47.358  55.669  72.284  1.00  0.00           C  
ATOM   3468  HB2 TRP   213      47.023  54.764  71.776  1.00  0.00           H  
ATOM   3469  HB3 TRP   213      46.444  56.237  72.456  1.00  0.00           H  
ATOM   3470  CG  TRP   213      48.125  56.522  71.323  1.00  0.00           C  
ATOM   3471  CD1 TRP   213      48.775  56.018  70.255  1.00  0.00           C  
ATOM   3472  HD1 TRP   213      48.599  55.009  69.912  1.00  0.00           H  
ATOM   3473  NE1 TRP   213      49.234  57.075  69.424  1.00  0.00           N  
ATOM   3474  HE1 TRP   213      49.576  57.026  68.475  1.00  0.00           H  
ATOM   3475  CE2 TRP   213      49.089  58.223  70.106  1.00  0.00           C  
ATOM   3476  CZ2 TRP   213      49.504  59.504  69.796  1.00  0.00           C  
ATOM   3477  HZ2 TRP   213      50.080  59.752  68.917  1.00  0.00           H  
ATOM   3478  CH2 TRP   213      49.113  60.568  70.674  1.00  0.00           C  
ATOM   3479  HH2 TRP   213      49.367  61.575  70.379  1.00  0.00           H  
ATOM   3480  CZ3 TRP   213      48.436  60.335  71.874  1.00  0.00           C  
ATOM   3481  HZ3 TRP   213      48.216  61.171  72.521  1.00  0.00           H  
ATOM   3482  CE3 TRP   213      47.963  59.021  72.072  1.00  0.00           C  
ATOM   3483  HE3 TRP   213      47.385  58.743  72.941  1.00  0.00           H  
ATOM   3484  CD2 TRP   213      48.336  57.949  71.275  1.00  0.00           C  
ATOM   3485  C   TRP   213      48.498  53.911  73.906  1.00  0.00           C  
ATOM   3486  O   TRP   213      47.686  52.998  74.186  1.00  0.00           O  
ATOM   3487  N   GLN   214      49.838  53.695  73.766  1.00  0.00           N  
ATOM   3488  H   GLN   214      50.433  54.495  73.605  1.00  0.00           H  
ATOM   3489  CA  GLN   214      50.481  52.468  74.157  1.00  0.00           C  
ATOM   3490  HA  GLN   214      50.176  51.616  73.548  1.00  0.00           H  
ATOM   3491  CB  GLN   214      52.049  52.615  73.977  1.00  0.00           C  
ATOM   3492  HB2 GLN   214      52.379  53.448  74.599  1.00  0.00           H  
ATOM   3493  HB3 GLN   214      52.529  51.711  74.351  1.00  0.00           H  
ATOM   3494  CG  GLN   214      52.298  52.871  72.417  1.00  0.00           C  
ATOM   3495  HG2 GLN   214      52.004  51.995  71.840  1.00  0.00           H  
ATOM   3496  HG3 GLN   214      51.720  53.760  72.164  1.00  0.00           H  
ATOM   3497  CD  GLN   214      53.774  53.232  72.123  1.00  0.00           C  
ATOM   3498  OE1 GLN   214      54.044  54.134  71.344  1.00  0.00           O  
ATOM   3499  NE2 GLN   214      54.679  52.505  72.733  1.00  0.00           N  
ATOM   3500 HE21 GLN   214      55.652  52.725  72.573  1.00  0.00           H  
ATOM   3501 HE22 GLN   214      54.381  51.645  73.169  1.00  0.00           H  
ATOM   3502  C   GLN   214      50.230  52.159  75.603  1.00  0.00           C  
ATOM   3503  O   GLN   214      50.039  53.044  76.421  1.00  0.00           O  
ATOM   3504  N   GLY   215      50.143  50.836  75.906  1.00  0.00           N  
ATOM   3505  H   GLY   215      50.428  50.278  75.113  1.00  0.00           H  
ATOM   3506  CA  GLY   215      49.767  50.196  77.178  1.00  0.00           C  
ATOM   3507  HA2 GLY   215      49.988  49.134  77.077  1.00  0.00           H  
ATOM   3508  HA3 GLY   215      50.420  50.668  77.911  1.00  0.00           H  
ATOM   3509  C   GLY   215      48.297  50.363  77.674  1.00  0.00           C  
ATOM   3510  O   GLY   215      47.964  49.799  78.699  1.00  0.00           O  
ATOM   3511  N   LEU   216      47.444  51.004  76.838  1.00  0.00           N  
ATOM   3512  H   LEU   216      47.823  51.570  76.092  1.00  0.00           H  
ATOM   3513  CA  LEU   216      45.987  50.985  77.210  1.00  0.00           C  
ATOM   3514  HA  LEU   216      45.979  51.211  78.276  1.00  0.00           H  
ATOM   3515  CB  LEU   216      45.306  52.032  76.265  1.00  0.00           C  
ATOM   3516  HB2 LEU   216      45.546  51.849  75.218  1.00  0.00           H  
ATOM   3517  HB3 LEU   216      44.239  51.834  76.366  1.00  0.00           H  
ATOM   3518  CG  LEU   216      45.417  53.515  76.576  1.00  0.00           C  
ATOM   3519  HG  LEU   216      46.471  53.791  76.584  1.00  0.00           H  
ATOM   3520  CD1 LEU   216      44.596  54.380  75.600  1.00  0.00           C  
ATOM   3521 HD11 LEU   216      44.870  54.141  74.573  1.00  0.00           H  
ATOM   3522 HD12 LEU   216      43.538  54.261  75.834  1.00  0.00           H  
ATOM   3523 HD13 LEU   216      44.867  55.409  75.839  1.00  0.00           H  
ATOM   3524  CD2 LEU   216      44.938  53.795  77.940  1.00  0.00           C  
ATOM   3525 HD21 LEU   216      45.534  53.288  78.698  1.00  0.00           H  
ATOM   3526 HD22 LEU   216      45.220  54.818  78.189  1.00  0.00           H  
ATOM   3527 HD23 LEU   216      43.872  53.706  78.151  1.00  0.00           H  
ATOM   3528  C   LEU   216      45.343  49.602  77.070  1.00  0.00           C  
ATOM   3529  O   LEU   216      45.698  48.965  76.076  1.00  0.00           O  
ATOM   3530  N   LYS   217      44.598  49.169  78.053  1.00  0.00           N  
ATOM   3531  H   LYS   217      44.495  49.896  78.747  1.00  0.00           H  
ATOM   3532  CA  LYS   217      43.750  47.939  77.954  1.00  0.00           C  
ATOM   3533  HA  LYS   217      44.300  47.230  77.335  1.00  0.00           H  
ATOM   3534  CB  LYS   217      43.713  47.221  79.277  1.00  0.00           C  
ATOM   3535  HB2 LYS   217      43.253  47.873  80.020  1.00  0.00           H  
ATOM   3536  HB3 LYS   217      43.231  46.254  79.136  1.00  0.00           H  
ATOM   3537  CG  LYS   217      45.091  46.816  79.881  1.00  0.00           C  
ATOM   3538  HG2 LYS   217      45.666  46.412  79.047  1.00  0.00           H  
ATOM   3539  HG3 LYS   217      45.540  47.732  80.265  1.00  0.00           H  
ATOM   3540  CD  LYS   217      45.022  45.876  81.010  1.00  0.00           C  
ATOM   3541  HD2 LYS   217      44.534  46.201  81.929  1.00  0.00           H  
ATOM   3542  HD3 LYS   217      44.448  45.064  80.564  1.00  0.00           H  
ATOM   3543  CE  LYS   217      46.355  45.265  81.306  1.00  0.00           C  
ATOM   3544  HE2 LYS   217      46.812  44.528  80.646  1.00  0.00           H  
ATOM   3545  HE3 LYS   217      47.032  46.117  81.245  1.00  0.00           H  
ATOM   3546  NZ  LYS   217      46.310  44.653  82.668  1.00  0.00           N  
ATOM   3547  HZ1 LYS   217      45.761  45.228  83.290  1.00  0.00           H  
ATOM   3548  HZ2 LYS   217      45.758  43.809  82.624  1.00  0.00           H  
ATOM   3549  HZ3 LYS   217      47.198  44.352  83.044  1.00  0.00           H  
ATOM   3550  C   LYS   217      42.375  48.233  77.330  1.00  0.00           C  
ATOM   3551  O   LYS   217      41.821  49.325  77.390  1.00  0.00           O  
ATOM   3552  N   ALA   218      41.925  47.172  76.700  1.00  0.00           N  
ATOM   3553  H   ALA   218      42.437  46.304  76.758  1.00  0.00           H  
ATOM   3554  CA  ALA   218      40.476  47.151  76.344  1.00  0.00           C  
ATOM   3555  HA  ALA   218      39.830  47.695  77.035  1.00  0.00           H  
ATOM   3556  CB  ALA   218      40.419  47.826  74.976  1.00  0.00           C  
ATOM   3557  HB1 ALA   218      39.381  47.900  74.654  1.00  0.00           H  
ATOM   3558  HB2 ALA   218      40.800  48.844  75.060  1.00  0.00           H  
ATOM   3559  HB3 ALA   218      40.993  47.238  74.260  1.00  0.00           H  
ATOM   3560  C   ALA   218      39.903  45.719  76.202  1.00  0.00           C  
ATOM   3561  O   ALA   218      40.611  44.763  75.883  1.00  0.00           O  
ATOM   3562  N   ALA   219      38.594  45.627  76.413  1.00  0.00           N  
ATOM   3563  H   ALA   219      38.044  46.422  76.709  1.00  0.00           H  
ATOM   3564  CA  ALA   219      37.803  44.415  76.282  1.00  0.00           C  
ATOM   3565  HA  ALA   219      38.067  43.754  77.108  1.00  0.00           H  
ATOM   3566  CB  ALA   219      36.321  44.832  76.511  1.00  0.00           C  
ATOM   3567  HB1 ALA   219      35.940  45.430  75.683  1.00  0.00           H  
ATOM   3568  HB2 ALA   219      35.775  43.889  76.548  1.00  0.00           H  
ATOM   3569  HB3 ALA   219      36.225  45.337  77.471  1.00  0.00           H  
ATOM   3570  C   ALA   219      37.993  43.621  74.982  1.00  0.00           C  
ATOM   3571  O   ALA   219      38.023  42.347  74.984  1.00  0.00           O  
ATOM   3572  N   THR   220      38.005  44.296  73.841  1.00  0.00           N  
ATOM   3573  H   THR   220      37.875  45.297  73.867  1.00  0.00           H  
ATOM   3574  CA  THR   220      38.199  43.694  72.524  1.00  0.00           C  
ATOM   3575  HA  THR   220      38.730  42.751  72.660  1.00  0.00           H  
ATOM   3576  CB  THR   220      36.856  43.516  71.818  1.00  0.00           C  
ATOM   3577  HB  THR   220      37.010  42.774  71.034  1.00  0.00           H  
ATOM   3578  CG2 THR   220      35.676  43.111  72.625  1.00  0.00           C  
ATOM   3579 HG21 THR   220      35.361  43.944  73.253  1.00  0.00           H  
ATOM   3580 HG22 THR   220      34.875  42.585  72.106  1.00  0.00           H  
ATOM   3581 HG23 THR   220      36.025  42.431  73.403  1.00  0.00           H  
ATOM   3582  OG1 THR   220      36.470  44.726  71.277  1.00  0.00           O  
ATOM   3583  HG1 THR   220      35.657  44.622  70.778  1.00  0.00           H  
ATOM   3584  C   THR   220      39.140  44.588  71.724  1.00  0.00           C  
ATOM   3585  O   THR   220      39.416  45.714  72.146  1.00  0.00           O  
ATOM   3586  N   LYS   221      39.556  44.222  70.526  1.00  0.00           N  
ATOM   3587  H   LYS   221      39.304  43.319  70.151  1.00  0.00           H  
ATOM   3588  CA  LYS   221      40.367  45.052  69.654  1.00  0.00           C  
ATOM   3589  HA  LYS   221      41.051  45.665  70.242  1.00  0.00           H  
ATOM   3590  CB  LYS   221      41.097  44.041  68.736  1.00  0.00           C  
ATOM   3591  HB2 LYS   221      41.509  43.167  69.241  1.00  0.00           H  
ATOM   3592  HB3 LYS   221      40.505  43.679  67.895  1.00  0.00           H  
ATOM   3593  CG  LYS   221      42.227  44.948  68.151  1.00  0.00           C  
ATOM   3594  HG2 LYS   221      41.760  45.781  67.625  1.00  0.00           H  
ATOM   3595  HG3 LYS   221      42.862  45.319  68.956  1.00  0.00           H  
ATOM   3596  CD  LYS   221      43.025  44.255  67.044  1.00  0.00           C  
ATOM   3597  HD2 LYS   221      42.463  43.958  66.158  1.00  0.00           H  
ATOM   3598  HD3 LYS   221      43.824  44.912  66.700  1.00  0.00           H  
ATOM   3599  CE  LYS   221      43.747  42.995  67.566  1.00  0.00           C  
ATOM   3600  HE2 LYS   221      44.577  43.364  68.168  1.00  0.00           H  
ATOM   3601  HE3 LYS   221      43.054  42.393  68.153  1.00  0.00           H  
ATOM   3602  NZ  LYS   221      44.191  42.116  66.459  1.00  0.00           N  
ATOM   3603  HZ1 LYS   221      44.955  41.549  66.801  1.00  0.00           H  
ATOM   3604  HZ2 LYS   221      43.425  41.643  66.002  1.00  0.00           H  
ATOM   3605  HZ3 LYS   221      44.525  42.692  65.699  1.00  0.00           H  
ATOM   3606  C   LYS   221      39.520  46.241  69.057  1.00  0.00           C  
ATOM   3607  O   LYS   221      40.048  47.319  68.945  1.00  0.00           O  
ATOM   3608  N   LYS   222      38.192  46.125  68.848  1.00  0.00           N  
ATOM   3609  H   LYS   222      37.749  45.226  68.973  1.00  0.00           H  
ATOM   3610  CA  LYS   222      37.277  47.267  68.521  1.00  0.00           C  
ATOM   3611  HA  LYS   222      37.627  47.904  67.708  1.00  0.00           H  
ATOM   3612  CB  LYS   222      35.845  46.842  68.050  1.00  0.00           C  
ATOM   3613  HB2 LYS   222      35.949  45.831  67.656  1.00  0.00           H  
ATOM   3614  HB3 LYS   222      35.151  46.823  68.891  1.00  0.00           H  
ATOM   3615  CG  LYS   222      35.325  47.669  66.891  1.00  0.00           C  
ATOM   3616  HG2 LYS   222      36.044  47.797  66.081  1.00  0.00           H  
ATOM   3617  HG3 LYS   222      34.443  47.190  66.467  1.00  0.00           H  
ATOM   3618  CD  LYS   222      34.806  49.014  67.315  1.00  0.00           C  
ATOM   3619  HD2 LYS   222      34.016  48.918  68.060  1.00  0.00           H  
ATOM   3620  HD3 LYS   222      35.600  49.691  67.633  1.00  0.00           H  
ATOM   3621  CE  LYS   222      34.083  49.531  66.043  1.00  0.00           C  
ATOM   3622  HE2 LYS   222      34.763  49.675  65.203  1.00  0.00           H  
ATOM   3623  HE3 LYS   222      33.298  48.821  65.783  1.00  0.00           H  
ATOM   3624  NZ  LYS   222      33.388  50.783  66.408  1.00  0.00           N  
ATOM   3625  HZ1 LYS   222      33.969  51.555  66.702  1.00  0.00           H  
ATOM   3626  HZ2 LYS   222      32.846  51.010  65.586  1.00  0.00           H  
ATOM   3627  HZ3 LYS   222      32.770  50.653  67.196  1.00  0.00           H  
ATOM   3628  C   LYS   222      37.328  48.260  69.689  1.00  0.00           C  
ATOM   3629  O   LYS   222      37.803  49.426  69.475  1.00  0.00           O  
ATOM   3630  N   GLN   223      36.943  47.811  70.893  1.00  0.00           N  
ATOM   3631  H   GLN   223      36.484  46.916  70.982  1.00  0.00           H  
ATOM   3632  CA  GLN   223      37.055  48.785  72.009  1.00  0.00           C  
ATOM   3633  HA  GLN   223      36.399  49.635  71.824  1.00  0.00           H  
ATOM   3634  CB  GLN   223      36.608  48.179  73.314  1.00  0.00           C  
ATOM   3635  HB2 GLN   223      35.665  47.664  73.132  1.00  0.00           H  
ATOM   3636  HB3 GLN   223      37.339  47.452  73.667  1.00  0.00           H  
ATOM   3637  CG  GLN   223      36.350  49.196  74.448  1.00  0.00           C  
ATOM   3638  HG2 GLN   223      37.235  49.805  74.633  1.00  0.00           H  
ATOM   3639  HG3 GLN   223      35.451  49.766  74.218  1.00  0.00           H  
ATOM   3640  CD  GLN   223      36.225  48.410  75.741  1.00  0.00           C  
ATOM   3641  OE1 GLN   223      37.227  48.180  76.451  1.00  0.00           O  
ATOM   3642  NE2 GLN   223      35.042  48.180  76.159  1.00  0.00           N  
ATOM   3643 HE21 GLN   223      34.918  47.741  77.060  1.00  0.00           H  
ATOM   3644 HE22 GLN   223      34.248  48.433  75.588  1.00  0.00           H  
ATOM   3645  C   GLN   223      38.452  49.425  72.274  1.00  0.00           C  
ATOM   3646  O   GLN   223      38.457  50.528  72.680  1.00  0.00           O  
ATOM   3647  N   LYS   224      39.603  48.742  72.025  1.00  0.00           N  
ATOM   3648  H   LYS   224      39.601  47.732  71.986  1.00  0.00           H  
ATOM   3649  CA  LYS   224      40.911  49.421  72.026  1.00  0.00           C  
ATOM   3650  HA  LYS   224      40.979  49.910  72.998  1.00  0.00           H  
ATOM   3651  CB  LYS   224      42.069  48.297  71.979  1.00  0.00           C  
ATOM   3652  HB2 LYS   224      41.752  47.362  72.439  1.00  0.00           H  
ATOM   3653  HB3 LYS   224      42.212  48.135  70.910  1.00  0.00           H  
ATOM   3654  CG  LYS   224      43.355  48.819  72.504  1.00  0.00           C  
ATOM   3655  HG2 LYS   224      43.762  49.601  71.863  1.00  0.00           H  
ATOM   3656  HG3 LYS   224      43.111  49.273  73.464  1.00  0.00           H  
ATOM   3657  CD  LYS   224      44.363  47.697  72.631  1.00  0.00           C  
ATOM   3658  HD2 LYS   224      45.248  48.041  73.167  1.00  0.00           H  
ATOM   3659  HD3 LYS   224      43.829  46.861  73.082  1.00  0.00           H  
ATOM   3660  CE  LYS   224      44.881  47.155  71.251  1.00  0.00           C  
ATOM   3661  HE2 LYS   224      44.072  46.613  70.762  1.00  0.00           H  
ATOM   3662  HE3 LYS   224      45.356  47.963  70.694  1.00  0.00           H  
ATOM   3663  NZ  LYS   224      45.966  46.211  71.460  1.00  0.00           N  
ATOM   3664  HZ1 LYS   224      46.147  45.878  70.524  1.00  0.00           H  
ATOM   3665  HZ2 LYS   224      46.787  46.647  71.854  1.00  0.00           H  
ATOM   3666  HZ3 LYS   224      45.724  45.426  72.047  1.00  0.00           H  
ATOM   3667  C   LYS   224      41.123  50.525  70.990  1.00  0.00           C  
ATOM   3668  O   LYS   224      41.504  51.633  71.377  1.00  0.00           O  
ATOM   3669  N   TYR   225      40.821  50.296  69.759  1.00  0.00           N  
ATOM   3670  H   TYR   225      40.637  49.339  69.497  1.00  0.00           H  
ATOM   3671  CA  TYR   225      40.812  51.336  68.671  1.00  0.00           C  
ATOM   3672  HA  TYR   225      41.877  51.526  68.537  1.00  0.00           H  
ATOM   3673  CB  TYR   225      40.330  50.760  67.319  1.00  0.00           C  
ATOM   3674  HB2 TYR   225      39.285  50.479  67.449  1.00  0.00           H  
ATOM   3675  HB3 TYR   225      40.389  51.597  66.623  1.00  0.00           H  
ATOM   3676  CG  TYR   225      41.084  49.639  66.723  1.00  0.00           C  
ATOM   3677  CD1 TYR   225      42.459  49.485  66.900  1.00  0.00           C  
ATOM   3678  HD1 TYR   225      43.044  50.140  67.529  1.00  0.00           H  
ATOM   3679  CE1 TYR   225      43.135  48.513  66.188  1.00  0.00           C  
ATOM   3680  HE1 TYR   225      44.196  48.387  66.348  1.00  0.00           H  
ATOM   3681  CZ  TYR   225      42.531  47.642  65.276  1.00  0.00           C  
ATOM   3682  OH  TYR   225      43.270  46.801  64.540  1.00  0.00           O  
ATOM   3683  HH  TYR   225      42.832  46.680  63.694  1.00  0.00           H  
ATOM   3684  CE2 TYR   225      41.103  47.635  65.229  1.00  0.00           C  
ATOM   3685  HE2 TYR   225      40.572  46.992  64.542  1.00  0.00           H  
ATOM   3686  CD2 TYR   225      40.401  48.668  65.945  1.00  0.00           C  
ATOM   3687  HD2 TYR   225      39.327  48.723  65.838  1.00  0.00           H  
ATOM   3688  C   TYR   225      39.945  52.528  69.097  1.00  0.00           C  
ATOM   3689  O   TYR   225      40.342  53.694  68.908  1.00  0.00           O  
ATOM   3690  N   GLU   226      38.848  52.360  69.835  1.00  0.00           N  
ATOM   3691  H   GLU   226      38.530  51.422  70.036  1.00  0.00           H  
ATOM   3692  CA  GLU   226      38.058  53.475  70.460  1.00  0.00           C  
ATOM   3693  HA  GLU   226      37.867  54.238  69.705  1.00  0.00           H  
ATOM   3694  CB  GLU   226      36.678  52.911  70.819  1.00  0.00           C  
ATOM   3695  HB2 GLU   226      36.853  52.010  71.407  1.00  0.00           H  
ATOM   3696  HB3 GLU   226      36.099  53.647  71.377  1.00  0.00           H  
ATOM   3697  CG  GLU   226      35.882  52.500  69.588  1.00  0.00           C  
ATOM   3698  HG2 GLU   226      35.809  53.367  68.932  1.00  0.00           H  
ATOM   3699  HG3 GLU   226      36.522  51.761  69.104  1.00  0.00           H  
ATOM   3700  CD  GLU   226      34.472  51.934  69.889  1.00  0.00           C  
ATOM   3701  OE1 GLU   226      34.179  51.689  71.061  1.00  0.00           O  
ATOM   3702  OE2 GLU   226      33.641  51.832  68.950  1.00  0.00           O  
ATOM   3703  C   GLU   226      38.740  54.190  71.662  1.00  0.00           C  
ATOM   3704  O   GLU   226      38.699  55.490  71.759  1.00  0.00           O  
ATOM   3705  N   LYS   227      39.466  53.438  72.507  1.00  0.00           N  
ATOM   3706  H   LYS   227      39.547  52.469  72.234  1.00  0.00           H  
ATOM   3707  CA  LYS   227      40.309  54.141  73.519  1.00  0.00           C  
ATOM   3708  HA  LYS   227      39.668  54.961  73.843  1.00  0.00           H  
ATOM   3709  CB  LYS   227      40.782  53.192  74.682  1.00  0.00           C  
ATOM   3710  HB2 LYS   227      41.466  52.455  74.262  1.00  0.00           H  
ATOM   3711  HB3 LYS   227      41.372  53.741  75.416  1.00  0.00           H  
ATOM   3712  CG  LYS   227      39.569  52.563  75.441  1.00  0.00           C  
ATOM   3713  HG2 LYS   227      39.019  53.407  75.856  1.00  0.00           H  
ATOM   3714  HG3 LYS   227      38.942  51.980  74.766  1.00  0.00           H  
ATOM   3715  CD  LYS   227      39.949  51.615  76.606  1.00  0.00           C  
ATOM   3716  HD2 LYS   227      40.623  50.875  76.175  1.00  0.00           H  
ATOM   3717  HD3 LYS   227      40.439  52.206  77.380  1.00  0.00           H  
ATOM   3718  CE  LYS   227      38.780  50.742  77.082  1.00  0.00           C  
ATOM   3719  HE2 LYS   227      38.313  50.147  76.297  1.00  0.00           H  
ATOM   3720  HE3 LYS   227      39.297  50.098  77.794  1.00  0.00           H  
ATOM   3721  NZ  LYS   227      37.807  51.641  77.797  1.00  0.00           N  
ATOM   3722  HZ1 LYS   227      37.061  51.072  78.171  1.00  0.00           H  
ATOM   3723  HZ2 LYS   227      38.323  52.218  78.445  1.00  0.00           H  
ATOM   3724  HZ3 LYS   227      37.330  52.291  77.188  1.00  0.00           H  
ATOM   3725  C   LYS   227      41.551  54.804  72.958  1.00  0.00           C  
ATOM   3726  O   LYS   227      41.861  55.974  73.284  1.00  0.00           O  
ATOM   3727  N   ILE   228      42.274  54.160  72.018  1.00  0.00           N  
ATOM   3728  H   ILE   228      41.908  53.274  71.699  1.00  0.00           H  
ATOM   3729  CA  ILE   228      43.375  54.806  71.261  1.00  0.00           C  
ATOM   3730  HA  ILE   228      44.160  55.043  71.980  1.00  0.00           H  
ATOM   3731  CB  ILE   228      43.910  53.785  70.214  1.00  0.00           C  
ATOM   3732  HB  ILE   228      43.031  53.382  69.710  1.00  0.00           H  
ATOM   3733  CG2 ILE   228      44.935  54.498  69.298  1.00  0.00           C  
ATOM   3734 HG21 ILE   228      44.612  55.344  68.691  1.00  0.00           H  
ATOM   3735 HG22 ILE   228      45.794  54.830  69.881  1.00  0.00           H  
ATOM   3736 HG23 ILE   228      45.295  53.753  68.589  1.00  0.00           H  
ATOM   3737  CG1 ILE   228      44.720  52.635  70.894  1.00  0.00           C  
ATOM   3738 HG12 ILE   228      45.682  53.041  71.209  1.00  0.00           H  
ATOM   3739 HG13 ILE   228      44.134  52.359  71.770  1.00  0.00           H  
ATOM   3740  CD1 ILE   228      44.902  51.405  69.987  1.00  0.00           C  
ATOM   3741 HD11 ILE   228      45.602  51.671  69.196  1.00  0.00           H  
ATOM   3742 HD12 ILE   228      45.361  50.601  70.564  1.00  0.00           H  
ATOM   3743 HD13 ILE   228      43.973  51.093  69.510  1.00  0.00           H  
ATOM   3744  C   ILE   228      42.953  56.058  70.555  1.00  0.00           C  
ATOM   3745  O   ILE   228      43.672  57.049  70.695  1.00  0.00           O  
ATOM   3746  N   SER   229      41.878  55.968  69.727  1.00  0.00           N  
ATOM   3747  H   SER   229      41.329  55.127  69.621  1.00  0.00           H  
ATOM   3748  CA  SER   229      41.269  57.219  69.096  1.00  0.00           C  
ATOM   3749  HA  SER   229      42.060  57.521  68.410  1.00  0.00           H  
ATOM   3750  CB  SER   229      39.935  56.742  68.426  1.00  0.00           C  
ATOM   3751  HB2 SER   229      40.078  55.941  67.700  1.00  0.00           H  
ATOM   3752  HB3 SER   229      39.326  56.364  69.247  1.00  0.00           H  
ATOM   3753  OG  SER   229      39.294  57.800  67.798  1.00  0.00           O  
ATOM   3754  HG  SER   229      38.546  57.406  67.344  1.00  0.00           H  
ATOM   3755  C   SER   229      40.996  58.377  70.047  1.00  0.00           C  
ATOM   3756  O   SER   229      41.710  59.366  69.950  1.00  0.00           O  
ATOM   3757  N   GLU   230      40.213  58.127  71.099  1.00  0.00           N  
ATOM   3758  H   GLU   230      39.739  57.268  71.341  1.00  0.00           H  
ATOM   3759  CA  GLU   230      39.963  59.152  72.072  1.00  0.00           C  
ATOM   3760  HA  GLU   230      39.604  60.079  71.625  1.00  0.00           H  
ATOM   3761  CB  GLU   230      38.816  58.605  73.009  1.00  0.00           C  
ATOM   3762  HB2 GLU   230      37.895  58.403  72.462  1.00  0.00           H  
ATOM   3763  HB3 GLU   230      39.112  57.585  73.254  1.00  0.00           H  
ATOM   3764  CG  GLU   230      38.581  59.449  74.313  1.00  0.00           C  
ATOM   3765  HG2 GLU   230      39.454  59.623  74.943  1.00  0.00           H  
ATOM   3766  HG3 GLU   230      38.188  60.404  73.963  1.00  0.00           H  
ATOM   3767  CD  GLU   230      37.509  58.867  75.210  1.00  0.00           C  
ATOM   3768  OE1 GLU   230      37.306  57.630  75.283  1.00  0.00           O  
ATOM   3769  OE2 GLU   230      36.887  59.650  75.943  1.00  0.00           O  
ATOM   3770  C   GLU   230      41.192  59.613  72.810  1.00  0.00           C  
ATOM   3771  O   GLU   230      41.306  60.800  73.243  1.00  0.00           O  
ATOM   3772  N   LYS   231      42.277  58.818  73.034  1.00  0.00           N  
ATOM   3773  H   LYS   231      42.224  57.830  72.830  1.00  0.00           H  
ATOM   3774  CA  LYS   231      43.460  59.350  73.655  1.00  0.00           C  
ATOM   3775  HA  LYS   231      43.255  59.841  74.606  1.00  0.00           H  
ATOM   3776  CB  LYS   231      44.377  58.132  73.950  1.00  0.00           C  
ATOM   3777  HB2 LYS   231      43.772  57.326  74.365  1.00  0.00           H  
ATOM   3778  HB3 LYS   231      44.813  57.707  73.046  1.00  0.00           H  
ATOM   3779  CG  LYS   231      45.468  58.458  74.992  1.00  0.00           C  
ATOM   3780  HG2 LYS   231      46.128  57.592  74.951  1.00  0.00           H  
ATOM   3781  HG3 LYS   231      46.036  59.358  74.758  1.00  0.00           H  
ATOM   3782  CD  LYS   231      44.874  58.596  76.373  1.00  0.00           C  
ATOM   3783  HD2 LYS   231      44.491  59.606  76.520  1.00  0.00           H  
ATOM   3784  HD3 LYS   231      44.030  57.943  76.595  1.00  0.00           H  
ATOM   3785  CE  LYS   231      45.992  58.350  77.391  1.00  0.00           C  
ATOM   3786  HE2 LYS   231      46.231  57.288  77.348  1.00  0.00           H  
ATOM   3787  HE3 LYS   231      46.912  58.892  77.172  1.00  0.00           H  
ATOM   3788  NZ  LYS   231      45.531  58.702  78.725  1.00  0.00           N  
ATOM   3789  HZ1 LYS   231      45.194  59.649  78.821  1.00  0.00           H  
ATOM   3790  HZ2 LYS   231      44.762  58.149  79.076  1.00  0.00           H  
ATOM   3791  HZ3 LYS   231      46.297  58.569  79.370  1.00  0.00           H  
ATOM   3792  C   LYS   231      44.140  60.415  72.809  1.00  0.00           C  
ATOM   3793  O   LYS   231      44.669  61.447  73.303  1.00  0.00           O  
ATOM   3794  N   LYS   232      44.175  60.193  71.493  1.00  0.00           N  
ATOM   3795  H   LYS   232      43.553  59.449  71.211  1.00  0.00           H  
ATOM   3796  CA  LYS   232      44.593  61.208  70.517  1.00  0.00           C  
ATOM   3797  HA  LYS   232      45.514  61.720  70.796  1.00  0.00           H  
ATOM   3798  CB  LYS   232      44.808  60.490  69.147  1.00  0.00           C  
ATOM   3799  HB2 LYS   232      43.905  59.996  68.790  1.00  0.00           H  
ATOM   3800  HB3 LYS   232      45.137  61.259  68.448  1.00  0.00           H  
ATOM   3801  CG  LYS   232      45.966  59.447  69.252  1.00  0.00           C  
ATOM   3802  HG2 LYS   232      46.842  60.071  69.426  1.00  0.00           H  
ATOM   3803  HG3 LYS   232      45.714  58.829  70.114  1.00  0.00           H  
ATOM   3804  CD  LYS   232      46.058  58.541  67.923  1.00  0.00           C  
ATOM   3805  HD2 LYS   232      46.487  57.562  68.138  1.00  0.00           H  
ATOM   3806  HD3 LYS   232      45.020  58.375  67.634  1.00  0.00           H  
ATOM   3807  CE  LYS   232      47.019  59.363  67.043  1.00  0.00           C  
ATOM   3808  HE2 LYS   232      46.516  60.245  66.646  1.00  0.00           H  
ATOM   3809  HE3 LYS   232      47.906  59.730  67.560  1.00  0.00           H  
ATOM   3810  NZ  LYS   232      47.442  58.633  65.844  1.00  0.00           N  
ATOM   3811  HZ1 LYS   232      48.227  58.971  65.306  1.00  0.00           H  
ATOM   3812  HZ2 LYS   232      47.721  57.688  66.066  1.00  0.00           H  
ATOM   3813  HZ3 LYS   232      46.638  58.664  65.233  1.00  0.00           H  
ATOM   3814  C   LYS   232      43.629  62.425  70.410  1.00  0.00           C  
ATOM   3815  O   LYS   232      44.194  63.530  70.485  1.00  0.00           O  
ATOM   3816  N   MET   233      42.322  62.169  70.325  1.00  0.00           N  
ATOM   3817  H   MET   233      42.022  61.241  70.065  1.00  0.00           H  
ATOM   3818  CA  MET   233      41.353  63.209  70.288  1.00  0.00           C  
ATOM   3819  HA  MET   233      41.588  63.857  69.444  1.00  0.00           H  
ATOM   3820  CB  MET   233      39.954  62.634  70.057  1.00  0.00           C  
ATOM   3821  HB2 MET   233      40.021  61.928  69.229  1.00  0.00           H  
ATOM   3822  HB3 MET   233      39.649  61.965  70.861  1.00  0.00           H  
ATOM   3823  CG  MET   233      38.848  63.679  69.742  1.00  0.00           C  
ATOM   3824  HG2 MET   233      38.592  64.349  70.562  1.00  0.00           H  
ATOM   3825  HG3 MET   233      39.184  64.293  68.907  1.00  0.00           H  
ATOM   3826  SD  MET   233      37.490  62.802  68.980  1.00  0.00           S  
ATOM   3827  CE  MET   233      36.761  62.366  70.514  1.00  0.00           C  
ATOM   3828  HE1 MET   233      36.920  63.156  71.248  1.00  0.00           H  
ATOM   3829  HE2 MET   233      35.680  62.259  70.421  1.00  0.00           H  
ATOM   3830  HE3 MET   233      37.114  61.403  70.884  1.00  0.00           H  
ATOM   3831  C   MET   233      41.494  64.078  71.538  1.00  0.00           C  
ATOM   3832  O   MET   233      41.571  65.254  71.442  1.00  0.00           O  
ATOM   3833  N   SER   234      41.582  63.495  72.749  1.00  0.00           N  
ATOM   3834  H   SER   234      41.450  62.493  72.765  1.00  0.00           H  
ATOM   3835  CA  SER   234      41.696  64.197  74.029  1.00  0.00           C  
ATOM   3836  HA  SER   234      40.976  65.014  73.980  1.00  0.00           H  
ATOM   3837  CB  SER   234      41.246  63.337  75.189  1.00  0.00           C  
ATOM   3838  HB2 SER   234      41.336  63.797  76.173  1.00  0.00           H  
ATOM   3839  HB3 SER   234      40.254  62.933  74.990  1.00  0.00           H  
ATOM   3840  OG  SER   234      42.117  62.204  75.333  1.00  0.00           O  
ATOM   3841  HG  SER   234      41.856  61.574  74.656  1.00  0.00           H  
ATOM   3842  C   SER   234      43.043  64.862  74.308  1.00  0.00           C  
ATOM   3843  O   SER   234      43.054  66.086  74.511  1.00  0.00           O  
ATOM   3844  N   THR   235      44.149  64.108  74.317  1.00  0.00           N  
ATOM   3845  H   THR   235      43.965  63.123  74.190  1.00  0.00           H  
ATOM   3846  CA  THR   235      45.459  64.650  74.890  1.00  0.00           C  
ATOM   3847  HA  THR   235      45.260  64.933  75.923  1.00  0.00           H  
ATOM   3848  CB  THR   235      46.545  63.542  74.953  1.00  0.00           C  
ATOM   3849  HB  THR   235      46.806  63.302  73.922  1.00  0.00           H  
ATOM   3850  CG2 THR   235      47.852  63.847  75.741  1.00  0.00           C  
ATOM   3851 HG21 THR   235      48.405  64.611  75.195  1.00  0.00           H  
ATOM   3852 HG22 THR   235      47.594  64.289  76.703  1.00  0.00           H  
ATOM   3853 HG23 THR   235      48.541  63.011  75.863  1.00  0.00           H  
ATOM   3854  OG1 THR   235      46.035  62.341  75.531  1.00  0.00           O  
ATOM   3855  HG1 THR   235      45.520  61.968  74.812  1.00  0.00           H  
ATOM   3856  C   THR   235      45.945  65.819  73.996  1.00  0.00           C  
ATOM   3857  O   THR   235      46.121  65.629  72.780  1.00  0.00           O  
ATOM   3858  N   PRO   236      46.250  66.995  74.584  1.00  0.00           N  
ATOM   3859  CD  PRO   236      45.955  67.521  75.942  1.00  0.00           C  
ATOM   3860  HD2 PRO   236      46.544  66.991  76.691  1.00  0.00           H  
ATOM   3861  HD3 PRO   236      44.889  67.352  76.094  1.00  0.00           H  
ATOM   3862  CG  PRO   236      46.377  69.005  75.917  1.00  0.00           C  
ATOM   3863  HG2 PRO   236      47.445  69.066  76.127  1.00  0.00           H  
ATOM   3864  HG3 PRO   236      45.920  69.615  76.696  1.00  0.00           H  
ATOM   3865  CB  PRO   236      46.049  69.384  74.505  1.00  0.00           C  
ATOM   3866  HB2 PRO   236      46.597  70.301  74.289  1.00  0.00           H  
ATOM   3867  HB3 PRO   236      44.989  69.482  74.271  1.00  0.00           H  
ATOM   3868  CA  PRO   236      46.530  68.163  73.727  1.00  0.00           C  
ATOM   3869  HA  PRO   236      45.937  68.142  72.813  1.00  0.00           H  
ATOM   3870  C   PRO   236      47.984  68.179  73.293  1.00  0.00           C  
ATOM   3871  O   PRO   236      48.842  67.543  73.903  1.00  0.00           O  
ATOM   3872  N   VAL   237      48.183  68.959  72.203  1.00  0.00           N  
ATOM   3873  H   VAL   237      47.418  69.538  71.886  1.00  0.00           H  
ATOM   3874  CA  VAL   237      49.463  69.113  71.524  1.00  0.00           C  
ATOM   3875  HA  VAL   237      49.583  68.079  71.198  1.00  0.00           H  
ATOM   3876  CB  VAL   237      49.403  70.031  70.361  1.00  0.00           C  
ATOM   3877  HB  VAL   237      49.072  70.998  70.742  1.00  0.00           H  
ATOM   3878  CG1 VAL   237      50.710  70.245  69.663  1.00  0.00           C  
ATOM   3879 HG11 VAL   237      51.272  69.339  69.433  1.00  0.00           H  
ATOM   3880 HG12 VAL   237      50.610  70.847  68.760  1.00  0.00           H  
ATOM   3881 HG13 VAL   237      51.333  70.944  70.221  1.00  0.00           H  
ATOM   3882  CG2 VAL   237      48.304  69.557  69.375  1.00  0.00           C  
ATOM   3883 HG21 VAL   237      47.321  69.571  69.847  1.00  0.00           H  
ATOM   3884 HG22 VAL   237      48.226  70.290  68.571  1.00  0.00           H  
ATOM   3885 HG23 VAL   237      48.516  68.538  69.052  1.00  0.00           H  
ATOM   3886  C   VAL   237      50.561  69.447  72.539  1.00  0.00           C  
ATOM   3887  O   VAL   237      51.647  68.969  72.518  1.00  0.00           O  
ATOM   3888  N   GLU   238      50.196  70.244  73.535  1.00  0.00           N  
ATOM   3889  H   GLU   238      49.230  70.538  73.525  1.00  0.00           H  
ATOM   3890  CA  GLU   238      51.018  70.960  74.473  1.00  0.00           C  
ATOM   3891  HA  GLU   238      51.899  71.307  73.934  1.00  0.00           H  
ATOM   3892  CB  GLU   238      50.253  72.180  75.081  1.00  0.00           C  
ATOM   3893  HB2 GLU   238      49.321  71.666  75.313  1.00  0.00           H  
ATOM   3894  HB3 GLU   238      50.726  72.572  75.981  1.00  0.00           H  
ATOM   3895  CG  GLU   238      50.126  73.432  74.190  1.00  0.00           C  
ATOM   3896  HG2 GLU   238      49.966  74.312  74.813  1.00  0.00           H  
ATOM   3897  HG3 GLU   238      51.091  73.608  73.716  1.00  0.00           H  
ATOM   3898  CD  GLU   238      49.155  73.276  72.972  1.00  0.00           C  
ATOM   3899  OE1 GLU   238      48.290  72.325  73.050  1.00  0.00           O  
ATOM   3900  OE2 GLU   238      49.191  74.132  72.029  1.00  0.00           O  
ATOM   3901  C   GLU   238      51.651  70.025  75.491  1.00  0.00           C  
ATOM   3902  O   GLU   238      52.687  70.299  76.098  1.00  0.00           O  
ATOM   3903  N   VAL   239      50.805  69.047  75.877  1.00  0.00           N  
ATOM   3904  H   VAL   239      49.927  68.876  75.408  1.00  0.00           H  
ATOM   3905  CA  VAL   239      51.178  67.931  76.710  1.00  0.00           C  
ATOM   3906  HA  VAL   239      51.950  68.237  77.416  1.00  0.00           H  
ATOM   3907  CB  VAL   239      49.968  67.389  77.548  1.00  0.00           C  
ATOM   3908  HB  VAL   239      49.219  66.888  76.935  1.00  0.00           H  
ATOM   3909  CG1 VAL   239      50.518  66.346  78.483  1.00  0.00           C  
ATOM   3910 HG11 VAL   239      51.398  66.685  79.029  1.00  0.00           H  
ATOM   3911 HG12 VAL   239      49.846  66.164  79.322  1.00  0.00           H  
ATOM   3912 HG13 VAL   239      50.690  65.366  78.039  1.00  0.00           H  
ATOM   3913  CG2 VAL   239      49.501  68.452  78.565  1.00  0.00           C  
ATOM   3914 HG21 VAL   239      48.844  68.042  79.332  1.00  0.00           H  
ATOM   3915 HG22 VAL   239      50.400  68.886  79.004  1.00  0.00           H  
ATOM   3916 HG23 VAL   239      48.985  69.268  78.060  1.00  0.00           H  
ATOM   3917  C   VAL   239      51.940  66.849  75.884  1.00  0.00           C  
ATOM   3918  O   VAL   239      52.998  66.332  76.288  1.00  0.00           O  
ATOM   3919  N   LEU   240      51.553  66.500  74.629  1.00  0.00           N  
ATOM   3920  H   LEU   240      50.731  67.028  74.373  1.00  0.00           H  
ATOM   3921  CA  LEU   240      52.134  65.521  73.715  1.00  0.00           C  
ATOM   3922  HA  LEU   240      52.152  64.533  74.175  1.00  0.00           H  
ATOM   3923  CB  LEU   240      51.313  65.419  72.436  1.00  0.00           C  
ATOM   3924  HB2 LEU   240      50.353  64.995  72.730  1.00  0.00           H  
ATOM   3925  HB3 LEU   240      51.099  66.443  72.130  1.00  0.00           H  
ATOM   3926  CG  LEU   240      51.933  64.673  71.261  1.00  0.00           C  
ATOM   3927  HG  LEU   240      52.856  65.205  71.030  1.00  0.00           H  
ATOM   3928  CD1 LEU   240      52.410  63.252  71.416  1.00  0.00           C  
ATOM   3929 HD11 LEU   240      51.551  62.731  71.840  1.00  0.00           H  
ATOM   3930 HD12 LEU   240      52.706  62.763  70.488  1.00  0.00           H  
ATOM   3931 HD13 LEU   240      53.236  63.180  72.123  1.00  0.00           H  
ATOM   3932  CD2 LEU   240      50.883  64.690  70.180  1.00  0.00           C  
ATOM   3933 HD21 LEU   240      51.398  64.294  69.304  1.00  0.00           H  
ATOM   3934 HD22 LEU   240      50.103  63.971  70.430  1.00  0.00           H  
ATOM   3935 HD23 LEU   240      50.585  65.728  70.027  1.00  0.00           H  
ATOM   3936  C   LEU   240      53.632  65.924  73.364  1.00  0.00           C  
ATOM   3937  O   LEU   240      54.450  65.027  73.417  1.00  0.00           O  
ATOM   3938  N   CYS   241      53.886  67.209  73.029  1.00  0.00           N  
ATOM   3939  H   CYS   241      53.145  67.892  73.096  1.00  0.00           H  
ATOM   3940  CA  CYS   241      55.301  67.683  72.740  1.00  0.00           C  
ATOM   3941  HA  CYS   241      55.813  66.745  72.527  1.00  0.00           H  
ATOM   3942  CB  CYS   241      55.410  68.545  71.487  1.00  0.00           C  
ATOM   3943  HB2 CYS   241      55.304  69.597  71.750  1.00  0.00           H  
ATOM   3944  HB3 CYS   241      56.401  68.459  71.042  1.00  0.00           H  
ATOM   3945  SG  CYS   241      54.142  68.214  70.266  1.00  0.00           S  
ATOM   3946  HG  CYS   241      53.070  68.091  71.054  1.00  0.00           H  
ATOM   3947  C   CYS   241      56.012  68.275  73.977  1.00  0.00           C  
ATOM   3948  O   CYS   241      57.151  68.703  73.885  1.00  0.00           O  
ATOM   3949  N   LYS   242      55.507  68.013  75.190  1.00  0.00           N  
ATOM   3950  H   LYS   242      54.785  67.310  75.254  1.00  0.00           H  
ATOM   3951  CA  LYS   242      56.051  68.570  76.497  1.00  0.00           C  
ATOM   3952  HA  LYS   242      55.952  69.654  76.442  1.00  0.00           H  
ATOM   3953  CB  LYS   242      55.167  68.191  77.743  1.00  0.00           C  
ATOM   3954  HB2 LYS   242      54.134  68.528  77.655  1.00  0.00           H  
ATOM   3955  HB3 LYS   242      55.191  67.103  77.814  1.00  0.00           H  
ATOM   3956  CG  LYS   242      55.680  68.707  79.032  1.00  0.00           C  
ATOM   3957  HG2 LYS   242      56.585  68.164  79.301  1.00  0.00           H  
ATOM   3958  HG3 LYS   242      55.912  69.765  78.913  1.00  0.00           H  
ATOM   3959  CD  LYS   242      54.728  68.415  80.166  1.00  0.00           C  
ATOM   3960  HD2 LYS   242      53.748  68.751  79.827  1.00  0.00           H  
ATOM   3961  HD3 LYS   242      54.751  67.404  80.571  1.00  0.00           H  
ATOM   3962  CE  LYS   242      55.196  69.294  81.367  1.00  0.00           C  
ATOM   3963  HE2 LYS   242      56.155  69.054  81.826  1.00  0.00           H  
ATOM   3964  HE3 LYS   242      55.123  70.324  81.020  1.00  0.00           H  
ATOM   3965  NZ  LYS   242      54.240  69.116  82.506  1.00  0.00           N  
ATOM   3966  HZ1 LYS   242      53.305  69.028  82.133  1.00  0.00           H  
ATOM   3967  HZ2 LYS   242      54.441  68.239  82.966  1.00  0.00           H  
ATOM   3968  HZ3 LYS   242      54.352  69.902  83.130  1.00  0.00           H  
ATOM   3969  C   LYS   242      57.520  68.235  76.776  1.00  0.00           C  
ATOM   3970  O   LYS   242      57.826  67.071  76.831  1.00  0.00           O  
ATOM   3971  N   GLY   243      58.325  69.278  76.922  1.00  0.00           N  
ATOM   3972  H   GLY   243      57.945  70.187  76.702  1.00  0.00           H  
ATOM   3973  CA  GLY   243      59.757  69.217  77.291  1.00  0.00           C  
ATOM   3974  HA2 GLY   243      59.982  70.140  77.826  1.00  0.00           H  
ATOM   3975  HA3 GLY   243      59.901  68.335  77.915  1.00  0.00           H  
ATOM   3976  C   GLY   243      60.680  69.147  76.064  1.00  0.00           C  
ATOM   3977  O   GLY   243      61.859  69.276  76.296  1.00  0.00           O  
ATOM   3978  N   PHE   244      60.163  68.895  74.857  1.00  0.00           N  
ATOM   3979  H   PHE   244      59.157  68.826  74.803  1.00  0.00           H  
ATOM   3980  CA  PHE   244      60.810  68.960  73.535  1.00  0.00           C  
ATOM   3981  HA  PHE   244      61.861  68.776  73.756  1.00  0.00           H  
ATOM   3982  CB  PHE   244      60.309  67.789  72.685  1.00  0.00           C  
ATOM   3983  HB2 PHE   244      59.234  67.836  72.508  1.00  0.00           H  
ATOM   3984  HB3 PHE   244      60.838  67.822  71.732  1.00  0.00           H  
ATOM   3985  CG  PHE   244      60.540  66.469  73.441  1.00  0.00           C  
ATOM   3986  CD1 PHE   244      61.878  66.055  73.642  1.00  0.00           C  
ATOM   3987  HD1 PHE   244      62.695  66.584  73.175  1.00  0.00           H  
ATOM   3988  CE1 PHE   244      62.145  64.873  74.313  1.00  0.00           C  
ATOM   3989  HE1 PHE   244      63.156  64.514  74.439  1.00  0.00           H  
ATOM   3990  CZ  PHE   244      61.105  64.156  74.830  1.00  0.00           C  
ATOM   3991  HZ  PHE   244      61.401  63.255  75.346  1.00  0.00           H  
ATOM   3992  CE2 PHE   244      59.780  64.505  74.697  1.00  0.00           C  
ATOM   3993  HE2 PHE   244      59.019  63.825  75.051  1.00  0.00           H  
ATOM   3994  CD2 PHE   244      59.499  65.712  73.991  1.00  0.00           C  
ATOM   3995  HD2 PHE   244      58.457  65.888  73.768  1.00  0.00           H  
ATOM   3996  C   PHE   244      60.701  70.413  72.918  1.00  0.00           C  
ATOM   3997  O   PHE   244      60.001  71.250  73.510  1.00  0.00           O  
ATOM   3998  N   PRO   245      61.348  70.702  71.756  1.00  0.00           N  
ATOM   3999  CD  PRO   245      62.389  69.858  71.118  1.00  0.00           C  
ATOM   4000  HD2 PRO   245      61.920  69.214  70.374  1.00  0.00           H  
ATOM   4001  HD3 PRO   245      62.905  69.339  71.926  1.00  0.00           H  
ATOM   4002  CG  PRO   245      63.394  70.886  70.435  1.00  0.00           C  
ATOM   4003  HG2 PRO   245      63.933  70.481  69.578  1.00  0.00           H  
ATOM   4004  HG3 PRO   245      64.061  71.213  71.233  1.00  0.00           H  
ATOM   4005  CB  PRO   245      62.518  72.116  70.154  1.00  0.00           C  
ATOM   4006  HB2 PRO   245      62.057  72.070  69.168  1.00  0.00           H  
ATOM   4007  HB3 PRO   245      63.110  73.031  70.124  1.00  0.00           H  
ATOM   4008  CA  PRO   245      61.381  72.057  71.184  1.00  0.00           C  
ATOM   4009  HA  PRO   245      61.606  72.744  72.000  1.00  0.00           H  
ATOM   4010  C   PRO   245      59.960  72.464  70.681  1.00  0.00           C  
ATOM   4011  O   PRO   245      59.222  71.638  70.182  1.00  0.00           O  
ATOM   4012  N   ALA   246      59.628  73.768  70.844  1.00  0.00           N  
ATOM   4013  H   ALA   246      60.076  74.343  71.542  1.00  0.00           H  
ATOM   4014  CA  ALA   246      58.309  74.274  70.513  1.00  0.00           C  
ATOM   4015  HA  ALA   246      57.716  73.541  71.059  1.00  0.00           H  
ATOM   4016  CB  ALA   246      58.180  75.619  71.151  1.00  0.00           C  
ATOM   4017  HB1 ALA   246      58.405  75.468  72.207  1.00  0.00           H  
ATOM   4018  HB2 ALA   246      58.815  76.405  70.743  1.00  0.00           H  
ATOM   4019  HB3 ALA   246      57.151  75.971  71.078  1.00  0.00           H  
ATOM   4020  C   ALA   246      57.892  74.288  69.085  1.00  0.00           C  
ATOM   4021  O   ALA   246      56.712  74.248  68.802  1.00  0.00           O  
ATOM   4022  N   GLU   247      58.847  74.077  68.136  1.00  0.00           N  
ATOM   4023  H   GLU   247      59.812  74.021  68.431  1.00  0.00           H  
ATOM   4024  CA  GLU   247      58.575  73.844  66.677  1.00  0.00           C  
ATOM   4025  HA  GLU   247      58.073  74.763  66.377  1.00  0.00           H  
ATOM   4026  CB  GLU   247      59.944  73.777  65.897  1.00  0.00           C  
ATOM   4027  HB2 GLU   247      60.626  73.032  66.308  1.00  0.00           H  
ATOM   4028  HB3 GLU   247      59.647  73.520  64.880  1.00  0.00           H  
ATOM   4029  CG  GLU   247      60.707  75.129  65.807  1.00  0.00           C  
ATOM   4030  HG2 GLU   247      61.380  74.986  64.962  1.00  0.00           H  
ATOM   4031  HG3 GLU   247      59.940  75.879  65.612  1.00  0.00           H  
ATOM   4032  CD  GLU   247      61.504  75.562  67.022  1.00  0.00           C  
ATOM   4033  OE1 GLU   247      62.025  76.716  67.004  1.00  0.00           O  
ATOM   4034  OE2 GLU   247      61.378  74.901  68.085  1.00  0.00           O  
ATOM   4035  C   GLU   247      57.737  72.661  66.339  1.00  0.00           C  
ATOM   4036  O   GLU   247      56.979  72.620  65.371  1.00  0.00           O  
ATOM   4037  N   PHE   248      57.790  71.606  67.207  1.00  0.00           N  
ATOM   4038  H   PHE   248      58.470  71.840  67.916  1.00  0.00           H  
ATOM   4039  CA  PHE   248      56.992  70.388  67.054  1.00  0.00           C  
ATOM   4040  HA  PHE   248      56.927  70.118  66.000  1.00  0.00           H  
ATOM   4041  CB  PHE   248      57.634  69.202  67.801  1.00  0.00           C  
ATOM   4042  HB2 PHE   248      57.642  69.521  68.843  1.00  0.00           H  
ATOM   4043  HB3 PHE   248      56.966  68.342  67.778  1.00  0.00           H  
ATOM   4044  CG  PHE   248      59.006  68.773  67.330  1.00  0.00           C  
ATOM   4045  CD1 PHE   248      59.231  67.637  66.558  1.00  0.00           C  
ATOM   4046  HD1 PHE   248      58.454  67.017  66.136  1.00  0.00           H  
ATOM   4047  CE1 PHE   248      60.486  67.347  66.126  1.00  0.00           C  
ATOM   4048  HE1 PHE   248      60.643  66.641  65.324  1.00  0.00           H  
ATOM   4049  CZ  PHE   248      61.605  68.058  66.615  1.00  0.00           C  
ATOM   4050  HZ  PHE   248      62.592  67.856  66.224  1.00  0.00           H  
ATOM   4051  CE2 PHE   248      61.412  69.158  67.426  1.00  0.00           C  
ATOM   4052  HE2 PHE   248      62.225  69.760  67.804  1.00  0.00           H  
ATOM   4053  CD2 PHE   248      60.111  69.485  67.884  1.00  0.00           C  
ATOM   4054  HD2 PHE   248      59.872  70.362  68.466  1.00  0.00           H  
ATOM   4055  C   PHE   248      55.510  70.637  67.596  1.00  0.00           C  
ATOM   4056  O   PHE   248      54.557  70.359  66.851  1.00  0.00           O  
ATOM   4057  N   ALA   249      55.370  71.277  68.771  1.00  0.00           N  
ATOM   4058  H   ALA   249      56.252  71.374  69.255  1.00  0.00           H  
ATOM   4059  CA  ALA   249      54.083  71.847  69.226  1.00  0.00           C  
ATOM   4060  HA  ALA   249      53.344  71.054  69.348  1.00  0.00           H  
ATOM   4061  CB  ALA   249      54.073  72.523  70.539  1.00  0.00           C  
ATOM   4062  HB1 ALA   249      54.220  71.890  71.414  1.00  0.00           H  
ATOM   4063  HB2 ALA   249      54.775  73.357  70.536  1.00  0.00           H  
ATOM   4064  HB3 ALA   249      53.074  72.895  70.763  1.00  0.00           H  
ATOM   4065  C   ALA   249      53.568  72.863  68.134  1.00  0.00           C  
ATOM   4066  O   ALA   249      52.342  72.754  67.869  1.00  0.00           O  
ATOM   4067  N   MET   250      54.316  73.699  67.446  1.00  0.00           N  
ATOM   4068  H   MET   250      55.323  73.648  67.503  1.00  0.00           H  
ATOM   4069  CA  MET   250      53.904  74.546  66.335  1.00  0.00           C  
ATOM   4070  HA  MET   250      53.038  75.135  66.639  1.00  0.00           H  
ATOM   4071  CB  MET   250      54.999  75.571  66.025  1.00  0.00           C  
ATOM   4072  HB2 MET   250      55.019  76.093  66.982  1.00  0.00           H  
ATOM   4073  HB3 MET   250      55.955  75.074  65.861  1.00  0.00           H  
ATOM   4074  CG  MET   250      54.602  76.418  64.728  1.00  0.00           C  
ATOM   4075  HG2 MET   250      55.019  75.922  63.852  1.00  0.00           H  
ATOM   4076  HG3 MET   250      53.546  76.521  64.478  1.00  0.00           H  
ATOM   4077  SD  MET   250      55.096  78.106  64.674  1.00  0.00           S  
ATOM   4078  CE  MET   250      54.067  78.792  66.053  1.00  0.00           C  
ATOM   4079  HE1 MET   250      54.373  78.543  67.069  1.00  0.00           H  
ATOM   4080  HE2 MET   250      54.169  79.868  65.911  1.00  0.00           H  
ATOM   4081  HE3 MET   250      53.053  78.419  65.914  1.00  0.00           H  
ATOM   4082  C   MET   250      53.465  73.739  65.086  1.00  0.00           C  
ATOM   4083  O   MET   250      52.485  74.107  64.411  1.00  0.00           O  
ATOM   4084  N   TYR   251      54.120  72.633  64.780  1.00  0.00           N  
ATOM   4085  H   TYR   251      54.944  72.419  65.323  1.00  0.00           H  
ATOM   4086  CA  TYR   251      53.856  71.845  63.577  1.00  0.00           C  
ATOM   4087  HA  TYR   251      53.888  72.500  62.706  1.00  0.00           H  
ATOM   4088  CB  TYR   251      55.049  70.866  63.367  1.00  0.00           C  
ATOM   4089  HB2 TYR   251      55.998  71.402  63.334  1.00  0.00           H  
ATOM   4090  HB3 TYR   251      55.235  70.283  64.269  1.00  0.00           H  
ATOM   4091  CG  TYR   251      54.887  69.784  62.235  1.00  0.00           C  
ATOM   4092  CD1 TYR   251      54.125  68.643  62.449  1.00  0.00           C  
ATOM   4093  HD1 TYR   251      53.618  68.537  63.397  1.00  0.00           H  
ATOM   4094  CE1 TYR   251      54.051  67.641  61.490  1.00  0.00           C  
ATOM   4095  HE1 TYR   251      53.333  66.852  61.665  1.00  0.00           H  
ATOM   4096  CZ  TYR   251      54.738  67.859  60.271  1.00  0.00           C  
ATOM   4097  OH  TYR   251      54.481  66.931  59.266  1.00  0.00           O  
ATOM   4098  HH  TYR   251      53.739  66.359  59.477  1.00  0.00           H  
ATOM   4099  CE2 TYR   251      55.430  69.029  60.030  1.00  0.00           C  
ATOM   4100  HE2 TYR   251      55.890  69.183  59.065  1.00  0.00           H  
ATOM   4101  CD2 TYR   251      55.509  70.005  61.032  1.00  0.00           C  
ATOM   4102  HD2 TYR   251      56.143  70.874  60.936  1.00  0.00           H  
ATOM   4103  C   TYR   251      52.537  71.043  63.674  1.00  0.00           C  
ATOM   4104  O   TYR   251      51.719  71.103  62.778  1.00  0.00           O  
ATOM   4105  N   LEU   252      52.324  70.371  64.872  1.00  0.00           N  
ATOM   4106  H   LEU   252      53.052  70.423  65.571  1.00  0.00           H  
ATOM   4107  CA  LEU   252      51.114  69.607  65.175  1.00  0.00           C  
ATOM   4108  HA  LEU   252      50.897  68.914  64.362  1.00  0.00           H  
ATOM   4109  CB  LEU   252      51.325  68.675  66.388  1.00  0.00           C  
ATOM   4110  HB2 LEU   252      51.984  69.298  66.993  1.00  0.00           H  
ATOM   4111  HB3 LEU   252      50.390  68.512  66.925  1.00  0.00           H  
ATOM   4112  CG  LEU   252      51.993  67.345  66.046  1.00  0.00           C  
ATOM   4113  HG  LEU   252      52.873  67.514  65.425  1.00  0.00           H  
ATOM   4114  CD1 LEU   252      52.396  66.622  67.407  1.00  0.00           C  
ATOM   4115 HD11 LEU   252      53.469  66.704  67.577  1.00  0.00           H  
ATOM   4116 HD12 LEU   252      51.819  67.038  68.233  1.00  0.00           H  
ATOM   4117 HD13 LEU   252      52.188  65.552  67.404  1.00  0.00           H  
ATOM   4118  CD2 LEU   252      51.079  66.370  65.262  1.00  0.00           C  
ATOM   4119 HD21 LEU   252      50.043  66.336  65.599  1.00  0.00           H  
ATOM   4120 HD22 LEU   252      51.078  66.709  64.226  1.00  0.00           H  
ATOM   4121 HD23 LEU   252      51.462  65.358  65.125  1.00  0.00           H  
ATOM   4122  C   LEU   252      49.884  70.443  65.316  1.00  0.00           C  
ATOM   4123  O   LEU   252      48.818  70.023  64.849  1.00  0.00           O  
ATOM   4124  N   ASN   253      50.036  71.681  65.876  1.00  0.00           N  
ATOM   4125  H   ASN   253      50.945  71.872  66.273  1.00  0.00           H  
ATOM   4126  CA  ASN   253      48.985  72.722  65.828  1.00  0.00           C  
ATOM   4127  HA  ASN   253      48.098  72.262  66.263  1.00  0.00           H  
ATOM   4128  CB  ASN   253      49.334  73.928  66.655  1.00  0.00           C  
ATOM   4129  HB2 ASN   253      50.392  74.157  66.527  1.00  0.00           H  
ATOM   4130  HB3 ASN   253      48.730  74.781  66.347  1.00  0.00           H  
ATOM   4131  CG  ASN   253      48.989  73.746  68.103  1.00  0.00           C  
ATOM   4132  OD1 ASN   253      47.821  73.708  68.411  1.00  0.00           O  
ATOM   4133  ND2 ASN   253      49.902  73.475  68.986  1.00  0.00           N  
ATOM   4134 HD21 ASN   253      49.792  73.791  69.939  1.00  0.00           H  
ATOM   4135 HD22 ASN   253      50.851  73.528  68.644  1.00  0.00           H  
ATOM   4136  C   ASN   253      48.528  73.150  64.449  1.00  0.00           C  
ATOM   4137  O   ASN   253      47.400  72.967  64.101  1.00  0.00           O  
ATOM   4138  N   TYR   254      49.504  73.412  63.535  1.00  0.00           N  
ATOM   4139  H   TYR   254      50.446  73.397  63.899  1.00  0.00           H  
ATOM   4140  CA  TYR   254      49.300  73.632  62.095  1.00  0.00           C  
ATOM   4141  HA  TYR   254      48.543  74.416  62.098  1.00  0.00           H  
ATOM   4142  CB  TYR   254      50.542  74.132  61.449  1.00  0.00           C  
ATOM   4143  HB2 TYR   254      50.717  75.042  62.022  1.00  0.00           H  
ATOM   4144  HB3 TYR   254      51.387  73.491  61.702  1.00  0.00           H  
ATOM   4145  CG  TYR   254      50.551  74.389  59.930  1.00  0.00           C  
ATOM   4146  CD1 TYR   254      50.383  75.680  59.442  1.00  0.00           C  
ATOM   4147  HD1 TYR   254      50.302  76.616  59.974  1.00  0.00           H  
ATOM   4148  CE1 TYR   254      50.312  75.943  58.030  1.00  0.00           C  
ATOM   4149  HE1 TYR   254      50.335  76.921  57.573  1.00  0.00           H  
ATOM   4150  CZ  TYR   254      50.274  74.820  57.142  1.00  0.00           C  
ATOM   4151  OH  TYR   254      50.156  74.946  55.786  1.00  0.00           O  
ATOM   4152  HH  TYR   254      49.837  75.818  55.542  1.00  0.00           H  
ATOM   4153  CE2 TYR   254      50.484  73.530  57.642  1.00  0.00           C  
ATOM   4154  HE2 TYR   254      50.545  72.723  56.927  1.00  0.00           H  
ATOM   4155  CD2 TYR   254      50.543  73.314  59.046  1.00  0.00           C  
ATOM   4156  HD2 TYR   254      50.612  72.334  59.495  1.00  0.00           H  
ATOM   4157  C   TYR   254      48.645  72.477  61.382  1.00  0.00           C  
ATOM   4158  O   TYR   254      47.531  72.715  60.803  1.00  0.00           O  
ATOM   4159  N   CYS   255      49.120  71.241  61.647  1.00  0.00           N  
ATOM   4160  H   CYS   255      50.008  71.105  62.108  1.00  0.00           H  
ATOM   4161  CA  CYS   255      48.448  70.116  61.074  1.00  0.00           C  
ATOM   4162  HA  CYS   255      48.306  70.322  60.013  1.00  0.00           H  
ATOM   4163  CB  CYS   255      49.327  68.877  61.175  1.00  0.00           C  
ATOM   4164  HB2 CYS   255      49.309  68.364  62.137  1.00  0.00           H  
ATOM   4165  HB3 CYS   255      48.779  68.110  60.628  1.00  0.00           H  
ATOM   4166  SG  CYS   255      51.026  69.181  60.435  1.00  0.00           S  
ATOM   4167  HG  CYS   255      51.683  70.005  61.256  1.00  0.00           H  
ATOM   4168  C   CYS   255      46.993  69.817  61.520  1.00  0.00           C  
ATOM   4169  O   CYS   255      46.275  69.095  60.842  1.00  0.00           O  
ATOM   4170  N   ARG   256      46.621  70.225  62.716  1.00  0.00           N  
ATOM   4171  H   ARG   256      47.324  70.670  63.288  1.00  0.00           H  
ATOM   4172  CA  ARG   256      45.265  69.985  63.204  1.00  0.00           C  
ATOM   4173  HA  ARG   256      44.932  68.996  62.891  1.00  0.00           H  
ATOM   4174  CB  ARG   256      45.126  70.215  64.687  1.00  0.00           C  
ATOM   4175  HB2 ARG   256      45.578  71.179  64.919  1.00  0.00           H  
ATOM   4176  HB3 ARG   256      44.106  70.277  65.067  1.00  0.00           H  
ATOM   4177  CG  ARG   256      45.721  69.058  65.476  1.00  0.00           C  
ATOM   4178  HG2 ARG   256      46.530  68.663  64.861  1.00  0.00           H  
ATOM   4179  HG3 ARG   256      46.213  69.494  66.344  1.00  0.00           H  
ATOM   4180  CD  ARG   256      44.874  67.835  65.887  1.00  0.00           C  
ATOM   4181  HD2 ARG   256      45.508  67.225  66.530  1.00  0.00           H  
ATOM   4182  HD3 ARG   256      44.049  68.189  66.504  1.00  0.00           H  
ATOM   4183  NE  ARG   256      44.432  67.082  64.713  1.00  0.00           N  
ATOM   4184  HE  ARG   256      45.075  66.589  64.110  1.00  0.00           H  
ATOM   4185  CZ  ARG   256      43.152  66.753  64.470  1.00  0.00           C  
ATOM   4186  NH1 ARG   256      42.097  67.241  65.037  1.00  0.00           N  
ATOM   4187 HH11 ARG   256      42.250  67.960  65.729  1.00  0.00           H  
ATOM   4188 HH12 ARG   256      41.198  66.867  64.766  1.00  0.00           H  
ATOM   4189  NH2 ARG   256      43.091  65.920  63.505  1.00  0.00           N  
ATOM   4190 HH21 ARG   256      43.936  65.746  62.980  1.00  0.00           H  
ATOM   4191 HH22 ARG   256      42.216  65.504  63.221  1.00  0.00           H  
ATOM   4192  C   ARG   256      44.339  70.953  62.474  1.00  0.00           C  
ATOM   4193  O   ARG   256      43.246  70.517  62.182  1.00  0.00           O  
ATOM   4194  N   GLY   257      44.771  72.181  62.224  1.00  0.00           N  
ATOM   4195  H   GLY   257      45.764  72.264  62.389  1.00  0.00           H  
ATOM   4196  CA  GLY   257      44.153  73.358  61.605  1.00  0.00           C  
ATOM   4197  HA2 GLY   257      43.166  73.545  62.027  1.00  0.00           H  
ATOM   4198  HA3 GLY   257      44.756  74.257  61.731  1.00  0.00           H  
ATOM   4199  C   GLY   257      43.964  73.179  60.052  1.00  0.00           C  
ATOM   4200  O   GLY   257      43.211  73.907  59.442  1.00  0.00           O  
ATOM   4201  N   LEU   258      44.733  72.268  59.405  1.00  0.00           N  
ATOM   4202  H   LEU   258      45.520  71.893  59.916  1.00  0.00           H  
ATOM   4203  CA  LEU   258      44.534  71.903  57.939  1.00  0.00           C  
ATOM   4204  HA  LEU   258      44.591  72.853  57.408  1.00  0.00           H  
ATOM   4205  CB  LEU   258      45.623  70.967  57.499  1.00  0.00           C  
ATOM   4206  HB2 LEU   258      45.597  70.069  58.116  1.00  0.00           H  
ATOM   4207  HB3 LEU   258      45.390  70.603  56.499  1.00  0.00           H  
ATOM   4208  CG  LEU   258      46.987  71.565  57.503  1.00  0.00           C  
ATOM   4209  HG  LEU   258      47.373  71.822  58.490  1.00  0.00           H  
ATOM   4210  CD1 LEU   258      47.912  70.464  57.096  1.00  0.00           C  
ATOM   4211 HD11 LEU   258      48.949  70.796  57.160  1.00  0.00           H  
ATOM   4212 HD12 LEU   258      47.843  69.593  57.747  1.00  0.00           H  
ATOM   4213 HD13 LEU   258      47.715  70.124  56.079  1.00  0.00           H  
ATOM   4214  CD2 LEU   258      47.207  72.725  56.526  1.00  0.00           C  
ATOM   4215 HD21 LEU   258      46.848  73.681  56.905  1.00  0.00           H  
ATOM   4216 HD22 LEU   258      48.275  72.924  56.432  1.00  0.00           H  
ATOM   4217 HD23 LEU   258      46.788  72.513  55.542  1.00  0.00           H  
ATOM   4218  C   LEU   258      43.075  71.333  57.707  1.00  0.00           C  
ATOM   4219  O   LEU   258      42.642  70.513  58.487  1.00  0.00           O  
ATOM   4220  N   ARG   259      42.364  71.705  56.630  1.00  0.00           N  
ATOM   4221  H   ARG   259      42.685  72.500  56.096  1.00  0.00           H  
ATOM   4222  CA  ARG   259      41.046  71.201  56.163  1.00  0.00           C  
ATOM   4223  HA  ARG   259      40.518  70.841  57.046  1.00  0.00           H  
ATOM   4224  CB  ARG   259      40.123  72.320  55.595  1.00  0.00           C  
ATOM   4225  HB2 ARG   259      40.528  72.460  54.593  1.00  0.00           H  
ATOM   4226  HB3 ARG   259      39.084  72.015  55.464  1.00  0.00           H  
ATOM   4227  CG  ARG   259      40.195  73.615  56.531  1.00  0.00           C  
ATOM   4228  HG2 ARG   259      39.539  73.444  57.385  1.00  0.00           H  
ATOM   4229  HG3 ARG   259      41.209  73.846  56.858  1.00  0.00           H  
ATOM   4230  CD  ARG   259      39.733  74.724  55.589  1.00  0.00           C  
ATOM   4231  HD2 ARG   259      39.174  74.323  54.744  1.00  0.00           H  
ATOM   4232  HD3 ARG   259      39.104  75.385  56.186  1.00  0.00           H  
ATOM   4233  NE  ARG   259      40.870  75.480  55.129  1.00  0.00           N  
ATOM   4234  HE  ARG   259      41.753  74.991  55.094  1.00  0.00           H  
ATOM   4235  CZ  ARG   259      40.772  76.618  54.552  1.00  0.00           C  
ATOM   4236  NH1 ARG   259      39.655  77.184  54.334  1.00  0.00           N  
ATOM   4237 HH11 ARG   259      38.805  76.846  54.762  1.00  0.00           H  
ATOM   4238 HH12 ARG   259      39.527  77.953  53.691  1.00  0.00           H  
ATOM   4239  NH2 ARG   259      41.777  77.278  54.018  1.00  0.00           N  
ATOM   4240 HH21 ARG   259      42.712  76.956  54.225  1.00  0.00           H  
ATOM   4241 HH22 ARG   259      41.711  78.233  53.697  1.00  0.00           H  
ATOM   4242  C   ARG   259      41.175  70.007  55.207  1.00  0.00           C  
ATOM   4243  O   ARG   259      42.299  69.554  54.894  1.00  0.00           O  
ATOM   4244  N   PHE   260      40.017  69.463  54.697  1.00  0.00           N  
ATOM   4245  H   PHE   260      39.095  69.829  54.889  1.00  0.00           H  
ATOM   4246  CA  PHE   260      39.955  68.331  53.846  1.00  0.00           C  
ATOM   4247  HA  PHE   260      40.602  67.620  54.359  1.00  0.00           H  
ATOM   4248  CB  PHE   260      38.483  67.881  53.722  1.00  0.00           C  
ATOM   4249  HB2 PHE   260      38.291  67.405  54.684  1.00  0.00           H  
ATOM   4250  HB3 PHE   260      37.888  68.790  53.638  1.00  0.00           H  
ATOM   4251  CG  PHE   260      38.222  66.788  52.766  1.00  0.00           C  
ATOM   4252  CD1 PHE   260      38.663  65.448  53.002  1.00  0.00           C  
ATOM   4253  HD1 PHE   260      39.202  65.190  53.902  1.00  0.00           H  
ATOM   4254  CE1 PHE   260      38.285  64.402  52.117  1.00  0.00           C  
ATOM   4255  HE1 PHE   260      38.536  63.375  52.334  1.00  0.00           H  
ATOM   4256  CZ  PHE   260      37.381  64.661  51.090  1.00  0.00           C  
ATOM   4257  HZ  PHE   260      36.835  63.883  50.577  1.00  0.00           H  
ATOM   4258  CE2 PHE   260      37.063  65.964  50.760  1.00  0.00           C  
ATOM   4259  HE2 PHE   260      36.272  66.216  50.069  1.00  0.00           H  
ATOM   4260  CD2 PHE   260      37.558  67.032  51.577  1.00  0.00           C  
ATOM   4261  HD2 PHE   260      37.221  68.040  51.385  1.00  0.00           H  
ATOM   4262  C   PHE   260      40.655  68.655  52.493  1.00  0.00           C  
ATOM   4263  O   PHE   260      41.664  68.011  52.188  1.00  0.00           O  
ATOM   4264  N   GLU   261      40.112  69.609  51.741  1.00  0.00           N  
ATOM   4265  H   GLU   261      39.163  69.894  51.939  1.00  0.00           H  
ATOM   4266  CA  GLU   261      40.526  70.044  50.412  1.00  0.00           C  
ATOM   4267  HA  GLU   261      40.720  69.079  49.944  1.00  0.00           H  
ATOM   4268  CB  GLU   261      39.333  70.636  49.673  1.00  0.00           C  
ATOM   4269  HB2 GLU   261      38.627  69.805  49.670  1.00  0.00           H  
ATOM   4270  HB3 GLU   261      38.917  71.484  50.218  1.00  0.00           H  
ATOM   4271  CG  GLU   261      39.633  71.249  48.275  1.00  0.00           C  
ATOM   4272  HG2 GLU   261      40.436  71.986  48.281  1.00  0.00           H  
ATOM   4273  HG3 GLU   261      39.887  70.422  47.611  1.00  0.00           H  
ATOM   4274  CD  GLU   261      38.504  72.109  47.568  1.00  0.00           C  
ATOM   4275  OE1 GLU   261      37.291  71.974  47.884  1.00  0.00           O  
ATOM   4276  OE2 GLU   261      38.746  72.774  46.532  1.00  0.00           O  
ATOM   4277  C   GLU   261      41.939  70.812  50.376  1.00  0.00           C  
ATOM   4278  O   GLU   261      42.678  70.801  49.409  1.00  0.00           O  
ATOM   4279  N   GLU   262      42.382  71.130  51.601  1.00  0.00           N  
ATOM   4280  H   GLU   262      41.756  71.004  52.384  1.00  0.00           H  
ATOM   4281  CA  GLU   262      43.509  72.053  51.733  1.00  0.00           C  
ATOM   4282  HA  GLU   262      43.469  72.729  50.878  1.00  0.00           H  
ATOM   4283  CB  GLU   262      43.257  72.934  53.038  1.00  0.00           C  
ATOM   4284  HB2 GLU   262      42.489  73.695  52.902  1.00  0.00           H  
ATOM   4285  HB3 GLU   262      42.877  72.281  53.824  1.00  0.00           H  
ATOM   4286  CG  GLU   262      44.476  73.821  53.457  1.00  0.00           C  
ATOM   4287  HG2 GLU   262      45.225  73.088  53.756  1.00  0.00           H  
ATOM   4288  HG3 GLU   262      44.712  74.369  52.544  1.00  0.00           H  
ATOM   4289  CD  GLU   262      44.018  74.733  54.599  1.00  0.00           C  
ATOM   4290  OE1 GLU   262      43.399  74.230  55.540  1.00  0.00           O  
ATOM   4291  OE2 GLU   262      44.078  75.993  54.472  1.00  0.00           O  
ATOM   4292  C   GLU   262      44.846  71.361  51.712  1.00  0.00           C  
ATOM   4293  O   GLU   262      45.021  70.278  52.251  1.00  0.00           O  
ATOM   4294  N   ALA   263      45.909  72.007  51.172  1.00  0.00           N  
ATOM   4295  H   ALA   263      45.691  72.931  50.830  1.00  0.00           H  
ATOM   4296  CA  ALA   263      47.327  71.511  51.222  1.00  0.00           C  
ATOM   4297  HA  ALA   263      47.289  70.426  51.126  1.00  0.00           H  
ATOM   4298  CB  ALA   263      47.939  72.108  49.956  1.00  0.00           C  
ATOM   4299  HB1 ALA   263      47.278  72.042  49.091  1.00  0.00           H  
ATOM   4300  HB2 ALA   263      48.143  73.164  50.131  1.00  0.00           H  
ATOM   4301  HB3 ALA   263      48.783  71.485  49.660  1.00  0.00           H  
ATOM   4302  C   ALA   263      48.090  71.880  52.482  1.00  0.00           C  
ATOM   4303  O   ALA   263      48.173  73.083  52.752  1.00  0.00           O  
ATOM   4304  N   PRO   264      48.940  70.961  53.013  1.00  0.00           N  
ATOM   4305  CD  PRO   264      48.900  69.544  52.662  1.00  0.00           C  
ATOM   4306  HD2 PRO   264      48.926  69.259  51.610  1.00  0.00           H  
ATOM   4307  HD3 PRO   264      48.011  69.103  53.113  1.00  0.00           H  
ATOM   4308  CG  PRO   264      50.142  68.948  53.336  1.00  0.00           C  
ATOM   4309  HG2 PRO   264      50.879  68.944  52.534  1.00  0.00           H  
ATOM   4310  HG3 PRO   264      50.003  67.919  53.670  1.00  0.00           H  
ATOM   4311  CB  PRO   264      50.556  69.995  54.429  1.00  0.00           C  
ATOM   4312  HB2 PRO   264      51.645  69.949  54.473  1.00  0.00           H  
ATOM   4313  HB3 PRO   264      50.127  69.769  55.405  1.00  0.00           H  
ATOM   4314  CA  PRO   264      50.112  71.285  53.815  1.00  0.00           C  
ATOM   4315  HA  PRO   264      49.820  71.962  54.617  1.00  0.00           H  
ATOM   4316  C   PRO   264      51.294  72.073  53.114  1.00  0.00           C  
ATOM   4317  O   PRO   264      51.789  71.613  52.078  1.00  0.00           O  
ATOM   4318  N   ASP   265      51.790  73.216  53.695  1.00  0.00           N  
ATOM   4319  H   ASP   265      51.340  73.566  54.529  1.00  0.00           H  
ATOM   4320  CA  ASP   265      53.017  73.922  53.206  1.00  0.00           C  
ATOM   4321  HA  ASP   265      52.995  73.873  52.117  1.00  0.00           H  
ATOM   4322  CB  ASP   265      52.921  75.347  53.496  1.00  0.00           C  
ATOM   4323  HB2 ASP   265      51.877  75.643  53.393  1.00  0.00           H  
ATOM   4324  HB3 ASP   265      53.081  75.380  54.573  1.00  0.00           H  
ATOM   4325  CG  ASP   265      53.941  76.259  52.743  1.00  0.00           C  
ATOM   4326  OD1 ASP   265      54.774  75.741  51.896  1.00  0.00           O  
ATOM   4327  OD2 ASP   265      53.731  77.474  52.785  1.00  0.00           O  
ATOM   4328  C   ASP   265      54.372  73.282  53.601  1.00  0.00           C  
ATOM   4329  O   ASP   265      55.048  73.697  54.544  1.00  0.00           O  
ATOM   4330  N   TYR   266      54.731  72.228  52.822  1.00  0.00           N  
ATOM   4331  H   TYR   266      54.064  71.958  52.113  1.00  0.00           H  
ATOM   4332  CA  TYR   266      56.036  71.496  52.900  1.00  0.00           C  
ATOM   4333  HA  TYR   266      56.007  70.975  53.857  1.00  0.00           H  
ATOM   4334  CB  TYR   266      56.204  70.476  51.758  1.00  0.00           C  
ATOM   4335  HB2 TYR   266      56.738  71.033  50.988  1.00  0.00           H  
ATOM   4336  HB3 TYR   266      56.928  69.688  51.968  1.00  0.00           H  
ATOM   4337  CG  TYR   266      54.983  69.810  51.133  1.00  0.00           C  
ATOM   4338  CD1 TYR   266      54.376  68.673  51.749  1.00  0.00           C  
ATOM   4339  HD1 TYR   266      54.995  68.148  52.461  1.00  0.00           H  
ATOM   4340  CE1 TYR   266      53.092  68.218  51.278  1.00  0.00           C  
ATOM   4341  HE1 TYR   266      52.572  67.398  51.750  1.00  0.00           H  
ATOM   4342  CZ  TYR   266      52.495  68.867  50.219  1.00  0.00           C  
ATOM   4343  OH  TYR   266      51.289  68.421  49.827  1.00  0.00           O  
ATOM   4344  HH  TYR   266      51.092  67.606  50.294  1.00  0.00           H  
ATOM   4345  CE2 TYR   266      53.056  69.931  49.560  1.00  0.00           C  
ATOM   4346  HE2 TYR   266      52.672  70.492  48.721  1.00  0.00           H  
ATOM   4347  CD2 TYR   266      54.280  70.449  50.061  1.00  0.00           C  
ATOM   4348  HD2 TYR   266      54.644  71.368  49.627  1.00  0.00           H  
ATOM   4349  C   TYR   266      57.277  72.372  52.983  1.00  0.00           C  
ATOM   4350  O   TYR   266      58.046  72.313  53.915  1.00  0.00           O  
ATOM   4351  N   MET   267      57.326  73.419  52.089  1.00  0.00           N  
ATOM   4352  H   MET   267      56.753  73.353  51.259  1.00  0.00           H  
ATOM   4353  CA  MET   267      58.371  74.500  52.212  1.00  0.00           C  
ATOM   4354  HA  MET   267      59.335  74.010  52.075  1.00  0.00           H  
ATOM   4355  CB  MET   267      58.196  75.427  51.033  1.00  0.00           C  
ATOM   4356  HB2 MET   267      58.341  74.855  50.117  1.00  0.00           H  
ATOM   4357  HB3 MET   267      57.153  75.745  51.053  1.00  0.00           H  
ATOM   4358  CG  MET   267      59.138  76.651  50.892  1.00  0.00           C  
ATOM   4359  HG2 MET   267      58.962  77.335  51.722  1.00  0.00           H  
ATOM   4360  HG3 MET   267      60.150  76.254  50.959  1.00  0.00           H  
ATOM   4361  SD  MET   267      59.002  77.543  49.282  1.00  0.00           S  
ATOM   4362  CE  MET   267      60.367  76.612  48.554  1.00  0.00           C  
ATOM   4363  HE1 MET   267      60.577  76.961  47.543  1.00  0.00           H  
ATOM   4364  HE2 MET   267      61.264  76.891  49.106  1.00  0.00           H  
ATOM   4365  HE3 MET   267      60.257  75.540  48.717  1.00  0.00           H  
ATOM   4366  C   MET   267      58.531  75.214  53.624  1.00  0.00           C  
ATOM   4367  O   MET   267      59.665  75.319  54.143  1.00  0.00           O  
ATOM   4368  N   TYR   268      57.372  75.641  54.289  1.00  0.00           N  
ATOM   4369  H   TYR   268      56.509  75.156  54.090  1.00  0.00           H  
ATOM   4370  CA  TYR   268      57.457  76.160  55.670  1.00  0.00           C  
ATOM   4371  HA  TYR   268      58.291  76.851  55.788  1.00  0.00           H  
ATOM   4372  CB  TYR   268      56.147  76.979  55.866  1.00  0.00           C  
ATOM   4373  HB2 TYR   268      56.063  77.793  55.145  1.00  0.00           H  
ATOM   4374  HB3 TYR   268      55.415  76.288  55.448  1.00  0.00           H  
ATOM   4375  CG  TYR   268      55.741  77.523  57.220  1.00  0.00           C  
ATOM   4376  CD1 TYR   268      56.630  78.438  57.907  1.00  0.00           C  
ATOM   4377  HD1 TYR   268      57.437  78.843  57.314  1.00  0.00           H  
ATOM   4378  CE1 TYR   268      56.376  78.837  59.190  1.00  0.00           C  
ATOM   4379  HE1 TYR   268      57.145  79.328  59.768  1.00  0.00           H  
ATOM   4380  CZ  TYR   268      55.170  78.481  59.820  1.00  0.00           C  
ATOM   4381  OH  TYR   268      54.921  78.944  61.080  1.00  0.00           O  
ATOM   4382  HH  TYR   268      55.712  79.194  61.564  1.00  0.00           H  
ATOM   4383  CE2 TYR   268      54.254  77.772  59.126  1.00  0.00           C  
ATOM   4384  HE2 TYR   268      53.326  77.489  59.601  1.00  0.00           H  
ATOM   4385  CD2 TYR   268      54.521  77.259  57.845  1.00  0.00           C  
ATOM   4386  HD2 TYR   268      53.755  76.642  57.401  1.00  0.00           H  
ATOM   4387  C   TYR   268      57.705  75.047  56.767  1.00  0.00           C  
ATOM   4388  O   TYR   268      58.424  75.220  57.704  1.00  0.00           O  
ATOM   4389  N   LEU   269      57.103  73.918  56.633  1.00  0.00           N  
ATOM   4390  H   LEU   269      56.473  73.825  55.849  1.00  0.00           H  
ATOM   4391  CA  LEU   269      57.212  72.803  57.637  1.00  0.00           C  
ATOM   4392  HA  LEU   269      57.006  73.304  58.583  1.00  0.00           H  
ATOM   4393  CB  LEU   269      56.122  71.799  57.391  1.00  0.00           C  
ATOM   4394  HB2 LEU   269      56.207  71.362  56.396  1.00  0.00           H  
ATOM   4395  HB3 LEU   269      56.283  70.966  58.074  1.00  0.00           H  
ATOM   4396  CG  LEU   269      54.699  72.377  57.590  1.00  0.00           C  
ATOM   4397  HG  LEU   269      54.631  73.363  57.130  1.00  0.00           H  
ATOM   4398  CD1 LEU   269      53.715  71.448  56.945  1.00  0.00           C  
ATOM   4399 HD11 LEU   269      53.985  70.498  57.407  1.00  0.00           H  
ATOM   4400 HD12 LEU   269      52.697  71.729  57.214  1.00  0.00           H  
ATOM   4401 HD13 LEU   269      53.773  71.417  55.857  1.00  0.00           H  
ATOM   4402  CD2 LEU   269      54.234  72.537  59.048  1.00  0.00           C  
ATOM   4403 HD21 LEU   269      53.548  73.383  59.100  1.00  0.00           H  
ATOM   4404 HD22 LEU   269      53.648  71.647  59.278  1.00  0.00           H  
ATOM   4405 HD23 LEU   269      55.047  72.629  59.768  1.00  0.00           H  
ATOM   4406  C   LEU   269      58.670  72.290  57.806  1.00  0.00           C  
ATOM   4407  O   LEU   269      59.187  72.182  58.922  1.00  0.00           O  
ATOM   4408  N   ARG   270      59.339  72.182  56.674  1.00  0.00           N  
ATOM   4409  H   ARG   270      58.857  72.325  55.798  1.00  0.00           H  
ATOM   4410  CA  ARG   270      60.786  72.227  56.544  1.00  0.00           C  
ATOM   4411  HA  ARG   270      61.273  71.399  57.060  1.00  0.00           H  
ATOM   4412  CB  ARG   270      61.101  72.084  55.027  1.00  0.00           C  
ATOM   4413  HB2 ARG   270      60.573  72.828  54.431  1.00  0.00           H  
ATOM   4414  HB3 ARG   270      62.177  72.226  54.928  1.00  0.00           H  
ATOM   4415  CG  ARG   270      60.737  70.645  54.551  1.00  0.00           C  
ATOM   4416  HG2 ARG   270      61.209  69.910  55.202  1.00  0.00           H  
ATOM   4417  HG3 ARG   270      59.661  70.476  54.510  1.00  0.00           H  
ATOM   4418  CD  ARG   270      61.396  70.491  53.188  1.00  0.00           C  
ATOM   4419  HD2 ARG   270      62.447  70.775  53.244  1.00  0.00           H  
ATOM   4420  HD3 ARG   270      61.346  69.410  53.062  1.00  0.00           H  
ATOM   4421  NE  ARG   270      60.807  71.250  52.092  1.00  0.00           N  
ATOM   4422  HE  ARG   270      60.805  72.258  52.151  1.00  0.00           H  
ATOM   4423  CZ  ARG   270      60.239  70.677  51.044  1.00  0.00           C  
ATOM   4424  NH1 ARG   270      60.085  69.457  50.811  1.00  0.00           N  
ATOM   4425 HH11 ARG   270      60.638  68.818  51.363  1.00  0.00           H  
ATOM   4426 HH12 ARG   270      59.644  69.173  49.948  1.00  0.00           H  
ATOM   4427  NH2 ARG   270      59.795  71.440  50.116  1.00  0.00           N  
ATOM   4428 HH21 ARG   270      60.109  72.399  50.143  1.00  0.00           H  
ATOM   4429 HH22 ARG   270      59.357  71.067  49.286  1.00  0.00           H  
ATOM   4430  C   ARG   270      61.435  73.426  57.201  1.00  0.00           C  
ATOM   4431  O   ARG   270      62.244  73.173  58.087  1.00  0.00           O  
ATOM   4432  N   GLN   271      61.087  74.670  56.825  1.00  0.00           N  
ATOM   4433  H   GLN   271      60.501  74.810  56.015  1.00  0.00           H  
ATOM   4434  CA  GLN   271      61.841  75.806  57.299  1.00  0.00           C  
ATOM   4435  HA  GLN   271      62.863  75.692  56.938  1.00  0.00           H  
ATOM   4436  CB  GLN   271      61.266  77.062  56.542  1.00  0.00           C  
ATOM   4437  HB2 GLN   271      61.583  77.060  55.499  1.00  0.00           H  
ATOM   4438  HB3 GLN   271      60.185  77.180  56.619  1.00  0.00           H  
ATOM   4439  CG  GLN   271      61.987  78.412  56.915  1.00  0.00           C  
ATOM   4440  HG2 GLN   271      61.487  79.228  56.392  1.00  0.00           H  
ATOM   4441  HG3 GLN   271      61.860  78.562  57.987  1.00  0.00           H  
ATOM   4442  CD  GLN   271      63.441  78.463  56.530  1.00  0.00           C  
ATOM   4443  OE1 GLN   271      64.074  77.482  56.128  1.00  0.00           O  
ATOM   4444  NE2 GLN   271      64.116  79.546  56.640  1.00  0.00           N  
ATOM   4445 HE21 GLN   271      65.125  79.567  56.667  1.00  0.00           H  
ATOM   4446 HE22 GLN   271      63.553  80.355  56.864  1.00  0.00           H  
ATOM   4447  C   GLN   271      61.806  76.021  58.783  1.00  0.00           C  
ATOM   4448  O   GLN   271      62.829  76.172  59.448  1.00  0.00           O  
ATOM   4449  N   LEU   272      60.618  75.890  59.349  1.00  0.00           N  
ATOM   4450  H   LEU   272      59.812  75.635  58.796  1.00  0.00           H  
ATOM   4451  CA  LEU   272      60.274  75.742  60.774  1.00  0.00           C  
ATOM   4452  HA  LEU   272      60.186  76.745  61.190  1.00  0.00           H  
ATOM   4453  CB  LEU   272      58.816  75.157  60.812  1.00  0.00           C  
ATOM   4454  HB2 LEU   272      58.229  75.966  60.378  1.00  0.00           H  
ATOM   4455  HB3 LEU   272      58.775  74.316  60.121  1.00  0.00           H  
ATOM   4456  CG  LEU   272      58.285  74.789  62.177  1.00  0.00           C  
ATOM   4457  HG  LEU   272      58.887  74.017  62.656  1.00  0.00           H  
ATOM   4458  CD1 LEU   272      58.133  76.155  62.866  1.00  0.00           C  
ATOM   4459 HD11 LEU   272      57.526  76.916  62.377  1.00  0.00           H  
ATOM   4460 HD12 LEU   272      57.641  76.181  63.838  1.00  0.00           H  
ATOM   4461 HD13 LEU   272      59.135  76.579  62.944  1.00  0.00           H  
ATOM   4462  CD2 LEU   272      56.908  74.280  61.921  1.00  0.00           C  
ATOM   4463 HD21 LEU   272      56.437  74.059  62.879  1.00  0.00           H  
ATOM   4464 HD22 LEU   272      56.397  75.042  61.332  1.00  0.00           H  
ATOM   4465 HD23 LEU   272      56.892  73.433  61.235  1.00  0.00           H  
ATOM   4466  C   LEU   272      61.334  74.881  61.522  1.00  0.00           C  
ATOM   4467  O   LEU   272      61.950  75.281  62.505  1.00  0.00           O  
ATOM   4468  N   PHE   273      61.461  73.608  61.151  1.00  0.00           N  
ATOM   4469  H   PHE   273      60.905  73.326  60.356  1.00  0.00           H  
ATOM   4470  CA  PHE   273      62.483  72.666  61.773  1.00  0.00           C  
ATOM   4471  HA  PHE   273      62.455  72.756  62.859  1.00  0.00           H  
ATOM   4472  CB  PHE   273      62.033  71.266  61.275  1.00  0.00           C  
ATOM   4473  HB2 PHE   273      62.052  71.277  60.185  1.00  0.00           H  
ATOM   4474  HB3 PHE   273      62.771  70.492  61.486  1.00  0.00           H  
ATOM   4475  CG  PHE   273      60.728  70.799  61.886  1.00  0.00           C  
ATOM   4476  CD1 PHE   273      60.384  71.064  63.243  1.00  0.00           C  
ATOM   4477  HD1 PHE   273      60.977  71.647  63.932  1.00  0.00           H  
ATOM   4478  CE1 PHE   273      59.322  70.388  63.763  1.00  0.00           C  
ATOM   4479  HE1 PHE   273      59.249  70.484  64.836  1.00  0.00           H  
ATOM   4480  CZ  PHE   273      58.447  69.551  62.986  1.00  0.00           C  
ATOM   4481  HZ  PHE   273      57.649  68.966  63.419  1.00  0.00           H  
ATOM   4482  CE2 PHE   273      58.809  69.221  61.684  1.00  0.00           C  
ATOM   4483  HE2 PHE   273      58.229  68.585  61.031  1.00  0.00           H  
ATOM   4484  CD2 PHE   273      59.936  69.899  61.135  1.00  0.00           C  
ATOM   4485  HD2 PHE   273      60.125  69.671  60.096  1.00  0.00           H  
ATOM   4486  C   PHE   273      63.951  73.014  61.444  1.00  0.00           C  
ATOM   4487  O   PHE   273      64.857  72.728  62.209  1.00  0.00           O  
ATOM   4488  N   ARG   274      64.273  73.591  60.272  1.00  0.00           N  
ATOM   4489  H   ARG   274      63.512  73.714  59.619  1.00  0.00           H  
ATOM   4490  CA  ARG   274      65.547  73.943  59.807  1.00  0.00           C  
ATOM   4491  HA  ARG   274      66.215  73.127  60.085  1.00  0.00           H  
ATOM   4492  CB  ARG   274      65.623  74.070  58.258  1.00  0.00           C  
ATOM   4493  HB2 ARG   274      65.204  73.160  57.828  1.00  0.00           H  
ATOM   4494  HB3 ARG   274      65.011  74.954  58.073  1.00  0.00           H  
ATOM   4495  CG  ARG   274      67.020  74.421  57.739  1.00  0.00           C  
ATOM   4496  HG2 ARG   274      67.357  75.341  58.217  1.00  0.00           H  
ATOM   4497  HG3 ARG   274      67.752  73.696  58.095  1.00  0.00           H  
ATOM   4498  CD  ARG   274      67.085  74.416  56.220  1.00  0.00           C  
ATOM   4499  HD2 ARG   274      66.830  73.413  55.877  1.00  0.00           H  
ATOM   4500  HD3 ARG   274      66.362  75.151  55.869  1.00  0.00           H  
ATOM   4501  NE  ARG   274      68.403  74.753  55.716  1.00  0.00           N  
ATOM   4502  HE  ARG   274      69.101  74.832  56.442  1.00  0.00           H  
ATOM   4503  CZ  ARG   274      68.690  75.042  54.486  1.00  0.00           C  
ATOM   4504  NH1 ARG   274      67.870  75.031  53.514  1.00  0.00           N  
ATOM   4505 HH11 ARG   274      66.957  74.647  53.713  1.00  0.00           H  
ATOM   4506 HH12 ARG   274      68.204  75.301  52.599  1.00  0.00           H  
ATOM   4507  NH2 ARG   274      69.857  75.394  54.184  1.00  0.00           N  
ATOM   4508 HH21 ARG   274      70.329  75.779  54.990  1.00  0.00           H  
ATOM   4509 HH22 ARG   274      70.072  75.676  53.238  1.00  0.00           H  
ATOM   4510  C   ARG   274      66.068  75.200  60.520  1.00  0.00           C  
ATOM   4511  O   ARG   274      67.248  75.229  60.912  1.00  0.00           O  
ATOM   4512  N   ILE   275      65.258  76.241  60.820  1.00  0.00           N  
ATOM   4513  H   ILE   275      64.287  76.200  60.546  1.00  0.00           H  
ATOM   4514  CA  ILE   275      65.681  77.338  61.710  1.00  0.00           C  
ATOM   4515  HA  ILE   275      66.560  77.805  61.266  1.00  0.00           H  
ATOM   4516  CB  ILE   275      64.526  78.383  61.715  1.00  0.00           C  
ATOM   4517  HB  ILE   275      63.645  77.742  61.752  1.00  0.00           H  
ATOM   4518  CG2 ILE   275      64.599  79.364  62.898  1.00  0.00           C  
ATOM   4519 HG21 ILE   275      65.559  79.855  63.058  1.00  0.00           H  
ATOM   4520 HG22 ILE   275      63.820  80.115  62.775  1.00  0.00           H  
ATOM   4521 HG23 ILE   275      64.308  78.846  63.811  1.00  0.00           H  
ATOM   4522  CG1 ILE   275      64.550  79.066  60.358  1.00  0.00           C  
ATOM   4523 HG12 ILE   275      65.395  79.753  60.307  1.00  0.00           H  
ATOM   4524 HG13 ILE   275      64.598  78.385  59.509  1.00  0.00           H  
ATOM   4525  CD1 ILE   275      63.257  79.801  60.124  1.00  0.00           C  
ATOM   4526 HD11 ILE   275      63.064  80.679  60.741  1.00  0.00           H  
ATOM   4527 HD12 ILE   275      63.188  80.027  59.060  1.00  0.00           H  
ATOM   4528 HD13 ILE   275      62.490  79.044  60.287  1.00  0.00           H  
ATOM   4529  C   ILE   275      65.980  76.847  63.070  1.00  0.00           C  
ATOM   4530  O   ILE   275      66.986  77.313  63.670  1.00  0.00           O  
ATOM   4531  N   LEU   276      65.304  75.819  63.600  1.00  0.00           N  
ATOM   4532  H   LEU   276      64.679  75.427  62.911  1.00  0.00           H  
ATOM   4533  CA  LEU   276      65.762  75.165  64.842  1.00  0.00           C  
ATOM   4534  HA  LEU   276      65.873  75.946  65.594  1.00  0.00           H  
ATOM   4535  CB  LEU   276      64.677  74.223  65.352  1.00  0.00           C  
ATOM   4536  HB2 LEU   276      63.829  74.826  65.676  1.00  0.00           H  
ATOM   4537  HB3 LEU   276      64.359  73.601  64.516  1.00  0.00           H  
ATOM   4538  CG  LEU   276      65.061  73.272  66.476  1.00  0.00           C  
ATOM   4539  HG  LEU   276      65.882  72.628  66.160  1.00  0.00           H  
ATOM   4540  CD1 LEU   276      65.335  73.977  67.773  1.00  0.00           C  
ATOM   4541 HD11 LEU   276      64.403  74.502  67.983  1.00  0.00           H  
ATOM   4542 HD12 LEU   276      65.670  73.322  68.577  1.00  0.00           H  
ATOM   4543 HD13 LEU   276      66.085  74.762  67.673  1.00  0.00           H  
ATOM   4544  CD2 LEU   276      63.890  72.372  66.794  1.00  0.00           C  
ATOM   4545 HD21 LEU   276      64.239  71.578  67.454  1.00  0.00           H  
ATOM   4546 HD22 LEU   276      63.090  72.956  67.249  1.00  0.00           H  
ATOM   4547 HD23 LEU   276      63.557  71.862  65.890  1.00  0.00           H  
ATOM   4548  C   LEU   276      67.076  74.374  64.734  1.00  0.00           C  
ATOM   4549  O   LEU   276      67.923  74.390  65.599  1.00  0.00           O  
ATOM   4550  N   PHE   277      67.297  73.510  63.728  1.00  0.00           N  
ATOM   4551  H   PHE   277      66.584  73.394  63.023  1.00  0.00           H  
ATOM   4552  CA  PHE   277      68.620  72.838  63.418  1.00  0.00           C  
ATOM   4553  HA  PHE   277      68.778  72.243  64.317  1.00  0.00           H  
ATOM   4554  CB  PHE   277      68.308  72.070  62.129  1.00  0.00           C  
ATOM   4555  HB2 PHE   277      67.428  71.459  62.329  1.00  0.00           H  
ATOM   4556  HB3 PHE   277      68.013  72.791  61.368  1.00  0.00           H  
ATOM   4557  CG  PHE   277      69.314  71.015  61.643  1.00  0.00           C  
ATOM   4558  CD1 PHE   277      69.400  69.865  62.419  1.00  0.00           C  
ATOM   4559  HD1 PHE   277      68.715  69.716  63.241  1.00  0.00           H  
ATOM   4560  CE1 PHE   277      70.310  68.850  62.041  1.00  0.00           C  
ATOM   4561  HE1 PHE   277      70.452  68.008  62.701  1.00  0.00           H  
ATOM   4562  CZ  PHE   277      71.080  68.962  60.909  1.00  0.00           C  
ATOM   4563  HZ  PHE   277      71.770  68.211  60.553  1.00  0.00           H  
ATOM   4564  CE2 PHE   277      70.902  70.047  60.058  1.00  0.00           C  
ATOM   4565  HE2 PHE   277      71.444  70.016  59.124  1.00  0.00           H  
ATOM   4566  CD2 PHE   277      70.086  71.138  60.495  1.00  0.00           C  
ATOM   4567  HD2 PHE   277      69.917  71.970  59.828  1.00  0.00           H  
ATOM   4568  C   PHE   277      69.764  73.866  63.324  1.00  0.00           C  
ATOM   4569  O   PHE   277      70.761  73.699  63.987  1.00  0.00           O  
ATOM   4570  N   ARG   278      69.511  74.947  62.624  1.00  0.00           N  
ATOM   4571  H   ARG   278      68.772  74.914  61.936  1.00  0.00           H  
ATOM   4572  CA  ARG   278      70.498  76.085  62.610  1.00  0.00           C  
ATOM   4573  HA  ARG   278      71.509  75.851  62.278  1.00  0.00           H  
ATOM   4574  CB  ARG   278      70.008  77.095  61.525  1.00  0.00           C  
ATOM   4575  HB2 ARG   278      69.927  76.585  60.565  1.00  0.00           H  
ATOM   4576  HB3 ARG   278      69.011  77.478  61.742  1.00  0.00           H  
ATOM   4577  CG  ARG   278      71.101  78.264  61.348  1.00  0.00           C  
ATOM   4578  HG2 ARG   278      71.152  78.829  62.279  1.00  0.00           H  
ATOM   4579  HG3 ARG   278      72.098  77.911  61.083  1.00  0.00           H  
ATOM   4580  CD  ARG   278      70.557  79.148  60.199  1.00  0.00           C  
ATOM   4581  HD2 ARG   278      71.438  79.732  59.932  1.00  0.00           H  
ATOM   4582  HD3 ARG   278      70.255  78.406  59.460  1.00  0.00           H  
ATOM   4583  NE  ARG   278      69.365  79.927  60.636  1.00  0.00           N  
ATOM   4584  HE  ARG   278      69.273  80.252  61.588  1.00  0.00           H  
ATOM   4585  CZ  ARG   278      68.504  80.538  59.836  1.00  0.00           C  
ATOM   4586  NH1 ARG   278      68.514  80.384  58.570  1.00  0.00           N  
ATOM   4587 HH11 ARG   278      69.298  79.955  58.099  1.00  0.00           H  
ATOM   4588 HH12 ARG   278      67.789  80.887  58.079  1.00  0.00           H  
ATOM   4589  NH2 ARG   278      67.513  81.233  60.243  1.00  0.00           N  
ATOM   4590 HH21 ARG   278      67.473  81.509  61.213  1.00  0.00           H  
ATOM   4591 HH22 ARG   278      66.954  81.734  59.566  1.00  0.00           H  
ATOM   4592  C   ARG   278      70.726  76.750  63.958  1.00  0.00           C  
ATOM   4593  O   ARG   278      71.934  76.899  64.313  1.00  0.00           O  
ATOM   4594  N   THR   279      69.652  76.951  64.766  1.00  0.00           N  
ATOM   4595  H   THR   279      68.697  76.769  64.493  1.00  0.00           H  
ATOM   4596  CA  THR   279      69.802  77.491  66.090  1.00  0.00           C  
ATOM   4597  HA  THR   279      70.452  78.366  66.070  1.00  0.00           H  
ATOM   4598  CB  THR   279      68.427  77.890  66.629  1.00  0.00           C  
ATOM   4599  HB  THR   279      67.742  77.042  66.603  1.00  0.00           H  
ATOM   4600  CG2 THR   279      68.265  78.412  68.086  1.00  0.00           C  
ATOM   4601 HG21 THR   279      68.264  77.608  68.822  1.00  0.00           H  
ATOM   4602 HG22 THR   279      69.146  78.986  68.372  1.00  0.00           H  
ATOM   4603 HG23 THR   279      67.331  78.958  68.213  1.00  0.00           H  
ATOM   4604  OG1 THR   279      67.817  78.882  65.806  1.00  0.00           O  
ATOM   4605  HG1 THR   279      67.545  78.440  64.998  1.00  0.00           H  
ATOM   4606  C   THR   279      70.552  76.516  67.014  1.00  0.00           C  
ATOM   4607  O   THR   279      71.262  76.933  67.940  1.00  0.00           O  
ATOM   4608  N   LEU   280      70.435  75.214  66.787  1.00  0.00           N  
ATOM   4609  H   LEU   280      69.814  74.994  66.022  1.00  0.00           H  
ATOM   4610  CA  LEU   280      71.236  74.172  67.485  1.00  0.00           C  
ATOM   4611  HA  LEU   280      71.353  74.375  68.549  1.00  0.00           H  
ATOM   4612  CB  LEU   280      70.488  72.804  67.410  1.00  0.00           C  
ATOM   4613  HB2 LEU   280      70.385  72.505  66.367  1.00  0.00           H  
ATOM   4614  HB3 LEU   280      71.086  72.025  67.882  1.00  0.00           H  
ATOM   4615  CG  LEU   280      69.086  72.742  68.093  1.00  0.00           C  
ATOM   4616  HG  LEU   280      68.479  73.603  67.814  1.00  0.00           H  
ATOM   4617  CD1 LEU   280      68.402  71.460  67.660  1.00  0.00           C  
ATOM   4618 HD11 LEU   280      69.064  70.606  67.804  1.00  0.00           H  
ATOM   4619 HD12 LEU   280      67.468  71.315  68.203  1.00  0.00           H  
ATOM   4620 HD13 LEU   280      68.206  71.563  66.593  1.00  0.00           H  
ATOM   4621  CD2 LEU   280      69.329  72.775  69.617  1.00  0.00           C  
ATOM   4622 HD21 LEU   280      70.137  72.122  69.949  1.00  0.00           H  
ATOM   4623 HD22 LEU   280      69.545  73.789  69.953  1.00  0.00           H  
ATOM   4624 HD23 LEU   280      68.465  72.405  70.169  1.00  0.00           H  
ATOM   4625  C   LEU   280      72.665  74.052  67.020  1.00  0.00           C  
ATOM   4626  O   LEU   280      73.376  73.277  67.599  1.00  0.00           O  
ATOM   4627  N   ASN   281      73.050  74.764  65.938  1.00  0.00           N  
ATOM   4628  H   ASN   281      72.347  75.348  65.508  1.00  0.00           H  
ATOM   4629  CA  ASN   281      74.368  74.746  65.256  1.00  0.00           C  
ATOM   4630  HA  ASN   281      74.343  75.422  64.401  1.00  0.00           H  
ATOM   4631  CB  ASN   281      75.442  75.328  66.151  1.00  0.00           C  
ATOM   4632  HB2 ASN   281      75.444  74.886  67.147  1.00  0.00           H  
ATOM   4633  HB3 ASN   281      76.402  75.188  65.653  1.00  0.00           H  
ATOM   4634  CG  ASN   281      75.273  76.808  66.533  1.00  0.00           C  
ATOM   4635  OD1 ASN   281      76.071  77.381  67.233  1.00  0.00           O  
ATOM   4636  ND2 ASN   281      74.292  77.471  66.025  1.00  0.00           N  
ATOM   4637 HD21 ASN   281      74.273  78.423  66.363  1.00  0.00           H  
ATOM   4638 HD22 ASN   281      73.622  77.017  65.421  1.00  0.00           H  
ATOM   4639  C   ASN   281      74.753  73.405  64.532  1.00  0.00           C  
ATOM   4640  O   ASN   281      75.948  73.214  64.304  1.00  0.00           O  
ATOM   4641  N   HIE   282      73.763  72.581  64.210  1.00  0.00           N  
ATOM   4642  H   HIE   282      72.815  72.721  64.531  1.00  0.00           H  
ATOM   4643  CA  HIE   282      73.966  71.339  63.455  1.00  0.00           C  
ATOM   4644  HA  HIE   282      74.819  70.846  63.920  1.00  0.00           H  
ATOM   4645  CB  HIE   282      72.851  70.365  63.788  1.00  0.00           C  
ATOM   4646  HB2 HIE   282      71.918  70.830  63.471  1.00  0.00           H  
ATOM   4647  HB3 HIE   282      72.961  69.488  63.150  1.00  0.00           H  
ATOM   4648  CG  HIE   282      72.613  69.893  65.182  1.00  0.00           C  
ATOM   4649  ND1 HIE   282      73.473  69.185  66.040  1.00  0.00           N  
ATOM   4650  CE1 HIE   282      72.859  68.822  67.105  1.00  0.00           C  
ATOM   4651  HE1 HIE   282      73.225  68.182  67.894  1.00  0.00           H  
ATOM   4652  NE2 HIE   282      71.560  69.234  66.980  1.00  0.00           N  
ATOM   4653  HE2 HIE   282      70.868  69.022  67.684  1.00  0.00           H  
ATOM   4654  CD2 HIE   282      71.359  69.890  65.812  1.00  0.00           C  
ATOM   4655  HD2 HIE   282      70.412  70.208  65.402  1.00  0.00           H  
ATOM   4656  C   HIE   282      74.157  71.595  61.973  1.00  0.00           C  
ATOM   4657  O   HIE   282      73.639  72.615  61.419  1.00  0.00           O  
ATOM   4658  N   GLN   283      74.921  70.786  61.281  1.00  0.00           N  
ATOM   4659  H   GLN   283      75.419  70.032  61.732  1.00  0.00           H  
ATOM   4660  CA  GLN   283      75.061  70.755  59.821  1.00  0.00           C  
ATOM   4661  HA  GLN   283      74.496  71.622  59.479  1.00  0.00           H  
ATOM   4662  CB  GLN   283      76.611  70.732  59.468  1.00  0.00           C  
ATOM   4663  HB2 GLN   283      77.003  69.730  59.640  1.00  0.00           H  
ATOM   4664  HB3 GLN   283      76.692  70.944  58.402  1.00  0.00           H  
ATOM   4665  CG  GLN   283      77.423  71.889  60.084  1.00  0.00           C  
ATOM   4666  HG2 GLN   283      77.556  71.787  61.161  1.00  0.00           H  
ATOM   4667  HG3 GLN   283      78.455  71.887  59.736  1.00  0.00           H  
ATOM   4668  CD  GLN   283      76.790  73.210  59.695  1.00  0.00           C  
ATOM   4669  OE1 GLN   283      76.302  74.029  60.576  1.00  0.00           O  
ATOM   4670  NE2 GLN   283      76.726  73.564  58.414  1.00  0.00           N  
ATOM   4671 HE21 GLN   283      76.266  74.434  58.186  1.00  0.00           H  
ATOM   4672 HE22 GLN   283      76.838  72.794  57.770  1.00  0.00           H  
ATOM   4673  C   GLN   283      74.442  69.506  59.185  1.00  0.00           C  
ATOM   4674  O   GLN   283      74.196  68.519  59.877  1.00  0.00           O  
ATOM   4675  N   TYR   284      74.054  69.497  57.939  1.00  0.00           N  
ATOM   4676  H   TYR   284      74.284  70.342  57.436  1.00  0.00           H  
ATOM   4677  CA  TYR   284      73.542  68.377  57.168  1.00  0.00           C  
ATOM   4678  HA  TYR   284      72.835  67.888  57.838  1.00  0.00           H  
ATOM   4679  CB  TYR   284      72.624  68.704  55.999  1.00  0.00           C  
ATOM   4680  HB2 TYR   284      73.119  69.371  55.293  1.00  0.00           H  
ATOM   4681  HB3 TYR   284      72.330  67.801  55.465  1.00  0.00           H  
ATOM   4682  CG  TYR   284      71.273  69.344  56.442  1.00  0.00           C  
ATOM   4683  CD1 TYR   284      70.249  68.578  56.990  1.00  0.00           C  
ATOM   4684  HD1 TYR   284      70.339  67.503  57.043  1.00  0.00           H  
ATOM   4685  CE1 TYR   284      69.032  69.178  57.320  1.00  0.00           C  
ATOM   4686  HE1 TYR   284      68.216  68.599  57.726  1.00  0.00           H  
ATOM   4687  CZ  TYR   284      68.934  70.562  57.242  1.00  0.00           C  
ATOM   4688  OH  TYR   284      67.802  71.127  57.683  1.00  0.00           O  
ATOM   4689  HH  TYR   284      67.167  70.568  58.136  1.00  0.00           H  
ATOM   4690  CE2 TYR   284      69.963  71.371  56.804  1.00  0.00           C  
ATOM   4691  HE2 TYR   284      69.963  72.450  56.773  1.00  0.00           H  
ATOM   4692  CD2 TYR   284      71.159  70.748  56.316  1.00  0.00           C  
ATOM   4693  HD2 TYR   284      71.997  71.243  55.849  1.00  0.00           H  
ATOM   4694  C   TYR   284      74.654  67.355  56.815  1.00  0.00           C  
ATOM   4695  O   TYR   284      74.820  66.956  55.654  1.00  0.00           O  
ATOM   4696  N   ASP   285      75.413  66.874  57.809  1.00  0.00           N  
ATOM   4697  H   ASP   285      75.411  67.358  58.696  1.00  0.00           H  
ATOM   4698  CA  ASP   285      76.554  65.933  57.629  1.00  0.00           C  
ATOM   4699  HA  ASP   285      76.975  66.119  56.641  1.00  0.00           H  
ATOM   4700  CB  ASP   285      77.698  66.358  58.620  1.00  0.00           C  
ATOM   4701  HB2 ASP   285      78.577  65.735  58.455  1.00  0.00           H  
ATOM   4702  HB3 ASP   285      78.020  67.358  58.332  1.00  0.00           H  
ATOM   4703  CG  ASP   285      77.307  66.195  60.130  1.00  0.00           C  
ATOM   4704  OD1 ASP   285      76.728  65.136  60.468  1.00  0.00           O  
ATOM   4705  OD2 ASP   285      77.573  67.158  60.930  1.00  0.00           O  
ATOM   4706  C   ASP   285      76.205  64.455  57.762  1.00  0.00           C  
ATOM   4707  O   ASP   285      77.036  63.602  57.492  1.00  0.00           O  
ATOM   4708  N   TYR   286      75.002  64.095  58.211  1.00  0.00           N  
ATOM   4709  H   TYR   286      74.414  64.858  58.516  1.00  0.00           H  
ATOM   4710  CA  TYR   286      74.602  62.712  58.487  1.00  0.00           C  
ATOM   4711  HA  TYR   286      73.684  62.831  59.062  1.00  0.00           H  
ATOM   4712  CB  TYR   286      74.216  62.033  57.219  1.00  0.00           C  
ATOM   4713  HB2 TYR   286      75.100  61.764  56.641  1.00  0.00           H  
ATOM   4714  HB3 TYR   286      73.652  61.133  57.462  1.00  0.00           H  
ATOM   4715  CG  TYR   286      73.370  62.887  56.327  1.00  0.00           C  
ATOM   4716  CD1 TYR   286      72.051  63.138  56.783  1.00  0.00           C  
ATOM   4717  HD1 TYR   286      71.799  62.729  57.750  1.00  0.00           H  
ATOM   4718  CE1 TYR   286      71.231  63.877  55.964  1.00  0.00           C  
ATOM   4719  HE1 TYR   286      70.243  64.126  56.320  1.00  0.00           H  
ATOM   4720  CZ  TYR   286      71.718  64.544  54.850  1.00  0.00           C  
ATOM   4721  OH  TYR   286      70.851  65.344  54.225  1.00  0.00           O  
ATOM   4722  HH  TYR   286      70.145  65.577  54.832  1.00  0.00           H  
ATOM   4723  CE2 TYR   286      73.012  64.254  54.416  1.00  0.00           C  
ATOM   4724  HE2 TYR   286      73.409  64.771  53.555  1.00  0.00           H  
ATOM   4725  CD2 TYR   286      73.789  63.370  55.175  1.00  0.00           C  
ATOM   4726  HD2 TYR   286      74.811  63.318  54.827  1.00  0.00           H  
ATOM   4727  C   TYR   286      75.317  61.755  59.403  1.00  0.00           C  
ATOM   4728  O   TYR   286      75.324  60.517  59.198  1.00  0.00           O  
ATOM   4729  N   THR   287      76.027  62.293  60.407  1.00  0.00           N  
ATOM   4730  H   THR   287      76.267  63.273  60.360  1.00  0.00           H  
ATOM   4731  CA  THR   287      76.222  61.468  61.645  1.00  0.00           C  
ATOM   4732  HA  THR   287      76.371  60.422  61.375  1.00  0.00           H  
ATOM   4733  CB  THR   287      77.477  62.008  62.352  1.00  0.00           C  
ATOM   4734  HB  THR   287      77.396  63.076  62.555  1.00  0.00           H  
ATOM   4735  CG2 THR   287      77.827  61.305  63.661  1.00  0.00           C  
ATOM   4736 HG21 THR   287      78.664  61.800  64.152  1.00  0.00           H  
ATOM   4737 HG22 THR   287      76.965  61.242  64.325  1.00  0.00           H  
ATOM   4738 HG23 THR   287      78.302  60.356  63.413  1.00  0.00           H  
ATOM   4739  OG1 THR   287      78.613  61.755  61.473  1.00  0.00           O  
ATOM   4740  HG1 THR   287      78.415  62.233  60.664  1.00  0.00           H  
ATOM   4741  C   THR   287      74.902  61.495  62.413  1.00  0.00           C  
ATOM   4742  O   THR   287      74.655  62.188  63.401  1.00  0.00           O  
ATOM   4743  N   PHE   288      73.995  60.610  61.905  1.00  0.00           N  
ATOM   4744  H   PHE   288      74.160  60.185  61.003  1.00  0.00           H  
ATOM   4745  CA  PHE   288      72.869  60.129  62.646  1.00  0.00           C  
ATOM   4746  HA  PHE   288      72.280  60.960  63.036  1.00  0.00           H  
ATOM   4747  CB  PHE   288      72.004  59.170  61.813  1.00  0.00           C  
ATOM   4748  HB2 PHE   288      72.611  58.267  61.746  1.00  0.00           H  
ATOM   4749  HB3 PHE   288      71.091  58.882  62.333  1.00  0.00           H  
ATOM   4750  CG  PHE   288      71.633  59.617  60.368  1.00  0.00           C  
ATOM   4751  CD1 PHE   288      70.484  60.461  60.192  1.00  0.00           C  
ATOM   4752  HD1 PHE   288      69.872  60.812  61.010  1.00  0.00           H  
ATOM   4753  CE1 PHE   288      69.974  60.698  58.898  1.00  0.00           C  
ATOM   4754  HE1 PHE   288      69.085  61.295  58.762  1.00  0.00           H  
ATOM   4755  CZ  PHE   288      70.680  60.118  57.814  1.00  0.00           C  
ATOM   4756  HZ  PHE   288      70.241  60.246  56.835  1.00  0.00           H  
ATOM   4757  CE2 PHE   288      71.827  59.351  57.894  1.00  0.00           C  
ATOM   4758  HE2 PHE   288      72.284  58.836  57.062  1.00  0.00           H  
ATOM   4759  CD2 PHE   288      72.297  59.103  59.241  1.00  0.00           C  
ATOM   4760  HD2 PHE   288      73.108  58.405  59.392  1.00  0.00           H  
ATOM   4761  C   PHE   288      73.393  59.311  63.881  1.00  0.00           C  
ATOM   4762  O   PHE   288      74.628  58.978  64.054  1.00  0.00           O  
ATOM   4763  N   ASP   289      72.462  58.902  64.724  1.00  0.00           N  
ATOM   4764  H   ASP   289      71.554  59.327  64.605  1.00  0.00           H  
ATOM   4765  CA  ASP   289      72.716  58.055  65.951  1.00  0.00           C  
ATOM   4766  HA  ASP   289      73.453  58.658  66.482  1.00  0.00           H  
ATOM   4767  CB  ASP   289      71.444  57.896  66.753  1.00  0.00           C  
ATOM   4768  HB2 ASP   289      70.651  57.520  66.106  1.00  0.00           H  
ATOM   4769  HB3 ASP   289      71.566  57.108  67.496  1.00  0.00           H  
ATOM   4770  CG  ASP   289      70.875  59.168  67.372  1.00  0.00           C  
ATOM   4771  OD1 ASP   289      71.405  60.276  67.150  1.00  0.00           O  
ATOM   4772  OD2 ASP   289      69.898  59.065  68.129  1.00  0.00           O  
ATOM   4773  C   ASP   289      73.350  56.756  65.655  1.00  0.00           C  
ATOM   4774  O   ASP   289      74.144  56.377  66.488  1.00  0.00           O  
ATOM   4775  N   TRP   290      72.902  56.063  64.606  1.00  0.00           N  
ATOM   4776  H   TRP   290      72.033  56.329  64.166  1.00  0.00           H  
ATOM   4777  CA  TRP   290      73.411  54.780  64.276  1.00  0.00           C  
ATOM   4778  HA  TRP   290      73.570  54.220  65.198  1.00  0.00           H  
ATOM   4779  CB  TRP   290      72.441  54.035  63.360  1.00  0.00           C  
ATOM   4780  HB2 TRP   290      72.854  53.050  63.141  1.00  0.00           H  
ATOM   4781  HB3 TRP   290      71.542  53.931  63.966  1.00  0.00           H  
ATOM   4782  CG  TRP   290      72.079  54.711  62.136  1.00  0.00           C  
ATOM   4783  CD1 TRP   290      72.683  54.588  60.984  1.00  0.00           C  
ATOM   4784  HD1 TRP   290      73.593  54.017  60.872  1.00  0.00           H  
ATOM   4785  NE1 TRP   290      72.102  55.421  60.047  1.00  0.00           N  
ATOM   4786  HE1 TRP   290      72.392  55.464  59.080  1.00  0.00           H  
ATOM   4787  CE2 TRP   290      70.980  56.089  60.554  1.00  0.00           C  
ATOM   4788  CZ2 TRP   290      70.117  57.035  59.979  1.00  0.00           C  
ATOM   4789  HZ2 TRP   290      70.189  57.370  58.955  1.00  0.00           H  
ATOM   4790  CH2 TRP   290      69.105  57.506  60.827  1.00  0.00           C  
ATOM   4791  HH2 TRP   290      68.377  58.191  60.418  1.00  0.00           H  
ATOM   4792  CZ3 TRP   290      68.875  56.972  62.094  1.00  0.00           C  
ATOM   4793  HZ3 TRP   290      68.090  57.317  62.751  1.00  0.00           H  
ATOM   4794  CE3 TRP   290      69.761  55.958  62.565  1.00  0.00           C  
ATOM   4795  HE3 TRP   290      69.620  55.542  63.552  1.00  0.00           H  
ATOM   4796  CD2 TRP   290      70.935  55.619  61.886  1.00  0.00           C  
ATOM   4797  C   TRP   290      74.862  54.801  63.742  1.00  0.00           C  
ATOM   4798  O   TRP   290      75.691  54.016  64.201  1.00  0.00           O  
ATOM   4799  N   THR   291      75.168  55.845  62.919  1.00  0.00           N  
ATOM   4800  H   THR   291      74.481  56.564  62.744  1.00  0.00           H  
ATOM   4801  CA  THR   291      76.548  56.181  62.482  1.00  0.00           C  
ATOM   4802  HA  THR   291      76.999  55.345  61.947  1.00  0.00           H  
ATOM   4803  CB  THR   291      76.529  57.296  61.378  1.00  0.00           C  
ATOM   4804  HB  THR   291      76.297  58.281  61.784  1.00  0.00           H  
ATOM   4805  CG2 THR   291      77.902  57.467  60.669  1.00  0.00           C  
ATOM   4806 HG21 THR   291      78.738  57.550  61.363  1.00  0.00           H  
ATOM   4807 HG22 THR   291      78.035  56.754  59.855  1.00  0.00           H  
ATOM   4808 HG23 THR   291      77.852  58.457  60.215  1.00  0.00           H  
ATOM   4809  OG1 THR   291      75.546  57.038  60.370  1.00  0.00           O  
ATOM   4810  HG1 THR   291      75.633  56.120  60.104  1.00  0.00           H  
ATOM   4811  C   THR   291      77.432  56.595  63.681  1.00  0.00           C  
ATOM   4812  O   THR   291      78.582  56.183  63.761  1.00  0.00           O  
ATOM   4813  N   MET   292      76.917  57.273  64.720  1.00  0.00           N  
ATOM   4814  H   MET   292      75.977  57.622  64.594  1.00  0.00           H  
ATOM   4815  CA  MET   292      77.747  57.630  65.872  1.00  0.00           C  
ATOM   4816  HA  MET   292      78.730  58.000  65.579  1.00  0.00           H  
ATOM   4817  CB  MET   292      76.959  58.685  66.676  1.00  0.00           C  
ATOM   4818  HB2 MET   292      76.556  59.475  66.043  1.00  0.00           H  
ATOM   4819  HB3 MET   292      76.106  58.195  67.146  1.00  0.00           H  
ATOM   4820  CG  MET   292      77.678  59.359  67.778  1.00  0.00           C  
ATOM   4821  HG2 MET   292      76.916  59.997  68.225  1.00  0.00           H  
ATOM   4822  HG3 MET   292      77.985  58.530  68.416  1.00  0.00           H  
ATOM   4823  SD  MET   292      79.093  60.375  67.244  1.00  0.00           S  
ATOM   4824  CE  MET   292      78.231  61.971  67.586  1.00  0.00           C  
ATOM   4825  HE1 MET   292      77.716  61.954  68.546  1.00  0.00           H  
ATOM   4826  HE2 MET   292      78.947  62.791  67.637  1.00  0.00           H  
ATOM   4827  HE3 MET   292      77.414  62.047  66.869  1.00  0.00           H  
ATOM   4828  C   MET   292      78.140  56.382  66.779  1.00  0.00           C  
ATOM   4829  O   MET   292      79.186  56.407  67.415  1.00  0.00           O  
ATOM   4830  N   LEU   293      77.525  55.199  66.671  1.00  0.00           N  
ATOM   4831  H   LEU   293      76.740  55.162  66.036  1.00  0.00           H  
ATOM   4832  CA  LEU   293      77.974  53.988  67.270  1.00  0.00           C  
ATOM   4833  HA  LEU   293      78.558  54.221  68.161  1.00  0.00           H  
ATOM   4834  CB  LEU   293      76.671  53.186  67.715  1.00  0.00           C  
ATOM   4835  HB2 LEU   293      76.182  52.783  66.828  1.00  0.00           H  
ATOM   4836  HB3 LEU   293      77.006  52.277  68.215  1.00  0.00           H  
ATOM   4837  CG  LEU   293      75.669  53.937  68.624  1.00  0.00           C  
ATOM   4838  HG  LEU   293      75.551  54.933  68.197  1.00  0.00           H  
ATOM   4839  CD1 LEU   293      74.282  53.264  68.697  1.00  0.00           C  
ATOM   4840 HD11 LEU   293      74.425  52.338  69.255  1.00  0.00           H  
ATOM   4841 HD12 LEU   293      73.550  53.891  69.207  1.00  0.00           H  
ATOM   4842 HD13 LEU   293      73.970  53.018  67.682  1.00  0.00           H  
ATOM   4843  CD2 LEU   293      76.222  54.073  70.084  1.00  0.00           C  
ATOM   4844 HD21 LEU   293      76.285  53.131  70.628  1.00  0.00           H  
ATOM   4845 HD22 LEU   293      77.185  54.545  69.890  1.00  0.00           H  
ATOM   4846 HD23 LEU   293      75.597  54.816  70.581  1.00  0.00           H  
ATOM   4847  C   LEU   293      78.929  53.120  66.472  1.00  0.00           C  
ATOM   4848  O   LEU   293      79.569  52.166  66.920  1.00  0.00           O  
ATOM   4849  N   LYS   294      78.951  53.410  65.144  1.00  0.00           N  
ATOM   4850  H   LYS   294      78.399  54.196  64.832  1.00  0.00           H  
ATOM   4851  CA  LYS   294      79.775  52.754  64.085  1.00  0.00           C  
ATOM   4852  HA  LYS   294      80.053  51.740  64.370  1.00  0.00           H  
ATOM   4853  CB  LYS   294      78.960  52.531  62.802  1.00  0.00           C  
ATOM   4854  HB2 LYS   294      78.508  53.433  62.389  1.00  0.00           H  
ATOM   4855  HB3 LYS   294      79.657  52.188  62.037  1.00  0.00           H  
ATOM   4856  CG  LYS   294      77.821  51.439  62.907  1.00  0.00           C  
ATOM   4857  HG2 LYS   294      78.399  50.526  63.053  1.00  0.00           H  
ATOM   4858  HG3 LYS   294      77.119  51.709  63.696  1.00  0.00           H  
ATOM   4859  CD  LYS   294      77.074  51.317  61.539  1.00  0.00           C  
ATOM   4860  HD2 LYS   294      76.438  52.194  61.424  1.00  0.00           H  
ATOM   4861  HD3 LYS   294      77.733  51.268  60.672  1.00  0.00           H  
ATOM   4862  CE  LYS   294      76.048  50.213  61.599  1.00  0.00           C  
ATOM   4863  HE2 LYS   294      75.366  50.548  62.380  1.00  0.00           H  
ATOM   4864  HE3 LYS   294      75.549  50.202  60.629  1.00  0.00           H  
ATOM   4865  NZ  LYS   294      76.471  48.855  61.892  1.00  0.00           N  
ATOM   4866  HZ1 LYS   294      75.807  48.141  61.628  1.00  0.00           H  
ATOM   4867  HZ2 LYS   294      77.300  48.736  61.328  1.00  0.00           H  
ATOM   4868  HZ3 LYS   294      76.745  48.748  62.858  1.00  0.00           H  
ATOM   4869  C   LYS   294      81.052  53.557  63.659  1.00  0.00           C  
ATOM   4870  O   LYS   294      82.115  52.956  63.397  1.00  0.00           O  
ATOM   4871  N   GLN   295      80.977  54.888  63.685  1.00  0.00           N  
ATOM   4872  H   GLN   295      80.123  55.344  63.971  1.00  0.00           H  
ATOM   4873  CA  GLN   295      82.032  55.790  63.032  1.00  0.00           C  
ATOM   4874  HA  GLN   295      82.940  55.198  62.914  1.00  0.00           H  
ATOM   4875  CB  GLN   295      81.523  56.293  61.675  1.00  0.00           C  
ATOM   4876  HB2 GLN   295      80.692  56.952  61.929  1.00  0.00           H  
ATOM   4877  HB3 GLN   295      82.282  56.941  61.239  1.00  0.00           H  
ATOM   4878  CG  GLN   295      81.221  55.195  60.611  1.00  0.00           C  
ATOM   4879  HG2 GLN   295      80.255  54.805  60.933  1.00  0.00           H  
ATOM   4880  HG3 GLN   295      81.022  55.652  59.641  1.00  0.00           H  
ATOM   4881  CD  GLN   295      82.276  54.099  60.543  1.00  0.00           C  
ATOM   4882  OE1 GLN   295      83.475  54.270  60.844  1.00  0.00           O  
ATOM   4883  NE2 GLN   295      81.923  52.856  60.174  1.00  0.00           N  
ATOM   4884 HE21 GLN   295      82.714  52.256  59.992  1.00  0.00           H  
ATOM   4885 HE22 GLN   295      81.004  52.655  59.806  1.00  0.00           H  
ATOM   4886  C   GLN   295      82.424  56.968  64.004  1.00  0.00           C  
ATOM   4887  O   GLN   295      83.382  57.717  63.589  1.00  0.00           O  
ATOM   4888  N   NME   296      81.875  57.174  65.166  1.00  0.00           N  
ATOM   4889  H   NME   296      81.106  56.563  65.403  1.00  0.00           H  
ATOM   4890  CH3 NME   296      82.193  58.292  66.062  1.00  0.00           C  
ATOM   4891 HH31 NME   296      81.982  59.257  65.601  1.00  0.00           H  
ATOM   4892 HH32 NME   296      81.785  58.153  67.063  1.00  0.00           H  
ATOM   4893 HH33 NME   296      83.276  58.412  66.099  1.00  0.00           H  
TER    4894      NME   296 
ATOM   4894 HH31 ACE   297     102.320  53.656  33.881  1.00  0.00           H  
ATOM   4895  CH3 ACE   297     102.955  52.962  34.431  1.00  0.00           C  
ATOM   4896 HH32 ACE   297     103.329  53.541  35.276  1.00  0.00           H  
ATOM   4897 HH33 ACE   297     103.746  52.457  33.876  1.00  0.00           H  
ATOM   4898  C   ACE   297     102.156  51.814  35.066  1.00  0.00           C  
ATOM   4899  O   ACE   297     102.019  51.725  36.292  1.00  0.00           O  
ATOM   4900  N   ILE   298     101.610  50.928  34.233  1.00  0.00           N  
ATOM   4901  H   ILE   298     101.899  50.826  33.270  1.00  0.00           H  
ATOM   4902  CA  ILE   298     100.788  49.796  34.716  1.00  0.00           C  
ATOM   4903  HA  ILE   298     100.138  50.134  35.523  1.00  0.00           H  
ATOM   4904  CB  ILE   298      99.836  49.205  33.613  1.00  0.00           C  
ATOM   4905  HB  ILE   298     100.488  49.033  32.756  1.00  0.00           H  
ATOM   4906  CG2 ILE   298      99.165  47.773  33.801  1.00  0.00           C  
ATOM   4907 HG21 ILE   298      99.953  47.083  34.103  1.00  0.00           H  
ATOM   4908 HG22 ILE   298      98.311  47.820  34.476  1.00  0.00           H  
ATOM   4909 HG23 ILE   298      98.780  47.373  32.863  1.00  0.00           H  
ATOM   4910  CG1 ILE   298      98.756  50.286  33.290  1.00  0.00           C  
ATOM   4911 HG12 ILE   298      98.075  50.353  34.138  1.00  0.00           H  
ATOM   4912 HG13 ILE   298      99.187  51.287  33.279  1.00  0.00           H  
ATOM   4913  CD1 ILE   298      98.002  50.108  31.943  1.00  0.00           C  
ATOM   4914 HD11 ILE   298      97.306  50.944  31.876  1.00  0.00           H  
ATOM   4915 HD12 ILE   298      98.677  50.075  31.087  1.00  0.00           H  
ATOM   4916 HD13 ILE   298      97.364  49.225  31.913  1.00  0.00           H  
ATOM   4917  C   ILE   298     101.757  48.786  35.285  1.00  0.00           C  
ATOM   4918  O   ILE   298     102.617  48.345  34.560  1.00  0.00           O  
ATOM   4919  N   ASN   299     101.699  48.500  36.539  1.00  0.00           N  
ATOM   4920  H   ASN   299     101.020  49.032  37.065  1.00  0.00           H  
ATOM   4921  CA  ASN   299     102.313  47.458  37.227  1.00  0.00           C  
ATOM   4922  HA  ASN   299     103.209  47.163  36.681  1.00  0.00           H  
ATOM   4923  CB  ASN   299     102.784  48.076  38.557  1.00  0.00           C  
ATOM   4924  HB2 ASN   299     103.290  47.345  39.188  1.00  0.00           H  
ATOM   4925  HB3 ASN   299     103.504  48.861  38.325  1.00  0.00           H  
ATOM   4926  CG  ASN   299     101.697  48.674  39.393  1.00  0.00           C  
ATOM   4927  OD1 ASN   299     100.468  48.436  39.335  1.00  0.00           O  
ATOM   4928  ND2 ASN   299     102.145  49.548  40.335  1.00  0.00           N  
ATOM   4929 HD21 ASN   299     101.435  50.027  40.871  1.00  0.00           H  
ATOM   4930 HD22 ASN   299     103.149  49.556  40.443  1.00  0.00           H  
ATOM   4931  C   ASN   299     101.490  46.193  37.389  1.00  0.00           C  
ATOM   4932  O   ASN   299     101.749  45.313  38.164  1.00  0.00           O  
ATOM   4933  N   PHE   300     100.488  45.953  36.581  1.00  0.00           N  
ATOM   4934  H   PHE   300     100.445  46.604  35.809  1.00  0.00           H  
ATOM   4935  CA  PHE   300      99.494  44.872  36.724  1.00  0.00           C  
ATOM   4936  HA  PHE   300      99.352  44.822  37.804  1.00  0.00           H  
ATOM   4937  CB  PHE   300      98.151  45.273  36.118  1.00  0.00           C
[truncated: 8,330,241 more chars]
