# Supplementary material for: Lenalidomide Stabilizes Protein–Protein Complexes by Turning Labile Intermolecular H-Bonds into Robust Interactions
Source: J Med Chem. 2023 Apr 21;66(9):6037–46. doi: 10.1021/acs.jmedchem.2c01692 (PMC10184122; doi:10.1021/acs.jmedchem.2c01692)
Supplement: Supplementary file 2 — jm2c01692_si_002.zip [file jm2c01692_si_002.zip › Figure_PDBS/Figure 3/Figure3.G40N.pdb]

CRYST1  111.897  111.897  111.897 109.47 109.47 109.47 P 1           1
ATOM      1 HH31 ACE     1      65.029  23.499  44.849  1.00  0.00           H  
ATOM      2  CH3 ACE     1      65.810  23.764  44.136  1.00  0.00           C  
ATOM      3 HH32 ACE     1      65.319  23.732  43.163  1.00  0.00           H  
ATOM      4 HH33 ACE     1      66.551  22.968  44.070  1.00  0.00           H  
ATOM      5  C   ACE     1      66.205  25.196  44.491  1.00  0.00           C  
ATOM      6  O   ACE     1      65.838  25.728  45.554  1.00  0.00           O  
ATOM      7  N   GLU     2      66.993  25.861  43.603  1.00  0.00           N  
ATOM      8  H   GLU     2      67.422  25.418  42.803  1.00  0.00           H  
ATOM      9  CA  GLU     2      66.982  27.398  43.608  1.00  0.00           C  
ATOM     10  HA  GLU     2      66.831  27.750  44.629  1.00  0.00           H  
ATOM     11  CB  GLU     2      68.439  27.818  43.138  1.00  0.00           C  
ATOM     12  HB2 GLU     2      68.714  27.478  42.140  1.00  0.00           H  
ATOM     13  HB3 GLU     2      68.448  28.908  43.121  1.00  0.00           H  
ATOM     14  CG  GLU     2      69.562  27.416  44.080  1.00  0.00           C  
ATOM     15  HG2 GLU     2      69.624  26.331  44.162  1.00  0.00           H  
ATOM     16  HG3 GLU     2      70.521  27.716  43.656  1.00  0.00           H  
ATOM     17  CD  GLU     2      69.288  27.934  45.447  1.00  0.00           C  
ATOM     18  OE1 GLU     2      68.808  29.085  45.564  1.00  0.00           O  
ATOM     19  OE2 GLU     2      69.673  27.305  46.409  1.00  0.00           O  
ATOM     20  C   GLU     2      65.845  28.093  42.693  1.00  0.00           C  
ATOM     21  O   GLU     2      65.364  27.572  41.662  1.00  0.00           O  
ATOM     22  N   PHE     3      65.318  29.285  43.055  1.00  0.00           N  
ATOM     23  H   PHE     3      65.759  29.818  43.791  1.00  0.00           H  
ATOM     24  CA  PHE     3      64.258  29.993  42.348  1.00  0.00           C  
ATOM     25  HA  PHE     3      64.004  29.358  41.499  1.00  0.00           H  
ATOM     26  CB  PHE     3      63.021  30.032  43.326  1.00  0.00           C  
ATOM     27  HB2 PHE     3      62.676  29.007  43.461  1.00  0.00           H  
ATOM     28  HB3 PHE     3      63.358  30.331  44.319  1.00  0.00           H  
ATOM     29  CG  PHE     3      61.908  30.888  42.897  1.00  0.00           C  
ATOM     30  CD1 PHE     3      61.124  30.442  41.769  1.00  0.00           C  
ATOM     31  HD1 PHE     3      61.488  29.685  41.091  1.00  0.00           H  
ATOM     32  CE1 PHE     3      59.922  31.065  41.464  1.00  0.00           C  
ATOM     33  HE1 PHE     3      59.294  30.753  40.643  1.00  0.00           H  
ATOM     34  CZ  PHE     3      59.500  32.194  42.191  1.00  0.00           C  
ATOM     35  HZ  PHE     3      58.599  32.696  41.870  1.00  0.00           H  
ATOM     36  CE2 PHE     3      60.259  32.735  43.237  1.00  0.00           C  
ATOM     37  HE2 PHE     3      59.848  33.552  43.811  1.00  0.00           H  
ATOM     38  CD2 PHE     3      61.492  32.044  43.627  1.00  0.00           C  
ATOM     39  HD2 PHE     3      62.055  32.292  44.515  1.00  0.00           H  
ATOM     40  C   PHE     3      64.637  31.334  41.837  1.00  0.00           C  
ATOM     41  O   PHE     3      65.356  32.110  42.496  1.00  0.00           O  
ATOM     42  N   ILE     4      64.187  31.653  40.654  1.00  0.00           N  
ATOM     43  H   ILE     4      63.812  30.920  40.069  1.00  0.00           H  
ATOM     44  CA  ILE     4      64.551  32.888  39.906  1.00  0.00           C  
ATOM     45  HA  ILE     4      65.063  33.588  40.566  1.00  0.00           H  
ATOM     46  CB  ILE     4      65.461  32.406  38.711  1.00  0.00           C  
ATOM     47  HB  ILE     4      64.850  31.821  38.024  1.00  0.00           H  
ATOM     48  CG2 ILE     4      65.954  33.719  38.011  1.00  0.00           C  
ATOM     49 HG21 ILE     4      65.194  34.466  37.782  1.00  0.00           H  
ATOM     50 HG22 ILE     4      66.811  34.144  38.535  1.00  0.00           H  
ATOM     51 HG23 ILE     4      66.289  33.432  37.014  1.00  0.00           H  
ATOM     52  CG1 ILE     4      66.637  31.553  39.252  1.00  0.00           C  
ATOM     53 HG12 ILE     4      67.094  31.953  40.157  1.00  0.00           H  
ATOM     54 HG13 ILE     4      66.228  30.548  39.362  1.00  0.00           H  
ATOM     55  CD1 ILE     4      67.784  31.356  38.186  1.00  0.00           C  
ATOM     56 HD11 ILE     4      67.498  30.694  37.369  1.00  0.00           H  
ATOM     57 HD12 ILE     4      68.049  32.281  37.675  1.00  0.00           H  
ATOM     58 HD13 ILE     4      68.619  30.869  38.690  1.00  0.00           H  
ATOM     59  C   ILE     4      63.271  33.598  39.405  1.00  0.00           C  
ATOM     60  O   ILE     4      62.492  33.007  38.576  1.00  0.00           O  
ATOM     61  N   VAL     5      63.115  34.883  39.667  1.00  0.00           N  
ATOM     62  H   VAL     5      63.976  35.223  40.072  1.00  0.00           H  
ATOM     63  CA  VAL     5      62.031  35.783  39.256  1.00  0.00           C  
ATOM     64  HA  VAL     5      61.279  35.226  38.696  1.00  0.00           H  
ATOM     65  CB  VAL     5      61.332  36.490  40.393  1.00  0.00           C  
ATOM     66  HB  VAL     5      60.512  37.027  39.917  1.00  0.00           H  
ATOM     67  CG1 VAL     5      60.602  35.522  41.345  1.00  0.00           C  
ATOM     68 HG11 VAL     5      59.778  35.023  40.835  1.00  0.00           H  
ATOM     69 HG12 VAL     5      61.284  34.727  41.645  1.00  0.00           H  
ATOM     70 HG13 VAL     5      60.170  36.148  42.126  1.00  0.00           H  
ATOM     71  CG2 VAL     5      62.128  37.496  41.065  1.00  0.00           C  
ATOM     72 HG21 VAL     5      61.580  37.967  41.880  1.00  0.00           H  
ATOM     73 HG22 VAL     5      63.020  36.970  41.406  1.00  0.00           H  
ATOM     74 HG23 VAL     5      62.459  38.252  40.353  1.00  0.00           H  
ATOM     75  C   VAL     5      62.545  36.730  38.184  1.00  0.00           C  
ATOM     76  O   VAL     5      63.784  36.788  37.933  1.00  0.00           O  
ATOM     77  N   GLY     6      61.646  37.523  37.575  1.00  0.00           N  
ATOM     78  H   GLY     6      60.689  37.229  37.707  1.00  0.00           H  
ATOM     79  CA  GLY     6      61.850  38.587  36.578  1.00  0.00           C  
ATOM     80  HA2 GLY     6      60.870  38.904  36.219  1.00  0.00           H  
ATOM     81  HA3 GLY     6      62.261  39.424  37.142  1.00  0.00           H  
ATOM     82  C   GLY     6      62.773  38.233  35.434  1.00  0.00           C  
ATOM     83  O   GLY     6      63.504  39.098  34.991  1.00  0.00           O  
ATOM     84  N   GLY     7      62.891  36.972  34.994  1.00  0.00           N  
ATOM     85  H   GLY     7      62.264  36.289  35.395  1.00  0.00           H  
ATOM     86  CA  GLY     7      63.772  36.518  33.916  1.00  0.00           C  
ATOM     87  HA2 GLY     7      63.352  35.545  33.661  1.00  0.00           H  
ATOM     88  HA3 GLY     7      63.737  37.218  33.081  1.00  0.00           H  
ATOM     89  C   GLY     7      65.231  36.335  34.236  1.00  0.00           C  
ATOM     90  O   GLY     7      65.910  35.761  33.336  1.00  0.00           O  
ATOM     91  N   LYS     8      65.758  36.804  35.383  1.00  0.00           N  
ATOM     92  H   LYS     8      65.147  37.408  35.915  1.00  0.00           H  
ATOM     93  CA  LYS     8      67.199  36.659  35.708  1.00  0.00           C  
ATOM     94  HA  LYS     8      67.449  35.610  35.551  1.00  0.00           H  
ATOM     95  CB  LYS     8      67.945  37.630  34.744  1.00  0.00           C  
ATOM     96  HB2 LYS     8      69.030  37.576  34.840  1.00  0.00           H  
ATOM     97  HB3 LYS     8      67.743  37.366  33.706  1.00  0.00           H  
ATOM     98  CG  LYS     8      67.419  39.021  34.823  1.00  0.00           C  
ATOM     99  HG2 LYS     8      66.333  39.060  34.736  1.00  0.00           H  
ATOM    100  HG3 LYS     8      67.698  39.379  35.814  1.00  0.00           H  
ATOM    101  CD  LYS     8      67.987  39.956  33.688  1.00  0.00           C  
ATOM    102  HD2 LYS     8      69.054  39.757  33.781  1.00  0.00           H  
ATOM    103  HD3 LYS     8      67.645  39.720  32.681  1.00  0.00           H  
ATOM    104  CE  LYS     8      67.575  41.455  33.918  1.00  0.00           C  
ATOM    105  HE2 LYS     8      66.493  41.508  33.799  1.00  0.00           H  
ATOM    106  HE3 LYS     8      67.850  41.693  34.945  1.00  0.00           H  
ATOM    107  NZ  LYS     8      68.348  42.402  33.050  1.00  0.00           N  
ATOM    108  HZ1 LYS     8      69.343  42.293  33.181  1.00  0.00           H  
ATOM    109  HZ2 LYS     8      68.181  42.179  32.079  1.00  0.00           H  
ATOM    110  HZ3 LYS     8      68.153  43.372  33.254  1.00  0.00           H  
ATOM    111  C   LYS     8      67.677  36.886  37.102  1.00  0.00           C  
ATOM    112  O   LYS     8      68.865  37.163  37.306  1.00  0.00           O  
ATOM    113  N   TYR     9      66.814  36.876  38.106  1.00  0.00           N  
ATOM    114  H   TYR     9      65.836  36.833  37.859  1.00  0.00           H  
ATOM    115  CA  TYR     9      67.014  37.362  39.466  1.00  0.00           C  
ATOM    116  HA  TYR     9      68.042  37.706  39.586  1.00  0.00           H  
ATOM    117  CB  TYR     9      66.072  38.582  39.653  1.00  0.00           C  
ATOM    118  HB2 TYR     9      65.018  38.308  39.668  1.00  0.00           H  
ATOM    119  HB3 TYR     9      66.262  39.035  40.626  1.00  0.00           H  
ATOM    120  CG  TYR     9      66.350  39.823  38.782  1.00  0.00           C  
ATOM    121  CD1 TYR     9      67.284  40.846  39.275  1.00  0.00           C  
ATOM    122  HD1 TYR     9      67.691  40.773  40.273  1.00  0.00           H  
ATOM    123  CE1 TYR     9      67.360  42.077  38.586  1.00  0.00           C  
ATOM    124  HE1 TYR     9      68.141  42.784  38.822  1.00  0.00           H  
ATOM    125  CZ  TYR     9      66.747  42.223  37.307  1.00  0.00           C  
ATOM    126  OH  TYR     9      67.018  43.216  36.515  1.00  0.00           O  
ATOM    127  HH  TYR     9      67.678  43.841  36.825  1.00  0.00           H  
ATOM    128  CE2 TYR     9      65.802  41.206  36.845  1.00  0.00           C  
ATOM    129  HE2 TYR     9      65.311  41.505  35.930  1.00  0.00           H  
ATOM    130  CD2 TYR     9      65.588  40.097  37.625  1.00  0.00           C  
ATOM    131  HD2 TYR     9      64.741  39.487  37.348  1.00  0.00           H  
ATOM    132  C   TYR     9      66.853  36.226  40.474  1.00  0.00           C  
ATOM    133  O   TYR     9      65.761  35.767  40.725  1.00  0.00           O  
ATOM    134  N   LYS    10      67.953  35.715  41.005  1.00  0.00           N  
ATOM    135  H   LYS    10      68.812  36.223  40.851  1.00  0.00           H  
ATOM    136  CA  LYS    10      67.936  34.623  41.944  1.00  0.00           C  
ATOM    137  HA  LYS    10      67.150  33.885  41.784  1.00  0.00           H  
ATOM    138  CB  LYS    10      69.219  33.819  41.748  1.00  0.00           C  
ATOM    139  HB2 LYS    10      69.257  33.619  40.677  1.00  0.00           H  
ATOM    140  HB3 LYS    10      70.060  34.371  42.168  1.00  0.00           H  
ATOM    141  CG  LYS    10      69.252  32.345  42.322  1.00  0.00           C  
ATOM    142  HG2 LYS    10      69.343  32.369  43.408  1.00  0.00           H  
ATOM    143  HG3 LYS    10      68.302  31.855  42.111  1.00  0.00           H  
ATOM    144  CD  LYS    10      70.521  31.693  41.724  1.00  0.00           C  
ATOM    145  HD2 LYS    10      70.429  31.466  40.662  1.00  0.00           H  
ATOM    146  HD3 LYS    10      71.345  32.406  41.720  1.00  0.00           H  
ATOM    147  CE  LYS    10      71.058  30.534  42.520  1.00  0.00           C  
ATOM    148  HE2 LYS    10      70.266  29.806  42.692  1.00  0.00           H  
ATOM    149  HE3 LYS    10      71.855  30.003  41.999  1.00  0.00           H  
ATOM    150  NZ  LYS    10      71.662  31.050  43.785  1.00  0.00           N  
ATOM    151  HZ1 LYS    10      70.982  31.082  44.530  1.00  0.00           H  
ATOM    152  HZ2 LYS    10      72.511  30.573  44.053  1.00  0.00           H  
ATOM    153  HZ3 LYS    10      71.891  32.018  43.614  1.00  0.00           H  
ATOM    154  C   LYS    10      67.714  35.060  43.390  1.00  0.00           C  
ATOM    155  O   LYS    10      68.379  35.996  43.766  1.00  0.00           O  
ATOM    156  N   LEU    11      66.730  34.392  44.035  1.00  0.00           N  
ATOM    157  H   LEU    11      66.160  33.721  43.540  1.00  0.00           H  
ATOM    158  CA  LEU    11      66.289  34.772  45.356  1.00  0.00           C  
ATOM    159  HA  LEU    11      66.421  35.854  45.384  1.00  0.00           H  
ATOM    160  CB  LEU    11      64.809  34.444  45.770  1.00  0.00           C  
ATOM    161  HB2 LEU    11      64.471  33.473  45.406  1.00  0.00           H  
ATOM    162  HB3 LEU    11      64.798  34.353  46.856  1.00  0.00           H  
ATOM    163  CG  LEU    11      63.846  35.531  45.440  1.00  0.00           C  
ATOM    164  HG  LEU    11      64.100  36.431  45.998  1.00  0.00           H  
ATOM    165  CD1 LEU    11      63.778  35.826  43.953  1.00  0.00           C  
ATOM    166 HD11 LEU    11      63.530  34.892  43.449  1.00  0.00           H  
ATOM    167 HD12 LEU    11      62.967  36.498  43.671  1.00  0.00           H  
ATOM    168 HD13 LEU    11      64.699  36.157  43.474  1.00  0.00           H  
ATOM    169  CD2 LEU    11      62.449  35.200  45.935  1.00  0.00           C  
ATOM    170 HD21 LEU    11      61.882  36.126  46.025  1.00  0.00           H  
ATOM    171 HD22 LEU    11      62.031  34.397  45.329  1.00  0.00           H  
ATOM    172 HD23 LEU    11      62.520  34.667  46.884  1.00  0.00           H  
ATOM    173  C   LEU    11      67.291  34.182  46.410  1.00  0.00           C  
ATOM    174  O   LEU    11      67.582  32.961  46.428  1.00  0.00           O  
ATOM    175  N   VAL    12      67.892  34.981  47.276  1.00  0.00           N  
ATOM    176  H   VAL    12      67.621  35.952  47.344  1.00  0.00           H  
ATOM    177  CA  VAL    12      68.960  34.595  48.211  1.00  0.00           C  
ATOM    178  HA  VAL    12      69.212  33.563  47.968  1.00  0.00           H  
ATOM    179  CB  VAL    12      70.255  35.469  47.956  1.00  0.00           C  
ATOM    180  HB  VAL    12      70.888  35.423  48.842  1.00  0.00           H  
ATOM    181  CG1 VAL    12      71.060  34.861  46.827  1.00  0.00           C  
ATOM    182 HG11 VAL    12      71.164  33.804  47.073  1.00  0.00           H  
ATOM    183 HG12 VAL    12      70.569  35.028  45.868  1.00  0.00           H  
ATOM    184 HG13 VAL    12      72.050  35.317  46.831  1.00  0.00           H  
ATOM    185  CG2 VAL    12      70.107  36.954  47.700  1.00  0.00           C  
ATOM    186 HG21 VAL    12      71.102  37.398  47.674  1.00  0.00           H  
ATOM    187 HG22 VAL    12      69.663  37.092  46.714  1.00  0.00           H  
ATOM    188 HG23 VAL    12      69.451  37.251  48.518  1.00  0.00           H  
ATOM    189  C   VAL    12      68.609  34.705  49.733  1.00  0.00           C  
ATOM    190  O   VAL    12      69.074  33.804  50.470  1.00  0.00           O  
ATOM    191  N   ARG    13      67.903  35.739  50.219  1.00  0.00           N  
ATOM    192  H   ARG    13      67.655  36.434  49.529  1.00  0.00           H  
ATOM    193  CA  ARG    13      67.579  35.859  51.658  1.00  0.00           C  
ATOM    194  HA  ARG    13      67.289  34.878  52.034  1.00  0.00           H  
ATOM    195  CB  ARG    13      68.875  36.336  52.382  1.00  0.00           C  
ATOM    196  HB2 ARG    13      68.764  36.033  53.423  1.00  0.00           H  
ATOM    197  HB3 ARG    13      69.726  35.860  51.895  1.00  0.00           H  
ATOM    198  CG  ARG    13      69.148  37.882  52.397  1.00  0.00           C  
ATOM    199  HG2 ARG    13      69.120  38.232  51.365  1.00  0.00           H  
ATOM    200  HG3 ARG    13      68.386  38.486  52.889  1.00  0.00           H  
ATOM    201  CD  ARG    13      70.508  38.010  53.012  1.00  0.00           C  
ATOM    202  HD2 ARG    13      70.715  37.488  53.946  1.00  0.00           H  
ATOM    203  HD3 ARG    13      71.126  37.584  52.221  1.00  0.00           H  
ATOM    204  NE  ARG    13      70.877  39.400  53.288  1.00  0.00           N  
ATOM    205  HE  ARG    13      70.548  39.784  54.163  1.00  0.00           H  
ATOM    206  CZ  ARG    13      71.851  40.086  52.740  1.00  0.00           C  
ATOM    207  NH1 ARG    13      72.641  39.635  51.778  1.00  0.00           N  
ATOM    208 HH11 ARG    13      72.737  38.654  51.560  1.00  0.00           H  
ATOM    209 HH12 ARG    13      73.475  40.170  51.581  1.00  0.00           H  
ATOM    210  NH2 ARG    13      72.085  41.325  53.239  1.00  0.00           N  
ATOM    211 HH21 ARG    13      71.672  41.686  54.087  1.00  0.00           H  
ATOM    212 HH22 ARG    13      72.930  41.790  52.941  1.00  0.00           H  
ATOM    213  C   ARG    13      66.348  36.760  51.894  1.00  0.00           C  
ATOM    214  O   ARG    13      66.219  37.751  51.214  1.00  0.00           O  
ATOM    215  N   LYS    14      65.408  36.434  52.811  1.00  0.00           N  
ATOM    216  H   LYS    14      65.395  35.471  53.114  1.00  0.00           H  
ATOM    217  CA  LYS    14      64.310  37.286  53.112  1.00  0.00           C  
ATOM    218  HA  LYS    14      63.700  37.550  52.248  1.00  0.00           H  
ATOM    219  CB  LYS    14      63.320  36.469  54.011  1.00  0.00           C  
ATOM    220  HB2 LYS    14      63.121  35.575  53.421  1.00  0.00           H  
ATOM    221  HB3 LYS    14      63.781  36.203  54.962  1.00  0.00           H  
ATOM    222  CG  LYS    14      61.979  37.144  54.308  1.00  0.00           C  
ATOM    223  HG2 LYS    14      62.128  37.984  54.986  1.00  0.00           H  
ATOM    224  HG3 LYS    14      61.550  37.525  53.381  1.00  0.00           H  
ATOM    225  CD  LYS    14      60.969  36.150  54.872  1.00  0.00           C  
ATOM    226  HD2 LYS    14      60.035  36.692  55.020  1.00  0.00           H  
ATOM    227  HD3 LYS    14      60.728  35.348  54.174  1.00  0.00           H  
ATOM    228  CE  LYS    14      61.430  35.476  56.179  1.00  0.00           C  
ATOM    229  HE2 LYS    14      62.382  34.968  56.029  1.00  0.00           H  
ATOM    230  HE3 LYS    14      61.418  36.217  56.979  1.00  0.00           H  
ATOM    231  NZ  LYS    14      60.542  34.460  56.615  1.00  0.00           N  
ATOM    232  HZ1 LYS    14      60.449  33.844  55.820  1.00  0.00           H  
ATOM    233  HZ2 LYS    14      60.839  33.809  57.328  1.00  0.00           H  
ATOM    234  HZ3 LYS    14      59.648  34.841  56.890  1.00  0.00           H  
ATOM    235  C   LYS    14      64.717  38.586  53.844  1.00  0.00           C  
ATOM    236  O   LYS    14      65.573  38.525  54.710  1.00  0.00           O  
ATOM    237  N   ILE    15      64.089  39.733  53.553  1.00  0.00           N  
ATOM    238  H   ILE    15      63.402  39.699  52.814  1.00  0.00           H  
ATOM    239  CA  ILE    15      64.241  41.048  54.091  1.00  0.00           C  
ATOM    240  HA  ILE    15      64.916  40.941  54.940  1.00  0.00           H  
ATOM    241  CB  ILE    15      64.970  41.943  53.041  1.00  0.00           C  
ATOM    242  HB  ILE    15      65.312  42.870  53.500  1.00  0.00           H  
ATOM    243  CG2 ILE    15      66.153  41.246  52.406  1.00  0.00           C  
ATOM    244 HG21 ILE    15      65.816  40.606  51.591  1.00  0.00           H  
ATOM    245 HG22 ILE    15      66.739  42.049  51.959  1.00  0.00           H  
ATOM    246 HG23 ILE    15      66.782  40.686  53.098  1.00  0.00           H  
ATOM    247  CG1 ILE    15      64.072  42.442  51.840  1.00  0.00           C  
ATOM    248 HG12 ILE    15      63.757  41.542  51.311  1.00  0.00           H  
ATOM    249 HG13 ILE    15      63.238  42.946  52.329  1.00  0.00           H  
ATOM    250  CD1 ILE    15      64.743  43.448  50.862  1.00  0.00           C  
ATOM    251 HD11 ILE    15      64.869  44.443  51.290  1.00  0.00           H  
ATOM    252 HD12 ILE    15      65.706  43.095  50.493  1.00  0.00           H  
ATOM    253 HD13 ILE    15      64.098  43.619  50.000  1.00  0.00           H  
ATOM    254  C   ILE    15      62.989  41.816  54.620  1.00  0.00           C  
ATOM    255  O   ILE    15      63.148  42.900  55.180  1.00  0.00           O  
ATOM    256  N   GLY    16      61.821  41.189  54.662  1.00  0.00           N  
ATOM    257  H   GLY    16      61.619  40.418  54.041  1.00  0.00           H  
ATOM    258  CA  GLY    16      60.755  41.617  55.537  1.00  0.00           C  
ATOM    259  HA2 GLY    16      61.077  41.499  56.572  1.00  0.00           H  
ATOM    260  HA3 GLY    16      60.592  42.655  55.248  1.00  0.00           H  
ATOM    261  C   GLY    16      59.385  40.934  55.311  1.00  0.00           C  
ATOM    262  O   GLY    16      59.326  40.051  54.481  1.00  0.00           O  
ATOM    263  N   SER    17      58.369  41.396  56.047  1.00  0.00           N  
ATOM    264  H   SER    17      58.587  42.021  56.810  1.00  0.00           H  
ATOM    265  CA  SER    17      57.053  40.741  55.994  1.00  0.00           C  
ATOM    266  HA  SER    17      56.973  40.247  55.026  1.00  0.00           H  
ATOM    267  CB  SER    17      57.040  39.665  57.090  1.00  0.00           C  
ATOM    268  HB2 SER    17      57.988  39.126  57.091  1.00  0.00           H  
ATOM    269  HB3 SER    17      56.952  40.125  58.074  1.00  0.00           H  
ATOM    270  OG  SER    17      55.955  38.724  56.934  1.00  0.00           O  
ATOM    271  HG  SER    17      56.294  38.161  56.234  1.00  0.00           H  
ATOM    272  C   SER    17      55.868  41.688  56.127  1.00  0.00           C  
ATOM    273  O   SER    17      55.952  42.852  56.519  1.00  0.00           O  
ATOM    274  N   GLY    18      54.719  41.128  55.706  1.00  0.00           N  
ATOM    275  H   GLY    18      54.804  40.272  55.176  1.00  0.00           H  
ATOM    276  CA  GLY    18      53.392  41.782  55.866  1.00  0.00           C  
ATOM    277  HA2 GLY    18      53.353  42.292  56.828  1.00  0.00           H  
ATOM    278  HA3 GLY    18      53.361  42.663  55.225  1.00  0.00           H  
ATOM    279  C   GLY    18      52.141  40.911  55.790  1.00  0.00           C  
ATOM    280  O   GLY    18      52.284  39.710  55.498  1.00  0.00           O  
ATOM    281  N   SER    19      50.941  41.444  56.054  1.00  0.00           N  
ATOM    282  H   SER    19      50.831  42.441  55.935  1.00  0.00           H  
ATOM    283  CA  SER    19      49.712  40.742  55.779  1.00  0.00           C  
ATOM    284  HA  SER    19      49.681  39.908  56.480  1.00  0.00           H  
ATOM    285  CB  SER    19      48.523  41.669  55.905  1.00  0.00           C  
ATOM    286  HB2 SER    19      47.592  41.110  55.808  1.00  0.00           H  
ATOM    287  HB3 SER    19      48.613  42.122  56.891  1.00  0.00           H  
ATOM    288  OG  SER    19      48.572  42.794  54.948  1.00  0.00           O  
ATOM    289  HG  SER    19      49.347  43.351  55.054  1.00  0.00           H  
ATOM    290  C   SER    19      49.680  40.104  54.440  1.00  0.00           C  
ATOM    291  O   SER    19      49.191  39.002  54.262  1.00  0.00           O  
ATOM    292  N   PHE    20      50.188  40.741  53.413  1.00  0.00           N  
ATOM    293  H   PHE    20      50.476  41.678  53.660  1.00  0.00           H  
ATOM    294  CA  PHE    20      50.131  40.267  52.041  1.00  0.00           C  
ATOM    295  HA  PHE    20      49.180  39.814  51.762  1.00  0.00           H  
ATOM    296  CB  PHE    20      50.449  41.497  51.218  1.00  0.00           C  
ATOM    297  HB2 PHE    20      50.311  41.237  50.169  1.00  0.00           H  
ATOM    298  HB3 PHE    20      49.632  42.186  51.432  1.00  0.00           H  
ATOM    299  CG  PHE    20      51.829  42.047  51.423  1.00  0.00           C  
ATOM    300  CD1 PHE    20      52.018  43.108  52.311  1.00  0.00           C  
ATOM    301  HD1 PHE    20      51.115  43.557  52.696  1.00  0.00           H  
ATOM    302  CE1 PHE    20      53.317  43.453  52.741  1.00  0.00           C  
ATOM    303  HE1 PHE    20      53.448  44.238  53.471  1.00  0.00           H  
ATOM    304  CZ  PHE    20      54.428  42.759  52.204  1.00  0.00           C  
ATOM    305  HZ  PHE    20      55.461  42.888  52.491  1.00  0.00           H  
ATOM    306  CE2 PHE    20      54.216  41.766  51.224  1.00  0.00           C  
ATOM    307  HE2 PHE    20      55.085  41.263  50.824  1.00  0.00           H  
ATOM    308  CD2 PHE    20      52.878  41.456  50.789  1.00  0.00           C  
ATOM    309  HD2 PHE    20      52.673  40.756  49.993  1.00  0.00           H  
ATOM    310  C   PHE    20      51.168  39.165  51.745  1.00  0.00           C  
ATOM    311  O   PHE    20      50.948  38.410  50.780  1.00  0.00           O  
ATOM    312  N   GLY    21      52.286  38.996  52.535  1.00  0.00           N  
ATOM    313  H   GLY    21      52.436  39.667  53.274  1.00  0.00           H  
ATOM    314  CA  GLY    21      53.442  38.424  51.966  1.00  0.00           C  
ATOM    315  HA2 GLY    21      53.318  37.348  52.092  1.00  0.00           H  
ATOM    316  HA3 GLY    21      53.495  38.664  50.904  1.00  0.00           H  
ATOM    317  C   GLY    21      54.808  38.897  52.490  1.00  0.00           C  
ATOM    318  O   GLY    21      54.851  39.644  53.480  1.00  0.00           O  
ATOM    319  N   ASP    22      55.838  38.362  51.854  1.00  0.00           N  
ATOM    320  H   ASP    22      55.678  37.609  51.200  1.00  0.00           H  
ATOM    321  CA  ASP    22      57.255  38.677  52.192  1.00  0.00           C  
ATOM    322  HA  ASP    22      57.304  39.334  53.061  1.00  0.00           H  
ATOM    323  CB  ASP    22      57.960  37.397  52.663  1.00  0.00           C  
ATOM    324  HB2 ASP    22      57.903  36.688  51.837  1.00  0.00           H  
ATOM    325  HB3 ASP    22      58.979  37.639  52.966  1.00  0.00           H  
ATOM    326  CG  ASP    22      57.371  36.726  53.955  1.00  0.00           C  
ATOM    327  OD1 ASP    22      56.945  37.491  54.827  1.00  0.00           O  
ATOM    328  OD2 ASP    22      57.374  35.454  54.020  1.00  0.00           O  
ATOM    329  C   ASP    22      57.974  39.298  51.003  1.00  0.00           C  
ATOM    330  O   ASP    22      57.537  39.162  49.910  1.00  0.00           O  
ATOM    331  N   ILE    23      59.092  39.984  51.350  1.00  0.00           N  
ATOM    332  H   ILE    23      59.403  39.968  52.311  1.00  0.00           H  
ATOM    333  CA  ILE    23      59.974  40.699  50.556  1.00  0.00           C  
ATOM    334  HA  ILE    23      59.602  40.700  49.532  1.00  0.00           H  
ATOM    335  CB  ILE    23      60.065  42.161  50.982  1.00  0.00           C  
ATOM    336  HB  ILE    23      60.507  42.164  51.978  1.00  0.00           H  
ATOM    337  CG2 ILE    23      61.031  42.909  50.045  1.00  0.00           C  
ATOM    338 HG21 ILE    23      61.997  42.485  49.772  1.00  0.00           H  
ATOM    339 HG22 ILE    23      60.678  42.992  49.017  1.00  0.00           H  
ATOM    340 HG23 ILE    23      61.222  43.908  50.438  1.00  0.00           H  
ATOM    341  CG1 ILE    23      58.775  42.895  50.897  1.00  0.00           C  
ATOM    342 HG12 ILE    23      58.638  43.033  49.824  1.00  0.00           H  
ATOM    343 HG13 ILE    23      58.079  42.209  51.378  1.00  0.00           H  
ATOM    344  CD1 ILE    23      58.599  44.324  51.495  1.00  0.00           C  
ATOM    345 HD11 ILE    23      57.530  44.539  51.512  1.00  0.00           H  
ATOM    346 HD12 ILE    23      58.935  44.337  52.532  1.00  0.00           H  
ATOM    347 HD13 ILE    23      59.207  45.001  50.896  1.00  0.00           H  
ATOM    348  C   ILE    23      61.319  39.962  50.717  1.00  0.00           C  
ATOM    349  O   ILE    23      61.621  39.523  51.832  1.00  0.00           O  
ATOM    350  N   TYR    24      62.115  39.811  49.684  1.00  0.00           N  
ATOM    351  H   TYR    24      61.848  40.166  48.777  1.00  0.00           H  
ATOM    352  CA  TYR    24      63.302  38.996  49.594  1.00  0.00           C  
ATOM    353  HA  TYR    24      63.769  38.771  50.553  1.00  0.00           H  
ATOM    354  CB  TYR    24      62.718  37.681  48.869  1.00  0.00           C  
ATOM    355  HB2 TYR    24      61.966  37.859  48.100  1.00  0.00           H  
ATOM    356  HB3 TYR    24      63.572  37.349  48.278  1.00  0.00           H  
ATOM    357  CG  TYR    24      62.204  36.480  49.690  1.00  0.00           C  
ATOM    358  CD1 TYR    24      60.937  36.522  50.284  1.00  0.00           C  
ATOM    359  HD1 TYR    24      60.252  37.337  50.105  1.00  0.00           H  
ATOM    360  CE1 TYR    24      60.555  35.479  51.142  1.00  0.00           C  
ATOM    361  HE1 TYR    24      59.576  35.449  51.596  1.00  0.00           H  
ATOM    362  CZ  TYR    24      61.409  34.424  51.446  1.00  0.00           C  
ATOM    363  OH  TYR    24      61.016  33.395  52.300  1.00  0.00           O  
ATOM    364  HH  TYR    24      60.062  33.374  52.409  1.00  0.00           H  
ATOM    365  CE2 TYR    24      62.710  34.432  50.999  1.00  0.00           C  
ATOM    366  HE2 TYR    24      63.431  33.649  51.185  1.00  0.00           H  
ATOM    367  CD2 TYR    24      63.082  35.466  50.075  1.00  0.00           C  
ATOM    368  HD2 TYR    24      64.081  35.488  49.663  1.00  0.00           H  
ATOM    369  C   TYR    24      64.311  39.680  48.662  1.00  0.00           C  
ATOM    370  O   TYR    24      64.004  40.172  47.570  1.00  0.00           O  
ATOM    371  N   LEU    25      65.605  39.714  49.120  1.00  0.00           N  
ATOM    372  H   LEU    25      65.765  39.291  50.023  1.00  0.00           H  
ATOM    373  CA  LEU    25      66.717  40.155  48.259  1.00  0.00           C  
ATOM    374  HA  LEU    25      66.404  41.127  47.878  1.00  0.00           H  
ATOM    375  CB  LEU    25      67.967  40.419  49.220  1.00  0.00           C  
ATOM    376  HB2 LEU    25      67.730  41.196  49.947  1.00  0.00           H  
ATOM    377  HB3 LEU    25      68.111  39.495  49.780  1.00  0.00           H  
ATOM    378  CG  LEU    25      69.283  40.855  48.507  1.00  0.00           C  
ATOM    379  HG  LEU    25      69.430  40.265  47.602  1.00  0.00           H  
ATOM    380  CD1 LEU    25      69.321  42.314  48.211  1.00  0.00           C  
ATOM    381 HD11 LEU    25      68.421  42.602  47.667  1.00  0.00           H  
ATOM    382 HD12 LEU    25      69.610  42.866  49.105  1.00  0.00           H  
ATOM    383 HD13 LEU    25      70.080  42.468  47.444  1.00  0.00           H  
ATOM    384  CD2 LEU    25      70.472  40.526  49.426  1.00  0.00           C  
ATOM    385 HD21 LEU    25      71.345  41.097  49.112  1.00  0.00           H  
ATOM    386 HD22 LEU    25      70.246  40.923  50.416  1.00  0.00           H  
ATOM    387 HD23 LEU    25      70.536  39.442  49.521  1.00  0.00           H  
ATOM    388  C   LEU    25      66.899  39.109  47.094  1.00  0.00           C  
ATOM    389  O   LEU    25      66.835  37.887  47.409  1.00  0.00           O  
ATOM    390  N   ALA    26      67.414  39.588  45.948  1.00  0.00           N  
ATOM    391  H   ALA    26      67.655  40.568  45.911  1.00  0.00           H  
ATOM    392  CA  ALA    26      67.763  38.838  44.757  1.00  0.00           C  
ATOM    393  HA  ALA    26      67.900  37.833  45.155  1.00  0.00           H  
ATOM    394  CB  ALA    26      66.506  38.926  43.780  1.00  0.00           C  
ATOM    395  HB1 ALA    26      66.274  39.944  43.466  1.00  0.00           H  
ATOM    396  HB2 ALA    26      66.777  38.386  42.873  1.00  0.00           H  
ATOM    397  HB3 ALA    26      65.644  38.480  44.274  1.00  0.00           H  
ATOM    398  C   ALA    26      69.039  39.306  44.108  1.00  0.00           C  
ATOM    399  O   ALA    26      69.243  40.514  44.158  1.00  0.00           O  
ATOM    400  N   ILE    27      69.864  38.455  43.588  1.00  0.00           N  
ATOM    401  H   ILE    27      69.645  37.480  43.730  1.00  0.00           H  
ATOM    402  CA  ILE    27      70.996  38.654  42.731  1.00  0.00           C  
ATOM    403  HA  ILE    27      71.445  39.646  42.786  1.00  0.00           H  
ATOM    404  CB  ILE    27      72.103  37.667  43.104  1.00  0.00           C  
ATOM    405  HB  ILE    27      71.659  36.672  43.080  1.00  0.00           H  
ATOM    406  CG2 ILE    27      73.218  37.580  42.078  1.00  0.00           C  
ATOM    407 HG21 ILE    27      73.695  38.558  42.012  1.00  0.00           H  
ATOM    408 HG22 ILE    27      73.937  36.808  42.351  1.00  0.00           H  
ATOM    409 HG23 ILE    27      72.891  37.272  41.085  1.00  0.00           H  
ATOM    410  CG1 ILE    27      72.696  38.072  44.529  1.00  0.00           C  
ATOM    411 HG12 ILE    27      73.371  38.914  44.372  1.00  0.00           H  
ATOM    412 HG13 ILE    27      71.971  38.378  45.284  1.00  0.00           H  
ATOM    413  CD1 ILE    27      73.595  36.920  45.026  1.00  0.00           C  
ATOM    414 HD11 ILE    27      72.955  36.054  44.855  1.00  0.00           H  
ATOM    415 HD12 ILE    27      74.523  36.800  44.468  1.00  0.00           H  
ATOM    416 HD13 ILE    27      73.630  37.161  46.089  1.00  0.00           H  
ATOM    417  C   ILE    27      70.557  38.496  41.325  1.00  0.00           C  
ATOM    418  O   ILE    27      70.011  37.452  41.074  1.00  0.00           O  
ATOM    419  N   ASN    28      70.789  39.429  40.459  1.00  0.00           N  
ATOM    420  H   ASN    28      71.187  40.312  40.746  1.00  0.00           H  
ATOM    421  CA  ASN    28      70.807  39.293  38.954  1.00  0.00           C  
ATOM    422  HA  ASN    28      69.975  38.755  38.500  1.00  0.00           H  
ATOM    423  CB  ASN    28      70.729  40.711  38.262  1.00  0.00           C  
ATOM    424  HB2 ASN    28      69.799  41.182  38.582  1.00  0.00           H  
ATOM    425  HB3 ASN    28      71.612  41.269  38.574  1.00  0.00           H  
ATOM    426  CG  ASN    28      70.693  40.666  36.727  1.00  0.00           C  
ATOM    427  OD1 ASN    28      71.027  39.684  36.089  1.00  0.00           O  
ATOM    428  ND2 ASN    28      70.174  41.629  36.039  1.00  0.00           N  
ATOM    429 HD21 ASN    28      70.455  41.700  35.072  1.00  0.00           H  
ATOM    430 HD22 ASN    28      69.777  42.415  36.534  1.00  0.00           H  
ATOM    431  C   ASN    28      72.068  38.513  38.621  1.00  0.00           C  
ATOM    432  O   ASN    28      73.139  39.039  38.866  1.00  0.00           O  
ATOM    433  N   ILE    29      71.852  37.322  38.002  1.00  0.00           N  
ATOM    434  H   ILE    29      70.900  37.075  37.773  1.00  0.00           H  
ATOM    435  CA  ILE    29      72.983  36.364  37.870  1.00  0.00           C  
ATOM    436  HA  ILE    29      73.657  36.559  38.704  1.00  0.00           H  
ATOM    437  CB  ILE    29      72.420  34.949  37.951  1.00  0.00           C  
ATOM    438  HB  ILE    29      73.326  34.353  37.836  1.00  0.00           H  
ATOM    439  CG2 ILE    29      71.790  34.662  39.364  1.00  0.00           C  
ATOM    440 HG21 ILE    29      71.009  35.354  39.678  1.00  0.00           H  
ATOM    441 HG22 ILE    29      71.541  33.604  39.440  1.00  0.00           H  
ATOM    442 HG23 ILE    29      72.535  34.864  40.133  1.00  0.00           H  
ATOM    443  CG1 ILE    29      71.498  34.669  36.763  1.00  0.00           C  
ATOM    444 HG12 ILE    29      70.652  35.353  36.701  1.00  0.00           H  
ATOM    445 HG13 ILE    29      72.102  34.751  35.859  1.00  0.00           H  
ATOM    446  CD1 ILE    29      70.805  33.271  36.798  1.00  0.00           C  
ATOM    447 HD11 ILE    29      70.096  33.206  35.972  1.00  0.00           H  
ATOM    448 HD12 ILE    29      71.600  32.524  36.789  1.00  0.00           H  
ATOM    449 HD13 ILE    29      70.189  33.230  37.695  1.00  0.00           H  
ATOM    450  C   ILE    29      73.773  36.619  36.644  1.00  0.00           C  
ATOM    451  O   ILE    29      74.896  36.163  36.560  1.00  0.00           O  
ATOM    452  N   THR    30      73.363  37.384  35.655  1.00  0.00           N  
ATOM    453  H   THR    30      72.409  37.689  35.787  1.00  0.00           H  
ATOM    454  CA  THR    30      74.143  37.782  34.472  1.00  0.00           C  
ATOM    455  HA  THR    30      74.728  36.922  34.144  1.00  0.00           H  
ATOM    456  CB  THR    30      73.319  38.298  33.278  1.00  0.00           C  
ATOM    457  HB  THR    30      73.918  38.467  32.383  1.00  0.00           H  
ATOM    458  CG2 THR    30      72.147  37.348  32.871  1.00  0.00           C  
ATOM    459 HG21 THR    30      72.392  36.301  33.050  1.00  0.00           H  
ATOM    460 HG22 THR    30      71.396  37.590  33.623  1.00  0.00           H  
ATOM    461 HG23 THR    30      71.801  37.538  31.855  1.00  0.00           H  
ATOM    462  OG1 THR    30      72.576  39.529  33.623  1.00  0.00           O  
ATOM    463  HG1 THR    30      72.096  39.321  34.428  1.00  0.00           H  
ATOM    464  C   THR    30      75.251  38.806  34.851  1.00  0.00           C  
ATOM    465  O   THR    30      76.346  38.838  34.183  1.00  0.00           O  
ATOM    466  N   ASN    31      75.003  39.724  35.835  1.00  0.00           N  
ATOM    467  H   ASN    31      74.249  39.511  36.473  1.00  0.00           H  
ATOM    468  CA  ASN    31      75.739  40.976  36.079  1.00  0.00           C  
ATOM    469  HA  ASN    31      76.767  40.786  35.771  1.00  0.00           H  
ATOM    470  CB  ASN    31      75.129  42.045  35.206  1.00  0.00           C  
ATOM    471  HB2 ASN    31      75.750  42.919  35.402  1.00  0.00           H  
ATOM    472  HB3 ASN    31      75.106  41.787  34.147  1.00  0.00           H  
ATOM    473  CG  ASN    31      73.766  42.506  35.619  1.00  0.00           C  
ATOM    474  OD1 ASN    31      73.360  42.567  36.756  1.00  0.00           O  
ATOM    475  ND2 ASN    31      73.051  42.899  34.629  1.00  0.00           N  
ATOM    476 HD21 ASN    31      72.157  43.334  34.807  1.00  0.00           H  
ATOM    477 HD22 ASN    31      73.333  42.809  33.663  1.00  0.00           H  
ATOM    478  C   ASN    31      75.940  41.455  37.492  1.00  0.00           C  
ATOM    479  O   ASN    31      76.742  42.357  37.740  1.00  0.00           O  
ATOM    480  N   ASN    32      75.263  40.795  38.504  1.00  0.00           N  
ATOM    481  H   ASN    32      74.669  40.038  38.198  1.00  0.00           H  
ATOM    482  CA  ASN    32      75.211  41.187  39.910  1.00  0.00           C  
ATOM    483  HA  ASN    32      74.419  40.568  40.333  1.00  0.00           H  
ATOM    484  CB  ASN    32      76.537  40.979  40.695  1.00  0.00           C  
ATOM    485  HB2 ASN    32      76.957  40.132  40.151  1.00  0.00           H  
ATOM    486  HB3 ASN    32      77.383  41.663  40.619  1.00  0.00           H  
ATOM    487  CG  ASN    32      76.340  40.489  42.157  1.00  0.00           C  
ATOM    488  OD1 ASN    32      77.004  39.614  42.647  1.00  0.00           O  
ATOM    489  ND2 ASN    32      75.450  40.992  42.948  1.00  0.00           N  
ATOM    490 HD21 ASN    32      75.519  40.657  43.899  1.00  0.00           H  
ATOM    491 HD22 ASN    32      74.981  41.853  42.707  1.00  0.00           H  
ATOM    492  C   ASN    32      74.563  42.531  40.321  1.00  0.00           C  
ATOM    493  O   ASN    32      74.752  43.086  41.411  1.00  0.00           O  
ATOM    494  N   GLU    33      73.701  43.080  39.486  1.00  0.00           N  
ATOM    495  H   GLU    33      73.543  42.704  38.562  1.00  0.00           H  
ATOM    496  CA  GLU    33      72.654  44.003  40.002  1.00  0.00           C  
ATOM    497  HA  GLU    33      73.164  44.886  40.387  1.00  0.00           H  
ATOM    498  CB  GLU    33      71.792  44.435  38.835  1.00  0.00           C  
ATOM    499  HB2 GLU    33      72.395  44.968  38.099  1.00  0.00           H  
ATOM    500  HB3 GLU    33      71.435  43.538  38.329  1.00  0.00           H  
ATOM    501  CG  GLU    33      70.603  45.393  39.303  1.00  0.00           C  
ATOM    502  HG2 GLU    33      70.082  44.835  40.081  1.00  0.00           H  
ATOM    503  HG3 GLU    33      70.975  46.337  39.702  1.00  0.00           H  
ATOM    504  CD  GLU    33      69.518  45.708  38.246  1.00  0.00           C  
ATOM    505  OE1 GLU    33      69.271  44.785  37.418  1.00  0.00           O  
ATOM    506  OE2 GLU    33      68.771  46.672  38.229  1.00  0.00           O  
ATOM    507  C   GLU    33      71.871  43.269  41.162  1.00  0.00           C  
ATOM    508  O   GLU    33      71.633  42.066  41.007  1.00  0.00           O  
ATOM    509  N   GLU    34      71.695  43.953  42.304  1.00  0.00           N  
ATOM    510  H   GLU    34      72.178  44.835  42.399  1.00  0.00           H  
ATOM    511  CA  GLU    34      70.980  43.487  43.496  1.00  0.00           C  
ATOM    512  HA  GLU    34      70.684  42.459  43.285  1.00  0.00           H  
ATOM    513  CB  GLU    34      71.751  43.474  44.838  1.00  0.00           C  
ATOM    514  HB2 GLU    34      71.930  44.515  45.105  1.00  0.00           H  
ATOM    515  HB3 GLU    34      71.019  43.065  45.535  1.00  0.00           H  
ATOM    516  CG  GLU    34      73.006  42.647  44.826  1.00  0.00           C  
ATOM    517  HG2 GLU    34      72.690  41.773  45.396  1.00  0.00           H  
ATOM    518  HG3 GLU    34      73.199  42.254  43.827  1.00  0.00           H  
ATOM    519  CD  GLU    34      74.225  43.340  45.437  1.00  0.00           C  
ATOM    520  OE1 GLU    34      75.201  42.669  45.895  1.00  0.00           O  
ATOM    521  OE2 GLU    34      74.233  44.579  45.449  1.00  0.00           O  
ATOM    522  C   GLU    34      69.721  44.294  43.684  1.00  0.00           C  
ATOM    523  O   GLU    34      69.655  45.582  43.526  1.00  0.00           O  
ATOM    524  N   VAL    35      68.614  43.553  43.945  1.00  0.00           N  
ATOM    525  H   VAL    35      68.646  42.565  44.150  1.00  0.00           H  
ATOM    526  CA  VAL    35      67.232  44.205  43.922  1.00  0.00           C  
ATOM    527  HA  VAL    35      67.313  45.247  44.233  1.00  0.00           H  
ATOM    528  CB  VAL    35      66.556  43.991  42.545  1.00  0.00           C  
ATOM    529  HB  VAL    35      65.586  44.487  42.510  1.00  0.00           H  
ATOM    530  CG1 VAL    35      67.263  44.521  41.362  1.00  0.00           C  
ATOM    531 HG11 VAL    35      67.399  45.591  41.519  1.00  0.00           H  
ATOM    532 HG12 VAL    35      68.282  44.134  41.348  1.00  0.00           H  
ATOM    533 HG13 VAL    35      66.805  44.185  40.432  1.00  0.00           H  
ATOM    534  CG2 VAL    35      66.418  42.496  42.236  1.00  0.00           C  
ATOM    535 HG21 VAL    35      65.864  42.062  43.068  1.00  0.00           H  
ATOM    536 HG22 VAL    35      65.904  42.410  41.279  1.00  0.00           H  
ATOM    537 HG23 VAL    35      67.394  42.010  42.223  1.00  0.00           H  
ATOM    538  C   VAL    35      66.375  43.584  44.997  1.00  0.00           C  
ATOM    539  O   VAL    35      66.664  42.588  45.614  1.00  0.00           O  
ATOM    540  N   ALA    36      65.246  44.218  45.353  1.00  0.00           N  
ATOM    541  H   ALA    36      65.014  45.100  44.918  1.00  0.00           H  
ATOM    542  CA  ALA    36      64.191  43.652  46.194  1.00  0.00           C  
ATOM    543  HA  ALA    36      64.557  42.768  46.716  1.00  0.00           H  
ATOM    544  CB  ALA    36      63.765  44.605  47.223  1.00  0.00           C  
ATOM    545  HB1 ALA    36      64.593  45.053  47.772  1.00  0.00           H  
ATOM    546  HB2 ALA    36      63.321  45.392  46.614  1.00  0.00           H  
ATOM    547  HB3 ALA    36      63.072  44.209  47.966  1.00  0.00           H  
ATOM    548  C   ALA    36      63.024  43.179  45.374  1.00  0.00           C  
ATOM    549  O   ALA    36      62.673  43.722  44.327  1.00  0.00           O  
ATOM    550  N   VAL    37      62.547  41.994  45.852  1.00  0.00           N  
ATOM    551  H   VAL    37      63.037  41.575  46.629  1.00  0.00           H  
ATOM    552  CA  VAL    37      61.402  41.281  45.310  1.00  0.00           C  
ATOM    553  HA  VAL    37      61.137  41.788  44.382  1.00  0.00           H  
ATOM    554  CB  VAL    37      61.741  39.864  44.868  1.00  0.00           C  
ATOM    555  HB  VAL    37      61.805  39.284  45.788  1.00  0.00           H  
ATOM    556  CG1 VAL    37      60.515  39.240  44.084  1.00  0.00           C  
ATOM    557 HG11 VAL    37      59.598  39.230  44.674  1.00  0.00           H  
ATOM    558 HG12 VAL    37      60.552  39.761  43.127  1.00  0.00           H  
ATOM    559 HG13 VAL    37      60.816  38.192  44.096  1.00  0.00           H  
ATOM    560  CG2 VAL    37      63.110  39.827  44.142  1.00  0.00           C  
ATOM    561 HG21 VAL    37      63.837  39.783  44.952  1.00  0.00           H  
ATOM    562 HG22 VAL    37      63.016  38.972  43.473  1.00  0.00           H  
ATOM    563 HG23 VAL    37      63.249  40.719  43.531  1.00  0.00           H  
ATOM    564  C   VAL    37      60.230  41.233  46.320  1.00  0.00           C  
ATOM    565  O   VAL    37      60.482  40.714  47.393  1.00  0.00           O  
ATOM    566  N   LYS    38      59.021  41.663  45.975  1.00  0.00           N  
ATOM    567  H   LYS    38      58.818  42.071  45.073  1.00  0.00           H  
ATOM    568  CA  LYS    38      57.847  41.534  46.895  1.00  0.00           C  
ATOM    569  HA  LYS    38      58.182  41.110  47.841  1.00  0.00           H  
ATOM    570  CB  LYS    38      57.292  42.959  47.173  1.00  0.00           C  
ATOM    571  HB2 LYS    38      58.112  43.567  47.556  1.00  0.00           H  
ATOM    572  HB3 LYS    38      56.935  43.431  46.258  1.00  0.00           H  
ATOM    573  CG  LYS    38      56.134  43.061  48.178  1.00  0.00           C  
ATOM    574  HG2 LYS    38      55.338  42.389  47.856  1.00  0.00           H  
ATOM    575  HG3 LYS    38      56.541  42.681  49.115  1.00  0.00           H  
ATOM    576  CD  LYS    38      55.590  44.469  48.492  1.00  0.00           C  
ATOM    577  HD2 LYS    38      56.389  45.207  48.568  1.00  0.00           H  
ATOM    578  HD3 LYS    38      54.899  44.688  47.678  1.00  0.00           H  
ATOM    579  CE  LYS    38      54.633  44.665  49.725  1.00  0.00           C  
ATOM    580  HE2 LYS    38      53.804  43.958  49.739  1.00  0.00           H  
ATOM    581  HE3 LYS    38      55.207  44.611  50.651  1.00  0.00           H  
ATOM    582  NZ  LYS    38      54.113  46.111  49.589  1.00  0.00           N  
ATOM    583  HZ1 LYS    38      54.787  46.782  49.928  1.00  0.00           H  
ATOM    584  HZ2 LYS    38      53.890  46.362  48.636  1.00  0.00           H  
ATOM    585  HZ3 LYS    38      53.281  46.259  50.143  1.00  0.00           H  
ATOM    586  C   LYS    38      56.875  40.566  46.213  1.00  0.00           C  
ATOM    587  O   LYS    38      56.587  40.615  45.013  1.00  0.00           O  
ATOM    588  N   LEU    39      56.347  39.612  46.995  1.00  0.00           N  
ATOM    589  H   LEU    39      56.572  39.688  47.976  1.00  0.00           H  
ATOM    590  CA  LEU    39      55.408  38.553  46.391  1.00  0.00           C  
ATOM    591  HA  LEU    39      55.172  38.856  45.371  1.00  0.00           H  
ATOM    592  CB  LEU    39      55.929  37.094  46.499  1.00  0.00           C  
ATOM    593  HB2 LEU    39      55.927  36.708  47.519  1.00  0.00           H  
ATOM    594  HB3 LEU    39      55.248  36.376  46.043  1.00  0.00           H  
ATOM    595  CG  LEU    39      57.396  36.900  45.941  1.00  0.00           C  
ATOM    596  HG  LEU    39      57.564  37.593  45.117  1.00  0.00           H  
ATOM    597  CD1 LEU    39      58.539  37.218  46.876  1.00  0.00           C  
ATOM    598 HD11 LEU    39      58.588  38.262  47.184  1.00  0.00           H  
ATOM    599 HD12 LEU    39      58.542  36.631  47.794  1.00  0.00           H  
ATOM    600 HD13 LEU    39      59.508  37.047  46.406  1.00  0.00           H  
ATOM    601  CD2 LEU    39      57.582  35.405  45.574  1.00  0.00           C  
ATOM    602 HD21 LEU    39      58.554  35.265  45.100  1.00  0.00           H  
ATOM    603 HD22 LEU    39      57.391  34.770  46.439  1.00  0.00           H  
ATOM    604 HD23 LEU    39      56.861  35.053  44.836  1.00  0.00           H  
ATOM    605  C   LEU    39      54.032  38.641  47.084  1.00  0.00           C  
ATOM    606  O   LEU    39      53.850  39.124  48.187  1.00  0.00           O  
ATOM    607  N   GLU    40      53.034  38.040  46.442  1.00  0.00           N  
ATOM    608  H   GLU    40      53.229  37.691  45.514  1.00  0.00           H  
ATOM    609  CA  GLU    40      51.666  37.907  46.937  1.00  0.00           C  
ATOM    610  HA  GLU    40      51.593  37.802  48.019  1.00  0.00           H  
ATOM    611  CB  GLU    40      50.792  39.106  46.551  1.00  0.00           C  
ATOM    612  HB2 GLU    40      51.200  39.969  47.078  1.00  0.00           H  
ATOM    613  HB3 GLU    40      50.809  39.119  45.462  1.00  0.00           H  
ATOM    614  CG  GLU    40      49.323  38.913  47.029  1.00  0.00           C  
ATOM    615  HG2 GLU    40      49.075  37.889  47.308  1.00  0.00           H  
ATOM    616  HG3 GLU    40      49.231  39.351  48.023  1.00  0.00           H  
ATOM    617  CD  GLU    40      48.288  39.509  46.069  1.00  0.00           C  
ATOM    618  OE1 GLU    40      47.930  38.754  45.179  1.00  0.00           O  
ATOM    619  OE2 GLU    40      47.933  40.698  46.220  1.00  0.00           O  
ATOM    620  C   GLU    40      51.224  36.518  46.369  1.00  0.00           C  
ATOM    621  O   GLU    40      51.032  36.385  45.179  1.00  0.00           O  
ATOM    622  N   SER    41      51.103  35.571  47.307  1.00  0.00           N  
ATOM    623  H   SER    41      51.112  35.854  48.276  1.00  0.00           H  
ATOM    624  CA  SER    41      50.528  34.240  47.051  1.00  0.00           C  
ATOM    625  HA  SER    41      51.211  33.764  46.347  1.00  0.00           H  
ATOM    626  CB  SER    41      50.635  33.464  48.343  1.00  0.00           C  
ATOM    627  HB2 SER    41      51.646  33.318  48.724  1.00  0.00           H  
ATOM    628  HB3 SER    41      49.938  33.857  49.084  1.00  0.00           H  
ATOM    629  OG  SER    41      50.213  32.157  48.107  1.00  0.00           O  
ATOM    630  HG  SER    41      50.078  31.735  48.958  1.00  0.00           H  
ATOM    631  C   SER    41      49.181  34.305  46.401  1.00  0.00           C  
ATOM    632  O   SER    41      48.346  35.123  46.860  1.00  0.00           O  
ATOM    633  N   GLN    42      48.968  33.488  45.395  1.00  0.00           N  
ATOM    634  H   GLN    42      49.689  32.901  45.001  1.00  0.00           H  
ATOM    635  CA  GLN    42      47.623  33.411  44.815  1.00  0.00           C  
ATOM    636  HA  GLN    42      47.307  34.429  44.589  1.00  0.00           H  
ATOM    637  CB  GLN    42      47.621  32.530  43.608  1.00  0.00           C  
ATOM    638  HB2 GLN    42      48.182  31.613  43.789  1.00  0.00           H  
ATOM    639  HB3 GLN    42      46.595  32.276  43.344  1.00  0.00           H  
ATOM    640  CG  GLN    42      48.292  33.314  42.441  1.00  0.00           C  
ATOM    641  HG2 GLN    42      47.693  34.191  42.194  1.00  0.00           H  
ATOM    642  HG3 GLN    42      49.271  33.708  42.715  1.00  0.00           H  
ATOM    643  CD  GLN    42      48.478  32.392  41.199  1.00  0.00           C  
ATOM    644  OE1 GLN    42      47.687  31.529  40.828  1.00  0.00           O  
ATOM    645  NE2 GLN    42      49.636  32.465  40.557  1.00  0.00           N  
ATOM    646 HE21 GLN    42      49.744  31.851  39.762  1.00  0.00           H  
ATOM    647 HE22 GLN    42      50.347  33.146  40.782  1.00  0.00           H  
ATOM    648  C   GLN    42      46.507  32.981  45.784  1.00  0.00           C  
ATOM    649  O   GLN    42      46.719  32.097  46.578  1.00  0.00           O  
ATOM    650  N   LYS    43      45.365  33.655  45.697  1.00  0.00           N  
ATOM    651  H   LYS    43      45.201  34.287  44.927  1.00  0.00           H  
ATOM    652  CA  LYS    43      44.271  33.339  46.676  1.00  0.00           C  
ATOM    653  HA  LYS    43      43.449  33.929  46.270  1.00  0.00           H  
ATOM    654  CB  LYS    43      43.740  31.853  46.581  1.00  0.00           C  
ATOM    655  HB2 LYS    43      44.431  31.136  47.023  1.00  0.00           H  
ATOM    656  HB3 LYS    43      42.764  31.839  47.067  1.00  0.00           H  
ATOM    657  CG  LYS    43      43.614  31.449  45.121  1.00  0.00           C  
ATOM    658  HG2 LYS    43      43.228  32.397  44.746  1.00  0.00           H  
ATOM    659  HG3 LYS    43      44.582  31.258  44.656  1.00  0.00           H  
ATOM    660  CD  LYS    43      42.676  30.219  44.882  1.00  0.00           C  
ATOM    661  HD2 LYS    43      42.804  29.468  45.662  1.00  0.00           H  
ATOM    662  HD3 LYS    43      41.694  30.678  44.998  1.00  0.00           H  
ATOM    663  CE  LYS    43      42.827  29.645  43.457  1.00  0.00           C  
ATOM    664  HE2 LYS    43      42.691  30.369  42.654  1.00  0.00           H  
ATOM    665  HE3 LYS    43      43.778  29.117  43.386  1.00  0.00           H  
ATOM    666  NZ  LYS    43      41.766  28.632  43.263  1.00  0.00           N  
ATOM    667  HZ1 LYS    43      41.859  28.097  42.411  1.00  0.00           H  
ATOM    668  HZ2 LYS    43      41.873  27.863  43.910  1.00  0.00           H  
ATOM    669  HZ3 LYS    43      40.829  28.992  43.375  1.00  0.00           H  
ATOM    670  C   LYS    43      44.417  33.654  48.123  1.00  0.00           C  
ATOM    671  O   LYS    43      43.867  33.080  49.003  1.00  0.00           O  
ATOM    672  N   ALA    44      45.314  34.633  48.359  1.00  0.00           N  
ATOM    673  H   ALA    44      45.790  34.961  47.531  1.00  0.00           H  
ATOM    674  CA  ALA    44      45.651  35.160  49.681  1.00  0.00           C  
ATOM    675  HA  ALA    44      45.860  34.367  50.400  1.00  0.00           H  
ATOM    676  CB  ALA    44      47.014  35.906  49.631  1.00  0.00           C  
ATOM    677  HB1 ALA    44      46.989  36.747  48.939  1.00  0.00           H  
ATOM    678  HB2 ALA    44      47.185  36.345  50.613  1.00  0.00           H  
ATOM    679  HB3 ALA    44      47.813  35.234  49.316  1.00  0.00           H  
ATOM    680  C   ALA    44      44.460  36.012  50.300  1.00  0.00           C  
ATOM    681  O   ALA    44      43.644  36.677  49.663  1.00  0.00           O  
ATOM    682  N   ARG    45      44.544  36.100  51.623  1.00  0.00           N  
ATOM    683  H   ARG    45      45.291  35.617  52.101  1.00  0.00           H  
ATOM    684  CA  ARG    45      43.555  36.802  52.457  1.00  0.00           C  
ATOM    685  HA  ARG    45      42.545  36.595  52.105  1.00  0.00           H  
ATOM    686  CB  ARG    45      43.614  36.328  53.924  1.00  0.00           C  
ATOM    687  HB2 ARG    45      43.554  35.240  53.907  1.00  0.00           H  
ATOM    688  HB3 ARG    45      44.578  36.564  54.374  1.00  0.00           H  
ATOM    689  CG  ARG    45      42.435  36.871  54.766  1.00  0.00           C  
ATOM    690  HG2 ARG    45      42.502  36.348  55.720  1.00  0.00           H  
ATOM    691  HG3 ARG    45      42.577  37.948  54.850  1.00  0.00           H  
ATOM    692  CD  ARG    45      41.014  36.683  54.215  1.00  0.00           C  
ATOM    693  HD2 ARG    45      40.884  37.060  53.201  1.00  0.00           H  
ATOM    694  HD3 ARG    45      40.751  35.630  54.309  1.00  0.00           H  
ATOM    695  NE  ARG    45      40.133  37.480  55.040  1.00  0.00           N  
ATOM    696  HE  ARG    45      40.525  38.151  55.686  1.00  0.00           H  
ATOM    697  CZ  ARG    45      38.836  37.370  54.837  1.00  0.00           C  
ATOM    698  NH1 ARG    45      38.239  36.406  54.138  1.00  0.00           N  
ATOM    699 HH11 ARG    45      38.771  35.593  53.862  1.00  0.00           H  
ATOM    700 HH12 ARG    45      37.237  36.395  54.009  1.00  0.00           H  
ATOM    701  NH2 ARG    45      38.043  38.300  55.395  1.00  0.00           N  
ATOM    702 HH21 ARG    45      38.348  39.178  55.791  1.00  0.00           H  
ATOM    703 HH22 ARG    45      37.050  38.217  55.231  1.00  0.00           H  
ATOM    704  C   ARG    45      43.664  38.380  52.352  1.00  0.00           C  
ATOM    705  O   ARG    45      42.589  38.986  52.153  1.00  0.00           O  
ATOM    706  N   HIE    46      44.916  38.959  52.397  1.00  0.00           N  
ATOM    707  H   HIE    46      45.730  38.415  52.646  1.00  0.00           H  
ATOM    708  CA  HIE    46      45.171  40.338  52.167  1.00  0.00           C  
ATOM    709  HA  HIE    46      44.198  40.812  52.299  1.00  0.00           H  
ATOM    710  CB  HIE    46      45.815  40.836  53.471  1.00  0.00           C  
ATOM    711  HB2 HIE    46      46.869  40.566  53.414  1.00  0.00           H  
ATOM    712  HB3 HIE    46      45.779  41.924  53.409  1.00  0.00           H  
ATOM    713  CG  HIE    46      45.174  40.496  54.778  1.00  0.00           C  
ATOM    714  ND1 HIE    46      43.904  40.997  55.228  1.00  0.00           N  
ATOM    715  CE1 HIE    46      43.660  40.227  56.312  1.00  0.00           C  
ATOM    716  HE1 HIE    46      42.826  40.387  56.979  1.00  0.00           H  
ATOM    717  NE2 HIE    46      44.635  39.268  56.484  1.00  0.00           N  
ATOM    718  HE2 HIE    46      44.537  38.508  57.143  1.00  0.00           H  
ATOM    719  CD2 HIE    46      45.556  39.448  55.527  1.00  0.00           C  
ATOM    720  HD2 HIE    46      46.375  38.777  55.314  1.00  0.00           H  
ATOM    721  C   HIE    46      45.902  40.835  50.890  1.00  0.00           C  
ATOM    722  O   HIE    46      47.028  41.311  50.941  1.00  0.00           O  
ATOM    723  N   PRO    47      45.262  40.748  49.739  1.00  0.00           N  
ATOM    724  CD  PRO    47      43.881  40.297  49.468  1.00  0.00           C  
ATOM    725  HD2 PRO    47      43.156  40.814  50.096  1.00  0.00           H  
ATOM    726  HD3 PRO    47      43.879  39.239  49.728  1.00  0.00           H  
ATOM    727  CG  PRO    47      43.595  40.473  47.972  1.00  0.00           C  
ATOM    728  HG2 PRO    47      43.104  41.424  47.768  1.00  0.00           H  
ATOM    729  HG3 PRO    47      42.924  39.665  47.677  1.00  0.00           H  
ATOM    730  CB  PRO    47      45.002  40.284  47.364  1.00  0.00           C  
ATOM    731  HB2 PRO    47      45.105  40.755  46.386  1.00  0.00           H  
ATOM    732  HB3 PRO    47      45.283  39.235  47.458  1.00  0.00           H  
ATOM    733  CA  PRO    47      45.844  40.962  48.448  1.00  0.00           C  
ATOM    734  HA  PRO    47      46.832  40.503  48.417  1.00  0.00           H  
ATOM    735  C   PRO    47      45.926  42.468  48.203  1.00  0.00           C  
ATOM    736  O   PRO    47      44.995  43.191  48.492  1.00  0.00           O  
ATOM    737  N   GLN    48      47.032  42.907  47.625  1.00  0.00           N  
ATOM    738  H   GLN    48      47.680  42.210  47.285  1.00  0.00           H  
ATOM    739  CA  GLN    48      47.339  44.352  47.280  1.00  0.00           C  
ATOM    740  HA  GLN    48      46.362  44.786  47.071  1.00  0.00           H  
ATOM    741  CB  GLN    48      47.918  44.935  48.591  1.00  0.00           C  
ATOM    742  HB2 GLN    48      47.923  46.014  48.441  1.00  0.00           H  
ATOM    743  HB3 GLN    48      47.285  44.803  49.469  1.00  0.00           H  
ATOM    744  CG  GLN    48      49.320  44.462  48.903  1.00  0.00           C  
ATOM    745  HG2 GLN    48      49.224  43.450  49.297  1.00  0.00           H  
ATOM    746  HG3 GLN    48      49.942  44.623  48.022  1.00  0.00           H  
ATOM    747  CD  GLN    48      49.976  45.308  50.021  1.00  0.00           C  
ATOM    748  OE1 GLN    48      49.592  45.176  51.173  1.00  0.00           O  
ATOM    749  NE2 GLN    48      50.888  46.203  49.799  1.00  0.00           N  
ATOM    750 HE21 GLN    48      51.231  46.716  50.599  1.00  0.00           H  
ATOM    751 HE22 GLN    48      51.185  46.283  48.837  1.00  0.00           H  
ATOM    752  C   GLN    48      48.137  44.610  46.045  1.00  0.00           C  
ATOM    753  O   GLN    48      48.096  45.704  45.469  1.00  0.00           O  
ATOM    754  N   LEU    49      48.921  43.553  45.585  1.00  0.00           N  
ATOM    755  H   LEU    49      48.823  42.620  45.960  1.00  0.00           H  
ATOM    756  CA  LEU    49      49.999  43.728  44.559  1.00  0.00           C  
ATOM    757  HA  LEU    49      50.515  44.593  44.976  1.00  0.00           H  
ATOM    758  CB  LEU    49      50.845  42.556  44.660  1.00  0.00           C  
ATOM    759  HB2 LEU    49      50.876  42.106  45.652  1.00  0.00           H  
ATOM    760  HB3 LEU    49      50.402  41.784  44.031  1.00  0.00           H  
ATOM    761  CG  LEU    49      52.380  42.754  44.230  1.00  0.00           C  
ATOM    762  HG  LEU    49      52.349  43.353  43.320  1.00  0.00           H  
ATOM    763  CD1 LEU    49      53.166  43.411  45.336  1.00  0.00           C  
ATOM    764 HD11 LEU    49      52.626  44.244  45.785  1.00  0.00           H  
ATOM    765 HD12 LEU    49      53.353  42.655  46.099  1.00  0.00           H  
ATOM    766 HD13 LEU    49      54.136  43.584  44.871  1.00  0.00           H  
ATOM    767  CD2 LEU    49      52.949  41.355  43.872  1.00  0.00           C  
ATOM    768 HD21 LEU    49      52.420  40.871  43.052  1.00  0.00           H  
ATOM    769 HD22 LEU    49      54.032  41.399  43.750  1.00  0.00           H  
ATOM    770 HD23 LEU    49      52.618  40.772  44.732  1.00  0.00           H  
ATOM    771  C   LEU    49      49.504  44.246  43.151  1.00  0.00           C  
ATOM    772  O   LEU    49      50.294  44.869  42.395  1.00  0.00           O  
ATOM    773  N   LEU    50      48.241  43.891  42.816  1.00  0.00           N  
ATOM    774  H   LEU    50      47.686  43.525  43.576  1.00  0.00           H  
ATOM    775  CA  LEU    50      47.612  44.209  41.481  1.00  0.00           C  
ATOM    776  HA  LEU    50      48.365  44.059  40.708  1.00  0.00           H  
ATOM    777  CB  LEU    50      46.386  43.326  41.186  1.00  0.00           C  
ATOM    778  HB2 LEU    50      46.826  42.334  41.085  1.00  0.00           H  
ATOM    779  HB3 LEU    50      45.702  43.368  42.034  1.00  0.00           H  
ATOM    780  CG  LEU    50      45.742  43.649  39.821  1.00  0.00           C  
ATOM    781  HG  LEU    50      45.496  44.711  39.803  1.00  0.00           H  
ATOM    782  CD1 LEU    50      46.673  43.341  38.622  1.00  0.00           C  
ATOM    783 HD11 LEU    50      46.110  43.395  37.691  1.00  0.00           H  
ATOM    784 HD12 LEU    50      47.399  44.142  38.479  1.00  0.00           H  
ATOM    785 HD13 LEU    50      47.075  42.328  38.590  1.00  0.00           H  
ATOM    786  CD2 LEU    50      44.450  42.851  39.661  1.00  0.00           C  
ATOM    787 HD21 LEU    50      44.025  43.255  38.743  1.00  0.00           H  
ATOM    788 HD22 LEU    50      44.678  41.786  39.619  1.00  0.00           H  
ATOM    789 HD23 LEU    50      43.871  43.062  40.561  1.00  0.00           H  
ATOM    790  C   LEU    50      47.344  45.729  41.404  1.00  0.00           C  
ATOM    791  O   LEU    50      47.837  46.374  40.545  1.00  0.00           O  
ATOM    792  N   TYR    51      46.714  46.262  42.486  1.00  0.00           N  
ATOM    793  H   TYR    51      46.314  45.593  43.129  1.00  0.00           H  
ATOM    794  CA  TYR    51      46.620  47.702  42.705  1.00  0.00           C  
ATOM    795  HA  TYR    51      46.226  48.229  41.836  1.00  0.00           H  
ATOM    796  CB  TYR    51      45.715  47.919  43.882  1.00  0.00           C  
ATOM    797  HB2 TYR    51      44.779  47.563  43.451  1.00  0.00           H  
ATOM    798  HB3 TYR    51      46.029  47.277  44.705  1.00  0.00           H  
ATOM    799  CG  TYR    51      45.707  49.395  44.365  1.00  0.00           C  
ATOM    800  CD1 TYR    51      45.016  50.434  43.662  1.00  0.00           C  
ATOM    801  HD1 TYR    51      44.679  50.142  42.679  1.00  0.00           H  
ATOM    802  CE1 TYR    51      45.058  51.764  44.080  1.00  0.00           C  
ATOM    803  HE1 TYR    51      44.842  52.609  43.444  1.00  0.00           H  
ATOM    804  CZ  TYR    51      45.624  52.048  45.341  1.00  0.00           C  
ATOM    805  OH  TYR    51      45.628  53.301  45.772  1.00  0.00           O  
ATOM    806  HH  TYR    51      45.564  53.427  46.722  1.00  0.00           H  
ATOM    807  CE2 TYR    51      46.275  51.013  46.109  1.00  0.00           C  
ATOM    808  HE2 TYR    51      46.717  51.251  47.065  1.00  0.00           H  
ATOM    809  CD2 TYR    51      46.370  49.706  45.571  1.00  0.00           C  
ATOM    810  HD2 TYR    51      46.884  48.952  46.149  1.00  0.00           H  
ATOM    811  C   TYR    51      47.932  48.377  42.869  1.00  0.00           C  
ATOM    812  O   TYR    51      48.197  49.477  42.333  1.00  0.00           O  
ATOM    813  N   GLU    52      48.787  47.859  43.743  1.00  0.00           N  
ATOM    814  H   GLU    52      48.431  47.108  44.316  1.00  0.00           H  
ATOM    815  CA  GLU    52      50.170  48.406  44.077  1.00  0.00           C  
ATOM    816  HA  GLU    52      50.042  49.403  44.499  1.00  0.00           H  
ATOM    817  CB  GLU    52      50.798  47.430  45.161  1.00  0.00           C  
ATOM    818  HB2 GLU    52      50.183  47.264  46.046  1.00  0.00           H  
ATOM    819  HB3 GLU    52      50.956  46.473  44.663  1.00  0.00           H  
ATOM    820  CG  GLU    52      52.156  47.952  45.634  1.00  0.00           C  
ATOM    821  HG2 GLU    52      52.852  47.830  44.804  1.00  0.00           H  
ATOM    822  HG3 GLU    52      52.078  49.017  45.849  1.00  0.00           H  
ATOM    823  CD  GLU    52      52.738  47.293  46.931  1.00  0.00           C  
ATOM    824  OE1 GLU    52      52.212  46.234  47.392  1.00  0.00           O  
ATOM    825  OE2 GLU    52      53.621  47.828  47.607  1.00  0.00           O  
ATOM    826  C   GLU    52      51.023  48.645  42.769  1.00  0.00           C  
ATOM    827  O   GLU    52      51.727  49.655  42.669  1.00  0.00           O  
ATOM    828  N   SER    53      50.846  47.787  41.773  1.00  0.00           N  
ATOM    829  H   SER    53      50.263  46.973  41.904  1.00  0.00           H  
ATOM    830  CA  SER    53      51.667  47.876  40.534  1.00  0.00           C  
ATOM    831  HA  SER    53      52.696  48.166  40.748  1.00  0.00           H  
ATOM    832  CB  SER    53      51.792  46.506  39.862  1.00  0.00           C  
ATOM    833  HB2 SER    53      52.436  46.723  39.010  1.00  0.00           H  
ATOM    834  HB3 SER    53      52.240  45.780  40.540  1.00  0.00           H  
ATOM    835  OG  SER    53      50.505  46.037  39.330  1.00  0.00           O  
ATOM    836  HG  SER    53      50.028  45.875  40.147  1.00  0.00           H  
ATOM    837  C   SER    53      51.125  49.046  39.652  1.00  0.00           C  
ATOM    838  O   SER    53      51.954  49.753  39.152  1.00  0.00           O  
ATOM    839  N   LYS    54      49.782  49.243  39.638  1.00  0.00           N  
ATOM    840  H   LYS    54      49.192  48.658  40.212  1.00  0.00           H  
ATOM    841  CA  LYS    54      49.035  50.351  39.046  1.00  0.00           C  
ATOM    842  HA  LYS    54      49.326  50.506  38.007  1.00  0.00           H  
ATOM    843  CB  LYS    54      47.540  49.986  38.957  1.00  0.00           C  
ATOM    844  HB2 LYS    54      47.150  49.647  39.917  1.00  0.00           H  
ATOM    845  HB3 LYS    54      47.010  50.926  38.804  1.00  0.00           H  
ATOM    846  CG  LYS    54      47.278  48.889  37.957  1.00  0.00           C  
ATOM    847  HG2 LYS    54      47.575  49.229  36.965  1.00  0.00           H  
ATOM    848  HG3 LYS    54      47.922  48.052  38.227  1.00  0.00           H  
ATOM    849  CD  LYS    54      45.769  48.442  37.987  1.00  0.00           C  
ATOM    850  HD2 LYS    54      45.450  48.320  39.023  1.00  0.00           H  
ATOM    851  HD3 LYS    54      45.047  49.165  37.607  1.00  0.00           H  
ATOM    852  CE  LYS    54      45.531  47.083  37.172  1.00  0.00           C  
ATOM    853  HE2 LYS    54      46.151  47.211  36.285  1.00  0.00           H  
ATOM    854  HE3 LYS    54      45.926  46.251  37.755  1.00  0.00           H  
ATOM    855  NZ  LYS    54      44.139  46.896  36.947  1.00  0.00           N  
ATOM    856  HZ1 LYS    54      43.686  46.853  37.849  1.00  0.00           H  
ATOM    857  HZ2 LYS    54      43.794  47.576  36.285  1.00  0.00           H  
ATOM    858  HZ3 LYS    54      43.910  46.016  36.509  1.00  0.00           H  
ATOM    859  C   LYS    54      49.205  51.638  39.856  1.00  0.00           C  
ATOM    860  O   LYS    54      49.253  52.730  39.256  1.00  0.00           O  
ATOM    861  N   LEU    55      49.489  51.651  41.143  1.00  0.00           N  
ATOM    862  H   LEU    55      49.600  50.799  41.675  1.00  0.00           H  
ATOM    863  CA  LEU    55      49.784  52.914  41.854  1.00  0.00           C  
ATOM    864  HA  LEU    55      49.282  53.742  41.353  1.00  0.00           H  
ATOM    865  CB  LEU    55      49.321  52.667  43.270  1.00  0.00           C  
ATOM    866  HB2 LEU    55      48.235  52.646  43.182  1.00  0.00           H  
ATOM    867  HB3 LEU    55      49.701  51.715  43.641  1.00  0.00           H  
ATOM    868  CG  LEU    55      49.704  53.846  44.220  1.00  0.00           C  
ATOM    869  HG  LEU    55      50.770  53.874  44.447  1.00  0.00           H  
ATOM    870  CD1 LEU    55      49.394  55.267  43.845  1.00  0.00           C  
ATOM    871 HD11 LEU    55      48.333  55.448  44.017  1.00  0.00           H  
ATOM    872 HD12 LEU    55      49.985  55.868  44.536  1.00  0.00           H  
ATOM    873 HD13 LEU    55      49.594  55.541  42.809  1.00  0.00           H  
ATOM    874  CD2 LEU    55      49.025  53.391  45.502  1.00  0.00           C  
ATOM    875 HD21 LEU    55      49.435  53.890  46.380  1.00  0.00           H  
ATOM    876 HD22 LEU    55      48.007  53.776  45.443  1.00  0.00           H  
ATOM    877 HD23 LEU    55      49.068  52.316  45.674  1.00  0.00           H  
ATOM    878  C   LEU    55      51.221  53.309  41.722  1.00  0.00           C  
ATOM    879  O   LEU    55      51.646  54.488  41.545  1.00  0.00           O  
ATOM    880  N   TYR    56      52.133  52.361  41.657  1.00  0.00           N  
ATOM    881  H   TYR    56      51.848  51.465  42.027  1.00  0.00           H  
ATOM    882  CA  TYR    56      53.487  52.582  41.231  1.00  0.00           C  
ATOM    883  HA  TYR    56      53.789  53.301  41.993  1.00  0.00           H  
ATOM    884  CB  TYR    56      54.250  51.205  41.360  1.00  0.00           C  
ATOM    885  HB2 TYR    56      53.540  50.389  41.220  1.00  0.00           H  
ATOM    886  HB3 TYR    56      54.936  51.201  40.513  1.00  0.00           H  
ATOM    887  CG  TYR    56      54.965  51.070  42.684  1.00  0.00           C  
ATOM    888  CD1 TYR    56      56.029  51.912  43.090  1.00  0.00           C  
ATOM    889  HD1 TYR    56      56.313  52.800  42.546  1.00  0.00           H  
ATOM    890  CE1 TYR    56      56.862  51.657  44.189  1.00  0.00           C  
ATOM    891  HE1 TYR    56      57.707  52.275  44.453  1.00  0.00           H  
ATOM    892  CZ  TYR    56      56.494  50.552  44.936  1.00  0.00           C  
ATOM    893  OH  TYR    56      57.149  50.267  46.147  1.00  0.00           O  
ATOM    894  HH  TYR    56      56.667  49.755  46.800  1.00  0.00           H  
ATOM    895  CE2 TYR    56      55.479  49.655  44.539  1.00  0.00           C  
ATOM    896  HE2 TYR    56      55.397  48.752  45.126  1.00  0.00           H  
ATOM    897  CD2 TYR    56      54.762  49.839  43.338  1.00  0.00           C  
ATOM    898  HD2 TYR    56      54.002  49.151  42.999  1.00  0.00           H  
ATOM    899  C   TYR    56      53.555  53.226  39.839  1.00  0.00           C  
ATOM    900  O   TYR    56      54.497  53.962  39.625  1.00  0.00           O  
ATOM    901  N   LYS    57      52.620  52.961  38.968  1.00  0.00           N  
ATOM    902  H   LYS    57      51.984  52.195  39.139  1.00  0.00           H  
ATOM    903  CA  LYS    57      52.638  53.566  37.613  1.00  0.00           C  
ATOM    904  HA  LYS    57      53.598  53.557  37.097  1.00  0.00           H  
ATOM    905  CB  LYS    57      51.636  52.831  36.660  1.00  0.00           C  
ATOM    906  HB2 LYS    57      50.694  52.590  37.154  1.00  0.00           H  
ATOM    907  HB3 LYS    57      51.444  53.435  35.773  1.00  0.00           H  
ATOM    908  CG  LYS    57      52.219  51.507  36.159  1.00  0.00           C  
ATOM    909  HG2 LYS    57      53.188  51.549  35.663  1.00  0.00           H  
ATOM    910  HG3 LYS    57      52.440  50.823  36.978  1.00  0.00           H  
ATOM    911  CD  LYS    57      51.162  50.728  35.351  1.00  0.00           C  
ATOM    912  HD2 LYS    57      51.564  49.736  35.147  1.00  0.00           H  
ATOM    913  HD3 LYS    57      50.272  50.599  35.969  1.00  0.00           H  
ATOM    914  CE  LYS    57      50.799  51.380  33.955  1.00  0.00           C  
ATOM    915  HE2 LYS    57      50.263  52.278  34.262  1.00  0.00           H  
ATOM    916  HE3 LYS    57      51.713  51.737  33.480  1.00  0.00           H  
ATOM    917  NZ  LYS    57      50.027  50.522  32.978  1.00  0.00           N  
ATOM    918  HZ1 LYS    57      50.012  50.981  32.079  1.00  0.00           H  
ATOM    919  HZ2 LYS    57      50.494  49.644  32.802  1.00  0.00           H  
ATOM    920  HZ3 LYS    57      49.089  50.268  33.256  1.00  0.00           H  
ATOM    921  C   LYS    57      52.274  55.034  37.662  1.00  0.00           C  
ATOM    922  O   LYS    57      52.386  55.729  36.686  1.00  0.00           O  
ATOM    923  N   ILE    58      51.705  55.563  38.783  1.00  0.00           N  
ATOM    924  H   ILE    58      51.649  54.938  39.575  1.00  0.00           H  
ATOM    925  CA  ILE    58      51.771  57.005  39.103  1.00  0.00           C  
ATOM    926  HA  ILE    58      51.644  57.532  38.157  1.00  0.00           H  
ATOM    927  CB  ILE    58      50.560  57.488  39.979  1.00  0.00           C  
ATOM    928  HB  ILE    58      50.449  56.737  40.761  1.00  0.00           H  
ATOM    929  CG2 ILE    58      50.562  58.839  40.698  1.00  0.00           C  
ATOM    930 HG21 ILE    58      51.393  58.849  41.404  1.00  0.00           H  
ATOM    931 HG22 ILE    58      50.501  59.727  40.068  1.00  0.00           H  
ATOM    932 HG23 ILE    58      49.737  58.780  41.408  1.00  0.00           H  
ATOM    933  CG1 ILE    58      49.278  57.573  39.136  1.00  0.00           C  
ATOM    934 HG12 ILE    58      49.246  58.515  38.589  1.00  0.00           H  
ATOM    935 HG13 ILE    58      49.293  56.710  38.470  1.00  0.00           H  
ATOM    936  CD1 ILE    58      47.966  57.357  39.934  1.00  0.00           C  
ATOM    937 HD11 ILE    58      48.071  56.550  40.659  1.00  0.00           H  
ATOM    938 HD12 ILE    58      47.664  58.250  40.481  1.00  0.00           H  
ATOM    939 HD13 ILE    58      47.132  57.225  39.245  1.00  0.00           H  
ATOM    940  C   ILE    58      53.096  57.443  39.750  1.00  0.00           C  
ATOM    941  O   ILE    58      53.785  58.277  39.162  1.00  0.00           O  
ATOM    942  N   LEU    59      53.417  56.928  40.924  1.00  0.00           N  
ATOM    943  H   LEU    59      52.796  56.205  41.258  1.00  0.00           H  
ATOM    944  CA  LEU    59      54.411  57.412  41.895  1.00  0.00           C  
ATOM    945  HA  LEU    59      54.105  58.438  42.104  1.00  0.00           H  
ATOM    946  CB  LEU    59      54.347  56.536  43.133  1.00  0.00           C  
ATOM    947  HB2 LEU    59      54.243  55.483  42.871  1.00  0.00           H  
ATOM    948  HB3 LEU    59      55.269  56.704  43.689  1.00  0.00           H  
ATOM    949  CG  LEU    59      53.165  56.704  44.066  1.00  0.00           C  
ATOM    950  HG  LEU    59      52.256  56.416  43.538  1.00  0.00           H  
ATOM    951  CD1 LEU    59      53.308  55.664  45.176  1.00  0.00           C  
ATOM    952 HD11 LEU    59      52.542  55.798  45.940  1.00  0.00           H  
ATOM    953 HD12 LEU    59      53.175  54.652  44.793  1.00  0.00           H  
ATOM    954 HD13 LEU    59      54.270  55.740  45.682  1.00  0.00           H  
ATOM    955  CD2 LEU    59      53.170  58.079  44.717  1.00  0.00           C  
ATOM    956 HD21 LEU    59      54.093  58.158  45.293  1.00  0.00           H  
ATOM    957 HD22 LEU    59      53.173  58.910  44.013  1.00  0.00           H  
ATOM    958 HD23 LEU    59      52.238  58.214  45.265  1.00  0.00           H  
ATOM    959  C   LEU    59      55.847  57.507  41.390  1.00  0.00           C  
ATOM    960  O   LEU    59      56.509  58.558  41.678  1.00  0.00           O  
ATOM    961  N   GLN    60      56.287  56.534  40.582  1.00  0.00           N  
ATOM    962  H   GLN    60      55.674  55.821  40.214  1.00  0.00           H  
ATOM    963  CA  GLN    60      57.598  56.636  39.966  1.00  0.00           C  
ATOM    964  HA  GLN    60      58.256  56.504  40.825  1.00  0.00           H  
ATOM    965  CB  GLN    60      57.607  55.444  38.955  1.00  0.00           C  
ATOM    966  HB2 GLN    60      56.723  55.455  38.318  1.00  0.00           H  
ATOM    967  HB3 GLN    60      58.429  55.663  38.273  1.00  0.00           H  
ATOM    968  CG  GLN    60      57.817  54.045  39.721  1.00  0.00           C  
ATOM    969  HG2 GLN    60      58.814  54.014  40.159  1.00  0.00           H  
ATOM    970  HG3 GLN    60      57.129  53.813  40.535  1.00  0.00           H  
ATOM    971  CD  GLN    60      57.819  52.916  38.710  1.00  0.00           C  
ATOM    972  OE1 GLN    60      58.868  52.414  38.317  1.00  0.00           O  
ATOM    973  NE2 GLN    60      56.644  52.479  38.268  1.00  0.00           N  
ATOM    974 HE21 GLN    60      56.719  51.742  37.582  1.00  0.00           H  
ATOM    975 HE22 GLN    60      55.768  52.940  38.470  1.00  0.00           H  
ATOM    976  C   GLN    60      58.005  57.973  39.292  1.00  0.00           C  
ATOM    977  O   GLN    60      57.251  58.517  38.497  1.00  0.00           O  
ATOM    978  N   GLY    61      59.114  58.556  39.654  1.00  0.00           N  
ATOM    979  H   GLY    61      59.644  58.168  40.421  1.00  0.00           H  
ATOM    980  CA  GLY    61      59.592  59.809  39.025  1.00  0.00           C  
ATOM    981  HA2 GLY    61      59.836  59.690  37.969  1.00  0.00           H  
ATOM    982  HA3 GLY    61      58.813  60.564  39.118  1.00  0.00           H  
ATOM    983  C   GLY    61      60.959  60.085  39.655  1.00  0.00           C  
ATOM    984  O   GLY    61      61.963  59.724  39.116  1.00  0.00           O  
ATOM    985  N   GLY    62      60.958  60.814  40.755  1.00  0.00           N  
ATOM    986  H   GLY    62      60.089  61.040  41.218  1.00  0.00           H  
ATOM    987  CA  GLY    62      62.197  61.257  41.430  1.00  0.00           C  
ATOM    988  HA2 GLY    62      62.990  61.518  40.728  1.00  0.00           H  
ATOM    989  HA3 GLY    62      61.871  62.133  41.990  1.00  0.00           H  
ATOM    990  C   GLY    62      62.707  60.223  42.397  1.00  0.00           C  
ATOM    991  O   GLY    62      62.071  59.188  42.598  1.00  0.00           O  
ATOM    992  N   VAL    63      63.848  60.369  43.081  1.00  0.00           N  
ATOM    993  H   VAL    63      64.378  61.212  42.914  1.00  0.00           H  
ATOM    994  CA  VAL    63      64.363  59.429  44.119  1.00  0.00           C  
ATOM    995  HA  VAL    63      64.345  58.401  43.756  1.00  0.00           H  
ATOM    996  CB  VAL    63      65.873  59.659  44.396  1.00  0.00           C  
ATOM    997  HB  VAL    63      66.156  58.995  45.212  1.00  0.00           H  
ATOM    998  CG1 VAL    63      66.780  59.367  43.230  1.00  0.00           C  
ATOM    999 HG11 VAL    63      67.801  59.692  43.432  1.00  0.00           H  
ATOM   1000 HG12 VAL    63      66.744  58.305  42.990  1.00  0.00           H  
ATOM   1001 HG13 VAL    63      66.336  59.911  42.396  1.00  0.00           H  
ATOM   1002  CG2 VAL    63      66.146  61.108  44.815  1.00  0.00           C  
ATOM   1003 HG21 VAL    63      67.109  61.215  45.315  1.00  0.00           H  
ATOM   1004 HG22 VAL    63      66.045  61.798  43.978  1.00  0.00           H  
ATOM   1005 HG23 VAL    63      65.441  61.499  45.548  1.00  0.00           H  
ATOM   1006  C   VAL    63      63.494  59.513  45.383  1.00  0.00           C  
ATOM   1007  O   VAL    63      62.650  60.418  45.514  1.00  0.00           O  
ATOM   1008  N   GLY    64      63.914  58.730  46.419  1.00  0.00           N  
ATOM   1009  H   GLY    64      64.649  58.111  46.110  1.00  0.00           H  
ATOM   1010  CA  GLY    64      63.146  58.657  47.672  1.00  0.00           C  
ATOM   1011  HA2 GLY    64      63.745  58.057  48.357  1.00  0.00           H  
ATOM   1012  HA3 GLY    64      62.812  59.618  48.062  1.00  0.00           H  
ATOM   1013  C   GLY    64      61.838  57.843  47.522  1.00  0.00           C  
ATOM   1014  O   GLY    64      61.072  57.674  48.487  1.00  0.00           O  
ATOM   1015  N   ILE    65      61.577  57.276  46.349  1.00  0.00           N  
ATOM   1016  H   ILE    65      62.283  57.374  45.633  1.00  0.00           H  
ATOM   1017  CA  ILE    65      60.484  56.307  46.053  1.00  0.00           C  
ATOM   1018  HA  ILE    65      60.264  55.846  47.016  1.00  0.00           H  
ATOM   1019  CB  ILE    65      59.098  56.867  45.458  1.00  0.00           C  
ATOM   1020  HB  ILE    65      59.423  57.505  44.636  1.00  0.00           H  
ATOM   1021  CG2 ILE    65      58.246  55.742  44.876  1.00  0.00           C  
ATOM   1022 HG21 ILE    65      57.292  56.179  44.582  1.00  0.00           H  
ATOM   1023 HG22 ILE    65      58.687  55.240  44.014  1.00  0.00           H  
ATOM   1024 HG23 ILE    65      58.079  55.102  45.742  1.00  0.00           H  
ATOM   1025  CG1 ILE    65      58.303  57.675  46.517  1.00  0.00           C  
ATOM   1026 HG12 ILE    65      58.355  57.177  47.485  1.00  0.00           H  
ATOM   1027 HG13 ILE    65      58.912  58.567  46.667  1.00  0.00           H  
ATOM   1028  CD1 ILE    65      56.846  58.140  46.183  1.00  0.00           C  
ATOM   1029 HD11 ILE    65      56.074  57.378  46.297  1.00  0.00           H  
ATOM   1030 HD12 ILE    65      56.668  58.873  46.970  1.00  0.00           H  
ATOM   1031 HD13 ILE    65      56.889  58.773  45.297  1.00  0.00           H  
ATOM   1032  C   ILE    65      60.999  55.177  45.104  1.00  0.00           C  
ATOM   1033  O   ILE    65      61.649  55.589  44.138  1.00  0.00           O  
ATOM   1034  N   PRO    66      60.743  53.840  45.384  1.00  0.00           N  
ATOM   1035  CD  PRO    66      60.228  53.248  46.606  1.00  0.00           C  
ATOM   1036  HD2 PRO    66      59.146  53.249  46.473  1.00  0.00           H  
ATOM   1037  HD3 PRO    66      60.525  53.739  47.533  1.00  0.00           H  
ATOM   1038  CG  PRO    66      60.708  51.784  46.566  1.00  0.00           C  
ATOM   1039  HG2 PRO    66      60.115  51.085  47.155  1.00  0.00           H  
ATOM   1040  HG3 PRO    66      61.737  51.648  46.898  1.00  0.00           H  
ATOM   1041  CB  PRO    66      60.779  51.477  45.110  1.00  0.00           C  
ATOM   1042  HB2 PRO    66      59.767  51.229  44.791  1.00  0.00           H  
ATOM   1043  HB3 PRO    66      61.362  50.582  44.895  1.00  0.00           H  
ATOM   1044  CA  PRO    66      61.251  52.840  44.521  1.00  0.00           C  
ATOM   1045  HA  PRO    66      62.340  52.864  44.519  1.00  0.00           H  
ATOM   1046  C   PRO    66      60.797  52.824  43.026  1.00  0.00           C  
ATOM   1047  O   PRO    66      59.619  53.017  42.794  1.00  0.00           O  
ATOM   1048  N   HIE    67      61.747  52.619  42.128  1.00  0.00           N  
ATOM   1049  H   HIE    67      62.709  52.511  42.415  1.00  0.00           H  
ATOM   1050  CA  HIE    67      61.612  52.226  40.721  1.00  0.00           C  
ATOM   1051  HA  HIE    67      60.725  52.574  40.192  1.00  0.00           H  
ATOM   1052  CB  HIE    67      62.926  52.632  39.969  1.00  0.00           C  
ATOM   1053  HB2 HIE    67      63.202  53.680  40.088  1.00  0.00           H  
ATOM   1054  HB3 HIE    67      63.704  52.009  40.411  1.00  0.00           H  
ATOM   1055  CG  HIE    67      62.872  52.224  38.571  1.00  0.00           C  
ATOM   1056  ND1 HIE    67      63.593  51.186  38.022  1.00  0.00           N  
ATOM   1057  CE1 HIE    67      63.300  51.227  36.685  1.00  0.00           C  
ATOM   1058  HE1 HIE    67      63.699  50.457  36.040  1.00  0.00           H  
ATOM   1059  NE2 HIE    67      62.409  52.199  36.400  1.00  0.00           N  
ATOM   1060  HE2 HIE    67      62.038  52.343  35.471  1.00  0.00           H  
ATOM   1061  CD2 HIE    67      62.070  52.747  37.597  1.00  0.00           C  
ATOM   1062  HD2 HIE    67      61.311  53.506  37.721  1.00  0.00           H  
ATOM   1063  C   HIE    67      61.299  50.751  40.617  1.00  0.00           C  
ATOM   1064  O   HIE    67      61.939  49.863  41.219  1.00  0.00           O  
ATOM   1065  N   ILE    68      60.495  50.365  39.612  1.00  0.00           N  
ATOM   1066  H   ILE    68      60.100  51.122  39.073  1.00  0.00           H  
ATOM   1067  CA  ILE    68      60.046  49.030  39.377  1.00  0.00           C  
ATOM   1068  HA  ILE    68      60.300  48.364  40.203  1.00  0.00           H  
ATOM   1069  CB  ILE    68      58.500  48.968  39.111  1.00  0.00           C  
ATOM   1070  HB  ILE    68      58.308  49.592  38.238  1.00  0.00           H  
ATOM   1071  CG2 ILE    68      58.091  47.463  38.958  1.00  0.00           C  
ATOM   1072 HG21 ILE    68      58.378  46.813  39.785  1.00  0.00           H  
ATOM   1073 HG22 ILE    68      57.006  47.365  38.947  1.00  0.00           H  
ATOM   1074 HG23 ILE    68      58.420  47.100  37.984  1.00  0.00           H  
ATOM   1075  CG1 ILE    68      57.650  49.616  40.213  1.00  0.00           C  
ATOM   1076 HG12 ILE    68      57.781  50.695  40.128  1.00  0.00           H  
ATOM   1077 HG13 ILE    68      56.607  49.352  40.042  1.00  0.00           H  
ATOM   1078  CD1 ILE    68      57.978  49.175  41.663  1.00  0.00           C  
ATOM   1079 HD11 ILE    68      57.203  49.425  42.387  1.00  0.00           H  
ATOM   1080 HD12 ILE    68      58.149  48.099  41.635  1.00  0.00           H  
ATOM   1081 HD13 ILE    68      58.866  49.684  42.038  1.00  0.00           H  
ATOM   1082  C   ILE    68      60.824  48.506  38.179  1.00  0.00           C  
ATOM   1083  O   ILE    68      60.645  48.946  37.018  1.00  0.00           O  
ATOM   1084  N   ARG    69      61.378  47.269  38.294  1.00  0.00           N  
ATOM   1085  H   ARG    69      61.417  46.929  39.244  1.00  0.00           H  
ATOM   1086  CA  ARG    69      62.210  46.544  37.293  1.00  0.00           C  
ATOM   1087  HA  ARG    69      62.650  47.206  36.546  1.00  0.00           H  
ATOM   1088  CB  ARG    69      63.242  45.682  38.028  1.00  0.00           C  
ATOM   1089  HB2 ARG    69      62.728  44.987  38.691  1.00  0.00           H  
ATOM   1090  HB3 ARG    69      63.671  45.025  37.272  1.00  0.00           H  
ATOM   1091  CG  ARG    69      64.346  46.449  38.820  1.00  0.00           C  
ATOM   1092  HG2 ARG    69      63.987  46.939  39.726  1.00  0.00           H  
ATOM   1093  HG3 ARG    69      65.050  45.672  39.118  1.00  0.00           H  
ATOM   1094  CD  ARG    69      65.119  47.505  37.975  1.00  0.00           C  
ATOM   1095  HD2 ARG    69      65.192  47.021  37.001  1.00  0.00           H  
ATOM   1096  HD3 ARG    69      64.535  48.415  37.843  1.00  0.00           H  
ATOM   1097  NE  ARG    69      66.386  47.843  38.625  1.00  0.00           N  
ATOM   1098  HE  ARG    69      67.204  47.332  38.323  1.00  0.00           H  
ATOM   1099  CZ  ARG    69      66.648  48.582  39.652  1.00  0.00           C  
ATOM   1100  NH1 ARG    69      65.739  49.299  40.211  1.00  0.00           N  
ATOM   1101 HH11 ARG    69      64.931  49.515  39.646  1.00  0.00           H  
ATOM   1102 HH12 ARG    69      65.926  49.732  41.104  1.00  0.00           H  
ATOM   1103  NH2 ARG    69      67.819  48.582  40.068  1.00  0.00           N  
ATOM   1104 HH21 ARG    69      68.493  48.029  39.558  1.00  0.00           H  
ATOM   1105 HH22 ARG    69      68.029  49.273  40.774  1.00  0.00           H  
ATOM   1106  C   ARG    69      61.322  45.565  36.558  1.00  0.00           C  
ATOM   1107  O   ARG    69      61.423  45.416  35.350  1.00  0.00           O  
ATOM   1108  N   TRP    70      60.341  44.986  37.230  1.00  0.00           N  
ATOM   1109  H   TRP    70      60.207  45.235  38.199  1.00  0.00           H  
ATOM   1110  CA  TRP    70      59.554  43.866  36.654  1.00  0.00           C  
ATOM   1111  HA  TRP    70      59.279  44.139  35.635  1.00  0.00           H  
ATOM   1112  CB  TRP    70      60.304  42.556  36.668  1.00  0.00           C  
ATOM   1113  HB2 TRP    70      61.312  42.810  36.340  1.00  0.00           H  
ATOM   1114  HB3 TRP    70      60.281  42.096  37.656  1.00  0.00           H  
ATOM   1115  CG  TRP    70      59.756  41.554  35.693  1.00  0.00           C  
ATOM   1116  CD1 TRP    70      59.925  41.552  34.342  1.00  0.00           C  
ATOM   1117  HD1 TRP    70      60.428  42.294  33.739  1.00  0.00           H  
ATOM   1118  NE1 TRP    70      59.190  40.467  33.848  1.00  0.00           N  
ATOM   1119  HE1 TRP    70      59.114  40.196  32.878  1.00  0.00           H  
ATOM   1120  CE2 TRP    70      58.624  39.781  34.855  1.00  0.00           C  
ATOM   1121  CZ2 TRP    70      57.711  38.727  34.865  1.00  0.00           C  
ATOM   1122  HZ2 TRP    70      57.533  38.221  33.927  1.00  0.00           H  
ATOM   1123  CH2 TRP    70      57.221  38.238  36.085  1.00  0.00           C  
ATOM   1124  HH2 TRP    70      56.607  37.360  35.946  1.00  0.00           H  
ATOM   1125  CZ3 TRP    70      57.521  38.867  37.249  1.00  0.00           C  
ATOM   1126  HZ3 TRP    70      57.086  38.429  38.135  1.00  0.00           H  
ATOM   1127  CE3 TRP    70      58.434  39.927  37.241  1.00  0.00           C  
ATOM   1128  HE3 TRP    70      58.778  40.332  38.181  1.00  0.00           H  
ATOM   1129  CD2 TRP    70      58.857  40.458  36.018  1.00  0.00           C  
ATOM   1130  C   TRP    70      58.235  43.721  37.369  1.00  0.00           C  
ATOM   1131  O   TRP    70      58.164  43.877  38.642  1.00  0.00           O  
ATOM   1132  N   TYR    71      57.195  43.230  36.687  1.00  0.00           N  
ATOM   1133  H   TYR    71      57.202  43.015  35.700  1.00  0.00           H  
ATOM   1134  CA  TYR    71      55.916  42.811  37.257  1.00  0.00           C  
ATOM   1135  HA  TYR    71      56.097  42.477  38.278  1.00  0.00           H  
ATOM   1136  CB  TYR    71      54.871  43.970  37.337  1.00  0.00           C  
ATOM   1137  HB2 TYR    71      55.284  44.839  37.849  1.00  0.00           H  
ATOM   1138  HB3 TYR    71      54.766  44.377  36.331  1.00  0.00           H  
ATOM   1139  CG  TYR    71      53.466  43.719  37.906  1.00  0.00           C  
ATOM   1140  CD1 TYR    71      53.357  43.174  39.210  1.00  0.00           C  
ATOM   1141  HD1 TYR    71      54.232  43.007  39.820  1.00  0.00           H  
ATOM   1142  CE1 TYR    71      52.047  42.821  39.644  1.00  0.00           C  
ATOM   1143  HE1 TYR    71      51.960  42.276  40.572  1.00  0.00           H  
ATOM   1144  CZ  TYR    71      50.921  43.049  38.852  1.00  0.00           C  
ATOM   1145  OH  TYR    71      49.700  42.608  39.219  1.00  0.00           O  
ATOM   1146  HH  TYR    71      49.069  42.992  38.606  1.00  0.00           H  
ATOM   1147  CE2 TYR    71      51.079  43.533  37.517  1.00  0.00           C  
ATOM   1148  HE2 TYR    71      50.235  43.592  36.845  1.00  0.00           H  
ATOM   1149  CD2 TYR    71      52.296  43.904  37.076  1.00  0.00           C  
ATOM   1150  HD2 TYR    71      52.460  44.176  36.044  1.00  0.00           H  
ATOM   1151  C   TYR    71      55.278  41.590  36.524  1.00  0.00           C  
ATOM   1152  O   TYR    71      55.477  41.467  35.276  1.00  0.00           O  
ATOM   1153  N   GLY    72      54.693  40.639  37.255  1.00  0.00           N  
ATOM   1154  H   GLY    72      54.783  40.779  38.251  1.00  0.00           H  
ATOM   1155  CA  GLY    72      54.122  39.427  36.684  1.00  0.00           C  
ATOM   1156  HA2 GLY    72      53.198  39.754  36.206  1.00  0.00           H  
ATOM   1157  HA3 GLY    72      54.782  39.148  35.863  1.00  0.00           H  
ATOM   1158  C   GLY    72      54.023  38.258  37.648  1.00  0.00           C  
ATOM   1159  O   GLY    72      54.429  38.193  38.834  1.00  0.00           O  
ATOM   1160  N   GLN    73      53.380  37.164  37.130  1.00  0.00           N  
ATOM   1161  H   GLN    73      53.071  37.200  36.169  1.00  0.00           H  
ATOM   1162  CA  GLN    73      53.220  35.943  37.833  1.00  0.00           C  
ATOM   1163  HA  GLN    73      53.314  36.078  38.911  1.00  0.00           H  
ATOM   1164  CB  GLN    73      51.812  35.373  37.526  1.00  0.00           C  
ATOM   1165  HB2 GLN    73      51.795  35.212  36.448  1.00  0.00           H  
ATOM   1166  HB3 GLN    73      51.667  34.404  38.005  1.00  0.00           H  
ATOM   1167  CG  GLN    73      50.678  36.242  37.956  1.00  0.00           C  
ATOM   1168  HG2 GLN    73      49.816  35.653  38.269  1.00  0.00           H  
ATOM   1169  HG3 GLN    73      50.923  36.774  38.876  1.00  0.00           H  
ATOM   1170  CD  GLN    73      50.305  37.343  36.981  1.00  0.00           C  
ATOM   1171  OE1 GLN    73      49.938  36.990  35.871  1.00  0.00           O  
ATOM   1172  NE2 GLN    73      50.536  38.570  37.272  1.00  0.00           N  
ATOM   1173 HE21 GLN    73      50.551  39.207  36.489  1.00  0.00           H  
ATOM   1174 HE22 GLN    73      51.036  38.773  38.125  1.00  0.00           H  
ATOM   1175  C   GLN    73      54.302  34.989  37.464  1.00  0.00           C  
ATOM   1176  O   GLN    73      54.802  34.836  36.342  1.00  0.00           O  
ATOM   1177  N   GLU    74      54.622  34.106  38.423  1.00  0.00           N  
ATOM   1178  H   GLU    74      54.120  34.089  39.300  1.00  0.00           H  
ATOM   1179  CA  GLU    74      55.680  33.079  38.335  1.00  0.00           C  
ATOM   1180  HA  GLU    74      55.787  32.696  37.320  1.00  0.00           H  
ATOM   1181  CB  GLU    74      57.037  33.660  38.830  1.00  0.00           C  
ATOM   1182  HB2 GLU    74      57.046  34.630  38.333  1.00  0.00           H  
ATOM   1183  HB3 GLU    74      57.103  33.756  39.914  1.00  0.00           H  
ATOM   1184  CG  GLU    74      58.208  32.740  38.429  1.00  0.00           C  
ATOM   1185  HG2 GLU    74      59.105  33.315  38.661  1.00  0.00           H  
ATOM   1186  HG3 GLU    74      58.199  31.944  39.173  1.00  0.00           H  
ATOM   1187  CD  GLU    74      58.111  32.345  36.953  1.00  0.00           C  
ATOM   1188  OE1 GLU    74      57.822  31.178  36.665  1.00  0.00           O  
ATOM   1189  OE2 GLU    74      58.301  33.269  36.123  1.00  0.00           O  
ATOM   1190  C   GLU    74      55.121  31.955  39.305  1.00  0.00           C  
ATOM   1191  O   GLU    74      54.779  32.334  40.426  1.00  0.00           O  
ATOM   1192  N   LYS    75      55.042  30.675  38.966  1.00  0.00           N  
ATOM   1193  H   LYS    75      55.262  30.478  38.000  1.00  0.00           H  
ATOM   1194  CA  LYS    75      54.449  29.593  39.798  1.00  0.00           C  
ATOM   1195  HA  LYS    75      54.250  28.804  39.072  1.00  0.00           H  
ATOM   1196  CB  LYS    75      55.402  29.090  40.897  1.00  0.00           C  
ATOM   1197  HB2 LYS    75      55.452  29.791  41.730  1.00  0.00           H  
ATOM   1198  HB3 LYS    75      54.985  28.151  41.261  1.00  0.00           H  
ATOM   1199  CG  LYS    75      56.856  28.794  40.427  1.00  0.00           C  
ATOM   1200  HG2 LYS    75      56.807  28.266  39.475  1.00  0.00           H  
ATOM   1201  HG3 LYS    75      57.238  29.802  40.264  1.00  0.00           H  
ATOM   1202  CD  LYS    75      57.730  27.844  41.363  1.00  0.00           C  
ATOM   1203  HD2 LYS    75      57.871  28.275  42.354  1.00  0.00           H  
ATOM   1204  HD3 LYS    75      57.161  26.942  41.586  1.00  0.00           H  
ATOM   1205  CE  LYS    75      59.107  27.281  40.817  1.00  0.00           C  
ATOM   1206  HE2 LYS    75      59.761  28.120  40.583  1.00  0.00           H  
ATOM   1207  HE3 LYS    75      59.567  26.637  41.567  1.00  0.00           H  
ATOM   1208  NZ  LYS    75      59.031  26.518  39.566  1.00  0.00           N  
ATOM   1209  HZ1 LYS    75      59.881  25.983  39.455  1.00  0.00           H  
ATOM   1210  HZ2 LYS    75      58.220  25.918  39.537  1.00  0.00           H  
ATOM   1211  HZ3 LYS    75      58.992  27.225  38.846  1.00  0.00           H  
ATOM   1212  C   LYS    75      53.048  29.999  40.349  1.00  0.00           C  
ATOM   1213  O   LYS    75      52.206  30.220  39.482  1.00  0.00           O  
ATOM   1214  N   ASP    76      52.785  29.881  41.676  1.00  0.00           N  
ATOM   1215  H   ASP    76      53.583  29.719  42.274  1.00  0.00           H  
ATOM   1216  CA  ASP    76      51.569  30.402  42.364  1.00  0.00           C  
ATOM   1217  HA  ASP    76      50.790  30.572  41.621  1.00  0.00           H  
ATOM   1218  CB  ASP    76      50.978  29.327  43.328  1.00  0.00           C  
ATOM   1219  HB2 ASP    76      51.874  29.162  43.927  1.00  0.00           H  
ATOM   1220  HB3 ASP    76      50.104  29.799  43.776  1.00  0.00           H  
ATOM   1221  CG  ASP    76      50.441  28.095  42.692  1.00  0.00           C  
ATOM   1222  OD1 ASP    76      49.946  28.108  41.553  1.00  0.00           O  
ATOM   1223  OD2 ASP    76      50.357  27.016  43.368  1.00  0.00           O  
ATOM   1224  C   ASP    76      51.737  31.740  43.016  1.00  0.00           C  
ATOM   1225  O   ASP    76      51.136  32.025  44.054  1.00  0.00           O  
ATOM   1226  N   TYR    77      52.540  32.681  42.470  1.00  0.00           N  
ATOM   1227  H   TYR    77      53.162  32.328  41.758  1.00  0.00           H  
ATOM   1228  CA  TYR    77      52.628  34.036  42.998  1.00  0.00           C  
ATOM   1229  HA  TYR    77      51.970  34.193  43.853  1.00  0.00           H  
ATOM   1230  CB  TYR    77      54.025  34.366  43.546  1.00  0.00           C  
ATOM   1231  HB2 TYR    77      54.740  34.202  42.741  1.00  0.00           H  
ATOM   1232  HB3 TYR    77      53.957  35.376  43.953  1.00  0.00           H  
ATOM   1233  CG  TYR    77      54.459  33.517  44.681  1.00  0.00           C  
ATOM   1234  CD1 TYR    77      54.055  33.941  45.964  1.00  0.00           C  
ATOM   1235  HD1 TYR    77      53.447  34.831  46.026  1.00  0.00           H  
ATOM   1236  CE1 TYR    77      54.266  33.151  47.100  1.00  0.00           C  
ATOM   1237  HE1 TYR    77      53.902  33.378  48.092  1.00  0.00           H  
ATOM   1238  CZ  TYR    77      55.089  32.025  46.920  1.00  0.00           C  
ATOM   1239  OH  TYR    77      55.383  31.295  47.980  1.00  0.00           O  
ATOM   1240  HH  TYR    77      54.739  31.727  48.546  1.00  0.00           H  
ATOM   1241  CE2 TYR    77      55.650  31.621  45.712  1.00  0.00           C  
ATOM   1242  HE2 TYR    77      56.297  30.762  45.613  1.00  0.00           H  
ATOM   1243  CD2 TYR    77      55.295  32.385  44.568  1.00  0.00           C  
ATOM   1244  HD2 TYR    77      55.462  32.068  43.549  1.00  0.00           H  
ATOM   1245  C   TYR    77      52.230  35.089  41.917  1.00  0.00           C  
ATOM   1246  O   TYR    77      52.240  34.932  40.696  1.00  0.00           O  
ATOM   1247  N   ASN    78      51.738  36.222  42.371  1.00  0.00           N  
ATOM   1248  H   ASN    78      51.502  36.322  43.348  1.00  0.00           H  
ATOM   1249  CA  ASN    78      52.053  37.467  41.684  1.00  0.00           C  
ATOM   1250  HA  ASN    78      52.262  37.258  40.634  1.00  0.00           H  
ATOM   1251  CB  ASN    78      50.743  38.319  41.823  1.00  0.00           C  
ATOM   1252  HB2 ASN    78      49.781  37.853  41.609  1.00  0.00           H  
ATOM   1253  HB3 ASN    78      50.696  38.655  42.859  1.00  0.00           H  
ATOM   1254  CG  ASN    78      50.903  39.573  40.960  1.00  0.00           C  
ATOM   1255  OD1 ASN    78      51.635  39.606  40.039  1.00  0.00           O  
ATOM   1256  ND2 ASN    78      50.024  40.465  41.265  1.00  0.00           N  
ATOM   1257 HD21 ASN    78      49.800  41.180  40.588  1.00  0.00           H  
ATOM   1258 HD22 ASN    78      49.365  40.201  41.984  1.00  0.00           H  
ATOM   1259  C   ASN    78      53.237  38.095  42.336  1.00  0.00           C  
ATOM   1260  O   ASN    78      53.305  38.067  43.571  1.00  0.00           O  
ATOM   1261  N   VAL    79      54.137  38.665  41.504  1.00  0.00           N  
ATOM   1262  H   VAL    79      53.833  38.694  40.541  1.00  0.00           H  
ATOM   1263  CA  VAL    79      55.466  39.172  41.856  1.00  0.00           C  
ATOM   1264  HA  VAL    79      55.511  39.289  42.938  1.00  0.00           H  
ATOM   1265  CB  VAL    79      56.481  38.102  41.551  1.00  0.00           C  
ATOM   1266  HB  VAL    79      56.537  38.050  40.464  1.00  0.00           H  
ATOM   1267  CG1 VAL    79      57.925  38.480  42.138  1.00  0.00           C  
ATOM   1268 HG11 VAL    79      57.893  38.804  43.178  1.00  0.00           H  
ATOM   1269 HG12 VAL    79      58.464  37.541  42.015  1.00  0.00           H  
ATOM   1270 HG13 VAL    79      58.440  39.253  41.567  1.00  0.00           H  
ATOM   1271  CG2 VAL    79      56.139  36.722  41.935  1.00  0.00           C  
ATOM   1272 HG21 VAL    79      56.928  36.038  41.622  1.00  0.00           H  
ATOM   1273 HG22 VAL    79      56.002  36.775  43.015  1.00  0.00           H  
ATOM   1274 HG23 VAL    79      55.225  36.326  41.492  1.00  0.00           H  
ATOM   1275  C   VAL    79      55.864  40.502  41.195  1.00  0.00           C  
ATOM   1276  O   VAL    79      55.554  40.784  40.026  1.00  0.00           O  
ATOM   1277  N   LEU    80      56.550  41.360  41.976  1.00  0.00           N  
ATOM   1278  H   LEU    80      56.757  41.058  42.917  1.00  0.00           H  
ATOM   1279  CA  LEU    80      57.014  42.676  41.696  1.00  0.00           C  
ATOM   1280  HA  LEU    80      57.011  42.844  40.619  1.00  0.00           H  
ATOM   1281  CB  LEU    80      56.011  43.664  42.457  1.00  0.00           C  
ATOM   1282  HB2 LEU    80      55.010  43.488  42.064  1.00  0.00           H  
ATOM   1283  HB3 LEU    80      55.937  43.346  43.497  1.00  0.00           H  
ATOM   1284  CG  LEU    80      56.321  45.179  42.429  1.00  0.00           C  
ATOM   1285  HG  LEU    80      57.319  45.340  42.838  1.00  0.00           H  
ATOM   1286  CD1 LEU    80      56.111  45.789  41.057  1.00  0.00           C  
ATOM   1287 HD11 LEU    80      56.876  45.365  40.407  1.00  0.00           H  
ATOM   1288 HD12 LEU    80      55.109  45.534  40.712  1.00  0.00           H  
ATOM   1289 HD13 LEU    80      56.104  46.878  41.110  1.00  0.00           H  
ATOM   1290  CD2 LEU    80      55.384  45.987  43.328  1.00  0.00           C  
ATOM   1291 HD21 LEU    80      54.355  45.650  43.196  1.00  0.00           H  
ATOM   1292 HD22 LEU    80      55.678  45.829  44.365  1.00  0.00           H  
ATOM   1293 HD23 LEU    80      55.533  47.055  43.167  1.00  0.00           H  
ATOM   1294  C   LEU    80      58.507  42.863  42.045  1.00  0.00           C  
ATOM   1295  O   LEU    80      58.886  42.602  43.181  1.00  0.00           O  
ATOM   1296  N   VAL    81      59.325  43.380  41.132  1.00  0.00           N  
ATOM   1297  H   VAL    81      58.893  43.600  40.246  1.00  0.00           H  
ATOM   1298  CA  VAL    81      60.745  43.543  41.353  1.00  0.00           C  
ATOM   1299  HA  VAL    81      61.069  43.163  42.322  1.00  0.00           H  
ATOM   1300  CB  VAL    81      61.612  42.670  40.429  1.00  0.00           C  
ATOM   1301  HB  VAL    81      61.420  42.998  39.407  1.00  0.00           H  
ATOM   1302  CG1 VAL    81      63.059  42.855  40.788  1.00  0.00           C  
ATOM   1303 HG11 VAL    81      63.250  43.921  40.907  1.00  0.00           H  
ATOM   1304 HG12 VAL    81      63.338  42.210  41.622  1.00  0.00           H  
ATOM   1305 HG13 VAL    81      63.727  42.529  39.990  1.00  0.00           H  
ATOM   1306  CG2 VAL    81      61.137  41.220  40.571  1.00  0.00           C  
ATOM   1307 HG21 VAL    81      61.601  40.825  41.475  1.00  0.00           H  
ATOM   1308 HG22 VAL    81      60.057  41.091  40.646  1.00  0.00           H  
ATOM   1309 HG23 VAL    81      61.431  40.605  39.721  1.00  0.00           H  
ATOM   1310  C   VAL    81      61.116  45.044  41.330  1.00  0.00           C  
ATOM   1311  O   VAL    81      60.696  45.699  40.443  1.00  0.00           O  
ATOM   1312  N   MET    82      61.813  45.635  42.317  1.00  0.00           N  
ATOM   1313  H   MET    82      62.143  45.041  43.064  1.00  0.00           H  
ATOM   1314  CA  MET    82      62.038  47.103  42.416  1.00  0.00           C  
ATOM   1315  HA  MET    82      62.076  47.559  41.426  1.00  0.00           H  
ATOM   1316  CB  MET    82      60.905  47.609  43.335  1.00  0.00           C  
ATOM   1317  HB2 MET    82      60.663  48.660  43.176  1.00  0.00           H  
ATOM   1318  HB3 MET    82      59.997  47.051  43.107  1.00  0.00           H  
ATOM   1319  CG  MET    82      61.176  47.361  44.895  1.00  0.00           C  
ATOM   1320  HG2 MET    82      61.353  46.304  45.095  1.00  0.00           H  
ATOM   1321  HG3 MET    82      62.090  47.902  45.141  1.00  0.00           H  
ATOM   1322  SD  MET    82      59.860  47.930  45.973  1.00  0.00           S  
ATOM   1323  CE  MET    82      58.503  46.824  45.541  1.00  0.00           C  
ATOM   1324  HE1 MET    82      58.094  46.980  44.543  1.00  0.00           H  
ATOM   1325  HE2 MET    82      58.760  45.765  45.554  1.00  0.00           H  
ATOM   1326  HE3 MET    82      57.716  46.949  46.285  1.00  0.00           H  
ATOM   1327  C   MET    82      63.381  47.489  43.073  1.00  0.00           C  
ATOM   1328  O   MET    82      64.242  46.661  43.354  1.00  0.00           O  
ATOM   1329  N   ASP    83      63.711  48.756  43.272  1.00  0.00           N  
ATOM   1330  H   ASP    83      63.048  49.466  42.997  1.00  0.00           H  
ATOM   1331  CA  ASP    83      64.900  49.302  43.977  1.00  0.00           C  
ATOM   1332  HA  ASP    83      65.785  49.076  43.382  1.00  0.00           H  
ATOM   1333  CB  ASP    83      64.698  50.844  44.235  1.00  0.00           C  
ATOM   1334  HB2 ASP    83      63.676  51.098  44.515  1.00  0.00           H  
ATOM   1335  HB3 ASP    83      65.378  51.077  45.055  1.00  0.00           H  
ATOM   1336  CG  ASP    83      65.023  51.755  43.034  1.00  0.00           C  
ATOM   1337  OD1 ASP    83      65.884  51.507  42.170  1.00  0.00           O  
ATOM   1338  OD2 ASP    83      64.466  52.861  43.042  1.00  0.00           O  
ATOM   1339  C   ASP    83      65.147  48.630  45.327  1.00  0.00           C  
ATOM   1340  O   ASP    83      64.291  48.624  46.190  1.00  0.00           O  
ATOM   1341  N   LEU    84      66.386  48.205  45.605  1.00  0.00           N  
ATOM   1342  H   LEU    84      67.054  48.340  44.860  1.00  0.00           H  
ATOM   1343  CA  LEU    84      66.825  47.703  46.901  1.00  0.00           C  
ATOM   1344  HA  LEU    84      65.981  47.143  47.305  1.00  0.00           H  
ATOM   1345  CB  LEU    84      68.036  46.803  46.762  1.00  0.00           C  
ATOM   1346  HB2 LEU    84      67.738  45.941  46.164  1.00  0.00           H  
ATOM   1347  HB3 LEU    84      68.765  47.385  46.199  1.00  0.00           H  
ATOM   1348  CG  LEU    84      68.559  46.260  48.063  1.00  0.00           C  
ATOM   1349  HG  LEU    84      68.815  47.033  48.788  1.00  0.00           H  
ATOM   1350  CD1 LEU    84      67.626  45.287  48.780  1.00  0.00           C  
ATOM   1351 HD11 LEU    84      68.033  45.009  49.752  1.00  0.00           H  
ATOM   1352 HD12 LEU    84      66.645  45.712  48.993  1.00  0.00           H  
ATOM   1353 HD13 LEU    84      67.499  44.508  48.029  1.00  0.00           H  
ATOM   1354  CD2 LEU    84      69.896  45.535  47.773  1.00  0.00           C  
ATOM   1355 HD21 LEU    84      70.369  44.942  48.556  1.00  0.00           H  
ATOM   1356 HD22 LEU    84      69.830  44.808  46.964  1.00  0.00           H  
ATOM   1357 HD23 LEU    84      70.670  46.229  47.444  1.00  0.00           H  
ATOM   1358  C   LEU    84      66.981  48.894  47.874  1.00  0.00           C  
ATOM   1359  O   LEU    84      67.586  49.910  47.576  1.00  0.00           O  
ATOM   1360  N   LEU    85      66.565  48.748  49.183  1.00  0.00           N  
ATOM   1361  H   LEU    85      66.106  47.866  49.361  1.00  0.00           H  
ATOM   1362  CA  LEU    85      66.789  49.800  50.243  1.00  0.00           C  
ATOM   1363  HA  LEU    85      67.480  50.580  49.923  1.00  0.00           H  
ATOM   1364  CB  LEU    85      65.468  50.576  50.535  1.00  0.00           C  
ATOM   1365  HB2 LEU    85      64.747  49.929  51.035  1.00  0.00           H  
ATOM   1366  HB3 LEU    85      65.693  51.356  51.263  1.00  0.00           H  
ATOM   1367  CG  LEU    85      64.772  51.185  49.314  1.00  0.00           C  
ATOM   1368  HG  LEU    85      64.626  50.400  48.573  1.00  0.00           H  
ATOM   1369  CD1 LEU    85      63.386  51.691  49.834  1.00  0.00           C  
ATOM   1370 HD11 LEU    85      62.883  52.227  49.029  1.00  0.00           H  
ATOM   1371 HD12 LEU    85      62.822  50.773  50.000  1.00  0.00           H  
ATOM   1372 HD13 LEU    85      63.419  52.324  50.722  1.00  0.00           H  
ATOM   1373  CD2 LEU    85      65.466  52.296  48.618  1.00  0.00           C  
ATOM   1374 HD21 LEU    85      66.459  51.955  48.326  1.00  0.00           H  
ATOM   1375 HD22 LEU    85      64.941  52.632  47.725  1.00  0.00           H  
ATOM   1376 HD23 LEU    85      65.633  53.057  49.380  1.00  0.00           H  
ATOM   1377  C   LEU    85      67.383  49.175  51.499  1.00  0.00           C  
ATOM   1378  O   LEU    85      67.305  47.963  51.787  1.00  0.00           O  
ATOM   1379  N   GLY    86      67.980  49.964  52.367  1.00  0.00           N  
ATOM   1380  H   GLY    86      67.994  50.965  52.230  1.00  0.00           H  
ATOM   1381  CA  GLY    86      68.520  49.534  53.690  1.00  0.00           C  
ATOM   1382  HA2 GLY    86      69.007  48.562  53.617  1.00  0.00           H  
ATOM   1383  HA3 GLY    86      69.319  50.201  54.013  1.00  0.00           H  
ATOM   1384  C   GLY    86      67.456  49.276  54.754  1.00  0.00           C  
ATOM   1385  O   GLY    86      66.334  48.871  54.454  1.00  0.00           O  
ATOM   1386  N   PRO    87      67.821  49.424  56.060  1.00  0.00           N  
ATOM   1387  CD  PRO    87      69.171  49.734  56.507  1.00  0.00           C  
ATOM   1388  HD2 PRO    87      69.444  50.789  56.548  1.00  0.00           H  
ATOM   1389  HD3 PRO    87      69.838  49.119  55.904  1.00  0.00           H  
ATOM   1390  CG  PRO    87      69.143  49.127  57.935  1.00  0.00           C  
ATOM   1391  HG2 PRO    87      69.891  49.573  58.590  1.00  0.00           H  
ATOM   1392  HG3 PRO    87      69.392  48.075  57.790  1.00  0.00           H  
ATOM   1393  CB  PRO    87      67.725  49.064  58.431  1.00  0.00           C  
ATOM   1394  HB2 PRO    87      67.571  50.031  58.909  1.00  0.00           H  
ATOM   1395  HB3 PRO    87      67.401  48.335  59.174  1.00  0.00           H  
ATOM   1396  CA  PRO    87      66.841  49.197  57.183  1.00  0.00           C  
ATOM   1397  HA  PRO    87      66.286  48.272  57.030  1.00  0.00           H  
ATOM   1398  C   PRO    87      65.894  50.344  57.394  1.00  0.00           C  
ATOM   1399  O   PRO    87      66.070  51.454  56.872  1.00  0.00           O  
ATOM   1400  N   SER    88      64.759  50.130  58.138  1.00  0.00           N  
ATOM   1401  H   SER    88      64.679  49.222  58.574  1.00  0.00           H  
ATOM   1402  CA  SER    88      63.783  51.179  58.601  1.00  0.00           C  
ATOM   1403  HA  SER    88      63.795  51.933  57.814  1.00  0.00           H  
ATOM   1404  CB  SER    88      62.444  50.565  58.736  1.00  0.00           C  
ATOM   1405  HB2 SER    88      61.745  51.377  58.939  1.00  0.00           H  
ATOM   1406  HB3 SER    88      62.091  50.126  57.802  1.00  0.00           H  
ATOM   1407  OG  SER    88      62.327  49.661  59.754  1.00  0.00           O  
ATOM   1408  HG  SER    88      62.850  48.864  59.640  1.00  0.00           H  
ATOM   1409  C   SER    88      64.186  52.038  59.818  1.00  0.00           C  
ATOM   1410  O   SER    88      65.148  51.654  60.531  1.00  0.00           O  
ATOM   1411  N   LEU    89      63.541  53.210  59.966  1.00  0.00           N  
ATOM   1412  H   LEU    89      62.847  53.386  59.254  1.00  0.00           H  
ATOM   1413  CA  LEU    89      63.864  53.985  61.200  1.00  0.00           C  
ATOM   1414  HA  LEU    89      64.931  54.198  61.263  1.00  0.00           H  
ATOM   1415  CB  LEU    89      63.054  55.411  61.051  1.00  0.00           C  
ATOM   1416  HB2 LEU    89      61.980  55.224  61.055  1.00  0.00           H  
ATOM   1417  HB3 LEU    89      63.248  55.981  61.959  1.00  0.00           H  
ATOM   1418  CG  LEU    89      63.487  56.366  59.885  1.00  0.00           C  
ATOM   1419  HG  LEU    89      63.180  55.925  58.937  1.00  0.00           H  
ATOM   1420  CD1 LEU    89      62.837  57.728  60.096  1.00  0.00           C  
ATOM   1421 HD11 LEU    89      61.748  57.690  60.127  1.00  0.00           H  
ATOM   1422 HD12 LEU    89      63.149  58.129  61.060  1.00  0.00           H  
ATOM   1423 HD13 LEU    89      63.134  58.406  59.295  1.00  0.00           H  
ATOM   1424  CD2 LEU    89      65.023  56.482  59.923  1.00  0.00           C  
ATOM   1425 HD21 LEU    89      65.517  56.776  60.849  1.00  0.00           H  
ATOM   1426 HD22 LEU    89      65.426  55.556  59.512  1.00  0.00           H  
ATOM   1427 HD23 LEU    89      65.343  57.174  59.145  1.00  0.00           H  
ATOM   1428  C   LEU    89      63.519  53.268  62.514  1.00  0.00           C  
ATOM   1429  O   LEU    89      64.182  53.465  63.554  1.00  0.00           O  
ATOM   1430  N   GLU    90      62.666  52.302  62.459  1.00  0.00           N  
ATOM   1431  H   GLU    90      62.256  52.060  61.568  1.00  0.00           H  
ATOM   1432  CA  GLU    90      62.502  51.345  63.621  1.00  0.00           C  
ATOM   1433  HA  GLU    90      62.380  51.974  64.503  1.00  0.00           H  
ATOM   1434  CB  GLU    90      61.258  50.493  63.426  1.00  0.00           C  
ATOM   1435  HB2 GLU    90      60.435  51.142  63.125  1.00  0.00           H  
ATOM   1436  HB3 GLU    90      61.452  49.689  62.716  1.00  0.00           H  
ATOM   1437  CG  GLU    90      60.697  49.863  64.758  1.00  0.00           C  
ATOM   1438  HG2 GLU    90      59.700  49.498  64.509  1.00  0.00           H  
ATOM   1439  HG3 GLU    90      61.320  48.994  64.971  1.00  0.00           H  
ATOM   1440  CD  GLU    90      60.598  50.731  66.006  1.00  0.00           C  
ATOM   1441  OE1 GLU    90      60.270  51.914  65.850  1.00  0.00           O  
ATOM   1442  OE2 GLU    90      60.662  50.270  67.167  1.00  0.00           O  
ATOM   1443  C   GLU    90      63.710  50.469  63.855  1.00  0.00           C  
ATOM   1444  O   GLU    90      64.203  50.332  64.977  1.00  0.00           O  
ATOM   1445  N   ASP    91      64.162  49.860  62.826  1.00  0.00           N  
ATOM   1446  H   ASP    91      63.778  50.002  61.903  1.00  0.00           H  
ATOM   1447  CA  ASP    91      65.344  48.962  62.936  1.00  0.00           C  
ATOM   1448  HA  ASP    91      65.104  48.181  63.657  1.00  0.00           H  
ATOM   1449  CB  ASP    91      65.634  48.309  61.569  1.00  0.00           C  
ATOM   1450  HB2 ASP    91      66.101  49.021  60.887  1.00  0.00           H  
ATOM   1451  HB3 ASP    91      66.322  47.464  61.578  1.00  0.00           H  
ATOM   1452  CG  ASP    91      64.379  47.730  60.924  1.00  0.00           C  
ATOM   1453  OD1 ASP    91      63.568  47.192  61.683  1.00  0.00           O  
ATOM   1454  OD2 ASP    91      64.249  47.802  59.667  1.00  0.00           O  
ATOM   1455  C   ASP    91      66.590  49.719  63.476  1.00  0.00           C  
ATOM   1456  O   ASP    91      67.302  49.157  64.300  1.00  0.00           O  
ATOM   1457  N   LEU    92      66.796  50.980  62.953  1.00  0.00           N  
ATOM   1458  H   LEU    92      66.178  51.291  62.216  1.00  0.00           H  
ATOM   1459  CA  LEU    92      67.896  51.839  63.314  1.00  0.00           C  
ATOM   1460  HA  LEU    92      68.783  51.210  63.384  1.00  0.00           H  
ATOM   1461  CB  LEU    92      67.968  52.963  62.277  1.00  0.00           C  
ATOM   1462  HB2 LEU    92      66.973  53.397  62.182  1.00  0.00           H  
ATOM   1463  HB3 LEU    92      68.721  53.678  62.610  1.00  0.00           H  
ATOM   1464  CG  LEU    92      68.474  52.346  60.949  1.00  0.00           C  
ATOM   1465  HG  LEU    92      67.940  51.415  60.759  1.00  0.00           H  
ATOM   1466  CD1 LEU    92      68.234  53.389  59.819  1.00  0.00           C  
ATOM   1467 HD11 LEU    92      68.816  53.129  58.935  1.00  0.00           H  
ATOM   1468 HD12 LEU    92      67.158  53.384  59.646  1.00  0.00           H  
ATOM   1469 HD13 LEU    92      68.463  54.405  60.141  1.00  0.00           H  
ATOM   1470  CD2 LEU    92      69.955  52.090  61.069  1.00  0.00           C  
ATOM   1471 HD21 LEU    92      70.265  51.354  61.810  1.00  0.00           H  
ATOM   1472 HD22 LEU    92      70.295  51.971  60.040  1.00  0.00           H  
ATOM   1473 HD23 LEU    92      70.432  53.050  61.271  1.00  0.00           H  
ATOM   1474  C   LEU    92      67.714  52.482  64.754  1.00  0.00           C  
ATOM   1475  O   LEU    92      68.745  52.668  65.383  1.00  0.00           O  
ATOM   1476  N   PHE    93      66.497  52.715  65.179  1.00  0.00           N  
ATOM   1477  H   PHE    93      65.741  52.714  64.510  1.00  0.00           H  
ATOM   1478  CA  PHE    93      66.274  53.184  66.578  1.00  0.00           C  
ATOM   1479  HA  PHE    93      66.913  54.016  66.873  1.00  0.00           H  
ATOM   1480  CB  PHE    93      64.754  53.565  66.648  1.00  0.00           C  
ATOM   1481  HB2 PHE    93      64.513  54.235  65.823  1.00  0.00           H  
ATOM   1482  HB3 PHE    93      64.132  52.670  66.633  1.00  0.00           H  
ATOM   1483  CG  PHE    93      64.315  54.335  67.882  1.00  0.00           C  
ATOM   1484  CD1 PHE    93      64.992  55.471  68.346  1.00  0.00           C  
ATOM   1485  HD1 PHE    93      65.972  55.792  68.025  1.00  0.00           H  
ATOM   1486  CE1 PHE    93      64.351  56.332  69.269  1.00  0.00           C  
ATOM   1487  HE1 PHE    93      64.841  57.220  69.642  1.00  0.00           H  
ATOM   1488  CZ  PHE    93      63.182  55.895  69.875  1.00  0.00           C  
ATOM   1489  HZ  PHE    93      62.768  56.520  70.653  1.00  0.00           H  
ATOM   1490  CE2 PHE    93      62.522  54.783  69.424  1.00  0.00           C  
ATOM   1491  HE2 PHE    93      61.569  54.509  69.852  1.00  0.00           H  
ATOM   1492  CD2 PHE    93      63.094  53.960  68.445  1.00  0.00           C  
ATOM   1493  HD2 PHE    93      62.563  53.074  68.129  1.00  0.00           H  
ATOM   1494  C   PHE    93      66.572  52.131  67.664  1.00  0.00           C  
ATOM   1495  O   PHE    93      67.220  52.410  68.680  1.00  0.00           O  
ATOM   1496  N   ASN    94      66.173  50.861  67.426  1.00  0.00           N  
ATOM   1497  H   ASN    94      65.394  50.810  66.785  1.00  0.00           H  
ATOM   1498  CA  ASN    94      66.599  49.722  68.285  1.00  0.00           C  
ATOM   1499  HA  ASN    94      66.488  49.948  69.345  1.00  0.00           H  
ATOM   1500  CB  ASN    94      65.627  48.598  67.946  1.00  0.00           C  
ATOM   1501  HB2 ASN    94      65.633  48.298  66.898  1.00  0.00           H  
ATOM   1502  HB3 ASN    94      65.887  47.697  68.503  1.00  0.00           H  
ATOM   1503  CG  ASN    94      64.279  48.999  68.378  1.00  0.00           C  
ATOM   1504  OD1 ASN    94      64.030  49.162  69.606  1.00  0.00           O  
ATOM   1505  ND2 ASN    94      63.369  49.342  67.469  1.00  0.00           N  
ATOM   1506 HD21 ASN    94      62.575  49.850  67.830  1.00  0.00           H  
ATOM   1507 HD22 ASN    94      63.694  49.453  66.519  1.00  0.00           H  
ATOM   1508  C   ASN    94      68.090  49.305  68.194  1.00  0.00           C  
ATOM   1509  O   ASN    94      68.646  48.817  69.195  1.00  0.00           O  
ATOM   1510  N   PHE    95      68.698  49.616  67.007  1.00  0.00           N  
ATOM   1511  H   PHE    95      68.095  49.912  66.254  1.00  0.00           H  
ATOM   1512  CA  PHE    95      70.146  49.702  66.870  1.00  0.00           C  
ATOM   1513  HA  PHE    95      70.535  48.728  67.168  1.00  0.00           H  
ATOM   1514  CB  PHE    95      70.611  49.766  65.390  1.00  0.00           C  
ATOM   1515  HB2 PHE    95      70.343  48.848  64.869  1.00  0.00           H  
ATOM   1516  HB3 PHE    95      70.108  50.416  64.674  1.00  0.00           H  
ATOM   1517  CG  PHE    95      72.121  49.851  65.258  1.00  0.00           C  
ATOM   1518  CD1 PHE    95      72.909  48.660  65.434  1.00  0.00           C  
ATOM   1519  HD1 PHE    95      72.513  47.697  65.721  1.00  0.00           H  
ATOM   1520  CE1 PHE    95      74.291  48.690  65.246  1.00  0.00           C  
ATOM   1521  HE1 PHE    95      74.868  47.799  65.445  1.00  0.00           H  
ATOM   1522  CZ  PHE    95      74.860  49.891  64.774  1.00  0.00           C  
ATOM   1523  HZ  PHE    95      75.934  49.868  64.660  1.00  0.00           H  
ATOM   1524  CE2 PHE    95      74.056  51.054  64.492  1.00  0.00           C  
ATOM   1525  HE2 PHE    95      74.505  51.977  64.156  1.00  0.00           H  
ATOM   1526  CD2 PHE    95      72.693  51.004  64.726  1.00  0.00           C  
ATOM   1527  HD2 PHE    95      72.053  51.842  64.494  1.00  0.00           H  
ATOM   1528  C   PHE    95      70.700  50.734  67.817  1.00  0.00           C  
ATOM   1529  O   PHE    95      71.615  50.374  68.567  1.00  0.00           O  
ATOM   1530  N   CYS    96      70.153  51.947  67.834  1.00  0.00           N  
ATOM   1531  H   CYS    96      69.354  52.122  67.242  1.00  0.00           H  
ATOM   1532  CA  CYS    96      70.668  52.980  68.684  1.00  0.00           C  
ATOM   1533  HA  CYS    96      71.749  52.982  68.823  1.00  0.00           H  
ATOM   1534  CB  CYS    96      70.292  54.238  67.923  1.00  0.00           C  
ATOM   1535  HB2 CYS    96      69.208  54.322  67.856  1.00  0.00           H  
ATOM   1536  HB3 CYS    96      70.724  55.100  68.433  1.00  0.00           H  
ATOM   1537  SG  CYS    96      71.212  54.324  66.330  1.00  0.00           S  
ATOM   1538  HG  CYS    96      70.295  53.527  65.773  1.00  0.00           H  
ATOM   1539  C   CYS    96      70.037  52.993  70.090  1.00  0.00           C  
ATOM   1540  O   CYS    96      69.660  54.107  70.563  1.00  0.00           O  
ATOM   1541  N   SER    97      69.896  51.807  70.770  1.00  0.00           N  
ATOM   1542  H   SER    97      70.344  50.981  70.399  1.00  0.00           H  
ATOM   1543  CA  SER    97      69.345  51.564  72.172  1.00  0.00           C  
ATOM   1544  HA  SER    97      69.031  50.523  72.246  1.00  0.00           H  
ATOM   1545  CB  SER    97      70.513  51.615  73.132  1.00  0.00           C  
ATOM   1546  HB2 SER    97      70.994  52.570  72.921  1.00  0.00           H  
ATOM   1547  HB3 SER    97      70.166  51.557  74.164  1.00  0.00           H  
ATOM   1548  OG  SER    97      71.368  50.549  72.825  1.00  0.00           O  
ATOM   1549  HG  SER    97      71.903  50.423  73.612  1.00  0.00           H  
ATOM   1550  C   SER    97      68.114  52.498  72.502  1.00  0.00           C  
ATOM   1551  O   SER    97      68.030  53.052  73.619  1.00  0.00           O  
ATOM   1552  N   ARG    98      67.197  52.521  71.558  1.00  0.00           N  
ATOM   1553  H   ARG    98      67.502  52.152  70.668  1.00  0.00           H  
ATOM   1554  CA  ARG    98      65.901  53.205  71.593  1.00  0.00           C  
ATOM   1555  HA  ARG    98      65.460  53.012  70.615  1.00  0.00           H  
ATOM   1556  CB  ARG    98      64.980  52.348  72.518  1.00  0.00           C  
ATOM   1557  HB2 ARG    98      64.926  51.437  71.921  1.00  0.00           H  
ATOM   1558  HB3 ARG    98      65.524  52.134  73.438  1.00  0.00           H  
ATOM   1559  CG  ARG    98      63.565  52.862  72.907  1.00  0.00           C  
ATOM   1560  HG2 ARG    98      63.730  53.443  73.814  1.00  0.00           H  
ATOM   1561  HG3 ARG    98      63.174  53.626  72.236  1.00  0.00           H  
ATOM   1562  CD  ARG    98      62.542  51.788  73.248  1.00  0.00           C  
ATOM   1563  HD2 ARG    98      62.880  51.197  74.099  1.00  0.00           H  
ATOM   1564  HD3 ARG    98      61.615  52.237  73.606  1.00  0.00           H  
ATOM   1565  NE  ARG    98      62.157  50.900  72.149  1.00  0.00           N  
ATOM   1566  HE  ARG    98      62.597  49.992  72.185  1.00  0.00           H  
ATOM   1567  CZ  ARG    98      61.443  51.187  71.049  1.00  0.00           C  
ATOM   1568  NH1 ARG    98      60.847  52.249  70.933  1.00  0.00           N  
ATOM   1569 HH11 ARG    98      60.811  52.783  71.790  1.00  0.00           H  
ATOM   1570 HH12 ARG    98      60.279  52.453  70.123  1.00  0.00           H  
ATOM   1571  NH2 ARG    98      61.371  50.316  70.118  1.00  0.00           N  
ATOM   1572 HH21 ARG    98      61.598  49.351  70.314  1.00  0.00           H  
ATOM   1573 HH22 ARG    98      60.872  50.567  69.277  1.00  0.00           H  
ATOM   1574  C   ARG    98      65.971  54.744  71.764  1.00  0.00           C  
ATOM   1575  O   ARG    98      65.287  55.347  72.563  1.00  0.00           O  
ATOM   1576  N   ARG    99      66.907  55.399  71.205  1.00  0.00           N  
ATOM   1577  H   ARG    99      67.652  54.916  70.723  1.00  0.00           H  
ATOM   1578  CA  ARG    99      67.248  56.831  71.392  1.00  0.00           C  
ATOM   1579  HA  ARG    99      66.320  57.344  71.642  1.00  0.00           H  
ATOM   1580  CB  ARG    99      68.271  56.903  72.582  1.00  0.00           C  
ATOM   1581  HB2 ARG    99      68.006  56.144  73.318  1.00  0.00           H  
ATOM   1582  HB3 ARG    99      69.294  56.709  72.261  1.00  0.00           H  
ATOM   1583  CG  ARG    99      68.203  58.245  73.237  1.00  0.00           C  
ATOM   1584  HG2 ARG    99      68.485  58.984  72.487  1.00  0.00           H  
ATOM   1585  HG3 ARG    99      67.153  58.451  73.447  1.00  0.00           H  
ATOM   1586  CD  ARG    99      69.038  58.289  74.504  1.00  0.00           C  
ATOM   1587  HD2 ARG    99      68.731  57.424  75.092  1.00  0.00           H  
ATOM   1588  HD3 ARG    99      70.101  58.106  74.344  1.00  0.00           H  
ATOM   1589  NE  ARG    99      69.076  59.540  75.228  1.00  0.00           N  
ATOM   1590  HE  ARG    99      69.652  60.217  74.749  1.00  0.00           H  
ATOM   1591  CZ  ARG    99      68.366  59.871  76.256  1.00  0.00           C  
ATOM   1592  NH1 ARG    99      67.534  59.062  76.838  1.00  0.00           N  
ATOM   1593 HH11 ARG    99      67.311  58.131  76.515  1.00  0.00           H  
ATOM   1594 HH12 ARG    99      67.112  59.326  77.716  1.00  0.00           H  
ATOM   1595  NH2 ARG    99      68.519  61.070  76.659  1.00  0.00           N  
ATOM   1596 HH21 ARG    99      69.106  61.700  76.130  1.00  0.00           H  
ATOM   1597 HH22 ARG    99      68.013  61.330  77.493  1.00  0.00           H  
ATOM   1598  C   ARG    99      67.884  57.401  70.095  1.00  0.00           C  
ATOM   1599  O   ARG    99      68.726  56.767  69.455  1.00  0.00           O  
ATOM   1600  N   PHE   100      67.396  58.578  69.757  1.00  0.00           N  
ATOM   1601  H   PHE   100      66.647  58.899  70.353  1.00  0.00           H  
ATOM   1602  CA  PHE   100      67.895  59.508  68.743  1.00  0.00           C  
ATOM   1603  HA  PHE   100      68.844  59.205  68.301  1.00  0.00           H  
ATOM   1604  CB  PHE   100      66.913  59.513  67.547  1.00  0.00           C  
ATOM   1605  HB2 PHE   100      65.976  59.539  68.103  1.00  0.00           H  
ATOM   1606  HB3 PHE   100      67.086  60.439  66.998  1.00  0.00           H  
ATOM   1607  CG  PHE   100      66.920  58.330  66.597  1.00  0.00           C  
ATOM   1608  CD1 PHE   100      68.051  57.500  66.408  1.00  0.00           C  
ATOM   1609  HD1 PHE   100      68.991  57.643  66.921  1.00  0.00           H  
ATOM   1610  CE1 PHE   100      68.002  56.389  65.531  1.00  0.00           C  
ATOM   1611  HE1 PHE   100      68.826  55.705  65.395  1.00  0.00           H  
ATOM   1612  CZ  PHE   100      66.882  56.148  64.770  1.00  0.00           C  
ATOM   1613  HZ  PHE   100      66.866  55.355  64.037  1.00  0.00           H  
ATOM   1614  CE2 PHE   100      65.739  56.994  64.890  1.00  0.00           C  
ATOM   1615  HE2 PHE   100      64.885  56.797  64.259  1.00  0.00           H  
ATOM   1616  CD2 PHE   100      65.786  58.071  65.798  1.00  0.00           C  
ATOM   1617  HD2 PHE   100      64.934  58.733  65.850  1.00  0.00           H  
ATOM   1618  C   PHE   100      68.243  60.975  69.174  1.00  0.00           C  
ATOM   1619  O   PHE   100      67.456  61.625  69.892  1.00  0.00           O  
ATOM   1620  N   THR   101      69.438  61.498  68.769  1.00  0.00           N  
ATOM   1621  H   THR   101      69.953  60.919  68.122  1.00  0.00           H  
ATOM   1622  CA  THR   101      69.854  62.888  68.942  1.00  0.00           C  
ATOM   1623  HA  THR   101      69.886  63.082  70.014  1.00  0.00           H  
ATOM   1624  CB  THR   101      71.321  63.000  68.444  1.00  0.00           C  
ATOM   1625  HB  THR   101      71.641  64.031  68.595  1.00  0.00           H  
ATOM   1626  CG2 THR   101      72.297  62.269  69.341  1.00  0.00           C  
ATOM   1627 HG21 THR   101      73.269  62.245  68.848  1.00  0.00           H  
ATOM   1628 HG22 THR   101      72.357  62.696  70.342  1.00  0.00           H  
ATOM   1629 HG23 THR   101      72.054  61.224  69.534  1.00  0.00           H  
ATOM   1630  OG1 THR   101      71.535  62.795  67.079  1.00  0.00           O  
ATOM   1631  HG1 THR   101      71.889  61.905  67.011  1.00  0.00           H  
ATOM   1632  C   THR   101      68.913  63.895  68.202  1.00  0.00           C  
ATOM   1633  O   THR   101      68.363  63.477  67.142  1.00  0.00           O  
ATOM   1634  N   MET   102      68.652  65.096  68.715  1.00  0.00           N  
ATOM   1635  H   MET   102      68.976  65.342  69.639  1.00  0.00           H  
ATOM   1636  CA  MET   102      68.045  66.201  68.020  1.00  0.00           C  
ATOM   1637  HA  MET   102      67.059  65.806  67.776  1.00  0.00           H  
ATOM   1638  CB  MET   102      67.869  67.497  68.873  1.00  0.00           C  
ATOM   1639  HB2 MET   102      67.701  67.240  69.919  1.00  0.00           H  
ATOM   1640  HB3 MET   102      68.826  68.011  68.954  1.00  0.00           H  
ATOM   1641  CG  MET   102      66.814  68.468  68.312  1.00  0.00           C  
ATOM   1642  HG2 MET   102      66.845  69.365  68.931  1.00  0.00           H  
ATOM   1643  HG3 MET   102      67.164  68.765  67.323  1.00  0.00           H  
ATOM   1644  SD  MET   102      65.170  67.702  68.088  1.00  0.00           S  
ATOM   1645  CE  MET   102      64.719  67.680  69.863  1.00  0.00           C  
ATOM   1646  HE1 MET   102      64.972  68.658  70.272  1.00  0.00           H  
ATOM   1647  HE2 MET   102      63.680  67.405  70.045  1.00  0.00           H  
ATOM   1648  HE3 MET   102      65.270  66.874  70.347  1.00  0.00           H  
ATOM   1649  C   MET   102      68.694  66.602  66.637  1.00  0.00           C  
ATOM   1650  O   MET   102      68.028  66.812  65.648  1.00  0.00           O  
ATOM   1651  N   LYS   103      69.970  66.484  66.492  1.00  0.00           N  
ATOM   1652  H   LYS   103      70.532  66.344  67.319  1.00  0.00           H  
ATOM   1653  CA  LYS   103      70.721  66.495  65.230  1.00  0.00           C  
ATOM   1654  HA  LYS   103      70.697  67.503  64.816  1.00  0.00           H  
ATOM   1655  CB  LYS   103      72.278  66.384  65.394  1.00  0.00           C  
ATOM   1656  HB2 LYS   103      72.591  67.083  66.169  1.00  0.00           H  
ATOM   1657  HB3 LYS   103      72.589  65.409  65.771  1.00  0.00           H  
ATOM   1658  CG  LYS   103      73.032  66.708  64.116  1.00  0.00           C  
ATOM   1659  HG2 LYS   103      72.539  67.558  63.645  1.00  0.00           H  
ATOM   1660  HG3 LYS   103      74.043  66.983  64.417  1.00  0.00           H  
ATOM   1661  CD  LYS   103      73.355  65.421  63.282  1.00  0.00           C  
ATOM   1662  HD2 LYS   103      73.746  64.587  63.865  1.00  0.00           H  
ATOM   1663  HD3 LYS   103      72.389  65.080  62.911  1.00  0.00           H  
ATOM   1664  CE  LYS   103      74.126  65.799  62.044  1.00  0.00           C  
ATOM   1665  HE2 LYS   103      74.154  64.916  61.405  1.00  0.00           H  
ATOM   1666  HE3 LYS   103      73.577  66.594  61.538  1.00  0.00           H  
ATOM   1667  NZ  LYS   103      75.507  66.223  62.202  1.00  0.00           N  
ATOM   1668  HZ1 LYS   103      75.645  67.185  62.476  1.00  0.00           H  
ATOM   1669  HZ2 LYS   103      75.940  65.699  62.949  1.00  0.00           H  
ATOM   1670  HZ3 LYS   103      75.973  66.243  61.306  1.00  0.00           H  
ATOM   1671  C   LYS   103      70.147  65.507  64.222  1.00  0.00           C  
ATOM   1672  O   LYS   103      69.771  65.844  63.135  1.00  0.00           O  
ATOM   1673  N   THR   104      70.099  64.226  64.568  1.00  0.00           N  
ATOM   1674  H   THR   104      70.528  64.093  65.472  1.00  0.00           H  
ATOM   1675  CA  THR   104      69.500  63.089  63.800  1.00  0.00           C  
ATOM   1676  HA  THR   104      69.926  63.016  62.799  1.00  0.00           H  
ATOM   1677  CB  THR   104      69.775  61.759  64.458  1.00  0.00           C  
ATOM   1678  HB  THR   104      69.816  61.905  65.537  1.00  0.00           H  
ATOM   1679  CG2 THR   104      68.916  60.524  64.196  1.00  0.00           C  
ATOM   1680 HG21 THR   104      69.154  59.715  64.888  1.00  0.00           H  
ATOM   1681 HG22 THR   104      67.871  60.746  64.413  1.00  0.00           H  
ATOM   1682 HG23 THR   104      68.989  60.254  63.143  1.00  0.00           H  
ATOM   1683  OG1 THR   104      71.042  61.425  64.030  1.00  0.00           O  
ATOM   1684  HG1 THR   104      71.579  61.653  64.791  1.00  0.00           H  
ATOM   1685  C   THR   104      68.006  63.336  63.588  1.00  0.00           C  
ATOM   1686  O   THR   104      67.667  63.254  62.381  1.00  0.00           O  
ATOM   1687  N   VAL   105      67.195  63.586  64.611  1.00  0.00           N  
ATOM   1688  H   VAL   105      67.683  63.608  65.495  1.00  0.00           H  
ATOM   1689  CA  VAL   105      65.746  63.857  64.454  1.00  0.00           C  
ATOM   1690  HA  VAL   105      65.256  63.009  63.975  1.00  0.00           H  
ATOM   1691  CB  VAL   105      65.133  64.104  65.892  1.00  0.00           C  
ATOM   1692  HB  VAL   105      65.647  64.956  66.337  1.00  0.00           H  
ATOM   1693  CG1 VAL   105      63.680  64.539  65.904  1.00  0.00           C  
ATOM   1694 HG11 VAL   105      63.421  65.423  65.323  1.00  0.00           H  
ATOM   1695 HG12 VAL   105      63.044  63.737  65.530  1.00  0.00           H  
ATOM   1696 HG13 VAL   105      63.406  64.792  66.928  1.00  0.00           H  
ATOM   1697  CG2 VAL   105      65.202  62.849  66.726  1.00  0.00           C  
ATOM   1698 HG21 VAL   105      66.220  62.461  66.682  1.00  0.00           H  
ATOM   1699 HG22 VAL   105      64.848  63.050  67.737  1.00  0.00           H  
ATOM   1700 HG23 VAL   105      64.481  62.205  66.222  1.00  0.00           H  
ATOM   1701  C   VAL   105      65.365  64.977  63.505  1.00  0.00           C  
ATOM   1702  O   VAL   105      64.567  64.753  62.614  1.00  0.00           O  
ATOM   1703  N   LEU   106      66.035  66.141  63.601  1.00  0.00           N  
ATOM   1704  H   LEU   106      66.693  66.242  64.361  1.00  0.00           H  
ATOM   1705  CA  LEU   106      65.838  67.244  62.674  1.00  0.00           C  
ATOM   1706  HA  LEU   106      64.762  67.388  62.582  1.00  0.00           H  
ATOM   1707  CB  LEU   106      66.624  68.489  63.170  1.00  0.00           C  
ATOM   1708  HB2 LEU   106      67.648  68.200  63.407  1.00  0.00           H  
ATOM   1709  HB3 LEU   106      66.687  69.336  62.487  1.00  0.00           H  
ATOM   1710  CG  LEU   106      65.871  69.048  64.398  1.00  0.00           C  
ATOM   1711  HG  LEU   106      65.783  68.277  65.163  1.00  0.00           H  
ATOM   1712  CD1 LEU   106      66.788  70.195  64.950  1.00  0.00           C  
ATOM   1713 HD11 LEU   106      66.810  71.067  64.296  1.00  0.00           H  
ATOM   1714 HD12 LEU   106      66.403  70.589  65.890  1.00  0.00           H  
ATOM   1715 HD13 LEU   106      67.748  69.759  65.225  1.00  0.00           H  
ATOM   1716  CD2 LEU   106      64.431  69.677  64.172  1.00  0.00           C  
ATOM   1717 HD21 LEU   106      63.856  69.059  63.483  1.00  0.00           H  
ATOM   1718 HD22 LEU   106      63.948  69.805  65.141  1.00  0.00           H  
ATOM   1719 HD23 LEU   106      64.561  70.667  63.736  1.00  0.00           H  
ATOM   1720  C   LEU   106      66.287  66.929  61.234  1.00  0.00           C  
ATOM   1721  O   LEU   106      65.583  67.200  60.256  1.00  0.00           O  
ATOM   1722  N   MET   107      67.455  66.227  61.043  1.00  0.00           N  
ATOM   1723  H   MET   107      67.998  66.162  61.892  1.00  0.00           H  
ATOM   1724  CA  MET   107      67.872  65.696  59.694  1.00  0.00           C  
ATOM   1725  HA  MET   107      67.975  66.613  59.113  1.00  0.00           H  
ATOM   1726  CB  MET   107      69.244  65.049  59.512  1.00  0.00           C  
ATOM   1727  HB2 MET   107      69.301  64.262  60.264  1.00  0.00           H  
ATOM   1728  HB3 MET   107      69.231  64.600  58.519  1.00  0.00           H  
ATOM   1729  CG  MET   107      70.396  66.040  59.770  1.00  0.00           C  
ATOM   1730  HG2 MET   107      70.108  66.932  59.215  1.00  0.00           H  
ATOM   1731  HG3 MET   107      70.419  66.324  60.822  1.00  0.00           H  
ATOM   1732  SD  MET   107      72.024  65.471  59.100  1.00  0.00           S  
ATOM   1733  CE  MET   107      72.248  64.013  60.110  1.00  0.00           C  
ATOM   1734  HE1 MET   107      71.722  64.192  61.048  1.00  0.00           H  
ATOM   1735  HE2 MET   107      71.822  63.209  59.509  1.00  0.00           H  
ATOM   1736  HE3 MET   107      73.301  63.768  60.244  1.00  0.00           H  
ATOM   1737  C   MET   107      66.690  64.897  59.058  1.00  0.00           C  
ATOM   1738  O   MET   107      66.383  64.965  57.865  1.00  0.00           O  
ATOM   1739  N   LEU   108      65.992  64.122  59.939  1.00  0.00           N  
ATOM   1740  H   LEU   108      66.199  64.027  60.923  1.00  0.00           H  
ATOM   1741  CA  LEU   108      64.949  63.196  59.465  1.00  0.00           C  
ATOM   1742  HA  LEU   108      65.328  62.850  58.504  1.00  0.00           H  
ATOM   1743  CB  LEU   108      64.973  61.974  60.348  1.00  0.00           C  
ATOM   1744  HB2 LEU   108      64.799  62.442  61.317  1.00  0.00           H  
ATOM   1745  HB3 LEU   108      64.171  61.316  60.016  1.00  0.00           H  
ATOM   1746  CG  LEU   108      66.234  61.211  60.370  1.00  0.00           C  
ATOM   1747  HG  LEU   108      67.116  61.835  60.513  1.00  0.00           H  
ATOM   1748  CD1 LEU   108      65.992  60.331  61.609  1.00  0.00           C  
ATOM   1749 HD11 LEU   108      66.069  60.764  62.607  1.00  0.00           H  
ATOM   1750 HD12 LEU   108      65.172  59.616  61.540  1.00  0.00           H  
ATOM   1751 HD13 LEU   108      66.844  59.678  61.422  1.00  0.00           H  
ATOM   1752  CD2 LEU   108      66.421  60.337  59.094  1.00  0.00           C  
ATOM   1753 HD21 LEU   108      65.686  59.532  59.069  1.00  0.00           H  
ATOM   1754 HD22 LEU   108      66.480  60.931  58.182  1.00  0.00           H  
ATOM   1755 HD23 LEU   108      67.396  59.851  59.144  1.00  0.00           H  
ATOM   1756  C   LEU   108      63.601  63.903  59.284  1.00  0.00           C  
ATOM   1757  O   LEU   108      62.895  63.549  58.344  1.00  0.00           O  
ATOM   1758  N   ALA   109      63.371  64.937  60.092  1.00  0.00           N  
ATOM   1759  H   ALA   109      63.898  64.952  60.953  1.00  0.00           H  
ATOM   1760  CA  ALA   109      62.242  65.867  59.952  1.00  0.00           C  
ATOM   1761  HA  ALA   109      61.357  65.248  60.095  1.00  0.00           H  
ATOM   1762  CB  ALA   109      62.267  66.874  61.064  1.00  0.00           C  
ATOM   1763  HB1 ALA   109      61.199  67.089  61.071  1.00  0.00           H  
ATOM   1764  HB2 ALA   109      62.551  66.513  62.053  1.00  0.00           H  
ATOM   1765  HB3 ALA   109      62.824  67.778  60.821  1.00  0.00           H  
ATOM   1766  C   ALA   109      62.217  66.451  58.548  1.00  0.00           C  
ATOM   1767  O   ALA   109      61.127  66.376  57.981  1.00  0.00           O  
ATOM   1768  N   ASP   110      63.356  66.998  58.048  1.00  0.00           N  
ATOM   1769  H   ASP   110      64.124  67.031  58.703  1.00  0.00           H  
ATOM   1770  CA  ASP   110      63.403  67.604  56.699  1.00  0.00           C  
ATOM   1771  HA  ASP   110      62.616  68.357  56.754  1.00  0.00           H  
ATOM   1772  CB  ASP   110      64.801  68.270  56.436  1.00  0.00           C  
ATOM   1773  HB2 ASP   110      65.357  68.618  57.306  1.00  0.00           H  
ATOM   1774  HB3 ASP   110      65.318  67.414  56.003  1.00  0.00           H  
ATOM   1775  CG  ASP   110      64.733  69.373  55.359  1.00  0.00           C  
ATOM   1776  OD1 ASP   110      64.264  70.464  55.666  1.00  0.00           O  
ATOM   1777  OD2 ASP   110      65.059  69.051  54.210  1.00  0.00           O  
ATOM   1778  C   ASP   110      62.997  66.582  55.611  1.00  0.00           C  
ATOM   1779  O   ASP   110      62.091  66.838  54.727  1.00  0.00           O  
ATOM   1780  N   GLN   111      63.776  65.498  55.590  1.00  0.00           N  
ATOM   1781  H   GLN   111      64.594  65.498  56.182  1.00  0.00           H  
ATOM   1782  CA  GLN   111      63.563  64.354  54.581  1.00  0.00           C  
ATOM   1783  HA  GLN   111      63.581  64.848  53.610  1.00  0.00           H  
ATOM   1784  CB  GLN   111      64.714  63.325  54.731  1.00  0.00           C  
ATOM   1785  HB2 GLN   111      64.601  62.768  55.661  1.00  0.00           H  
ATOM   1786  HB3 GLN   111      64.590  62.600  53.926  1.00  0.00           H  
ATOM   1787  CG  GLN   111      66.121  63.932  54.551  1.00  0.00           C  
ATOM   1788  HG2 GLN   111      66.195  64.673  53.756  1.00  0.00           H  
ATOM   1789  HG3 GLN   111      66.442  64.238  55.547  1.00  0.00           H  
ATOM   1790  CD  GLN   111      67.187  62.907  54.120  1.00  0.00           C  
ATOM   1791  OE1 GLN   111      66.896  61.908  53.522  1.00  0.00           O  
ATOM   1792  NE2 GLN   111      68.412  63.128  54.391  1.00  0.00           N  
ATOM   1793 HE21 GLN   111      69.074  62.430  54.082  1.00  0.00           H  
ATOM   1794 HE22 GLN   111      68.634  64.005  54.840  1.00  0.00           H  
ATOM   1795  C   GLN   111      62.247  63.598  54.659  1.00  0.00           C  
ATOM   1796  O   GLN   111      61.701  63.243  53.617  1.00  0.00           O  
ATOM   1797  N   MET   112      61.751  63.311  55.856  1.00  0.00           N  
ATOM   1798  H   MET   112      62.234  63.609  56.692  1.00  0.00           H  
ATOM   1799  CA  MET   112      60.392  62.742  55.947  1.00  0.00           C  
ATOM   1800  HA  MET   112      60.385  61.841  55.334  1.00  0.00           H  
ATOM   1801  CB  MET   112      60.016  62.183  57.407  1.00  0.00           C  
ATOM   1802  HB2 MET   112      60.001  62.975  58.156  1.00  0.00           H  
ATOM   1803  HB3 MET   112      59.012  61.760  57.355  1.00  0.00           H  
ATOM   1804  CG  MET   112      60.965  61.076  57.878  1.00  0.00           C  
ATOM   1805  HG2 MET   112      60.835  60.246  57.183  1.00  0.00           H  
ATOM   1806  HG3 MET   112      61.977  61.476  57.824  1.00  0.00           H  
ATOM   1807  SD  MET   112      60.471  60.496  59.600  1.00  0.00           S  
ATOM   1808  CE  MET   112      60.805  61.961  60.646  1.00  0.00           C  
ATOM   1809  HE1 MET   112      61.885  62.107  60.682  1.00  0.00           H  
ATOM   1810  HE2 MET   112      60.322  62.902  60.383  1.00  0.00           H  
ATOM   1811  HE3 MET   112      60.524  61.642  61.649  1.00  0.00           H  
ATOM   1812  C   MET   112      59.232  63.655  55.463  1.00  0.00           C  
ATOM   1813  O   MET   112      58.410  63.216  54.631  1.00  0.00           O  
ATOM   1814  N   ILE   113      59.069  64.903  55.899  1.00  0.00           N  
ATOM   1815  H   ILE   113      59.763  65.243  56.549  1.00  0.00           H  
ATOM   1816  CA  ILE   113      58.099  65.909  55.312  1.00  0.00           C  
ATOM   1817  HA  ILE   113      57.091  65.633  55.621  1.00  0.00           H  
ATOM   1818  CB  ILE   113      58.473  67.253  55.917  1.00  0.00           C  
ATOM   1819  HB  ILE   113      59.562  67.297  55.923  1.00  0.00           H  
ATOM   1820  CG2 ILE   113      57.862  68.369  55.075  1.00  0.00           C  
ATOM   1821 HG21 ILE   113      57.935  69.317  55.609  1.00  0.00           H  
ATOM   1822 HG22 ILE   113      58.453  68.489  54.167  1.00  0.00           H  
ATOM   1823 HG23 ILE   113      56.818  68.111  54.896  1.00  0.00           H  
ATOM   1824  CG1 ILE   113      57.891  67.427  57.298  1.00  0.00           C  
ATOM   1825 HG12 ILE   113      56.819  67.587  57.177  1.00  0.00           H  
ATOM   1826 HG13 ILE   113      58.115  66.542  57.894  1.00  0.00           H  
ATOM   1827  CD1 ILE   113      58.492  68.616  58.046  1.00  0.00           C  
ATOM   1828 HD11 ILE   113      58.060  69.545  57.675  1.00  0.00           H  
ATOM   1829 HD12 ILE   113      58.114  68.589  59.068  1.00  0.00           H  
ATOM   1830 HD13 ILE   113      59.573  68.735  57.966  1.00  0.00           H  
ATOM   1831  C   ILE   113      58.212  65.862  53.744  1.00  0.00           C  
ATOM   1832  O   ILE   113      57.256  65.670  52.969  1.00  0.00           O  
ATOM   1833  N   SER   114      59.472  65.901  53.210  1.00  0.00           N  
ATOM   1834  H   SER   114      60.195  66.177  53.860  1.00  0.00           H  
ATOM   1835  CA  SER   114      59.792  65.881  51.746  1.00  0.00           C  
ATOM   1836  HA  SER   114      59.273  66.763  51.373  1.00  0.00           H  
ATOM   1837  CB  SER   114      61.290  66.172  51.478  1.00  0.00           C  
ATOM   1838  HB2 SER   114      61.917  65.362  51.852  1.00  0.00           H  
ATOM   1839  HB3 SER   114      61.462  66.255  50.404  1.00  0.00           H  
ATOM   1840  OG  SER   114      61.724  67.402  52.177  1.00  0.00           O  
ATOM   1841  HG  SER   114      61.917  67.186  53.092  1.00  0.00           H  
ATOM   1842  C   SER   114      59.249  64.710  50.953  1.00  0.00           C  
ATOM   1843  O   SER   114      58.686  64.976  49.872  1.00  0.00           O  
ATOM   1844  N   ARG   115      59.233  63.465  51.485  1.00  0.00           N  
ATOM   1845  H   ARG   115      59.908  63.348  52.226  1.00  0.00           H  
ATOM   1846  CA  ARG   115      58.524  62.280  50.850  1.00  0.00           C  
ATOM   1847  HA  ARG   115      58.928  62.225  49.839  1.00  0.00           H  
ATOM   1848  CB  ARG   115      58.767  60.972  51.529  1.00  0.00           C  
ATOM   1849  HB2 ARG   115      58.296  61.068  52.507  1.00  0.00           H  
ATOM   1850  HB3 ARG   115      58.362  60.125  50.976  1.00  0.00           H  
ATOM   1851  CG  ARG   115      60.236  60.544  51.661  1.00  0.00           C  
ATOM   1852  HG2 ARG   115      60.697  61.280  52.320  1.00  0.00           H  
ATOM   1853  HG3 ARG   115      60.363  59.563  52.121  1.00  0.00           H  
ATOM   1854  CD  ARG   115      60.902  60.539  50.260  1.00  0.00           C  
ATOM   1855  HD2 ARG   115      61.645  59.745  50.183  1.00  0.00           H  
ATOM   1856  HD3 ARG   115      60.172  60.194  49.529  1.00  0.00           H  
ATOM   1857  NE  ARG   115      61.538  61.832  49.817  1.00  0.00           N  
ATOM   1858  HE  ARG   115      60.987  62.343  49.143  1.00  0.00           H  
ATOM   1859  CZ  ARG   115      62.726  62.318  49.995  1.00  0.00           C  
ATOM   1860  NH1 ARG   115      63.649  61.784  50.730  1.00  0.00           N  
ATOM   1861 HH11 ARG   115      63.471  60.855  51.087  1.00  0.00           H  
ATOM   1862 HH12 ARG   115      64.490  62.318  50.896  1.00  0.00           H  
ATOM   1863  NH2 ARG   115      63.036  63.471  49.507  1.00  0.00           N  
ATOM   1864 HH21 ARG   115      62.461  63.922  48.810  1.00  0.00           H  
ATOM   1865 HH22 ARG   115      63.926  63.889  49.738  1.00  0.00           H  
ATOM   1866  C   ARG   115      56.985  62.444  50.723  1.00  0.00           C  
ATOM   1867  O   ARG   115      56.433  61.923  49.712  1.00  0.00           O  
ATOM   1868  N   ILE   116      56.310  63.060  51.694  1.00  0.00           N  
ATOM   1869  H   ILE   116      56.842  63.402  52.482  1.00  0.00           H  
ATOM   1870  CA  ILE   116      54.856  63.299  51.778  1.00  0.00           C  
ATOM   1871  HA  ILE   116      54.383  62.485  51.228  1.00  0.00           H  
ATOM   1872  CB  ILE   116      54.365  63.236  53.283  1.00  0.00           C  
ATOM   1873  HB  ILE   116      55.019  63.933  53.808  1.00  0.00           H  
ATOM   1874  CG2 ILE   116      52.931  63.659  53.389  1.00  0.00           C  
ATOM   1875 HG21 ILE   116      52.715  63.705  54.457  1.00  0.00           H  
ATOM   1876 HG22 ILE   116      52.769  64.630  52.923  1.00  0.00           H  
ATOM   1877 HG23 ILE   116      52.266  62.972  52.866  1.00  0.00           H  
ATOM   1878  CG1 ILE   116      54.378  61.785  53.848  1.00  0.00           C  
ATOM   1879 HG12 ILE   116      53.544  61.184  53.486  1.00  0.00           H  
ATOM   1880 HG13 ILE   116      55.299  61.300  53.524  1.00  0.00           H  
ATOM   1881  CD1 ILE   116      54.427  61.849  55.354  1.00  0.00           C  
ATOM   1882 HD11 ILE   116      54.582  60.820  55.677  1.00  0.00           H  
ATOM   1883 HD12 ILE   116      55.184  62.568  55.666  1.00  0.00           H  
ATOM   1884 HD13 ILE   116      53.431  62.119  55.706  1.00  0.00           H  
ATOM   1885  C   ILE   116      54.447  64.430  50.928  1.00  0.00           C  
ATOM   1886  O   ILE   116      53.436  64.324  50.184  1.00  0.00           O  
ATOM   1887  N   GLU   117      55.237  65.475  50.813  1.00  0.00           N  
ATOM   1888  H   GLU   117      55.986  65.600  51.479  1.00  0.00           H  
ATOM   1889  CA  GLU   117      55.126  66.561  49.732  1.00  0.00           C  
ATOM   1890  HA  GLU   117      54.151  67.025  49.881  1.00  0.00           H  
ATOM   1891  CB  GLU   117      56.302  67.583  49.865  1.00  0.00           C  
ATOM   1892  HB2 GLU   117      56.358  67.907  50.904  1.00  0.00           H  
ATOM   1893  HB3 GLU   117      57.203  66.993  49.695  1.00  0.00           H  
ATOM   1894  CG  GLU   117      56.292  68.799  48.984  1.00  0.00           C  
ATOM   1895  HG2 GLU   117      56.089  68.575  47.937  1.00  0.00           H  
ATOM   1896  HG3 GLU   117      55.419  69.390  49.260  1.00  0.00           H  
ATOM   1897  CD  GLU   117      57.637  69.594  49.169  1.00  0.00           C  
ATOM   1898  OE1 GLU   117      58.659  68.906  49.293  1.00  0.00           O  
ATOM   1899  OE2 GLU   117      57.603  70.881  49.225  1.00  0.00           O  
ATOM   1900  C   GLU   117      55.148  65.890  48.389  1.00  0.00           C  
ATOM   1901  O   GLU   117      54.256  66.194  47.567  1.00  0.00           O  
ATOM   1902  N   TYR   118      56.120  65.010  48.063  1.00  0.00           N  
ATOM   1903  H   TYR   118      56.973  64.971  48.604  1.00  0.00           H  
ATOM   1904  CA  TYR   118      56.081  64.268  46.806  1.00  0.00           C  
ATOM   1905  HA  TYR   118      56.271  64.983  46.006  1.00  0.00           H  
ATOM   1906  CB  TYR   118      57.236  63.260  46.744  1.00  0.00           C  
ATOM   1907  HB2 TYR   118      58.099  63.884  46.977  1.00  0.00           H  
ATOM   1908  HB3 TYR   118      57.298  62.378  47.381  1.00  0.00           H  
ATOM   1909  CG  TYR   118      57.459  62.660  45.391  1.00  0.00           C  
ATOM   1910  CD1 TYR   118      58.449  63.196  44.499  1.00  0.00           C  
ATOM   1911  HD1 TYR   118      59.010  64.074  44.785  1.00  0.00           H  
ATOM   1912  CE1 TYR   118      58.605  62.596  43.268  1.00  0.00           C  
ATOM   1913  HE1 TYR   118      59.427  62.994  42.690  1.00  0.00           H  
ATOM   1914  CZ  TYR   118      57.788  61.549  42.867  1.00  0.00           C  
ATOM   1915  OH  TYR   118      58.073  60.920  41.764  1.00  0.00           O  
ATOM   1916  HH  TYR   118      57.638  60.064  41.773  1.00  0.00           H  
ATOM   1917  CE2 TYR   118      56.812  61.034  43.734  1.00  0.00           C  
ATOM   1918  HE2 TYR   118      56.124  60.238  43.488  1.00  0.00           H  
ATOM   1919  CD2 TYR   118      56.610  61.603  44.961  1.00  0.00           C  
ATOM   1920  HD2 TYR   118      55.833  61.204  45.597  1.00  0.00           H  
ATOM   1921  C   TYR   118      54.703  63.546  46.593  1.00  0.00           C  
ATOM   1922  O   TYR   118      54.007  63.626  45.572  1.00  0.00           O  
ATOM   1923  N   VAL   119      54.242  62.819  47.619  1.00  0.00           N  
ATOM   1924  H   VAL   119      54.814  62.764  48.449  1.00  0.00           H  
ATOM   1925  CA  VAL   119      53.010  62.015  47.426  1.00  0.00           C  
ATOM   1926  HA  VAL   119      52.978  61.363  46.553  1.00  0.00           H  
ATOM   1927  CB  VAL   119      52.917  60.976  48.497  1.00  0.00           C  
ATOM   1928  HB  VAL   119      53.115  61.341  49.505  1.00  0.00           H  
ATOM   1929  CG1 VAL   119      51.539  60.244  48.433  1.00  0.00           C  
ATOM   1930 HG11 VAL   119      51.583  59.527  49.253  1.00  0.00           H  
ATOM   1931 HG12 VAL   119      50.705  60.890  48.705  1.00  0.00           H  
ATOM   1932 HG13 VAL   119      51.434  59.695  47.497  1.00  0.00           H  
ATOM   1933  CG2 VAL   119      53.863  59.757  48.262  1.00  0.00           C  
ATOM   1934 HG21 VAL   119      54.096  59.603  47.208  1.00  0.00           H  
ATOM   1935 HG22 VAL   119      54.804  59.919  48.789  1.00  0.00           H  
ATOM   1936 HG23 VAL   119      53.487  58.805  48.636  1.00  0.00           H  
ATOM   1937  C   VAL   119      51.716  62.873  47.281  1.00  0.00           C  
ATOM   1938  O   VAL   119      50.752  62.572  46.535  1.00  0.00           O  
ATOM   1939  N   HIE   120      51.708  64.017  47.948  1.00  0.00           N  
ATOM   1940  H   HIE   120      52.512  64.197  48.532  1.00  0.00           H  
ATOM   1941  CA  HIE   120      50.542  64.927  47.994  1.00  0.00           C  
ATOM   1942  HA  HIE   120      49.663  64.286  48.056  1.00  0.00           H  
ATOM   1943  CB  HIE   120      50.566  65.785  49.281  1.00  0.00           C  
ATOM   1944  HB2 HIE   120      51.564  66.219  49.351  1.00  0.00           H  
ATOM   1945  HB3 HIE   120      49.857  66.598  49.124  1.00  0.00           H  
ATOM   1946  CG  HIE   120      50.230  65.044  50.560  1.00  0.00           C  
ATOM   1947  ND1 HIE   120      49.829  65.648  51.768  1.00  0.00           N  
ATOM   1948  CE1 HIE   120      49.589  64.584  52.568  1.00  0.00           C  
ATOM   1949  HE1 HIE   120      49.392  64.702  53.623  1.00  0.00           H  
ATOM   1950  NE2 HIE   120      49.869  63.424  51.924  1.00  0.00           N  
ATOM   1951  HE2 HIE   120      49.911  62.536  52.403  1.00  0.00           H  
ATOM   1952  CD2 HIE   120      50.263  63.721  50.628  1.00  0.00           C  
ATOM   1953  HD2 HIE   120      50.475  62.925  49.929  1.00  0.00           H  
ATOM   1954  C   HIE   120      50.488  65.801  46.737  1.00  0.00           C  
ATOM   1955  O   HIE   120      49.416  65.963  46.140  1.00  0.00           O  
ATOM   1956  N   THR   121      51.643  66.265  46.271  1.00  0.00           N  
ATOM   1957  H   THR   121      52.450  65.895  46.754  1.00  0.00           H  
ATOM   1958  CA  THR   121      51.714  66.776  44.890  1.00  0.00           C  
ATOM   1959  HA  THR   121      50.834  67.418  44.850  1.00  0.00           H  
ATOM   1960  CB  THR   121      52.973  67.642  44.583  1.00  0.00           C  
ATOM   1961  HB  THR   121      52.899  67.957  43.542  1.00  0.00           H  
ATOM   1962  CG2 THR   121      53.086  68.839  45.522  1.00  0.00           C  
ATOM   1963 HG21 THR   121      53.979  69.402  45.251  1.00  0.00           H  
ATOM   1964 HG22 THR   121      52.274  69.525  45.282  1.00  0.00           H  
ATOM   1965 HG23 THR   121      53.079  68.645  46.595  1.00  0.00           H  
ATOM   1966  OG1 THR   121      54.148  66.898  44.769  1.00  0.00           O  
ATOM   1967  HG1 THR   121      54.230  66.621  45.685  1.00  0.00           H  
ATOM   1968  C   THR   121      51.505  65.755  43.799  1.00  0.00           C  
ATOM   1969  O   THR   121      50.837  66.130  42.817  1.00  0.00           O  
ATOM   1970  N   LYS   122      51.901  64.522  43.950  1.00  0.00           N  
ATOM   1971  H   LYS   122      52.456  64.462  44.791  1.00  0.00           H  
ATOM   1972  CA  LYS   122      51.276  63.381  43.213  1.00  0.00           C  
ATOM   1973  HA  LYS   122      51.061  63.649  42.178  1.00  0.00           H  
ATOM   1974  CB  LYS   122      52.212  62.119  43.199  1.00  0.00           C  
ATOM   1975  HB2 LYS   122      52.261  61.753  44.225  1.00  0.00           H  
ATOM   1976  HB3 LYS   122      51.872  61.235  42.660  1.00  0.00           H  
ATOM   1977  CG  LYS   122      53.678  62.306  42.657  1.00  0.00           C  
ATOM   1978  HG2 LYS   122      54.242  62.892  43.383  1.00  0.00           H  
ATOM   1979  HG3 LYS   122      54.101  61.302  42.693  1.00  0.00           H  
ATOM   1980  CD  LYS   122      53.822  62.866  41.217  1.00  0.00           C  
ATOM   1981  HD2 LYS   122      53.370  62.128  40.554  1.00  0.00           H  
ATOM   1982  HD3 LYS   122      53.264  63.788  41.052  1.00  0.00           H  
ATOM   1983  CE  LYS   122      55.294  62.986  40.835  1.00  0.00           C  
ATOM   1984  HE2 LYS   122      55.786  63.679  41.517  1.00  0.00           H  
ATOM   1985  HE3 LYS   122      55.835  62.057  41.016  1.00  0.00           H  
ATOM   1986  NZ  LYS   122      55.419  63.484  39.392  1.00  0.00           N  
ATOM   1987  HZ1 LYS   122      54.948  64.355  39.193  1.00  0.00           H  
ATOM   1988  HZ2 LYS   122      56.399  63.678  39.241  1.00  0.00           H  
ATOM   1989  HZ3 LYS   122      55.126  62.732  38.786  1.00  0.00           H  
ATOM   1990  C   LYS   122      49.842  62.957  43.570  1.00  0.00           C  
ATOM   1991  O   LYS   122      49.494  61.822  43.192  1.00  0.00           O  
ATOM   1992  N   ASN   123      49.053  63.791  44.210  1.00  0.00           N  
ATOM   1993  H   ASN   123      49.461  64.701  44.366  1.00  0.00           H  
ATOM   1994  CA  ASN   123      47.626  63.668  44.446  1.00  0.00           C  
ATOM   1995  HA  ASN   123      47.307  64.629  44.850  1.00  0.00           H  
ATOM   1996  CB  ASN   123      46.885  63.563  43.112  1.00  0.00           C  
ATOM   1997  HB2 ASN   123      46.968  62.553  42.710  1.00  0.00           H  
ATOM   1998  HB3 ASN   123      45.820  63.702  43.294  1.00  0.00           H  
ATOM   1999  CG  ASN   123      47.275  64.646  42.153  1.00  0.00           C  
ATOM   2000  OD1 ASN   123      46.872  65.794  42.307  1.00  0.00           O  
ATOM   2001  ND2 ASN   123      48.146  64.461  41.185  1.00  0.00           N  
ATOM   2002 HD21 ASN   123      48.193  65.317  40.651  1.00  0.00           H  
ATOM   2003 HD22 ASN   123      48.417  63.526  40.915  1.00  0.00           H  
ATOM   2004  C   ASN   123      47.060  62.586  45.446  1.00  0.00           C  
ATOM   2005  O   ASN   123      45.871  62.325  45.574  1.00  0.00           O  
ATOM   2006  N   PHE   124      47.926  61.906  46.102  1.00  0.00           N  
ATOM   2007  H   PHE   124      48.927  62.015  46.020  1.00  0.00           H  
ATOM   2008  CA  PHE   124      47.579  60.834  47.009  1.00  0.00           C  
ATOM   2009  HA  PHE   124      46.496  60.713  47.051  1.00  0.00           H  
ATOM   2010  CB  PHE   124      48.277  59.513  46.626  1.00  0.00           C  
ATOM   2011  HB2 PHE   124      49.268  59.713  46.219  1.00  0.00           H  
ATOM   2012  HB3 PHE   124      48.337  58.871  47.505  1.00  0.00           H  
ATOM   2013  CG  PHE   124      47.452  58.781  45.520  1.00  0.00           C  
ATOM   2014  CD1 PHE   124      47.340  59.296  44.271  1.00  0.00           C  
ATOM   2015  HD1 PHE   124      47.752  60.269  44.049  1.00  0.00           H  
ATOM   2016  CE1 PHE   124      46.562  58.738  43.239  1.00  0.00           C  
ATOM   2017  HE1 PHE   124      46.531  59.272  42.301  1.00  0.00           H  
ATOM   2018  CZ  PHE   124      46.100  57.431  43.437  1.00  0.00           C  
ATOM   2019  HZ  PHE   124      45.600  56.907  42.637  1.00  0.00           H  
ATOM   2020  CE2 PHE   124      46.148  56.831  44.679  1.00  0.00           C  
ATOM   2021  HE2 PHE   124      45.746  55.849  44.877  1.00  0.00           H  
ATOM   2022  CD2 PHE   124      46.776  57.550  45.734  1.00  0.00           C  
ATOM   2023  HD2 PHE   124      46.790  57.074  46.704  1.00  0.00           H  
ATOM   2024  C   PHE   124      47.907  61.232  48.450  1.00  0.00           C  
ATOM   2025  O   PHE   124      48.430  62.291  48.703  1.00  0.00           O  
ATOM   2026  N   ILE   125      47.569  60.291  49.383  1.00  0.00           N  
ATOM   2027  H   ILE   125      47.088  59.474  49.035  1.00  0.00           H  
ATOM   2028  CA  ILE   125      48.051  60.163  50.725  1.00  0.00           C  
ATOM   2029  HA  ILE   125      48.975  60.741  50.755  1.00  0.00           H  
ATOM   2030  CB  ILE   125      46.969  60.777  51.685  1.00  0.00           C  
ATOM   2031  HB  ILE   125      47.497  60.890  52.632  1.00  0.00           H  
ATOM   2032  CG2 ILE   125      46.501  62.250  51.411  1.00  0.00           C  
ATOM   2033 HG21 ILE   125      45.927  62.778  52.172  1.00  0.00           H  
ATOM   2034 HG22 ILE   125      47.435  62.770  51.199  1.00  0.00           H  
ATOM   2035 HG23 ILE   125      46.044  62.220  50.422  1.00  0.00           H  
ATOM   2036  CG1 ILE   125      45.791  59.809  51.978  1.00  0.00           C  
ATOM   2037 HG12 ILE   125      45.463  59.382  51.030  1.00  0.00           H  
ATOM   2038 HG13 ILE   125      46.115  58.927  52.530  1.00  0.00           H  
ATOM   2039  CD1 ILE   125      44.569  60.396  52.794  1.00  0.00           C  
ATOM   2040 HD11 ILE   125      44.024  59.469  52.970  1.00  0.00           H  
ATOM   2041 HD12 ILE   125      44.836  60.818  53.763  1.00  0.00           H  
ATOM   2042 HD13 ILE   125      44.116  61.066  52.063  1.00  0.00           H  
ATOM   2043  C   ILE   125      48.295  58.683  51.042  1.00  0.00           C  
ATOM   2044  O   ILE   125      47.669  57.831  50.412  1.00  0.00           O  
ATOM   2045  N   HIE   126      49.102  58.375  52.063  1.00  0.00           N  
ATOM   2046  H   HIE   126      49.406  59.177  52.595  1.00  0.00           H  
ATOM   2047  CA  HIE   126      49.603  57.015  52.396  1.00  0.00           C  
ATOM   2048  HA  HIE   126      49.464  56.336  51.555  1.00  0.00           H  
ATOM   2049  CB  HIE   126      51.058  57.132  52.694  1.00  0.00           C  
ATOM   2050  HB2 HIE   126      51.551  57.708  51.911  1.00  0.00           H  
ATOM   2051  HB3 HIE   126      51.169  57.664  53.639  1.00  0.00           H  
ATOM   2052  CG  HIE   126      51.710  55.821  52.813  1.00  0.00           C  
ATOM   2053  ND1 HIE   126      51.692  54.968  53.929  1.00  0.00           N  
ATOM   2054  CE1 HIE   126      52.390  53.888  53.551  1.00  0.00           C  
ATOM   2055  HE1 HIE   126      52.528  53.000  54.150  1.00  0.00           H  
ATOM   2056  NE2 HIE   126      53.034  54.051  52.397  1.00  0.00           N  
ATOM   2057  HE2 HIE   126      53.787  53.474  52.052  1.00  0.00           H  
ATOM   2058  CD2 HIE   126      52.612  55.246  51.893  1.00  0.00           C  
ATOM   2059  HD2 HIE   126      52.968  55.864  51.082  1.00  0.00           H  
ATOM   2060  C   HIE   126      48.913  56.326  53.526  1.00  0.00           C  
ATOM   2061  O   HIE   126      48.673  55.110  53.500  1.00  0.00           O  
ATOM   2062  N   ARG   127      48.467  57.107  54.509  1.00  0.00           N  
ATOM   2063  H   ARG   127      48.658  58.097  54.451  1.00  0.00           H  
ATOM   2064  CA  ARG   127      47.760  56.715  55.805  1.00  0.00           C  
ATOM   2065  HA  ARG   127      47.586  57.716  56.200  1.00  0.00           H  
ATOM   2066  CB  ARG   127      46.388  56.068  55.564  1.00  0.00           C  
ATOM   2067  HB2 ARG   127      46.548  55.165  54.975  1.00  0.00           H  
ATOM   2068  HB3 ARG   127      45.964  55.905  56.555  1.00  0.00           H  
ATOM   2069  CG  ARG   127      45.470  56.896  54.648  1.00  0.00           C  
ATOM   2070  HG2 ARG   127      45.258  57.822  55.183  1.00  0.00           H  
ATOM   2071  HG3 ARG   127      46.033  57.153  53.750  1.00  0.00           H  
ATOM   2072  CD  ARG   127      44.149  56.149  54.257  1.00  0.00           C  
ATOM   2073  HD2 ARG   127      43.706  55.832  55.201  1.00  0.00           H  
ATOM   2074  HD3 ARG   127      43.618  56.865  53.629  1.00  0.00           H  
ATOM   2075  NE  ARG   127      44.270  54.844  53.569  1.00  0.00           N  
ATOM   2076  HE  ARG   127      45.204  54.468  53.491  1.00  0.00           H  
ATOM   2077  CZ  ARG   127      43.257  54.195  53.011  1.00  0.00           C  
ATOM   2078  NH1 ARG   127      42.029  54.615  52.962  1.00  0.00           N  
ATOM   2079 HH11 ARG   127      41.802  55.387  53.572  1.00  0.00           H  
ATOM   2080 HH12 ARG   127      41.252  54.178  52.487  1.00  0.00           H  
ATOM   2081  NH2 ARG   127      43.524  53.190  52.253  1.00  0.00           N  
ATOM   2082 HH21 ARG   127      44.502  53.051  52.044  1.00  0.00           H  
ATOM   2083 HH22 ARG   127      42.800  52.829  51.649  1.00  0.00           H  
ATOM   2084  C   ARG   127      48.606  55.906  56.749  1.00  0.00           C  
ATOM   2085  O   ARG   127      48.738  56.171  57.927  1.00  0.00           O  
ATOM   2086  N   ASP   128      49.333  54.883  56.289  1.00  0.00           N  
ATOM   2087  H   ASP   128      49.379  54.729  55.292  1.00  0.00           H  
ATOM   2088  CA  ASP   128      50.222  54.025  57.093  1.00  0.00           C  
ATOM   2089  HA  ASP   128      49.790  53.878  58.083  1.00  0.00           H  
ATOM   2090  CB  ASP   128      50.164  52.595  56.522  1.00  0.00           C  
ATOM   2091  HB2 ASP   128      49.117  52.386  56.301  1.00  0.00           H  
ATOM   2092  HB3 ASP   128      50.768  52.540  55.617  1.00  0.00           H  
ATOM   2093  CG  ASP   128      50.621  51.518  57.506  1.00  0.00           C  
ATOM   2094  OD1 ASP   128      50.002  51.379  58.590  1.00  0.00           O  
ATOM   2095  OD2 ASP   128      51.444  50.642  57.179  1.00  0.00           O  
ATOM   2096  C   ASP   128      51.628  54.670  57.385  1.00  0.00           C  
ATOM   2097  O   ASP   128      52.619  53.918  57.479  1.00  0.00           O  
ATOM   2098  N   ILE   129      51.754  55.999  57.564  1.00  0.00           N  
ATOM   2099  H   ILE   129      50.991  56.655  57.472  1.00  0.00           H  
ATOM   2100  CA  ILE   129      53.031  56.640  57.805  1.00  0.00           C  
ATOM   2101  HA  ILE   129      53.818  56.249  57.160  1.00  0.00           H  
ATOM   2102  CB  ILE   129      52.849  58.161  57.597  1.00  0.00           C  
ATOM   2103  HB  ILE   129      51.898  58.458  58.039  1.00  0.00           H  
ATOM   2104  CG2 ILE   129      54.026  59.127  58.096  1.00  0.00           C  
ATOM   2105 HG21 ILE   129      54.293  58.995  59.145  1.00  0.00           H  
ATOM   2106 HG22 ILE   129      54.995  59.101  57.597  1.00  0.00           H  
ATOM   2107 HG23 ILE   129      53.536  60.098  58.031  1.00  0.00           H  
ATOM   2108  CG1 ILE   129      52.567  58.509  56.142  1.00  0.00           C  
ATOM   2109 HG12 ILE   129      51.601  58.087  55.864  1.00  0.00           H  
ATOM   2110 HG13 ILE   129      52.455  59.592  56.085  1.00  0.00           H  
ATOM   2111  CD1 ILE   129      53.710  58.079  55.171  1.00  0.00           C  
ATOM   2112 HD11 ILE   129      54.663  58.413  55.581  1.00  0.00           H  
ATOM   2113 HD12 ILE   129      53.770  56.992  55.134  1.00  0.00           H  
ATOM   2114 HD13 ILE   129      53.430  58.579  54.244  1.00  0.00           H  
ATOM   2115  C   ILE   129      53.447  56.262  59.216  1.00  0.00           C  
ATOM   2116  O   ILE   129      52.873  56.749  60.167  1.00  0.00           O  
ATOM   2117  N   LYS   130      54.419  55.338  59.430  1.00  0.00           N  
ATOM   2118  H   LYS   130      54.836  54.933  58.604  1.00  0.00           H  
ATOM   2119  CA  LYS   130      54.869  54.801  60.631  1.00  0.00           C  
ATOM   2120  HA  LYS   130      54.812  55.525  61.445  1.00  0.00           H  
ATOM   2121  CB  LYS   130      54.031  53.542  60.914  1.00  0.00           C  
ATOM   2122  HB2 LYS   130      54.335  53.302  61.932  1.00  0.00           H  
ATOM   2123  HB3 LYS   130      52.978  53.826  60.886  1.00  0.00           H  
ATOM   2124  CG  LYS   130      54.413  52.397  59.974  1.00  0.00           C  
ATOM   2125  HG2 LYS   130      54.382  52.702  58.928  1.00  0.00           H  
ATOM   2126  HG3 LYS   130      55.362  51.923  60.225  1.00  0.00           H  
ATOM   2127  CD  LYS   130      53.245  51.362  60.196  1.00  0.00           C  
ATOM   2128  HD2 LYS   130      53.204  51.086  61.249  1.00  0.00           H  
ATOM   2129  HD3 LYS   130      52.329  51.850  59.863  1.00  0.00           H  
ATOM   2130  CE  LYS   130      53.592  50.081  59.413  1.00  0.00           C  
ATOM   2131  HE2 LYS   130      53.911  50.357  58.408  1.00  0.00           H  
ATOM   2132  HE3 LYS   130      54.358  49.441  59.850  1.00  0.00           H  
ATOM   2133  NZ  LYS   130      52.365  49.117  59.361  1.00  0.00           N  
ATOM   2134  HZ1 LYS   130      51.804  49.178  60.199  1.00  0.00           H  
ATOM   2135  HZ2 LYS   130      51.833  49.453  58.571  1.00  0.00           H  
ATOM   2136  HZ3 LYS   130      52.676  48.187  59.119  1.00  0.00           H  
ATOM   2137  C   LYS   130      56.353  54.411  60.494  1.00  0.00           C  
ATOM   2138  O   LYS   130      56.807  54.262  59.323  1.00  0.00           O  
ATOM   2139  N   PRO   131      57.136  54.350  61.578  1.00  0.00           N  
ATOM   2140  CD  PRO   131      56.678  54.366  62.965  1.00  0.00           C  
ATOM   2141  HD2 PRO   131      56.375  53.361  63.259  1.00  0.00           H  
ATOM   2142  HD3 PRO   131      55.877  55.085  63.138  1.00  0.00           H  
ATOM   2143  CG  PRO   131      57.969  54.805  63.678  1.00  0.00           C  
ATOM   2144  HG2 PRO   131      57.815  54.465  64.703  1.00  0.00           H  
ATOM   2145  HG3 PRO   131      57.990  55.894  63.684  1.00  0.00           H  
ATOM   2146  CB  PRO   131      59.056  54.162  62.930  1.00  0.00           C  
ATOM   2147  HB2 PRO   131      59.213  53.159  63.327  1.00  0.00           H  
ATOM   2148  HB3 PRO   131      60.041  54.611  63.054  1.00  0.00           H  
ATOM   2149  CA  PRO   131      58.618  54.220  61.453  1.00  0.00           C  
ATOM   2150  HA  PRO   131      58.918  55.189  61.053  1.00  0.00           H  
ATOM   2151  C   PRO   131      59.161  53.091  60.619  1.00  0.00           C  
ATOM   2152  O   PRO   131      60.177  53.184  59.909  1.00  0.00           O  
ATOM   2153  N   ASP   132      58.581  51.945  60.671  1.00  0.00           N  
ATOM   2154  H   ASP   132      57.859  51.763  61.354  1.00  0.00           H  
ATOM   2155  CA  ASP   132      58.997  50.643  60.035  1.00  0.00           C  
ATOM   2156  HA  ASP   132      60.080  50.522  60.013  1.00  0.00           H  
ATOM   2157  CB  ASP   132      58.495  49.387  60.821  1.00  0.00           C  
ATOM   2158  HB2 ASP   132      58.796  48.428  60.400  1.00  0.00           H  
ATOM   2159  HB3 ASP   132      58.887  49.482  61.833  1.00  0.00           H  
ATOM   2160  CG  ASP   132      56.983  49.288  60.947  1.00  0.00           C  
ATOM   2161  OD1 ASP   132      56.320  48.456  60.315  1.00  0.00           O  
ATOM   2162  OD2 ASP   132      56.413  50.140  61.702  1.00  0.00           O  
ATOM   2163  C   ASP   132      58.555  50.604  58.550  1.00  0.00           C  
ATOM   2164  O   ASP   132      59.010  49.705  57.847  1.00  0.00           O  
ATOM   2165  N   ASN   133      57.950  51.636  58.062  1.00  0.00           N  
ATOM   2166  H   ASN   133      57.575  52.353  58.666  1.00  0.00           H  
ATOM   2167  CA  ASN   133      57.702  51.817  56.601  1.00  0.00           C  
ATOM   2168  HA  ASN   133      57.945  50.957  55.976  1.00  0.00           H  
ATOM   2169  CB  ASN   133      56.202  52.400  56.371  1.00  0.00           C  
ATOM   2170  HB2 ASN   133      56.048  53.173  57.124  1.00  0.00           H  
ATOM   2171  HB3 ASN   133      56.145  52.933  55.422  1.00  0.00           H  
ATOM   2172  CG  ASN   133      55.133  51.301  56.334  1.00  0.00           C  
ATOM   2173  OD1 ASN   133      55.384  50.134  56.379  1.00  0.00           O  
ATOM   2174  ND2 ASN   133      53.897  51.692  56.280  1.00  0.00           N  
ATOM   2175 HD21 ASN   133      53.242  50.961  56.517  1.00  0.00           H  
ATOM   2176 HD22 ASN   133      53.613  52.661  56.321  1.00  0.00           H  
ATOM   2177  C   ASN   133      58.652  52.842  55.929  1.00  0.00           C  
ATOM   2178  O   ASN   133      58.817  52.921  54.686  1.00  0.00           O  
ATOM   2179  N   PHE   134      59.246  53.741  56.682  1.00  0.00           N  
ATOM   2180  H   PHE   134      59.047  53.644  57.668  1.00  0.00           H  
ATOM   2181  CA  PHE   134      60.388  54.553  56.251  1.00  0.00           C  
ATOM   2182  HA  PHE   134      60.202  54.850  55.219  1.00  0.00           H  
ATOM   2183  CB  PHE   134      60.512  55.879  57.107  1.00  0.00           C  
ATOM   2184  HB2 PHE   134      60.477  55.620  58.165  1.00  0.00           H  
ATOM   2185  HB3 PHE   134      61.511  56.298  56.986  1.00  0.00           H  
ATOM   2186  CG  PHE   134      59.508  56.941  56.854  1.00  0.00           C  
ATOM   2187  CD1 PHE   134      59.083  57.298  55.510  1.00  0.00           C  
ATOM   2188  HD1 PHE   134      59.483  56.760  54.664  1.00  0.00           H  
ATOM   2189  CE1 PHE   134      58.223  58.429  55.301  1.00  0.00           C  
ATOM   2190  HE1 PHE   134      57.930  58.827  54.342  1.00  0.00           H  
ATOM   2191  CZ  PHE   134      57.640  59.004  56.428  1.00  0.00           C  
ATOM   2192  HZ  PHE   134      56.911  59.780  56.250  1.00  0.00           H  
ATOM   2193  CE2 PHE   134      57.924  58.637  57.768  1.00  0.00           C  
ATOM   2194  HE2 PHE   134      57.458  59.097  58.626  1.00  0.00           H  
ATOM   2195  CD2 PHE   134      58.909  57.621  57.965  1.00  0.00           C  
ATOM   2196  HD2 PHE   134      59.342  57.444  58.938  1.00  0.00           H  
ATOM   2197  C   PHE   134      61.710  53.842  56.349  1.00  0.00           C  
ATOM   2198  O   PHE   134      61.980  53.190  57.344  1.00  0.00           O  
ATOM   2199  N   LEU   135      62.506  53.922  55.293  1.00  0.00           N  
ATOM   2200  H   LEU   135      62.128  54.481  54.541  1.00  0.00           H  
ATOM   2201  CA  LEU   135      63.722  53.155  55.053  1.00  0.00           C  
ATOM   2202  HA  LEU   135      64.051  52.733  56.003  1.00  0.00           H  
ATOM   2203  CB  LEU   135      63.601  52.077  53.917  1.00  0.00           C  
ATOM   2204  HB2 LEU   135      63.040  52.432  53.053  1.00  0.00           H  
ATOM   2205  HB3 LEU   135      64.616  51.768  53.663  1.00  0.00           H  
ATOM   2206  CG  LEU   135      62.851  50.763  54.407  1.00  0.00           C  
ATOM   2207  HG  LEU   135      63.491  50.358  55.191  1.00  0.00           H  
ATOM   2208  CD1 LEU   135      61.375  51.046  54.849  1.00  0.00           C  
ATOM   2209 HD11 LEU   135      60.798  51.731  54.228  1.00  0.00           H  
ATOM   2210 HD12 LEU   135      60.878  50.080  54.760  1.00  0.00           H  
ATOM   2211 HD13 LEU   135      61.388  51.248  55.920  1.00  0.00           H  
ATOM   2212  CD2 LEU   135      62.853  49.728  53.278  1.00  0.00           C  
ATOM   2213 HD21 LEU   135      63.891  49.584  52.978  1.00  0.00           H  
ATOM   2214 HD22 LEU   135      62.439  48.772  53.598  1.00  0.00           H  
ATOM   2215 HD23 LEU   135      62.510  50.166  52.341  1.00  0.00           H  
ATOM   2216  C   LEU   135      64.846  54.177  54.653  1.00  0.00           C  
ATOM   2217  O   LEU   135      64.573  55.105  53.891  1.00  0.00           O  
ATOM   2218  N   MET   136      66.080  53.991  55.134  1.00  0.00           N  
ATOM   2219  H   MET   136      66.166  53.100  55.602  1.00  0.00           H  
ATOM   2220  CA  MET   136      67.269  54.611  54.621  1.00  0.00           C  
ATOM   2221  HA  MET   136      67.035  55.641  54.353  1.00  0.00           H  
ATOM   2222  CB  MET   136      68.382  54.675  55.702  1.00  0.00           C  
ATOM   2223  HB2 MET   136      68.477  53.680  56.135  1.00  0.00           H  
ATOM   2224  HB3 MET   136      69.346  54.966  55.284  1.00  0.00           H  
ATOM   2225  CG  MET   136      67.930  55.639  56.817  1.00  0.00           C  
ATOM   2226  HG2 MET   136      67.117  55.240  57.423  1.00  0.00           H  
ATOM   2227  HG3 MET   136      68.786  55.722  57.487  1.00  0.00           H  
ATOM   2228  SD  MET   136      67.461  57.325  56.286  1.00  0.00           S  
ATOM   2229  CE  MET   136      68.977  57.856  55.489  1.00  0.00           C  
ATOM   2230  HE1 MET   136      69.343  57.182  54.714  1.00  0.00           H  
ATOM   2231  HE2 MET   136      68.948  58.854  55.051  1.00  0.00           H  
ATOM   2232  HE3 MET   136      69.803  57.772  56.195  1.00  0.00           H  
ATOM   2233  C   MET   136      67.854  53.822  53.388  1.00  0.00           C  
ATOM   2234  O   MET   136      67.728  52.606  53.259  1.00  0.00           O  
ATOM   2235  N   GLY   137      68.333  54.546  52.387  1.00  0.00           N  
ATOM   2236  H   GLY   137      68.458  55.547  52.431  1.00  0.00           H  
ATOM   2237  CA  GLY   137      68.845  53.958  51.144  1.00  0.00           C  
ATOM   2238  HA2 GLY   137      68.144  53.195  50.808  1.00  0.00           H  
ATOM   2239  HA3 GLY   137      68.848  54.751  50.396  1.00  0.00           H  
ATOM   2240  C   GLY   137      70.261  53.366  51.341  1.00  0.00           C  
ATOM   2241  O   GLY   137      70.897  53.340  52.381  1.00  0.00           O  
ATOM   2242  N   ILE   138      70.833  52.929  50.245  1.00  0.00           N  
ATOM   2243  H   ILE   138      70.255  53.063  49.427  1.00  0.00           H  
ATOM   2244  CA  ILE   138      72.153  52.192  50.053  1.00  0.00           C  
ATOM   2245  HA  ILE   138      72.679  52.194  51.008  1.00  0.00           H  
ATOM   2246  CB  ILE   138      71.951  50.670  49.719  1.00  0.00           C  
ATOM   2247  HB  ILE   138      71.431  50.713  48.762  1.00  0.00           H  
ATOM   2248  CG2 ILE   138      73.299  49.947  49.588  1.00  0.00           C  
ATOM   2249 HG21 ILE   138      73.216  48.864  49.685  1.00  0.00           H  
ATOM   2250 HG22 ILE   138      73.747  50.115  48.609  1.00  0.00           H  
ATOM   2251 HG23 ILE   138      74.015  50.298  50.331  1.00  0.00           H  
ATOM   2252  CG1 ILE   138      71.060  50.027  50.788  1.00  0.00           C  
ATOM   2253 HG12 ILE   138      71.563  49.944  51.752  1.00  0.00           H  
ATOM   2254 HG13 ILE   138      70.146  50.619  50.815  1.00  0.00           H  
ATOM   2255  CD1 ILE   138      70.503  48.681  50.354  1.00  0.00           C  
ATOM   2256 HD11 ILE   138      71.292  47.931  50.323  1.00  0.00           H  
ATOM   2257 HD12 ILE   138      69.892  48.314  51.179  1.00  0.00           H  
ATOM   2258 HD13 ILE   138      70.070  48.856  49.369  1.00  0.00           H  
ATOM   2259  C   ILE   138      73.122  52.859  49.047  1.00  0.00           C  
ATOM   2260  O   ILE   138      72.735  53.236  47.905  1.00  0.00           O  
ATOM   2261  N   GLY   139      74.410  53.044  49.361  1.00  0.00           N  
ATOM   2262  H   GLY   139      74.720  52.958  50.318  1.00  0.00           H  
ATOM   2263  CA  GLY   139      75.433  53.496  48.376  1.00  0.00           C  
ATOM   2264  HA2 GLY   139      76.421  53.262  48.773  1.00  0.00           H  
ATOM   2265  HA3 GLY   139      75.293  53.061  47.386  1.00  0.00           H  
ATOM   2266  C   GLY   139      75.436  54.982  48.088  1.00  0.00           C  
ATOM   2267  O   GLY   139      75.468  55.767  49.002  1.00  0.00           O  
ATOM   2268  N   ARG   140      75.450  55.380  46.811  1.00  0.00           N  
ATOM   2269  H   ARG   140      75.446  54.671  46.091  1.00  0.00           H  
ATOM   2270  CA  ARG   140      75.156  56.728  46.408  1.00  0.00           C  
ATOM   2271  HA  ARG   140      75.904  57.388  46.850  1.00  0.00           H  
ATOM   2272  CB  ARG   140      75.288  56.759  44.851  1.00  0.00           C  
ATOM   2273  HB2 ARG   140      75.457  57.779  44.505  1.00  0.00           H  
ATOM   2274  HB3 ARG   140      76.148  56.160  44.551  1.00  0.00           H  
ATOM   2275  CG  ARG   140      73.974  56.237  44.174  1.00  0.00           C  
ATOM   2276  HG2 ARG   140      73.654  55.230  44.443  1.00  0.00           H  
ATOM   2277  HG3 ARG   140      73.163  56.886  44.506  1.00  0.00           H  
ATOM   2278  CD  ARG   140      74.095  56.264  42.651  1.00  0.00           C  
ATOM   2279  HD2 ARG   140      74.613  57.175  42.353  1.00  0.00           H  
ATOM   2280  HD3 ARG   140      74.730  55.408  42.424  1.00  0.00           H  
ATOM   2281  NE  ARG   140      72.768  56.094  41.954  1.00  0.00           N  
ATOM   2282  HE  ARG   140      72.437  55.141  41.987  1.00  0.00           H  
ATOM   2283  CZ  ARG   140      71.879  56.983  41.549  1.00  0.00           C  
ATOM   2284  NH1 ARG   140      71.983  58.333  41.591  1.00  0.00           N  
ATOM   2285 HH11 ARG   140      72.683  58.877  42.075  1.00  0.00           H  
ATOM   2286 HH12 ARG   140      71.274  58.730  40.991  1.00  0.00           H  
ATOM   2287  NH2 ARG   140      70.775  56.604  41.016  1.00  0.00           N  
ATOM   2288 HH21 ARG   140      70.583  55.616  41.097  1.00  0.00           H  
ATOM   2289 HH22 ARG   140      70.095  57.283  40.706  1.00  0.00           H  
ATOM   2290  C   ARG   140      73.844  57.339  46.982  1.00  0.00           C  
ATOM   2291  O   ARG   140      73.737  58.538  47.079  1.00  0.00           O  
ATOM   2292  N   HIE   141      72.947  56.510  47.554  1.00  0.00           N  
ATOM   2293  H   HIE   141      72.952  55.542  47.266  1.00  0.00           H  
ATOM   2294  CA  HIE   141      71.697  56.885  48.245  1.00  0.00           C  
ATOM   2295  HA  HIE   141      71.681  57.969  48.354  1.00  0.00           H  
ATOM   2296  CB  HIE   141      70.437  56.496  47.389  1.00  0.00           C  
ATOM   2297  HB2 HIE   141      70.510  55.412  47.298  1.00  0.00           H  
ATOM   2298  HB3 HIE   141      69.540  56.782  47.938  1.00  0.00           H  
ATOM   2299  CG  HIE   141      70.389  57.079  46.004  1.00  0.00           C  
ATOM   2300  ND1 HIE   141      71.056  58.217  45.665  1.00  0.00           N  
ATOM   2301  CE1 HIE   141      70.644  58.481  44.409  1.00  0.00           C  
ATOM   2302  HE1 HIE   141      71.146  59.209  43.790  1.00  0.00           H  
ATOM   2303  NE2 HIE   141      69.742  57.587  43.974  1.00  0.00           N  
ATOM   2304  HE2 HIE   141      69.165  57.663  43.148  1.00  0.00           H  
ATOM   2305  CD2 HIE   141      69.500  56.667  45.025  1.00  0.00           C  
ATOM   2306  HD2 HIE   141      68.782  55.860  45.030  1.00  0.00           H  
ATOM   2307  C   HIE   141      71.633  56.445  49.726  1.00  0.00           C  
ATOM   2308  O   HIE   141      70.586  56.620  50.303  1.00  0.00           O  
ATOM   2309  N   CYS   142      72.732  56.217  50.427  1.00  0.00           N  
ATOM   2310  H   CYS   142      73.577  56.005  49.916  1.00  0.00           H  
ATOM   2311  CA  CYS   142      72.704  56.143  51.891  1.00  0.00           C  
ATOM   2312  HA  CYS   142      71.923  55.437  52.173  1.00  0.00           H  
ATOM   2313  CB  CYS   142      74.008  55.581  52.453  1.00  0.00           C  
ATOM   2314  HB2 CYS   142      73.885  55.204  53.468  1.00  0.00           H  
ATOM   2315  HB3 CYS   142      74.270  54.649  51.952  1.00  0.00           H  
ATOM   2316  SG  CYS   142      75.463  56.683  52.422  1.00  0.00           S  
ATOM   2317  HG  CYS   142      74.781  57.721  52.916  1.00  0.00           H  
ATOM   2318  C   CYS   142      72.312  57.477  52.627  1.00  0.00           C  
ATOM   2319  O   CYS   142      71.676  57.486  53.700  1.00  0.00           O  
ATOM   2320  N   ASN   143      72.616  58.578  51.978  1.00  0.00           N  
ATOM   2321  H   ASN   143      73.114  58.420  51.113  1.00  0.00           H  
ATOM   2322  CA  ASN   143      72.317  59.937  52.394  1.00  0.00           C  
ATOM   2323  HA  ASN   143      72.402  60.020  53.478  1.00  0.00           H  
ATOM   2324  CB  ASN   143      73.292  60.825  51.678  1.00  0.00           C  
ATOM   2325  HB2 ASN   143      73.007  61.843  51.945  1.00  0.00           H  
ATOM   2326  HB3 ASN   143      74.324  60.702  52.006  1.00  0.00           H  
ATOM   2327  CG  ASN   143      73.103  60.588  50.139  1.00  0.00           C  
ATOM   2328  OD1 ASN   143      71.978  60.641  49.590  1.00  0.00           O  
ATOM   2329  ND2 ASN   143      74.101  60.156  49.387  1.00  0.00           N  
ATOM   2330 HD21 ASN   143      73.966  59.737  48.478  1.00  0.00           H  
ATOM   2331 HD22 ASN   143      75.008  60.101  49.827  1.00  0.00           H  
ATOM   2332  C   ASN   143      70.851  60.353  52.166  1.00  0.00           C  
ATOM   2333  O   ASN   143      70.546  61.544  52.410  1.00  0.00           O  
ATOM   2334  N   LYS   144      69.938  59.440  51.839  1.00  0.00           N  
ATOM   2335  H   LYS   144      70.232  58.488  51.671  1.00  0.00           H  
ATOM   2336  CA  LYS   144      68.530  59.717  51.461  1.00  0.00           C  
ATOM   2337  HA  LYS   144      68.270  60.705  51.841  1.00  0.00           H  
ATOM   2338  CB  LYS   144      68.391  59.942  49.941  1.00  0.00           C  
ATOM   2339  HB2 LYS   144      69.048  60.744  49.605  1.00  0.00           H  
ATOM   2340  HB3 LYS   144      68.799  59.058  49.450  1.00  0.00           H  
ATOM   2341  CG  LYS   144      66.937  60.191  49.457  1.00  0.00           C  
ATOM   2342  HG2 LYS   144      66.299  59.310  49.525  1.00  0.00           H  
ATOM   2343  HG3 LYS   144      66.496  60.972  50.077  1.00  0.00           H  
ATOM   2344  CD  LYS   144      66.833  60.724  48.018  1.00  0.00           C  
ATOM   2345  HD2 LYS   144      67.599  60.197  47.450  1.00  0.00           H  
ATOM   2346  HD3 LYS   144      65.808  60.522  47.706  1.00  0.00           H  
ATOM   2347  CE  LYS   144      66.973  62.244  47.841  1.00  0.00           C  
ATOM   2348  HE2 LYS   144      66.754  62.567  46.823  1.00  0.00           H  
ATOM   2349  HE3 LYS   144      66.260  62.800  48.448  1.00  0.00           H  
ATOM   2350  NZ  LYS   144      68.403  62.579  48.054  1.00  0.00           N  
ATOM   2351  HZ1 LYS   144      69.068  61.962  47.609  1.00  0.00           H  
ATOM   2352  HZ2 LYS   144      68.707  63.531  47.915  1.00  0.00           H  
ATOM   2353  HZ3 LYS   144      68.624  62.365  49.016  1.00  0.00           H  
ATOM   2354  C   LYS   144      67.550  58.696  52.108  1.00  0.00           C  
ATOM   2355  O   LYS   144      67.671  57.528  52.116  1.00  0.00           O  
ATOM   2356  N   LEU   145      66.491  59.241  52.704  1.00  0.00           N  
ATOM   2357  H   LEU   145      66.481  60.244  52.593  1.00  0.00           H  
ATOM   2358  CA  LEU   145      65.389  58.444  53.286  1.00  0.00           C  
ATOM   2359  HA  LEU   145      65.690  57.419  53.503  1.00  0.00           H  
ATOM   2360  CB  LEU   145      64.915  59.119  54.569  1.00  0.00           C  
ATOM   2361  HB2 LEU   145      65.732  59.105  55.290  1.00  0.00           H  
ATOM   2362  HB3 LEU   145      64.768  60.181  54.373  1.00  0.00           H  
ATOM   2363  CG  LEU   145      63.622  58.569  55.148  1.00  0.00           C  
ATOM   2364  HG  LEU   145      63.608  57.519  54.857  1.00  0.00           H  
ATOM   2365  CD1 LEU   145      63.521  58.530  56.618  1.00  0.00           C  
ATOM   2366 HD11 LEU   145      62.532  58.275  56.999  1.00  0.00           H  
ATOM   2367 HD12 LEU   145      64.107  57.665  56.928  1.00  0.00           H  
ATOM   2368 HD13 LEU   145      63.861  59.503  56.971  1.00  0.00           H  
ATOM   2369  CD2 LEU   145      62.326  59.276  54.588  1.00  0.00           C  
ATOM   2370 HD21 LEU   145      61.502  59.169  55.294  1.00  0.00           H  
ATOM   2371 HD22 LEU   145      62.545  60.308  54.314  1.00  0.00           H  
ATOM   2372 HD23 LEU   145      62.036  58.845  53.630  1.00  0.00           H  
ATOM   2373  C   LEU   145      64.240  58.162  52.261  1.00  0.00           C  
ATOM   2374  O   LEU   145      63.832  59.066  51.546  1.00  0.00           O  
ATOM   2375  N   PHE   146      63.716  56.921  52.147  1.00  0.00           N  
ATOM   2376  H   PHE   146      63.931  56.175  52.792  1.00  0.00           H  
ATOM   2377  CA  PHE   146      62.742  56.479  51.255  1.00  0.00           C  
ATOM   2378  HA  PHE   146      62.500  57.231  50.503  1.00  0.00           H  
ATOM   2379  CB  PHE   146      63.406  55.212  50.498  1.00  0.00           C  
ATOM   2380  HB2 PHE   146      63.913  54.609  51.252  1.00  0.00           H  
ATOM   2381  HB3 PHE   146      62.590  54.689  49.999  1.00  0.00           H  
ATOM   2382  CG  PHE   146      64.363  55.581  49.369  1.00  0.00           C  
ATOM   2383  CD1 PHE   146      65.666  56.019  49.708  1.00  0.00           C  
ATOM   2384  HD1 PHE   146      65.986  56.049  50.739  1.00  0.00           H  
ATOM   2385  CE1 PHE   146      66.608  56.300  48.720  1.00  0.00           C  
ATOM   2386  HE1 PHE   146      67.539  56.750  49.029  1.00  0.00           H  
ATOM   2387  CZ  PHE   146      66.258  56.102  47.332  1.00  0.00           C  
ATOM   2388  HZ  PHE   146      66.988  56.381  46.588  1.00  0.00           H  
ATOM   2389  CE2 PHE   146      64.953  55.677  46.987  1.00  0.00           C  
ATOM   2390  HE2 PHE   146      64.616  55.476  45.981  1.00  0.00           H  
ATOM   2391  CD2 PHE   146      64.033  55.446  48.073  1.00  0.00           C  
ATOM   2392  HD2 PHE   146      63.134  54.935  47.761  1.00  0.00           H  
ATOM   2393  C   PHE   146      61.467  56.111  52.072  1.00  0.00           C  
ATOM   2394  O   PHE   146      61.499  55.890  53.299  1.00  0.00           O  
ATOM   2395  N   LEU   147      60.388  55.810  51.349  1.00  0.00           N  
ATOM   2396  H   LEU   147      60.392  56.111  50.385  1.00  0.00           H  
ATOM   2397  CA  LEU   147      59.151  55.236  51.867  1.00  0.00           C  
ATOM   2398  HA  LEU   147      59.343  54.809  52.851  1.00  0.00           H  
ATOM   2399  CB  LEU   147      58.128  56.362  51.937  1.00  0.00           C  
ATOM   2400  HB2 LEU   147      58.506  57.062  52.682  1.00  0.00           H  
ATOM   2401  HB3 LEU   147      57.994  56.858  50.976  1.00  0.00           H  
ATOM   2402  CG  LEU   147      56.651  56.130  52.219  1.00  0.00           C  
ATOM   2403  HG  LEU   147      56.241  55.579  51.373  1.00  0.00           H  
ATOM   2404  CD1 LEU   147      56.482  55.358  53.490  1.00  0.00           C  
ATOM   2405 HD11 LEU   147      55.444  55.052  53.624  1.00  0.00           H  
ATOM   2406 HD12 LEU   147      57.130  54.489  53.598  1.00  0.00           H  
ATOM   2407 HD13 LEU   147      56.711  56.124  54.231  1.00  0.00           H  
ATOM   2408  CD2 LEU   147      55.819  57.385  52.179  1.00  0.00           C  
ATOM   2409 HD21 LEU   147      56.313  58.228  52.662  1.00  0.00           H  
ATOM   2410 HD22 LEU   147      55.894  57.721  51.144  1.00  0.00           H  
ATOM   2411 HD23 LEU   147      54.799  57.274  52.546  1.00  0.00           H  
ATOM   2412  C   LEU   147      58.687  54.099  50.983  1.00  0.00           C  
ATOM   2413  O   LEU   147      58.824  54.142  49.728  1.00  0.00           O  
ATOM   2414  N   ILE   148      58.080  53.061  51.553  1.00  0.00           N  
ATOM   2415  H   ILE   148      57.984  53.096  52.557  1.00  0.00           H  
ATOM   2416  CA  ILE   148      57.505  51.869  50.883  1.00  0.00           C  
ATOM   2417  HA  ILE   148      57.668  52.079  49.826  1.00  0.00           H  
ATOM   2418  CB  ILE   148      58.391  50.603  51.080  1.00  0.00           C  
ATOM   2419  HB  ILE   148      58.025  49.851  50.381  1.00  0.00           H  
ATOM   2420  CG2 ILE   148      59.843  50.774  50.624  1.00  0.00           C  
ATOM   2421 HG21 ILE   148      60.299  51.596  51.177  1.00  0.00           H  
ATOM   2422 HG22 ILE   148      60.460  49.957  50.997  1.00  0.00           H  
ATOM   2423 HG23 ILE   148      59.836  50.922  49.544  1.00  0.00           H  
ATOM   2424  CG1 ILE   148      58.301  50.035  52.549  1.00  0.00           C  
ATOM   2425 HG12 ILE   148      58.868  50.652  53.246  1.00  0.00           H  
ATOM   2426 HG13 ILE   148      57.260  50.047  52.874  1.00  0.00           H  
ATOM   2427  CD1 ILE   148      58.585  48.553  52.662  1.00  0.00           C  
ATOM   2428 HD11 ILE   148      59.605  48.405  52.308  1.00  0.00           H  
ATOM   2429 HD12 ILE   148      58.568  48.206  53.695  1.00  0.00           H  
ATOM   2430 HD13 ILE   148      57.953  47.926  52.032  1.00  0.00           H  
ATOM   2431  C   ILE   148      55.957  51.549  51.122  1.00  0.00           C  
ATOM   2432  O   ILE   148      55.250  52.308  51.824  1.00  0.00           O  
ATOM   2433  N   ASP   149      55.429  50.442  50.527  1.00  0.00           N  
ATOM   2434  H   ASP   149      56.009  49.963  49.854  1.00  0.00           H  
ATOM   2435  CA  ASP   149      54.112  49.863  50.895  1.00  0.00           C  
ATOM   2436  HA  ASP   149      53.946  48.991  50.262  1.00  0.00           H  
ATOM   2437  CB  ASP   149      54.045  49.379  52.330  1.00  0.00           C  
ATOM   2438  HB2 ASP   149      54.978  49.140  52.840  1.00  0.00           H  
ATOM   2439  HB3 ASP   149      53.682  50.204  52.942  1.00  0.00           H  
ATOM   2440  CG  ASP   149      53.139  48.168  52.521  1.00  0.00           C  
ATOM   2441  OD1 ASP   149      52.767  47.504  51.577  1.00  0.00           O  
ATOM   2442  OD2 ASP   149      52.880  47.789  53.662  1.00  0.00           O  
ATOM   2443  C   ASP   149      52.883  50.652  50.440  1.00  0.00           C  
ATOM   2444  O   ASP   149      51.801  50.655  51.030  1.00  0.00           O  
ATOM   2445  N   PHE   150      53.011  51.403  49.395  1.00  0.00           N  
ATOM   2446  H   PHE   150      53.897  51.382  48.909  1.00  0.00           H  
ATOM   2447  CA  PHE   150      51.985  52.155  48.733  1.00  0.00           C  
ATOM   2448  HA  PHE   150      51.744  52.982  49.401  1.00  0.00           H  
ATOM   2449  CB  PHE   150      52.609  52.724  47.427  1.00  0.00           C  
ATOM   2450  HB2 PHE   150      52.734  51.867  46.765  1.00  0.00           H  
ATOM   2451  HB3 PHE   150      51.798  53.373  47.096  1.00  0.00           H  
ATOM   2452  CG  PHE   150      53.884  53.614  47.564  1.00  0.00           C  
ATOM   2453  CD1 PHE   150      53.816  54.818  48.268  1.00  0.00           C  
ATOM   2454  HD1 PHE   150      52.812  55.154  48.482  1.00  0.00           H  
ATOM   2455  CE1 PHE   150      54.981  55.512  48.608  1.00  0.00           C  
ATOM   2456  HE1 PHE   150      55.001  56.390  49.237  1.00  0.00           H  
ATOM   2457  CZ  PHE   150      56.199  54.925  48.167  1.00  0.00           C  
ATOM   2458  HZ  PHE   150      57.087  55.489  48.410  1.00  0.00           H  
ATOM   2459  CE2 PHE   150      56.281  53.759  47.446  1.00  0.00           C  
ATOM   2460  HE2 PHE   150      57.207  53.458  46.979  1.00  0.00           H  
ATOM   2461  CD2 PHE   150      55.112  53.073  47.153  1.00  0.00           C  
ATOM   2462  HD2 PHE   150      55.117  52.165  46.568  1.00  0.00           H  
ATOM   2463  C   PHE   150      50.608  51.358  48.395  1.00  0.00           C  
ATOM   2464  O   PHE   150      49.558  51.972  48.077  1.00  0.00           O  
ATOM   2465  N   GLY   151      50.660  50.038  48.398  1.00  0.00           N  
ATOM   2466  H   GLY   151      51.480  49.685  48.870  1.00  0.00           H  
ATOM   2467  CA  GLY   151      49.451  49.212  48.337  1.00  0.00           C  
ATOM   2468  HA2 GLY   151      49.098  49.271  47.307  1.00  0.00           H  
ATOM   2469  HA3 GLY   151      49.752  48.181  48.522  1.00  0.00           H  
ATOM   2470  C   GLY   151      48.278  49.689  49.235  1.00  0.00           C  
ATOM   2471  O   GLY   151      47.146  49.246  48.880  1.00  0.00           O  
ATOM   2472  N   LEU   152      48.440  50.355  50.419  1.00  0.00           N  
ATOM   2473  H   LEU   152      49.385  50.587  50.687  1.00  0.00           H  
ATOM   2474  CA  LEU   152      47.338  50.842  51.323  1.00  0.00           C  
ATOM   2475  HA  LEU   152      46.433  50.235  51.335  1.00  0.00           H  
ATOM   2476  CB  LEU   152      47.809  50.741  52.741  1.00  0.00           C  
ATOM   2477  HB2 LEU   152      48.550  51.526  52.892  1.00  0.00           H  
ATOM   2478  HB3 LEU   152      46.929  51.033  53.313  1.00  0.00           H  
ATOM   2479  CG  LEU   152      48.252  49.341  53.218  1.00  0.00           C  
ATOM   2480  HG  LEU   152      48.920  48.863  52.501  1.00  0.00           H  
ATOM   2481  CD1 LEU   152      49.040  49.417  54.509  1.00  0.00           C  
ATOM   2482 HD11 LEU   152      49.876  50.117  54.529  1.00  0.00           H  
ATOM   2483 HD12 LEU   152      48.532  49.685  55.435  1.00  0.00           H  
ATOM   2484 HD13 LEU   152      49.554  48.484  54.740  1.00  0.00           H  
ATOM   2485  CD2 LEU   152      47.211  48.298  53.374  1.00  0.00           C  
ATOM   2486 HD21 LEU   152      47.645  47.371  53.751  1.00  0.00           H  
ATOM   2487 HD22 LEU   152      46.337  48.641  53.928  1.00  0.00           H  
ATOM   2488 HD23 LEU   152      46.905  48.029  52.363  1.00  0.00           H  
ATOM   2489  C   LEU   152      46.945  52.321  51.079  1.00  0.00           C  
ATOM   2490  O   LEU   152      46.264  52.898  51.925  1.00  0.00           O  
ATOM   2491  N   ALA   153      47.395  52.958  49.962  1.00  0.00           N  
ATOM   2492  H   ALA   153      47.931  52.480  49.252  1.00  0.00           H  
ATOM   2493  CA  ALA   153      47.260  54.399  49.797  1.00  0.00           C  
ATOM   2494  HA  ALA   153      47.338  54.821  50.799  1.00  0.00           H  
ATOM   2495  CB  ALA   153      48.487  54.929  49.046  1.00  0.00           C  
ATOM   2496  HB1 ALA   153      48.149  55.060  48.018  1.00  0.00           H  
ATOM   2497  HB2 ALA   153      48.866  55.901  49.361  1.00  0.00           H  
ATOM   2498  HB3 ALA   153      49.323  54.239  49.160  1.00  0.00           H  
ATOM   2499  C   ALA   153      45.937  54.874  49.178  1.00  0.00           C  
ATOM   2500  O   ALA   153      45.226  54.083  48.606  1.00  0.00           O  
ATOM   2501  N   LYS   154      45.603  56.213  49.209  1.00  0.00           N  
ATOM   2502  H   LYS   154      46.090  56.836  49.838  1.00  0.00           H  
ATOM   2503  CA  LYS   154      44.339  56.743  48.622  1.00  0.00           C  
ATOM   2504  HA  LYS   154      43.844  56.097  47.897  1.00  0.00           H  
ATOM   2505  CB  LYS   154      43.312  56.892  49.724  1.00  0.00           C  
ATOM   2506  HB2 LYS   154      43.373  56.086  50.456  1.00  0.00           H  
ATOM   2507  HB3 LYS   154      43.516  57.836  50.230  1.00  0.00           H  
ATOM   2508  CG  LYS   154      41.871  56.874  49.157  1.00  0.00           C  
ATOM   2509  HG2 LYS   154      41.850  57.442  48.227  1.00  0.00           H  
ATOM   2510  HG3 LYS   154      41.528  55.876  48.884  1.00  0.00           H  
ATOM   2511  CD  LYS   154      40.983  57.494  50.303  1.00  0.00           C  
ATOM   2512  HD2 LYS   154      39.975  57.154  50.066  1.00  0.00           H  
ATOM   2513  HD3 LYS   154      41.320  57.197  51.296  1.00  0.00           H  
ATOM   2514  CE  LYS   154      40.978  59.068  50.278  1.00  0.00           C  
ATOM   2515  HE2 LYS   154      41.990  59.460  50.373  1.00  0.00           H  
ATOM   2516  HE3 LYS   154      40.609  59.363  49.295  1.00  0.00           H  
ATOM   2517  NZ  LYS   154      40.077  59.529  51.384  1.00  0.00           N  
ATOM   2518  HZ1 LYS   154      39.139  59.193  51.218  1.00  0.00           H  
ATOM   2519  HZ2 LYS   154      40.278  59.153  52.299  1.00  0.00           H  
ATOM   2520  HZ3 LYS   154      40.163  60.525  51.525  1.00  0.00           H  
ATOM   2521  C   LYS   154      44.582  58.065  47.872  1.00  0.00           C  
ATOM   2522  O   LYS   154      45.434  58.907  48.293  1.00  0.00           O  
ATOM   2523  N   LYS   155      43.780  58.347  46.803  1.00  0.00           N  
ATOM   2524  H   LYS   155      43.092  57.628  46.629  1.00  0.00           H  
ATOM   2525  CA  LYS   155      43.749  59.613  46.101  1.00  0.00           C  
ATOM   2526  HA  LYS   155      44.715  60.087  45.926  1.00  0.00           H  
ATOM   2527  CB  LYS   155      43.226  59.215  44.716  1.00  0.00           C  
ATOM   2528  HB2 LYS   155      43.700  58.303  44.353  1.00  0.00           H  
ATOM   2529  HB3 LYS   155      42.190  58.902  44.846  1.00  0.00           H  
ATOM   2530  CG  LYS   155      43.290  60.371  43.722  1.00  0.00           C  
ATOM   2531  HG2 LYS   155      42.465  61.079  43.796  1.00  0.00           H  
ATOM   2532  HG3 LYS   155      44.256  60.876  43.731  1.00  0.00           H  
ATOM   2533  CD  LYS   155      43.165  59.814  42.303  1.00  0.00           C  
ATOM   2534  HD2 LYS   155      43.993  59.121  42.151  1.00  0.00           H  
ATOM   2535  HD3 LYS   155      42.248  59.255  42.115  1.00  0.00           H  
ATOM   2536  CE  LYS   155      43.213  60.988  41.299  1.00  0.00           C  
ATOM   2537  HE2 LYS   155      42.357  61.610  41.557  1.00  0.00           H  
ATOM   2538  HE3 LYS   155      44.130  61.522  41.550  1.00  0.00           H  
ATOM   2539  NZ  LYS   155      43.372  60.449  39.975  1.00  0.00           N  
ATOM   2540  HZ1 LYS   155      42.710  59.731  39.717  1.00  0.00           H  
ATOM   2541  HZ2 LYS   155      43.198  61.180  39.299  1.00  0.00           H  
ATOM   2542  HZ3 LYS   155      44.294  60.133  39.711  1.00  0.00           H  
ATOM   2543  C   LYS   155      42.789  60.590  46.778  1.00  0.00           C  
ATOM   2544  O   LYS   155      41.792  60.138  47.432  1.00  0.00           O  
ATOM   2545  N   TYR   156      43.146  61.867  46.870  1.00  0.00           N  
ATOM   2546  H   TYR   156      44.093  62.053  46.573  1.00  0.00           H  
ATOM   2547  CA  TYR   156      42.324  62.970  47.462  1.00  0.00           C  
ATOM   2548  HA  TYR   156      41.395  62.538  47.833  1.00  0.00           H  
ATOM   2549  CB  TYR   156      43.046  63.597  48.663  1.00  0.00           C  
ATOM   2550  HB2 TYR   156      42.375  64.173  49.300  1.00  0.00           H  
ATOM   2551  HB3 TYR   156      43.388  62.781  49.301  1.00  0.00           H  
ATOM   2552  CG  TYR   156      44.099  64.589  48.268  1.00  0.00           C  
ATOM   2553  CD1 TYR   156      43.737  65.859  47.939  1.00  0.00           C  
ATOM   2554  HD1 TYR   156      42.712  66.197  47.987  1.00  0.00           H  
ATOM   2555  CE1 TYR   156      44.815  66.736  47.513  1.00  0.00           C  
ATOM   2556  HE1 TYR   156      44.644  67.752  47.189  1.00  0.00           H  
ATOM   2557  CZ  TYR   156      46.182  66.356  47.441  1.00  0.00           C  
ATOM   2558  OH  TYR   156      47.152  67.210  47.116  1.00  0.00           O  
ATOM   2559  HH  TYR   156      47.909  66.745  46.751  1.00  0.00           H  
ATOM   2560  CE2 TYR   156      46.497  65.029  47.759  1.00  0.00           C  
ATOM   2561  HE2 TYR   156      47.472  64.591  47.603  1.00  0.00           H  
ATOM   2562  CD2 TYR   156      45.441  64.140  48.196  1.00  0.00           C  
ATOM   2563  HD2 TYR   156      45.699  63.133  48.488  1.00  0.00           H  
ATOM   2564  C   TYR   156      41.783  64.073  46.472  1.00  0.00           C  
ATOM   2565  O   TYR   156      40.887  64.831  46.799  1.00  0.00           O  
ATOM   2566  N   ARG   157      42.281  64.111  45.267  1.00  0.00           N  
ATOM   2567  H   ARG   157      42.929  63.355  45.096  1.00  0.00           H  
ATOM   2568  CA  ARG   157      41.761  64.913  44.109  1.00  0.00           C  
ATOM   2569  HA  ARG   157      40.684  64.917  44.281  1.00  0.00           H  
ATOM   2570  CB  ARG   157      42.153  66.367  44.157  1.00  0.00           C  
ATOM   2571  HB2 ARG   157      41.601  66.945  43.416  1.00  0.00           H  
ATOM   2572  HB3 ARG   157      41.920  66.717  45.162  1.00  0.00           H  
ATOM   2573  CG  ARG   157      43.674  66.583  43.864  1.00  0.00           C  
ATOM   2574  HG2 ARG   157      44.297  66.101  44.617  1.00  0.00           H  
ATOM   2575  HG3 ARG   157      43.841  66.198  42.858  1.00  0.00           H  
ATOM   2576  CD  ARG   157      44.136  68.051  43.885  1.00  0.00           C  
ATOM   2577  HD2 ARG   157      43.752  68.630  43.044  1.00  0.00           H  
ATOM   2578  HD3 ARG   157      43.895  68.486  44.854  1.00  0.00           H  
ATOM   2579  NE  ARG   157      45.645  67.969  43.651  1.00  0.00           N  
ATOM   2580  HE  ARG   157      45.933  67.063  43.311  1.00  0.00           H  
ATOM   2581  CZ  ARG   157      46.689  68.611  44.045  1.00  0.00           C  
ATOM   2582  NH1 ARG   157      46.606  69.659  44.868  1.00  0.00           N  
ATOM   2583 HH11 ARG   157      45.730  70.083  45.135  1.00  0.00           H  
ATOM   2584 HH12 ARG   157      47.460  70.100  45.180  1.00  0.00           H  
ATOM   2585  NH2 ARG   157      47.894  68.221  43.844  1.00  0.00           N  
ATOM   2586 HH21 ARG   157      48.007  67.505  43.141  1.00  0.00           H  
ATOM   2587 HH22 ARG   157      48.632  68.704  44.336  1.00  0.00           H  
ATOM   2588  C   ARG   157      42.050  64.226  42.813  1.00  0.00           C  
ATOM   2589  O   ARG   157      43.188  63.638  42.649  1.00  0.00           O  
ATOM   2590  N   ASP   158      41.086  64.389  41.917  1.00  0.00           N  
ATOM   2591  H   ASP   158      40.259  64.896  42.201  1.00  0.00           H  
ATOM   2592  CA  ASP   158      41.338  64.251  40.431  1.00  0.00           C  
ATOM   2593  HA  ASP   158      41.696  63.234  40.265  1.00  0.00           H  
ATOM   2594  CB  ASP   158      39.983  64.329  39.704  1.00  0.00           C  
ATOM   2595  HB2 ASP   158      39.209  63.686  40.124  1.00  0.00           H  
ATOM   2596  HB3 ASP   158      39.612  65.344  39.844  1.00  0.00           H  
ATOM   2597  CG  ASP   158      40.008  63.989  38.214  1.00  0.00           C  
ATOM   2598  OD1 ASP   158      41.121  63.839  37.678  1.00  0.00           O  
ATOM   2599  OD2 ASP   158      38.995  63.809  37.518  1.00  0.00           O  
ATOM   2600  C   ASP   158      42.377  65.231  39.940  1.00  0.00           C  
ATOM   2601  O   ASP   158      42.337  66.390  40.298  1.00  0.00           O  
ATOM   2602  N   ASN   159      43.332  64.783  39.138  1.00  0.00           N  
ATOM   2603  H   ASN   159      43.346  63.801  38.903  1.00  0.00           H  
ATOM   2604  CA  ASN   159      44.402  65.653  38.647  1.00  0.00           C  
ATOM   2605  HA  ASN   159      44.763  66.374  39.380  1.00  0.00           H  
ATOM   2606  CB  ASN   159      45.540  64.673  38.067  1.00  0.00           C  
ATOM   2607  HB2 ASN   159      45.676  63.768  38.659  1.00  0.00           H  
ATOM   2608  HB3 ASN   159      45.190  64.183  37.159  1.00  0.00           H  
ATOM   2609  CG  ASN   159      46.934  65.358  37.853  1.00  0.00           C  
ATOM   2610  OD1 ASN   159      47.555  65.888  38.741  1.00  0.00           O  
ATOM   2611  ND2 ASN   159      47.580  65.061  36.776  1.00  0.00           N  
ATOM   2612 HD21 ASN   159      48.470  65.492  36.569  1.00  0.00           H  
ATOM   2613 HD22 ASN   159      47.133  64.705  35.943  1.00  0.00           H  
ATOM   2614  C   ASN   159      43.916  66.468  37.465  1.00  0.00           C  
ATOM   2615  O   ASN   159      44.481  67.614  37.205  1.00  0.00           O  
ATOM   2616  N   ARG   160      42.824  65.952  36.760  1.00  0.00           N  
ATOM   2617  H   ARG   160      42.354  65.144  37.142  1.00  0.00           H  
ATOM   2618  CA  ARG   160      42.241  66.610  35.538  1.00  0.00           C  
ATOM   2619  HA  ARG   160      43.069  66.888  34.885  1.00  0.00           H  
ATOM   2620  CB  ARG   160      41.285  65.637  34.884  1.00  0.00           C  
ATOM   2621  HB2 ARG   160      40.495  65.419  35.602  1.00  0.00           H  
ATOM   2622  HB3 ARG   160      40.882  66.178  34.028  1.00  0.00           H  
ATOM   2623  CG  ARG   160      42.040  64.353  34.439  1.00  0.00           C  
ATOM   2624  HG2 ARG   160      42.827  64.630  33.737  1.00  0.00           H  
ATOM   2625  HG3 ARG   160      42.453  63.839  35.307  1.00  0.00           H  
ATOM   2626  CD  ARG   160      41.081  63.427  33.787  1.00  0.00           C  
ATOM   2627  HD2 ARG   160      40.407  63.930  33.093  1.00  0.00           H  
ATOM   2628  HD3 ARG   160      41.610  62.639  33.250  1.00  0.00           H  
ATOM   2629  NE  ARG   160      40.320  62.823  34.896  1.00  0.00           N  
ATOM   2630  HE  ARG   160      40.572  63.197  35.799  1.00  0.00           H  
ATOM   2631  CZ  ARG   160      39.308  61.944  34.744  1.00  0.00           C  
ATOM   2632  NH1 ARG   160      39.180  61.282  33.572  1.00  0.00           N  
ATOM   2633 HH11 ARG   160      39.683  61.614  32.762  1.00  0.00           H  
ATOM   2634 HH12 ARG   160      38.289  60.814  33.485  1.00  0.00           H  
ATOM   2635  NH2 ARG   160      38.554  61.695  35.770  1.00  0.00           N  
ATOM   2636 HH21 ARG   160      38.737  62.130  36.663  1.00  0.00           H  
ATOM   2637 HH22 ARG   160      37.921  60.908  35.734  1.00  0.00           H  
ATOM   2638  C   ARG   160      41.542  67.949  35.812  1.00  0.00           C  
ATOM   2639  O   ARG   160      41.868  68.974  35.213  1.00  0.00           O  
ATOM   2640  N   THR   161      40.702  67.968  36.823  1.00  0.00           N  
ATOM   2641  H   THR   161      40.478  67.104  37.297  1.00  0.00           H  
ATOM   2642  CA  THR   161      39.975  69.183  37.233  1.00  0.00           C  
ATOM   2643  HA  THR   161      40.145  69.929  36.456  1.00  0.00           H  
ATOM   2644  CB  THR   161      38.514  68.819  37.255  1.00  0.00           C  
ATOM   2645  HB  THR   161      37.834  69.647  37.457  1.00  0.00           H  
ATOM   2646  CG2 THR   161      37.940  68.550  35.835  1.00  0.00           C  
ATOM   2647 HG21 THR   161      37.637  69.443  35.289  1.00  0.00           H  
ATOM   2648 HG22 THR   161      38.621  68.055  35.142  1.00  0.00           H  
ATOM   2649 HG23 THR   161      37.015  68.002  36.015  1.00  0.00           H  
ATOM   2650  OG1 THR   161      38.390  67.744  38.179  1.00  0.00           O  
ATOM   2651  HG1 THR   161      37.481  67.451  38.089  1.00  0.00           H  
ATOM   2652  C   THR   161      40.342  69.722  38.675  1.00  0.00           C  
ATOM   2653  O   THR   161      39.799  70.695  39.146  1.00  0.00           O  
ATOM   2654  N   ARG   162      41.275  69.054  39.374  1.00  0.00           N  
ATOM   2655  H   ARG   162      41.500  68.128  39.040  1.00  0.00           H  
ATOM   2656  CA  ARG   162      41.557  69.457  40.791  1.00  0.00           C  
ATOM   2657  HA  ARG   162      42.263  68.697  41.125  1.00  0.00           H  
ATOM   2658  CB  ARG   162      42.196  70.885  40.840  1.00  0.00           C  
ATOM   2659  HB2 ARG   162      41.379  71.605  40.780  1.00  0.00           H  
ATOM   2660  HB3 ARG   162      42.732  71.058  41.773  1.00  0.00           H  
ATOM   2661  CG  ARG   162      43.216  71.108  39.733  1.00  0.00           C  
ATOM   2662  HG2 ARG   162      42.702  71.239  38.780  1.00  0.00           H  
ATOM   2663  HG3 ARG   162      43.602  72.117  39.879  1.00  0.00           H  
ATOM   2664  CD  ARG   162      44.247  69.987  39.531  1.00  0.00           C  
ATOM   2665  HD2 ARG   162      43.889  68.961  39.621  1.00  0.00           H  
ATOM   2666  HD3 ARG   162      44.657  70.028  38.522  1.00  0.00           H  
ATOM   2667  NE  ARG   162      45.406  70.180  40.417  1.00  0.00           N  
ATOM   2668  HE  ARG   162      45.344  70.877  41.146  1.00  0.00           H  
ATOM   2669  CZ  ARG   162      46.487  69.408  40.433  1.00  0.00           C  
ATOM   2670  NH1 ARG   162      46.583  68.272  39.784  1.00  0.00           N  
ATOM   2671 HH11 ARG   162      45.881  68.029  39.100  1.00  0.00           H  
ATOM   2672 HH12 ARG   162      47.363  67.639  39.895  1.00  0.00           H  
ATOM   2673  NH2 ARG   162      47.574  69.823  40.986  1.00  0.00           N  
ATOM   2674 HH21 ARG   162      47.583  70.742  41.405  1.00  0.00           H  
ATOM   2675 HH22 ARG   162      48.474  69.391  40.832  1.00  0.00           H  
ATOM   2676  C   ARG   162      40.477  69.334  41.881  1.00  0.00           C  
ATOM   2677  O   ARG   162      40.671  69.720  43.008  1.00  0.00           O  
ATOM   2678  N   GLN   163      39.334  68.788  41.531  1.00  0.00           N  
ATOM   2679  H   GLN   163      39.154  68.572  40.561  1.00  0.00           H  
ATOM   2680  CA  GLN   163      38.236  68.557  42.420  1.00  0.00           C  
ATOM   2681  HA  GLN   163      37.905  69.544  42.745  1.00  0.00           H  
ATOM   2682  CB  GLN   163      36.954  68.096  41.652  1.00  0.00           C  
ATOM   2683  HB2 GLN   163      36.772  68.697  40.761  1.00  0.00           H  
ATOM   2684  HB3 GLN   163      37.140  67.174  41.102  1.00  0.00           H  
ATOM   2685  CG  GLN   163      35.707  67.881  42.576  1.00  0.00           C  
ATOM   2686  HG2 GLN   163      35.853  67.282  43.475  1.00  0.00           H  
ATOM   2687  HG3 GLN   163      35.360  68.871  42.872  1.00  0.00           H  
ATOM   2688  CD  GLN   163      34.501  67.272  41.914  1.00  0.00           C  
ATOM   2689  OE1 GLN   163      34.578  66.757  40.801  1.00  0.00           O  
ATOM   2690  NE2 GLN   163      33.355  67.381  42.515  1.00  0.00           N  
ATOM   2691 HE21 GLN   163      32.569  66.870  42.140  1.00  0.00           H  
ATOM   2692 HE22 GLN   163      33.319  67.802  43.432  1.00  0.00           H  
ATOM   2693  C   GLN   163      38.585  67.642  43.536  1.00  0.00           C  
ATOM   2694  O   GLN   163      39.055  66.517  43.314  1.00  0.00           O  
ATOM   2695  N   HIE   164      38.381  68.102  44.765  1.00  0.00           N  
ATOM   2696  H   HIE   164      38.093  69.069  44.813  1.00  0.00           H  
ATOM   2697  CA  HIE   164      38.639  67.329  46.048  1.00  0.00           C  
ATOM   2698  HA  HIE   164      39.666  66.964  46.030  1.00  0.00           H  
ATOM   2699  CB  HIE   164      38.528  68.241  47.244  1.00  0.00           C  
ATOM   2700  HB2 HIE   164      38.893  69.170  46.807  1.00  0.00           H  
ATOM   2701  HB3 HIE   164      37.523  68.336  47.655  1.00  0.00           H  
ATOM   2702  CG  HIE   164      39.386  67.854  48.382  1.00  0.00           C  
ATOM   2703  ND1 HIE   164      38.994  67.095  49.494  1.00  0.00           N  
ATOM   2704  CE1 HIE   164      40.127  67.075  50.244  1.00  0.00           C  
ATOM   2705  HE1 HIE   164      40.163  66.662  51.242  1.00  0.00           H  
ATOM   2706  NE2 HIE   164      41.136  67.734  49.705  1.00  0.00           N  
ATOM   2707  HE2 HIE   164      41.962  68.016  50.215  1.00  0.00           H  
ATOM   2708  CD2 HIE   164      40.719  68.179  48.451  1.00  0.00           C  
ATOM   2709  HD2 HIE   164      41.264  68.806  47.761  1.00  0.00           H  
ATOM   2710  C   HIE   164      37.681  66.085  46.208  1.00  0.00           C  
ATOM   2711  O   HIE   164      36.809  65.888  45.368  1.00  0.00           O  
ATOM   2712  N   ILE   165      37.815  65.316  47.270  1.00  0.00           N  
ATOM   2713  H   ILE   165      38.672  65.465  47.783  1.00  0.00           H  
ATOM   2714  CA  ILE   165      36.945  64.175  47.635  1.00  0.00           C  
ATOM   2715  HA  ILE   165      36.440  63.846  46.727  1.00  0.00           H  
ATOM   2716  CB  ILE   165      37.742  63.013  48.175  1.00  0.00           C  
ATOM   2717  HB  ILE   165      37.025  62.375  48.693  1.00  0.00           H  
ATOM   2718  CG2 ILE   165      38.407  62.248  47.071  1.00  0.00           C  
ATOM   2719 HG21 ILE   165      39.093  61.509  47.485  1.00  0.00           H  
ATOM   2720 HG22 ILE   165      37.666  61.722  46.469  1.00  0.00           H  
ATOM   2721 HG23 ILE   165      38.903  62.991  46.447  1.00  0.00           H  
ATOM   2722  CG1 ILE   165      38.778  63.464  49.279  1.00  0.00           C  
ATOM   2723 HG12 ILE   165      39.598  64.033  48.842  1.00  0.00           H  
ATOM   2724 HG13 ILE   165      38.287  64.169  49.949  1.00  0.00           H  
ATOM   2725  CD1 ILE   165      39.486  62.310  49.985  1.00  0.00           C  
ATOM   2726 HD11 ILE   165      40.389  62.701  50.456  1.00  0.00           H  
ATOM   2727 HD12 ILE   165      38.920  61.845  50.792  1.00  0.00           H  
ATOM   2728 HD13 ILE   165      39.870  61.574  49.280  1.00  0.00           H  
ATOM   2729  C   ILE   165      35.751  64.623  48.540  1.00  0.00           C  
ATOM   2730  O   ILE   165      35.808  65.676  49.207  1.00  0.00           O  
ATOM   2731  N   PRO   166      34.696  63.786  48.568  1.00  0.00           N  
ATOM   2732  CD  PRO   166      34.364  62.726  47.603  1.00  0.00           C  
ATOM   2733  HD2 PRO   166      34.756  61.755  47.908  1.00  0.00           H  
ATOM   2734  HD3 PRO   166      34.680  62.931  46.581  1.00  0.00           H  
ATOM   2735  CG  PRO   166      32.771  62.755  47.601  1.00  0.00           C  
ATOM   2736  HG2 PRO   166      32.305  61.819  47.293  1.00  0.00           H  
ATOM   2737  HG3 PRO   166      32.536  63.601  46.955  1.00  0.00           H  
ATOM   2738  CB  PRO   166      32.394  63.001  49.082  1.00  0.00           C  
ATOM   2739  HB2 PRO   166      32.360  62.021  49.558  1.00  0.00           H  
ATOM   2740  HB3 PRO   166      31.492  63.600  49.211  1.00  0.00           H  
ATOM   2741  CA  PRO   166      33.545  63.912  49.504  1.00  0.00           C  
ATOM   2742  HA  PRO   166      33.176  64.937  49.472  1.00  0.00           H  
ATOM   2743  C   PRO   166      34.045  63.597  50.899  1.00  0.00           C  
ATOM   2744  O   PRO   166      34.731  62.589  51.180  1.00  0.00           O  
ATOM   2745  N   TYR   167      33.734  64.408  51.896  1.00  0.00           N  
ATOM   2746  H   TYR   167      33.386  65.326  51.658  1.00  0.00           H  
ATOM   2747  CA  TYR   167      33.839  64.124  53.273  1.00  0.00           C  
ATOM   2748  HA  TYR   167      34.889  63.882  53.435  1.00  0.00           H  
ATOM   2749  CB  TYR   167      33.554  65.404  54.076  1.00  0.00           C  
ATOM   2750  HB2 TYR   167      34.254  66.153  53.705  1.00  0.00           H  
ATOM   2751  HB3 TYR   167      32.547  65.736  53.822  1.00  0.00           H  
ATOM   2752  CG  TYR   167      33.828  65.354  55.586  1.00  0.00           C  
ATOM   2753  CD1 TYR   167      35.151  65.245  56.063  1.00  0.00           C  
ATOM   2754  HD1 TYR   167      35.968  65.060  55.381  1.00  0.00           H  
ATOM   2755  CE1 TYR   167      35.495  65.301  57.459  1.00  0.00           C  
ATOM   2756  HE1 TYR   167      36.532  65.248  57.755  1.00  0.00           H  
ATOM   2757  CZ  TYR   167      34.432  65.617  58.351  1.00  0.00           C  
ATOM   2758  OH  TYR   167      34.745  65.760  59.658  1.00  0.00           O  
ATOM   2759  HH  TYR   167      33.953  65.571  60.166  1.00  0.00           H  
ATOM   2760  CE2 TYR   167      33.089  65.746  57.913  1.00  0.00           C  
ATOM   2761  HE2 TYR   167      32.249  65.858  58.583  1.00  0.00           H  
ATOM   2762  CD2 TYR   167      32.789  65.637  56.498  1.00  0.00           C  
ATOM   2763  HD2 TYR   167      31.786  65.901  56.197  1.00  0.00           H  
ATOM   2764  C   TYR   167      32.913  63.031  53.817  1.00  0.00           C  
ATOM   2765  O   TYR   167      31.789  62.862  53.320  1.00  0.00           O  
ATOM   2766  N   ARG   168      33.278  62.430  54.906  1.00  0.00           N  
ATOM   2767  H   ARG   168      34.189  62.659  55.276  1.00  0.00           H  
ATOM   2768  CA  ARG   168      32.426  61.575  55.776  1.00  0.00           C  
ATOM   2769  HA  ARG   168      31.530  62.125  56.063  1.00  0.00           H  
ATOM   2770  CB  ARG   168      32.112  60.193  55.072  1.00  0.00           C  
ATOM   2771  HB2 ARG   168      32.711  60.097  54.166  1.00  0.00           H  
ATOM   2772  HB3 ARG   168      32.383  59.327  55.676  1.00  0.00           H  
ATOM   2773  CG  ARG   168      30.602  59.994  54.918  1.00  0.00           C  
ATOM   2774  HG2 ARG   168      30.142  60.607  55.693  1.00  0.00           H  
ATOM   2775  HG3 ARG   168      30.383  60.335  53.906  1.00  0.00           H  
ATOM   2776  CD  ARG   168      29.954  58.616  55.049  1.00  0.00           C  
ATOM   2777  HD2 ARG   168      28.892  58.825  54.920  1.00  0.00           H  
ATOM   2778  HD3 ARG   168      30.286  58.017  54.201  1.00  0.00           H  
ATOM   2779  NE  ARG   168      30.277  57.903  56.348  1.00  0.00           N  
ATOM   2780  HE  ARG   168      30.647  58.427  57.128  1.00  0.00           H  
ATOM   2781  CZ  ARG   168      29.547  56.917  56.796  1.00  0.00           C  
ATOM   2782  NH1 ARG   168      28.931  56.048  56.119  1.00  0.00           N  
ATOM   2783 HH11 ARG   168      29.120  56.193  55.138  1.00  0.00           H  
ATOM   2784 HH12 ARG   168      28.234  55.418  56.489  1.00  0.00           H  
ATOM   2785  NH2 ARG   168      29.503  56.702  58.095  1.00  0.00           N  
ATOM   2786 HH21 ARG   168      30.050  57.284  58.712  1.00  0.00           H  
ATOM   2787 HH22 ARG   168      28.860  56.021  58.473  1.00  0.00           H  
ATOM   2788  C   ARG   168      33.123  61.238  57.038  1.00  0.00           C  
ATOM   2789  O   ARG   168      34.311  61.463  57.269  1.00  0.00           O  
ATOM   2790  N   GLU   169      32.330  60.776  58.021  1.00  0.00           N  
ATOM   2791  H   GLU   169      31.343  60.661  57.842  1.00  0.00           H  
ATOM   2792  CA  GLU   169      32.691  60.377  59.351  1.00  0.00           C  
ATOM   2793  HA  GLU   169      33.775  60.428  59.456  1.00  0.00           H  
ATOM   2794  CB  GLU   169      32.051  61.412  60.321  1.00  0.00           C  
ATOM   2795  HB2 GLU   169      30.962  61.353  60.329  1.00  0.00           H  
ATOM   2796  HB3 GLU   169      32.334  61.145  61.339  1.00  0.00           H  
ATOM   2797  CG  GLU   169      32.398  62.869  60.028  1.00  0.00           C  
ATOM   2798  HG2 GLU   169      33.425  62.987  59.682  1.00  0.00           H  
ATOM   2799  HG3 GLU   169      31.851  63.117  59.118  1.00  0.00           H  
ATOM   2800  CD  GLU   169      32.151  63.801  61.228  1.00  0.00           C  
ATOM   2801  OE1 GLU   169      32.715  64.950  61.245  1.00  0.00           O  
ATOM   2802  OE2 GLU   169      31.324  63.498  62.062  1.00  0.00           O  
ATOM   2803  C   GLU   169      32.158  59.011  59.700  1.00  0.00           C  
ATOM   2804  O   GLU   169      31.423  58.409  58.899  1.00  0.00           O  
ATOM   2805  N   ASP   170      32.698  58.350  60.764  1.00  0.00           N  
ATOM   2806  H   ASP   170      33.253  58.867  61.432  1.00  0.00           H  
ATOM   2807  CA  ASP   170      32.449  56.930  61.060  1.00  0.00           C  
ATOM   2808  HA  ASP   170      33.263  56.726  61.756  1.00  0.00           H  
ATOM   2809  CB  ASP   170      31.120  56.756  61.652  1.00  0.00           C  
ATOM   2810  HB2 ASP   170      30.316  57.054  60.979  1.00  0.00           H  
ATOM   2811  HB3 ASP   170      30.976  55.726  61.980  1.00  0.00           H  
ATOM   2812  CG  ASP   170      30.923  57.589  62.900  1.00  0.00           C  
ATOM   2813  OD1 ASP   170      31.838  57.708  63.786  1.00  0.00           O  
ATOM   2814  OD2 ASP   170      29.836  58.174  63.060  1.00  0.00           O  
ATOM   2815  C   ASP   170      32.752  55.868  59.924  1.00  0.00           C  
ATOM   2816  O   ASP   170      32.255  54.714  59.826  1.00  0.00           O  
ATOM   2817  N   LYS   171      33.555  56.293  58.982  1.00  0.00           N  
ATOM   2818  H   LYS   171      33.923  57.229  59.080  1.00  0.00           H  
ATOM   2819  CA  LYS   171      34.324  55.382  58.208  1.00  0.00           C  
ATOM   2820  HA  LYS   171      33.768  54.555  57.766  1.00  0.00           H  
ATOM   2821  CB  LYS   171      35.014  56.198  57.105  1.00  0.00           C  
ATOM   2822  HB2 LYS   171      35.695  56.905  57.580  1.00  0.00           H  
ATOM   2823  HB3 LYS   171      35.627  55.572  56.457  1.00  0.00           H  
ATOM   2824  CG  LYS   171      34.116  57.129  56.199  1.00  0.00           C  
ATOM   2825  HG2 LYS   171      33.529  57.869  56.743  1.00  0.00           H  
ATOM   2826  HG3 LYS   171      34.754  57.651  55.486  1.00  0.00           H  
ATOM   2827  CD  LYS   171      33.163  56.172  55.372  1.00  0.00           C  
ATOM   2828  HD2 LYS   171      32.431  55.729  56.047  1.00  0.00           H  
ATOM   2829  HD3 LYS   171      32.633  56.808  54.664  1.00  0.00           H  
ATOM   2830  CE  LYS   171      33.781  55.138  54.415  1.00  0.00           C  
ATOM   2831  HE2 LYS   171      34.563  54.561  54.910  1.00  0.00           H  
ATOM   2832  HE3 LYS   171      32.976  54.449  54.161  1.00  0.00           H  
ATOM   2833  NZ  LYS   171      34.247  55.738  53.182  1.00  0.00           N  
ATOM   2834  HZ1 LYS   171      33.551  56.242  52.650  1.00  0.00           H  
ATOM   2835  HZ2 LYS   171      35.007  56.339  53.465  1.00  0.00           H  
ATOM   2836  HZ3 LYS   171      34.619  55.033  52.562  1.00  0.00           H  
ATOM   2837  C   LYS   171      35.408  54.567  59.009  1.00  0.00           C  
ATOM   2838  O   LYS   171      35.867  54.946  60.074  1.00  0.00           O  
ATOM   2839  N   ASN   172      35.788  53.435  58.457  1.00  0.00           N  
ATOM   2840  H   ASN   172      35.291  53.111  57.640  1.00  0.00           H  
ATOM   2841  CA  ASN   172      36.835  52.543  59.046  1.00  0.00           C  
ATOM   2842  HA  ASN   172      36.358  52.164  59.950  1.00  0.00           H  
ATOM   2843  CB  ASN   172      36.884  51.246  58.242  1.00  0.00           C  
ATOM   2844  HB2 ASN   172      37.125  51.417  57.193  1.00  0.00           H  
ATOM   2845  HB3 ASN   172      37.730  50.664  58.608  1.00  0.00           H  
ATOM   2846  CG  ASN   172      35.571  50.478  58.277  1.00  0.00           C  
ATOM   2847  OD1 ASN   172      34.543  50.925  58.794  1.00  0.00           O  
ATOM   2848  ND2 ASN   172      35.515  49.262  57.719  1.00  0.00           N  
ATOM   2849 HD21 ASN   172      34.595  48.859  57.610  1.00  0.00           H  
ATOM   2850 HD22 ASN   172      36.360  48.831  57.373  1.00  0.00           H  
ATOM   2851  C   ASN   172      38.229  53.229  59.256  1.00  0.00           C  
ATOM   2852  O   ASN   172      38.500  54.217  58.557  1.00  0.00           O  
ATOM   2853  N   LEU   173      39.063  52.624  60.136  1.00  0.00           N  
ATOM   2854  H   LEU   173      38.756  51.800  60.633  1.00  0.00           H  
ATOM   2855  CA  LEU   173      40.287  53.126  60.552  1.00  0.00           C  
ATOM   2856  HA  LEU   173      40.294  54.200  60.364  1.00  0.00           H  
ATOM   2857  CB  LEU   173      40.516  52.700  62.025  1.00  0.00           C  
ATOM   2858  HB2 LEU   173      39.532  52.911  62.444  1.00  0.00           H  
ATOM   2859  HB3 LEU   173      40.789  51.667  62.244  1.00  0.00           H  
ATOM   2860  CG  LEU   173      41.596  53.527  62.758  1.00  0.00           C  
ATOM   2861  HG  LEU   173      41.541  54.498  62.265  1.00  0.00           H  
ATOM   2862  CD1 LEU   173      41.290  53.575  64.236  1.00  0.00           C  
ATOM   2863 HD11 LEU   173      42.214  53.873  64.731  1.00  0.00           H  
ATOM   2864 HD12 LEU   173      40.464  54.273  64.370  1.00  0.00           H  
ATOM   2865 HD13 LEU   173      40.917  52.645  64.665  1.00  0.00           H  
ATOM   2866  CD2 LEU   173      43.021  52.950  62.668  1.00  0.00           C  
ATOM   2867 HD21 LEU   173      43.104  52.050  63.277  1.00  0.00           H  
ATOM   2868 HD22 LEU   173      43.190  52.539  61.673  1.00  0.00           H  
ATOM   2869 HD23 LEU   173      43.819  53.647  62.923  1.00  0.00           H  
ATOM   2870  C   LEU   173      41.442  52.593  59.687  1.00  0.00           C  
ATOM   2871  O   LEU   173      41.488  51.370  59.408  1.00  0.00           O  
ATOM   2872  N   THR   174      42.334  53.444  59.171  1.00  0.00           N  
ATOM   2873  H   THR   174      42.356  54.433  59.376  1.00  0.00           H  
ATOM   2874  CA  THR   174      43.438  52.954  58.273  1.00  0.00           C  
ATOM   2875  HA  THR   174      43.663  51.888  58.294  1.00  0.00           H  
ATOM   2876  CB  THR   174      43.086  53.272  56.778  1.00  0.00           C  
ATOM   2877  HB  THR   174      43.943  53.738  56.291  1.00  0.00           H  
ATOM   2878  CG2 THR   174      42.709  51.910  56.217  1.00  0.00           C  
ATOM   2879 HG21 THR   174      41.977  51.452  56.883  1.00  0.00           H  
ATOM   2880 HG22 THR   174      42.371  51.989  55.183  1.00  0.00           H  
ATOM   2881 HG23 THR   174      43.624  51.318  56.208  1.00  0.00           H  
ATOM   2882  OG1 THR   174      41.894  54.044  56.620  1.00  0.00           O  
ATOM   2883  HG1 THR   174      42.069  54.871  57.075  1.00  0.00           H  
ATOM   2884  C   THR   174      44.789  53.617  58.532  1.00  0.00           C  
ATOM   2885  O   THR   174      44.851  54.737  59.065  1.00  0.00           O  
ATOM   2886  N   GLY   175      45.888  52.946  58.239  1.00  0.00           N  
ATOM   2887  H   GLY   175      45.864  52.105  57.679  1.00  0.00           H  
ATOM   2888  CA  GLY   175      47.153  53.117  58.939  1.00  0.00           C  
ATOM   2889  HA2 GLY   175      47.920  52.692  58.291  1.00  0.00           H  
ATOM   2890  HA3 GLY   175      47.516  54.144  58.968  1.00  0.00           H  
ATOM   2891  C   GLY   175      47.174  52.431  60.342  1.00  0.00           C  
ATOM   2892  O   GLY   175      46.144  52.282  60.929  1.00  0.00           O  
ATOM   2893  N   THR   176      48.330  51.912  60.828  1.00  0.00           N  
ATOM   2894  H   THR   176      49.176  51.962  60.279  1.00  0.00           H  
ATOM   2895  CA  THR   176      48.397  51.371  62.256  1.00  0.00           C  
ATOM   2896  HA  THR   176      47.587  50.646  62.340  1.00  0.00           H  
ATOM   2897  CB  THR   176      49.710  50.713  62.674  1.00  0.00           C  
ATOM   2898  HB  THR   176      49.642  50.456  63.731  1.00  0.00           H  
ATOM   2899  CG2 THR   176      50.221  49.593  61.817  1.00  0.00           C  
ATOM   2900 HG21 THR   176      49.628  48.694  61.985  1.00  0.00           H  
ATOM   2901 HG22 THR   176      50.350  49.782  60.751  1.00  0.00           H  
ATOM   2902 HG23 THR   176      51.252  49.415  62.122  1.00  0.00           H  
ATOM   2903  OG1 THR   176      50.769  51.681  62.535  1.00  0.00           O  
ATOM   2904  HG1 THR   176      50.826  51.800  61.584  1.00  0.00           H  
ATOM   2905  C   THR   176      48.026  52.432  63.257  1.00  0.00           C  
ATOM   2906  O   THR   176      48.508  53.563  63.266  1.00  0.00           O  
ATOM   2907  N   ALA   177      47.042  52.052  64.081  1.00  0.00           N  
ATOM   2908  H   ALA   177      46.661  51.117  64.079  1.00  0.00           H  
ATOM   2909  CA  ALA   177      46.246  52.978  64.918  1.00  0.00           C  
ATOM   2910  HA  ALA   177      45.631  53.615  64.283  1.00  0.00           H  
ATOM   2911  CB  ALA   177      45.258  52.087  65.776  1.00  0.00           C  
ATOM   2912  HB1 ALA   177      44.910  52.633  66.653  1.00  0.00           H  
ATOM   2913  HB2 ALA   177      44.333  51.745  65.311  1.00  0.00           H  
ATOM   2914  HB3 ALA   177      45.867  51.235  66.080  1.00  0.00           H  
ATOM   2915  C   ALA   177      47.062  53.784  65.934  1.00  0.00           C  
ATOM   2916  O   ALA   177      46.720  54.851  66.369  1.00  0.00           O  
ATOM   2917  N   ARG   178      48.172  53.173  66.313  1.00  0.00           N  
ATOM   2918  H   ARG   178      48.290  52.171  66.282  1.00  0.00           H  
ATOM   2919  CA  ARG   178      49.134  53.829  67.173  1.00  0.00           C  
ATOM   2920  HA  ARG   178      48.636  54.270  68.037  1.00  0.00           H  
ATOM   2921  CB  ARG   178      50.172  52.812  67.531  1.00  0.00           C  
ATOM   2922  HB2 ARG   178      49.800  51.849  67.882  1.00  0.00           H  
ATOM   2923  HB3 ARG   178      50.606  52.546  66.567  1.00  0.00           H  
ATOM   2924  CG  ARG   178      51.320  53.190  68.578  1.00  0.00           C  
ATOM   2925  HG2 ARG   178      51.934  53.996  68.178  1.00  0.00           H  
ATOM   2926  HG3 ARG   178      50.904  53.400  69.564  1.00  0.00           H  
ATOM   2927  CD  ARG   178      52.335  52.035  68.595  1.00  0.00           C  
ATOM   2928  HD2 ARG   178      52.436  51.631  67.588  1.00  0.00           H  
ATOM   2929  HD3 ARG   178      53.266  52.434  68.998  1.00  0.00           H  
ATOM   2930  NE  ARG   178      51.965  50.939  69.510  1.00  0.00           N  
ATOM   2931  HE  ARG   178      51.123  50.980  70.067  1.00  0.00           H  
ATOM   2932  CZ  ARG   178      52.544  49.744  69.643  1.00  0.00           C  
ATOM   2933  NH1 ARG   178      53.468  49.393  68.847  1.00  0.00           N  
ATOM   2934 HH11 ARG   178      53.865  49.928  68.087  1.00  0.00           H  
ATOM   2935 HH12 ARG   178      53.749  48.430  68.739  1.00  0.00           H  
ATOM   2936  NH2 ARG   178      52.114  48.829  70.436  1.00  0.00           N  
ATOM   2937 HH21 ARG   178      51.236  48.964  70.917  1.00  0.00           H  
ATOM   2938 HH22 ARG   178      52.542  47.914  70.445  1.00  0.00           H  
ATOM   2939  C   ARG   178      49.732  55.015  66.488  1.00  0.00           C  
ATOM   2940  O   ARG   178      49.730  56.060  67.013  1.00  0.00           O  
ATOM   2941  N   TYR   179      50.026  54.949  65.190  1.00  0.00           N  
ATOM   2942  H   TYR   179      49.868  54.098  64.671  1.00  0.00           H  
ATOM   2943  CA  TYR   179      50.596  56.034  64.478  1.00  0.00           C  
ATOM   2944  HA  TYR   179      51.043  56.800  65.112  1.00  0.00           H  
ATOM   2945  CB  TYR   179      51.738  55.554  63.586  1.00  0.00           C  
ATOM   2946  HB2 TYR   179      51.436  54.626  63.101  1.00  0.00           H  
ATOM   2947  HB3 TYR   179      52.036  56.246  62.798  1.00  0.00           H  
ATOM   2948  CG  TYR   179      52.953  55.178  64.327  1.00  0.00           C  
ATOM   2949  CD1 TYR   179      53.760  56.235  64.877  1.00  0.00           C  
ATOM   2950  HD1 TYR   179      53.491  57.265  64.695  1.00  0.00           H  
ATOM   2951  CE1 TYR   179      54.909  56.052  65.606  1.00  0.00           C  
ATOM   2952  HE1 TYR   179      55.532  56.847  65.986  1.00  0.00           H  
ATOM   2953  CZ  TYR   179      55.268  54.731  65.847  1.00  0.00           C  
ATOM   2954  OH  TYR   179      56.350  54.581  66.626  1.00  0.00           O  
ATOM   2955  HH  TYR   179      56.628  53.667  66.535  1.00  0.00           H  
ATOM   2956  CE2 TYR   179      54.503  53.634  65.330  1.00  0.00           C  
ATOM   2957  HE2 TYR   179      54.862  52.628  65.490  1.00  0.00           H  
ATOM   2958  CD2 TYR   179      53.404  53.844  64.499  1.00  0.00           C  
ATOM   2959  HD2 TYR   179      52.855  52.992  64.125  1.00  0.00           H  
ATOM   2960  C   TYR   179      49.573  56.887  63.686  1.00  0.00           C  
ATOM   2961  O   TYR   179      49.912  58.045  63.483  1.00  0.00           O  
ATOM   2962  N   ALA   180      48.498  56.369  63.157  1.00  0.00           N  
ATOM   2963  H   ALA   180      48.457  55.362  63.218  1.00  0.00           H  
ATOM   2964  CA  ALA   180      47.444  57.095  62.428  1.00  0.00           C  
ATOM   2965  HA  ALA   180      47.944  57.382  61.503  1.00  0.00           H  
ATOM   2966  CB  ALA   180      46.396  56.097  61.912  1.00  0.00           C  
ATOM   2967  HB1 ALA   180      45.767  55.751  62.733  1.00  0.00           H  
ATOM   2968  HB2 ALA   180      45.825  56.511  61.081  1.00  0.00           H  
ATOM   2969  HB3 ALA   180      46.954  55.261  61.491  1.00  0.00           H  
ATOM   2970  C   ALA   180      46.811  58.373  63.086  1.00  0.00           C  
ATOM   2971  O   ALA   180      46.742  58.427  64.295  1.00  0.00           O  
ATOM   2972  N   SER   181      46.330  59.288  62.275  1.00  0.00           N  
ATOM   2973  H   SER   181      46.399  59.135  61.279  1.00  0.00           H  
ATOM   2974  CA  SER   181      45.862  60.609  62.664  1.00  0.00           C  
ATOM   2975  HA  SER   181      46.681  61.222  63.040  1.00  0.00           H  
ATOM   2976  CB  SER   181      45.336  61.238  61.386  1.00  0.00           C  
ATOM   2977  HB2 SER   181      44.927  62.243  61.492  1.00  0.00           H  
ATOM   2978  HB3 SER   181      46.188  61.220  60.706  1.00  0.00           H  
ATOM   2979  OG  SER   181      44.343  60.488  60.781  1.00  0.00           O  
ATOM   2980  HG  SER   181      44.048  60.765  59.910  1.00  0.00           H  
ATOM   2981  C   SER   181      44.655  60.489  63.623  1.00  0.00           C  
ATOM   2982  O   SER   181      43.902  59.497  63.639  1.00  0.00           O  
ATOM   2983  N   ILE   182      44.353  61.516  64.482  1.00  0.00           N  
ATOM   2984  H   ILE   182      44.892  62.362  64.365  1.00  0.00           H  
ATOM   2985  CA  ILE   182      43.077  61.457  65.347  1.00  0.00           C  
ATOM   2986  HA  ILE   182      42.994  60.492  65.847  1.00  0.00           H  
ATOM   2987  CB  ILE   182      43.030  62.585  66.338  1.00  0.00           C  
ATOM   2988  HB  ILE   182      43.412  63.496  65.877  1.00  0.00           H  
ATOM   2989  CG2 ILE   182      41.602  62.809  66.933  1.00  0.00           C  
ATOM   2990 HG21 ILE   182      41.291  61.846  67.337  1.00  0.00           H  
ATOM   2991 HG22 ILE   182      41.660  63.537  67.742  1.00  0.00           H  
ATOM   2992 HG23 ILE   182      40.853  63.249  66.274  1.00  0.00           H  
ATOM   2993  CG1 ILE   182      44.014  62.292  67.491  1.00  0.00           C  
ATOM   2994 HG12 ILE   182      43.823  61.300  67.900  1.00  0.00           H  
ATOM   2995 HG13 ILE   182      45.023  62.395  67.092  1.00  0.00           H  
ATOM   2996  CD1 ILE   182      43.833  63.175  68.723  1.00  0.00           C  
ATOM   2997 HD11 ILE   182      44.674  63.044  69.403  1.00  0.00           H  
ATOM   2998 HD12 ILE   182      43.839  64.239  68.490  1.00  0.00           H  
ATOM   2999 HD13 ILE   182      42.957  62.826  69.269  1.00  0.00           H  
ATOM   3000  C   ILE   182      41.900  61.423  64.366  1.00  0.00           C  
ATOM   3001  O   ILE   182      40.829  61.011  64.760  1.00  0.00           O  
ATOM   3002  N   ASN   183      42.084  61.967  63.129  1.00  0.00           N  
ATOM   3003  H   ASN   183      42.984  62.307  62.821  1.00  0.00           H  
ATOM   3004  CA  ASN   183      41.088  61.754  62.032  1.00  0.00           C  
ATOM   3005  HA  ASN   183      40.193  62.100  62.550  1.00  0.00           H  
ATOM   3006  CB  ASN   183      41.441  62.602  60.845  1.00  0.00           C  
ATOM   3007  HB2 ASN   183      42.515  62.786  60.877  1.00  0.00           H  
ATOM   3008  HB3 ASN   183      41.116  62.108  59.930  1.00  0.00           H  
ATOM   3009  CG  ASN   183      40.988  64.007  61.055  1.00  0.00           C  
ATOM   3010  OD1 ASN   183      40.643  64.510  62.092  1.00  0.00           O  
ATOM   3011  ND2 ASN   183      40.768  64.701  59.944  1.00  0.00           N  
ATOM   3012 HD21 ASN   183      40.444  65.653  60.035  1.00  0.00           H  
ATOM   3013 HD22 ASN   183      40.967  64.216  59.080  1.00  0.00           H  
ATOM   3014  C   ASN   183      40.788  60.267  61.666  1.00  0.00           C  
ATOM   3015  O   ASN   183      39.653  59.941  61.390  1.00  0.00           O  
ATOM   3016  N   ALA   184      41.783  59.367  61.673  1.00  0.00           N  
ATOM   3017  H   ALA   184      42.730  59.716  61.687  1.00  0.00           H  
ATOM   3018  CA  ALA   184      41.593  57.910  61.514  1.00  0.00           C  
ATOM   3019  HA  ALA   184      40.965  57.736  60.640  1.00  0.00           H  
ATOM   3020  CB  ALA   184      42.924  57.182  61.391  1.00  0.00           C  
ATOM   3021  HB1 ALA   184      43.520  57.228  62.302  1.00  0.00           H  
ATOM   3022  HB2 ALA   184      42.675  56.147  61.157  1.00  0.00           H  
ATOM   3023  HB3 ALA   184      43.597  57.473  60.584  1.00  0.00           H  
ATOM   3024  C   ALA   184      40.826  57.364  62.690  1.00  0.00           C  
ATOM   3025  O   ALA   184      39.810  56.660  62.653  1.00  0.00           O  
ATOM   3026  N   HIE   185      41.193  57.881  63.896  1.00  0.00           N  
ATOM   3027  H   HIE   185      42.008  58.474  63.845  1.00  0.00           H  
ATOM   3028  CA  HIE   185      40.492  57.597  65.186  1.00  0.00           C  
ATOM   3029  HA  HIE   185      40.521  56.525  65.378  1.00  0.00           H  
ATOM   3030  CB  HIE   185      41.227  58.123  66.432  1.00  0.00           C  
ATOM   3031  HB2 HIE   185      41.538  59.152  66.250  1.00  0.00           H  
ATOM   3032  HB3 HIE   185      40.535  58.223  67.268  1.00  0.00           H  
ATOM   3033  CG  HIE   185      42.428  57.248  66.796  1.00  0.00           C  
ATOM   3034  ND1 HIE   185      42.302  56.006  67.301  1.00  0.00           N  
ATOM   3035  CE1 HIE   185      43.515  55.492  67.304  1.00  0.00           C  
ATOM   3036  HE1 HIE   185      43.747  54.505  67.678  1.00  0.00           H  
ATOM   3037  NE2 HIE   185      44.420  56.315  66.737  1.00  0.00           N  
ATOM   3038  HE2 HIE   185      45.413  56.266  66.559  1.00  0.00           H  
ATOM   3039  CD2 HIE   185      43.720  57.419  66.411  1.00  0.00           C  
ATOM   3040  HD2 HIE   185      44.127  58.256  65.864  1.00  0.00           H  
ATOM   3041  C   HIE   185      39.019  58.021  65.231  1.00  0.00           C  
ATOM   3042  O   HIE   185      38.226  57.175  65.657  1.00  0.00           O  
ATOM   3043  N   LEU   186      38.734  59.164  64.667  1.00  0.00           N  
ATOM   3044  H   LEU   186      39.546  59.711  64.417  1.00  0.00           H  
ATOM   3045  CA  LEU   186      37.373  59.724  64.577  1.00  0.00           C  
ATOM   3046  HA  LEU   186      36.866  59.530  65.522  1.00  0.00           H  
ATOM   3047  CB  LEU   186      37.492  61.255  64.297  1.00  0.00           C  
ATOM   3048  HB2 LEU   186      38.261  61.441  63.548  1.00  0.00           H  
ATOM   3049  HB3 LEU   186      36.564  61.689  63.925  1.00  0.00           H  
ATOM   3050  CG  LEU   186      37.873  62.076  65.530  1.00  0.00           C  
ATOM   3051  HG  LEU   186      38.902  61.881  65.831  1.00  0.00           H  
ATOM   3052  CD1 LEU   186      37.877  63.579  65.136  1.00  0.00           C  
ATOM   3053 HD11 LEU   186      38.168  64.222  65.966  1.00  0.00           H  
ATOM   3054 HD12 LEU   186      38.532  63.792  64.291  1.00  0.00           H  
ATOM   3055 HD13 LEU   186      36.926  63.976  64.781  1.00  0.00           H  
ATOM   3056  CD2 LEU   186      37.031  61.984  66.805  1.00  0.00           C  
ATOM   3057 HD21 LEU   186      35.965  62.089  66.607  1.00  0.00           H  
ATOM   3058 HD22 LEU   186      37.251  61.094  67.395  1.00  0.00           H  
ATOM   3059 HD23 LEU   186      37.387  62.763  67.480  1.00  0.00           H  
ATOM   3060  C   LEU   186      36.539  59.056  63.409  1.00  0.00           C  
ATOM   3061  O   LEU   186      35.423  59.543  63.108  1.00  0.00           O  
ATOM   3062  N   GLY   187      37.080  58.046  62.662  1.00  0.00           N  
ATOM   3063  H   GLY   187      38.063  57.820  62.706  1.00  0.00           H  
ATOM   3064  CA  GLY   187      36.440  57.489  61.472  1.00  0.00           C  
ATOM   3065  HA2 GLY   187      37.110  56.722  61.085  1.00  0.00           H  
ATOM   3066  HA3 GLY   187      35.501  57.021  61.765  1.00  0.00           H  
ATOM   3067  C   GLY   187      36.204  58.528  60.369  1.00  0.00           C  
ATOM   3068  O   GLY   187      35.192  58.443  59.649  1.00  0.00           O  
ATOM   3069  N   ILE   188      37.040  59.563  60.288  1.00  0.00           N  
ATOM   3070  H   ILE   188      37.781  59.718  60.957  1.00  0.00           H  
ATOM   3071  CA  ILE   188      36.978  60.478  59.103  1.00  0.00           C  
ATOM   3072  HA  ILE   188      35.917  60.576  58.873  1.00  0.00           H  
ATOM   3073  CB  ILE   188      37.790  61.770  59.387  1.00  0.00           C  
ATOM   3074  HB  ILE   188      38.635  61.476  60.010  1.00  0.00           H  
ATOM   3075  CG2 ILE   188      38.401  62.507  58.227  1.00  0.00           C  
ATOM   3076 HG21 ILE   188      37.829  62.646  57.310  1.00  0.00           H  
ATOM   3077 HG22 ILE   188      38.751  63.515  58.453  1.00  0.00           H  
ATOM   3078 HG23 ILE   188      39.299  61.902  58.104  1.00  0.00           H  
ATOM   3079  CG1 ILE   188      36.761  62.761  60.058  1.00  0.00           C  
ATOM   3080 HG12 ILE   188      36.319  63.334  59.243  1.00  0.00           H  
ATOM   3081 HG13 ILE   188      35.957  62.238  60.575  1.00  0.00           H  
ATOM   3082  CD1 ILE   188      37.428  63.777  60.999  1.00  0.00           C  
ATOM   3083 HD11 ILE   188      38.038  64.534  60.507  1.00  0.00           H  
ATOM   3084 HD12 ILE   188      36.693  64.248  61.651  1.00  0.00           H  
ATOM   3085 HD13 ILE   188      38.094  63.124  61.563  1.00  0.00           H  
ATOM   3086  C   ILE   188      37.500  59.667  57.838  1.00  0.00           C  
ATOM   3087  O   ILE   188      38.231  58.696  57.985  1.00  0.00           O  
ATOM   3088  N   GLU   189      37.184  60.157  56.689  1.00  0.00           N  
ATOM   3089  H   GLU   189      36.568  60.957  56.724  1.00  0.00           H  
ATOM   3090  CA  GLU   189      37.575  59.580  55.425  1.00  0.00           C  
ATOM   3091  HA  GLU   189      37.266  58.544  55.566  1.00  0.00           H  
ATOM   3092  CB  GLU   189      36.649  60.151  54.369  1.00  0.00           C  
ATOM   3093  HB2 GLU   189      35.616  59.924  54.634  1.00  0.00           H  
ATOM   3094  HB3 GLU   189      36.729  61.234  54.468  1.00  0.00           H  
ATOM   3095  CG  GLU   189      36.802  59.782  52.883  1.00  0.00           C  
ATOM   3096  HG2 GLU   189      35.990  60.175  52.273  1.00  0.00           H  
ATOM   3097  HG3 GLU   189      37.674  60.341  52.542  1.00  0.00           H  
ATOM   3098  CD  GLU   189      36.998  58.316  52.637  1.00  0.00           C  
ATOM   3099  OE1 GLU   189      37.760  57.977  51.734  1.00  0.00           O  
ATOM   3100  OE2 GLU   189      36.357  57.426  53.353  1.00  0.00           O  
ATOM   3101  C   GLU   189      39.068  59.685  55.082  1.00  0.00           C  
ATOM   3102  O   GLU   189      39.545  59.142  54.061  1.00  0.00           O  
ATOM   3103  N   GLN   190      39.809  60.493  55.867  1.00  0.00           N  
ATOM   3104  H   GLN   190      39.321  60.898  56.653  1.00  0.00           H  
ATOM   3105  CA  GLN   190      41.234  60.782  55.743  1.00  0.00           C  
ATOM   3106  HA  GLN   190      41.420  61.440  56.592  1.00  0.00           H  
ATOM   3107  CB  GLN   190      42.158  59.505  55.871  1.00  0.00           C  
ATOM   3108  HB2 GLN   190      42.086  58.944  54.940  1.00  0.00           H  
ATOM   3109  HB3 GLN   190      43.189  59.770  56.105  1.00  0.00           H  
ATOM   3110  CG  GLN   190      41.691  58.665  57.075  1.00  0.00           C  
ATOM   3111  HG2 GLN   190      41.436  59.261  57.950  1.00  0.00           H  
ATOM   3112  HG3 GLN   190      40.760  58.220  56.724  1.00  0.00           H  
ATOM   3113  CD  GLN   190      42.637  57.609  57.606  1.00  0.00           C  
ATOM   3114  OE1 GLN   190      42.526  56.365  57.520  1.00  0.00           O  
ATOM   3115  NE2 GLN   190      43.715  58.058  58.189  1.00  0.00           N  
ATOM   3116 HE21 GLN   190      44.341  57.326  58.490  1.00  0.00           H  
ATOM   3117 HE22 GLN   190      43.830  59.028  58.444  1.00  0.00           H  
ATOM   3118  C   GLN   190      41.644  61.612  54.452  1.00  0.00           C  
ATOM   3119  O   GLN   190      41.185  61.329  53.369  1.00  0.00           O  
ATOM   3120  N   SER   191      42.619  62.527  54.604  1.00  0.00           N  
ATOM   3121  H   SER   191      43.125  62.551  55.477  1.00  0.00           H  
ATOM   3122  CA  SER   191      42.993  63.570  53.664  1.00  0.00           C  
ATOM   3123  HA  SER   191      42.912  63.142  52.665  1.00  0.00           H  
ATOM   3124  CB  SER   191      41.994  64.695  53.798  1.00  0.00           C  
ATOM   3125  HB2 SER   191      40.971  64.354  53.637  1.00  0.00           H  
ATOM   3126  HB3 SER   191      42.068  65.045  54.828  1.00  0.00           H  
ATOM   3127  OG  SER   191      42.187  65.680  52.826  1.00  0.00           O  
ATOM   3128  HG  SER   191      41.515  66.353  52.953  1.00  0.00           H  
ATOM   3129  C   SER   191      44.402  63.991  53.970  1.00  0.00           C  
ATOM   3130  O   SER   191      45.042  63.257  54.710  1.00  0.00           O  
ATOM   3131  N   ARG   192      44.830  65.119  53.452  1.00  0.00           N  
ATOM   3132  H   ARG   192      44.164  65.642  52.902  1.00  0.00           H  
ATOM   3133  CA  ARG   192      46.178  65.637  53.605  1.00  0.00           C  
ATOM   3134  HA  ARG   192      46.804  64.807  53.278  1.00  0.00           H  
ATOM   3135  CB  ARG   192      46.329  66.909  52.735  1.00  0.00           C  
ATOM   3136  HB2 ARG   192      45.625  67.689  53.025  1.00  0.00           H  
ATOM   3137  HB3 ARG   192      47.337  67.305  52.858  1.00  0.00           H  
ATOM   3138  CG  ARG   192      46.263  66.597  51.251  1.00  0.00           C  
ATOM   3139  HG2 ARG   192      47.102  65.926  51.066  1.00  0.00           H  
ATOM   3140  HG3 ARG   192      45.413  65.990  50.940  1.00  0.00           H  
ATOM   3141  CD  ARG   192      46.485  67.844  50.392  1.00  0.00           C  
ATOM   3142  HD2 ARG   192      47.098  68.483  51.028  1.00  0.00           H  
ATOM   3143  HD3 ARG   192      46.982  67.478  49.494  1.00  0.00           H  
ATOM   3144  NE  ARG   192      45.136  68.475  50.140  1.00  0.00           N  
ATOM   3145  HE  ARG   192      44.396  68.324  50.810  1.00  0.00           H  
ATOM   3146  CZ  ARG   192      44.905  69.364  49.226  1.00  0.00           C  
ATOM   3147  NH1 ARG   192      45.823  69.882  48.409  1.00  0.00           N  
ATOM   3148 HH11 ARG   192      46.780  69.560  48.430  1.00  0.00           H  
ATOM   3149 HH12 ARG   192      45.487  70.656  47.854  1.00  0.00           H  
ATOM   3150  NH2 ARG   192      43.719  69.927  49.200  1.00  0.00           N  
ATOM   3151 HH21 ARG   192      43.202  70.130  50.044  1.00  0.00           H  
ATOM   3152 HH22 ARG   192      43.691  70.726  48.582  1.00  0.00           H  
ATOM   3153  C   ARG   192      46.574  65.913  55.038  1.00  0.00           C  
ATOM   3154  O   ARG   192      47.776  65.944  55.316  1.00  0.00           O  
ATOM   3155  N   ARG   193      45.618  66.144  55.932  1.00  0.00           N  
ATOM   3156  H   ARG   193      44.679  66.223  55.569  1.00  0.00           H  
ATOM   3157  CA  ARG   193      45.910  66.123  57.427  1.00  0.00           C  
ATOM   3158  HA  ARG   193      46.639  66.912  57.610  1.00  0.00           H  
ATOM   3159  CB  ARG   193      44.648  66.325  58.316  1.00  0.00           C  
ATOM   3160  HB2 ARG   193      44.477  67.399  58.238  1.00  0.00           H  
ATOM   3161  HB3 ARG   193      43.838  65.699  57.942  1.00  0.00           H  
ATOM   3162  CG  ARG   193      44.806  66.164  59.820  1.00  0.00           C  
ATOM   3163  HG2 ARG   193      44.796  65.082  59.951  1.00  0.00           H  
ATOM   3164  HG3 ARG   193      45.719  66.689  60.103  1.00  0.00           H  
ATOM   3165  CD  ARG   193      43.676  66.730  60.550  1.00  0.00           C  
ATOM   3166  HD2 ARG   193      43.693  67.812  60.419  1.00  0.00           H  
ATOM   3167  HD3 ARG   193      42.725  66.419  60.119  1.00  0.00           H  
ATOM   3168  NE  ARG   193      43.714  66.210  61.975  1.00  0.00           N  
ATOM   3169  HE  ARG   193      44.519  65.671  62.261  1.00  0.00           H  
ATOM   3170  CZ  ARG   193      42.931  66.582  62.961  1.00  0.00           C  
ATOM   3171  NH1 ARG   193      41.970  67.446  62.872  1.00  0.00           N  
ATOM   3172 HH11 ARG   193      41.752  67.880  61.987  1.00  0.00           H  
ATOM   3173 HH12 ARG   193      41.588  67.843  63.719  1.00  0.00           H  
ATOM   3174  NH2 ARG   193      43.181  66.008  64.115  1.00  0.00           N  
ATOM   3175 HH21 ARG   193      43.882  65.283  64.163  1.00  0.00           H  
ATOM   3176 HH22 ARG   193      42.634  66.292  64.916  1.00  0.00           H  
ATOM   3177  C   ARG   193      46.604  64.841  57.833  1.00  0.00           C  
ATOM   3178  O   ARG   193      47.492  64.908  58.688  1.00  0.00           O  
ATOM   3179  N   ASP   194      46.176  63.698  57.374  1.00  0.00           N  
ATOM   3180  H   ASP   194      45.295  63.701  56.881  1.00  0.00           H  
ATOM   3181  CA  ASP   194      46.393  62.395  58.049  1.00  0.00           C  
ATOM   3182  HA  ASP   194      46.110  62.497  59.097  1.00  0.00           H  
ATOM   3183  CB  ASP   194      45.388  61.327  57.507  1.00  0.00           C  
ATOM   3184  HB2 ASP   194      45.513  61.201  56.431  1.00  0.00           H  
ATOM   3185  HB3 ASP   194      45.504  60.324  57.918  1.00  0.00           H  
ATOM   3186  CG  ASP   194      43.953  61.723  57.787  1.00  0.00           C  
ATOM   3187  OD1 ASP   194      43.349  60.895  58.459  1.00  0.00           O  
ATOM   3188  OD2 ASP   194      43.399  62.693  57.217  1.00  0.00           O  
ATOM   3189  C   ASP   194      47.821  61.985  58.115  1.00  0.00           C  
ATOM   3190  O   ASP   194      48.400  61.802  59.166  1.00  0.00           O  
ATOM   3191  N   ASP   195      48.469  61.950  56.957  1.00  0.00           N  
ATOM   3192  H   ASP   195      48.015  62.193  56.088  1.00  0.00           H  
ATOM   3193  CA  ASP   195      49.946  61.752  56.880  1.00  0.00           C  
ATOM   3194  HA  ASP   195      50.208  60.747  57.211  1.00  0.00           H  
ATOM   3195  CB  ASP   195      50.358  61.932  55.428  1.00  0.00           C  
ATOM   3196  HB2 ASP   195      50.118  62.962  55.164  1.00  0.00           H  
ATOM   3197  HB3 ASP   195      51.435  61.924  55.260  1.00  0.00           H  
ATOM   3198  CG  ASP   195      49.822  60.834  54.459  1.00  0.00           C  
ATOM   3199  OD1 ASP   195      49.338  59.763  54.932  1.00  0.00           O  
ATOM   3200  OD2 ASP   195      49.908  61.047  53.212  1.00  0.00           O  
ATOM   3201  C   ASP   195      50.821  62.811  57.643  1.00  0.00           C  
ATOM   3202  O   ASP   195      51.936  62.469  58.028  1.00  0.00           O  
ATOM   3203  N   MET   196      50.326  64.074  57.764  1.00  0.00           N  
ATOM   3204  H   MET   196      49.489  64.232  57.221  1.00  0.00           H  
ATOM   3205  CA  MET   196      51.082  65.178  58.291  1.00  0.00           C  
ATOM   3206  HA  MET   196      52.073  65.116  57.841  1.00  0.00           H  
ATOM   3207  CB  MET   196      50.509  66.554  57.668  1.00  0.00           C  
ATOM   3208  HB2 MET   196      49.462  66.783  57.867  1.00  0.00           H  
ATOM   3209  HB3 MET   196      50.997  67.430  58.096  1.00  0.00           H  
ATOM   3210  CG  MET   196      50.733  66.604  56.108  1.00  0.00           C  
ATOM   3211  HG2 MET   196      50.221  65.736  55.693  1.00  0.00           H  
ATOM   3212  HG3 MET   196      50.425  67.587  55.753  1.00  0.00           H  
ATOM   3213  SD  MET   196      52.458  66.532  55.511  1.00  0.00           S  
ATOM   3214  CE  MET   196      53.232  68.042  56.236  1.00  0.00           C  
ATOM   3215  HE1 MET   196      54.308  67.976  56.079  1.00  0.00           H  
ATOM   3216  HE2 MET   196      52.739  68.932  55.845  1.00  0.00           H  
ATOM   3217  HE3 MET   196      52.986  67.993  57.297  1.00  0.00           H  
ATOM   3218  C   MET   196      50.927  65.149  59.833  1.00  0.00           C  
ATOM   3219  O   MET   196      51.848  65.567  60.569  1.00  0.00           O  
ATOM   3220  N   GLU   197      49.800  64.754  60.403  1.00  0.00           N  
ATOM   3221  H   GLU   197      48.990  64.669  59.806  1.00  0.00           H  
ATOM   3222  CA  GLU   197      49.602  64.497  61.818  1.00  0.00           C  
ATOM   3223  HA  GLU   197      50.072  65.292  62.397  1.00  0.00           H  
ATOM   3224  CB  GLU   197      48.109  64.341  62.060  1.00  0.00           C  
ATOM   3225  HB2 GLU   197      47.558  65.017  61.406  1.00  0.00           H  
ATOM   3226  HB3 GLU   197      47.783  63.338  61.784  1.00  0.00           H  
ATOM   3227  CG  GLU   197      47.764  64.572  63.523  1.00  0.00           C  
ATOM   3228  HG2 GLU   197      48.552  64.181  64.167  1.00  0.00           H  
ATOM   3229  HG3 GLU   197      47.880  65.644  63.681  1.00  0.00           H  
ATOM   3230  CD  GLU   197      46.376  64.064  64.007  1.00  0.00           C  
ATOM   3231  OE1 GLU   197      45.290  64.303  63.345  1.00  0.00           O  
ATOM   3232  OE2 GLU   197      46.306  63.324  65.011  1.00  0.00           O  
ATOM   3233  C   GLU   197      50.274  63.107  62.261  1.00  0.00           C  
ATOM   3234  O   GLU   197      50.842  62.980  63.336  1.00  0.00           O  
ATOM   3235  N   SER   198      50.150  62.051  61.460  1.00  0.00           N  
ATOM   3236  H   SER   198      49.649  62.155  60.589  1.00  0.00           H  
ATOM   3237  CA  SER   198      50.848  60.771  61.627  1.00  0.00           C  
ATOM   3238  HA  SER   198      50.622  60.372  62.616  1.00  0.00           H  
ATOM   3239  CB  SER   198      50.412  59.713  60.565  1.00  0.00           C  
ATOM   3240  HB2 SER   198      50.758  60.140  59.624  1.00  0.00           H  
ATOM   3241  HB3 SER   198      50.899  58.748  60.700  1.00  0.00           H  
ATOM   3242  OG  SER   198      49.021  59.671  60.535  1.00  0.00           O  
ATOM   3243  HG  SER   198      48.701  60.207  59.806  1.00  0.00           H  
ATOM   3244  C   SER   198      52.360  60.943  61.730  1.00  0.00           C  
ATOM   3245  O   SER   198      53.018  60.411  62.644  1.00  0.00           O  
ATOM   3246  N   LEU   199      52.913  61.777  60.910  1.00  0.00           N  
ATOM   3247  H   LEU   199      52.393  62.324  60.239  1.00  0.00           H  
ATOM   3248  CA  LEU   199      54.353  62.111  60.972  1.00  0.00           C  
ATOM   3249  HA  LEU   199      54.914  61.178  60.922  1.00  0.00           H  
ATOM   3250  CB  LEU   199      54.673  63.012  59.739  1.00  0.00           C  
ATOM   3251  HB2 LEU   199      54.527  62.298  58.928  1.00  0.00           H  
ATOM   3252  HB3 LEU   199      53.895  63.704  59.417  1.00  0.00           H  
ATOM   3253  CG  LEU   199      55.935  63.762  59.649  1.00  0.00           C  
ATOM   3254  HG  LEU   199      56.026  64.497  60.449  1.00  0.00           H  
ATOM   3255  CD1 LEU   199      57.152  62.825  59.612  1.00  0.00           C  
ATOM   3256 HD11 LEU   199      58.053  63.375  59.341  1.00  0.00           H  
ATOM   3257 HD12 LEU   199      57.380  62.454  60.611  1.00  0.00           H  
ATOM   3258 HD13 LEU   199      56.972  61.959  58.975  1.00  0.00           H  
ATOM   3259  CD2 LEU   199      55.959  64.427  58.278  1.00  0.00           C  
ATOM   3260 HD21 LEU   199      55.007  64.918  58.074  1.00  0.00           H  
ATOM   3261 HD22 LEU   199      56.661  65.261  58.297  1.00  0.00           H  
ATOM   3262 HD23 LEU   199      56.259  63.752  57.477  1.00  0.00           H  
ATOM   3263  C   LEU   199      54.590  62.975  62.250  1.00  0.00           C  
ATOM   3264  O   LEU   199      55.593  62.856  62.872  1.00  0.00           O  
ATOM   3265  N   GLY   200      53.616  63.783  62.692  1.00  0.00           N  
ATOM   3266  H   GLY   200      52.794  63.958  62.132  1.00  0.00           H  
ATOM   3267  CA  GLY   200      53.750  64.463  63.999  1.00  0.00           C  
ATOM   3268  HA2 GLY   200      54.489  65.262  63.943  1.00  0.00           H  
ATOM   3269  HA3 GLY   200      52.829  65.026  64.150  1.00  0.00           H  
ATOM   3270  C   GLY   200      54.029  63.492  65.167  1.00  0.00           C  
ATOM   3271  O   GLY   200      54.916  63.633  65.974  1.00  0.00           O  
ATOM   3272  N   TYR   201      53.318  62.345  65.181  1.00  0.00           N  
ATOM   3273  H   TYR   201      52.616  62.077  64.506  1.00  0.00           H  
ATOM   3274  CA  TYR   201      53.592  61.267  66.149  1.00  0.00           C  
ATOM   3275  HA  TYR   201      53.722  61.725  67.130  1.00  0.00           H  
ATOM   3276  CB  TYR   201      52.453  60.295  66.166  1.00  0.00           C  
ATOM   3277  HB2 TYR   201      52.320  59.786  65.211  1.00  0.00           H  
ATOM   3278  HB3 TYR   201      52.661  59.536  66.919  1.00  0.00           H  
ATOM   3279  CG  TYR   201      51.178  61.077  66.444  1.00  0.00           C  
ATOM   3280  CD1 TYR   201      51.135  61.845  67.665  1.00  0.00           C  
ATOM   3281  HD1 TYR   201      52.041  61.981  68.236  1.00  0.00           H  
ATOM   3282  CE1 TYR   201      49.920  62.489  67.932  1.00  0.00           C  
ATOM   3283  HE1 TYR   201      49.852  63.118  68.807  1.00  0.00           H  
ATOM   3284  CZ  TYR   201      48.826  62.345  67.082  1.00  0.00           C  
ATOM   3285  OH  TYR   201      47.684  62.967  67.339  1.00  0.00           O  
ATOM   3286  HH  TYR   201      47.146  63.203  66.580  1.00  0.00           H  
ATOM   3287  CE2 TYR   201      48.863  61.545  65.917  1.00  0.00           C  
ATOM   3288  HE2 TYR   201      48.099  61.369  65.174  1.00  0.00           H  
ATOM   3289  CD2 TYR   201      50.052  60.822  65.653  1.00  0.00           C  
ATOM   3290  HD2 TYR   201      50.156  60.073  64.882  1.00  0.00           H  
ATOM   3291  C   TYR   201      54.908  60.586  65.914  1.00  0.00           C  
ATOM   3292  O   TYR   201      55.590  60.149  66.810  1.00  0.00           O  
ATOM   3293  N   VAL   202      55.293  60.362  64.643  1.00  0.00           N  
ATOM   3294  H   VAL   202      54.636  60.488  63.886  1.00  0.00           H  
ATOM   3295  CA  VAL   202      56.614  59.818  64.306  1.00  0.00           C  
ATOM   3296  HA  VAL   202      56.773  58.867  64.816  1.00  0.00           H  
ATOM   3297  CB  VAL   202      56.836  59.657  62.811  1.00  0.00           C  
ATOM   3298  HB  VAL   202      56.250  60.476  62.394  1.00  0.00           H  
ATOM   3299  CG1 VAL   202      58.318  59.684  62.268  1.00  0.00           C  
ATOM   3300 HG11 VAL   202      58.800  58.720  62.436  1.00  0.00           H  
ATOM   3301 HG12 VAL   202      58.152  59.764  61.194  1.00  0.00           H  
ATOM   3302 HG13 VAL   202      58.818  60.558  62.685  1.00  0.00           H  
ATOM   3303  CG2 VAL   202      56.179  58.355  62.308  1.00  0.00           C  
ATOM   3304 HG21 VAL   202      56.284  58.200  61.234  1.00  0.00           H  
ATOM   3305 HG22 VAL   202      56.457  57.568  63.010  1.00  0.00           H  
ATOM   3306 HG23 VAL   202      55.110  58.456  62.495  1.00  0.00           H  
ATOM   3307  C   VAL   202      57.734  60.720  64.981  1.00  0.00           C  
ATOM   3308  O   VAL   202      58.707  60.258  65.554  1.00  0.00           O  
ATOM   3309  N   LEU   203      57.555  62.052  64.927  1.00  0.00           N  
ATOM   3310  H   LEU   203      56.789  62.332  64.332  1.00  0.00           H  
ATOM   3311  CA  LEU   203      58.499  63.069  65.475  1.00  0.00           C  
ATOM   3312  HA  LEU   203      59.486  62.702  65.194  1.00  0.00           H  
ATOM   3313  CB  LEU   203      58.134  64.411  64.810  1.00  0.00           C  
ATOM   3314  HB2 LEU   203      57.075  64.666  64.841  1.00  0.00           H  
ATOM   3315  HB3 LEU   203      58.632  65.166  65.419  1.00  0.00           H  
ATOM   3316  CG  LEU   203      58.547  64.494  63.351  1.00  0.00           C  
ATOM   3317  HG  LEU   203      57.994  63.680  62.880  1.00  0.00           H  
ATOM   3318  CD1 LEU   203      58.001  65.803  62.804  1.00  0.00           C  
ATOM   3319 HD11 LEU   203      56.912  65.850  62.831  1.00  0.00           H  
ATOM   3320 HD12 LEU   203      58.339  66.649  63.401  1.00  0.00           H  
ATOM   3321 HD13 LEU   203      58.286  66.009  61.772  1.00  0.00           H  
ATOM   3322  CD2 LEU   203      60.074  64.399  63.082  1.00  0.00           C  
ATOM   3323 HD21 LEU   203      60.239  64.460  62.006  1.00  0.00           H  
ATOM   3324 HD22 LEU   203      60.527  65.196  63.672  1.00  0.00           H  
ATOM   3325 HD23 LEU   203      60.399  63.363  63.181  1.00  0.00           H  
ATOM   3326  C   LEU   203      58.548  63.142  66.973  1.00  0.00           C  
ATOM   3327  O   LEU   203      59.616  63.374  67.613  1.00  0.00           O  
ATOM   3328  N   MET   204      57.409  62.886  67.641  1.00  0.00           N  
ATOM   3329  H   MET   204      56.550  62.778  67.119  1.00  0.00           H  
ATOM   3330  CA  MET   204      57.294  62.896  69.120  1.00  0.00           C  
ATOM   3331  HA  MET   204      57.942  63.657  69.555  1.00  0.00           H  
ATOM   3332  CB  MET   204      55.856  63.146  69.559  1.00  0.00           C  
ATOM   3333  HB2 MET   204      55.185  62.466  69.034  1.00  0.00           H  
ATOM   3334  HB3 MET   204      55.678  62.915  70.609  1.00  0.00           H  
ATOM   3335  CG  MET   204      55.507  64.552  69.186  1.00  0.00           C  
ATOM   3336  HG2 MET   204      55.450  64.641  68.101  1.00  0.00           H  
ATOM   3337  HG3 MET   204      54.537  64.877  69.562  1.00  0.00           H  
ATOM   3338  SD  MET   204      56.694  65.774  69.640  1.00  0.00           S  
ATOM   3339  CE  MET   204      56.513  65.819  71.470  1.00  0.00           C  
ATOM   3340  HE1 MET   204      57.383  66.244  71.972  1.00  0.00           H  
ATOM   3341  HE2 MET   204      55.622  66.333  71.830  1.00  0.00           H  
ATOM   3342  HE3 MET   204      56.358  64.863  71.970  1.00  0.00           H  
ATOM   3343  C   MET   204      57.761  61.540  69.694  1.00  0.00           C  
ATOM   3344  O   MET   204      58.044  61.371  70.881  1.00  0.00           O  
ATOM   3345  N   TYR   205      57.629  60.533  68.909  1.00  0.00           N  
ATOM   3346  H   TYR   205      57.200  60.594  67.997  1.00  0.00           H  
ATOM   3347  CA  TYR   205      58.202  59.188  69.264  1.00  0.00           C  
ATOM   3348  HA  TYR   205      57.891  58.943  70.279  1.00  0.00           H  
ATOM   3349  CB  TYR   205      57.638  58.145  68.236  1.00  0.00           C  
ATOM   3350  HB2 TYR   205      56.579  57.975  68.429  1.00  0.00           H  
ATOM   3351  HB3 TYR   205      57.703  58.425  67.185  1.00  0.00           H  
ATOM   3352  CG  TYR   205      58.287  56.771  68.277  1.00  0.00           C  
ATOM   3353  CD1 TYR   205      58.134  55.969  69.451  1.00  0.00           C  
ATOM   3354  HD1 TYR   205      57.432  56.209  70.236  1.00  0.00           H  
ATOM   3355  CE1 TYR   205      58.703  54.654  69.417  1.00  0.00           C  
ATOM   3356  HE1 TYR   205      58.645  54.106  70.346  1.00  0.00           H  
ATOM   3357  CZ  TYR   205      59.392  54.206  68.239  1.00  0.00           C  
ATOM   3358  OH  TYR   205      59.803  52.882  68.244  1.00  0.00           O  
ATOM   3359  HH  TYR   205      60.167  52.628  67.393  1.00  0.00           H  
ATOM   3360  CE2 TYR   205      59.494  54.997  67.135  1.00  0.00           C  
ATOM   3361  HE2 TYR   205      59.956  54.701  66.204  1.00  0.00           H  
ATOM   3362  CD2 TYR   205      59.102  56.328  67.249  1.00  0.00           C  
ATOM   3363  HD2 TYR   205      59.202  57.002  66.411  1.00  0.00           H  
ATOM   3364  C   TYR   205      59.742  59.275  69.270  1.00  0.00           C  
ATOM   3365  O   TYR   205      60.361  58.943  70.263  1.00  0.00           O  
ATOM   3366  N   PHE   206      60.394  60.045  68.428  1.00  0.00           N  
ATOM   3367  H   PHE   206      59.874  60.142  67.567  1.00  0.00           H  
ATOM   3368  CA  PHE   206      61.861  60.222  68.416  1.00  0.00           C  
ATOM   3369  HA  PHE   206      62.211  59.246  68.752  1.00  0.00           H  
ATOM   3370  CB  PHE   206      62.433  60.483  66.983  1.00  0.00           C  
ATOM   3371  HB2 PHE   206      62.150  61.510  66.752  1.00  0.00           H  
ATOM   3372  HB3 PHE   206      63.505  60.433  67.175  1.00  0.00           H  
ATOM   3373  CG  PHE   206      62.082  59.510  65.864  1.00  0.00           C  
ATOM   3374  CD1 PHE   206      62.097  58.088  66.046  1.00  0.00           C  
ATOM   3375  HD1 PHE   206      62.302  57.805  67.068  1.00  0.00           H  
ATOM   3376  CE1 PHE   206      61.658  57.229  64.983  1.00  0.00           C  
ATOM   3377  HE1 PHE   206      61.514  56.183  65.211  1.00  0.00           H  
ATOM   3378  CZ  PHE   206      61.356  57.749  63.679  1.00  0.00           C  
ATOM   3379  HZ  PHE   206      61.059  57.113  62.858  1.00  0.00           H  
ATOM   3380  CE2 PHE   206      61.361  59.142  63.532  1.00  0.00           C  
ATOM   3381  HE2 PHE   206      61.141  59.498  62.536  1.00  0.00           H  
ATOM   3382  CD2 PHE   206      61.763  59.974  64.576  1.00  0.00           C  
ATOM   3383  HD2 PHE   206      61.747  61.043  64.424  1.00  0.00           H  
ATOM   3384  C   PHE   206      62.379  61.310  69.467  1.00  0.00           C  
ATOM   3385  O   PHE   206      63.536  61.509  69.702  1.00  0.00           O  
ATOM   3386  N   ASN   207      61.416  61.939  70.190  1.00  0.00           N  
ATOM   3387  H   ASN   207      60.482  61.580  70.053  1.00  0.00           H  
ATOM   3388  CA  ASN   207      61.637  62.628  71.386  1.00  0.00           C  
ATOM   3389  HA  ASN   207      62.629  63.078  71.409  1.00  0.00           H  
ATOM   3390  CB  ASN   207      60.697  63.939  71.503  1.00  0.00           C  
ATOM   3391  HB2 ASN   207      59.773  63.699  70.977  1.00  0.00           H  
ATOM   3392  HB3 ASN   207      60.578  64.122  72.571  1.00  0.00           H  
ATOM   3393  CG  ASN   207      61.166  65.163  70.639  1.00  0.00           C  
ATOM   3394  OD1 ASN   207      62.247  65.605  70.895  1.00  0.00           O  
ATOM   3395  ND2 ASN   207      60.367  65.565  69.656  1.00  0.00           N  
ATOM   3396 HD21 ASN   207      60.611  66.393  69.132  1.00  0.00           H  
ATOM   3397 HD22 ASN   207      59.627  64.927  69.402  1.00  0.00           H  
ATOM   3398  C   ASN   207      61.599  61.774  72.658  1.00  0.00           C  
ATOM   3399  O   ASN   207      62.109  62.230  73.668  1.00  0.00           O  
ATOM   3400  N   ARG   208      61.014  60.548  72.620  1.00  0.00           N  
ATOM   3401  H   ARG   208      60.755  60.211  71.704  1.00  0.00           H  
ATOM   3402  CA  ARG   208      60.829  59.566  73.713  1.00  0.00           C  
ATOM   3403  HA  ARG   208      61.204  60.004  74.638  1.00  0.00           H  
ATOM   3404  CB  ARG   208      59.254  59.424  73.772  1.00  0.00           C  
ATOM   3405  HB2 ARG   208      58.845  59.273  72.773  1.00  0.00           H  
ATOM   3406  HB3 ARG   208      58.988  58.466  74.218  1.00  0.00           H  
ATOM   3407  CG  ARG   208      58.680  60.740  74.376  1.00  0.00           C  
ATOM   3408  HG2 ARG   208      59.166  60.979  75.321  1.00  0.00           H  
ATOM   3409  HG3 ARG   208      58.813  61.622  73.749  1.00  0.00           H  
ATOM   3410  CD  ARG   208      57.179  60.601  74.690  1.00  0.00           C  
ATOM   3411  HD2 ARG   208      56.740  61.561  74.960  1.00  0.00           H  
ATOM   3412  HD3 ARG   208      56.668  60.219  73.806  1.00  0.00           H  
ATOM   3413  NE  ARG   208      56.839  59.664  75.765  1.00  0.00           N  
ATOM   3414  HE  ARG   208      56.849  58.719  75.407  1.00  0.00           H  
ATOM   3415  CZ  ARG   208      56.392  59.920  76.954  1.00  0.00           C  
ATOM   3416  NH1 ARG   208      56.256  61.180  77.444  1.00  0.00           N  
ATOM   3417 HH11 ARG   208      56.632  61.954  76.914  1.00  0.00           H  
ATOM   3418 HH12 ARG   208      55.951  61.281  78.402  1.00  0.00           H  
ATOM   3419  NH2 ARG   208      56.061  58.923  77.750  1.00  0.00           N  
ATOM   3420 HH21 ARG   208      55.945  58.006  77.342  1.00  0.00           H  
ATOM   3421 HH22 ARG   208      55.683  59.021  78.681  1.00  0.00           H  
ATOM   3422  C   ARG   208      61.660  58.226  73.539  1.00  0.00           C  
ATOM   3423  O   ARG   208      62.509  58.104  72.589  1.00  0.00           O  
ATOM   3424  N   THR   209      61.369  57.228  74.358  1.00  0.00           N  
ATOM   3425  H   THR   209      60.912  57.469  75.225  1.00  0.00           H  
ATOM   3426  CA  THR   209      61.479  55.787  74.070  1.00  0.00           C  
ATOM   3427  HA  THR   209      62.230  55.667  73.289  1.00  0.00           H  
ATOM   3428  CB  THR   209      61.927  55.002  75.246  1.00  0.00           C  
ATOM   3429  HB  THR   209      61.912  53.928  75.062  1.00  0.00           H  
ATOM   3430  CG2 THR   209      63.298  55.424  75.876  1.00  0.00           C  
ATOM   3431 HG21 THR   209      63.963  55.835  75.116  1.00  0.00           H  
ATOM   3432 HG22 THR   209      63.095  56.223  76.589  1.00  0.00           H  
ATOM   3433 HG23 THR   209      63.714  54.501  76.279  1.00  0.00           H  
ATOM   3434  OG1 THR   209      60.895  55.208  76.180  1.00  0.00           O  
ATOM   3435  HG1 THR   209      61.055  55.986  76.719  1.00  0.00           H  
ATOM   3436  C   THR   209      60.180  55.182  73.422  1.00  0.00           C  
ATOM   3437  O   THR   209      60.308  54.265  72.568  1.00  0.00           O  
ATOM   3438  N   SER   210      59.072  55.713  73.822  1.00  0.00           N  
ATOM   3439  H   SER   210      59.181  56.327  74.616  1.00  0.00           H  
ATOM   3440  CA  SER   210      57.727  55.309  73.386  1.00  0.00           C  
ATOM   3441  HA  SER   210      57.874  55.053  72.337  1.00  0.00           H  
ATOM   3442  CB  SER   210      57.434  54.002  74.139  1.00  0.00           C  
ATOM   3443  HB2 SER   210      56.435  53.669  73.857  1.00  0.00           H  
ATOM   3444  HB3 SER   210      58.098  53.188  73.850  1.00  0.00           H  
ATOM   3445  OG  SER   210      57.491  54.084  75.551  1.00  0.00           O  
ATOM   3446  HG  SER   210      56.946  53.369  75.887  1.00  0.00           H  
ATOM   3447  C   SER   210      56.637  56.323  73.600  1.00  0.00           C  
ATOM   3448  O   SER   210      56.704  57.160  74.519  1.00  0.00           O  
ATOM   3449  N   LEU   211      55.567  56.273  72.761  1.00  0.00           N  
ATOM   3450  H   LEU   211      55.440  55.510  72.112  1.00  0.00           H  
ATOM   3451  CA  LEU   211      54.360  57.150  72.960  1.00  0.00           C  
ATOM   3452  HA  LEU   211      54.807  58.135  73.099  1.00  0.00           H  
ATOM   3453  CB  LEU   211      53.612  57.141  71.613  1.00  0.00           C  
ATOM   3454  HB2 LEU   211      53.498  56.111  71.276  1.00  0.00           H  
ATOM   3455  HB3 LEU   211      52.618  57.564  71.760  1.00  0.00           H  
ATOM   3456  CG  LEU   211      54.328  57.803  70.415  1.00  0.00           C  
ATOM   3457  HG  LEU   211      55.341  57.416  70.307  1.00  0.00           H  
ATOM   3458  CD1 LEU   211      53.612  57.427  69.159  1.00  0.00           C  
ATOM   3459 HD11 LEU   211      52.565  57.712  69.263  1.00  0.00           H  
ATOM   3460 HD12 LEU   211      53.996  58.003  68.316  1.00  0.00           H  
ATOM   3461 HD13 LEU   211      53.691  56.359  68.957  1.00  0.00           H  
ATOM   3462  CD2 LEU   211      54.324  59.395  70.591  1.00  0.00           C  
ATOM   3463 HD21 LEU   211      54.680  59.634  71.593  1.00  0.00           H  
ATOM   3464 HD22 LEU   211      55.003  59.799  69.840  1.00  0.00           H  
ATOM   3465 HD23 LEU   211      53.337  59.781  70.334  1.00  0.00           H  
ATOM   3466  C   LEU   211      53.460  56.796  74.233  1.00  0.00           C  
ATOM   3467  O   LEU   211      53.429  55.618  74.615  1.00  0.00           O  
ATOM   3468  N   PRO   212      52.737  57.789  74.843  1.00  0.00           N  
ATOM   3469  CD  PRO   212      52.912  59.188  74.617  1.00  0.00           C  
ATOM   3470  HD2 PRO   212      52.248  59.594  73.854  1.00  0.00           H  
ATOM   3471  HD3 PRO   212      53.972  59.375  74.448  1.00  0.00           H  
ATOM   3472  CG  PRO   212      52.539  59.818  75.975  1.00  0.00           C  
ATOM   3473  HG2 PRO   212      52.215  60.856  75.906  1.00  0.00           H  
ATOM   3474  HG3 PRO   212      53.384  59.583  76.623  1.00  0.00           H  
ATOM   3475  CB  PRO   212      51.344  59.044  76.466  1.00  0.00           C  
ATOM   3476  HB2 PRO   212      50.420  59.239  75.922  1.00  0.00           H  
ATOM   3477  HB3 PRO   212      51.294  59.075  77.555  1.00  0.00           H  
ATOM   3478  CA  PRO   212      51.857  57.639  76.047  1.00  0.00           C  
ATOM   3479  HA  PRO   212      52.571  57.241  76.768  1.00  0.00           H  
ATOM   3480  C   PRO   212      50.675  56.612  75.874  1.00  0.00           C  
ATOM   3481  O   PRO   212      50.047  56.364  76.903  1.00  0.00           O  
ATOM   3482  N   TRP   213      50.489  56.017  74.728  1.00  0.00           N  
ATOM   3483  H   TRP   213      51.125  56.226  73.971  1.00  0.00           H  
ATOM   3484  CA  TRP   213      49.395  55.097  74.360  1.00  0.00           C  
ATOM   3485  HA  TRP   213      48.811  54.798  75.230  1.00  0.00           H  
ATOM   3486  CB  TRP   213      48.396  55.749  73.426  1.00  0.00           C  
ATOM   3487  HB2 TRP   213      47.530  55.121  73.219  1.00  0.00           H  
ATOM   3488  HB3 TRP   213      48.029  56.576  74.034  1.00  0.00           H  
ATOM   3489  CG  TRP   213      48.905  56.383  72.236  1.00  0.00           C  
ATOM   3490  CD1 TRP   213      49.178  55.752  71.082  1.00  0.00           C  
ATOM   3491  HD1 TRP   213      48.841  54.758  70.827  1.00  0.00           H  
ATOM   3492  NE1 TRP   213      49.730  56.673  70.150  1.00  0.00           N  
ATOM   3493  HE1 TRP   213      50.150  56.451  69.259  1.00  0.00           H  
ATOM   3494  CE2 TRP   213      49.812  57.866  70.748  1.00  0.00           C  
ATOM   3495  CZ2 TRP   213      50.224  59.115  70.284  1.00  0.00           C  
ATOM   3496  HZ2 TRP   213      50.567  59.263  69.271  1.00  0.00           H  
ATOM   3497  CH2 TRP   213      50.076  60.267  71.012  1.00  0.00           C  
ATOM   3498  HH2 TRP   213      50.423  61.201  70.596  1.00  0.00           H  
ATOM   3499  CZ3 TRP   213      49.593  60.202  72.333  1.00  0.00           C  
ATOM   3500  HZ3 TRP   213      49.490  61.055  72.986  1.00  0.00           H  
ATOM   3501  CE3 TRP   213      49.235  58.963  72.923  1.00  0.00           C  
ATOM   3502  HE3 TRP   213      49.011  58.884  73.977  1.00  0.00           H  
ATOM   3503  CD2 TRP   213      49.308  57.787  72.095  1.00  0.00           C  
ATOM   3504  C   TRP   213      49.951  53.772  73.736  1.00  0.00           C  
ATOM   3505  O   TRP   213      49.074  52.965  73.315  1.00  0.00           O  
ATOM   3506  N   GLN   214      51.269  53.590  73.771  1.00  0.00           N  
ATOM   3507  H   GLN   214      51.856  54.292  74.199  1.00  0.00           H  
ATOM   3508  CA  GLN   214      51.920  52.412  73.135  1.00  0.00           C  
ATOM   3509  HA  GLN   214      51.162  51.907  72.537  1.00  0.00           H  
ATOM   3510  CB  GLN   214      53.143  53.029  72.399  1.00  0.00           C  
ATOM   3511  HB2 GLN   214      52.730  53.458  71.486  1.00  0.00           H  
ATOM   3512  HB3 GLN   214      53.543  53.839  73.009  1.00  0.00           H  
ATOM   3513  CG  GLN   214      54.353  52.128  71.963  1.00  0.00           C  
ATOM   3514  HG2 GLN   214      54.931  51.811  72.831  1.00  0.00           H  
ATOM   3515  HG3 GLN   214      54.104  51.208  71.435  1.00  0.00           H  
ATOM   3516  CD  GLN   214      55.284  52.783  70.961  1.00  0.00           C  
ATOM   3517  OE1 GLN   214      55.583  53.971  71.060  1.00  0.00           O  
ATOM   3518  NE2 GLN   214      55.866  52.031  70.037  1.00  0.00           N  
ATOM   3519 HE21 GLN   214      56.479  52.568  69.440  1.00  0.00           H  
ATOM   3520 HE22 GLN   214      55.719  51.042  69.894  1.00  0.00           H  
ATOM   3521  C   GLN   214      52.333  51.279  74.091  1.00  0.00           C  
ATOM   3522  O   GLN   214      52.660  50.182  73.611  1.00  0.00           O  
ATOM   3523  N   GLY   215      52.255  51.568  75.397  1.00  0.00           N  
ATOM   3524  H   GLY   215      51.977  52.476  75.739  1.00  0.00           H  
ATOM   3525  CA  GLY   215      52.438  50.604  76.471  1.00  0.00           C  
ATOM   3526  HA2 GLY   215      53.421  50.162  76.306  1.00  0.00           H  
ATOM   3527  HA3 GLY   215      52.510  51.133  77.420  1.00  0.00           H  
ATOM   3528  C   GLY   215      51.291  49.598  76.670  1.00  0.00           C  
ATOM   3529  O   GLY   215      51.363  48.633  77.457  1.00  0.00           O  
ATOM   3530  N   LEU   216      50.090  49.832  76.097  1.00  0.00           N  
ATOM   3531  H   LEU   216      49.983  50.667  75.538  1.00  0.00           H  
ATOM   3532  CA  LEU   216      48.870  48.950  76.004  1.00  0.00           C  
ATOM   3533  HA  LEU   216      48.737  48.447  76.962  1.00  0.00           H  
ATOM   3534  CB  LEU   216      47.624  49.757  75.684  1.00  0.00           C  
ATOM   3535  HB2 LEU   216      47.826  50.386  74.817  1.00  0.00           H  
ATOM   3536  HB3 LEU   216      46.834  49.093  75.332  1.00  0.00           H  
ATOM   3537  CG  LEU   216      47.138  50.662  76.815  1.00  0.00           C  
ATOM   3538  HG  LEU   216      47.972  50.964  77.448  1.00  0.00           H  
ATOM   3539  CD1 LEU   216      46.433  51.956  76.278  1.00  0.00           C  
ATOM   3540 HD11 LEU   216      46.947  52.446  75.450  1.00  0.00           H  
ATOM   3541 HD12 LEU   216      45.453  51.723  75.863  1.00  0.00           H  
ATOM   3542 HD13 LEU   216      46.348  52.590  77.160  1.00  0.00           H  
ATOM   3543  CD2 LEU   216      46.183  49.864  77.617  1.00  0.00           C  
ATOM   3544 HD21 LEU   216      46.629  49.034  78.166  1.00  0.00           H  
ATOM   3545 HD22 LEU   216      45.658  50.505  78.325  1.00  0.00           H  
ATOM   3546 HD23 LEU   216      45.405  49.570  76.913  1.00  0.00           H  
ATOM   3547  C   LEU   216      49.065  47.900  74.873  1.00  0.00           C  
ATOM   3548  O   LEU   216      49.088  48.272  73.731  1.00  0.00           O  
ATOM   3549  N   LYS   217      49.312  46.688  75.324  1.00  0.00           N  
ATOM   3550  H   LYS   217      49.324  46.531  76.321  1.00  0.00           H  
ATOM   3551  CA  LYS   217      49.860  45.657  74.473  1.00  0.00           C  
ATOM   3552  HA  LYS   217      49.485  45.983  73.503  1.00  0.00           H  
ATOM   3553  CB  LYS   217      51.414  45.652  74.537  1.00  0.00           C  
ATOM   3554  HB2 LYS   217      51.718  45.211  75.487  1.00  0.00           H  
ATOM   3555  HB3 LYS   217      51.715  44.901  73.807  1.00  0.00           H  
ATOM   3556  CG  LYS   217      52.172  46.941  74.262  1.00  0.00           C  
ATOM   3557  HG2 LYS   217      51.866  47.356  73.302  1.00  0.00           H  
ATOM   3558  HG3 LYS   217      51.944  47.615  75.087  1.00  0.00           H  
ATOM   3559  CD  LYS   217      53.663  46.557  74.105  1.00  0.00           C  
ATOM   3560  HD2 LYS   217      54.023  46.323  75.107  1.00  0.00           H  
ATOM   3561  HD3 LYS   217      53.735  45.683  73.458  1.00  0.00           H  
ATOM   3562  CE  LYS   217      54.508  47.676  73.471  1.00  0.00           C  
ATOM   3563  HE2 LYS   217      54.032  47.991  72.542  1.00  0.00           H  
ATOM   3564  HE3 LYS   217      54.472  48.547  74.126  1.00  0.00           H  
ATOM   3565  NZ  LYS   217      55.912  47.257  73.348  1.00  0.00           N  
ATOM   3566  HZ1 LYS   217      56.327  46.811  74.154  1.00  0.00           H  
ATOM   3567  HZ2 LYS   217      56.165  46.576  72.646  1.00  0.00           H  
ATOM   3568  HZ3 LYS   217      56.525  48.022  73.104  1.00  0.00           H  
ATOM   3569  C   LYS   217      49.375  44.201  74.766  1.00  0.00           C  
ATOM   3570  O   LYS   217      49.868  43.297  74.119  1.00  0.00           O  
ATOM   3571  N   ALA   218      48.351  44.020  75.552  1.00  0.00           N  
ATOM   3572  H   ALA   218      48.028  44.869  75.993  1.00  0.00           H  
ATOM   3573  CA  ALA   218      47.753  42.721  75.813  1.00  0.00           C  
ATOM   3574  HA  ALA   218      48.480  42.040  76.256  1.00  0.00           H  
ATOM   3575  CB  ALA   218      46.535  42.824  76.775  1.00  0.00           C  
ATOM   3576  HB1 ALA   218      46.068  43.691  76.308  1.00  0.00           H  
ATOM   3577  HB2 ALA   218      45.924  41.923  76.835  1.00  0.00           H  
ATOM   3578  HB3 ALA   218      46.898  43.132  77.755  1.00  0.00           H  
ATOM   3579  C   ALA   218      47.302  42.104  74.454  1.00  0.00           C  
ATOM   3580  O   ALA   218      46.989  42.739  73.505  1.00  0.00           O  
ATOM   3581  N   ALA   219      47.083  40.787  74.425  1.00  0.00           N  
ATOM   3582  H   ALA   219      47.293  40.257  75.258  1.00  0.00           H  
ATOM   3583  CA  ALA   219      46.805  40.029  73.141  1.00  0.00           C  
ATOM   3584  HA  ALA   219      47.430  40.553  72.418  1.00  0.00           H  
ATOM   3585  CB  ALA   219      47.323  38.638  73.190  1.00  0.00           C  
ATOM   3586  HB1 ALA   219      47.390  38.157  72.215  1.00  0.00           H  
ATOM   3587  HB2 ALA   219      48.285  38.582  73.701  1.00  0.00           H  
ATOM   3588  HB3 ALA   219      46.667  38.014  73.796  1.00  0.00           H  
ATOM   3589  C   ALA   219      45.342  40.126  72.608  1.00  0.00           C  
ATOM   3590  O   ALA   219      45.003  39.745  71.508  1.00  0.00           O  
ATOM   3591  N   THR   220      44.450  40.582  73.479  1.00  0.00           N  
ATOM   3592  H   THR   220      44.814  40.775  74.401  1.00  0.00           H  
ATOM   3593  CA  THR   220      42.970  40.841  73.264  1.00  0.00           C  
ATOM   3594  HA  THR   220      42.572  39.876  72.949  1.00  0.00           H  
ATOM   3595  CB  THR   220      42.276  41.130  74.565  1.00  0.00           C  
ATOM   3596  HB  THR   220      42.615  40.361  75.260  1.00  0.00           H  
ATOM   3597  CG2 THR   220      42.770  42.488  75.149  1.00  0.00           C  
ATOM   3598 HG21 THR   220      42.337  43.193  74.439  1.00  0.00           H  
ATOM   3599 HG22 THR   220      42.386  42.629  76.159  1.00  0.00           H  
ATOM   3600 HG23 THR   220      43.840  42.661  75.036  1.00  0.00           H  
ATOM   3601  OG1 THR   220      40.810  41.137  74.514  1.00  0.00           O  
ATOM   3602  HG1 THR   220      40.563  40.217  74.636  1.00  0.00           H  
ATOM   3603  C   THR   220      42.520  41.905  72.288  1.00  0.00           C  
ATOM   3604  O   THR   220      43.270  42.870  72.152  1.00  0.00           O  
ATOM   3605  N   LYS   221      41.411  41.642  71.597  1.00  0.00           N  
ATOM   3606  H   LYS   221      40.945  40.775  71.822  1.00  0.00           H  
ATOM   3607  CA  LYS   221      40.829  42.576  70.645  1.00  0.00           C  
ATOM   3608  HA  LYS   221      41.588  43.276  70.295  1.00  0.00           H  
ATOM   3609  CB  LYS   221      40.270  41.670  69.466  1.00  0.00           C  
ATOM   3610  HB2 LYS   221      39.839  40.747  69.853  1.00  0.00           H  
ATOM   3611  HB3 LYS   221      39.450  42.147  68.930  1.00  0.00           H  
ATOM   3612  CG  LYS   221      41.360  41.247  68.452  1.00  0.00           C  
ATOM   3613  HG2 LYS   221      41.707  42.191  68.032  1.00  0.00           H  
ATOM   3614  HG3 LYS   221      42.185  40.767  68.978  1.00  0.00           H  
ATOM   3615  CD  LYS   221      40.974  40.298  67.329  1.00  0.00           C  
ATOM   3616  HD2 LYS   221      40.883  39.339  67.839  1.00  0.00           H  
ATOM   3617  HD3 LYS   221      40.017  40.635  66.930  1.00  0.00           H  
ATOM   3618  CE  LYS   221      41.956  40.118  66.171  1.00  0.00           C  
ATOM   3619  HE2 LYS   221      42.955  39.734  66.376  1.00  0.00           H  
ATOM   3620  HE3 LYS   221      41.449  39.469  65.457  1.00  0.00           H  
ATOM   3621  NZ  LYS   221      42.109  41.368  65.341  1.00  0.00           N  
ATOM   3622  HZ1 LYS   221      42.401  42.129  65.938  1.00  0.00           H  
ATOM   3623  HZ2 LYS   221      42.812  41.300  64.620  1.00  0.00           H  
ATOM   3624  HZ3 LYS   221      41.226  41.790  65.092  1.00  0.00           H  
ATOM   3625  C   LYS   221      39.652  43.512  71.179  1.00  0.00           C  
ATOM   3626  O   LYS   221      39.586  44.720  70.881  1.00  0.00           O  
ATOM   3627  N   LYS   222      38.781  42.968  72.083  1.00  0.00           N  
ATOM   3628  H   LYS   222      38.888  41.990  72.315  1.00  0.00           H  
ATOM   3629  CA  LYS   222      37.475  43.501  72.356  1.00  0.00           C  
ATOM   3630  HA  LYS   222      36.864  43.417  71.458  1.00  0.00           H  
ATOM   3631  CB  LYS   222      36.856  42.771  73.551  1.00  0.00           C  
ATOM   3632  HB2 LYS   222      37.026  41.700  73.442  1.00  0.00           H  
ATOM   3633  HB3 LYS   222      37.361  43.135  74.446  1.00  0.00           H  
ATOM   3634  CG  LYS   222      35.356  42.914  73.662  1.00  0.00           C  
ATOM   3635  HG2 LYS   222      35.134  43.928  73.329  1.00  0.00           H  
ATOM   3636  HG3 LYS   222      34.887  42.258  72.929  1.00  0.00           H  
ATOM   3637  CD  LYS   222      34.798  42.570  75.009  1.00  0.00           C  
ATOM   3638  HD2 LYS   222      34.871  41.508  75.242  1.00  0.00           H  
ATOM   3639  HD3 LYS   222      35.391  43.101  75.754  1.00  0.00           H  
ATOM   3640  CE  LYS   222      33.279  43.011  75.130  1.00  0.00           C  
ATOM   3641  HE2 LYS   222      33.151  44.057  74.850  1.00  0.00           H  
ATOM   3642  HE3 LYS   222      32.725  42.381  74.435  1.00  0.00           H  
ATOM   3643  NZ  LYS   222      32.717  42.786  76.489  1.00  0.00           N  
ATOM   3644  HZ1 LYS   222      33.397  42.855  77.233  1.00  0.00           H  
ATOM   3645  HZ2 LYS   222      32.030  43.488  76.723  1.00  0.00           H  
ATOM   3646  HZ3 LYS   222      32.214  41.911  76.534  1.00  0.00           H  
ATOM   3647  C   LYS   222      37.490  45.039  72.636  1.00  0.00           C  
ATOM   3648  O   LYS   222      36.746  45.788  71.998  1.00  0.00           O  
ATOM   3649  N   GLN   223      38.211  45.568  73.630  1.00  0.00           N  
ATOM   3650  H   GLN   223      38.685  44.953  74.276  1.00  0.00           H  
ATOM   3651  CA  GLN   223      38.143  47.018  73.975  1.00  0.00           C  
ATOM   3652  HA  GLN   223      37.495  47.671  73.391  1.00  0.00           H  
ATOM   3653  CB  GLN   223      37.370  47.015  75.316  1.00  0.00           C  
ATOM   3654  HB2 GLN   223      38.029  46.471  75.993  1.00  0.00           H  
ATOM   3655  HB3 GLN   223      37.377  48.081  75.541  1.00  0.00           H  
ATOM   3656  CG  GLN   223      35.936  46.490  75.339  1.00  0.00           C  
ATOM   3657  HG2 GLN   223      35.340  46.985  74.573  1.00  0.00           H  
ATOM   3658  HG3 GLN   223      35.966  45.408  75.213  1.00  0.00           H  
ATOM   3659  CD  GLN   223      35.220  46.849  76.653  1.00  0.00           C  
ATOM   3660  OE1 GLN   223      35.020  46.001  77.461  1.00  0.00           O  
ATOM   3661  NE2 GLN   223      34.847  48.035  76.829  1.00  0.00           N  
ATOM   3662 HE21 GLN   223      34.316  48.252  77.661  1.00  0.00           H  
ATOM   3663 HE22 GLN   223      34.789  48.659  76.037  1.00  0.00           H  
ATOM   3664  C   GLN   223      39.512  47.694  73.988  1.00  0.00           C  
ATOM   3665  O   GLN   223      39.604  48.872  74.380  1.00  0.00           O  
ATOM   3666  N   LYS   224      40.553  46.931  73.747  1.00  0.00           N  
ATOM   3667  H   LYS   224      40.403  45.966  73.489  1.00  0.00           H  
ATOM   3668  CA  LYS   224      41.989  47.366  73.910  1.00  0.00           C  
ATOM   3669  HA  LYS   224      42.196  47.735  74.915  1.00  0.00           H  
ATOM   3670  CB  LYS   224      42.935  46.106  73.770  1.00  0.00           C  
ATOM   3671  HB2 LYS   224      42.779  45.318  74.507  1.00  0.00           H  
ATOM   3672  HB3 LYS   224      42.673  45.659  72.811  1.00  0.00           H  
ATOM   3673  CG  LYS   224      44.469  46.449  73.917  1.00  0.00           C  
ATOM   3674  HG2 LYS   224      44.789  47.377  73.444  1.00  0.00           H  
ATOM   3675  HG3 LYS   224      44.718  46.568  74.971  1.00  0.00           H  
ATOM   3676  CD  LYS   224      45.275  45.264  73.336  1.00  0.00           C  
ATOM   3677  HD2 LYS   224      46.297  45.490  73.640  1.00  0.00           H  
ATOM   3678  HD3 LYS   224      44.925  44.339  73.795  1.00  0.00           H  
ATOM   3679  CE  LYS   224      45.230  45.194  71.844  1.00  0.00           C  
ATOM   3680  HE2 LYS   224      44.194  44.980  71.578  1.00  0.00           H  
ATOM   3681  HE3 LYS   224      45.487  46.170  71.433  1.00  0.00           H  
ATOM   3682  NZ  LYS   224      46.148  44.161  71.204  1.00  0.00           N  
ATOM   3683  HZ1 LYS   224      46.970  44.676  70.924  1.00  0.00           H  
ATOM   3684  HZ2 LYS   224      46.280  43.388  71.841  1.00  0.00           H  
ATOM   3685  HZ3 LYS   224      45.743  43.752  70.374  1.00  0.00           H  
ATOM   3686  C   LYS   224      42.345  48.397  72.835  1.00  0.00           C  
ATOM   3687  O   LYS   224      43.037  49.336  73.125  1.00  0.00           O  
ATOM   3688  N   TYR   225      41.769  48.271  71.623  1.00  0.00           N  
ATOM   3689  H   TYR   225      41.199  47.452  71.468  1.00  0.00           H  
ATOM   3690  CA  TYR   225      41.934  49.218  70.560  1.00  0.00           C  
ATOM   3691  HA  TYR   225      42.975  49.528  70.472  1.00  0.00           H  
ATOM   3692  CB  TYR   225      41.575  48.530  69.196  1.00  0.00           C  
ATOM   3693  HB2 TYR   225      40.614  48.046  69.372  1.00  0.00           H  
ATOM   3694  HB3 TYR   225      41.407  49.269  68.413  1.00  0.00           H  
ATOM   3695  CG  TYR   225      42.519  47.445  68.747  1.00  0.00           C  
ATOM   3696  CD1 TYR   225      43.690  47.860  68.012  1.00  0.00           C  
ATOM   3697  HD1 TYR   225      43.803  48.915  67.814  1.00  0.00           H  
ATOM   3698  CE1 TYR   225      44.744  46.991  67.804  1.00  0.00           C  
ATOM   3699  HE1 TYR   225      45.640  47.373  67.336  1.00  0.00           H  
ATOM   3700  CZ  TYR   225      44.641  45.695  68.325  1.00  0.00           C  
ATOM   3701  OH  TYR   225      45.669  44.787  68.312  1.00  0.00           O  
ATOM   3702  HH  TYR   225      46.413  45.136  67.817  1.00  0.00           H  
ATOM   3703  CE2 TYR   225      43.503  45.265  69.026  1.00  0.00           C  
ATOM   3704  HE2 TYR   225      43.397  44.237  69.338  1.00  0.00           H  
ATOM   3705  CD2 TYR   225      42.420  46.130  69.213  1.00  0.00           C  
ATOM   3706  HD2 TYR   225      41.566  45.758  69.760  1.00  0.00           H  
ATOM   3707  C   TYR   225      41.072  50.467  70.718  1.00  0.00           C  
ATOM   3708  O   TYR   225      41.527  51.585  70.453  1.00  0.00           O  
ATOM   3709  N   GLU   226      39.986  50.302  71.380  1.00  0.00           N  
ATOM   3710  H   GLU   226      39.487  49.431  71.272  1.00  0.00           H  
ATOM   3711  CA  GLU   226      39.213  51.451  71.898  1.00  0.00           C  
ATOM   3712  HA  GLU   226      39.222  52.182  71.090  1.00  0.00           H  
ATOM   3713  CB  GLU   226      37.800  51.055  72.325  1.00  0.00           C  
ATOM   3714  HB2 GLU   226      37.367  50.413  71.558  1.00  0.00           H  
ATOM   3715  HB3 GLU   226      37.850  50.378  73.177  1.00  0.00           H  
ATOM   3716  CG  GLU   226      36.934  52.243  72.824  1.00  0.00           C  
ATOM   3717  HG2 GLU   226      37.485  52.645  73.675  1.00  0.00           H  
ATOM   3718  HG3 GLU   226      36.839  52.916  71.972  1.00  0.00           H  
ATOM   3719  CD  GLU   226      35.580  51.710  73.224  1.00  0.00           C  
ATOM   3720  OE1 GLU   226      35.363  51.639  74.431  1.00  0.00           O  
ATOM   3721  OE2 GLU   226      34.773  51.308  72.300  1.00  0.00           O  
ATOM   3722  C   GLU   226      40.055  52.169  73.094  1.00  0.00           C  
ATOM   3723  O   GLU   226      40.148  53.394  73.115  1.00  0.00           O  
ATOM   3724  N   LYS   227      40.575  51.458  74.113  1.00  0.00           N  
ATOM   3725  H   LYS   227      40.323  50.485  74.208  1.00  0.00           H  
ATOM   3726  CA  LYS   227      41.436  52.105  75.177  1.00  0.00           C  
ATOM   3727  HA  LYS   227      40.838  52.916  75.594  1.00  0.00           H  
ATOM   3728  CB  LYS   227      41.727  51.152  76.349  1.00  0.00           C  
ATOM   3729  HB2 LYS   227      42.168  50.311  75.814  1.00  0.00           H  
ATOM   3730  HB3 LYS   227      42.443  51.523  77.082  1.00  0.00           H  
ATOM   3731  CG  LYS   227      40.419  50.772  77.090  1.00  0.00           C  
ATOM   3732  HG2 LYS   227      39.643  50.411  76.414  1.00  0.00           H  
ATOM   3733  HG3 LYS   227      40.688  49.959  77.765  1.00  0.00           H  
ATOM   3734  CD  LYS   227      40.021  51.876  78.072  1.00  0.00           C  
ATOM   3735  HD2 LYS   227      40.821  51.903  78.812  1.00  0.00           H  
ATOM   3736  HD3 LYS   227      40.160  52.846  77.593  1.00  0.00           H  
ATOM   3737  CE  LYS   227      38.589  51.838  78.766  1.00  0.00           C  
ATOM   3738  HE2 LYS   227      38.383  50.856  79.192  1.00  0.00           H  
ATOM   3739  HE3 LYS   227      38.616  52.506  79.627  1.00  0.00           H  
ATOM   3740  NZ  LYS   227      37.439  52.322  78.051  1.00  0.00           N  
ATOM   3741  HZ1 LYS   227      36.979  51.651  77.453  1.00  0.00           H  
ATOM   3742  HZ2 LYS   227      36.835  52.605  78.810  1.00  0.00           H  
ATOM   3743  HZ3 LYS   227      37.716  53.101  77.471  1.00  0.00           H  
ATOM   3744  C   LYS   227      42.731  52.735  74.730  1.00  0.00           C  
ATOM   3745  O   LYS   227      43.198  53.744  75.323  1.00  0.00           O  
ATOM   3746  N   ILE   228      43.219  52.348  73.576  1.00  0.00           N  
ATOM   3747  H   ILE   228      42.716  51.581  73.153  1.00  0.00           H  
ATOM   3748  CA  ILE   228      44.330  52.974  72.861  1.00  0.00           C  
ATOM   3749  HA  ILE   228      45.122  53.172  73.584  1.00  0.00           H  
ATOM   3750  CB  ILE   228      44.980  51.942  72.012  1.00  0.00           C  
ATOM   3751  HB  ILE   228      44.290  51.379  71.384  1.00  0.00           H  
ATOM   3752  CG2 ILE   228      45.823  52.613  70.869  1.00  0.00           C  
ATOM   3753 HG21 ILE   228      46.501  53.328  71.335  1.00  0.00           H  
ATOM   3754 HG22 ILE   228      46.294  51.845  70.255  1.00  0.00           H  
ATOM   3755 HG23 ILE   228      45.155  53.178  70.219  1.00  0.00           H  
ATOM   3756  CG1 ILE   228      45.933  51.020  72.774  1.00  0.00           C  
ATOM   3757 HG12 ILE   228      46.780  51.510  73.254  1.00  0.00           H  
ATOM   3758 HG13 ILE   228      45.390  50.520  73.575  1.00  0.00           H  
ATOM   3759  CD1 ILE   228      46.488  49.775  71.981  1.00  0.00           C  
ATOM   3760 HD11 ILE   228      47.199  50.126  71.233  1.00  0.00           H  
ATOM   3761 HD12 ILE   228      47.086  49.087  72.580  1.00  0.00           H  
ATOM   3762 HD13 ILE   228      45.613  49.255  71.591  1.00  0.00           H  
ATOM   3763  C   ILE   228      43.902  54.255  72.188  1.00  0.00           C  
ATOM   3764  O   ILE   228      44.547  55.321  72.278  1.00  0.00           O  
ATOM   3765  N   SER   229      42.828  54.201  71.475  1.00  0.00           N  
ATOM   3766  H   SER   229      42.301  53.353  71.322  1.00  0.00           H  
ATOM   3767  CA  SER   229      42.164  55.412  70.987  1.00  0.00           C  
ATOM   3768  HA  SER   229      42.804  55.868  70.232  1.00  0.00           H  
ATOM   3769  CB  SER   229      40.899  55.047  70.222  1.00  0.00           C  
ATOM   3770  HB2 SER   229      41.153  54.221  69.556  1.00  0.00           H  
ATOM   3771  HB3 SER   229      40.070  54.845  70.900  1.00  0.00           H  
ATOM   3772  OG  SER   229      40.411  56.253  69.614  1.00  0.00           O  
ATOM   3773  HG  SER   229      41.093  56.402  68.955  1.00  0.00           H  
ATOM   3774  C   SER   229      41.904  56.469  72.045  1.00  0.00           C  
ATOM   3775  O   SER   229      42.352  57.628  72.033  1.00  0.00           O  
ATOM   3776  N   GLU   230      41.222  56.145  73.101  1.00  0.00           N  
ATOM   3777  H   GLU   230      40.712  55.273  73.097  1.00  0.00           H  
ATOM   3778  CA  GLU   230      40.937  57.036  74.258  1.00  0.00           C  
ATOM   3779  HA  GLU   230      40.417  57.933  73.922  1.00  0.00           H  
ATOM   3780  CB  GLU   230      39.952  56.402  75.269  1.00  0.00           C  
ATOM   3781  HB2 GLU   230      40.376  55.419  75.478  1.00  0.00           H  
ATOM   3782  HB3 GLU   230      39.997  56.856  76.259  1.00  0.00           H  
ATOM   3783  CG  GLU   230      38.510  56.238  74.705  1.00  0.00           C  
ATOM   3784  HG2 GLU   230      38.134  57.208  74.378  1.00  0.00           H  
ATOM   3785  HG3 GLU   230      38.493  55.596  73.825  1.00  0.00           H  
ATOM   3786  CD  GLU   230      37.486  55.596  75.758  1.00  0.00           C  
ATOM   3787  OE1 GLU   230      36.271  55.863  75.656  1.00  0.00           O  
ATOM   3788  OE2 GLU   230      37.856  54.864  76.729  1.00  0.00           O  
ATOM   3789  C   GLU   230      42.128  57.531  75.058  1.00  0.00           C  
ATOM   3790  O   GLU   230      42.264  58.779  75.222  1.00  0.00           O  
ATOM   3791  N   LYS   231      43.160  56.733  75.272  1.00  0.00           N  
ATOM   3792  H   LYS   231      43.056  55.774  74.972  1.00  0.00           H  
ATOM   3793  CA  LYS   231      44.405  57.147  75.818  1.00  0.00           C  
ATOM   3794  HA  LYS   231      44.282  57.775  76.700  1.00  0.00           H  
ATOM   3795  CB  LYS   231      45.210  55.909  76.279  1.00  0.00           C  
ATOM   3796  HB2 LYS   231      44.551  55.311  76.909  1.00  0.00           H  
ATOM   3797  HB3 LYS   231      45.369  55.353  75.355  1.00  0.00           H  
ATOM   3798  CG  LYS   231      46.459  56.156  76.988  1.00  0.00           C  
ATOM   3799  HG2 LYS   231      46.755  55.152  77.293  1.00  0.00           H  
ATOM   3800  HG3 LYS   231      47.236  56.604  76.369  1.00  0.00           H  
ATOM   3801  CD  LYS   231      46.344  56.832  78.379  1.00  0.00           C  
ATOM   3802  HD2 LYS   231      47.193  56.492  78.972  1.00  0.00           H  
ATOM   3803  HD3 LYS   231      46.667  57.861  78.219  1.00  0.00           H  
ATOM   3804  CE  LYS   231      45.099  56.695  79.270  1.00  0.00           C  
ATOM   3805  HE2 LYS   231      44.218  57.174  78.842  1.00  0.00           H  
ATOM   3806  HE3 LYS   231      44.917  55.623  79.344  1.00  0.00           H  
ATOM   3807  NZ  LYS   231      45.177  57.146  80.684  1.00  0.00           N  
ATOM   3808  HZ1 LYS   231      45.548  58.085  80.670  1.00  0.00           H  
ATOM   3809  HZ2 LYS   231      44.291  57.057  81.162  1.00  0.00           H  
ATOM   3810  HZ3 LYS   231      45.880  56.650  81.212  1.00  0.00           H  
ATOM   3811  C   LYS   231      45.126  58.170  74.812  1.00  0.00           C  
ATOM   3812  O   LYS   231      45.758  59.093  75.283  1.00  0.00           O  
ATOM   3813  N   LYS   232      44.992  58.026  73.452  1.00  0.00           N  
ATOM   3814  H   LYS   232      44.446  57.231  73.152  1.00  0.00           H  
ATOM   3815  CA  LYS   232      45.725  58.845  72.501  1.00  0.00           C  
ATOM   3816  HA  LYS   232      46.728  59.075  72.859  1.00  0.00           H  
ATOM   3817  CB  LYS   232      45.931  58.180  71.225  1.00  0.00           C  
ATOM   3818  HB2 LYS   232      46.565  57.308  71.386  1.00  0.00           H  
ATOM   3819  HB3 LYS   232      44.965  57.792  70.902  1.00  0.00           H  
ATOM   3820  CG  LYS   232      46.445  59.026  70.108  1.00  0.00           C  
ATOM   3821  HG2 LYS   232      45.703  59.790  69.873  1.00  0.00           H  
ATOM   3822  HG3 LYS   232      47.368  59.455  70.498  1.00  0.00           H  
ATOM   3823  CD  LYS   232      46.823  58.234  68.770  1.00  0.00           C  
ATOM   3824  HD2 LYS   232      47.044  57.177  68.920  1.00  0.00           H  
ATOM   3825  HD3 LYS   232      45.977  57.946  68.145  1.00  0.00           H  
ATOM   3826  CE  LYS   232      47.816  59.030  67.772  1.00  0.00           C  
ATOM   3827  HE2 LYS   232      47.323  59.940  67.429  1.00  0.00           H  
ATOM   3828  HE3 LYS   232      48.710  59.317  68.325  1.00  0.00           H  
ATOM   3829  NZ  LYS   232      48.124  58.266  66.531  1.00  0.00           N  
ATOM   3830  HZ1 LYS   232      48.844  58.649  65.936  1.00  0.00           H  
ATOM   3831  HZ2 LYS   232      48.526  57.369  66.762  1.00  0.00           H  
ATOM   3832  HZ3 LYS   232      47.364  58.170  65.873  1.00  0.00           H  
ATOM   3833  C   LYS   232      45.111  60.284  72.361  1.00  0.00           C  
ATOM   3834  O   LYS   232      45.777  61.249  72.786  1.00  0.00           O  
ATOM   3835  N   MET   233      43.834  60.235  72.002  1.00  0.00           N  
ATOM   3836  H   MET   233      43.446  59.303  71.965  1.00  0.00           H  
ATOM   3837  CA  MET   233      43.018  61.399  72.025  1.00  0.00           C  
ATOM   3838  HA  MET   233      43.339  62.140  71.293  1.00  0.00           H  
ATOM   3839  CB  MET   233      41.537  60.990  71.802  1.00  0.00           C  
ATOM   3840  HB2 MET   233      41.255  60.245  72.546  1.00  0.00           H  
ATOM   3841  HB3 MET   233      40.895  61.869  71.862  1.00  0.00           H  
ATOM   3842  CG  MET   233      41.352  60.378  70.332  1.00  0.00           C  
ATOM   3843  HG2 MET   233      41.403  61.281  69.725  1.00  0.00           H  
ATOM   3844  HG3 MET   233      42.166  59.662  70.214  1.00  0.00           H  
ATOM   3845  SD  MET   233      39.950  59.341  70.095  1.00  0.00           S  
ATOM   3846  CE  MET   233      38.461  60.397  70.409  1.00  0.00           C  
ATOM   3847  HE1 MET   233      38.280  60.682  71.445  1.00  0.00           H  
ATOM   3848  HE2 MET   233      38.668  61.351  69.924  1.00  0.00           H  
ATOM   3849  HE3 MET   233      37.678  59.802  69.939  1.00  0.00           H  
ATOM   3850  C   MET   233      43.087  62.214  73.337  1.00  0.00           C  
ATOM   3851  O   MET   233      43.432  63.390  73.255  1.00  0.00           O  
ATOM   3852  N   SER   234      42.980  61.629  74.530  1.00  0.00           N  
ATOM   3853  H   SER   234      42.889  60.625  74.590  1.00  0.00           H  
ATOM   3854  CA  SER   234      42.845  62.356  75.740  1.00  0.00           C  
ATOM   3855  HA  SER   234      42.270  63.276  75.629  1.00  0.00           H  
ATOM   3856  CB  SER   234      42.023  61.592  76.861  1.00  0.00           C  
ATOM   3857  HB2 SER   234      41.818  62.203  77.740  1.00  0.00           H  
ATOM   3858  HB3 SER   234      41.066  61.198  76.519  1.00  0.00           H  
ATOM   3859  OG  SER   234      42.709  60.410  77.294  1.00  0.00           O  
ATOM   3860  HG  SER   234      42.553  59.708  76.659  1.00  0.00           H  
ATOM   3861  C   SER   234      44.141  62.869  76.313  1.00  0.00           C  
ATOM   3862  O   SER   234      44.130  63.406  77.442  1.00  0.00           O  
ATOM   3863  N   THR   235      45.290  62.611  75.717  1.00  0.00           N  
ATOM   3864  H   THR   235      45.243  62.116  74.838  1.00  0.00           H  
ATOM   3865  CA  THR   235      46.619  63.166  76.020  1.00  0.00           C  
ATOM   3866  HA  THR   235      46.682  63.397  77.084  1.00  0.00           H  
ATOM   3867  CB  THR   235      47.685  62.178  75.737  1.00  0.00           C  
ATOM   3868  HB  THR   235      47.797  61.982  74.671  1.00  0.00           H  
ATOM   3869  CG2 THR   235      49.035  62.700  76.251  1.00  0.00           C  
ATOM   3870 HG21 THR   235      48.964  63.157  77.238  1.00  0.00           H  
ATOM   3871 HG22 THR   235      49.707  61.852  76.384  1.00  0.00           H  
ATOM   3872 HG23 THR   235      49.429  63.433  75.547  1.00  0.00           H  
ATOM   3873  OG1 THR   235      47.524  60.934  76.471  1.00  0.00           O  
ATOM   3874  HG1 THR   235      46.783  60.436  76.117  1.00  0.00           H  
ATOM   3875  C   THR   235      46.853  64.460  75.218  1.00  0.00           C  
ATOM   3876  O   THR   235      46.884  64.417  73.984  1.00  0.00           O  
ATOM   3877  N   PRO   236      46.887  65.650  75.728  1.00  0.00           N  
ATOM   3878  CD  PRO   236      46.267  65.936  77.044  1.00  0.00           C  
ATOM   3879  HD2 PRO   236      46.953  65.550  77.798  1.00  0.00           H  
ATOM   3880  HD3 PRO   236      45.285  65.463  77.058  1.00  0.00           H  
ATOM   3881  CG  PRO   236      46.086  67.483  77.156  1.00  0.00           C  
ATOM   3882  HG2 PRO   236      46.176  67.929  78.147  1.00  0.00           H  
ATOM   3883  HG3 PRO   236      45.073  67.643  76.786  1.00  0.00           H  
ATOM   3884  CB  PRO   236      47.035  68.032  76.102  1.00  0.00           C  
ATOM   3885  HB2 PRO   236      47.988  68.204  76.603  1.00  0.00           H  
ATOM   3886  HB3 PRO   236      46.707  69.013  75.757  1.00  0.00           H  
ATOM   3887  CA  PRO   236      47.134  66.935  75.006  1.00  0.00           C  
ATOM   3888  HA  PRO   236      46.423  67.118  74.200  1.00  0.00           H  
ATOM   3889  C   PRO   236      48.579  66.958  74.438  1.00  0.00           C  
ATOM   3890  O   PRO   236      49.468  66.359  74.989  1.00  0.00           O  
ATOM   3891  N   VAL   237      48.783  67.654  73.349  1.00  0.00           N  
ATOM   3892  H   VAL   237      47.969  68.008  72.867  1.00  0.00           H  
ATOM   3893  CA  VAL   237      50.155  67.815  72.742  1.00  0.00           C  
ATOM   3894  HA  VAL   237      50.573  66.818  72.602  1.00  0.00           H  
ATOM   3895  CB  VAL   237      49.948  68.475  71.350  1.00  0.00           C  
ATOM   3896  HB  VAL   237      50.959  68.530  70.946  1.00  0.00           H  
ATOM   3897  CG1 VAL   237      49.062  67.559  70.490  1.00  0.00           C  
ATOM   3898 HG11 VAL   237      49.187  67.745  69.423  1.00  0.00           H  
ATOM   3899 HG12 VAL   237      49.450  66.571  70.737  1.00  0.00           H  
ATOM   3900 HG13 VAL   237      48.001  67.668  70.715  1.00  0.00           H  
ATOM   3901  CG2 VAL   237      49.335  69.859  71.255  1.00  0.00           C  
ATOM   3902 HG21 VAL   237      49.120  70.156  70.229  1.00  0.00           H  
ATOM   3903 HG22 VAL   237      48.443  69.830  71.881  1.00  0.00           H  
ATOM   3904 HG23 VAL   237      50.036  70.543  71.734  1.00  0.00           H  
ATOM   3905  C   VAL   237      51.004  68.520  73.717  1.00  0.00           C  
ATOM   3906  O   VAL   237      52.182  68.309  73.747  1.00  0.00           O  
ATOM   3907  N   GLU   238      50.451  69.414  74.473  1.00  0.00           N  
ATOM   3908  H   GLU   238      49.496  69.664  74.259  1.00  0.00           H  
ATOM   3909  CA  GLU   238      51.136  70.001  75.675  1.00  0.00           C  
ATOM   3910  HA  GLU   238      51.942  70.646  75.326  1.00  0.00           H  
ATOM   3911  CB  GLU   238      50.149  70.907  76.452  1.00  0.00           C  
ATOM   3912  HB2 GLU   238      49.275  70.356  76.801  1.00  0.00           H  
ATOM   3913  HB3 GLU   238      50.665  71.161  77.378  1.00  0.00           H  
ATOM   3914  CG  GLU   238      49.804  72.209  75.760  1.00  0.00           C  
ATOM   3915  HG2 GLU   238      49.359  72.883  76.492  1.00  0.00           H  
ATOM   3916  HG3 GLU   238      50.698  72.791  75.537  1.00  0.00           H  
ATOM   3917  CD  GLU   238      48.754  72.103  74.614  1.00  0.00           C  
ATOM   3918  OE1 GLU   238      48.037  70.973  74.543  1.00  0.00           O  
ATOM   3919  OE2 GLU   238      48.838  72.950  73.684  1.00  0.00           O  
ATOM   3920  C   GLU   238      51.701  69.026  76.727  1.00  0.00           C  
ATOM   3921  O   GLU   238      52.625  69.466  77.400  1.00  0.00           O  
ATOM   3922  N   VAL   239      51.129  67.856  76.800  1.00  0.00           N  
ATOM   3923  H   VAL   239      50.363  67.607  76.191  1.00  0.00           H  
ATOM   3924  CA  VAL   239      51.741  66.819  77.653  1.00  0.00           C  
ATOM   3925  HA  VAL   239      52.243  67.314  78.484  1.00  0.00           H  
ATOM   3926  CB  VAL   239      50.633  65.876  78.159  1.00  0.00           C  
ATOM   3927  HB  VAL   239      49.945  65.556  77.377  1.00  0.00           H  
ATOM   3928  CG1 VAL   239      51.131  64.599  78.768  1.00  0.00           C  
ATOM   3929 HG11 VAL   239      51.718  64.117  77.986  1.00  0.00           H  
ATOM   3930 HG12 VAL   239      51.733  64.983  79.592  1.00  0.00           H  
ATOM   3931 HG13 VAL   239      50.362  63.920  79.137  1.00  0.00           H  
ATOM   3932  CG2 VAL   239      49.721  66.533  79.163  1.00  0.00           C  
ATOM   3933 HG21 VAL   239      50.136  66.716  80.154  1.00  0.00           H  
ATOM   3934 HG22 VAL   239      49.195  67.367  78.697  1.00  0.00           H  
ATOM   3935 HG23 VAL   239      48.870  65.862  79.281  1.00  0.00           H  
ATOM   3936  C   VAL   239      52.890  66.050  76.919  1.00  0.00           C  
ATOM   3937  O   VAL   239      53.868  65.737  77.531  1.00  0.00           O  
ATOM   3938  N   LEU   240      52.828  65.893  75.548  1.00  0.00           N  
ATOM   3939  H   LEU   240      51.901  65.844  75.151  1.00  0.00           H  
ATOM   3940  CA  LEU   240      53.917  65.436  74.738  1.00  0.00           C  
ATOM   3941  HA  LEU   240      54.341  64.579  75.261  1.00  0.00           H  
ATOM   3942  CB  LEU   240      53.482  65.086  73.292  1.00  0.00           C  
ATOM   3943  HB2 LEU   240      53.407  66.008  72.714  1.00  0.00           H  
ATOM   3944  HB3 LEU   240      54.294  64.550  72.802  1.00  0.00           H  
ATOM   3945  CG  LEU   240      52.179  64.247  73.210  1.00  0.00           C  
ATOM   3946  HG  LEU   240      51.470  64.919  73.695  1.00  0.00           H  
ATOM   3947  CD1 LEU   240      51.869  63.946  71.739  1.00  0.00           C  
ATOM   3948 HD11 LEU   240      52.619  63.314  71.263  1.00  0.00           H  
ATOM   3949 HD12 LEU   240      50.895  63.506  71.525  1.00  0.00           H  
ATOM   3950 HD13 LEU   240      51.869  64.814  71.080  1.00  0.00           H  
ATOM   3951  CD2 LEU   240      52.229  62.876  73.874  1.00  0.00           C  
ATOM   3952 HD21 LEU   240      51.247  62.439  73.694  1.00  0.00           H  
ATOM   3953 HD22 LEU   240      53.002  62.270  73.402  1.00  0.00           H  
ATOM   3954 HD23 LEU   240      52.524  63.032  74.912  1.00  0.00           H  
ATOM   3955  C   LEU   240      55.076  66.514  74.759  1.00  0.00           C  
ATOM   3956  O   LEU   240      56.238  66.175  74.903  1.00  0.00           O  
ATOM   3957  N   CYS   241      54.742  67.770  74.604  1.00  0.00           N  
ATOM   3958  H   CYS   241      53.760  67.981  74.499  1.00  0.00           H  
ATOM   3959  CA  CYS   241      55.707  68.815  74.391  1.00  0.00           C  
ATOM   3960  HA  CYS   241      56.595  68.363  73.949  1.00  0.00           H  
ATOM   3961  CB  CYS   241      55.109  69.935  73.443  1.00  0.00           C  
ATOM   3962  HB2 CYS   241      54.202  70.392  73.839  1.00  0.00           H  
ATOM   3963  HB3 CYS   241      55.842  70.730  73.306  1.00  0.00           H  
ATOM   3964  SG  CYS   241      54.700  69.261  71.868  1.00  0.00           S  
ATOM   3965  HG  CYS   241      53.534  68.682  72.169  1.00  0.00           H  
ATOM   3966  C   CYS   241      56.245  69.431  75.709  1.00  0.00           C  
ATOM   3967  O   CYS   241      56.982  70.435  75.590  1.00  0.00           O  
ATOM   3968  N   LYS   242      55.947  68.812  76.879  1.00  0.00           N  
ATOM   3969  H   LYS   242      55.403  67.962  76.897  1.00  0.00           H  
ATOM   3970  CA  LYS   242      56.371  69.291  78.253  1.00  0.00           C  
ATOM   3971  HA  LYS   242      56.027  70.324  78.305  1.00  0.00           H  
ATOM   3972  CB  LYS   242      55.602  68.402  79.246  1.00  0.00           C  
ATOM   3973  HB2 LYS   242      54.565  68.577  78.958  1.00  0.00           H  
ATOM   3974  HB3 LYS   242      55.800  67.346  79.067  1.00  0.00           H  
ATOM   3975  CG  LYS   242      55.936  68.780  80.760  1.00  0.00           C  
ATOM   3976  HG2 LYS   242      56.993  68.602  80.956  1.00  0.00           H  
ATOM   3977  HG3 LYS   242      55.850  69.853  80.935  1.00  0.00           H  
ATOM   3978  CD  LYS   242      55.164  67.766  81.679  1.00  0.00           C  
ATOM   3979  HD2 LYS   242      54.169  67.621  81.257  1.00  0.00           H  
ATOM   3980  HD3 LYS   242      55.707  66.821  81.659  1.00  0.00           H  
ATOM   3981  CE  LYS   242      54.962  68.094  83.123  1.00  0.00           C  
ATOM   3982  HE2 LYS   242      54.254  68.913  83.247  1.00  0.00           H  
ATOM   3983  HE3 LYS   242      54.425  67.219  83.489  1.00  0.00           H  
ATOM   3984  NZ  LYS   242      56.224  68.223  83.845  1.00  0.00           N  
ATOM   3985  HZ1 LYS   242      57.014  68.459  83.261  1.00  0.00           H  
ATOM   3986  HZ2 LYS   242      56.448  68.912  84.550  1.00  0.00           H  
ATOM   3987  HZ3 LYS   242      56.566  67.339  84.193  1.00  0.00           H  
ATOM   3988  C   LYS   242      57.838  69.272  78.409  1.00  0.00           C  
ATOM   3989  O   LYS   242      58.509  68.225  78.510  1.00  0.00           O  
ATOM   3990  N   GLY   243      58.493  70.414  78.385  1.00  0.00           N  
ATOM   3991  H   GLY   243      57.951  71.257  78.506  1.00  0.00           H  
ATOM   3992  CA  GLY   243      59.934  70.483  78.317  1.00  0.00           C  
ATOM   3993  HA2 GLY   243      60.137  71.529  78.546  1.00  0.00           H  
ATOM   3994  HA3 GLY   243      60.363  69.814  79.063  1.00  0.00           H  
ATOM   3995  C   GLY   243      60.662  70.158  77.009  1.00  0.00           C  
ATOM   3996  O   GLY   243      61.841  69.807  76.971  1.00  0.00           O  
ATOM   3997  N   PHE   244      59.960  70.154  75.884  1.00  0.00           N  
ATOM   3998  H   PHE   244      59.060  70.605  75.961  1.00  0.00           H  
ATOM   3999  CA  PHE   244      60.549  70.058  74.470  1.00  0.00           C  
ATOM   4000  HA  PHE   244      61.626  69.889  74.493  1.00  0.00           H  
ATOM   4001  CB  PHE   244      59.780  68.975  73.621  1.00  0.00           C  
ATOM   4002  HB2 PHE   244      58.720  69.212  73.531  1.00  0.00           H  
ATOM   4003  HB3 PHE   244      60.099  68.990  72.579  1.00  0.00           H  
ATOM   4004  CG  PHE   244      59.983  67.617  74.238  1.00  0.00           C  
ATOM   4005  CD1 PHE   244      61.081  66.853  73.886  1.00  0.00           C  
ATOM   4006  HD1 PHE   244      61.819  67.224  73.190  1.00  0.00           H  
ATOM   4007  CE1 PHE   244      61.354  65.636  74.487  1.00  0.00           C  
ATOM   4008  HE1 PHE   244      62.274  65.076  74.405  1.00  0.00           H  
ATOM   4009  CZ  PHE   244      60.364  65.058  75.305  1.00  0.00           C  
ATOM   4010  HZ  PHE   244      60.504  64.080  75.742  1.00  0.00           H  
ATOM   4011  CE2 PHE   244      59.288  65.849  75.722  1.00  0.00           C  
ATOM   4012  HE2 PHE   244      58.615  65.433  76.457  1.00  0.00           H  
ATOM   4013  CD2 PHE   244      59.102  67.138  75.203  1.00  0.00           C  
ATOM   4014  HD2 PHE   244      58.156  67.542  75.531  1.00  0.00           H  
ATOM   4015  C   PHE   244      60.388  71.374  73.659  1.00  0.00           C  
ATOM   4016  O   PHE   244      59.659  72.275  74.116  1.00  0.00           O  
ATOM   4017  N   PRO   245      60.997  71.432  72.427  1.00  0.00           N  
ATOM   4018  CD  PRO   245      62.043  70.520  71.811  1.00  0.00           C  
ATOM   4019  HD2 PRO   245      61.656  69.771  71.120  1.00  0.00           H  
ATOM   4020  HD3 PRO   245      62.629  69.948  72.530  1.00  0.00           H  
ATOM   4021  CG  PRO   245      63.023  71.477  71.132  1.00  0.00           C  
ATOM   4022  HG2 PRO   245      63.562  71.070  70.277  1.00  0.00           H  
ATOM   4023  HG3 PRO   245      63.767  71.771  71.872  1.00  0.00           H  
ATOM   4024  CB  PRO   245      62.186  72.711  70.699  1.00  0.00           C  
ATOM   4025  HB2 PRO   245      61.819  72.554  69.685  1.00  0.00           H  
ATOM   4026  HB3 PRO   245      62.797  73.613  70.690  1.00  0.00           H  
ATOM   4027  CA  PRO   245      61.006  72.737  71.764  1.00  0.00           C  
ATOM   4028  HA  PRO   245      61.284  73.515  72.474  1.00  0.00           H  
ATOM   4029  C   PRO   245      59.638  73.225  71.156  1.00  0.00           C  
ATOM   4030  O   PRO   245      58.748  72.556  70.595  1.00  0.00           O  
ATOM   4031  N   ALA   246      59.485  74.574  71.086  1.00  0.00           N  
ATOM   4032  H   ALA   246      60.122  75.152  71.614  1.00  0.00           H  
ATOM   4033  CA  ALA   246      58.264  75.268  70.658  1.00  0.00           C  
ATOM   4034  HA  ALA   246      57.544  74.927  71.402  1.00  0.00           H  
ATOM   4035  CB  ALA   246      58.554  76.737  70.756  1.00  0.00           C  
ATOM   4036  HB1 ALA   246      59.203  77.019  69.927  1.00  0.00           H  
ATOM   4037  HB2 ALA   246      57.629  77.299  70.623  1.00  0.00           H  
ATOM   4038  HB3 ALA   246      58.873  76.905  71.784  1.00  0.00           H  
ATOM   4039  C   ALA   246      57.815  74.963  69.255  1.00  0.00           C  
ATOM   4040  O   ALA   246      56.612  75.035  68.886  1.00  0.00           O  
ATOM   4041  N   GLU   247      58.791  74.638  68.370  1.00  0.00           N  
ATOM   4042  H   GLU   247      59.723  74.664  68.757  1.00  0.00           H  
ATOM   4043  CA  GLU   247      58.594  74.208  66.958  1.00  0.00           C  
ATOM   4044  HA  GLU   247      58.077  74.998  66.414  1.00  0.00           H  
ATOM   4045  CB  GLU   247      59.962  73.934  66.295  1.00  0.00           C  
ATOM   4046  HB2 GLU   247      60.526  73.183  66.847  1.00  0.00           H  
ATOM   4047  HB3 GLU   247      59.774  73.524  65.303  1.00  0.00           H  
ATOM   4048  CG  GLU   247      60.954  75.083  66.154  1.00  0.00           C  
ATOM   4049  HG2 GLU   247      61.837  74.686  65.652  1.00  0.00           H  
ATOM   4050  HG3 GLU   247      60.485  75.800  65.480  1.00  0.00           H  
ATOM   4051  CD  GLU   247      61.482  75.830  67.440  1.00  0.00           C  
ATOM   4052  OE1 GLU   247      61.603  75.247  68.507  1.00  0.00           O  
ATOM   4053  OE2 GLU   247      61.698  77.058  67.302  1.00  0.00           O  
ATOM   4054  C   GLU   247      57.901  72.871  66.854  1.00  0.00           C  
ATOM   4055  O   GLU   247      56.903  72.768  66.072  1.00  0.00           O  
ATOM   4056  N   PHE   248      58.110  71.932  67.733  1.00  0.00           N  
ATOM   4057  H   PHE   248      58.744  72.133  68.492  1.00  0.00           H  
ATOM   4058  CA  PHE   248      57.318  70.710  67.765  1.00  0.00           C  
ATOM   4059  HA  PHE   248      57.323  70.301  66.755  1.00  0.00           H  
ATOM   4060  CB  PHE   248      57.963  69.544  68.578  1.00  0.00           C  
ATOM   4061  HB2 PHE   248      58.061  69.828  69.626  1.00  0.00           H  
ATOM   4062  HB3 PHE   248      57.245  68.727  68.529  1.00  0.00           H  
ATOM   4063  CG  PHE   248      59.268  69.026  67.957  1.00  0.00           C  
ATOM   4064  CD1 PHE   248      59.276  67.802  67.226  1.00  0.00           C  
ATOM   4065  HD1 PHE   248      58.381  67.211  67.104  1.00  0.00           H  
ATOM   4066  CE1 PHE   248      60.518  67.241  66.836  1.00  0.00           C  
ATOM   4067  HE1 PHE   248      60.534  66.319  66.273  1.00  0.00           H  
ATOM   4068  CZ  PHE   248      61.725  68.041  66.956  1.00  0.00           C  
ATOM   4069  HZ  PHE   248      62.682  67.619  66.689  1.00  0.00           H  
ATOM   4070  CE2 PHE   248      61.688  69.153  67.710  1.00  0.00           C  
ATOM   4071  HE2 PHE   248      62.616  69.672  67.898  1.00  0.00           H  
ATOM   4072  CD2 PHE   248      60.460  69.720  68.177  1.00  0.00           C  
ATOM   4073  HD2 PHE   248      60.459  70.586  68.822  1.00  0.00           H  
ATOM   4074  C   PHE   248      55.855  71.006  68.113  1.00  0.00           C  
ATOM   4075  O   PHE   248      54.990  70.486  67.434  1.00  0.00           O  
ATOM   4076  N   ALA   249      55.619  71.787  69.181  1.00  0.00           N  
ATOM   4077  H   ALA   249      56.448  72.283  69.476  1.00  0.00           H  
ATOM   4078  CA  ALA   249      54.256  72.288  69.543  1.00  0.00           C  
ATOM   4079  HA  ALA   249      53.656  71.399  69.744  1.00  0.00           H  
ATOM   4080  CB  ALA   249      54.416  73.225  70.791  1.00  0.00           C  
ATOM   4081  HB1 ALA   249      53.464  73.729  70.956  1.00  0.00           H  
ATOM   4082  HB2 ALA   249      54.654  72.630  71.674  1.00  0.00           H  
ATOM   4083  HB3 ALA   249      55.263  73.904  70.689  1.00  0.00           H  
ATOM   4084  C   ALA   249      53.530  73.047  68.441  1.00  0.00           C  
ATOM   4085  O   ALA   249      52.332  72.875  68.237  1.00  0.00           O  
ATOM   4086  N   MET   250      54.216  73.941  67.708  1.00  0.00           N  
ATOM   4087  H   MET   250      55.166  74.069  68.027  1.00  0.00           H  
ATOM   4088  CA  MET   250      53.679  74.701  66.543  1.00  0.00           C  
ATOM   4089  HA  MET   250      52.758  75.222  66.805  1.00  0.00           H  
ATOM   4090  CB  MET   250      54.716  75.710  65.999  1.00  0.00           C  
ATOM   4091  HB2 MET   250      55.217  76.219  66.822  1.00  0.00           H  
ATOM   4092  HB3 MET   250      55.476  75.189  65.417  1.00  0.00           H  
ATOM   4093  CG  MET   250      54.233  76.645  64.905  1.00  0.00           C  
ATOM   4094  HG2 MET   250      55.029  77.381  64.794  1.00  0.00           H  
ATOM   4095  HG3 MET   250      54.126  76.097  63.969  1.00  0.00           H  
ATOM   4096  SD  MET   250      52.634  77.431  65.357  1.00  0.00           S  
ATOM   4097  CE  MET   250      53.189  78.918  66.167  1.00  0.00           C  
ATOM   4098  HE1 MET   250      53.779  78.505  66.985  1.00  0.00           H  
ATOM   4099  HE2 MET   250      53.627  79.608  65.446  1.00  0.00           H  
ATOM   4100  HE3 MET   250      52.378  79.452  66.663  1.00  0.00           H  
ATOM   4101  C   MET   250      53.260  73.788  65.393  1.00  0.00           C  
ATOM   4102  O   MET   250      52.188  73.952  64.811  1.00  0.00           O  
ATOM   4103  N   TYR   251      54.230  72.880  65.088  1.00  0.00           N  
ATOM   4104  H   TYR   251      55.040  72.815  65.688  1.00  0.00           H  
ATOM   4105  CA  TYR   251      54.011  71.919  64.073  1.00  0.00           C  
ATOM   4106  HA  TYR   251      53.699  72.443  63.170  1.00  0.00           H  
ATOM   4107  CB  TYR   251      55.247  71.030  63.780  1.00  0.00           C  
ATOM   4108  HB2 TYR   251      56.028  71.618  63.297  1.00  0.00           H  
ATOM   4109  HB3 TYR   251      55.638  70.547  64.675  1.00  0.00           H  
ATOM   4110  CG  TYR   251      55.071  69.922  62.737  1.00  0.00           C  
ATOM   4111  CD1 TYR   251      54.558  68.684  63.209  1.00  0.00           C  
ATOM   4112  HD1 TYR   251      54.264  68.399  64.208  1.00  0.00           H  
ATOM   4113  CE1 TYR   251      54.314  67.706  62.286  1.00  0.00           C  
ATOM   4114  HE1 TYR   251      53.896  66.753  62.576  1.00  0.00           H  
ATOM   4115  CZ  TYR   251      54.693  67.871  60.959  1.00  0.00           C  
ATOM   4116  OH  TYR   251      54.435  66.940  59.987  1.00  0.00           O  
ATOM   4117  HH  TYR   251      53.593  66.513  60.163  1.00  0.00           H  
ATOM   4118  CE2 TYR   251      55.164  69.088  60.475  1.00  0.00           C  
ATOM   4119  HE2 TYR   251      55.366  69.189  59.418  1.00  0.00           H  
ATOM   4120  CD2 TYR   251      55.424  70.109  61.404  1.00  0.00           C  
ATOM   4121  HD2 TYR   251      55.915  71.021  61.098  1.00  0.00           H  
ATOM   4122  C   TYR   251      52.764  71.073  64.410  1.00  0.00           C  
ATOM   4123  O   TYR   251      51.879  70.859  63.561  1.00  0.00           O  
ATOM   4124  N   LEU   252      52.704  70.631  65.623  1.00  0.00           N  
ATOM   4125  H   LEU   252      53.469  70.711  66.277  1.00  0.00           H  
ATOM   4126  CA  LEU   252      51.559  69.873  66.088  1.00  0.00           C  
ATOM   4127  HA  LEU   252      51.381  69.023  65.429  1.00  0.00           H  
ATOM   4128  CB  LEU   252      51.803  69.132  67.388  1.00  0.00           C  
ATOM   4129  HB2 LEU   252      52.110  69.865  68.134  1.00  0.00           H  
ATOM   4130  HB3 LEU   252      50.873  68.726  67.786  1.00  0.00           H  
ATOM   4131  CG  LEU   252      52.789  67.960  67.304  1.00  0.00           C  
ATOM   4132  HG  LEU   252      53.665  68.400  66.827  1.00  0.00           H  
ATOM   4133  CD1 LEU   252      53.151  67.590  68.765  1.00  0.00           C  
ATOM   4134 HD11 LEU   252      53.732  68.408  69.191  1.00  0.00           H  
ATOM   4135 HD12 LEU   252      52.306  67.383  69.422  1.00  0.00           H  
ATOM   4136 HD13 LEU   252      53.720  66.661  68.776  1.00  0.00           H  
ATOM   4137  CD2 LEU   252      52.323  66.770  66.474  1.00  0.00           C  
ATOM   4138 HD21 LEU   252      52.847  65.836  66.677  1.00  0.00           H  
ATOM   4139 HD22 LEU   252      51.251  66.599  66.574  1.00  0.00           H  
ATOM   4140 HD23 LEU   252      52.519  66.922  65.413  1.00  0.00           H  
ATOM   4141  C   LEU   252      50.265  70.664  66.126  1.00  0.00           C  
ATOM   4142  O   LEU   252      49.164  70.206  65.708  1.00  0.00           O  
ATOM   4143  N   ASN   253      50.264  71.909  66.661  1.00  0.00           N  
ATOM   4144  H   ASN   253      51.125  72.176  67.116  1.00  0.00           H  
ATOM   4145  CA  ASN   253      49.047  72.771  66.586  1.00  0.00           C  
ATOM   4146  HA  ASN   253      48.202  72.283  67.073  1.00  0.00           H  
ATOM   4147  CB  ASN   253      49.395  74.036  67.365  1.00  0.00           C  
ATOM   4148  HB2 ASN   253      50.416  74.369  67.177  1.00  0.00           H  
ATOM   4149  HB3 ASN   253      48.686  74.819  67.097  1.00  0.00           H  
ATOM   4150  CG  ASN   253      49.116  73.820  68.852  1.00  0.00           C  
ATOM   4151  OD1 ASN   253      47.991  73.805  69.309  1.00  0.00           O  
ATOM   4152  ND2 ASN   253      50.144  73.811  69.618  1.00  0.00           N  
ATOM   4153 HD21 ASN   253      50.105  74.069  70.594  1.00  0.00           H  
ATOM   4154 HD22 ASN   253      51.044  73.661  69.184  1.00  0.00           H  
ATOM   4155  C   ASN   253      48.669  73.104  65.123  1.00  0.00           C  
ATOM   4156  O   ASN   253      47.471  73.386  64.855  1.00  0.00           O  
ATOM   4157  N   TYR   254      49.544  73.066  64.127  1.00  0.00           N  
ATOM   4158  H   TYR   254      50.502  72.988  64.438  1.00  0.00           H  
ATOM   4159  CA  TYR   254      49.186  73.273  62.735  1.00  0.00           C  
ATOM   4160  HA  TYR   254      48.497  74.116  62.693  1.00  0.00           H  
ATOM   4161  CB  TYR   254      50.452  73.641  61.955  1.00  0.00           C  
ATOM   4162  HB2 TYR   254      51.010  74.351  62.565  1.00  0.00           H  
ATOM   4163  HB3 TYR   254      51.080  72.751  62.013  1.00  0.00           H  
ATOM   4164  CG  TYR   254      50.239  74.119  60.507  1.00  0.00           C  
ATOM   4165  CD1 TYR   254      50.127  75.497  60.137  1.00  0.00           C  
ATOM   4166  HD1 TYR   254      50.399  76.282  60.827  1.00  0.00           H  
ATOM   4167  CE1 TYR   254      50.011  75.818  58.789  1.00  0.00           C  
ATOM   4168  HE1 TYR   254      50.051  76.852  58.480  1.00  0.00           H  
ATOM   4169  CZ  TYR   254      49.665  74.827  57.867  1.00  0.00           C  
ATOM   4170  OH  TYR   254      49.587  75.096  56.554  1.00  0.00           O  
ATOM   4171  HH  TYR   254      49.746  76.027  56.385  1.00  0.00           H  
ATOM   4172  CE2 TYR   254      49.589  73.474  58.257  1.00  0.00           C  
ATOM   4173  HE2 TYR   254      49.414  72.777  57.451  1.00  0.00           H  
ATOM   4174  CD2 TYR   254      49.864  73.133  59.555  1.00  0.00           C  
ATOM   4175  HD2 TYR   254      49.941  72.062  59.675  1.00  0.00           H  
ATOM   4176  C   TYR   254      48.591  72.004  62.082  1.00  0.00           C  
ATOM   4177  O   TYR   254      47.609  71.992  61.350  1.00  0.00           O  
ATOM   4178  N   CYS   255      49.281  70.894  62.277  1.00  0.00           N  
ATOM   4179  H   CYS   255      50.135  70.962  62.812  1.00  0.00           H  
ATOM   4180  CA  CYS   255      48.908  69.600  61.637  1.00  0.00           C  
ATOM   4181  HA  CYS   255      48.676  69.847  60.601  1.00  0.00           H  
ATOM   4182  CB  CYS   255      50.207  68.695  61.688  1.00  0.00           C  
ATOM   4183  HB2 CYS   255      50.619  68.754  62.695  1.00  0.00           H  
ATOM   4184  HB3 CYS   255      49.853  67.676  61.535  1.00  0.00           H  
ATOM   4185  SG  CYS   255      51.465  69.108  60.438  1.00  0.00           S  
ATOM   4186  HG  CYS   255      51.920  70.130  61.167  1.00  0.00           H  
ATOM   4187  C   CYS   255      47.660  69.085  62.271  1.00  0.00           C  
ATOM   4188  O   CYS   255      46.964  68.326  61.585  1.00  0.00           O  
ATOM   4189  N   ARG   256      47.304  69.352  63.535  1.00  0.00           N  
ATOM   4190  H   ARG   256      47.887  69.943  64.112  1.00  0.00           H  
ATOM   4191  CA  ARG   256      45.907  69.135  64.082  1.00  0.00           C  
ATOM   4192  HA  ARG   256      45.548  68.176  63.710  1.00  0.00           H  
ATOM   4193  CB  ARG   256      45.923  69.172  65.626  1.00  0.00           C  
ATOM   4194  HB2 ARG   256      46.896  68.801  65.946  1.00  0.00           H  
ATOM   4195  HB3 ARG   256      45.871  70.201  65.982  1.00  0.00           H  
ATOM   4196  CG  ARG   256      44.821  68.275  66.266  1.00  0.00           C  
ATOM   4197  HG2 ARG   256      43.805  68.526  65.960  1.00  0.00           H  
ATOM   4198  HG3 ARG   256      44.970  67.226  66.009  1.00  0.00           H  
ATOM   4199  CD  ARG   256      44.706  68.446  67.793  1.00  0.00           C  
ATOM   4200  HD2 ARG   256      43.703  68.078  68.009  1.00  0.00           H  
ATOM   4201  HD3 ARG   256      45.533  67.866  68.203  1.00  0.00           H  
ATOM   4202  NE  ARG   256      44.681  69.846  68.309  1.00  0.00           N  
ATOM   4203  HE  ARG   256      44.087  70.571  67.934  1.00  0.00           H  
ATOM   4204  CZ  ARG   256      45.103  70.122  69.576  1.00  0.00           C  
ATOM   4205  NH1 ARG   256      45.671  69.276  70.351  1.00  0.00           N  
ATOM   4206 HH11 ARG   256      45.681  68.290  70.133  1.00  0.00           H  
ATOM   4207 HH12 ARG   256      45.837  69.518  71.318  1.00  0.00           H  
ATOM   4208  NH2 ARG   256      44.962  71.318  70.104  1.00  0.00           N  
ATOM   4209 HH21 ARG   256      44.763  72.136  69.547  1.00  0.00           H  
ATOM   4210 HH22 ARG   256      45.160  71.433  71.088  1.00  0.00           H  
ATOM   4211  C   ARG   256      44.868  70.195  63.621  1.00  0.00           C  
ATOM   4212  O   ARG   256      43.650  70.056  63.776  1.00  0.00           O  
ATOM   4213  N   GLY   257      45.363  71.329  63.119  1.00  0.00           N  
ATOM   4214  H   GLY   257      46.360  71.428  62.996  1.00  0.00           H  
ATOM   4215  CA  GLY   257      44.526  72.458  62.747  1.00  0.00           C  
ATOM   4216  HA2 GLY   257      43.767  72.591  63.518  1.00  0.00           H  
ATOM   4217  HA3 GLY   257      45.066  73.404  62.697  1.00  0.00           H  
ATOM   4218  C   GLY   257      43.962  72.497  61.271  1.00  0.00           C  
ATOM   4219  O   GLY   257      43.001  73.267  61.009  1.00  0.00           O  
ATOM   4220  N   LEU   258      44.487  71.578  60.413  1.00  0.00           N  
ATOM   4221  H   LEU   258      45.183  70.943  60.778  1.00  0.00           H  
ATOM   4222  CA  LEU   258      44.131  71.563  58.952  1.00  0.00           C  
ATOM   4223  HA  LEU   258      44.254  72.553  58.512  1.00  0.00           H  
ATOM   4224  CB  LEU   258      45.123  70.592  58.286  1.00  0.00           C  
ATOM   4225  HB2 LEU   258      45.379  69.892  59.082  1.00  0.00           H  
ATOM   4226  HB3 LEU   258      44.565  70.042  57.528  1.00  0.00           H  
ATOM   4227  CG  LEU   258      46.383  71.176  57.705  1.00  0.00           C  
ATOM   4228  HG  LEU   258      46.789  71.971  58.329  1.00  0.00           H  
ATOM   4229  CD1 LEU   258      47.435  70.100  57.677  1.00  0.00           C  
ATOM   4230 HD11 LEU   258      48.375  70.539  57.344  1.00  0.00           H  
ATOM   4231 HD12 LEU   258      47.629  69.750  58.691  1.00  0.00           H  
ATOM   4232 HD13 LEU   258      47.116  69.249  57.075  1.00  0.00           H  
ATOM   4233  CD2 LEU   258      46.110  71.666  56.293  1.00  0.00           C  
ATOM   4234 HD21 LEU   258      45.516  70.890  55.810  1.00  0.00           H  
ATOM   4235 HD22 LEU   258      45.512  72.575  56.231  1.00  0.00           H  
ATOM   4236 HD23 LEU   258      47.037  71.625  55.721  1.00  0.00           H  
ATOM   4237  C   LEU   258      42.638  71.225  58.836  1.00  0.00           C  
ATOM   4238  O   LEU   258      42.196  70.258  59.401  1.00  0.00           O  
ATOM   4239  N   ARG   259      41.948  71.985  58.055  1.00  0.00           N  
ATOM   4240  H   ARG   259      42.372  72.784  57.606  1.00  0.00           H  
ATOM   4241  CA  ARG   259      40.590  71.609  57.562  1.00  0.00           C  
ATOM   4242  HA  ARG   259      39.975  71.157  58.340  1.00  0.00           H  
ATOM   4243  CB  ARG   259      39.882  72.815  56.952  1.00  0.00           C  
ATOM   4244  HB2 ARG   259      40.501  73.376  56.252  1.00  0.00           H  
ATOM   4245  HB3 ARG   259      39.015  72.553  56.346  1.00  0.00           H  
ATOM   4246  CG  ARG   259      39.253  73.734  57.964  1.00  0.00           C  
ATOM   4247  HG2 ARG   259      38.572  73.248  58.662  1.00  0.00           H  
ATOM   4248  HG3 ARG   259      40.041  74.154  58.590  1.00  0.00           H  
ATOM   4249  CD  ARG   259      38.582  74.990  57.352  1.00  0.00           C  
ATOM   4250  HD2 ARG   259      38.255  75.423  58.297  1.00  0.00           H  
ATOM   4251  HD3 ARG   259      39.311  75.694  56.951  1.00  0.00           H  
ATOM   4252  NE  ARG   259      37.456  74.686  56.446  1.00  0.00           N  
ATOM   4253  HE  ARG   259      37.685  74.156  55.617  1.00  0.00           H  
ATOM   4254  CZ  ARG   259      36.159  74.807  56.597  1.00  0.00           C  
ATOM   4255  NH1 ARG   259      35.621  75.315  57.606  1.00  0.00           N  
ATOM   4256 HH11 ARG   259      36.095  75.717  58.403  1.00  0.00           H  
ATOM   4257 HH12 ARG   259      34.647  75.581  57.583  1.00  0.00           H  
ATOM   4258  NH2 ARG   259      35.368  74.543  55.621  1.00  0.00           N  
ATOM   4259 HH21 ARG   259      35.737  74.153  54.766  1.00  0.00           H  
ATOM   4260 HH22 ARG   259      34.359  74.540  55.667  1.00  0.00           H  
ATOM   4261  C   ARG   259      40.734  70.580  56.471  1.00  0.00           C  
ATOM   4262  O   ARG   259      41.716  70.482  55.757  1.00  0.00           O  
ATOM   4263  N   PHE   260      39.670  69.802  56.322  1.00  0.00           N  
ATOM   4264  H   PHE   260      38.953  69.988  57.009  1.00  0.00           H  
ATOM   4265  CA  PHE   260      39.543  68.644  55.447  1.00  0.00           C  
ATOM   4266  HA  PHE   260      40.276  67.961  55.875  1.00  0.00           H  
ATOM   4267  CB  PHE   260      38.175  68.146  55.566  1.00  0.00           C  
ATOM   4268  HB2 PHE   260      38.009  67.837  56.598  1.00  0.00           H  
ATOM   4269  HB3 PHE   260      37.415  68.887  55.317  1.00  0.00           H  
ATOM   4270  CG  PHE   260      37.879  66.881  54.723  1.00  0.00           C  
ATOM   4271  CD1 PHE   260      38.475  65.672  55.103  1.00  0.00           C  
ATOM   4272  HD1 PHE   260      39.047  65.559  56.012  1.00  0.00           H  
ATOM   4273  CE1 PHE   260      38.339  64.538  54.285  1.00  0.00           C  
ATOM   4274  HE1 PHE   260      38.791  63.601  54.575  1.00  0.00           H  
ATOM   4275  CZ  PHE   260      37.625  64.681  53.098  1.00  0.00           C  
ATOM   4276  HZ  PHE   260      37.585  63.803  52.471  1.00  0.00           H  
ATOM   4277  CE2 PHE   260      36.854  65.836  52.845  1.00  0.00           C  
ATOM   4278  HE2 PHE   260      36.210  65.805  51.978  1.00  0.00           H  
ATOM   4279  CD2 PHE   260      37.120  66.966  53.554  1.00  0.00           C  
ATOM   4280  HD2 PHE   260      36.679  67.884  53.195  1.00  0.00           H  
ATOM   4281  C   PHE   260      39.948  68.874  53.975  1.00  0.00           C  
ATOM   4282  O   PHE   260      40.649  68.083  53.424  1.00  0.00           O  
ATOM   4283  N   GLU   261      39.725  70.060  53.451  1.00  0.00           N  
ATOM   4284  H   GLU   261      38.987  70.637  53.827  1.00  0.00           H  
ATOM   4285  CA  GLU   261      40.025  70.376  52.040  1.00  0.00           C  
ATOM   4286  HA  GLU   261      40.228  69.462  51.482  1.00  0.00           H  
ATOM   4287  CB  GLU   261      38.885  71.030  51.331  1.00  0.00           C  
ATOM   4288  HB2 GLU   261      39.195  71.181  50.298  1.00  0.00           H  
ATOM   4289  HB3 GLU   261      37.981  70.427  51.246  1.00  0.00           H  
ATOM   4290  CG  GLU   261      38.511  72.436  51.978  1.00  0.00           C  
ATOM   4291  HG2 GLU   261      39.413  73.037  52.089  1.00  0.00           H  
ATOM   4292  HG3 GLU   261      37.836  72.976  51.313  1.00  0.00           H  
ATOM   4293  CD  GLU   261      37.771  72.346  53.275  1.00  0.00           C  
ATOM   4294  OE1 GLU   261      37.825  73.339  54.030  1.00  0.00           O  
ATOM   4295  OE2 GLU   261      37.236  71.289  53.619  1.00  0.00           O  
ATOM   4296  C   GLU   261      41.314  71.159  51.870  1.00  0.00           C  
ATOM   4297  O   GLU   261      41.697  71.453  50.749  1.00  0.00           O  
ATOM   4298  N   GLU   262      42.026  71.436  52.956  1.00  0.00           N  
ATOM   4299  H   GLU   262      41.639  71.062  53.811  1.00  0.00           H  
ATOM   4300  CA  GLU   262      43.038  72.477  52.967  1.00  0.00           C  
ATOM   4301  HA  GLU   262      42.758  73.328  52.346  1.00  0.00           H  
ATOM   4302  CB  GLU   262      43.229  73.063  54.397  1.00  0.00           C  
ATOM   4303  HB2 GLU   262      42.260  73.415  54.751  1.00  0.00           H  
ATOM   4304  HB3 GLU   262      43.635  72.276  55.033  1.00  0.00           H  
ATOM   4305  CG  GLU   262      44.291  74.242  54.500  1.00  0.00           C  
ATOM   4306  HG2 GLU   262      45.306  73.900  54.299  1.00  0.00           H  
ATOM   4307  HG3 GLU   262      44.032  74.955  53.717  1.00  0.00           H  
ATOM   4308  CD  GLU   262      44.278  74.935  55.899  1.00  0.00           C  
ATOM   4309  OE1 GLU   262      43.575  74.460  56.790  1.00  0.00           O  
ATOM   4310  OE2 GLU   262      45.006  75.900  56.080  1.00  0.00           O  
ATOM   4311  C   GLU   262      44.389  71.914  52.520  1.00  0.00           C  
ATOM   4312  O   GLU   262      44.698  70.780  52.849  1.00  0.00           O  
ATOM   4313  N   ALA   263      45.270  72.703  51.908  1.00  0.00           N  
ATOM   4314  H   ALA   263      45.109  73.700  51.873  1.00  0.00           H  
ATOM   4315  CA  ALA   263      46.599  72.249  51.500  1.00  0.00           C  
ATOM   4316  HA  ALA   263      46.574  71.160  51.470  1.00  0.00           H  
ATOM   4317  CB  ALA   263      46.881  72.860  50.183  1.00  0.00           C  
ATOM   4318  HB1 ALA   263      47.970  72.884  50.145  1.00  0.00           H  
ATOM   4319  HB2 ALA   263      46.502  72.473  49.237  1.00  0.00           H  
ATOM   4320  HB3 ALA   263      46.694  73.932  50.111  1.00  0.00           H  
ATOM   4321  C   ALA   263      47.638  72.682  52.649  1.00  0.00           C  
ATOM   4322  O   ALA   263      47.551  73.834  53.112  1.00  0.00           O  
ATOM   4323  N   PRO   264      48.519  71.762  53.050  1.00  0.00           N  
ATOM   4324  CD  PRO   264      48.265  70.389  53.178  1.00  0.00           C  
ATOM   4325  HD2 PRO   264      48.506  70.035  52.176  1.00  0.00           H  
ATOM   4326  HD3 PRO   264      47.275  70.105  53.535  1.00  0.00           H  
ATOM   4327  CG  PRO   264      49.207  69.852  54.151  1.00  0.00           C  
ATOM   4328  HG2 PRO   264      49.607  68.930  53.729  1.00  0.00           H  
ATOM   4329  HG3 PRO   264      48.717  69.590  55.089  1.00  0.00           H  
ATOM   4330  CB  PRO   264      50.271  70.896  54.437  1.00  0.00           C  
ATOM   4331  HB2 PRO   264      51.178  70.630  53.893  1.00  0.00           H  
ATOM   4332  HB3 PRO   264      50.575  70.964  55.481  1.00  0.00           H  
ATOM   4333  CA  PRO   264      49.649  72.179  53.893  1.00  0.00           C  
ATOM   4334  HA  PRO   264      49.260  72.712  54.761  1.00  0.00           H  
ATOM   4335  C   PRO   264      50.697  73.078  53.234  1.00  0.00           C  
ATOM   4336  O   PRO   264      50.896  72.931  52.047  1.00  0.00           O  
ATOM   4337  N   ASP   265      51.370  73.969  53.973  1.00  0.00           N  
ATOM   4338  H   ASP   265      51.048  74.263  54.884  1.00  0.00           H  
ATOM   4339  CA  ASP   265      52.545  74.779  53.542  1.00  0.00           C  
ATOM   4340  HA  ASP   265      52.538  74.884  52.457  1.00  0.00           H  
ATOM   4341  CB  ASP   265      52.414  76.188  54.142  1.00  0.00           C  
ATOM   4342  HB2 ASP   265      51.398  76.483  53.880  1.00  0.00           H  
ATOM   4343  HB3 ASP   265      52.371  76.204  55.231  1.00  0.00           H  
ATOM   4344  CG  ASP   265      53.431  77.207  53.586  1.00  0.00           C  
ATOM   4345  OD1 ASP   265      54.412  76.790  52.931  1.00  0.00           O  
ATOM   4346  OD2 ASP   265      53.220  78.399  53.797  1.00  0.00           O  
ATOM   4347  C   ASP   265      53.862  74.040  53.942  1.00  0.00           C  
ATOM   4348  O   ASP   265      54.423  74.157  54.975  1.00  0.00           O  
ATOM   4349  N   TYR   266      54.226  73.086  53.040  1.00  0.00           N  
ATOM   4350  H   TYR   266      53.573  72.959  52.280  1.00  0.00           H  
ATOM   4351  CA  TYR   266      55.462  72.277  53.139  1.00  0.00           C  
ATOM   4352  HA  TYR   266      55.291  71.637  54.005  1.00  0.00           H  
ATOM   4353  CB  TYR   266      55.673  71.277  51.932  1.00  0.00           C  
ATOM   4354  HB2 TYR   266      55.973  71.849  51.054  1.00  0.00           H  
ATOM   4355  HB3 TYR   266      56.479  70.620  52.259  1.00  0.00           H  
ATOM   4356  CG  TYR   266      54.423  70.472  51.629  1.00  0.00           C  
ATOM   4357  CD1 TYR   266      54.124  69.203  52.243  1.00  0.00           C  
ATOM   4358  HD1 TYR   266      54.819  68.750  52.934  1.00  0.00           H  
ATOM   4359  CE1 TYR   266      52.904  68.573  52.083  1.00  0.00           C  
ATOM   4360  HE1 TYR   266      52.751  67.646  52.616  1.00  0.00           H  
ATOM   4361  CZ  TYR   266      51.938  69.074  51.208  1.00  0.00           C  
ATOM   4362  OH  TYR   266      50.727  68.451  51.122  1.00  0.00           O  
ATOM   4363  HH  TYR   266      50.743  67.541  51.428  1.00  0.00           H  
ATOM   4364  CE2 TYR   266      52.173  70.348  50.639  1.00  0.00           C  
ATOM   4365  HE2 TYR   266      51.373  70.832  50.098  1.00  0.00           H  
ATOM   4366  CD2 TYR   266      53.429  71.045  50.855  1.00  0.00           C  
ATOM   4367  HD2 TYR   266      53.663  72.021  50.456  1.00  0.00           H  
ATOM   4368  C   TYR   266      56.667  73.107  53.513  1.00  0.00           C  
ATOM   4369  O   TYR   266      57.467  72.765  54.336  1.00  0.00           O  
ATOM   4370  N   MET   267      56.784  74.290  52.837  1.00  0.00           N  
ATOM   4371  H   MET   267      56.112  74.557  52.131  1.00  0.00           H  
ATOM   4372  CA  MET   267      57.859  75.281  52.978  1.00  0.00           C  
ATOM   4373  HA  MET   267      58.787  74.723  53.098  1.00  0.00           H  
ATOM   4374  CB  MET   267      58.047  76.190  51.683  1.00  0.00           C  
ATOM   4375  HB2 MET   267      58.181  75.487  50.862  1.00  0.00           H  
ATOM   4376  HB3 MET   267      57.126  76.672  51.354  1.00  0.00           H  
ATOM   4377  CG  MET   267      59.123  77.329  51.746  1.00  0.00           C  
ATOM   4378  HG2 MET   267      59.024  77.942  50.850  1.00  0.00           H  
ATOM   4379  HG3 MET   267      58.771  77.879  52.618  1.00  0.00           H  
ATOM   4380  SD  MET   267      60.863  76.964  51.851  1.00  0.00           S  
ATOM   4381  CE  MET   267      61.425  76.844  50.129  1.00  0.00           C  
ATOM   4382  HE1 MET   267      61.750  77.810  49.744  1.00  0.00           H  
ATOM   4383  HE2 MET   267      62.282  76.170  50.126  1.00  0.00           H  
ATOM   4384  HE3 MET   267      60.639  76.357  49.551  1.00  0.00           H  
ATOM   4385  C   MET   267      57.777  75.960  54.366  1.00  0.00           C  
ATOM   4386  O   MET   267      58.825  76.155  54.970  1.00  0.00           O  
ATOM   4387  N   TYR   268      56.615  76.371  54.902  1.00  0.00           N  
ATOM   4388  H   TYR   268      55.775  76.191  54.371  1.00  0.00           H  
ATOM   4389  CA  TYR   268      56.450  76.779  56.328  1.00  0.00           C  
ATOM   4390  HA  TYR   268      57.167  77.556  56.593  1.00  0.00           H  
ATOM   4391  CB  TYR   268      55.072  77.340  56.513  1.00  0.00           C  
ATOM   4392  HB2 TYR   268      55.060  78.275  55.953  1.00  0.00           H  
ATOM   4393  HB3 TYR   268      54.330  76.662  56.090  1.00  0.00           H  
ATOM   4394  CG  TYR   268      54.601  77.632  57.956  1.00  0.00           C  
ATOM   4395  CD1 TYR   268      55.266  78.721  58.659  1.00  0.00           C  
ATOM   4396  HD1 TYR   268      56.022  79.171  58.032  1.00  0.00           H  
ATOM   4397  CE1 TYR   268      54.926  79.047  59.970  1.00  0.00           C  
ATOM   4398  HE1 TYR   268      55.210  79.933  60.519  1.00  0.00           H  
ATOM   4399  CZ  TYR   268      53.967  78.178  60.654  1.00  0.00           C  
ATOM   4400  OH  TYR   268      53.476  78.583  61.883  1.00  0.00           O  
ATOM   4401  HH  TYR   268      54.047  79.185  62.367  1.00  0.00           H  
ATOM   4402  CE2 TYR   268      53.308  77.142  59.939  1.00  0.00           C  
ATOM   4403  HE2 TYR   268      52.519  76.584  60.423  1.00  0.00           H  
ATOM   4404  CD2 TYR   268      53.603  76.864  58.581  1.00  0.00           C  
ATOM   4405  HD2 TYR   268      53.076  76.102  58.026  1.00  0.00           H  
ATOM   4406  C   TYR   268      56.724  75.657  57.373  1.00  0.00           C  
ATOM   4407  O   TYR   268      57.430  75.926  58.296  1.00  0.00           O  
ATOM   4408  N   LEU   269      56.412  74.339  57.121  1.00  0.00           N  
ATOM   4409  H   LEU   269      55.980  74.136  56.230  1.00  0.00           H  
ATOM   4410  CA  LEU   269      56.683  73.263  58.060  1.00  0.00           C  
ATOM   4411  HA  LEU   269      56.484  73.592  59.080  1.00  0.00           H  
ATOM   4412  CB  LEU   269      55.701  72.140  57.804  1.00  0.00           C  
ATOM   4413  HB2 LEU   269      55.776  71.862  56.753  1.00  0.00           H  
ATOM   4414  HB3 LEU   269      56.027  71.329  58.455  1.00  0.00           H  
ATOM   4415  CG  LEU   269      54.179  72.496  58.042  1.00  0.00           C  
ATOM   4416  HG  LEU   269      54.052  73.180  57.203  1.00  0.00           H  
ATOM   4417  CD1 LEU   269      53.407  71.161  57.970  1.00  0.00           C  
ATOM   4418 HD11 LEU   269      53.533  70.516  58.840  1.00  0.00           H  
ATOM   4419 HD12 LEU   269      52.370  71.459  57.816  1.00  0.00           H  
ATOM   4420 HD13 LEU   269      53.740  70.611  57.090  1.00  0.00           H  
ATOM   4421  CD2 LEU   269      53.837  73.215  59.389  1.00  0.00           C  
ATOM   4422 HD21 LEU   269      54.118  72.608  60.250  1.00  0.00           H  
ATOM   4423 HD22 LEU   269      54.381  74.156  59.467  1.00  0.00           H  
ATOM   4424 HD23 LEU   269      52.764  73.386  59.306  1.00  0.00           H  
ATOM   4425  C   LEU   269      58.136  72.764  58.063  1.00  0.00           C  
ATOM   4426  O   LEU   269      58.652  72.236  59.081  1.00  0.00           O  
ATOM   4427  N   ARG   270      58.895  73.001  56.972  1.00  0.00           N  
ATOM   4428  H   ARG   270      58.381  73.407  56.203  1.00  0.00           H  
ATOM   4429  CA  ARG   270      60.381  72.932  56.925  1.00  0.00           C  
ATOM   4430  HA  ARG   270      60.693  72.201  57.670  1.00  0.00           H  
ATOM   4431  CB  ARG   270      60.903  72.363  55.570  1.00  0.00           C  
ATOM   4432  HB2 ARG   270      60.668  72.993  54.712  1.00  0.00           H  
ATOM   4433  HB3 ARG   270      61.981  72.317  55.723  1.00  0.00           H  
ATOM   4434  CG  ARG   270      60.308  70.941  55.265  1.00  0.00           C  
ATOM   4435  HG2 ARG   270      60.674  70.297  56.064  1.00  0.00           H  
ATOM   4436  HG3 ARG   270      59.243  70.920  55.031  1.00  0.00           H  
ATOM   4437  CD  ARG   270      61.039  70.387  54.046  1.00  0.00           C  
ATOM   4438  HD2 ARG   270      62.122  70.415  54.163  1.00  0.00           H  
ATOM   4439  HD3 ARG   270      60.828  69.326  53.913  1.00  0.00           H  
ATOM   4440  NE  ARG   270      60.849  71.096  52.843  1.00  0.00           N  
ATOM   4441  HE  ARG   270      61.096  72.075  52.882  1.00  0.00           H  
ATOM   4442  CZ  ARG   270      60.001  70.705  51.886  1.00  0.00           C  
ATOM   4443  NH1 ARG   270      59.714  69.511  51.552  1.00  0.00           N  
ATOM   4444 HH11 ARG   270      60.217  68.747  51.980  1.00  0.00           H  
ATOM   4445 HH12 ARG   270      59.163  69.341  50.723  1.00  0.00           H  
ATOM   4446  NH2 ARG   270      59.483  71.654  51.152  1.00  0.00           N  
ATOM   4447 HH21 ARG   270      60.123  72.425  51.022  1.00  0.00           H  
ATOM   4448 HH22 ARG   270      58.781  71.487  50.445  1.00  0.00           H  
ATOM   4449  C   ARG   270      61.168  74.195  57.274  1.00  0.00           C  
ATOM   4450  O   ARG   270      62.320  74.109  57.750  1.00  0.00           O  
ATOM   4451  N   GLN   271      60.509  75.343  57.274  1.00  0.00           N  
ATOM   4452  H   GLN   271      59.646  75.484  56.769  1.00  0.00           H  
ATOM   4453  CA  GLN   271      61.132  76.547  57.745  1.00  0.00           C  
ATOM   4454  HA  GLN   271      62.145  76.618  57.349  1.00  0.00           H  
ATOM   4455  CB  GLN   271      60.328  77.785  57.322  1.00  0.00           C  
ATOM   4456  HB2 GLN   271      59.942  77.709  56.306  1.00  0.00           H  
ATOM   4457  HB3 GLN   271      59.419  77.851  57.920  1.00  0.00           H  
ATOM   4458  CG  GLN   271      61.137  79.081  57.480  1.00  0.00           C  
ATOM   4459  HG2 GLN   271      60.588  80.011  57.334  1.00  0.00           H  
ATOM   4460  HG3 GLN   271      61.515  79.146  58.500  1.00  0.00           H  
ATOM   4461  CD  GLN   271      62.293  79.146  56.478  1.00  0.00           C  
ATOM   4462  OE1 GLN   271      63.449  79.176  56.882  1.00  0.00           O  
ATOM   4463  NE2 GLN   271      62.151  79.181  55.203  1.00  0.00           N  
ATOM   4464 HE21 GLN   271      62.909  79.175  54.535  1.00  0.00           H  
ATOM   4465 HE22 GLN   271      61.202  79.361  54.907  1.00  0.00           H  
ATOM   4466  C   GLN   271      61.352  76.586  59.281  1.00  0.00           C  
ATOM   4467  O   GLN   271      62.397  76.971  59.765  1.00  0.00           O  
ATOM   4468  N   LEU   272      60.516  75.913  60.035  1.00  0.00           N  
ATOM   4469  H   LEU   272      59.734  75.438  59.607  1.00  0.00           H  
ATOM   4470  CA  LEU   272      60.523  75.972  61.485  1.00  0.00           C  
ATOM   4471  HA  LEU   272      60.589  77.029  61.743  1.00  0.00           H  
ATOM   4472  CB  LEU   272      59.208  75.399  62.006  1.00  0.00           C  
ATOM   4473  HB2 LEU   272      59.037  74.359  61.727  1.00  0.00           H  
ATOM   4474  HB3 LEU   272      59.317  75.335  63.089  1.00  0.00           H  
ATOM   4475  CG  LEU   272      57.859  76.051  61.715  1.00  0.00           C  
ATOM   4476  HG  LEU   272      57.627  75.723  60.701  1.00  0.00           H  
ATOM   4477  CD1 LEU   272      56.903  75.503  62.799  1.00  0.00           C  
ATOM   4478 HD11 LEU   272      57.024  74.436  62.988  1.00  0.00           H  
ATOM   4479 HD12 LEU   272      57.238  76.062  63.672  1.00  0.00           H  
ATOM   4480 HD13 LEU   272      55.843  75.737  62.702  1.00  0.00           H  
ATOM   4481  CD2 LEU   272      57.835  77.617  61.728  1.00  0.00           C  
ATOM   4482 HD21 LEU   272      58.239  77.980  62.673  1.00  0.00           H  
ATOM   4483 HD22 LEU   272      58.452  78.084  60.960  1.00  0.00           H  
ATOM   4484 HD23 LEU   272      56.815  78.000  61.720  1.00  0.00           H  
ATOM   4485  C   LEU   272      61.700  75.158  61.998  1.00  0.00           C  
ATOM   4486  O   LEU   272      62.419  75.720  62.853  1.00  0.00           O  
ATOM   4487  N   PHE   273      61.860  73.917  61.462  1.00  0.00           N  
ATOM   4488  H   PHE   273      61.171  73.704  60.755  1.00  0.00           H  
ATOM   4489  CA  PHE   273      62.805  72.948  61.996  1.00  0.00           C  
ATOM   4490  HA  PHE   273      62.864  72.927  63.084  1.00  0.00           H  
ATOM   4491  CB  PHE   273      62.404  71.531  61.618  1.00  0.00           C  
ATOM   4492  HB2 PHE   273      62.433  71.531  60.528  1.00  0.00           H  
ATOM   4493  HB3 PHE   273      63.178  70.804  61.866  1.00  0.00           H  
ATOM   4494  CG  PHE   273      61.153  70.936  62.264  1.00  0.00           C  
ATOM   4495  CD1 PHE   273      61.059  70.953  63.653  1.00  0.00           C  
ATOM   4496  HD1 PHE   273      61.743  71.503  64.282  1.00  0.00           H  
ATOM   4497  CE1 PHE   273      60.011  70.272  64.270  1.00  0.00           C  
ATOM   4498  HE1 PHE   273      59.940  70.275  65.348  1.00  0.00           H  
ATOM   4499  CZ  PHE   273      58.999  69.633  63.476  1.00  0.00           C  
ATOM   4500  HZ  PHE   273      58.131  69.201  63.951  1.00  0.00           H  
ATOM   4501  CE2 PHE   273      59.108  69.726  62.053  1.00  0.00           C  
ATOM   4502  HE2 PHE   273      58.294  69.300  61.485  1.00  0.00           H  
ATOM   4503  CD2 PHE   273      60.232  70.307  61.451  1.00  0.00           C  
ATOM   4504  HD2 PHE   273      60.387  70.246  60.384  1.00  0.00           H  
ATOM   4505  C   PHE   273      64.204  73.255  61.571  1.00  0.00           C  
ATOM   4506  O   PHE   273      65.134  73.265  62.389  1.00  0.00           O  
ATOM   4507  N   ARG   274      64.389  73.879  60.410  1.00  0.00           N  
ATOM   4508  H   ARG   274      63.571  73.872  59.817  1.00  0.00           H  
ATOM   4509  CA  ARG   274      65.601  74.511  59.863  1.00  0.00           C  
ATOM   4510  HA  ARG   274      66.369  73.738  59.832  1.00  0.00           H  
ATOM   4511  CB  ARG   274      65.402  74.950  58.397  1.00  0.00           C  
ATOM   4512  HB2 ARG   274      65.121  74.093  57.784  1.00  0.00           H  
ATOM   4513  HB3 ARG   274      64.643  75.731  58.361  1.00  0.00           H  
ATOM   4514  CG  ARG   274      66.749  75.507  57.831  1.00  0.00           C  
ATOM   4515  HG2 ARG   274      67.123  76.410  58.312  1.00  0.00           H  
ATOM   4516  HG3 ARG   274      67.432  74.659  57.892  1.00  0.00           H  
ATOM   4517  CD  ARG   274      66.447  75.775  56.330  1.00  0.00           C  
ATOM   4518  HD2 ARG   274      66.155  74.847  55.839  1.00  0.00           H  
ATOM   4519  HD3 ARG   274      65.628  76.463  56.122  1.00  0.00           H  
ATOM   4520  NE  ARG   274      67.540  76.299  55.523  1.00  0.00           N  
ATOM   4521  HE  ARG   274      67.631  77.305  55.536  1.00  0.00           H  
ATOM   4522  CZ  ARG   274      68.542  75.569  55.047  1.00  0.00           C  
ATOM   4523  NH1 ARG   274      68.563  74.248  55.127  1.00  0.00           N  
ATOM   4524 HH11 ARG   274      67.743  73.723  55.396  1.00  0.00           H  
ATOM   4525 HH12 ARG   274      69.349  73.776  54.705  1.00  0.00           H  
ATOM   4526  NH2 ARG   274      69.598  76.170  54.557  1.00  0.00           N  
ATOM   4527 HH21 ARG   274      69.590  77.176  54.470  1.00  0.00           H  
ATOM   4528 HH22 ARG   274      70.248  75.595  54.039  1.00  0.00           H  
ATOM   4529  C   ARG   274      66.078  75.738  60.721  1.00  0.00           C  
ATOM   4530  O   ARG   274      67.239  75.731  61.253  1.00  0.00           O  
ATOM   4531  N   ILE   275      65.231  76.722  61.109  1.00  0.00           N  
ATOM   4532  H   ILE   275      64.268  76.562  60.850  1.00  0.00           H  
ATOM   4533  CA  ILE   275      65.529  77.862  62.020  1.00  0.00           C  
ATOM   4534  HA  ILE   275      66.468  78.250  61.623  1.00  0.00           H  
ATOM   4535  CB  ILE   275      64.508  79.069  61.925  1.00  0.00           C  
ATOM   4536  HB  ILE   275      63.485  78.725  62.078  1.00  0.00           H  
ATOM   4537  CG2 ILE   275      64.714  80.085  63.045  1.00  0.00           C  
ATOM   4538 HG21 ILE   275      63.909  80.818  63.101  1.00  0.00           H  
ATOM   4539 HG22 ILE   275      64.568  79.517  63.964  1.00  0.00           H  
ATOM   4540 HG23 ILE   275      65.706  80.537  63.077  1.00  0.00           H  
ATOM   4541  CG1 ILE   275      64.761  79.860  60.627  1.00  0.00           C  
ATOM   4542 HG12 ILE   275      65.781  80.245  60.614  1.00  0.00           H  
ATOM   4543 HG13 ILE   275      64.781  79.138  59.811  1.00  0.00           H  
ATOM   4544  CD1 ILE   275      63.746  80.944  60.329  1.00  0.00           C  
ATOM   4545 HD11 ILE   275      62.722  80.597  60.192  1.00  0.00           H  
ATOM   4546 HD12 ILE   275      63.725  81.729  61.085  1.00  0.00           H  
ATOM   4547 HD13 ILE   275      63.957  81.473  59.399  1.00  0.00           H  
ATOM   4548  C   ILE   275      65.835  77.302  63.419  1.00  0.00           C  
ATOM   4549  O   ILE   275      66.729  77.882  64.017  1.00  0.00           O  
ATOM   4550  N   LEU   276      65.306  76.204  63.975  1.00  0.00           N  
ATOM   4551  H   LEU   276      64.604  75.727  63.427  1.00  0.00           H  
ATOM   4552  CA  LEU   276      65.904  75.565  65.081  1.00  0.00           C  
ATOM   4553  HA  LEU   276      66.020  76.330  65.849  1.00  0.00           H  
ATOM   4554  CB  LEU   276      64.914  74.557  65.646  1.00  0.00           C  
ATOM   4555  HB2 LEU   276      64.224  75.165  66.232  1.00  0.00           H  
ATOM   4556  HB3 LEU   276      64.382  74.066  64.832  1.00  0.00           H  
ATOM   4557  CG  LEU   276      65.298  73.524  66.746  1.00  0.00           C  
ATOM   4558  HG  LEU   276      66.095  72.877  66.378  1.00  0.00           H  
ATOM   4559  CD1 LEU   276      65.825  74.162  67.988  1.00  0.00           C  
ATOM   4560 HD11 LEU   276      66.427  75.065  67.881  1.00  0.00           H  
ATOM   4561 HD12 LEU   276      64.936  74.468  68.539  1.00  0.00           H  
ATOM   4562 HD13 LEU   276      66.283  73.413  68.635  1.00  0.00           H  
ATOM   4563  CD2 LEU   276      64.049  72.668  67.095  1.00  0.00           C  
ATOM   4564 HD21 LEU   276      63.265  73.341  67.442  1.00  0.00           H  
ATOM   4565 HD22 LEU   276      63.710  72.154  66.195  1.00  0.00           H  
ATOM   4566 HD23 LEU   276      64.352  71.995  67.898  1.00  0.00           H  
ATOM   4567  C   LEU   276      67.324  75.015  64.924  1.00  0.00           C  
ATOM   4568  O   LEU   276      68.215  75.296  65.746  1.00  0.00           O  
ATOM   4569  N   PHE   277      67.531  74.132  63.961  1.00  0.00           N  
ATOM   4570  H   PHE   277      66.746  73.924  63.359  1.00  0.00           H  
ATOM   4571  CA  PHE   277      68.784  73.524  63.642  1.00  0.00           C  
ATOM   4572  HA  PHE   277      69.124  72.831  64.411  1.00  0.00           H  
ATOM   4573  CB  PHE   277      68.587  72.621  62.394  1.00  0.00           C  
ATOM   4574  HB2 PHE   277      67.672  72.060  62.586  1.00  0.00           H  
ATOM   4575  HB3 PHE   277      68.430  73.276  61.537  1.00  0.00           H  
ATOM   4576  CG  PHE   277      69.533  71.592  61.933  1.00  0.00           C  
ATOM   4577  CD1 PHE   277      69.537  70.355  62.603  1.00  0.00           C  
ATOM   4578  HD1 PHE   277      68.796  70.099  63.346  1.00  0.00           H  
ATOM   4579  CE1 PHE   277      70.259  69.292  62.055  1.00  0.00           C  
ATOM   4580  HE1 PHE   277      70.059  68.350  62.545  1.00  0.00           H  
ATOM   4581  CZ  PHE   277      71.113  69.464  60.922  1.00  0.00           C  
ATOM   4582  HZ  PHE   277      71.672  68.650  60.486  1.00  0.00           H  
ATOM   4583  CE2 PHE   277      71.197  70.710  60.313  1.00  0.00           C  
ATOM   4584  HE2 PHE   277      71.805  70.883  59.437  1.00  0.00           H  
ATOM   4585  CD2 PHE   277      70.414  71.734  60.854  1.00  0.00           C  
ATOM   4586  HD2 PHE   277      70.531  72.698  60.383  1.00  0.00           H  
ATOM   4587  C   PHE   277      69.981  74.483  63.321  1.00  0.00           C  
ATOM   4588  O   PHE   277      71.174  74.246  63.613  1.00  0.00           O  
ATOM   4589  N   ARG   278      69.662  75.571  62.679  1.00  0.00           N  
ATOM   4590  H   ARG   278      68.739  75.650  62.278  1.00  0.00           H  
ATOM   4591  CA  ARG   278      70.608  76.725  62.428  1.00  0.00           C  
ATOM   4592  HA  ARG   278      71.517  76.376  61.938  1.00  0.00           H  
ATOM   4593  CB  ARG   278      69.960  77.767  61.474  1.00  0.00           C  
ATOM   4594  HB2 ARG   278      69.604  77.261  60.577  1.00  0.00           H  
ATOM   4595  HB3 ARG   278      69.073  78.192  61.945  1.00  0.00           H  
ATOM   4596  CG  ARG   278      70.897  78.938  61.087  1.00  0.00           C  
ATOM   4597  HG2 ARG   278      71.075  79.492  62.009  1.00  0.00           H  
ATOM   4598  HG3 ARG   278      71.799  78.486  60.675  1.00  0.00           H  
ATOM   4599  CD  ARG   278      70.315  79.976  60.091  1.00  0.00           C  
ATOM   4600  HD2 ARG   278      71.050  80.700  59.742  1.00  0.00           H  
ATOM   4601  HD3 ARG   278      70.039  79.410  59.201  1.00  0.00           H  
ATOM   4602  NE  ARG   278      69.167  80.698  60.688  1.00  0.00           N  
ATOM   4603  HE  ARG   278      69.151  80.819  61.691  1.00  0.00           H  
ATOM   4604  CZ  ARG   278      68.293  81.407  59.919  1.00  0.00           C  
ATOM   4605  NH1 ARG   278      68.220  81.241  58.583  1.00  0.00           N  
ATOM   4606 HH11 ARG   278      68.729  80.424  58.277  1.00  0.00           H  
ATOM   4607 HH12 ARG   278      67.445  81.678  58.104  1.00  0.00           H  
ATOM   4608  NH2 ARG   278      67.506  82.339  60.332  1.00  0.00           N  
ATOM   4609 HH21 ARG   278      67.598  82.613  61.299  1.00  0.00           H  
ATOM   4610 HH22 ARG   278      67.012  82.912  59.663  1.00  0.00           H  
ATOM   4611  C   ARG   278      71.000  77.428  63.710  1.00  0.00           C  
ATOM   4612  O   ARG   278      72.170  77.611  64.016  1.00  0.00           O  
ATOM   4613  N   THR   279      70.021  77.825  64.534  1.00  0.00           N  
ATOM   4614  H   THR   279      69.078  77.605  64.248  1.00  0.00           H  
ATOM   4615  CA  THR   279      70.228  78.306  65.856  1.00  0.00           C  
ATOM   4616  HA  THR   279      70.838  79.208  65.869  1.00  0.00           H  
ATOM   4617  CB  THR   279      68.891  78.614  66.621  1.00  0.00           C  
ATOM   4618  HB  THR   279      68.310  77.692  66.642  1.00  0.00           H  
ATOM   4619  CG2 THR   279      69.252  79.115  67.970  1.00  0.00           C  
ATOM   4620 HG21 THR   279      68.294  79.326  68.446  1.00  0.00           H  
ATOM   4621 HG22 THR   279      69.802  78.339  68.501  1.00  0.00           H  
ATOM   4622 HG23 THR   279      69.955  79.946  67.912  1.00  0.00           H  
ATOM   4623  OG1 THR   279      68.175  79.639  65.886  1.00  0.00           O  
ATOM   4624  HG1 THR   279      67.672  79.302  65.141  1.00  0.00           H  
ATOM   4625  C   THR   279      71.077  77.258  66.655  1.00  0.00           C  
ATOM   4626  O   THR   279      72.052  77.698  67.341  1.00  0.00           O  
ATOM   4627  N   LEU   280      70.836  75.892  66.559  1.00  0.00           N  
ATOM   4628  H   LEU   280      69.997  75.535  66.123  1.00  0.00           H  
ATOM   4629  CA  LEU   280      71.642  74.883  67.266  1.00  0.00           C  
ATOM   4630  HA  LEU   280      71.758  75.254  68.284  1.00  0.00           H  
ATOM   4631  CB  LEU   280      70.846  73.552  67.178  1.00  0.00           C  
ATOM   4632  HB2 LEU   280      70.582  73.416  66.129  1.00  0.00           H  
ATOM   4633  HB3 LEU   280      71.490  72.703  67.410  1.00  0.00           H  
ATOM   4634  CG  LEU   280      69.650  73.556  68.198  1.00  0.00           C  
ATOM   4635  HG  LEU   280      68.957  74.351  67.923  1.00  0.00           H  
ATOM   4636  CD1 LEU   280      68.917  72.208  68.121  1.00  0.00           C  
ATOM   4637 HD11 LEU   280      68.191  72.238  67.308  1.00  0.00           H  
ATOM   4638 HD12 LEU   280      69.650  71.430  67.910  1.00  0.00           H  
ATOM   4639 HD13 LEU   280      68.275  71.969  68.968  1.00  0.00           H  
ATOM   4640  CD2 LEU   280      70.084  73.582  69.611  1.00  0.00           C  
ATOM   4641 HD21 LEU   280      69.179  73.482  70.211  1.00  0.00           H  
ATOM   4642 HD22 LEU   280      70.764  72.754  69.810  1.00  0.00           H  
ATOM   4643 HD23 LEU   280      70.569  74.546  69.765  1.00  0.00           H  
ATOM   4644  C   LEU   280      73.107  74.808  66.678  1.00  0.00           C  
ATOM   4645  O   LEU   280      73.944  74.106  67.278  1.00  0.00           O  
ATOM   4646  N   ASN   281      73.360  75.568  65.573  1.00  0.00           N  
ATOM   4647  H   ASN   281      72.614  76.183  65.280  1.00  0.00           H  
ATOM   4648  CA  ASN   281      74.495  75.611  64.618  1.00  0.00           C  
ATOM   4649  HA  ASN   281      74.196  76.255  63.791  1.00  0.00           H  
ATOM   4650  CB  ASN   281      75.720  76.278  65.199  1.00  0.00           C  
ATOM   4651  HB2 ASN   281      76.023  75.677  66.056  1.00  0.00           H  
ATOM   4652  HB3 ASN   281      76.530  76.376  64.476  1.00  0.00           H  
ATOM   4653  CG  ASN   281      75.555  77.708  65.695  1.00  0.00           C  
ATOM   4654  OD1 ASN   281      75.615  78.698  64.946  1.00  0.00           O  
ATOM   4655  ND2 ASN   281      75.319  77.856  66.989  1.00  0.00           N  
ATOM   4656 HD21 ASN   281      75.151  78.823  67.226  1.00  0.00           H  
ATOM   4657 HD22 ASN   281      75.060  77.129  67.641  1.00  0.00           H  
ATOM   4658  C   ASN   281      74.830  74.248  63.905  1.00  0.00           C  
ATOM   4659  O   ASN   281      75.928  74.145  63.324  1.00  0.00           O  
ATOM   4660  N   HIE   282      74.009  73.265  63.905  1.00  0.00           N  
ATOM   4661  H   HIE   282      73.030  73.505  63.969  1.00  0.00           H  
ATOM   4662  CA  HIE   282      74.244  72.017  63.135  1.00  0.00           C  
ATOM   4663  HA  HIE   282      75.194  71.609  63.479  1.00  0.00           H  
ATOM   4664  CB  HIE   282      73.205  70.988  63.502  1.00  0.00           C  
ATOM   4665  HB2 HIE   282      72.234  71.337  63.149  1.00  0.00           H  
ATOM   4666  HB3 HIE   282      73.383  70.028  63.018  1.00  0.00           H  
ATOM   4667  CG  HIE   282      73.225  70.772  64.998  1.00  0.00           C  
ATOM   4668  ND1 HIE   282      74.366  70.313  65.686  1.00  0.00           N  
ATOM   4669  CE1 HIE   282      73.979  69.954  66.934  1.00  0.00           C  
ATOM   4670  HE1 HIE   282      74.575  69.622  67.771  1.00  0.00           H  
ATOM   4671  NE2 HIE   282      72.643  70.126  67.073  1.00  0.00           N  
ATOM   4672  HE2 HIE   282      72.010  69.859  67.812  1.00  0.00           H  
ATOM   4673  CD2 HIE   282      72.191  70.593  65.861  1.00  0.00           C  
ATOM   4674  HD2 HIE   282      71.185  70.809  65.532  1.00  0.00           H  
ATOM   4675  C   HIE   282      74.201  72.163  61.556  1.00  0.00           C  
ATOM   4676  O   HIE   282      73.510  73.015  60.990  1.00  0.00           O  
ATOM   4677  N   GLN   283      74.925  71.192  60.875  1.00  0.00           N  
ATOM   4678  H   GLN   283      75.415  70.463  61.374  1.00  0.00           H  
ATOM   4679  CA  GLN   283      74.863  70.964  59.392  1.00  0.00           C  
ATOM   4680  HA  GLN   283      74.222  71.740  58.975  1.00  0.00           H  
ATOM   4681  CB  GLN   283      76.295  70.976  58.829  1.00  0.00           C  
ATOM   4682  HB2 GLN   283      76.824  70.129  59.266  1.00  0.00           H  
ATOM   4683  HB3 GLN   283      76.288  70.712  57.772  1.00  0.00           H  
ATOM   4684  CG  GLN   283      77.211  72.240  59.079  1.00  0.00           C  
ATOM   4685  HG2 GLN   283      77.495  72.250  60.132  1.00  0.00           H  
ATOM   4686  HG3 GLN   283      78.100  72.200  58.450  1.00  0.00           H  
ATOM   4687  CD  GLN   283      76.465  73.552  58.719  1.00  0.00           C  
ATOM   4688  OE1 GLN   283      75.774  73.569  57.714  1.00  0.00           O  
ATOM   4689  NE2 GLN   283      76.592  74.670  59.415  1.00  0.00           N  
ATOM   4690 HE21 GLN   283      75.929  75.417  59.266  1.00  0.00           H  
ATOM   4691 HE22 GLN   283      77.176  74.659  60.240  1.00  0.00           H  
ATOM   4692  C   GLN   283      74.214  69.701  58.922  1.00  0.00           C  
ATOM   4693  O   GLN   283      74.345  68.646  59.627  1.00  0.00           O  
ATOM   4694  N   TYR   284      73.616  69.798  57.712  1.00  0.00           N  
ATOM   4695  H   TYR   284      73.623  70.678  57.218  1.00  0.00           H  
ATOM   4696  CA  TYR   284      73.087  68.599  57.015  1.00  0.00           C  
ATOM   4697  HA  TYR   284      72.579  67.902  57.682  1.00  0.00           H  
ATOM   4698  CB  TYR   284      72.077  69.162  55.934  1.00  0.00           C  
ATOM   4699  HB2 TYR   284      72.462  69.918  55.250  1.00  0.00           H  
ATOM   4700  HB3 TYR   284      71.675  68.327  55.359  1.00  0.00           H  
ATOM   4701  CG  TYR   284      70.833  69.757  56.596  1.00  0.00           C  
ATOM   4702  CD1 TYR   284      69.775  68.987  57.065  1.00  0.00           C  
ATOM   4703  HD1 TYR   284      69.791  67.907  57.049  1.00  0.00           H  
ATOM   4704  CE1 TYR   284      68.745  69.725  57.778  1.00  0.00           C  
ATOM   4705  HE1 TYR   284      67.976  69.165  58.290  1.00  0.00           H  
ATOM   4706  CZ  TYR   284      68.738  71.165  57.788  1.00  0.00           C  
ATOM   4707  OH  TYR   284      67.793  71.921  58.396  1.00  0.00           O  
ATOM   4708  HH  TYR   284      67.259  71.433  59.027  1.00  0.00           H  
ATOM   4709  CE2 TYR   284      69.901  71.787  57.344  1.00  0.00           C  
ATOM   4710  HE2 TYR   284      70.060  72.851  57.440  1.00  0.00           H  
ATOM   4711  CD2 TYR   284      70.921  71.114  56.802  1.00  0.00           C  
ATOM   4712  HD2 TYR   284      71.791  71.676  56.498  1.00  0.00           H  
ATOM   4713  C   TYR   284      74.180  67.796  56.350  1.00  0.00           C  
ATOM   4714  O   TYR   284      74.336  67.903  55.117  1.00  0.00           O  
ATOM   4715  N   ASP   285      75.011  67.144  57.129  1.00  0.00           N  
ATOM   4716  H   ASP   285      74.808  67.285  58.109  1.00  0.00           H  
ATOM   4717  CA  ASP   285      76.195  66.369  56.806  1.00  0.00           C  
ATOM   4718  HA  ASP   285      76.706  66.752  55.922  1.00  0.00           H  
ATOM   4719  CB  ASP   285      77.217  66.453  57.927  1.00  0.00           C  
ATOM   4720  HB2 ASP   285      78.062  65.812  57.674  1.00  0.00           H  
ATOM   4721  HB3 ASP   285      77.617  67.460  58.044  1.00  0.00           H  
ATOM   4722  CG  ASP   285      76.713  65.976  59.298  1.00  0.00           C  
ATOM   4723  OD1 ASP   285      75.592  65.582  59.576  1.00  0.00           O  
ATOM   4724  OD2 ASP   285      77.592  66.019  60.214  1.00  0.00           O  
ATOM   4725  C   ASP   285      75.747  64.903  56.609  1.00  0.00           C  
ATOM   4726  O   ASP   285      76.627  64.095  56.361  1.00  0.00           O  
ATOM   4727  N   TYR   286      74.451  64.559  56.739  1.00  0.00           N  
ATOM   4728  H   TYR   286      73.720  65.251  56.822  1.00  0.00           H  
ATOM   4729  CA  TYR   286      73.914  63.155  56.704  1.00  0.00           C  
ATOM   4730  HA  TYR   286      72.882  63.277  57.033  1.00  0.00           H  
ATOM   4731  CB  TYR   286      73.797  62.648  55.272  1.00  0.00           C  
ATOM   4732  HB2 TYR   286      74.764  62.208  55.030  1.00  0.00           H  
ATOM   4733  HB3 TYR   286      72.968  61.940  55.231  1.00  0.00           H  
ATOM   4734  CG  TYR   286      73.275  63.701  54.318  1.00  0.00           C  
ATOM   4735  CD1 TYR   286      72.027  64.317  54.489  1.00  0.00           C  
ATOM   4736  HD1 TYR   286      71.490  64.180  55.416  1.00  0.00           H  
ATOM   4737  CE1 TYR   286      71.499  65.157  53.513  1.00  0.00           C  
ATOM   4738  HE1 TYR   286      70.510  65.581  53.605  1.00  0.00           H  
ATOM   4739  CZ  TYR   286      72.176  65.474  52.286  1.00  0.00           C  
ATOM   4740  OH  TYR   286      71.617  66.130  51.265  1.00  0.00           O  
ATOM   4741  HH  TYR   286      71.266  66.974  51.557  1.00  0.00           H  
ATOM   4742  CE2 TYR   286      73.431  64.873  52.111  1.00  0.00           C  
ATOM   4743  HE2 TYR   286      73.947  65.001  51.171  1.00  0.00           H  
ATOM   4744  CD2 TYR   286      73.936  63.998  53.153  1.00  0.00           C  
ATOM   4745  HD2 TYR   286      74.801  63.385  52.948  1.00  0.00           H  
ATOM   4746  C   TYR   286      74.597  62.165  57.624  1.00  0.00           C  
ATOM   4747  O   TYR   286      74.606  60.931  57.409  1.00  0.00           O  
ATOM   4748  N   THR   287      75.188  62.576  58.707  1.00  0.00           N  
ATOM   4749  H   THR   287      75.157  63.578  58.827  1.00  0.00           H  
ATOM   4750  CA  THR   287      75.857  61.860  59.750  1.00  0.00           C  
ATOM   4751  HA  THR   287      76.132  60.849  59.449  1.00  0.00           H  
ATOM   4752  CB  THR   287      77.157  62.534  60.212  1.00  0.00           C  
ATOM   4753  HB  THR   287      76.940  63.455  60.754  1.00  0.00           H  
ATOM   4754  CG2 THR   287      77.957  61.686  61.180  1.00  0.00           C  
ATOM   4755 HG21 THR   287      78.731  62.375  61.518  1.00  0.00           H  
ATOM   4756 HG22 THR   287      77.420  61.471  62.104  1.00  0.00           H  
ATOM   4757 HG23 THR   287      78.277  60.762  60.699  1.00  0.00           H  
ATOM   4758  OG1 THR   287      78.030  62.725  59.088  1.00  0.00           O  
ATOM   4759  HG1 THR   287      77.566  63.405  58.595  1.00  0.00           H  
ATOM   4760  C   THR   287      74.936  61.644  60.984  1.00  0.00           C  
ATOM   4761  O   THR   287      74.829  62.473  61.951  1.00  0.00           O  
ATOM   4762  N   PHE   288      74.074  60.647  60.805  1.00  0.00           N  
ATOM   4763  H   PHE   288      74.344  59.896  60.187  1.00  0.00           H  
ATOM   4764  CA  PHE   288      73.126  60.305  61.836  1.00  0.00           C  
ATOM   4765  HA  PHE   288      72.699  61.158  62.364  1.00  0.00           H  
ATOM   4766  CB  PHE   288      71.921  59.575  61.099  1.00  0.00           C  
ATOM   4767  HB2 PHE   288      72.349  58.649  60.714  1.00  0.00           H  
ATOM   4768  HB3 PHE   288      71.073  59.292  61.723  1.00  0.00           H  
ATOM   4769  CG  PHE   288      71.381  60.394  59.899  1.00  0.00           C  
ATOM   4770  CD1 PHE   288      70.172  61.138  59.968  1.00  0.00           C  
ATOM   4771  HD1 PHE   288      69.633  61.048  60.899  1.00  0.00           H  
ATOM   4772  CE1 PHE   288      69.624  61.784  58.862  1.00  0.00           C  
ATOM   4773  HE1 PHE   288      68.711  62.360  58.903  1.00  0.00           H  
ATOM   4774  CZ  PHE   288      70.185  61.567  57.587  1.00  0.00           C  
ATOM   4775  HZ  PHE   288      69.731  62.040  56.729  1.00  0.00           H  
ATOM   4776  CE2 PHE   288      71.302  60.723  57.555  1.00  0.00           C  
ATOM   4777  HE2 PHE   288      71.756  60.605  56.582  1.00  0.00           H  
ATOM   4778  CD2 PHE   288      71.913  60.100  58.665  1.00  0.00           C  
ATOM   4779  HD2 PHE   288      72.772  59.455  58.557  1.00  0.00           H  
ATOM   4780  C   PHE   288      73.772  59.460  62.944  1.00  0.00           C  
ATOM   4781  O   PHE   288      74.973  59.124  62.884  1.00  0.00           O  
ATOM   4782  N   ASP   289      72.977  59.068  63.974  1.00  0.00           N  
ATOM   4783  H   ASP   289      72.073  59.518  63.966  1.00  0.00           H  
ATOM   4784  CA  ASP   289      73.478  58.203  65.055  1.00  0.00           C  
ATOM   4785  HA  ASP   289      74.316  58.691  65.553  1.00  0.00           H  
ATOM   4786  CB  ASP   289      72.333  58.137  65.990  1.00  0.00           C  
ATOM   4787  HB2 ASP   289      71.524  57.611  65.483  1.00  0.00           H  
ATOM   4788  HB3 ASP   289      72.758  57.471  66.740  1.00  0.00           H  
ATOM   4789  CG  ASP   289      71.931  59.508  66.634  1.00  0.00           C  
ATOM   4790  OD1 ASP   289      72.702  60.507  66.414  1.00  0.00           O  
ATOM   4791  OD2 ASP   289      70.983  59.538  67.360  1.00  0.00           O  
ATOM   4792  C   ASP   289      73.993  56.793  64.764  1.00  0.00           C  
ATOM   4793  O   ASP   289      74.968  56.311  65.448  1.00  0.00           O  
ATOM   4794  N   TRP   290      73.412  56.179  63.648  1.00  0.00           N  
ATOM   4795  H   TRP   290      72.492  56.474  63.352  1.00  0.00           H  
ATOM   4796  CA  TRP   290      73.891  54.900  63.113  1.00  0.00           C  
ATOM   4797  HA  TRP   290      74.041  54.173  63.912  1.00  0.00           H  
ATOM   4798  CB  TRP   290      72.814  54.325  62.131  1.00  0.00           C  
ATOM   4799  HB2 TRP   290      73.323  53.544  61.565  1.00  0.00           H  
ATOM   4800  HB3 TRP   290      72.029  53.764  62.638  1.00  0.00           H  
ATOM   4801  CG  TRP   290      72.251  55.279  61.161  1.00  0.00           C  
ATOM   4802  CD1 TRP   290      72.802  55.597  59.986  1.00  0.00           C  
ATOM   4803  HD1 TRP   290      73.806  55.342  59.678  1.00  0.00           H  
ATOM   4804  NE1 TRP   290      71.904  56.351  59.213  1.00  0.00           N  
ATOM   4805  HE1 TRP   290      71.944  56.456  58.210  1.00  0.00           H  
ATOM   4806  CE2 TRP   290      70.702  56.462  59.840  1.00  0.00           C  
ATOM   4807  CZ2 TRP   290      69.530  57.095  59.456  1.00  0.00           C  
ATOM   4808  HZ2 TRP   290      69.514  57.482  58.447  1.00  0.00           H  
ATOM   4809  CH2 TRP   290      68.535  57.295  60.409  1.00  0.00           C  
ATOM   4810  HH2 TRP   290      67.642  57.776  60.038  1.00  0.00           H  
ATOM   4811  CZ3 TRP   290      68.750  56.884  61.763  1.00  0.00           C  
ATOM   4812  HZ3 TRP   290      67.986  57.077  62.502  1.00  0.00           H  
ATOM   4813  CE3 TRP   290      69.889  56.180  62.154  1.00  0.00           C  
ATOM   4814  HE3 TRP   290      70.070  55.837  63.162  1.00  0.00           H  
ATOM   4815  CD2 TRP   290      70.917  55.982  61.175  1.00  0.00           C  
ATOM   4816  C   TRP   290      75.179  55.075  62.350  1.00  0.00           C  
ATOM   4817  O   TRP   290      76.038  54.223  62.302  1.00  0.00           O  
ATOM   4818  N   THR   291      75.343  56.246  61.737  1.00  0.00           N  
ATOM   4819  H   THR   291      74.633  56.950  61.880  1.00  0.00           H  
ATOM   4820  CA  THR   291      76.552  56.734  61.149  1.00  0.00           C  
ATOM   4821  HA  THR   291      77.013  56.033  60.453  1.00  0.00           H  
ATOM   4822  CB  THR   291      76.480  58.035  60.351  1.00  0.00           C  
ATOM   4823  HB  THR   291      76.438  58.936  60.963  1.00  0.00           H  
ATOM   4824  CG2 THR   291      77.613  58.137  59.336  1.00  0.00           C  
ATOM   4825 HG21 THR   291      77.536  57.204  58.777  1.00  0.00           H  
ATOM   4826 HG22 THR   291      77.435  59.023  58.727  1.00  0.00           H  
ATOM   4827 HG23 THR   291      78.574  58.260  59.835  1.00  0.00           H  
ATOM   4828  OG1 THR   291      75.227  58.023  59.567  1.00  0.00           O  
ATOM   4829  HG1 THR   291      75.236  57.254  58.993  1.00  0.00           H  
ATOM   4830  C   THR   291      77.637  56.895  62.250  1.00  0.00           C  
ATOM   4831  O   THR   291      78.743  56.442  61.992  1.00  0.00           O  
ATOM   4832  N   MET   292      77.340  57.468  63.389  1.00  0.00           N  
ATOM   4833  H   MET   292      76.371  57.741  63.472  1.00  0.00           H  
ATOM   4834  CA  MET   292      78.271  57.588  64.508  1.00  0.00           C  
ATOM   4835  HA  MET   292      79.188  58.077  64.179  1.00  0.00           H  
ATOM   4836  CB  MET   292      77.838  58.537  65.601  1.00  0.00           C  
ATOM   4837  HB2 MET   292      76.953  58.156  66.112  1.00  0.00           H  
ATOM   4838  HB3 MET   292      78.617  58.536  66.363  1.00  0.00           H  
ATOM   4839  CG  MET   292      77.643  59.960  65.068  1.00  0.00           C  
ATOM   4840  HG2 MET   292      78.571  60.307  64.615  1.00  0.00           H  
ATOM   4841  HG3 MET   292      76.892  60.001  64.279  1.00  0.00           H  
ATOM   4842  SD  MET   292      77.207  61.200  66.290  1.00  0.00           S  
ATOM   4843  CE  MET   292      78.918  61.430  67.124  1.00  0.00           C  
ATOM   4844  HE1 MET   292      78.893  62.180  67.914  1.00  0.00           H  
ATOM   4845  HE2 MET   292      79.124  60.469  67.595  1.00  0.00           H  
ATOM   4846  HE3 MET   292      79.639  61.678  66.345  1.00  0.00           H  
ATOM   4847  C   MET   292      78.751  56.199  64.989  1.00  0.00           C  
ATOM   4848  O   MET   292      79.975  55.987  65.175  1.00  0.00           O  
ATOM   4849  N   LEU   293      77.805  55.254  65.109  1.00  0.00           N  
ATOM   4850  H   LEU   293      76.824  55.494  65.081  1.00  0.00           H  
ATOM   4851  CA  LEU   293      78.141  53.884  65.506  1.00  0.00           C  
ATOM   4852  HA  LEU   293      78.798  53.997  66.369  1.00  0.00           H  
ATOM   4853  CB  LEU   293      76.854  53.229  65.873  1.00  0.00           C  
ATOM   4854  HB2 LEU   293      76.111  53.398  65.093  1.00  0.00           H  
ATOM   4855  HB3 LEU   293      76.947  52.143  65.838  1.00  0.00           H  
ATOM   4856  CG  LEU   293      76.203  53.499  67.248  1.00  0.00           C  
ATOM   4857  HG  LEU   293      76.197  54.579  67.396  1.00  0.00           H  
ATOM   4858  CD1 LEU   293      74.892  52.755  67.430  1.00  0.00           C  
ATOM   4859 HD11 LEU   293      74.477  52.986  68.411  1.00  0.00           H  
ATOM   4860 HD12 LEU   293      74.231  53.170  66.669  1.00  0.00           H  
ATOM   4861 HD13 LEU   293      74.941  51.694  67.183  1.00  0.00           H  
ATOM   4862  CD2 LEU   293      77.045  52.991  68.423  1.00  0.00           C  
ATOM   4863 HD21 LEU   293      76.565  53.246  69.368  1.00  0.00           H  
ATOM   4864 HD22 LEU   293      77.150  51.908  68.366  1.00  0.00           H  
ATOM   4865 HD23 LEU   293      78.060  53.389  68.417  1.00  0.00           H  
ATOM   4866  C   LEU   293      78.994  53.040  64.546  1.00  0.00           C  
ATOM   4867  O   LEU   293      79.593  52.088  65.000  1.00  0.00           O  
ATOM   4868  N   LYS   294      79.160  53.476  63.264  1.00  0.00           N  
ATOM   4869  H   LYS   294      78.669  54.274  62.886  1.00  0.00           H  
ATOM   4870  CA  LYS   294      80.023  52.792  62.259  1.00  0.00           C  
ATOM   4871  HA  LYS   294      80.063  51.724  62.473  1.00  0.00           H  
ATOM   4872  CB  LYS   294      79.445  53.129  60.892  1.00  0.00           C  
ATOM   4873  HB2 LYS   294      78.587  53.791  61.004  1.00  0.00           H  
ATOM   4874  HB3 LYS   294      80.151  53.694  60.282  1.00  0.00           H  
ATOM   4875  CG  LYS   294      78.877  51.813  60.245  1.00  0.00           C  
ATOM   4876  HG2 LYS   294      79.775  51.342  59.846  1.00  0.00           H  
ATOM   4877  HG3 LYS   294      78.344  51.203  60.975  1.00  0.00           H  
ATOM   4878  CD  LYS   294      77.917  52.188  59.102  1.00  0.00           C  
ATOM   4879  HD2 LYS   294      76.996  52.651  59.456  1.00  0.00           H  
ATOM   4880  HD3 LYS   294      78.506  52.747  58.376  1.00  0.00           H  
ATOM   4881  CE  LYS   294      77.496  50.967  58.289  1.00  0.00           C  
ATOM   4882  HE2 LYS   294      78.391  50.447  57.948  1.00  0.00           H  
ATOM   4883  HE3 LYS   294      77.053  50.216  58.944  1.00  0.00           H  
ATOM   4884  NZ  LYS   294      76.585  51.392  57.258  1.00  0.00           N  
ATOM   4885  HZ1 LYS   294      75.841  51.968  57.627  1.00  0.00           H  
ATOM   4886  HZ2 LYS   294      77.047  52.028  56.623  1.00  0.00           H  
ATOM   4887  HZ3 LYS   294      76.186  50.644  56.708  1.00  0.00           H  
ATOM   4888  C   LYS   294      81.478  53.137  62.330  1.00  0.00           C  
ATOM   4889  O   LYS   294      82.266  52.386  61.903  1.00  0.00           O  
ATOM   4890  N   GLN   295      81.720  54.320  62.845  1.00  0.00           N  
ATOM   4891  H   GLN   295      80.896  54.803  63.176  1.00  0.00           H  
ATOM   4892  CA  GLN   295      83.052  54.906  63.037  1.00  0.00           C  
ATOM   4893  HA  GLN   295      83.547  54.903  62.066  1.00  0.00           H  
ATOM   4894  CB  GLN   295      83.004  56.392  63.565  1.00  0.00           C  
ATOM   4895  HB2 GLN   295      82.552  56.426  64.556  1.00  0.00           H  
ATOM   4896  HB3 GLN   295      83.993  56.838  63.674  1.00  0.00           H  
ATOM   4897  CG  GLN   295      82.084  57.243  62.639  1.00  0.00           C  
ATOM   4898  HG2 GLN   295      82.488  57.280  61.627  1.00  0.00           H  
ATOM   4899  HG3 GLN   295      81.145  56.692  62.697  1.00  0.00           H  
ATOM   4900  CD  GLN   295      81.689  58.646  63.134  1.00  0.00           C  
ATOM   4901  OE1 GLN   295      81.953  58.960  64.304  1.00  0.00           O  
ATOM   4902  NE2 GLN   295      81.200  59.544  62.353  1.00  0.00           N  
ATOM   4903 HE21 GLN   295      81.043  60.413  62.845  1.00  0.00           H  
ATOM   4904 HE22 GLN   295      81.020  59.373  61.374  1.00  0.00           H  
ATOM   4905  C   GLN   295      83.884  54.127  64.111  1.00  0.00           C  
ATOM   4906  O   GLN   295      83.403  53.383  64.937  1.00  0.00           O  
ATOM   4907  N   NME   296      85.183  54.310  64.013  1.00  0.00           N  
ATOM   4908  H   NME   296      85.491  55.075  63.430  1.00  0.00           H  
ATOM   4909  CH3 NME   296      86.117  53.662  64.917  1.00  0.00           C  
ATOM   4910 HH31 NME   296      87.163  53.694  64.612  1.00  0.00           H  
ATOM   4911 HH32 NME   296      85.994  54.013  65.942  1.00  0.00           H  
ATOM   4912 HH33 NME   296      85.789  52.623  64.935  1.00  0.00           H  
TER    4913      NME   296 
ATOM   4913 HH31 ACE   297     101.762  55.358  33.225  1.00  0.00           H  
ATOM   4914  CH3 ACE   297     102.367  55.130  34.102  1.00  0.00           C  
ATOM   4915 HH32 ACE   297     102.387  56.080  34.636  1.00  0.00           H  
ATOM   4916 HH33 ACE   297     103.367  54.844  33.773  1.00  0.00           H  
ATOM   4917  C   ACE   297     101.594  54.007  34.836  1.00  0.00           C  
ATOM   4918  O   ACE   297     101.178  54.205  35.964  1.00  0.00           O  
ATOM   4919  N   ILE   298     101.332  52.878  34.171  1.00  0.00           N  
ATOM   4920  H   ILE   298     101.719  52.714  33.252  1.00  0.00           H  
ATOM   4921  CA  ILE   298     100.648  51.686  34.749  1.00  0.00           C  
ATOM   4922  HA  ILE   298      99.851  52.048  35.398  1.00  0.00           H  
ATOM   4923  CB  ILE   298      99.864  50.921  33.651  1.00  0.00           C  
ATOM   4924  HB  ILE   298     100.514  50.839  32.780  1.00  0.00           H  
ATOM   4925  CG2 ILE   298      99.616  49.435  33.990  1.00  0.00           C  
ATOM   4926 HG21 ILE   298      98.816  49.505  34.727  1.00  0.00           H  
ATOM   4927 HG22 ILE   298      99.368  48.878  33.087  1.00  0.00           H  
ATOM   4928 HG23 ILE   298     100.486  48.902  34.374  1.00  0.00           H  
ATOM   4929  CG1 ILE   298      98.579  51.644  33.276  1.00  0.00           C  
ATOM   4930 HG12 ILE   298      97.886  51.290  34.039  1.00  0.00           H  
ATOM   4931 HG13 ILE   298      98.691  52.728  33.254  1.00  0.00           H  
ATOM   4932  CD1 ILE   298      98.149  51.183  31.910  1.00  0.00           C  
ATOM   4933 HD11 ILE   298      97.995  50.104  31.914  1.00  0.00           H  
ATOM   4934 HD12 ILE   298      97.249  51.709  31.591  1.00  0.00           H  
ATOM   4935 HD13 ILE   298      98.947  51.523  31.250  1.00  0.00           H  
ATOM   4936  C   ILE   298     101.604  50.867  35.598  1.00  0.00           C  
ATOM   4937  O   ILE   298     102.840  50.931  35.375  1.00  0.00           O
[truncated: 8,355,351 more chars]
